# Supplementary material for: δ‐Conotoxin Structure Prediction and Analysis through Large‐Scale Comparative and Deep Learning Modeling Approaches
Source: Adv Sci (Weinh). 2024 Jul 21;11(35):2404786. doi: 10.1002/advs.202404786 (PMC11425241; doi:10.1002/advs.202404786)
Supplement: Supplementary file 2 — Supporting Information [file ADVS-11-2404786-s001.gz]

Archive with 738 entries (660 files):
- Data
- Data/._.DS_Store
- Data/.DS_Store
- Data/RosettaCM_results
- Data/._Alphafold_results
- Data/Alphafold_results
- Data/Alphafold_results/._PVIA
- Data/Alphafold_results/PVIA
- Data/Alphafold_results/._NgVIA
- Data/Alphafold_results/NgVIA
- Data/Alphafold_results/._EVIB
- Data/Alphafold_results/EVIB
- Data/Alphafold_results/._.DS_Store
- Data/Alphafold_results/.DS_Store
- Data/Alphafold_results/._MVIA
- Data/Alphafold_results/MVIA
- Data/Alphafold_results/._CnVIA
- Data/Alphafold_results/CnVIA
- Data/Alphafold_results/._BVIA
- Data/Alphafold_results/BVIA
- Data/Alphafold_results/._TsVIA
- Data/Alphafold_results/TsVIA
- Data/Alphafold_results/._ErVIA
- Data/Alphafold_results/ErVIA
- Data/Alphafold_results/._SVIE
- Data/Alphafold_results/SVIE
- Data/Alphafold_results/._SmVIA
- Data/Alphafold_results/SmVIA
- Data/Alphafold_results/._CVIE-2
- Data/Alphafold_results/CVIE-2
- Data/Alphafold_results/._SuVIA
- Data/Alphafold_results/SuVIA
- Data/Alphafold_results/._GmVIA
- Data/Alphafold_results/GmVIA
- Data/Alphafold_results/._TxVIB
- Data/Alphafold_results/TxVIB
- Data/Alphafold_results/._MVID
- Data/Alphafold_results/MVID
- Data/Alphafold_results/._MVIC
- Data/Alphafold_results/MVIC
- Data/Alphafold_results/._MVIB
- Data/Alphafold_results/MVIB
- Data/Alphafold_results/._AVIA
- Data/Alphafold_results/AVIA
- Data/Alphafold_results/AVIA/._ranked_2.pdb
- Data/Alphafold_results/AVIA/ranked_2.pdb
- Data/Alphafold_results/AVIA/._msas
- Data/Alphafold_results/AVIA/msas
- Data/Alphafold_results/AVIA/._ranked_3.pdb
- Data/Alphafold_results/AVIA/ranked_3.pdb
- Data/Alphafold_results/AVIA/._ranked_1.pdb
- Data/Alphafold_results/AVIA/ranked_1.pdb
- Data/Alphafold_results/AVIA/._ranked_0.pdb
- Data/Alphafold_results/AVIA/ranked_0.pdb
- Data/Alphafold_results/AVIA/._ranked_4.pdb
- Data/Alphafold_results/AVIA/ranked_4.pdb
- Data/Alphafold_results/AVIA/._.DS_Store
- Data/Alphafold_results/AVIA/.DS_Store
- Data/Alphafold_results/AVIA/msas/._uniref90_hits.sto
- Data/Alphafold_results/AVIA/msas/uniref90_hits.sto
- Data/Alphafold_results/AVIA/msas/._bfd_uniclust_hits.a3m
- Data/Alphafold_results/AVIA/msas/bfd_uniclust_hits.a3m
- Data/Alphafold_results/AVIA/msas/._mgnify_hits.sto
- Data/Alphafold_results/AVIA/msas/mgnify_hits.sto
- Data/Alphafold_results/AVIA/msas/._pdb70_hits.hhr
- Data/Alphafold_results/AVIA/msas/pdb70_hits.hhr
- Data/Alphafold_results/MVIB/._ranked_2.pdb
- Data/Alphafold_results/MVIB/ranked_2.pdb
- Data/Alphafold_results/MVIB/._msas
- Data/Alphafold_results/MVIB/msas
- Data/Alphafold_results/MVIB/._ranked_3.pdb
- Data/Alphafold_results/MVIB/ranked_3.pdb
- Data/Alphafold_results/MVIB/._ranked_1.pdb
- Data/Alphafold_results/MVIB/ranked_1.pdb
- Data/Alphafold_results/MVIB/._ranked_0.pdb
- Data/Alphafold_results/MVIB/ranked_0.pdb
- Data/Alphafold_results/MVIB/._ranked_4.pdb
- Data/Alphafold_results/MVIB/ranked_4.pdb
- Data/Alphafold_results/MVIB/._.DS_Store
- Data/Alphafold_results/MVIB/.DS_Store
- Data/Alphafold_results/MVIB/msas/._uniref90_hits.sto
- Data/Alphafold_results/MVIB/msas/uniref90_hits.sto
- Data/Alphafold_results/MVIB/msas/._bfd_uniclust_hits.a3m
- Data/Alphafold_results/MVIB/msas/bfd_uniclust_hits.a3m
- Data/Alphafold_results/MVIB/msas/._mgnify_hits.sto
- Data/Alphafold_results/MVIB/msas/mgnify_hits.sto
- Data/Alphafold_results/MVIB/msas/._pdb70_hits.hhr
- Data/Alphafold_results/MVIB/msas/pdb70_hits.hhr
- Data/Alphafold_results/MVIC/._ranked_2.pdb
- Data/Alphafold_results/MVIC/ranked_2.pdb
- Data/Alphafold_results/MVIC/._msas
- Data/Alphafold_results/MVIC/msas
- Data/Alphafold_results/MVIC/._ranked_3.pdb
- Data/Alphafold_results/MVIC/ranked_3.pdb
- Data/Alphafold_results/MVIC/._ranked_1.pdb
- Data/Alphafold_results/MVIC/ranked_1.pdb
- Data/Alphafold_results/MVIC/._ranked_0.pdb
- Data/Alphafold_results/MVIC/ranked_0.pdb
- Data/Alphafold_results/MVIC/._ranked_4.pdb
- Data/Alphafold_results/MVIC/ranked_4.pdb
- Data/Alphafold_results/MVIC/._.DS_Store
- Data/Alphafold_results/MVIC/.DS_Store
- Data/Alphafold_results/MVIC/msas/._uniref90_hits.sto
- Data/Alphafold_results/MVIC/msas/uniref90_hits.sto
- Data/Alphafold_results/MVIC/msas/._bfd_uniclust_hits.a3m
- Data/Alphafold_results/MVIC/msas/bfd_uniclust_hits.a3m
- Data/Alphafold_results/MVIC/msas/._mgnify_hits.sto
- Data/Alphafold_results/MVIC/msas/mgnify_hits.sto
- Data/Alphafold_results/MVIC/msas/._pdb70_hits.hhr
- Data/Alphafold_results/MVIC/msas/pdb70_hits.hhr
- Data/Alphafold_results/MVID/._ranked_2.pdb
- Data/Alphafold_results/MVID/ranked_2.pdb
- Data/Alphafold_results/MVID/._msas
- Data/Alphafold_results/MVID/msas
- Data/Alphafold_results/MVID/._ranked_3.pdb
- Data/Alphafold_results/MVID/ranked_3.pdb
- Data/Alphafold_results/MVID/._ranked_1.pdb
- Data/Alphafold_results/MVID/ranked_1.pdb
- Data/Alphafold_results/MVID/._ranked_0.pdb
- Data/Alphafold_results/MVID/ranked_0.pdb
- Data/Alphafold_results/MVID/._ranked_4.pdb
- Data/Alphafold_results/MVID/ranked_4.pdb
- Data/Alphafold_results/MVID/._.DS_Store
- Data/Alphafold_results/MVID/.DS_Store
- Data/Alphafold_results/MVID/msas/._uniref90_hits.sto
- Data/Alphafold_results/MVID/msas/uniref90_hits.sto
- Data/Alphafold_results/MVID/msas/._bfd_uniclust_hits.a3m
- Data/Alphafold_results/MVID/msas/bfd_uniclust_hits.a3m
- Data/Alphafold_results/MVID/msas/._mgnify_hits.sto
- Data/Alphafold_results/MVID/msas/mgnify_hits.sto
- Data/Alphafold_results/MVID/msas/._pdb70_hits.hhr
- Data/Alphafold_results/MVID/msas/pdb70_hits.hhr
- Data/Alphafold_results/TxVIB/._ranked_2.pdb
- Data/Alphafold_results/TxVIB/ranked_2.pdb
- Data/Alphafold_results/TxVIB/._msas
- Data/Alphafold_results/TxVIB/msas
- Data/Alphafold_results/TxVIB/._ranked_3.pdb
- Data/Alphafold_results/TxVIB/ranked_3.pdb
- Data/Alphafold_results/TxVIB/._ranked_1.pdb
- Data/Alphafold_results/TxVIB/ranked_1.pdb
- Data/Alphafold_results/TxVIB/._ranked_0.pdb
- Data/Alphafold_results/TxVIB/ranked_0.pdb
- Data/Alphafold_results/TxVIB/._ranked_4.pdb
- Data/Alphafold_results/TxVIB/ranked_4.pdb
- Data/Alphafold_results/TxVIB/._.DS_Store
- Data/Alphafold_results/TxVIB/.DS_Store
- Data/Alphafold_results/TxVIB/msas/._uniref90_hits.sto
- Data/Alphafold_results/TxVIB/msas/uniref90_hits.sto
- Data/Alphafold_results/TxVIB/msas/._bfd_uniclust_hits.a3m
- Data/Alphafold_results/TxVIB/msas/bfd_uniclust_hits.a3m
- Data/Alphafold_results/TxVIB/msas/._mgnify_hits.sto
- Data/Alphafold_results/TxVIB/msas/mgnify_hits.sto
- Data/Alphafold_results/TxVIB/msas/._pdb70_hits.hhr
- Data/Alphafold_results/TxVIB/msas/pdb70_hits.hhr
- Data/Alphafold_results/GmVIA/._ranked_2.pdb
- Data/Alphafold_results/GmVIA/ranked_2.pdb
- Data/Alphafold_results/GmVIA/._msas
- Data/Alphafold_results/GmVIA/msas
- Data/Alphafold_results/GmVIA/._ranked_3.pdb
- Data/Alphafold_results/GmVIA/ranked_3.pdb
- Data/Alphafold_results/GmVIA/._ranked_1.pdb
- Data/Alphafold_results/GmVIA/ranked_1.pdb
- Data/Alphafold_results/GmVIA/._ranked_0.pdb
- Data/Alphafold_results/GmVIA/ranked_0.pdb
- Data/Alphafold_results/GmVIA/._ranked_4.pdb
- Data/Alphafold_results/GmVIA/ranked_4.pdb
- Data/Alphafold_results/GmVIA/._.DS_Store
- Data/Alphafold_results/GmVIA/.DS_Store
- Data/Alphafold_results/GmVIA/msas/._uniref90_hits.sto
- Data/Alphafold_results/GmVIA/msas/uniref90_hits.sto
- Data/Alphafold_results/GmVIA/msas/._bfd_uniclust_hits.a3m
- Data/Alphafold_results/GmVIA/msas/bfd_uniclust_hits.a3m
- Data/Alphafold_results/GmVIA/msas/._mgnify_hits.sto
- Data/Alphafold_results/GmVIA/msas/mgnify_hits.sto
- Data/Alphafold_results/GmVIA/msas/._pdb70_hits.hhr
- Data/Alphafold_results/GmVIA/msas/pdb70_hits.hhr
- Data/Alphafold_results/SuVIA/._ranked_2.pdb
- Data/Alphafold_results/SuVIA/ranked_2.pdb
- Data/Alphafold_results/SuVIA/._msas
- Data/Alphafold_results/SuVIA/msas
- Data/Alphafold_results/SuVIA/._ranked_3.pdb
- Data/Alphafold_results/SuVIA/ranked_3.pdb
- Data/Alphafold_results/SuVIA/._ranked_1.pdb
- Data/Alphafold_results/SuVIA/ranked_1.pdb
- Data/Alphafold_results/SuVIA/._ranked_0.pdb
- Data/Alphafold_results/SuVIA/ranked_0.pdb
- Data/Alphafold_results/SuVIA/._ranked_4.pdb
- Data/Alphafold_results/SuVIA/ranked_4.pdb
- Data/Alphafold_results/SuVIA/._.DS_Store
- Data/Alphafold_results/SuVIA/.DS_Store
- Data/Alphafold_results/SuVIA/msas/._uniref90_hits.sto
- Data/Alphafold_results/SuVIA/msas/uniref90_hits.sto
- Data/Alphafold_results/SuVIA/msas/._bfd_uniclust_hits.a3m
- Data/Alphafold_results/SuVIA/msas/bfd_uniclust_hits.a3m
- Data/Alphafold_results/SuVIA/msas/._mgnify_hits.sto
- Data/Alphafold_results/SuVIA/msas/mgnify_hits.sto
- Data/Alphafold_results/SuVIA/msas/._pdb70_hits.hhr
- Data/Alphafold_results/SuVIA/msas/pdb70_hits.hhr
- Data/Alphafold_results/CVIE-2/._ranked_2.pdb
- Data/Alphafold_results/CVIE-2/ranked_2.pdb
- Data/Alphafold_results/CVIE-2/._msas
- Data/Alphafold_results/CVIE-2/msas
- Data/Alphafold_results/CVIE-2/._ranked_3.pdb
- Data/Alphafold_results/CVIE-2/ranked_3.pdb
- Data/Alphafold_results/CVIE-2/._ranked_1.pdb
- Data/Alphafold_results/CVIE-2/ranked_1.pdb
- Data/Alphafold_results/CVIE-2/._ranked_0.pdb
- Data/Alphafold_results/CVIE-2/ranked_0.pdb
- Data/Alphafold_results/CVIE-2/._ranked_4.pdb
- Data/Alphafold_results/CVIE-2/ranked_4.pdb
- Data/Alphafold_results/CVIE-2/._.DS_Store
- Data/Alphafold_results/CVIE-2/.DS_Store
- Data/Alphafold_results/CVIE-2/msas/._uniref90_hits.sto
- Data/Alphafold_results/CVIE-2/msas/uniref90_hits.sto
- Data/Alphafold_results/CVIE-2/msas/._bfd_uniclust_hits.a3m
- Data/Alphafold_results/CVIE-2/msas/bfd_uniclust_hits.a3m
- Data/Alphafold_results/CVIE-2/msas/._mgnify_hits.sto
- Data/Alphafold_results/CVIE-2/msas/mgnify_hits.sto
- Data/Alphafold_results/CVIE-2/msas/._pdb70_hits.hhr
- Data/Alphafold_results/CVIE-2/msas/pdb70_hits.hhr
- Data/Alphafold_results/SmVIA/._ranked_2.pdb
- Data/Alphafold_results/SmVIA/ranked_2.pdb
- Data/Alphafold_results/SmVIA/._msas
- Data/Alphafold_results/SmVIA/msas
- Data/Alphafold_results/SmVIA/._ranked_3.pdb
- Data/Alphafold_results/SmVIA/ranked_3.pdb
- Data/Alphafold_results/SmVIA/._ranked_1.pdb
- Data/Alphafold_results/SmVIA/ranked_1.pdb
- Data/Alphafold_results/SmVIA/._ranked_0.pdb
- Data/Alphafold_results/SmVIA/ranked_0.pdb
- Data/Alphafold_results/SmVIA/._ranked_4.pdb
- Data/Alphafold_results/SmVIA/ranked_4.pdb
- Data/Alphafold_results/SmVIA/._.DS_Store
- Data/Alphafold_results/SmVIA/.DS_Store
- Data/Alphafold_results/SmVIA/msas/._uniref90_hits.sto
- Data/Alphafold_results/SmVIA/msas/uniref90_hits.sto
- Data/Alphafold_results/SmVIA/msas/._bfd_uniclust_hits.a3m
- Data/Alphafold_results/SmVIA/msas/bfd_uniclust_hits.a3m
- Data/Alphafold_results/SmVIA/msas/._mgnify_hits.sto
- Data/Alphafold_results/SmVIA/msas/mgnify_hits.sto
- Data/Alphafold_results/SmVIA/msas/._pdb70_hits.hhr
- Data/Alphafold_results/SmVIA/msas/pdb70_hits.hhr
- Data/Alphafold_results/SVIE/._ranked_2.pdb
- Data/Alphafold_results/SVIE/ranked_2.pdb
- Data/Alphafold_results/SVIE/._msas
- Data/Alphafold_results/SVIE/msas
- Data/Alphafold_results/SVIE/._ranked_3.pdb
- Data/Alphafold_results/SVIE/ranked_3.pdb
- Data/Alphafold_results/SVIE/._ranked_1.pdb
- Data/Alphafold_results/SVIE/ranked_1.pdb
- Data/Alphafold_results/SVIE/._ranked_0.pdb
- Data/Alphafold_results/SVIE/ranked_0.pdb
- Data/Alphafold_results/SVIE/._ranked_4.pdb
- Data/Alphafold_results/SVIE/ranked_4.pdb
- Data/Alphafold_results/SVIE/._.DS_Store
- Data/Alphafold_results/SVIE/.DS_Store
- Data/Alphafold_results/SVIE/msas/._uniref90_hits.sto
- Data/Alphafold_results/SVIE/msas/uniref90_hits.sto
- Data/Alphafold_results/SVIE/msas/._bfd_uniclust_hits.a3m
- Data/Alphafold_results/SVIE/msas/bfd_uniclust_hits.a3m
- Data/Alphafold_results/SVIE/msas/._mgnify_hits.sto
- Data/Alphafold_results/SVIE/msas/mgnify_hits.sto
- Data/Alphafold_results/SVIE/msas/._pdb70_hits.hhr
- Data/Alphafold_results/SVIE/msas/pdb70_hits.hhr
- Data/Alphafold_results/ErVIA/._ranked_2.pdb
- Data/Alphafold_results/ErVIA/ranked_2.pdb
- Data/Alphafold_results/ErVIA/._msas
- Data/Alphafold_results/ErVIA/msas
- Data/Alphafold_results/ErVIA/._ranked_3.pdb
- Data/Alphafold_results/ErVIA/ranked_3.pdb
- Data/Alphafold_results/ErVIA/._ranked_1.pdb
- Data/Alphafold_results/ErVIA/ranked_1.pdb
- Data/Alphafold_results/ErVIA/._ranked_0.pdb
- Data/Alphafold_results/ErVIA/ranked_0.pdb
- Data/Alphafold_results/ErVIA/._ranked_4.pdb
- Data/Alphafold_results/ErVIA/ranked_4.pdb
- Data/Alphafold_results/ErVIA/._.DS_Store
- Data/Alphafold_results/ErVIA/.DS_Store
- Data/Alphafold_results/ErVIA/msas/._uniref90_hits.sto
- Data/Alphafold_results/ErVIA/msas/uniref90_hits.sto
- Data/Alphafold_results/ErVIA/msas/._bfd_uniclust_hits.a3m
- Data/Alphafold_results/ErVIA/msas/bfd_uniclust_hits.a3m
- Data/Alphafold_results/ErVIA/msas/._mgnify_hits.sto
- Data/Alphafold_results/ErVIA/msas/mgnify_hits.sto
- Data/Alphafold_results/ErVIA/msas/._pdb70_hits.hhr
- Data/Alphafold_results/ErVIA/msas/pdb70_hits.hhr
- Data/Alphafold_results/TsVIA/._ranked_2.pdb
- Data/Alphafold_results/TsVIA/ranked_2.pdb
- Data/Alphafold_results/TsVIA/._msas
- Data/Alphafold_results/TsVIA/msas
- Data/Alphafold_results/TsVIA/._ranked_3.pdb
- Data/Alphafold_results/TsVIA/ranked_3.pdb
- Data/Alphafold_results/TsVIA/._ranked_1.pdb
- Data/Alphafold_results/TsVIA/ranked_1.pdb
- Data/Alphafold_results/TsVIA/._ranked_0.pdb
- Data/Alphafold_results/TsVIA/ranked_0.pdb
- Data/Alphafold_results/TsVIA/._ranked_4.pdb
- Data/Alphafold_results/TsVIA/ranked_4.pdb
- Data/Alphafold_results/TsVIA/._.DS_Store
- Data/Alphafold_results/TsVIA/.DS_Store
[truncated: 438 more entries]
