# Supplementary material for: δ‐Conotoxin Structure Prediction and Analysis through Large‐Scale Comparative and Deep Learning Modeling Approaches
Source: Adv Sci (Weinh). 2024 Jul 21;11(35):2404786. doi: 10.1002/advs.202404786 (PMC11425241; doi:10.1002/advs.202404786)
Supplement: Supplementary file 2 — Supporting Information [file ADVS-11-2404786-s001.gz › Data/Alphafold_results/AVIA/ranked_2.pdb]

ATOM      1  N   ASP A   1     -19.593   4.975   0.638  1.00 47.46           N  
ATOM      2  H   ASP A   1     -20.398   5.473   0.287  1.00 47.46           H  
ATOM      3  H2  ASP A   1     -19.783   4.638   1.571  1.00 47.46           H  
ATOM      4  H3  ASP A   1     -19.364   4.200   0.032  1.00 47.46           H  
ATOM      5  CA  ASP A   1     -18.464   5.910   0.712  1.00 47.46           C  
ATOM      6  HA  ASP A   1     -18.231   6.284  -0.284  1.00 47.46           H  
ATOM      7  C   ASP A   1     -17.260   5.144   1.235  1.00 47.46           C  
ATOM      8  CB  ASP A   1     -18.871   7.109   1.579  1.00 47.46           C  
ATOM      9  HB2 ASP A   1     -18.406   7.077   2.564  1.00 47.46           H  
ATOM     10  HB3 ASP A   1     -19.952   7.126   1.719  1.00 47.46           H  
ATOM     11  O   ASP A   1     -17.146   4.934   2.433  1.00 47.46           O  
ATOM     12  CG  ASP A   1     -18.468   8.362   0.833  1.00 47.46           C  
ATOM     13  OD1 ASP A   1     -17.626   9.105   1.360  1.00 47.46           O  
ATOM     14  OD2 ASP A   1     -18.982   8.465  -0.302  1.00 47.46           O  
ATOM     15  N   GLY A   2     -16.522   4.489   0.338  1.00 69.73           N  
ATOM     16  H   GLY A   2     -16.544   4.768  -0.632  1.00 69.73           H  
ATOM     17  CA  GLY A   2     -15.564   3.441   0.703  1.00 69.73           C  
ATOM     18  HA2 GLY A   2     -15.651   3.166   1.754  1.00 69.73           H  
ATOM     19  HA3 GLY A   2     -15.751   2.549   0.104  1.00 69.73           H  
ATOM     20  C   GLY A   2     -14.148   3.900   0.426  1.00 69.73           C  
ATOM     21  O   GLY A   2     -13.718   3.859  -0.722  1.00 69.73           O  
ATOM     22  N   CYS A   3     -13.455   4.344   1.465  1.00 77.19           N  
ATOM     23  H   CYS A   3     -13.883   4.360   2.380  1.00 77.19           H  
ATOM     24  CA  CYS A   3     -12.036   4.635   1.393  1.00 77.19           C  
ATOM     25  HA  CYS A   3     -11.789   4.943   0.377  1.00 77.19           H  
ATOM     26  C   CYS A   3     -11.222   3.364   1.696  1.00 77.19           C  
ATOM     27  CB  CYS A   3     -11.748   5.833   2.298  1.00 77.19           C  
ATOM     28  HB2 CYS A   3     -12.359   6.668   1.956  1.00 77.19           H  
ATOM     29  HB3 CYS A   3     -10.708   6.131   2.159  1.00 77.19           H  
ATOM     30  O   CYS A   3     -11.660   2.470   2.423  1.00 77.19           O  
ATOM     31  SG  CYS A   3     -12.086   5.588   4.061  1.00 77.19           S  
ATOM     32  N   SER A   4     -10.044   3.260   1.095  1.00 78.07           N  
ATOM     33  H   SER A   4      -9.782   3.993   0.451  1.00 78.07           H  
ATOM     34  CA  SER A   4      -9.137   2.124   1.221  1.00 78.07           C  
ATOM     35  HA  SER A   4      -9.726   1.210   1.296  1.00 78.07           H  
ATOM     36  C   SER A   4      -8.276   2.241   2.481  1.00 78.07           C  
ATOM     37  CB  SER A   4      -8.273   2.022  -0.037  1.00 78.07           C  
ATOM     38  HB2 SER A   4      -8.034   3.015  -0.419  1.00 78.07           H  
ATOM     39  HB3 SER A   4      -7.333   1.534   0.217  1.00 78.07           H  
ATOM     40  O   SER A   4      -7.689   3.291   2.752  1.00 78.07           O  
ATOM     41  OG  SER A   4      -8.920   1.255  -1.033  1.00 78.07           O  
ATOM     42  HG  SER A   4      -8.537   1.490  -1.881  1.00 78.07           H  
ATOM     43  N   ASN A   5      -8.189   1.148   3.243  1.00 77.80           N  
ATOM     44  H   ASN A   5      -8.717   0.334   2.960  1.00 77.80           H  
ATOM     45  CA  ASN A   5      -7.367   1.054   4.454  1.00 77.80           C  
ATOM     46  HA  ASN A   5      -7.553   1.940   5.062  1.00 77.80           H  
ATOM     47  C   ASN A   5      -5.863   1.059   4.142  1.00 77.80           C  
ATOM     48  CB  ASN A   5      -7.755  -0.215   5.249  1.00 77.80           C  
ATOM     49  HB2 ASN A   5      -6.871  -0.611   5.749  1.00 77.80           H  
ATOM     50  HB3 ASN A   5      -8.117  -0.988   4.572  1.00 77.80           H  
ATOM     51  O   ASN A   5      -5.447   0.712   3.037  1.00 77.80           O  
ATOM     52  CG  ASN A   5      -8.787   0.031   6.336  1.00 77.80           C  
ATOM     53  ND2 ASN A   5      -9.263  -1.011   6.973  1.00 77.80           N  
ATOM     54 HD21 ASN A   5      -9.933  -0.802   7.700  1.00 77.80           H  
ATOM     55 HD22 ASN A   5      -8.949  -1.945   6.748  1.00 77.80           H  
ATOM     56  OD1 ASN A   5      -9.155   1.142   6.664  1.00 77.80           O  
ATOM     57  N   ALA A   6      -5.041   1.388   5.142  1.00 79.28           N  
ATOM     58  H   ALA A   6      -5.432   1.685   6.025  1.00 79.28           H  
ATOM     59  CA  ALA A   6      -3.585   1.316   5.035  1.00 79.28           C  
ATOM     60  HA  ALA A   6      -3.265   2.067   4.313  1.00 79.28           H  
ATOM     61  C   ALA A   6      -3.119  -0.069   4.538  1.00 79.28           C  
ATOM     62  CB  ALA A   6      -2.960   1.684   6.384  1.00 79.28           C  
ATOM     63  HB1 ALA A   6      -1.874   1.681   6.295  1.00 79.28           H  
ATOM     64  HB2 ALA A   6      -3.261   0.969   7.149  1.00 79.28           H  
ATOM     65  HB3 ALA A   6      -3.272   2.687   6.676  1.00 79.28           H  
ATOM     66  O   ALA A   6      -3.626  -1.108   4.965  1.00 79.28           O  
ATOM     67  N   GLY A   7      -2.174  -0.079   3.598  1.00 77.68           N  
ATOM     68  H   GLY A   7      -1.771   0.810   3.338  1.00 77.68           H  
ATOM     69  CA  GLY A   7      -1.704  -1.272   2.892  1.00 77.68           C  
ATOM     70  HA2 GLY A   7      -1.678  -2.112   3.587  1.00 77.68           H  
ATOM     71  HA3 GLY A   7      -0.689  -1.089   2.540  1.00 77.68           H  
ATOM     72  C   GLY A   7      -2.553  -1.686   1.686  1.00 77.68           C  
ATOM     73  O   GLY A   7      -2.159  -2.595   0.956  1.00 77.68           O  
ATOM     74  N   ALA A   8      -3.687  -1.032   1.422  1.00 82.48           N  
ATOM     75  H   ALA A   8      -4.018  -0.328   2.065  1.00 82.48           H  
ATOM     76  CA  ALA A   8      -4.440  -1.248   0.190  1.00 82.48           C  
ATOM     77  HA  ALA A   8      -4.483  -2.319  -0.009  1.00 82.48           H  
ATOM     78  C   ALA A   8      -3.754  -0.560  -0.996  1.00 82.48           C  
ATOM     79  CB  ALA A   8      -5.867  -0.751   0.371  1.00 82.48           C  
ATOM     80  HB1 ALA A   8      -6.444  -0.906  -0.541  1.00 82.48           H  
ATOM     81  HB2 ALA A   8      -5.812   0.314   0.595  1.00 82.48           H  
ATOM     82  HB3 ALA A   8      -6.345  -1.272   1.201  1.00 82.48           H  
ATOM     83  O   ALA A   8      -3.241   0.553  -0.881  1.00 82.48           O  
ATOM     84  N   PHE A   9      -3.728  -1.229  -2.148  1.00 79.97           N  
ATOM     85  H   PHE A   9      -4.204  -2.118  -2.212  1.00 79.97           H  
ATOM     86  CA  PHE A   9      -3.121  -0.672  -3.353  1.00 79.97           C  
ATOM     87  HA  PHE A   9      -2.149  -0.250  -3.096  1.00 79.97           H  
ATOM     88  C   PHE A   9      -4.007   0.446  -3.897  1.00 79.97           C  
ATOM     89  CB  PHE A   9      -2.894  -1.777  -4.388  1.00 79.97           C  
ATOM     90  HB2 PHE A   9      -2.413  -2.623  -3.898  1.00 79.97           H  
ATOM     91  HB3 PHE A   9      -3.855  -2.122  -4.768  1.00 79.97           H  
ATOM     92  O   PHE A   9      -5.181   0.222  -4.188  1.00 79.97           O  
ATOM     93  CG  PHE A   9      -2.017  -1.344  -5.547  1.00 79.97           C  
ATOM     94  CD1 PHE A   9      -2.581  -0.868  -6.745  1.00 79.97           C  
ATOM     95  HD1 PHE A   9      -3.654  -0.792  -6.844  1.00 79.97           H  
ATOM     96  CD2 PHE A   9      -0.619  -1.420  -5.430  1.00 79.97           C  
ATOM     97  HD2 PHE A   9      -0.173  -1.770  -4.511  1.00 79.97           H  
ATOM     98  CE1 PHE A   9      -1.747  -0.487  -7.813  1.00 79.97           C  
ATOM     99  HE1 PHE A   9      -2.183  -0.121  -8.731  1.00 79.97           H  
ATOM    100  CE2 PHE A   9       0.215  -1.054  -6.495  1.00 79.97           C  
ATOM    101  HE2 PHE A   9       1.287  -1.133  -6.393  1.00 79.97           H  
ATOM    102  CZ  PHE A   9      -0.349  -0.582  -7.690  1.00 79.97           C  
ATOM    103  HZ  PHE A   9       0.289  -0.293  -8.511  1.00 79.97           H  
ATOM    104  N   CYS A  10      -3.444   1.641  -4.036  1.00 82.20           N  
ATOM    105  H   CYS A  10      -2.474   1.756  -3.781  1.00 82.20           H  
ATOM    106  CA  CYS A  10      -4.163   2.800  -4.562  1.00 82.20           C  
ATOM    107  HA  CYS A  10      -5.121   2.473  -4.967  1.00 82.20           H  
ATOM    108  C   CYS A  10      -3.450   3.439  -5.778  1.00 82.20           C  
ATOM    109  CB  CYS A  10      -4.497   3.722  -3.384  1.00 82.20           C  
ATOM    110  HB2 CYS A  10      -5.535   3.552  -3.100  1.00 82.20           H  
ATOM    111  HB3 CYS A  10      -3.876   3.467  -2.526  1.00 82.20           H  
ATOM    112  O   CYS A  10      -4.036   4.239  -6.509  1.00 82.20           O  
ATOM    113  SG  CYS A  10      -4.281   5.465  -3.719  1.00 82.20           S  
ATOM    114  N   GLY A  11      -2.230   2.996  -6.101  1.00 79.36           N  
ATOM    115  H   GLY A  11      -1.746   2.392  -5.453  1.00 79.36           H  
ATOM    116  CA  GLY A  11      -1.502   3.427  -7.291  1.00 79.36           C  
ATOM    117  HA2 GLY A  11      -0.624   2.795  -7.425  1.00 79.36           H  
ATOM    118  HA3 GLY A  11      -2.146   3.315  -8.164  1.00 79.36           H  
ATOM    119  C   GLY A  11      -1.033   4.880  -7.188  1.00 79.36           C  
ATOM    120  O   GLY A  11      -0.522   5.293  -6.155  1.00 79.36           O  
ATOM    121  N   ILE A  12      -1.183   5.642  -8.277  1.00 71.74           N  
ATOM    122  H   ILE A  12      -1.633   5.230  -9.081  1.00 71.74           H  
ATOM    123  CA  ILE A  12      -0.720   7.043  -8.400  1.00 71.74           C  
ATOM    124  HA  ILE A  12       0.030   7.219  -7.629  1.00 71.74           H  
ATOM    125  C   ILE A  12      -1.869   8.036  -8.116  1.00 71.74           C  
ATOM    126  CB  ILE A  12      -0.029   7.275  -9.781  1.00 71.74           C  
ATOM    127  HB  ILE A  12      -0.805   7.273 -10.547  1.00 71.74           H  
ATOM    128  O   ILE A  12      -1.708   9.245  -8.246  1.00 71.74           O  
ATOM    129  CG1 ILE A  12       0.982   6.146 -10.123  1.00 71.74           C  
ATOM    130 HG12 ILE A  12       0.505   5.172 -10.017  1.00 71.74           H  
ATOM    131 HG13 ILE A  12       1.818   6.183  -9.425  1.00 71.74           H  
ATOM    132  CG2 ILE A  12       0.716   8.628  -9.845  1.00 71.74           C  
ATOM    133 HG21 ILE A  12       1.399   8.721  -9.001  1.00 71.74           H  
ATOM    134 HG22 ILE A  12       1.279   8.731 -10.773  1.00 71.74           H  
ATOM    135 HG23 ILE A  12       0.017   9.465  -9.835  1.00 71.74           H  
ATOM    136  CD1 ILE A  12       1.523   6.179 -11.560  1.00 71.74           C  
ATOM    137 HD11 ILE A  12       0.698   6.267 -12.267  1.00 71.74           H  
ATOM    138 HD12 ILE A  12       2.218   7.007 -11.698  1.00 71.74           H  
ATOM    139 HD13 ILE A  12       2.061   5.253 -11.759  1.00 71.74           H  
ATOM    140  N   HIS A  13      -3.063   7.555  -7.750  1.00 61.08           N  
ATOM    141  H   HIS A  13      -3.152   6.572  -7.540  1.00 61.08           H  
ATOM    142  CA  HIS A  13      -4.237   8.406  -7.551  1.00 61.08           C  
ATOM    143  HA  HIS A  13      -4.063   9.387  -7.993  1.00 61.08           H  
ATOM    144  C   HIS A  13      -4.529   8.602  -6.060  1.00 61.08           C  
ATOM    145  CB  HIS A  13      -5.438   7.820  -8.297  1.00 61.08           C  
ATOM    146  HB2 HIS A  13      -5.582   6.785  -7.986  1.00 61.08           H  
ATOM    147  HB3 HIS A  13      -6.330   8.380  -8.015  1.00 61.08           H  
ATOM    148  O   HIS A  13      -5.164   7.740  -5.459  1.00 61.08           O  
ATOM    149  CG  HIS A  13      -5.323   7.871  -9.799  1.00 61.08           C  
ATOM    150  CD2 HIS A  13      -4.519   8.684 -10.560  1.00 61.08           C  
ATOM    151  HD2 HIS A  13      -3.814   9.416 -10.194  1.00 61.08           H  
ATOM    152  ND1 HIS A  13      -6.062   7.108 -10.670  1.00 61.08           N  
ATOM    153  HD1 HIS A  13      -6.753   6.419 -10.410  1.00 61.08           H  
ATOM    154  CE1 HIS A  13      -5.715   7.447 -11.922  1.00 61.08           C  
ATOM    155  HE1 HIS A  13      -6.132   7.018 -12.821  1.00 61.08           H  
ATOM    156  NE2 HIS A  13      -4.774   8.401 -11.905  1.00 61.08           N  
ATOM    157  N   PRO A  14      -4.153   9.745  -5.457  1.00 60.84           N  
ATOM    158  CA  PRO A  14      -4.199   9.931  -4.006  1.00 60.84           C  
ATOM    159  HA  PRO A  14      -3.711   9.068  -3.553  1.00 60.84           H  
ATOM    160  C   PRO A  14      -5.592   9.971  -3.357  1.00 60.84           C  
ATOM    161  CB  PRO A  14      -3.346  11.173  -3.718  1.00 60.84           C  
ATOM    162  HB2 PRO A  14      -3.722  11.753  -2.876  1.00 60.84           H  
ATOM    163  HB3 PRO A  14      -2.316  10.867  -3.532  1.00 60.84           H  
ATOM    164  O   PRO A  14      -5.690  10.084  -2.144  1.00 60.84           O  
ATOM    165  CG  PRO A  14      -3.412  11.963  -5.022  1.00 60.84           C  
ATOM    166  HG2 PRO A  14      -4.334  12.544  -5.052  1.00 60.84           H  
ATOM    167  HG3 PRO A  14      -2.544  12.609  -5.150  1.00 60.84           H  
ATOM    168  CD  PRO A  14      -3.463  10.867  -6.078  1.00 60.84           C  
ATOM    169  HD2 PRO A  14      -2.443  10.573  -6.326  1.00 60.84           H  
ATOM    170  HD3 PRO A  14      -3.986  11.231  -6.963  1.00 60.84           H  
ATOM    171  N   GLY A  15      -6.678   9.836  -4.120  1.00 63.24           N  
ATOM    172  H   GLY A  15      -6.542   9.633  -5.100  1.00 63.24           H  
ATOM    173  CA  GLY A  15      -8.044  10.025  -3.620  1.00 63.24           C  
ATOM    174  HA2 GLY A  15      -8.647  10.469  -4.412  1.00 63.24           H  
ATOM    175  HA3 GLY A  15      -8.028  10.730  -2.789  1.00 63.24           H  
ATOM    176  C   GLY A  15      -8.778   8.773  -3.134  1.00 63.24           C  
ATOM    177  O   GLY A  15      -9.946   8.875  -2.780  1.00 63.24           O  
ATOM    178  N   LEU A  16      -8.162   7.589  -3.163  1.00 73.49           N  
ATOM    179  H   LEU A  16      -7.201   7.551  -3.471  1.00 73.49           H  
ATOM    180  CA  LEU A  16      -8.862   6.341  -2.819  1.00 73.49           C  
ATOM    181  HA  LEU A  16      -9.938   6.499  -2.884  1.00 73.49           H  
ATOM    182  C   LEU A  16      -8.637   5.882  -1.377  1.00 73.49           C  
ATOM    183  CB  LEU A  16      -8.495   5.265  -3.855  1.00 73.49           C  
ATOM    184  HB2 LEU A  16      -7.434   5.350  -4.089  1.00 73.49           H  
ATOM    185  HB3 LEU A  16      -8.656   4.272  -3.433  1.00 73.49           H  
ATOM    186  O   LEU A  16      -9.348   4.994  -0.923  1.00 73.49           O  
ATOM    187  CG  LEU A  16      -9.346   5.416  -5.133  1.00 73.49           C  
ATOM    188  HG  LEU A  16      -9.684   6.447  -5.238  1.00 73.49           H  
ATOM    189  CD1 LEU A  16      -8.524   5.079  -6.374  1.00 73.49           C  
ATOM    190 HD11 LEU A  16      -8.160   4.053  -6.313  1.00 73.49           H  
ATOM    191 HD12 LEU A  16      -9.139   5.198  -7.266  1.00 73.49           H  
ATOM    192 HD13 LEU A  16      -7.671   5.755  -6.438  1.00 73.49           H  
ATOM    193  CD2 LEU A  16     -10.570   4.498  -5.092  1.00 73.49           C  
ATOM    194 HD21 LEU A  16     -10.259   3.454  -5.052  1.00 73.49           H  
ATOM    195 HD22 LEU A  16     -11.165   4.727  -4.208  1.00 73.49           H  
ATOM    196 HD23 LEU A  16     -11.183   4.661  -5.978  1.00 73.49           H  
ATOM    197  N   CYS A  17      -7.678   6.456  -0.657  1.00 78.83           N  
ATOM    198  H   CYS A  17      -7.207   7.266  -1.035  1.00 78.83           H  
ATOM    199  CA  CYS A  17      -7.277   6.008   0.675  1.00 78.83           C  
ATOM    200  HA  CYS A  17      -7.532   4.955   0.797  1.00 78.83           H  
ATOM    201  C   CYS A  17      -7.976   6.792   1.791  1.00 78.83           C  
ATOM    202  CB  CYS A  17      -5.763   6.132   0.761  1.00 78.83           C  
ATOM    203  HB2 CYS A  17      -5.427   5.887   1.768  1.00 78.83           H  
ATOM    204  HB3 CYS A  17      -5.496   7.167   0.551  1.00 78.83           H  
ATOM    205  O   CYS A  17      -8.232   7.982   1.642  1.00 78.83           O  
ATOM    206  SG  CYS A  17      -4.888   5.107  -0.420  1.00 78.83           S  
ATOM    207  N   CYS A  18      -8.284   6.129   2.913  1.00 81.98           N  
ATOM    208  H   CYS A  18      -8.071   5.144   2.975  1.00 81.98           H  
ATOM    209  CA  CYS A  18      -8.893   6.795   4.076  1.00 81.98           C  
ATOM    210  HA  CYS A  18      -9.782   7.343   3.764  1.00 81.98           H  
ATOM    211  C   CYS A  18      -7.942   7.808   4.709  1.00 81.98           C  
ATOM    212  CB  CYS A  18      -9.275   5.764   5.143  1.00 81.98           C  
ATOM    213  HB2 CYS A  18      -9.668   6.309   6.002  1.00 81.98           H  
ATOM    214  HB3 CYS A  18      -8.373   5.247   5.471  1.00 81.98           H  
ATOM    215  O   CYS A  18      -8.356   8.880   5.137  1.00 81.98           O  
ATOM    216  SG  CYS A  18     -10.498   4.518   4.691  1.00 81.98           S  
ATOM    217  N   SER A  19      -6.662   7.459   4.751  1.00 74.31           N  
ATOM    218  H   SER A  19      -6.391   6.533   4.455  1.00 74.31           H  
ATOM    219  CA  SER A  19      -5.594   8.431   4.894  1.00 74.31           C  
ATOM    220  HA  SER A  19      -5.869   9.208   5.607  1.00 74.31           H  
ATOM    221  C   SER A  19      -5.393   9.020   3.506  1.00 74.31           C  
ATOM    222  CB  SER A  19      -4.299   7.750   5.346  1.00 74.31           C  
ATOM    223  HB2 SER A  19      -3.773   7.387   4.464  1.00 74.31           H  
ATOM    224  HB3 SER A  19      -3.656   8.481   5.836  1.00 74.31           H  
ATOM    225  O   SER A  19      -5.089   8.272   2.587  1.00 74.31           O  
ATOM    226  OG  SER A  19      -4.499   6.641   6.203  1.00 74.31           O  
ATOM    227  HG  SER A  19      -3.675   6.159   6.106  1.00 74.31           H  
ATOM    228  N   GLU A  20      -5.529  10.323   3.307  1.00 74.51           N  
ATOM    229  H   GLU A  20      -5.878  10.884   4.071  1.00 74.51           H  
ATOM    230  CA  GLU A  20      -5.400  11.002   1.998  1.00 74.51           C  
ATOM    231  HA  GLU A  20      -6.111  10.561   1.299  1.00 74.51           H  
ATOM    232  C   GLU A  20      -3.999  10.880   1.346  1.00 74.51           C  
ATOM    233  CB  GLU A  20      -5.777  12.475   2.212  1.00 74.51           C  
ATOM    234  HB2 GLU A  20      -5.592  13.042   1.299  1.00 74.51           H  
ATOM    235  HB3 GLU A  20      -5.142  12.883   2.998  1.00 74.51           H  
ATOM    236  O   GLU A  20      -3.655  11.584   0.397  1.00 74.51           O  
ATOM    237  CG  GLU A  20      -7.253  12.661   2.594  1.00 74.51           C  
ATOM    238  HG2 GLU A  20      -7.563  11.893   3.303  1.00 74.51           H  
ATOM    239  HG3 GLU A  20      -7.870  12.556   1.702  1.00 74.51           H  
ATOM    240  CD  GLU A  20      -7.462  14.034   3.237  1.00 74.51           C  
ATOM    241  OE1 GLU A  20      -7.627  15.018   2.481  1.00 74.51           O  
ATOM    242  OE2 GLU A  20      -7.419  14.090   4.487  1.00 74.51           O  
ATOM    243  N   ILE A  21      -3.156   9.991   1.868  1.00 75.34           N  
ATOM    244  H   ILE A  21      -3.552   9.342   2.534  1.00 75.34           H  
ATOM    245  CA  ILE A  21      -1.796   9.737   1.445  1.00 75.34           C  
ATOM    246  HA  ILE A  21      -1.516  10.490   0.708  1.00 75.34           H  
ATOM    247  C   ILE A  21      -1.743   8.362   0.785  1.00 75.34           C  
ATOM    248  CB  ILE A  21      -0.817   9.867   2.627  1.00 75.34           C  
ATOM    249  HB  ILE A  21      -0.998   9.042   3.315  1.00 75.34           H  
ATOM    250  O   ILE A  21      -1.933   7.313   1.405  1.00 75.34           O  
ATOM    251  CG1 ILE A  21      -1.016  11.193   3.401  1.00 75.34           C  
ATOM    252 HG12 ILE A  21      -2.048  11.270   3.742  1.00 75.34           H  
ATOM    253 HG13 ILE A  21      -0.817  12.036   2.740  1.00 75.34           H  
ATOM    254  CG2 ILE A  21       0.621   9.785   2.075  1.00 75.34           C  
ATOM    255 HG21 ILE A  21       1.336   9.737   2.896  1.00 75.34           H  
ATOM    256 HG22 ILE A  21       0.837  10.664   1.468  1.00 75.34           H  
ATOM    257 HG23 ILE A  21       0.757   8.894   1.462  1.00 75.34           H  
ATOM    258  CD1 ILE A  21      -0.139  11.316   4.651  1.00 75.34           C  
ATOM    259 HD11 ILE A  21      -0.416  12.219   5.196  1.00 75.34           H  
ATOM    260 HD12 ILE A  21      -0.292  10.453   5.298  1.00 75.34           H  
ATOM    261 HD13 ILE A  21       0.914  11.389   4.379  1.00 75.34           H  
ATOM    262  N   CYS A  22      -1.416   8.386  -0.498  1.00 78.56           N  
ATOM    263  H   CYS A  22      -1.322   9.285  -0.948  1.00 78.56           H  
ATOM    264  CA  CYS A  22      -1.179   7.205  -1.302  1.00 78.56           C  
ATOM    265  HA  CYS A  22      -1.021   6.330  -0.672  1.00 78.56           H  
ATOM    266  C   CYS A  22       0.042   7.447  -2.175  1.00 78.56           C  
ATOM    267  CB  CYS A  22      -2.402   6.987  -2.155  1.00 78.56           C  
ATOM    268  HB2 CYS A  22      -2.516   7.890  -2.754  1.00 78.56           H  
ATOM    269  HB3 CYS A  22      -3.275   6.887  -1.509  1.00 78.56           H  
ATOM    270  O   CYS A  22       0.029   8.304  -3.058  1.00 78.56           O  
ATOM    271  SG  CYS A  22      -2.320   5.620  -3.310  1.00 78.56           S  
ATOM    272  N   ILE A  23       1.109   6.706  -1.889  1.00 80.40           N  
ATOM    273  H   ILE A  23       1.040   6.067  -1.110  1.00 80.40           H  
ATOM    274  CA  ILE A  23       2.366   6.790  -2.645  1.00 80.40           C  
ATOM    275  HA  ILE A  23       2.376   7.718  -3.216  1.00 80.40           H  
ATOM    276  C   ILE A  23       2.429   5.660  -3.688  1.00 80.40           C  
ATOM    277  CB  ILE A  23       3.563   6.850  -1.661  1.00 80.40           C  
ATOM    278  HB  ILE A  23       3.569   5.940  -1.061  1.00 80.40           H  
ATOM    279  O   ILE A  23       2.926   5.870  -4.788  1.00 80.40           O  
ATOM    280  CG1 ILE A  23       3.398   8.069  -0.713  1.00 80.40           C  
ATOM    281 HG12 ILE A  23       3.231   8.966  -1.310  1.00 80.40           H  
ATOM    282 HG13 ILE A  23       2.518   7.916  -0.089  1.00 80.40           H  
ATOM    283  CG2 ILE A  23       4.895   6.926  -2.428  1.00 80.40           C  
ATOM    284 HG21 ILE A  23       4.935   7.844  -3.014  1.00 80.40           H  
ATOM    285 HG22 ILE A  23       5.000   6.074  -3.100  1.00 80.40           H  
ATOM    286 HG23 ILE A  23       5.737   6.898  -1.736  1.00 80.40           H  
ATOM    287  CD1 ILE A  23       4.574   8.340   0.234  1.00 80.40           C  
ATOM    288 HD11 ILE A  23       4.290   9.116   0.945  1.00 80.40           H  
ATOM    289 HD12 ILE A  23       4.826   7.433   0.783  1.00 80.40           H  
ATOM    290 HD13 ILE A  23       5.443   8.688  -0.325  1.00 80.40           H  
ATOM    291  N   VAL A  24       1.875   4.488  -3.347  1.00 82.62           N  
ATOM    292  H   VAL A  24       1.423   4.494  -2.444  1.00 82.62           H  
ATOM    293  CA  VAL A  24       1.588   3.312  -4.208  1.00 82.62           C  
ATOM    294  HA  VAL A  24       1.195   3.646  -5.168  1.00 82.62           H  
ATOM    295  C   VAL A  24       0.523   2.456  -3.508  1.00 82.62           C  
ATOM    296  CB  VAL A  24       2.845   2.435  -4.437  1.00 82.62           C  
ATOM    297  HB  VAL A  24       3.256   2.146  -3.469  1.00 82.62           H  
ATOM    298  O   VAL A  24      -0.442   1.972  -4.104  1.00 82.62           O  
ATOM    299  CG1 VAL A  24       2.510   1.155  -5.215  1.00 82.62           C  
ATOM    300 HG11 VAL A  24       2.043   1.412  -6.166  1.00 82.62           H  
ATOM    301 HG12 VAL A  24       1.833   0.523  -4.639  1.00 82.62           H  
ATOM    302 HG13 VAL A  24       3.415   0.577  -5.400  1.00 82.62           H  
ATOM    303  CG2 VAL A  24       3.958   3.132  -5.225  1.00 82.62           C  
ATOM    304 HG21 VAL A  24       4.424   3.900  -4.608  1.00 82.62           H  
ATOM    305 HG22 VAL A  24       3.551   3.587  -6.128  1.00 82.62           H  
ATOM    306 HG23 VAL A  24       4.740   2.422  -5.497  1.00 82.62           H  
ATOM    307  N   TRP A  25       0.692   2.319  -2.196  1.00 82.11           N  
ATOM    308  H   TRP A  25       1.521   2.725  -1.785  1.00 82.11           H  
ATOM    309  CA  TRP A  25      -0.307   1.834  -1.260  1.00 82.11           C  
ATOM    310  HA  TRP A  25      -1.175   1.466  -1.807  1.00 82.11           H  
ATOM    311  C   TRP A  25      -0.775   2.988  -0.374  1.00 82.11           C  
ATOM    312  CB  TRP A  25       0.277   0.672  -0.450  1.00 82.11           C  
ATOM    313  HB2 TRP A  25       1.205   0.991   0.024  1.00 82.11           H  
ATOM    314  HB3 TRP A  25      -0.424   0.420   0.346  1.00 82.11           H  
ATOM    315  O   TRP A  25      -0.041   3.964  -0.184  1.00 82.11           O  
ATOM    316  CG  TRP A  25       0.538  -0.570  -1.248  1.00 82.11           C  
ATOM    317  CD1 TRP A  25      -0.349  -1.570  -1.424  1.00 82.11           C  
ATOM    318  HD1 TRP A  25      -1.338  -1.589  -0.990  1.00 82.11           H  
ATOM    319  CD2 TRP A  25       1.736  -0.980  -1.980  1.00 82.11           C  
ATOM    320  CE2 TRP A  25       1.476  -2.243  -2.596  1.00 82.11           C  
ATOM    321  CE3 TRP A  25       3.016  -0.425  -2.184  1.00 82.11           C  
ATOM    322  HE3 TRP A  25       3.263   0.511  -1.705  1.00 82.11           H  
ATOM    323  NE1 TRP A  25       0.205  -2.573  -2.186  1.00 82.11           N  
ATOM    324  HE1 TRP A  25      -0.266  -3.446  -2.378  1.00 82.11           H  
ATOM    325  CH2 TRP A  25       3.662  -2.295  -3.623  1.00 82.11           C  
ATOM    326  HH2 TRP A  25       4.398  -2.781  -4.245  1.00 82.11           H  
ATOM    327  CZ2 TRP A  25       2.407  -2.891  -3.417  1.00 82.11           C  
ATOM    328  HZ2 TRP A  25       2.168  -3.840  -3.873  1.00 82.11           H  
ATOM    329  CZ3 TRP A  25       3.968  -1.073  -2.996  1.00 82.11           C  
ATOM    330  HZ3 TRP A  25       4.940  -0.626  -3.142  1.00 82.11           H  
ATOM    331  N   CYS A  26      -1.986   2.863   0.159  1.00 84.42           N  
ATOM    332  H   CYS A  26      -2.542   2.055  -0.085  1.00 84.42           H  
ATOM    333  CA  CYS A  26      -2.473   3.707   1.238  1.00 84.42           C  
ATOM    334  HA  CYS A  26      -2.489   4.749   0.918  1.00 84.42           H  
ATOM    335  C   CYS A  26      -1.539   3.565   2.434  1.00 84.42           C  
ATOM    336  CB  CYS A  26      -3.883   3.258   1.634  1.00 84.42           C  
ATOM    337  HB2 CYS A  26      -4.241   3.907   2.434  1.00 84.42           H  
ATOM    338  HB3 CYS A  26      -3.823   2.244   2.027  1.00 84.42           H  
ATOM    339  O   CYS A  26      -1.240   2.438   2.840  1.00 84.42           O  
ATOM    340  SG  CYS A  26      -5.101   3.262   0.307  1.00 84.42           S  
ATOM    341  N   THR A  27      -1.083   4.685   2.978  1.00 76.95           N  
ATOM    342  H   THR A  27      -1.439   5.570   2.646  1.00 76.95           H  
ATOM    343  CA  THR A  27      -0.268   4.707   4.198  1.00 76.95           C  
ATOM    344  HA  THR A  27       0.013   3.687   4.461  1.00 76.95           H  
ATOM    345  C   THR A  27      -1.054   5.203   5.397  1.00 76.95           C  
ATOM    346  CB  THR A  27       1.043   5.460   3.986  1.00 76.95           C  
ATOM    347  HB  THR A  27       1.619   4.958   3.208  1.00 76.95           H  
ATOM    348  O   THR A  27      -2.155   5.762   5.220  1.00 76.95           O  
ATOM    349  CG2 THR A  27       0.853   6.913   3.586  1.00 76.95           C  
ATOM    350 HG21 THR A  27       0.272   7.433   4.348  1.00 76.95           H  
ATOM    351 HG22 THR A  27       0.336   6.955   2.628  1.00 76.95           H  
ATOM    352 HG23 THR A  27       1.830   7.387   3.489  1.00 76.95           H  
ATOM    353  OG1 THR A  27       1.777   5.430   5.181  1.00 76.95           O  
ATOM    354  HG1 THR A  27       1.116   5.319   5.868  1.00 76.95           H  
ATOM    355  OXT THR A  27      -0.521   4.970   6.498  1.00 76.95           O  
TER     356      THR A  27                                                       
END   
