# Supplementary material for: δ‐Conotoxin Structure Prediction and Analysis through Large‐Scale Comparative and Deep Learning Modeling Approaches
Source: Adv Sci (Weinh). 2024 Jul 21;11(35):2404786. doi: 10.1002/advs.202404786 (PMC11425241; doi:10.1002/advs.202404786)
Supplement: Supplementary file 2 — Supporting Information [file ADVS-11-2404786-s001.gz › Data/Alphafold_results/AVIA/ranked_3.pdb]

ATOM      1  N   ASP A   1     -19.507   2.877   5.233  1.00 50.72           N  
ATOM      2  H   ASP A   1     -19.805   1.980   5.589  1.00 50.72           H  
ATOM      3  H2  ASP A   1     -19.640   2.937   4.234  1.00 50.72           H  
ATOM      4  H3  ASP A   1     -20.036   3.601   5.699  1.00 50.72           H  
ATOM      5  CA  ASP A   1     -18.097   3.099   5.597  1.00 50.72           C  
ATOM      6  HA  ASP A   1     -17.763   4.063   5.213  1.00 50.72           H  
ATOM      7  C   ASP A   1     -17.206   2.031   5.004  1.00 50.72           C  
ATOM      8  CB  ASP A   1     -17.984   3.159   7.119  1.00 50.72           C  
ATOM      9  HB2 ASP A   1     -16.948   3.000   7.419  1.00 50.72           H  
ATOM     10  HB3 ASP A   1     -18.611   2.398   7.583  1.00 50.72           H  
ATOM     11  O   ASP A   1     -16.961   1.016   5.638  1.00 50.72           O  
ATOM     12  CG  ASP A   1     -18.421   4.547   7.539  1.00 50.72           C  
ATOM     13  OD1 ASP A   1     -17.583   5.254   8.118  1.00 50.72           O  
ATOM     14  OD2 ASP A   1     -19.552   4.890   7.120  1.00 50.72           O  
ATOM     15  N   GLY A   2     -16.809   2.198   3.744  1.00 73.01           N  
ATOM     16  H   GLY A   2     -16.935   3.089   3.285  1.00 73.01           H  
ATOM     17  CA  GLY A   2     -15.973   1.227   3.043  1.00 73.01           C  
ATOM     18  HA2 GLY A   2     -15.746   0.366   3.672  1.00 73.01           H  
ATOM     19  HA3 GLY A   2     -16.486   0.870   2.150  1.00 73.01           H  
ATOM     20  C   GLY A   2     -14.682   1.893   2.615  1.00 73.01           C  
ATOM     21  O   GLY A   2     -14.719   2.865   1.865  1.00 73.01           O  
ATOM     22  N   CYS A   3     -13.562   1.381   3.109  1.00 79.25           N  
ATOM     23  H   CYS A   3     -13.611   0.582   3.724  1.00 79.25           H  
ATOM     24  CA  CYS A   3     -12.263   1.708   2.559  1.00 79.25           C  
ATOM     25  HA  CYS A   3     -12.274   2.750   2.241  1.00 79.25           H  
ATOM     26  C   CYS A   3     -12.000   0.845   1.309  1.00 79.25           C  
ATOM     27  CB  CYS A   3     -11.221   1.592   3.671  1.00 79.25           C  
ATOM     28  HB2 CYS A   3     -10.268   1.963   3.297  1.00 79.25           H  
ATOM     29  HB3 CYS A   3     -11.521   2.252   4.485  1.00 79.25           H  
ATOM     30  O   CYS A   3     -12.614  -0.198   1.088  1.00 79.25           O  
ATOM     31  SG  CYS A   3     -11.003  -0.069   4.356  1.00 79.25           S  
ATOM     32  N   SER A   4     -11.113   1.321   0.457  1.00 79.32           N  
ATOM     33  H   SER A   4     -10.631   2.162   0.739  1.00 79.32           H  
ATOM     34  CA  SER A   4     -10.747   0.775  -0.835  1.00 79.32           C  
ATOM     35  HA  SER A   4     -11.565   0.165  -1.218  1.00 79.32           H  
ATOM     36  C   SER A   4      -9.510  -0.095  -0.655  1.00 79.32           C  
ATOM     37  CB  SER A   4     -10.498   1.920  -1.820  1.00 79.32           C  
ATOM     38  HB2 SER A   4      -9.713   2.574  -1.440  1.00 79.32           H  
ATOM     39  HB3 SER A   4     -10.191   1.500  -2.778  1.00 79.32           H  
ATOM     40  O   SER A   4      -8.527   0.331  -0.042  1.00 79.32           O  
ATOM     41  OG  SER A   4     -11.674   2.670  -2.029  1.00 79.32           O  
ATOM     42  HG  SER A   4     -11.905   3.074  -1.189  1.00 79.32           H  
ATOM     43  N   ASN A   5      -9.580  -1.323  -1.168  1.00 77.73           N  
ATOM     44  H   ASN A   5     -10.438  -1.602  -1.621  1.00 77.73           H  
ATOM     45  CA  ASN A   5      -8.483  -2.287  -1.108  1.00 77.73           C  
ATOM     46  HA  ASN A   5      -8.127  -2.349  -0.080  1.00 77.73           H  
ATOM     47  C   ASN A   5      -7.287  -1.844  -1.958  1.00 77.73           C  
ATOM     48  CB  ASN A   5      -8.997  -3.670  -1.560  1.00 77.73           C  
ATOM     49  HB2 ASN A   5      -9.660  -3.557  -2.417  1.00 77.73           H  
ATOM     50  HB3 ASN A   5      -8.156  -4.287  -1.875  1.00 77.73           H  
ATOM     51  O   ASN A   5      -7.430  -1.039  -2.880  1.00 77.73           O  
ATOM     52  CG  ASN A   5      -9.701  -4.434  -0.454  1.00 77.73           C  
ATOM     53  ND2 ASN A   5     -10.538  -5.384  -0.797  1.00 77.73           N  
ATOM     54 HD21 ASN A   5     -10.969  -5.878  -0.029  1.00 77.73           H  
ATOM     55 HD22 ASN A   5     -10.699  -5.609  -1.768  1.00 77.73           H  
ATOM     56  OD1 ASN A   5      -9.494  -4.222   0.723  1.00 77.73           O  
ATOM     57  N   ALA A   6      -6.118  -2.427  -1.685  1.00 79.33           N  
ATOM     58  H   ALA A   6      -6.049  -3.055  -0.897  1.00 79.33           H  
ATOM     59  CA  ALA A   6      -4.937  -2.269  -2.526  1.00 79.33           C  
ATOM     60  HA  ALA A   6      -4.598  -1.237  -2.440  1.00 79.33           H  
ATOM     61  C   ALA A   6      -5.271  -2.564  -4.003  1.00 79.33           C  
ATOM     62  CB  ALA A   6      -3.820  -3.172  -1.994  1.00 79.33           C  
ATOM     63  HB1 ALA A   6      -2.918  -3.026  -2.588  1.00 79.33           H  
ATOM     64  HB2 ALA A   6      -3.590  -2.908  -0.962  1.00 79.33           H  
ATOM     65  HB3 ALA A   6      -4.120  -4.218  -2.047  1.00 79.33           H  
ATOM     66  O   ALA A   6      -5.979  -3.523  -4.319  1.00 79.33           O  
ATOM     67  N   GLY A   7      -4.804  -1.708  -4.910  1.00 77.44           N  
ATOM     68  H   GLY A   7      -4.194  -0.971  -4.587  1.00 77.44           H  
ATOM     69  CA  GLY A   7      -5.143  -1.751  -6.334  1.00 77.44           C  
ATOM     70  HA2 GLY A   7      -4.337  -1.277  -6.894  1.00 77.44           H  
ATOM     71  HA3 GLY A   7      -5.216  -2.789  -6.656  1.00 77.44           H  
ATOM     72  C   GLY A   7      -6.453  -1.048  -6.710  1.00 77.44           C  
ATOM     73  O   GLY A   7      -6.826  -1.065  -7.883  1.00 77.44           O  
ATOM     74  N   ALA A   8      -7.138  -0.383  -5.776  1.00 81.77           N  
ATOM     75  H   ALA A   8      -6.866  -0.478  -4.808  1.00 81.77           H  
ATOM     76  CA  ALA A   8      -8.259   0.506  -6.088  1.00 81.77           C  
ATOM     77  HA  ALA A   8      -8.809   0.099  -6.936  1.00 81.77           H  
ATOM     78  C   ALA A   8      -7.777   1.917  -6.455  1.00 81.77           C  
ATOM     79  CB  ALA A   8      -9.203   0.544  -4.897  1.00 81.77           C  
ATOM     80  HB1 ALA A   8      -9.559  -0.461  -4.670  1.00 81.77           H  
ATOM     81  HB2 ALA A   8      -8.653   0.936  -4.042  1.00 81.77           H  
ATOM     82  HB3 ALA A   8     -10.053   1.191  -5.114  1.00 81.77           H  
ATOM     83  O   ALA A   8      -6.875   2.455  -5.820  1.00 81.77           O  
ATOM     84  N   PHE A   9      -8.357   2.526  -7.489  1.00 80.11           N  
ATOM     85  H   PHE A   9      -9.129   2.071  -7.955  1.00 80.11           H  
ATOM     86  CA  PHE A   9      -7.967   3.865  -7.934  1.00 80.11           C  
ATOM     87  HA  PHE A   9      -6.879   3.911  -7.998  1.00 80.11           H  
ATOM     88  C   PHE A   9      -8.437   4.925  -6.932  1.00 80.11           C  
ATOM     89  CB  PHE A   9      -8.527   4.128  -9.334  1.00 80.11           C  
ATOM     90  HB2 PHE A   9      -9.616   4.076  -9.298  1.00 80.11           H  
ATOM     91  HB3 PHE A   9      -8.185   3.340 -10.006  1.00 80.11           H  
ATOM     92  O   PHE A   9      -9.619   4.986  -6.600  1.00 80.11           O  
ATOM     93  CG  PHE A   9      -8.110   5.463  -9.917  1.00 80.11           C  
ATOM     94  CD1 PHE A   9      -9.003   6.550  -9.916  1.00 80.11           C  
ATOM     95  HD1 PHE A   9      -9.986   6.441  -9.484  1.00 80.11           H  
ATOM     96  CD2 PHE A   9      -6.827   5.619 -10.473  1.00 80.11           C  
ATOM     97  HD2 PHE A   9      -6.124   4.800 -10.453  1.00 80.11           H  
ATOM     98  CE1 PHE A   9      -8.621   7.777 -10.489  1.00 80.11           C  
ATOM     99  HE1 PHE A   9      -9.317   8.603 -10.503  1.00 80.11           H  
ATOM    100  CE2 PHE A   9      -6.450   6.840 -11.057  1.00 80.11           C  
ATOM    101  HE2 PHE A   9      -5.473   6.946 -11.505  1.00 80.11           H  
ATOM    102  CZ  PHE A   9      -7.346   7.921 -11.064  1.00 80.11           C  
ATOM    103  HZ  PHE A   9      -7.058   8.860 -11.512  1.00 80.11           H  
ATOM    104  N   CYS A  10      -7.517   5.770  -6.474  1.00 80.55           N  
ATOM    105  H   CYS A  10      -6.571   5.671  -6.811  1.00 80.55           H  
ATOM    106  CA  CYS A  10      -7.774   6.788  -5.456  1.00 80.55           C  
ATOM    107  HA  CYS A  10      -8.851   6.908  -5.336  1.00 80.55           H  
ATOM    108  C   CYS A  10      -7.274   8.200  -5.869  1.00 80.55           C  
ATOM    109  CB  CYS A  10      -7.256   6.220  -4.124  1.00 80.55           C  
ATOM    110  HB2 CYS A  10      -7.963   5.463  -3.786  1.00 80.55           H  
ATOM    111  HB3 CYS A  10      -6.300   5.720  -4.286  1.00 80.55           H  
ATOM    112  O   CYS A  10      -7.511   9.183  -5.174  1.00 80.55           O  
ATOM    113  SG  CYS A  10      -7.039   7.415  -2.802  1.00 80.55           S  
ATOM    114  N   GLY A  11      -6.691   8.359  -7.065  1.00 72.00           N  
ATOM    115  H   GLY A  11      -6.527   7.527  -7.613  1.00 72.00           H  
ATOM    116  CA  GLY A  11      -6.021   9.590  -7.521  1.00 72.00           C  
ATOM    117  HA2 GLY A  11      -5.190   9.792  -6.846  1.00 72.00           H  
ATOM    118  HA3 GLY A  11      -5.602   9.401  -8.509  1.00 72.00           H  
ATOM    119  C   GLY A  11      -6.843  10.890  -7.620  1.00 72.00           C  
ATOM    120  O   GLY A  11      -6.251  11.937  -7.854  1.00 72.00           O  
ATOM    121  N   ILE A  12      -8.169  10.869  -7.444  1.00 70.77           N  
ATOM    122  H   ILE A  12      -8.588   9.980  -7.212  1.00 70.77           H  
ATOM    123  CA  ILE A  12      -9.005  12.092  -7.402  1.00 70.77           C  
ATOM    124  HA  ILE A  12      -8.416  12.938  -7.758  1.00 70.77           H  
ATOM    125  C   ILE A  12      -9.400  12.462  -5.961  1.00 70.77           C  
ATOM    126  CB  ILE A  12     -10.214  11.960  -8.365  1.00 70.77           C  
ATOM    127  HB  ILE A  12     -10.805  11.095  -8.065  1.00 70.77           H  
ATOM    128  O   ILE A  12      -9.664  13.625  -5.670  1.00 70.77           O  
ATOM    129  CG1 ILE A  12      -9.695  11.734  -9.808  1.00 70.77           C  
ATOM    130 HG12 ILE A  12      -9.128  10.805  -9.841  1.00 70.77           H  
ATOM    131 HG13 ILE A  12      -9.016  12.544 -10.074  1.00 70.77           H  
ATOM    132  CG2 ILE A  12     -11.127  13.202  -8.324  1.00 70.77           C  
ATOM    133 HG21 ILE A  12     -11.525  13.356  -7.321  1.00 70.77           H  
ATOM    134 HG22 ILE A  12     -10.566  14.090  -8.615  1.00 70.77           H  
ATOM    135 HG23 ILE A  12     -11.986  13.080  -8.983  1.00 70.77           H  
ATOM    136  CD1 ILE A  12     -10.777  11.643 -10.892  1.00 70.77           C  
ATOM    137 HD11 ILE A  12     -11.234  12.618 -11.061  1.00 70.77           H  
ATOM    138 HD12 ILE A  12     -11.540  10.922 -10.597  1.00 70.77           H  
ATOM    139 HD13 ILE A  12     -10.321  11.315 -11.826  1.00 70.77           H  
ATOM    140  N   HIS A  13      -9.388  11.496  -5.041  1.00 60.05           N  
ATOM    141  H   HIS A  13      -8.980  10.603  -5.276  1.00 60.05           H  
ATOM    142  CA  HIS A  13      -9.806  11.687  -3.655  1.00 60.05           C  
ATOM    143  HA  HIS A  13      -9.805  12.748  -3.407  1.00 60.05           H  
ATOM    144  C   HIS A  13      -8.832  10.957  -2.724  1.00 60.05           C  
ATOM    145  CB  HIS A  13     -11.248  11.191  -3.474  1.00 60.05           C  
ATOM    146  HB2 HIS A  13     -11.314  10.144  -3.769  1.00 60.05           H  
ATOM    147  HB3 HIS A  13     -11.509  11.258  -2.418  1.00 60.05           H  
ATOM    148  O   HIS A  13      -9.049   9.779  -2.427  1.00 60.05           O  
ATOM    149  CG  HIS A  13     -12.258  11.988  -4.257  1.00 60.05           C  
ATOM    150  CD2 HIS A  13     -12.608  13.296  -4.056  1.00 60.05           C  
ATOM    151  HD2 HIS A  13     -12.199  13.956  -3.305  1.00 60.05           H  
ATOM    152  ND1 HIS A  13     -13.005  11.527  -5.315  1.00 60.05           N  
ATOM    153  HD1 HIS A  13     -12.984  10.589  -5.690  1.00 60.05           H  
ATOM    154  CE1 HIS A  13     -13.792  12.529  -5.736  1.00 60.05           C  
ATOM    155  HE1 HIS A  13     -14.500  12.467  -6.550  1.00 60.05           H  
ATOM    156  NE2 HIS A  13     -13.591  13.628  -4.995  1.00 60.05           N  
ATOM    157  N   PRO A  14      -7.766  11.629  -2.249  1.00 59.37           N  
ATOM    158  CA  PRO A  14      -6.873  11.054  -1.254  1.00 59.37           C  
ATOM    159  HA  PRO A  14      -6.503  10.081  -1.577  1.00 59.37           H  
ATOM    160  C   PRO A  14      -7.661  10.903   0.049  1.00 59.37           C  
ATOM    161  CB  PRO A  14      -5.705  12.040  -1.142  1.00 59.37           C  
ATOM    162  HB2 PRO A  14      -5.264  12.049  -0.146  1.00 59.37           H  
ATOM    163  HB3 PRO A  14      -4.949  11.783  -1.884  1.00 59.37           H  
ATOM    164  O   PRO A  14      -7.900  11.882   0.748  1.00 59.37           O  
ATOM    165  CG  PRO A  14      -6.328  13.389  -1.503  1.00 59.37           C  
ATOM    166  HG2 PRO A  14      -5.593  14.067  -1.938  1.00 59.37           H  
ATOM    167  HG3 PRO A  14      -6.781  13.839  -0.620  1.00 59.37           H  
ATOM    168  CD  PRO A  14      -7.417  13.021  -2.511  1.00 59.37           C  
ATOM    169  HD2 PRO A  14      -7.029  13.112  -3.525  1.00 59.37           H  
ATOM    170  HD3 PRO A  14      -8.269  13.687  -2.373  1.00 59.37           H  
ATOM    171  N   GLY A  15      -8.149   9.703   0.353  1.00 60.04           N  
ATOM    172  H   GLY A  15      -8.025   8.949  -0.307  1.00 60.04           H  
ATOM    173  CA  GLY A  15      -8.889   9.516   1.606  1.00 60.04           C  
ATOM    174  HA2 GLY A  15      -8.171   9.492   2.426  1.00 60.04           H  
ATOM    175  HA3 GLY A  15      -9.537  10.376   1.769  1.00 60.04           H  
ATOM    176  C   GLY A  15      -9.771   8.287   1.741  1.00 60.04           C  
ATOM    177  O   GLY A  15     -10.451   8.170   2.751  1.00 60.04           O  
ATOM    178  N   LEU A  16      -9.788   7.368   0.775  1.00 71.64           N  
ATOM    179  H   LEU A  16      -9.284   7.540  -0.083  1.00 71.64           H  
ATOM    180  CA  LEU A  16     -10.618   6.166   0.887  1.00 71.64           C  
ATOM    181  HA  LEU A  16     -11.100   6.145   1.865  1.00 71.64           H  
ATOM    182  C   LEU A  16      -9.833   4.860   0.888  1.00 71.64           C  
ATOM    183  CB  LEU A  16     -11.756   6.218  -0.153  1.00 71.64           C  
ATOM    184  HB2 LEU A  16     -12.148   5.217  -0.329  1.00 71.64           H  
ATOM    185  HB3 LEU A  16     -11.354   6.568  -1.103  1.00 71.64           H  
ATOM    186  O   LEU A  16     -10.475   3.831   0.829  1.00 71.64           O  
ATOM    187  CG  LEU A  16     -12.921   7.120   0.317  1.00 71.64           C  
ATOM    188  HG  LEU A  16     -12.658   7.633   1.242  1.00 71.64           H  
ATOM    189  CD1 LEU A  16     -13.233   8.186  -0.731  1.00 71.64           C  
ATOM    190 HD11 LEU A  16     -14.039   8.825  -0.373  1.00 71.64           H  
ATOM    191 HD12 LEU A  16     -12.348   8.801  -0.894  1.00 71.64           H  
ATOM    192 HD13 LEU A  16     -13.528   7.716  -1.669  1.00 71.64           H  
ATOM    193  CD2 LEU A  16     -14.187   6.299   0.577  1.00 71.64           C  
ATOM    194 HD21 LEU A  16     -14.977   6.953   0.948  1.00 71.64           H  
ATOM    195 HD22 LEU A  16     -14.518   5.814  -0.341  1.00 71.64           H  
ATOM    196 HD23 LEU A  16     -13.980   5.539   1.330  1.00 71.64           H  
ATOM    197  N   CYS A  17      -8.503   4.834   0.977  1.00 77.85           N  
ATOM    198  H   CYS A  17      -8.002   5.699   1.122  1.00 77.85           H  
ATOM    199  CA  CYS A  17      -7.753   3.570   1.014  1.00 77.85           C  
ATOM    200  HA  CYS A  17      -8.242   2.851   0.357  1.00 77.85           H  
ATOM    201  C   CYS A  17      -7.714   2.959   2.417  1.00 77.85           C  
ATOM    202  CB  CYS A  17      -6.341   3.790   0.476  1.00 77.85           C  
ATOM    203  HB2 CYS A  17      -5.780   2.857   0.535  1.00 77.85           H  
ATOM    204  HB3 CYS A  17      -5.830   4.525   1.098  1.00 77.85           H  
ATOM    205  O   CYS A  17      -7.473   3.675   3.384  1.00 77.85           O  
ATOM    206  SG  CYS A  17      -6.327   4.357  -1.235  1.00 77.85           S  
ATOM    207  N   CYS A  18      -7.881   1.636   2.529  1.00 81.00           N  
ATOM    208  H   CYS A  18      -8.071   1.088   1.702  1.00 81.00           H  
ATOM    209  CA  CYS A  18      -7.773   0.940   3.822  1.00 81.00           C  
ATOM    210  HA  CYS A  18      -8.470   1.380   4.534  1.00 81.00           H  
ATOM    211  C   CYS A  18      -6.375   1.068   4.434  1.00 81.00           C  
ATOM    212  CB  CYS A  18      -8.102  -0.547   3.646  1.00 81.00           C  
ATOM    213  HB2 CYS A  18      -7.984  -1.030   4.616  1.00 81.00           H  
ATOM    214  HB3 CYS A  18      -7.371  -0.991   2.971  1.00 81.00           H  
ATOM    215  O   CYS A  18      -6.227   1.068   5.649  1.00 81.00           O  
ATOM    216  SG  CYS A  18      -9.756  -0.950   3.033  1.00 81.00           S  
ATOM    217  N   SER A  19      -5.364   1.197   3.580  1.00 76.48           N  
ATOM    218  H   SER A  19      -5.542   1.042   2.598  1.00 76.48           H  
ATOM    219  CA  SER A  19      -3.965   1.332   3.969  1.00 76.48           C  
ATOM    220  HA  SER A  19      -3.798   0.789   4.899  1.00 76.48           H  
ATOM    221  C   SER A  19      -3.538   2.785   4.198  1.00 76.48           C  
ATOM    222  CB  SER A  19      -3.082   0.708   2.888  1.00 76.48           C  
ATOM    223  HB2 SER A  19      -2.991   1.418   2.065  1.00 76.48           H  
ATOM    224  HB3 SER A  19      -2.085   0.518   3.286  1.00 76.48           H  
ATOM    225  O   SER A  19      -2.345   3.029   4.330  1.00 76.48           O  
ATOM    226  OG  SER A  19      -3.630  -0.494   2.380  1.00 76.48           O  
ATOM    227  HG  SER A  19      -3.198  -0.587   1.527  1.00 76.48           H  
ATOM    228  N   GLU A  20      -4.467   3.755   4.140  1.00 74.10           N  
ATOM    229  H   GLU A  20      -5.432   3.455   4.129  1.00 74.10           H  
ATOM    230  CA  GLU A  20      -4.243   5.217   4.231  1.00 74.10           C  
ATOM    231  HA  GLU A  20      -5.206   5.698   4.062  1.00 74.10           H  
ATOM    232  C   GLU A  20      -3.304   5.814   3.161  1.00 74.10           C  
ATOM    233  CB  GLU A  20      -3.817   5.611   5.656  1.00 74.10           C  
ATOM    234  HB2 GLU A  20      -3.656   6.689   5.692  1.00 74.10           H  
ATOM    235  HB3 GLU A  20      -2.876   5.120   5.906  1.00 74.10           H  
ATOM    236  O   GLU A  20      -3.222   7.030   2.994  1.00 74.10           O  
ATOM    237  CG  GLU A  20      -4.882   5.247   6.700  1.00 74.10           C  
ATOM    238  HG2 GLU A  20      -5.795   5.803   6.484  1.00 74.10           H  
ATOM    239  HG3 GLU A  20      -5.119   4.185   6.637  1.00 74.10           H  
ATOM    240  CD  GLU A  20      -4.391   5.566   8.116  1.00 74.10           C  
ATOM    241  OE1 GLU A  20      -4.636   6.707   8.571  1.00 74.10           O  
ATOM    242  OE2 GLU A  20      -3.772   4.669   8.732  1.00 74.10           O  
ATOM    243  N   ILE A  21      -2.643   4.969   2.371  1.00 75.70           N  
ATOM    244  H   ILE A  21      -2.667   3.996   2.642  1.00 75.70           H  
ATOM    245  CA  ILE A  21      -1.677   5.357   1.356  1.00 75.70           C  
ATOM    246  HA  ILE A  21      -1.387   6.391   1.536  1.00 75.70           H  
ATOM    247  C   ILE A  21      -2.336   5.271  -0.018  1.00 75.70           C  
ATOM    248  CB  ILE A  21      -0.395   4.513   1.464  1.00 75.70           C  
ATOM    249  HB  ILE A  21      -0.665   3.470   1.297  1.00 75.70           H  
ATOM    250  O   ILE A  21      -2.737   4.209  -0.498  1.00 75.70           O  
ATOM    251  CG1 ILE A  21       0.271   4.623   2.855  1.00 75.70           C  
ATOM    252 HG12 ILE A  21       0.785   5.580   2.942  1.00 75.70           H  
ATOM    253 HG13 ILE A  21      -0.477   4.589   3.647  1.00 75.70           H  
ATOM    254  CG2 ILE A  21       0.612   4.992   0.393  1.00 75.70           C  
ATOM    255 HG21 ILE A  21       1.524   4.398   0.438  1.00 75.70           H  
ATOM    256 HG22 ILE A  21       0.197   4.892  -0.610  1.00 75.70           H  
ATOM    257 HG23 ILE A  21       0.870   6.037   0.564  1.00 75.70           H  
ATOM    258  CD1 ILE A  21       1.265   3.487   3.127  1.00 75.70           C  
ATOM    259 HD11 ILE A  21       1.671   3.600   4.132  1.00 75.70           H  
ATOM    260 HD12 ILE A  21       2.088   3.509   2.413  1.00 75.70           H  
ATOM    261 HD13 ILE A  21       0.751   2.527   3.062  1.00 75.70           H  
ATOM    262  N   CYS A  22      -2.409   6.431  -0.657  1.00 78.40           N  
ATOM    263  H   CYS A  22      -2.076   7.249  -0.168  1.00 78.40           H  
ATOM    264  CA  CYS A  22      -2.994   6.642  -1.966  1.00 78.40           C  
ATOM    265  HA  CYS A  22      -3.167   5.694  -2.476  1.00 78.40           H  
ATOM    266  C   CYS A  22      -2.043   7.504  -2.791  1.00 78.40           C  
ATOM    267  CB  CYS A  22      -4.325   7.344  -1.739  1.00 78.40           C  
ATOM    268  HB2 CYS A  22      -4.161   8.212  -1.100  1.00 78.40           H  
ATOM    269  HB3 CYS A  22      -4.986   6.667  -1.199  1.00 78.40           H  
ATOM    270  O   CYS A  22      -1.968   8.713  -2.589  1.00 78.40           O  
ATOM    271  SG  CYS A  22      -5.144   7.928  -3.227  1.00 78.40           S  
ATOM    272  N   ILE A  23      -1.290   6.880  -3.697  1.00 80.37           N  
ATOM    273  H   ILE A  23      -1.367   5.875  -3.768  1.00 80.37           H  
ATOM    274  CA  ILE A  23      -0.367   7.610  -4.584  1.00 80.37           C  
ATOM    275  HA  ILE A  23      -0.138   8.581  -4.145  1.00 80.37           H  
ATOM    276  C   ILE A  23      -1.063   7.903  -5.920  1.00 80.37           C  
ATOM    277  CB  ILE A  23       0.975   6.850  -4.715  1.00 80.37           C  
ATOM    278  HB  ILE A  23       0.780   5.867  -5.142  1.00 80.37           H  
ATOM    279  O   ILE A  23      -1.014   9.018  -6.423  1.00 80.37           O  
ATOM    280  CG1 ILE A  23       1.621   6.666  -3.317  1.00 80.37           C  
ATOM    281 HG12 ILE A  23       1.806   7.644  -2.872  1.00 80.37           H  
ATOM    282 HG13 ILE A  23       0.928   6.131  -2.667  1.00 80.37           H  
ATOM    283  CG2 ILE A  23       1.932   7.608  -5.654  1.00 80.37           C  
ATOM    284 HG21 ILE A  23       2.169   8.586  -5.234  1.00 80.37           H  
ATOM    285 HG22 ILE A  23       1.480   7.749  -6.636  1.00 80.37           H  
ATOM    286 HG23 ILE A  23       2.853   7.044  -5.797  1.00 80.37           H  
ATOM    287  CD1 ILE A  23       2.931   5.868  -3.310  1.00 80.37           C  
ATOM    288 HD11 ILE A  23       3.229   5.678  -2.279  1.00 80.37           H  
ATOM    289 HD12 ILE A  23       2.788   4.915  -3.818  1.00 80.37           H  
ATOM    290 HD13 ILE A  23       3.726   6.432  -3.798  1.00 80.37           H  
ATOM    291  N   VAL A  24      -1.768   6.903  -6.455  1.00 83.28           N  
ATOM    292  H   VAL A  24      -1.792   6.061  -5.898  1.00 83.28           H  
ATOM    293  CA  VAL A  24      -2.708   6.980  -7.597  1.00 83.28           C  
ATOM    294  HA  VAL A  24      -3.240   7.931  -7.564  1.00 83.28           H  
ATOM    295  C   VAL A  24      -3.724   5.842  -7.456  1.00 83.28           C  
ATOM    296  CB  VAL A  24      -1.984   6.849  -8.959  1.00 83.28           C  
ATOM    297  HB  VAL A  24      -1.520   5.865  -9.020  1.00 83.28           H  
ATOM    298  O   VAL A  24      -4.927   6.012  -7.658  1.00 83.28           O  
ATOM    299  CG1 VAL A  24      -2.981   7.010 -10.111  1.00 83.28           C  
ATOM    300 HG11 VAL A  24      -3.750   6.239 -10.064  1.00 83.28           H  
ATOM    301 HG12 VAL A  24      -3.460   7.987 -10.051  1.00 83.28           H  
ATOM    302 HG13 VAL A  24      -2.468   6.930 -11.070  1.00 83.28           H  
ATOM    303  CG2 VAL A  24      -0.882   7.884  -9.204  1.00 83.28           C  
ATOM    304 HG21 VAL A  24      -0.483   7.781 -10.214  1.00 83.28           H  
ATOM    305 HG22 VAL A  24      -1.279   8.891  -9.077  1.00 83.28           H  
ATOM    306 HG23 VAL A  24      -0.059   7.729  -8.507  1.00 83.28           H  
ATOM    307  N   TRP A  25      -3.223   4.693  -7.007  1.00 81.97           N  
ATOM    308  H   TRP A  25      -2.220   4.628  -6.904  1.00 81.97           H  
ATOM    309  CA  TRP A  25      -3.981   3.586  -6.450  1.00 81.97           C  
ATOM    310  HA  TRP A  25      -5.047   3.780  -6.574  1.00 81.97           H  
ATOM    311  C   TRP A  25      -3.708   3.460  -4.950  1.00 81.97           C  
ATOM    312  CB  TRP A  25      -3.631   2.307  -7.218  1.00 81.97           C  
ATOM    313  HB2 TRP A  25      -2.550   2.227  -7.332  1.00 81.97           H  
ATOM    314  HB3 TRP A  25      -3.956   1.448  -6.631  1.00 81.97           H  
ATOM    315  O   TRP A  25      -2.680   3.936  -4.459  1.00 81.97           O  
ATOM    316  CG  TRP A  25      -4.282   2.215  -8.563  1.00 81.97           C  
ATOM    317  CD1 TRP A  25      -5.423   1.550  -8.804  1.00 81.97           C  
ATOM    318  HD1 TRP A  25      -5.970   1.017  -8.040  1.00 81.97           H  
ATOM    319  CD2 TRP A  25      -3.932   2.832  -9.837  1.00 81.97           C  
ATOM    320  CE2 TRP A  25      -4.939   2.501 -10.796  1.00 81.97           C  
ATOM    321  CE3 TRP A  25      -2.871   3.641 -10.286  1.00 81.97           C  
ATOM    322  HE3 TRP A  25      -2.056   3.849  -9.609  1.00 81.97           H  
ATOM    323  NE1 TRP A  25      -5.801   1.674 -10.119  1.00 81.97           N  
ATOM    324  HE1 TRP A  25      -6.604   1.204 -10.513  1.00 81.97           H  
ATOM    325  CH2 TRP A  25      -3.886   3.847 -12.501  1.00 81.97           C  
ATOM    326  HH2 TRP A  25      -3.858   4.241 -13.506  1.00 81.97           H  
ATOM    327  CZ2 TRP A  25      -4.932   2.999 -12.105  1.00 81.97           C  
ATOM    328  HZ2 TRP A  25      -5.720   2.737 -12.795  1.00 81.97           H  
ATOM    329  CZ3 TRP A  25      -2.849   4.146 -11.600  1.00 81.97           C  
ATOM    330  HZ3 TRP A  25      -2.020   4.756 -11.927  1.00 81.97           H  
ATOM    331  N   CYS A  26      -4.630   2.819  -4.240  1.00 85.00           N  
ATOM    332  H   CYS A  26      -5.476   2.523  -4.705  1.00 85.00           H  
ATOM    333  CA  CYS A  26      -4.392   2.301  -2.905  1.00 85.00           C  
ATOM    334  HA  CYS A  26      -4.081   3.115  -2.250  1.00 85.00           H  
ATOM    335  C   CYS A  26      -3.278   1.265  -2.974  1.00 85.00           C  
ATOM    336  CB  CYS A  26      -5.678   1.671  -2.369  1.00 85.00           C  
ATOM    337  HB2 CYS A  26      -5.951   0.842  -3.023  1.00 85.00           H  
ATOM    338  HB3 CYS A  26      -5.481   1.267  -1.376  1.00 85.00           H  
ATOM    339  O   CYS A  26      -3.319   0.377  -3.830  1.00 85.00           O  
ATOM    340  SG  CYS A  26      -7.085   2.796  -2.266  1.00 85.00           S  
ATOM    341  N   THR A  27      -2.297   1.389  -2.093  1.00 77.77           N  
ATOM    342  H   THR A  27      -2.374   2.103  -1.383  1.00 77.77           H  
ATOM    343  CA  THR A  27      -1.270   0.359  -1.898  1.00 77.77           C  
ATOM    344  HA  THR A  27      -1.290  -0.337  -2.738  1.00 77.77           H  
ATOM    345  C   THR A  27      -1.564  -0.490  -0.677  1.00 77.77           C  
ATOM    346  CB  THR A  27       0.130   0.961  -1.873  1.00 77.77           C  
ATOM    347  HB  THR A  27       0.303   1.504  -2.802  1.00 77.77           H  
ATOM    348  O   THR A  27      -2.461  -0.118   0.108  1.00 77.77           O  
ATOM    349  CG2 THR A  27       0.348   1.906  -0.704  1.00 77.77           C  
ATOM    350 HG21 THR A  27       0.215   1.380   0.241  1.00 77.77           H  
ATOM    351 HG22 THR A  27       1.359   2.312  -0.752  1.00 77.77           H  
ATOM    352 HG23 THR A  27      -0.378   2.715  -0.785  1.00 77.77           H  
ATOM    353  OG1 THR A  27       1.059  -0.083  -1.780  1.00 77.77           O  
ATOM    354  HG1 THR A  27       0.601  -0.766  -1.284  1.00 77.77           H  
ATOM    355  OXT THR A  27      -0.883  -1.527  -0.580  1.00 77.77           O  
TER     356      THR A  27                                                       
END   
