# Supplementary material for: δ‐Conotoxin Structure Prediction and Analysis through Large‐Scale Comparative and Deep Learning Modeling Approaches
Source: Adv Sci (Weinh). 2024 Jul 21;11(35):2404786. doi: 10.1002/advs.202404786 (PMC11425241; doi:10.1002/advs.202404786)
Supplement: Supplementary file 2 — Supporting Information [file ADVS-11-2404786-s001.gz › Data/Alphafold_results/AVIA/ranked_1.pdb]

ATOM      1  N   ASP A   1       8.077   8.564 -11.652  1.00 52.99           N  
ATOM      2  H   ASP A   1       8.996   8.170 -11.507  1.00 52.99           H  
ATOM      3  H2  ASP A   1       7.895   9.275 -10.959  1.00 52.99           H  
ATOM      4  H3  ASP A   1       8.017   8.951 -12.583  1.00 52.99           H  
ATOM      5  CA  ASP A   1       7.099   7.478 -11.533  1.00 52.99           C  
ATOM      6  HA  ASP A   1       6.093   7.873 -11.675  1.00 52.99           H  
ATOM      7  C   ASP A   1       7.207   6.911 -10.128  1.00 52.99           C  
ATOM      8  CB  ASP A   1       7.360   6.451 -12.641  1.00 52.99           C  
ATOM      9  HB2 ASP A   1       7.962   6.896 -13.432  1.00 52.99           H  
ATOM     10  HB3 ASP A   1       7.891   5.577 -12.263  1.00 52.99           H  
ATOM     11  O   ASP A   1       8.169   6.218  -9.828  1.00 52.99           O  
ATOM     12  CG  ASP A   1       6.019   6.066 -13.227  1.00 52.99           C  
ATOM     13  OD1 ASP A   1       5.654   4.887 -13.107  1.00 52.99           O  
ATOM     14  OD2 ASP A   1       5.376   7.028 -13.700  1.00 52.99           O  
ATOM     15  N   GLY A   2       6.398   7.418  -9.199  1.00 73.98           N  
ATOM     16  H   GLY A   2       5.544   7.879  -9.479  1.00 73.98           H  
ATOM     17  CA  GLY A   2       6.564   7.144  -7.770  1.00 73.98           C  
ATOM     18  HA2 GLY A   2       7.598   6.893  -7.532  1.00 73.98           H  
ATOM     19  HA3 GLY A   2       6.281   8.023  -7.192  1.00 73.98           H  
ATOM     20  C   GLY A   2       5.659   6.001  -7.360  1.00 73.98           C  
ATOM     21  O   GLY A   2       4.460   6.219  -7.231  1.00 73.98           O  
ATOM     22  N   CYS A   3       6.219   4.811  -7.170  1.00 78.95           N  
ATOM     23  H   CYS A   3       7.209   4.686  -7.329  1.00 78.95           H  
ATOM     24  CA  CYS A   3       5.474   3.696  -6.613  1.00 78.95           C  
ATOM     25  HA  CYS A   3       4.415   3.882  -6.789  1.00 78.95           H  
ATOM     26  C   CYS A   3       5.665   3.623  -5.084  1.00 78.95           C  
ATOM     27  CB  CYS A   3       5.802   2.423  -7.398  1.00 78.95           C  
ATOM     28  HB2 CYS A   3       5.099   1.645  -7.100  1.00 78.95           H  
ATOM     29  HB3 CYS A   3       5.619   2.622  -8.454  1.00 78.95           H  
ATOM     30  O   CYS A   3       6.691   4.018  -4.527  1.00 78.95           O  
ATOM     31  SG  CYS A   3       7.492   1.803  -7.232  1.00 78.95           S  
ATOM     32  N   SER A   4       4.636   3.167  -4.391  1.00 79.34           N  
ATOM     33  H   SER A   4       3.818   2.921  -4.930  1.00 79.34           H  
ATOM     34  CA  SER A   4       4.521   2.983  -2.957  1.00 79.34           C  
ATOM     35  HA  SER A   4       5.051   3.789  -2.449  1.00 79.34           H  
ATOM     36  C   SER A   4       5.146   1.648  -2.561  1.00 79.34           C  
ATOM     37  CB  SER A   4       3.038   3.046  -2.575  1.00 79.34           C  
ATOM     38  HB2 SER A   4       2.924   2.823  -1.514  1.00 79.34           H  
ATOM     39  HB3 SER A   4       2.476   2.311  -3.151  1.00 79.34           H  
ATOM     40  O   SER A   4       4.828   0.601  -3.125  1.00 79.34           O  
ATOM     41  OG  SER A   4       2.499   4.330  -2.821  1.00 79.34           O  
ATOM     42  HG  SER A   4       2.998   4.989  -2.333  1.00 79.34           H  
ATOM     43  N   ASN A   5       6.065   1.693  -1.598  1.00 79.30           N  
ATOM     44  H   ASN A   5       6.285   2.583  -1.177  1.00 79.30           H  
ATOM     45  CA  ASN A   5       6.805   0.515  -1.156  1.00 79.30           C  
ATOM     46  HA  ASN A   5       7.159  -0.007  -2.045  1.00 79.30           H  
ATOM     47  C   ASN A   5       5.900  -0.458  -0.379  1.00 79.30           C  
ATOM     48  CB  ASN A   5       8.022   0.992  -0.339  1.00 79.30           C  
ATOM     49  HB2 ASN A   5       8.398   1.923  -0.764  1.00 79.30           H  
ATOM     50  HB3 ASN A   5       7.723   1.174   0.693  1.00 79.30           H  
ATOM     51  O   ASN A   5       4.872  -0.043   0.160  1.00 79.30           O  
ATOM     52  CG  ASN A   5       9.174   0.006  -0.356  1.00 79.30           C  
ATOM     53  ND2 ASN A   5      10.310   0.385   0.181  1.00 79.30           N  
ATOM     54 HD21 ASN A   5      11.049  -0.303   0.154  1.00 79.30           H  
ATOM     55 HD22 ASN A   5      10.395   1.284   0.633  1.00 79.30           H  
ATOM     56  OD1 ASN A   5       9.095  -1.091  -0.875  1.00 79.30           O  
ATOM     57  N   ALA A   6       6.300  -1.729  -0.278  1.00 80.66           N  
ATOM     58  H   ALA A   6       7.179  -1.996  -0.698  1.00 80.66           H  
ATOM     59  CA  ALA A   6       5.656  -2.675   0.627  1.00 80.66           C  
ATOM     60  HA  ALA A   6       4.634  -2.848   0.291  1.00 80.66           H  
ATOM     61  C   ALA A   6       5.641  -2.059   2.024  1.00 80.66           C  
ATOM     62  CB  ALA A   6       6.403  -4.010   0.617  1.00 80.66           C  
ATOM     63  HB1 ALA A   6       6.377  -4.436  -0.386  1.00 80.66           H  
ATOM     64  HB2 ALA A   6       5.917  -4.709   1.298  1.00 80.66           H  
ATOM     65  HB3 ALA A   6       7.439  -3.867   0.925  1.00 80.66           H  
ATOM     66  O   ALA A   6       6.654  -1.534   2.492  1.00 80.66           O  
ATOM     67  N   GLY A   7       4.486  -2.038   2.671  1.00 79.01           N  
ATOM     68  H   GLY A   7       3.681  -2.500   2.272  1.00 79.01           H  
ATOM     69  CA  GLY A   7       4.376  -1.232   3.868  1.00 79.01           C  
ATOM     70  HA2 GLY A   7       5.352  -1.103   4.335  1.00 79.01           H  
ATOM     71  HA3 GLY A   7       3.815  -1.816   4.598  1.00 79.01           H  
ATOM     72  C   GLY A   7       3.817   0.187   3.650  1.00 79.01           C  
ATOM     73  O   GLY A   7       3.910   0.976   4.584  1.00 79.01           O  
ATOM     74  N   ALA A   8       3.194   0.524   2.519  1.00 81.89           N  
ATOM     75  H   ALA A   8       3.237  -0.114   1.737  1.00 81.89           H  
ATOM     76  CA  ALA A   8       2.523   1.816   2.320  1.00 81.89           C  
ATOM     77  HA  ALA A   8       2.729   2.471   3.166  1.00 81.89           H  
ATOM     78  C   ALA A   8       0.991   1.700   2.201  1.00 81.89           C  
ATOM     79  CB  ALA A   8       3.134   2.467   1.084  1.00 81.89           C  
ATOM     80  HB1 ALA A   8       2.997   1.786   0.244  1.00 81.89           H  
ATOM     81  HB2 ALA A   8       4.201   2.630   1.241  1.00 81.89           H  
ATOM     82  HB3 ALA A   8       2.644   3.418   0.877  1.00 81.89           H  
ATOM     83  O   ALA A   8       0.483   0.755   1.602  1.00 81.89           O  
ATOM     84  N   PHE A   9       0.245   2.684   2.724  1.00 80.70           N  
ATOM     85  H   PHE A   9       0.703   3.435   3.220  1.00 80.70           H  
ATOM     86  CA  PHE A   9      -1.214   2.744   2.558  1.00 80.70           C  
ATOM     87  HA  PHE A   9      -1.639   1.785   2.853  1.00 80.70           H  
ATOM     88  C   PHE A   9      -1.561   2.996   1.093  1.00 80.70           C  
ATOM     89  CB  PHE A   9      -1.858   3.852   3.413  1.00 80.70           C  
ATOM     90  HB2 PHE A   9      -1.430   3.881   4.415  1.00 80.70           H  
ATOM     91  HB3 PHE A   9      -1.600   4.818   2.980  1.00 80.70           H  
ATOM     92  O   PHE A   9      -1.211   4.039   0.545  1.00 80.70           O  
ATOM     93  CG  PHE A   9      -3.376   3.748   3.516  1.00 80.70           C  
ATOM     94  CD1 PHE A   9      -4.183   4.665   2.820  1.00 80.70           C  
ATOM     95  HD1 PHE A   9      -3.727   5.430   2.210  1.00 80.70           H  
ATOM     96  CD2 PHE A   9      -4.003   2.750   4.291  1.00 80.70           C  
ATOM     97  HD2 PHE A   9      -3.417   2.034   4.847  1.00 80.70           H  
ATOM     98  CE1 PHE A   9      -5.586   4.588   2.907  1.00 80.70           C  
ATOM     99  HE1 PHE A   9      -6.195   5.299   2.368  1.00 80.70           H  
ATOM    100  CE2 PHE A   9      -5.401   2.665   4.376  1.00 80.70           C  
ATOM    101  HE2 PHE A   9      -5.862   1.896   4.979  1.00 80.70           H  
ATOM    102  CZ  PHE A   9      -6.197   3.588   3.683  1.00 80.70           C  
ATOM    103  HZ  PHE A   9      -7.274   3.531   3.747  1.00 80.70           H  
ATOM    104  N   CYS A  10      -2.285   2.066   0.481  1.00 82.14           N  
ATOM    105  H   CYS A  10      -2.537   1.235   0.998  1.00 82.14           H  
ATOM    106  CA  CYS A  10      -2.770   2.196  -0.891  1.00 82.14           C  
ATOM    107  HA  CYS A  10      -2.451   3.152  -1.306  1.00 82.14           H  
ATOM    108  C   CYS A  10      -4.314   2.233  -0.960  1.00 82.14           C  
ATOM    109  CB  CYS A  10      -2.068   1.116  -1.715  1.00 82.14           C  
ATOM    110  HB2 CYS A  10      -1.970   0.204  -1.127  1.00 82.14           H  
ATOM    111  HB3 CYS A  10      -1.064   1.479  -1.935  1.00 82.14           H  
ATOM    112  O   CYS A  10      -4.899   2.751  -1.913  1.00 82.14           O  
ATOM    113  SG  CYS A  10      -2.867   0.696  -3.267  1.00 82.14           S  
ATOM    114  N   GLY A  11      -5.001   1.827   0.113  1.00 78.01           N  
ATOM    115  H   GLY A  11      -4.497   1.375   0.863  1.00 78.01           H  
ATOM    116  CA  GLY A  11      -6.451   1.943   0.241  1.00 78.01           C  
ATOM    117  HA2 GLY A  11      -6.753   1.595   1.229  1.00 78.01           H  
ATOM    118  HA3 GLY A  11      -6.729   2.992   0.144  1.00 78.01           H  
ATOM    119  C   GLY A  11      -7.199   1.118  -0.809  1.00 78.01           C  
ATOM    120  O   GLY A  11      -6.844  -0.026  -1.066  1.00 78.01           O  
ATOM    121  N   ILE A  12      -8.255   1.701  -1.390  1.00 70.51           N  
ATOM    122  H   ILE A  12      -8.476   2.648  -1.117  1.00 70.51           H  
ATOM    123  CA  ILE A  12      -9.111   1.071  -2.420  1.00 70.51           C  
ATOM    124  HA  ILE A  12      -9.031  -0.011  -2.321  1.00 70.51           H  
ATOM    125  C   ILE A  12      -8.627   1.419  -3.839  1.00 70.51           C  
ATOM    126  CB  ILE A  12     -10.604   1.462  -2.211  1.00 70.51           C  
ATOM    127  HB  ILE A  12     -10.694   2.533  -2.396  1.00 70.51           H  
ATOM    128  O   ILE A  12      -9.176   0.927  -4.818  1.00 70.51           O  
ATOM    129  CG1 ILE A  12     -11.087   1.185  -0.766  1.00 70.51           C  
ATOM    130 HG12 ILE A  12     -10.336   1.500  -0.042  1.00 70.51           H  
ATOM    131 HG13 ILE A  12     -11.240   0.114  -0.633  1.00 70.51           H  
ATOM    132  CG2 ILE A  12     -11.550   0.721  -3.185  1.00 70.51           C  
ATOM    133 HG21 ILE A  12     -11.291  -0.337  -3.224  1.00 70.51           H  
ATOM    134 HG22 ILE A  12     -11.477   1.146  -4.186  1.00 70.51           H  
ATOM    135 HG23 ILE A  12     -12.595   0.815  -2.889  1.00 70.51           H  
ATOM    136  CD1 ILE A  12     -12.376   1.935  -0.398  1.00 70.51           C  
ATOM    137 HD11 ILE A  12     -12.598   1.763   0.655  1.00 70.51           H  
ATOM    138 HD12 ILE A  12     -12.239   3.005  -0.555  1.00 70.51           H  
ATOM    139 HD13 ILE A  12     -13.225   1.586  -0.985  1.00 70.51           H  
ATOM    140  N   HIS A  13      -7.619   2.283  -3.982  1.00 63.42           N  
ATOM    141  H   HIS A  13      -7.089   2.556  -3.166  1.00 63.42           H  
ATOM    142  CA  HIS A  13      -7.094   2.667  -5.287  1.00 63.42           C  
ATOM    143  HA  HIS A  13      -7.852   2.505  -6.053  1.00 63.42           H  
ATOM    144  C   HIS A  13      -5.867   1.804  -5.595  1.00 63.42           C  
ATOM    145  CB  HIS A  13      -6.775   4.167  -5.305  1.00 63.42           C  
ATOM    146  HB2 HIS A  13      -6.311   4.416  -6.260  1.00 63.42           H  
ATOM    147  HB3 HIS A  13      -6.060   4.396  -4.516  1.00 63.42           H  
ATOM    148  O   HIS A  13      -4.782   2.155  -5.140  1.00 63.42           O  
ATOM    149  CG  HIS A  13      -7.995   5.035  -5.134  1.00 63.42           C  
ATOM    150  CD2 HIS A  13      -9.087   5.095  -5.958  1.00 63.42           C  
ATOM    151  HD2 HIS A  13      -9.238   4.519  -6.859  1.00 63.42           H  
ATOM    152  ND1 HIS A  13      -8.210   5.923  -4.108  1.00 63.42           N  
ATOM    153  HD1 HIS A  13      -7.564   6.123  -3.357  1.00 63.42           H  
ATOM    154  CE1 HIS A  13      -9.402   6.507  -4.309  1.00 63.42           C  
ATOM    155  HE1 HIS A  13      -9.841   7.262  -3.672  1.00 63.42           H  
ATOM    156  NE2 HIS A  13      -9.976   6.034  -5.423  1.00 63.42           N  
ATOM    157  N   PRO A  14      -5.992   0.711  -6.374  1.00 61.05           N  
ATOM    158  CA  PRO A  14      -4.928  -0.279  -6.594  1.00 61.05           C  
ATOM    159  HA  PRO A  14      -4.528  -0.589  -5.628  1.00 61.05           H  
ATOM    160  C   PRO A  14      -3.738   0.233  -7.434  1.00 61.05           C  
ATOM    161  CB  PRO A  14      -5.645  -1.476  -7.241  1.00 61.05           C  
ATOM    162  HB2 PRO A  14      -5.000  -2.072  -7.888  1.00 61.05           H  
ATOM    163  HB3 PRO A  14      -6.065  -2.110  -6.460  1.00 61.05           H  
ATOM    164  O   PRO A  14      -3.032  -0.547  -8.057  1.00 61.05           O  
ATOM    165  CG  PRO A  14      -6.778  -0.818  -8.022  1.00 61.05           C  
ATOM    166  HG2 PRO A  14      -6.394  -0.382  -8.944  1.00 61.05           H  
ATOM    167  HG3 PRO A  14      -7.590  -1.516  -8.228  1.00 61.05           H  
ATOM    168  CD  PRO A  14      -7.204   0.278  -7.061  1.00 61.05           C  
ATOM    169  HD2 PRO A  14      -7.887  -0.179  -6.345  1.00 61.05           H  
ATOM    170  HD3 PRO A  14      -7.687   1.089  -7.607  1.00 61.05           H  
ATOM    171  N   GLY A  15      -3.519   1.544  -7.505  1.00 60.60           N  
ATOM    172  H   GLY A  15      -4.011   2.131  -6.845  1.00 60.60           H  
ATOM    173  CA  GLY A  15      -2.747   2.184  -8.565  1.00 60.60           C  
ATOM    174  HA2 GLY A  15      -2.578   1.475  -9.375  1.00 60.60           H  
ATOM    175  HA3 GLY A  15      -3.338   3.004  -8.972  1.00 60.60           H  
ATOM    176  C   GLY A  15      -1.388   2.754  -8.184  1.00 60.60           C  
ATOM    177  O   GLY A  15      -0.819   3.448  -9.015  1.00 60.60           O  
ATOM    178  N   LEU A  16      -0.861   2.532  -6.978  1.00 68.60           N  
ATOM    179  H   LEU A  16      -1.376   1.976  -6.311  1.00 68.60           H  
ATOM    180  CA  LEU A  16       0.436   3.122  -6.611  1.00 68.60           C  
ATOM    181  HA  LEU A  16       0.931   3.502  -7.505  1.00 68.60           H  
ATOM    182  C   LEU A  16       1.458   2.139  -6.060  1.00 68.60           C  
ATOM    183  CB  LEU A  16       0.213   4.330  -5.683  1.00 68.60           C  
ATOM    184  HB2 LEU A  16      -0.546   4.070  -4.946  1.00 68.60           H  
ATOM    185  HB3 LEU A  16       1.131   4.540  -5.134  1.00 68.60           H  
ATOM    186  O   LEU A  16       2.610   2.520  -5.986  1.00 68.60           O  
ATOM    187  CG  LEU A  16      -0.194   5.602  -6.463  1.00 68.60           C  
ATOM    188  HG  LEU A  16      -0.565   5.346  -7.456  1.00 68.60           H  
ATOM    189  CD1 LEU A  16      -1.326   6.335  -5.748  1.00 68.60           C  
ATOM    190 HD11 LEU A  16      -1.008   6.624  -4.747  1.00 68.60           H  
ATOM    191 HD12 LEU A  16      -1.605   7.222  -6.318  1.00 68.60           H  
ATOM    192 HD13 LEU A  16      -2.192   5.677  -5.677  1.00 68.60           H  
ATOM    193  CD2 LEU A  16       0.984   6.561  -6.637  1.00 68.60           C  
ATOM    194 HD21 LEU A  16       1.342   6.900  -5.665  1.00 68.60           H  
ATOM    195 HD22 LEU A  16       0.678   7.417  -7.238  1.00 68.60           H  
ATOM    196 HD23 LEU A  16       1.793   6.043  -7.153  1.00 68.60           H  
ATOM    197  N   CYS A  17       1.127   0.904  -5.702  1.00 76.96           N  
ATOM    198  H   CYS A  17       0.197   0.553  -5.880  1.00 76.96           H  
ATOM    199  CA  CYS A  17       2.124   0.002  -5.122  1.00 76.96           C  
ATOM    200  HA  CYS A  17       2.649   0.532  -4.327  1.00 76.96           H  
ATOM    201  C   CYS A  17       3.180  -0.437  -6.151  1.00 76.96           C  
ATOM    202  CB  CYS A  17       1.397  -1.173  -4.481  1.00 76.96           C  
ATOM    203  HB2 CYS A  17       2.125  -1.891  -4.104  1.00 76.96           H  
ATOM    204  HB3 CYS A  17       0.800  -1.658  -5.253  1.00 76.96           H  
ATOM    205  O   CYS A  17       2.850  -0.750  -7.291  1.00 76.96           O  
ATOM    206  SG  CYS A  17       0.275  -0.727  -3.150  1.00 76.96           S  
ATOM    207  N   CYS A  18       4.458  -0.469  -5.752  1.00 81.15           N  
ATOM    208  H   CYS A  18       4.687  -0.155  -4.820  1.00 81.15           H  
ATOM    209  CA  CYS A  18       5.529  -1.030  -6.592  1.00 81.15           C  
ATOM    210  HA  CYS A  18       5.545  -0.524  -7.557  1.00 81.15           H  
ATOM    211  C   CYS A  18       5.297  -2.522  -6.854  1.00 81.15           C  
ATOM    212  CB  CYS A  18       6.888  -0.866  -5.901  1.00 81.15           C  
ATOM    213  HB2 CYS A  18       6.879  -1.455  -4.984  1.00 81.15           H  
ATOM    214  HB3 CYS A  18       7.645  -1.300  -6.555  1.00 81.15           H  
ATOM    215  O   CYS A  18       5.673  -3.047  -7.897  1.00 81.15           O  
ATOM    216  SG  CYS A  18       7.426   0.809  -5.474  1.00 81.15           S  
ATOM    217  N   SER A  19       4.671  -3.185  -5.886  1.00 70.76           N  
ATOM    218  H   SER A  19       4.462  -2.698  -5.026  1.00 70.76           H  
ATOM    219  CA  SER A  19       4.088  -4.505  -6.037  1.00 70.76           C  
ATOM    220  HA  SER A  19       4.682  -5.102  -6.728  1.00 70.76           H  
ATOM    221  C   SER A  19       2.665  -4.353  -6.563  1.00 70.76           C  
ATOM    222  CB  SER A  19       4.032  -5.204  -4.684  1.00 70.76           C  
ATOM    223  HB2 SER A  19       3.876  -6.273  -4.831  1.00 70.76           H  
ATOM    224  HB3 SER A  19       3.178  -4.812  -4.131  1.00 70.76           H  
ATOM    225  O   SER A  19       1.907  -3.543  -6.047  1.00 70.76           O  
ATOM    226  OG  SER A  19       5.186  -4.996  -3.895  1.00 70.76           O  
ATOM    227  HG  SER A  19       4.901  -5.328  -3.040  1.00 70.76           H  
ATOM    228  N   GLU A  20       2.245  -5.169  -7.520  1.00 72.23           N  
ATOM    229  H   GLU A  20       2.913  -5.788  -7.956  1.00 72.23           H  
ATOM    230  CA  GLU A  20       0.903  -5.101  -8.133  1.00 72.23           C  
ATOM    231  HA  GLU A  20       0.733  -4.088  -8.499  1.00 72.23           H  
ATOM    232  C   GLU A  20      -0.257  -5.421  -7.163  1.00 72.23           C  
ATOM    233  CB  GLU A  20       0.878  -6.060  -9.332  1.00 72.23           C  
ATOM    234  HB2 GLU A  20      -0.127  -6.095  -9.752  1.00 72.23           H  
ATOM    235  HB3 GLU A  20       1.140  -7.060  -8.986  1.00 72.23           H  
ATOM    236  O   GLU A  20      -1.423  -5.464  -7.555  1.00 72.23           O  
ATOM    237  CG  GLU A  20       1.845  -5.631 -10.445  1.00 72.23           C  
ATOM    238  HG2 GLU A  20       1.486  -4.705 -10.893  1.00 72.23           H  
ATOM    239  HG3 GLU A  20       2.835  -5.439 -10.030  1.00 72.23           H  
ATOM    240  CD  GLU A  20       1.959  -6.729 -11.505  1.00 72.23           C  
ATOM    241  OE1 GLU A  20       1.166  -6.696 -12.472  1.00 72.23           O  
ATOM    242  OE2 GLU A  20       2.833  -7.607 -11.322  1.00 72.23           O  
ATOM    243  N   ILE A  21       0.043  -5.666  -5.885  1.00 77.20           N  
ATOM    244  H   ILE A  21       0.990  -5.476  -5.590  1.00 77.20           H  
ATOM    245  CA  ILE A  21      -0.908  -6.131  -4.886  1.00 77.20           C  
ATOM    246  HA  ILE A  21      -1.858  -6.329  -5.382  1.00 77.20           H  
ATOM    247  C   ILE A  21      -1.146  -5.036  -3.845  1.00 77.20           C  
ATOM    248  CB  ILE A  21      -0.457  -7.468  -4.268  1.00 77.20           C  
ATOM    249  HB  ILE A  21       0.444  -7.287  -3.682  1.00 77.20           H  
ATOM    250  O   ILE A  21      -0.285  -4.696  -3.032  1.00 77.20           O  
ATOM    251  CG1 ILE A  21      -0.115  -8.515  -5.355  1.00 77.20           C  
ATOM    252 HG12 ILE A  21      -0.992  -8.700  -5.976  1.00 77.20           H  
ATOM    253 HG13 ILE A  21       0.675  -8.126  -5.998  1.00 77.20           H  
ATOM    254  CG2 ILE A  21      -1.580  -7.989  -3.347  1.00 77.20           C  
ATOM    255 HG21 ILE A  21      -1.251  -8.886  -2.822  1.00 77.20           H  
ATOM    256 HG22 ILE A  21      -1.832  -7.244  -2.592  1.00 77.20           H  
ATOM    257 HG23 ILE A  21      -2.468  -8.224  -3.934  1.00 77.20           H  
ATOM    258  CD1 ILE A  21       0.396  -9.848  -4.799  1.00 77.20           C  
ATOM    259 HD11 ILE A  21      -0.409 -10.389  -4.301  1.00 77.20           H  
ATOM    260 HD12 ILE A  21       1.210  -9.671  -4.096  1.00 77.20           H  
ATOM    261 HD13 ILE A  21       0.765 -10.462  -5.621  1.00 77.20           H  
ATOM    262  N   CYS A  22      -2.377  -4.535  -3.846  1.00 81.62           N  
ATOM    263  H   CYS A  22      -3.002  -4.843  -4.577  1.00 81.62           H  
ATOM    264  CA  CYS A  22      -2.898  -3.574  -2.890  1.00 81.62           C  
ATOM    265  HA  CYS A  22      -2.196  -3.430  -2.068  1.00 81.62           H  
ATOM    266  C   CYS A  22      -4.220  -4.102  -2.330  1.00 81.62           C  
ATOM    267  CB  CYS A  22      -3.067  -2.246  -3.622  1.00 81.62           C  
ATOM    268  HB2 CYS A  22      -2.081  -1.896  -3.926  1.00 81.62           H  
ATOM    269  HB3 CYS A  22      -3.646  -2.417  -4.529  1.00 81.62           H  
ATOM    270  O   CYS A  22      -5.240  -4.085  -3.015  1.00 81.62           O  
ATOM    271  SG  CYS A  22      -3.892  -0.944  -2.683  1.00 81.62           S  
ATOM    272  N   ILE A  23      -4.194  -4.612  -1.096  1.00 80.58           N  
ATOM    273  H   ILE A  23      -3.299  -4.671  -0.632  1.00 80.58           H  
ATOM    274  CA  ILE A  23      -5.405  -5.106  -0.408  1.00 80.58           C  
ATOM    275  HA  ILE A  23      -6.173  -5.321  -1.151  1.00 80.58           H  
ATOM    276  C   ILE A  23      -5.990  -4.004   0.495  1.00 80.58           C  
ATOM    277  CB  ILE A  23      -5.100  -6.439   0.324  1.00 80.58           C  
ATOM    278  HB  ILE A  23      -4.313  -6.261   1.057  1.00 80.58           H  
ATOM    279  O   ILE A  23      -7.202  -3.852   0.589  1.00 80.58           O  
ATOM    280  CG1 ILE A  23      -4.599  -7.502  -0.689  1.00 80.58           C  
ATOM    281 HG12 ILE A  23      -5.355  -7.646  -1.462  1.00 80.58           H  
ATOM    282 HG13 ILE A  23      -3.696  -7.132  -1.174  1.00 80.58           H  
ATOM    283  CG2 ILE A  23      -6.345  -6.954   1.071  1.00 80.58           C  
ATOM    284 HG21 ILE A  23      -6.695  -6.214   1.790  1.00 80.58           H  
ATOM    285 HG22 ILE A  23      -6.110  -7.861   1.629  1.00 80.58           H  
ATOM    286 HG23 ILE A  23      -7.145  -7.161   0.361  1.00 80.58           H  
ATOM    287  CD1 ILE A  23      -4.248  -8.870  -0.089  1.00 80.58           C  
ATOM    288 HD11 ILE A  23      -5.148  -9.383   0.249  1.00 80.58           H  
ATOM    289 HD12 ILE A  23      -3.768  -9.482  -0.852  1.00 80.58           H  
ATOM    290 HD13 ILE A  23      -3.559  -8.743   0.746  1.00 80.58           H  
ATOM    291  N   VAL A  24      -5.105  -3.219   1.118  1.00 83.73           N  
ATOM    292  H   VAL A  24      -4.149  -3.411   0.853  1.00 83.73           H  
ATOM    293  CA  VAL A  24      -5.322  -1.975   1.902  1.00 83.73           C  
ATOM    294  HA  VAL A  24      -6.040  -1.332   1.391  1.00 83.73           H  
ATOM    295  C   VAL A  24      -3.974  -1.252   2.007  1.00 83.73           C  
ATOM    296  CB  VAL A  24      -5.798  -2.268   3.350  1.00 83.73           C  
ATOM    297  HB  VAL A  24      -5.056  -2.896   3.845  1.00 83.73           H  
ATOM    298  O   VAL A  24      -3.851  -0.028   1.952  1.00 83.73           O  
ATOM    299  CG1 VAL A  24      -5.948  -0.981   4.178  1.00 83.73           C  
ATOM    300 HG11 VAL A  24      -6.635  -0.299   3.677  1.00 83.73           H  
ATOM    301 HG12 VAL A  24      -6.333  -1.215   5.170  1.00 83.73           H  
ATOM    302 HG13 VAL A  24      -4.983  -0.492   4.308  1.00 83.73           H  
ATOM    303  CG2 VAL A  24      -7.144  -2.993   3.429  1.00 83.73           C  
ATOM    304 HG21 VAL A  24      -7.883  -2.478   2.815  1.00 83.73           H  
ATOM    305 HG22 VAL A  24      -7.034  -4.020   3.083  1.00 83.73           H  
ATOM    306 HG23 VAL A  24      -7.498  -3.036   4.459  1.00 83.73           H  
ATOM    307  N   TRP A  25      -2.941  -2.071   2.150  1.00 82.30           N  
ATOM    308  H   TRP A  25      -3.135  -3.060   2.205  1.00 82.30           H  
ATOM    309  CA  TRP A  25      -1.544  -1.716   2.193  1.00 82.30           C  
ATOM    310  HA  TRP A  25      -1.427  -0.636   2.104  1.00 82.30           H  
ATOM    311  C   TRP A  25      -0.842  -2.410   1.022  1.00 82.30           C  
ATOM    312  CB  TRP A  25      -1.028  -2.178   3.556  1.00 82.30           C  
ATOM    313  HB2 TRP A  25      -1.856  -2.216   4.264  1.00 82.30           H  
ATOM    314  HB3 TRP A  25      -0.649  -3.196   3.470  1.00 82.30           H  
ATOM    315  O   TRP A  25      -1.279  -3.486   0.601  1.00 82.30           O  
ATOM    316  CG  TRP A  25      -0.002  -1.322   4.197  1.00 82.30           C  
ATOM    317  CD1 TRP A  25       1.273  -1.685   4.388  1.00 82.30           C  
ATOM    318  HD1 TRP A  25       1.707  -2.618   4.063  1.00 82.30           H  
ATOM    319  CD2 TRP A  25      -0.150  -0.035   4.875  1.00 82.30           C  
ATOM    320  CE2 TRP A  25       1.118   0.389   5.330  1.00 82.30           C  
ATOM    321  CE3 TRP A  25      -1.221   0.786   5.244  1.00 82.30           C  
ATOM    322  HE3 TRP A  25      -2.215   0.414   5.042  1.00 82.30           H  
ATOM    323  NE1 TRP A  25       1.842  -0.758   5.231  1.00 82.30           N  
ATOM    324  HE1 TRP A  25       2.785  -0.829   5.586  1.00 82.30           H  
ATOM    325  CH2 TRP A  25       0.299   2.486   6.158  1.00 82.30           C  
ATOM    326  HH2 TRP A  25       0.451   3.435   6.651  1.00 82.30           H  
ATOM    327  CZ2 TRP A  25       1.381   1.646   5.890  1.00 82.30           C  
ATOM    328  HZ2 TRP A  25       2.375   1.913   6.216  1.00 82.30           H  
ATOM    329  CZ3 TRP A  25      -1.001   2.009   5.917  1.00 82.30           C  
ATOM    330  HZ3 TRP A  25      -1.839   2.606   6.246  1.00 82.30           H  
ATOM    331  N   CYS A  26       0.217  -1.804   0.500  1.00 84.37           N  
ATOM    332  H   CYS A  26       0.488  -0.902   0.865  1.00 84.37           H  
ATOM    333  CA  CYS A  26       1.104  -2.448  -0.457  1.00 84.37           C  
ATOM    334  HA  CYS A  26       0.526  -2.823  -1.302  1.00 84.37           H  
ATOM    335  C   CYS A  26       1.797  -3.619   0.232  1.00 84.37           C  
ATOM    336  CB  CYS A  26       2.140  -1.439  -0.954  1.00 84.37           C  
ATOM    337  HB2 CYS A  26       2.750  -1.131  -0.105  1.00 84.37           H  
ATOM    338  HB3 CYS A  26       2.792  -1.936  -1.673  1.00 84.37           H  
ATOM    339  O   CYS A  26       2.394  -3.429   1.300  1.00 84.37           O  
ATOM    340  SG  CYS A  26       1.466   0.043  -1.727  1.00 84.37           S  
ATOM    341  N   THR A  27       1.701  -4.804  -0.362  1.00 74.81           N  
ATOM    342  H   THR A  27       1.261  -4.855  -1.270  1.00 74.81           H  
ATOM    343  CA  THR A  27       2.399  -6.009   0.107  1.00 74.81           C  
ATOM    344  HA  THR A  27       2.857  -5.802   1.074  1.00 74.81           H  
ATOM    345  C   THR A  27       3.556  -6.390  -0.796  1.00 74.81           C  
ATOM    346  CB  THR A  27       1.435  -7.173   0.328  1.00 74.81           C  
ATOM    347  HB  THR A  27       0.661  -6.866   1.031  1.00 74.81           H  
ATOM    348  O   THR A  27       3.666  -5.824  -1.902  1.00 74.81           O  
ATOM    349  CG2 THR A  27       0.768  -7.669  -0.948  1.00 74.81           C  
ATOM    350 HG21 THR A  27       1.523  -7.999  -1.662  1.00 74.81           H  
ATOM    351 HG22 THR A  27       0.109  -8.504  -0.709  1.00 74.81           H  
ATOM    352 HG23 THR A  27       0.182  -6.857  -1.377  1.00 74.81           H  
ATOM    353  OG1 THR A  27       2.155  -8.234   0.894  1.00 74.81           O  
ATOM    354  HG1 THR A  27       3.036  -8.137   0.524  1.00 74.81           H  
ATOM    355  OXT THR A  27       4.327  -7.250  -0.331  1.00 74.81           O  
TER     356      THR A  27                                                       
END   
