# Supplementary material for: δ‐Conotoxin Structure Prediction and Analysis through Large‐Scale Comparative and Deep Learning Modeling Approaches
Source: Adv Sci (Weinh). 2024 Jul 21;11(35):2404786. doi: 10.1002/advs.202404786 (PMC11425241; doi:10.1002/advs.202404786)
Supplement: Supplementary file 2 — Supporting Information [file ADVS-11-2404786-s001.gz › Data/Alphafold_results/AVIA/ranked_0.pdb]

ATOM      1  N   ASP A   1     -11.813  -3.838  13.577  1.00 55.56           N  
ATOM      2  H   ASP A   1     -12.815  -3.958  13.611  1.00 55.56           H  
ATOM      3  H2  ASP A   1     -11.443  -3.785  14.515  1.00 55.56           H  
ATOM      4  H3  ASP A   1     -11.375  -4.605  13.087  1.00 55.56           H  
ATOM      5  CA  ASP A   1     -11.501  -2.572  12.907  1.00 55.56           C  
ATOM      6  HA  ASP A   1     -11.854  -2.583  11.875  1.00 55.56           H  
ATOM      7  C   ASP A   1      -9.988  -2.430  12.917  1.00 55.56           C  
ATOM      8  CB  ASP A   1     -12.223  -1.441  13.641  1.00 55.56           C  
ATOM      9  HB2 ASP A   1     -13.234  -1.762  13.892  1.00 55.56           H  
ATOM     10  HB3 ASP A   1     -11.709  -1.180  14.566  1.00 55.56           H  
ATOM     11  O   ASP A   1      -9.421  -2.254  13.985  1.00 55.56           O  
ATOM     12  CG  ASP A   1     -12.316  -0.258  12.701  1.00 55.56           C  
ATOM     13  OD1 ASP A   1     -11.679   0.766  12.997  1.00 55.56           O  
ATOM     14  OD2 ASP A   1     -12.969  -0.486  11.662  1.00 55.56           O  
ATOM     15  N   GLY A   2      -9.319  -2.784  11.821  1.00 78.02           N  
ATOM     16  H   GLY A   2      -9.794  -2.814  10.930  1.00 78.02           H  
ATOM     17  CA  GLY A   2      -7.866  -2.966  11.800  1.00 78.02           C  
ATOM     18  HA2 GLY A   2      -7.418  -2.763  12.773  1.00 78.02           H  
ATOM     19  HA3 GLY A   2      -7.626  -3.992  11.520  1.00 78.02           H  
ATOM     20  C   GLY A   2      -7.253  -2.041  10.770  1.00 78.02           C  
ATOM     21  O   GLY A   2      -7.425  -2.272   9.578  1.00 78.02           O  
ATOM     22  N   CYS A   3      -6.568  -1.001  11.228  1.00 84.83           N  
ATOM     23  H   CYS A   3      -6.485  -0.857  12.224  1.00 84.83           H  
ATOM     24  CA  CYS A   3      -5.746  -0.173  10.364  1.00 84.83           C  
ATOM     25  HA  CYS A   3      -6.180  -0.162   9.364  1.00 84.83           H  
ATOM     26  C   CYS A   3      -4.339  -0.781  10.246  1.00 84.83           C  
ATOM     27  CB  CYS A   3      -5.787   1.267  10.878  1.00 84.83           C  
ATOM     28  HB2 CYS A   3      -6.827   1.595  10.870  1.00 84.83           H  
ATOM     29  HB3 CYS A   3      -5.248   1.907  10.181  1.00 84.83           H  
ATOM     30  O   CYS A   3      -3.873  -1.520  11.117  1.00 84.83           O  
ATOM     31  SG  CYS A   3      -5.147   1.519  12.554  1.00 84.83           S  
ATOM     32  N   SER A   4      -3.669  -0.500   9.138  1.00 86.55           N  
ATOM     33  H   SER A   4      -4.114   0.091   8.450  1.00 86.55           H  
ATOM     34  CA  SER A   4      -2.343  -1.024   8.828  1.00 86.55           C  
ATOM     35  HA  SER A   4      -2.266  -2.040   9.216  1.00 86.55           H  
ATOM     36  C   SER A   4      -1.271  -0.162   9.498  1.00 86.55           C  
ATOM     37  CB  SER A   4      -2.165  -1.099   7.312  1.00 86.55           C  
ATOM     38  HB2 SER A   4      -2.227  -0.097   6.886  1.00 86.55           H  
ATOM     39  HB3 SER A   4      -1.196  -1.540   7.080  1.00 86.55           H  
ATOM     40  O   SER A   4      -1.312   1.066   9.413  1.00 86.55           O  
ATOM     41  OG  SER A   4      -3.172  -1.902   6.735  1.00 86.55           O  
ATOM     42  HG  SER A   4      -3.981  -1.386   6.749  1.00 86.55           H  
ATOM     43  N   ASN A   5      -0.333  -0.809  10.192  1.00 85.38           N  
ATOM     44  H   ASN A   5      -0.360  -1.819  10.205  1.00 85.38           H  
ATOM     45  CA  ASN A   5       0.733  -0.139  10.941  1.00 85.38           C  
ATOM     46  HA  ASN A   5       0.292   0.724  11.441  1.00 85.38           H  
ATOM     47  C   ASN A   5       1.834   0.393  10.004  1.00 85.38           C  
ATOM     48  CB  ASN A   5       1.263  -1.121  12.008  1.00 85.38           C  
ATOM     49  HB2 ASN A   5       2.178  -1.597  11.656  1.00 85.38           H  
ATOM     50  HB3 ASN A   5       0.522  -1.900  12.188  1.00 85.38           H  
ATOM     51  O   ASN A   5       1.911  -0.025   8.847  1.00 85.38           O  
ATOM     52  CG  ASN A   5       1.541  -0.452  13.341  1.00 85.38           C  
ATOM     53  ND2 ASN A   5       1.469  -1.189  14.425  1.00 85.38           N  
ATOM     54 HD21 ASN A   5       1.636  -0.700  15.292  1.00 85.38           H  
ATOM     55 HD22 ASN A   5       1.225  -2.168  14.372  1.00 85.38           H  
ATOM     56  OD1 ASN A   5       1.808   0.731  13.435  1.00 85.38           O  
ATOM     57  N   ALA A   6       2.706   1.277  10.492  1.00 85.59           N  
ATOM     58  H   ALA A   6       2.621   1.576  11.453  1.00 85.59           H  
ATOM     59  CA  ALA A   6       3.812   1.807   9.690  1.00 85.59           C  
ATOM     60  HA  ALA A   6       3.383   2.366   8.858  1.00 85.59           H  
ATOM     61  C   ALA A   6       4.684   0.670   9.110  1.00 85.59           C  
ATOM     62  CB  ALA A   6       4.624   2.794  10.533  1.00 85.59           C  
ATOM     63  HB1 ALA A   6       3.979   3.599  10.883  1.00 85.59           H  
ATOM     64  HB2 ALA A   6       5.070   2.284  11.386  1.00 85.59           H  
ATOM     65  HB3 ALA A   6       5.412   3.235   9.921  1.00 85.59           H  
ATOM     66  O   ALA A   6       4.996  -0.309   9.791  1.00 85.59           O  
ATOM     67  N   GLY A   7       5.041   0.772   7.829  1.00 84.62           N  
ATOM     68  H   GLY A   7       4.781   1.619   7.344  1.00 84.62           H  
ATOM     69  CA  GLY A   7       5.740  -0.266   7.066  1.00 84.62           C  
ATOM     70  HA2 GLY A   7       6.476  -0.746   7.710  1.00 84.62           H  
ATOM     71  HA3 GLY A   7       6.270   0.210   6.241  1.00 84.62           H  
ATOM     72  C   GLY A   7       4.842  -1.362   6.478  1.00 84.62           C  
ATOM     73  O   GLY A   7       5.342  -2.230   5.763  1.00 84.62           O  
ATOM     74  N   ALA A   8       3.529  -1.347   6.725  1.00 88.22           N  
ATOM     75  H   ALA A   8       3.155  -0.656   7.359  1.00 88.22           H  
ATOM     76  CA  ALA A   8       2.594  -2.260   6.069  1.00 88.22           C  
ATOM     77  HA  ALA A   8       3.030  -3.259   6.065  1.00 88.22           H  
ATOM     78  C   ALA A   8       2.329  -1.841   4.617  1.00 88.22           C  
ATOM     79  CB  ALA A   8       1.299  -2.314   6.872  1.00 88.22           C  
ATOM     80  HB1 ALA A   8       0.868  -1.314   6.893  1.00 88.22           H  
ATOM     81  HB2 ALA A   8       1.506  -2.641   7.891  1.00 88.22           H  
ATOM     82  HB3 ALA A   8       0.597  -3.005   6.405  1.00 88.22           H  
ATOM     83  O   ALA A   8       2.242  -0.653   4.314  1.00 88.22           O  
ATOM     84  N   PHE A   9       2.194  -2.807   3.706  1.00 86.29           N  
ATOM     85  H   PHE A   9       2.216  -3.772   4.005  1.00 86.29           H  
ATOM     86  CA  PHE A   9       1.919  -2.520   2.298  1.00 86.29           C  
ATOM     87  HA  PHE A   9       2.556  -1.696   1.976  1.00 86.29           H  
ATOM     88  C   PHE A   9       0.459  -2.095   2.112  1.00 86.29           C  
ATOM     89  CB  PHE A   9       2.270  -3.737   1.435  1.00 86.29           C  
ATOM     90  HB2 PHE A   9       3.305  -4.019   1.628  1.00 86.29           H  
ATOM     91  HB3 PHE A   9       1.640  -4.578   1.726  1.00 86.29           H  
ATOM     92  O   PHE A   9      -0.456  -2.875   2.366  1.00 86.29           O  
ATOM     93  CG  PHE A   9       2.112  -3.484  -0.052  1.00 86.29           C  
ATOM     94  CD1 PHE A   9       0.950  -3.902  -0.728  1.00 86.29           C  
ATOM     95  HD1 PHE A   9       0.158  -4.397  -0.184  1.00 86.29           H  
ATOM     96  CD2 PHE A   9       3.126  -2.812  -0.760  1.00 86.29           C  
ATOM     97  HD2 PHE A   9       4.009  -2.463  -0.246  1.00 86.29           H  
ATOM     98  CE1 PHE A   9       0.811  -3.665  -2.108  1.00 86.29           C  
ATOM     99  HE1 PHE A   9      -0.084  -3.984  -2.622  1.00 86.29           H  
ATOM    100  CE2 PHE A   9       2.990  -2.583  -2.140  1.00 86.29           C  
ATOM    101  HE2 PHE A   9       3.774  -2.073  -2.681  1.00 86.29           H  
ATOM    102  CZ  PHE A   9       1.834  -3.010  -2.815  1.00 86.29           C  
ATOM    103  HZ  PHE A   9       1.729  -2.828  -3.875  1.00 86.29           H  
ATOM    104  N   CYS A  10       0.253  -0.867   1.648  1.00 89.06           N  
ATOM    105  H   CYS A  10       1.057  -0.280   1.475  1.00 89.06           H  
ATOM    106  CA  CYS A  10      -1.067  -0.285   1.388  1.00 89.06           C  
ATOM    107  HA  CYS A  10      -1.847  -0.998   1.655  1.00 89.06           H  
ATOM    108  C   CYS A  10      -1.267   0.059  -0.099  1.00 89.06           C  
ATOM    109  CB  CYS A  10      -1.215   0.933   2.296  1.00 89.06           C  
ATOM    110  HB2 CYS A  10      -2.183   1.407   2.131  1.00 89.06           H  
ATOM    111  HB3 CYS A  10      -1.174   0.592   3.331  1.00 89.06           H  
ATOM    112  O   CYS A  10      -2.379   0.376  -0.527  1.00 89.06           O  
ATOM    113  SG  CYS A  10       0.098   2.141   2.033  1.00 89.06           S  
ATOM    114  N   GLY A  11      -0.205  -0.036  -0.907  1.00 83.30           N  
ATOM    115  H   GLY A  11       0.699  -0.200  -0.487  1.00 83.30           H  
ATOM    116  CA  GLY A  11      -0.232   0.252  -2.334  1.00 83.30           C  
ATOM    117  HA2 GLY A  11       0.744   0.026  -2.764  1.00 83.30           H  
ATOM    118  HA3 GLY A  11      -0.981  -0.375  -2.818  1.00 83.30           H  
ATOM    119  C   GLY A  11      -0.542   1.724  -2.599  1.00 83.30           C  
ATOM    120  O   GLY A  11       0.242   2.596  -2.254  1.00 83.30           O  
ATOM    121  N   ILE A  12      -1.686   1.991  -3.225  1.00 79.58           N  
ATOM    122  H   ILE A  12      -2.291   1.211  -3.440  1.00 79.58           H  
ATOM    123  CA  ILE A  12      -2.162   3.340  -3.591  1.00 79.58           C  
ATOM    124  HA  ILE A  12      -1.401   4.059  -3.285  1.00 79.58           H  
ATOM    125  C   ILE A  12      -3.403   3.759  -2.789  1.00 79.58           C  
ATOM    126  CB  ILE A  12      -2.361   3.485  -5.129  1.00 79.58           C  
ATOM    127  HB  ILE A  12      -3.261   4.069  -5.323  1.00 79.58           H  
ATOM    128  O   ILE A  12      -4.053   4.750  -3.113  1.00 79.58           O  
ATOM    129  CG1 ILE A  12      -2.538   2.129  -5.857  1.00 79.58           C  
ATOM    130 HG12 ILE A  12      -3.334   1.571  -5.362  1.00 79.58           H  
ATOM    131 HG13 ILE A  12      -1.616   1.551  -5.793  1.00 79.58           H  
ATOM    132  CG2 ILE A  12      -1.188   4.293  -5.707  1.00 79.58           C  
ATOM    133 HG21 ILE A  12      -1.350   4.507  -6.764  1.00 79.58           H  
ATOM    134 HG22 ILE A  12      -0.256   3.743  -5.581  1.00 79.58           H  
ATOM    135 HG23 ILE A  12      -1.107   5.246  -5.184  1.00 79.58           H  
ATOM    136  CD1 ILE A  12      -2.913   2.247  -7.337  1.00 79.58           C  
ATOM    137 HD11 ILE A  12      -3.111   1.253  -7.738  1.00 79.58           H  
ATOM    138 HD12 ILE A  12      -3.810   2.857  -7.445  1.00 79.58           H  
ATOM    139 HD13 ILE A  12      -2.096   2.692  -7.905  1.00 79.58           H  
ATOM    140  N   HIS A  13      -3.765   2.998  -1.754  1.00 76.07           N  
ATOM    141  H   HIS A  13      -3.167   2.231  -1.481  1.00 76.07           H  
ATOM    142  CA  HIS A  13      -4.983   3.213  -0.977  1.00 76.07           C  
ATOM    143  HA  HIS A  13      -5.646   3.895  -1.509  1.00 76.07           H  
ATOM    144  C   HIS A  13      -4.655   3.819   0.403  1.00 76.07           C  
ATOM    145  CB  HIS A  13      -5.746   1.889  -0.884  1.00 76.07           C  
ATOM    146  HB2 HIS A  13      -5.054   1.129  -0.521  1.00 76.07           H  
ATOM    147  HB3 HIS A  13      -6.552   1.996  -0.158  1.00 76.07           H  
ATOM    148  O   HIS A  13      -4.363   3.075   1.342  1.00 76.07           O  
ATOM    149  CG  HIS A  13      -6.341   1.384  -2.178  1.00 76.07           C  
ATOM    150  CD2 HIS A  13      -6.434   2.029  -3.386  1.00 76.07           C  
ATOM    151  HD2 HIS A  13      -6.092   3.029  -3.608  1.00 76.07           H  
ATOM    152  ND1 HIS A  13      -6.898   0.138  -2.347  1.00 76.07           N  
ATOM    153  HD1 HIS A  13      -6.967  -0.577  -1.637  1.00 76.07           H  
ATOM    154  CE1 HIS A  13      -7.310   0.030  -3.619  1.00 76.07           C  
ATOM    155  HE1 HIS A  13      -7.784  -0.840  -4.049  1.00 76.07           H  
ATOM    156  NE2 HIS A  13      -7.045   1.157  -4.294  1.00 76.07           N  
ATOM    157  N   PRO A  14      -4.735   5.157   0.563  1.00 73.33           N  
ATOM    158  CA  PRO A  14      -4.419   5.849   1.821  1.00 73.33           C  
ATOM    159  HA  PRO A  14      -3.407   5.622   2.157  1.00 73.33           H  
ATOM    160  C   PRO A  14      -5.296   5.450   3.009  1.00 73.33           C  
ATOM    161  CB  PRO A  14      -4.477   7.345   1.495  1.00 73.33           C  
ATOM    162  HB2 PRO A  14      -3.475   7.698   1.248  1.00 73.33           H  
ATOM    163  HB3 PRO A  14      -4.891   7.932   2.315  1.00 73.33           H  
ATOM    164  O   PRO A  14      -4.814   5.398   4.136  1.00 73.33           O  
ATOM    165  CG  PRO A  14      -5.365   7.430   0.258  1.00 73.33           C  
ATOM    166  HG2 PRO A  14      -5.129   8.302  -0.351  1.00 73.33           H  
ATOM    167  HG3 PRO A  14      -6.412   7.442   0.561  1.00 73.33           H  
ATOM    168  CD  PRO A  14      -5.059   6.131  -0.472  1.00 73.33           C  
ATOM    169  HD2 PRO A  14      -4.189   6.278  -1.112  1.00 73.33           H  
ATOM    170  HD3 PRO A  14      -5.927   5.845  -1.066  1.00 73.33           H  
ATOM    171  N   GLY A  15      -6.547   5.059   2.763  1.00 76.25           N  
ATOM    172  H   GLY A  15      -6.882   5.108   1.811  1.00 76.25           H  
ATOM    173  CA  GLY A  15      -7.505   4.728   3.824  1.00 76.25           C  
ATOM    174  HA2 GLY A  15      -7.484   5.521   4.572  1.00 76.25           H  
ATOM    175  HA3 GLY A  15      -8.509   4.696   3.400  1.00 76.25           H  
ATOM    176  C   GLY A  15      -7.267   3.404   4.561  1.00 76.25           C  
ATOM    177  O   GLY A  15      -8.057   3.056   5.430  1.00 76.25           O  
ATOM    178  N   LEU A  16      -6.227   2.639   4.215  1.00 82.54           N  
ATOM    179  H   LEU A  16      -5.598   2.980   3.502  1.00 82.54           H  
ATOM    180  CA  LEU A  16      -5.903   1.380   4.900  1.00 82.54           C  
ATOM    181  HA  LEU A  16      -6.812   0.956   5.326  1.00 82.54           H  
ATOM    182  C   LEU A  16      -4.941   1.568   6.079  1.00 82.54           C  
ATOM    183  CB  LEU A  16      -5.332   0.386   3.874  1.00 82.54           C  
ATOM    184  HB2 LEU A  16      -4.804  -0.414   4.392  1.00 82.54           H  
ATOM    185  HB3 LEU A  16      -4.602   0.911   3.259  1.00 82.54           H  
ATOM    186  O   LEU A  16      -4.828   0.663   6.906  1.00 82.54           O  
ATOM    187  CG  LEU A  16      -6.417  -0.241   2.981  1.00 82.54           C  
ATOM    188  HG  LEU A  16      -7.135   0.521   2.678  1.00 82.54           H  
ATOM    189  CD1 LEU A  16      -5.783  -0.824   1.721  1.00 82.54           C  
ATOM    190 HD11 LEU A  16      -5.149  -1.671   1.981  1.00 82.54           H  
ATOM    191 HD12 LEU A  16      -5.161  -0.065   1.246  1.00 82.54           H  
ATOM    192 HD13 LEU A  16      -6.563  -1.146   1.031  1.00 82.54           H  
ATOM    193  CD2 LEU A  16      -7.153  -1.382   3.692  1.00 82.54           C  
ATOM    194 HD21 LEU A  16      -6.447  -2.155   3.995  1.00 82.54           H  
ATOM    195 HD22 LEU A  16      -7.899  -1.813   3.025  1.00 82.54           H  
ATOM    196 HD23 LEU A  16      -7.660  -0.999   4.578  1.00 82.54           H  
ATOM    197  N   CYS A  17      -4.234   2.696   6.154  1.00 89.36           N  
ATOM    198  H   CYS A  17      -4.436   3.437   5.498  1.00 89.36           H  
ATOM    199  CA  CYS A  17      -3.197   2.948   7.153  1.00 89.36           C  
ATOM    200  HA  CYS A  17      -2.752   2.002   7.461  1.00 89.36           H  
ATOM    201  C   CYS A  17      -3.754   3.636   8.397  1.00 89.36           C  
ATOM    202  CB  CYS A  17      -2.100   3.802   6.517  1.00 89.36           C  
ATOM    203  HB2 CYS A  17      -2.533   4.750   6.199  1.00 89.36           H  
ATOM    204  HB3 CYS A  17      -1.328   4.017   7.256  1.00 89.36           H  
ATOM    205  O   CYS A  17      -4.615   4.504   8.288  1.00 89.36           O  
ATOM    206  SG  CYS A  17      -1.328   3.022   5.088  1.00 89.36           S  
ATOM    207  N   CYS A  18      -3.207   3.323   9.575  1.00 87.32           N  
ATOM    208  H   CYS A  18      -2.502   2.601   9.621  1.00 87.32           H  
ATOM    209  CA  CYS A  18      -3.563   4.041  10.807  1.00 87.32           C  
ATOM    210  HA  CYS A  18      -4.639   3.980  10.967  1.00 87.32           H  
ATOM    211  C   CYS A  18      -3.199   5.530  10.733  1.00 87.32           C  
ATOM    212  CB  CYS A  18      -2.841   3.408  12.001  1.00 87.32           C  
ATOM    213  HB2 CYS A  18      -3.134   3.956  12.897  1.00 87.32           H  
ATOM    214  HB3 CYS A  18      -1.767   3.548  11.872  1.00 87.32           H  
ATOM    215  O   CYS A  18      -3.865   6.361  11.338  1.00 87.32           O  
ATOM    216  SG  CYS A  18      -3.145   1.649  12.301  1.00 87.32           S  
ATOM    217  N   SER A  19      -2.149   5.852   9.981  1.00 82.19           N  
ATOM    218  H   SER A  19      -1.564   5.110   9.625  1.00 82.19           H  
ATOM    219  CA  SER A  19      -1.639   7.211   9.816  1.00 82.19           C  
ATOM    220  HA  SER A  19      -1.812   7.766  10.738  1.00 82.19           H  
ATOM    221  C   SER A  19      -2.317   7.988   8.681  1.00 82.19           C  
ATOM    222  CB  SER A  19      -0.126   7.161   9.571  1.00 82.19           C  
ATOM    223  HB2 SER A  19       0.316   8.129   9.807  1.00 82.19           H  
ATOM    224  HB3 SER A  19       0.050   6.956   8.515  1.00 82.19           H  
ATOM    225  O   SER A  19      -1.864   9.083   8.375  1.00 82.19           O  
ATOM    226  OG  SER A  19       0.513   6.148  10.325  1.00 82.19           O  
ATOM    227  HG  SER A  19       1.369   6.059   9.899  1.00 82.19           H  
ATOM    228  N   GLU A  20      -3.315   7.414   7.987  1.00 81.18           N  
ATOM    229  H   GLU A  20      -3.709   6.567   8.369  1.00 81.18           H  
ATOM    230  CA  GLU A  20      -3.944   7.921   6.739  1.00 81.18           C  
ATOM    231  HA  GLU A  20      -4.635   7.153   6.392  1.00 81.18           H  
ATOM    232  C   GLU A  20      -2.983   8.155   5.552  1.00 81.18           C  
ATOM    233  CB  GLU A  20      -4.793   9.177   7.018  1.00 81.18           C  
ATOM    234  HB2 GLU A  20      -5.209   9.531   6.075  1.00 81.18           H  
ATOM    235  HB3 GLU A  20      -4.161   9.967   7.423  1.00 81.18           H  
ATOM    236  O   GLU A  20      -3.406   8.359   4.413  1.00 81.18           O  
ATOM    237  CG  GLU A  20      -5.958   8.911   7.980  1.00 81.18           C  
ATOM    238  HG2 GLU A  20      -6.596   8.134   7.557  1.00 81.18           H  
ATOM    239  HG3 GLU A  20      -5.573   8.546   8.932  1.00 81.18           H  
ATOM    240  CD  GLU A  20      -6.775  10.189   8.210  1.00 81.18           C  
ATOM    241  OE1 GLU A  20      -7.687  10.452   7.391  1.00 81.18           O  
ATOM    242  OE2 GLU A  20      -6.483  10.900   9.199  1.00 81.18           O  
ATOM    243  N   ILE A  21      -1.674   8.089   5.787  1.00 84.35           N  
ATOM    244  H   ILE A  21      -1.397   8.044   6.758  1.00 84.35           H  
ATOM    245  CA  ILE A  21      -0.630   8.327   4.803  1.00 84.35           C  
ATOM    246  HA  ILE A  21      -1.046   8.918   3.987  1.00 84.35           H  
ATOM    247  C   ILE A  21      -0.164   6.984   4.239  1.00 84.35           C  
ATOM    248  CB  ILE A  21       0.514   9.155   5.426  1.00 84.35           C  
ATOM    249  HB  ILE A  21       0.898   8.603   6.284  1.00 84.35           H  
ATOM    250  O   ILE A  21       0.479   6.184   4.920  1.00 84.35           O  
ATOM    251  CG1 ILE A  21       0.024  10.541   5.910  1.00 84.35           C  
ATOM    252 HG12 ILE A  21      -0.930  10.450   6.429  1.00 84.35           H  
ATOM    253 HG13 ILE A  21      -0.139  11.190   5.049  1.00 84.35           H  
ATOM    254  CG2 ILE A  21       1.640   9.338   4.387  1.00 84.35           C  
ATOM    255 HG21 ILE A  21       2.101   8.377   4.158  1.00 84.35           H  
ATOM    256 HG22 ILE A  21       2.422   9.987   4.781  1.00 84.35           H  
ATOM    257 HG23 ILE A  21       1.243   9.779   3.473  1.00 84.35           H  
ATOM    258  CD1 ILE A  21       0.999  11.225   6.878  1.00 84.35           C  
ATOM    259 HD11 ILE A  21       1.939  11.464   6.380  1.00 84.35           H  
ATOM    260 HD12 ILE A  21       0.552  12.149   7.243  1.00 84.35           H  
ATOM    261 HD13 ILE A  21       1.194  10.569   7.727  1.00 84.35           H  
ATOM    262  N   CYS A  22      -0.457   6.775   2.957  1.00 89.29           N  
ATOM    263  H   CYS A  22      -1.018   7.472   2.488  1.00 89.29           H  
ATOM    264  CA  CYS A  22       0.033   5.662   2.152  1.00 89.29           C  
ATOM    265  HA  CYS A  22       0.746   5.062   2.718  1.00 89.29           H  
ATOM    266  C   CYS A  22       0.700   6.207   0.892  1.00 89.29           C  
ATOM    267  CB  CYS A  22      -1.143   4.787   1.731  1.00 89.29           C  
ATOM    268  HB2 CYS A  22      -1.792   5.409   1.114  1.00 89.29           H  
ATOM    269  HB3 CYS A  22      -1.682   4.434   2.611  1.00 89.29           H  
ATOM    270  O   CYS A  22       0.036   6.846   0.076  1.00 89.29           O  
ATOM    271  SG  CYS A  22      -0.703   3.387   0.697  1.00 89.29           S  
ATOM    272  N   ILE A  23       1.995   5.942   0.721  1.00 85.82           N  
ATOM    273  H   ILE A  23       2.479   5.463   1.467  1.00 85.82           H  
ATOM    274  CA  ILE A  23       2.712   6.263  -0.527  1.00 85.82           C  
ATOM    275  HA  ILE A  23       2.077   6.891  -1.153  1.00 85.82           H  
ATOM    276  C   ILE A  23       2.954   4.984  -1.349  1.00 85.82           C  
ATOM    277  CB  ILE A  23       3.987   7.091  -0.222  1.00 85.82           C  
ATOM    278  HB  ILE A  23       4.647   6.497   0.410  1.00 85.82           H  
ATOM    279  O   ILE A  23       2.813   5.003  -2.566  1.00 85.82           O  
ATOM    280  CG1 ILE A  23       3.604   8.388   0.540  1.00 85.82           C  
ATOM    281 HG12 ILE A  23       3.179   8.119   1.507  1.00 85.82           H  
ATOM    282 HG13 ILE A  23       2.839   8.921  -0.024  1.00 85.82           H  
ATOM    283  CG2 ILE A  23       4.738   7.428  -1.524  1.00 85.82           C  
ATOM    284 HG21 ILE A  23       5.676   7.937  -1.302  1.00 85.82           H  
ATOM    285 HG22 ILE A  23       4.986   6.519  -2.073  1.00 85.82           H  
ATOM    286 HG23 ILE A  23       4.119   8.063  -2.156  1.00 85.82           H  
ATOM    287  CD1 ILE A  23       4.760   9.360   0.816  1.00 85.82           C  
ATOM    288 HD11 ILE A  23       5.578   8.833   1.307  1.00 85.82           H  
ATOM    289 HD12 ILE A  23       4.407  10.157   1.470  1.00 85.82           H  
ATOM    290 HD13 ILE A  23       5.112   9.809  -0.113  1.00 85.82           H  
ATOM    291  N   VAL A  24       3.271   3.878  -0.663  1.00 88.42           N  
ATOM    292  H   VAL A  24       3.274   4.004   0.340  1.00 88.42           H  
ATOM    293  CA  VAL A  24       3.330   2.470  -1.133  1.00 88.42           C  
ATOM    294  HA  VAL A  24       2.504   2.267  -1.815  1.00 88.42           H  
ATOM    295  C   VAL A  24       3.197   1.557   0.092  1.00 88.42           C  
ATOM    296  CB  VAL A  24       4.657   2.135  -1.855  1.00 88.42           C  
ATOM    297  HB  VAL A  24       5.490   2.352  -1.186  1.00 88.42           H  
ATOM    298  O   VAL A  24       2.471   0.559   0.105  1.00 88.42           O  
ATOM    299  CG1 VAL A  24       4.721   0.653  -2.253  1.00 88.42           C  
ATOM    300 HG11 VAL A  24       3.864   0.402  -2.879  1.00 88.42           H  
ATOM    301 HG12 VAL A  24       4.721   0.016  -1.368  1.00 88.42           H  
ATOM    302 HG13 VAL A  24       5.640   0.449  -2.801  1.00 88.42           H  
ATOM    303  CG2 VAL A  24       4.877   2.937  -3.142  1.00 88.42           C  
ATOM    304 HG21 VAL A  24       3.992   2.879  -3.775  1.00 88.42           H  
ATOM    305 HG22 VAL A  24       5.080   3.980  -2.898  1.00 88.42           H  
ATOM    306 HG23 VAL A  24       5.740   2.556  -3.688  1.00 88.42           H  
ATOM    307  N   TRP A  25       3.887   1.964   1.156  1.00 87.94           N  
ATOM    308  H   TRP A  25       4.479   2.775   1.050  1.00 87.94           H  
ATOM    309  CA  TRP A  25       3.710   1.482   2.513  1.00 87.94           C  
ATOM    310  HA  TRP A  25       3.018   0.639   2.501  1.00 87.94           H  
ATOM    311  C   TRP A  25       3.087   2.577   3.377  1.00 87.94           C  
ATOM    312  CB  TRP A  25       5.052   0.992   3.066  1.00 87.94           C  
ATOM    313  HB2 TRP A  25       4.922   0.732   4.117  1.00 87.94           H  
ATOM    314  HB3 TRP A  25       5.781   1.800   3.015  1.00 87.94           H  
ATOM    315  O   TRP A  25       3.201   3.766   3.059  1.00 87.94           O  
ATOM    316  CG  TRP A  25       5.596  -0.206   2.350  1.00 87.94           C  
ATOM    317  CD1 TRP A  25       5.346  -1.489   2.684  1.00 87.94           C  
ATOM    318  HD1 TRP A  25       4.744  -1.793   3.528  1.00 87.94           H  
ATOM    319  CD2 TRP A  25       6.448  -0.270   1.166  1.00 87.94           C  
ATOM    320  CE2 TRP A  25       6.647  -1.643   0.828  1.00 87.94           C  
ATOM    321  CE3 TRP A  25       7.074   0.689   0.342  1.00 87.94           C  
ATOM    322  HE3 TRP A  25       6.970   1.736   0.586  1.00 87.94           H  
ATOM    323  NE1 TRP A  25       5.974  -2.341   1.804  1.00 87.94           N  
ATOM    324  HE1 TRP A  25       5.962  -3.347   1.902  1.00 87.94           H  
ATOM    325  CH2 TRP A  25       7.990  -1.065  -1.095  1.00 87.94           C  
ATOM    326  HH2 TRP A  25       8.575  -1.353  -1.956  1.00 87.94           H  
ATOM    327  CZ2 TRP A  25       7.400  -2.046  -0.282  1.00 87.94           C  
ATOM    328  HZ2 TRP A  25       7.525  -3.095  -0.506  1.00 87.94           H  
ATOM    329  CZ3 TRP A  25       7.832   0.297  -0.779  1.00 87.94           C  
ATOM    330  HZ3 TRP A  25       8.298   1.049  -1.399  1.00 87.94           H  
ATOM    331  N   CYS A  26       2.422   2.160   4.448  1.00 90.35           N  
ATOM    332  H   CYS A  26       2.321   1.166   4.597  1.00 90.35           H  
ATOM    333  CA  CYS A  26       1.949   3.051   5.492  1.00 90.35           C  
ATOM    334  HA  CYS A  26       1.307   3.816   5.055  1.00 90.35           H  
ATOM    335  C   CYS A  26       3.146   3.726   6.144  1.00 90.35           C  
ATOM    336  CB  CYS A  26       1.167   2.245   6.527  1.00 90.35           C  
ATOM    337  HB2 CYS A  26       1.821   1.473   6.932  1.00 90.35           H  
ATOM    338  HB3 CYS A  26       0.883   2.908   7.344  1.00 90.35           H  
ATOM    339  O   CYS A  26       4.100   3.033   6.513  1.00 90.35           O  
ATOM    340  SG  CYS A  26      -0.320   1.460   5.878  1.00 90.35           S  
ATOM    341  N   THR A  27       3.099   5.049   6.271  1.00 82.47           N  
ATOM    342  H   THR A  27       2.259   5.539   6.001  1.00 82.47           H  
ATOM    343  CA  THR A  27       4.144   5.799   6.977  1.00 82.47           C  
ATOM    344  HA  THR A  27       5.020   5.154   7.048  1.00 82.47           H  
ATOM    345  C   THR A  27       3.776   6.076   8.421  1.00 82.47           C  
ATOM    346  CB  THR A  27       4.578   7.045   6.202  1.00 82.47           C  
ATOM    347  HB  THR A  27       4.260   6.961   5.163  1.00 82.47           H  
ATOM    348  O   THR A  27       2.567   6.083   8.739  1.00 82.47           O  
ATOM    349  CG2 THR A  27       4.090   8.377   6.771  1.00 82.47           C  
ATOM    350 HG21 THR A  27       4.564   8.578   7.732  1.00 82.47           H  
ATOM    351 HG22 THR A  27       3.010   8.340   6.916  1.00 82.47           H  
ATOM    352 HG23 THR A  27       4.339   9.181   6.079  1.00 82.47           H  
ATOM    353  OG1 THR A  27       5.980   7.071   6.242  1.00 82.47           O  
ATOM    354  HG1 THR A  27       6.182   6.948   7.172  1.00 82.47           H  
ATOM    355  OXT THR A  27       4.747   6.261   9.179  1.00 82.47           O  
TER     356      THR A  27                                                       
END   
