# Supplementary material for: δ‐Conotoxin Structure Prediction and Analysis through Large‐Scale Comparative and Deep Learning Modeling Approaches
Source: Adv Sci (Weinh). 2024 Jul 21;11(35):2404786. doi: 10.1002/advs.202404786 (PMC11425241; doi:10.1002/advs.202404786)
Supplement: Supplementary file 2 — Supporting Information [file ADVS-11-2404786-s001.gz › Data/Alphafold_results/AVIA/ranked_4.pdb]

ATOM      1  N   ASP A   1     -16.045  -3.842   6.163  1.00 52.28           N  
ATOM      2  H   ASP A   1     -16.936  -3.846   5.689  1.00 52.28           H  
ATOM      3  H2  ASP A   1     -15.722  -4.787   6.315  1.00 52.28           H  
ATOM      4  H3  ASP A   1     -16.134  -3.361   7.047  1.00 52.28           H  
ATOM      5  CA  ASP A   1     -15.084  -3.103   5.334  1.00 52.28           C  
ATOM      6  HA  ASP A   1     -14.973  -3.603   4.372  1.00 52.28           H  
ATOM      7  C   ASP A   1     -13.736  -3.113   6.035  1.00 52.28           C  
ATOM      8  CB  ASP A   1     -15.640  -1.698   5.069  1.00 52.28           C  
ATOM      9  HB2 ASP A   1     -16.673  -1.623   5.407  1.00 52.28           H  
ATOM     10  HB3 ASP A   1     -15.061  -0.928   5.579  1.00 52.28           H  
ATOM     11  O   ASP A   1     -13.506  -2.315   6.930  1.00 52.28           O  
ATOM     12  CG  ASP A   1     -15.604  -1.485   3.572  1.00 52.28           C  
ATOM     13  OD1 ASP A   1     -14.875  -0.582   3.136  1.00 52.28           O  
ATOM     14  OD2 ASP A   1     -16.249  -2.336   2.922  1.00 52.28           O  
ATOM     15  N   GLY A   2     -12.944  -4.166   5.829  1.00 71.80           N  
ATOM     16  H   GLY A   2     -13.067  -4.738   5.007  1.00 71.80           H  
ATOM     17  CA  GLY A   2     -11.794  -4.462   6.690  1.00 71.80           C  
ATOM     18  HA2 GLY A   2     -11.916  -4.017   7.678  1.00 71.80           H  
ATOM     19  HA3 GLY A   2     -11.702  -5.540   6.817  1.00 71.80           H  
ATOM     20  C   GLY A   2     -10.504  -3.956   6.078  1.00 71.80           C  
ATOM     21  O   GLY A   2      -9.975  -4.613   5.193  1.00 71.80           O  
ATOM     22  N   CYS A   3      -9.987  -2.823   6.536  1.00 79.33           N  
ATOM     23  H   CYS A   3     -10.450  -2.301   7.266  1.00 79.33           H  
ATOM     24  CA  CYS A   3      -8.722  -2.339   6.015  1.00 79.33           C  
ATOM     25  HA  CYS A   3      -8.799  -2.466   4.935  1.00 79.33           H  
ATOM     26  C   CYS A   3      -7.523  -3.208   6.491  1.00 79.33           C  
ATOM     27  CB  CYS A   3      -8.627  -0.828   6.252  1.00 79.33           C  
ATOM     28  HB2 CYS A   3      -7.782  -0.428   5.691  1.00 79.33           H  
ATOM     29  HB3 CYS A   3      -9.523  -0.362   5.840  1.00 79.33           H  
ATOM     30  O   CYS A   3      -7.577  -3.890   7.512  1.00 79.33           O  
ATOM     31  SG  CYS A   3      -8.471  -0.316   7.972  1.00 79.33           S  
ATOM     32  N   SER A   4      -6.449  -3.234   5.709  1.00 77.83           N  
ATOM     33  H   SER A   4      -6.469  -2.584   4.936  1.00 77.83           H  
ATOM     34  CA  SER A   4      -5.199  -3.957   5.879  1.00 77.83           C  
ATOM     35  HA  SER A   4      -5.372  -4.858   6.467  1.00 77.83           H  
ATOM     36  C   SER A   4      -4.194  -3.065   6.603  1.00 77.83           C  
ATOM     37  CB  SER A   4      -4.670  -4.360   4.498  1.00 77.83           C  
ATOM     38  HB2 SER A   4      -4.643  -3.489   3.843  1.00 77.83           H  
ATOM     39  HB3 SER A   4      -3.661  -4.760   4.595  1.00 77.83           H  
ATOM     40  O   SER A   4      -3.922  -1.944   6.173  1.00 77.83           O  
ATOM     41  OG  SER A   4      -5.494  -5.353   3.926  1.00 77.83           O  
ATOM     42  HG  SER A   4      -6.406  -5.070   4.021  1.00 77.83           H  
ATOM     43  N   ASN A   5      -3.649  -3.562   7.711  1.00 78.47           N  
ATOM     44  H   ASN A   5      -3.950  -4.472   8.028  1.00 78.47           H  
ATOM     45  CA  ASN A   5      -2.658  -2.839   8.509  1.00 78.47           C  
ATOM     46  HA  ASN A   5      -3.030  -1.831   8.695  1.00 78.47           H  
ATOM     47  C   ASN A   5      -1.317  -2.690   7.777  1.00 78.47           C  
ATOM     48  CB  ASN A   5      -2.475  -3.564   9.855  1.00 78.47           C  
ATOM     49  HB2 ASN A   5      -2.325  -4.629   9.677  1.00 78.47           H  
ATOM     50  HB3 ASN A   5      -1.585  -3.183  10.356  1.00 78.47           H  
ATOM     51  O   ASN A   5      -1.016  -3.442   6.849  1.00 78.47           O  
ATOM     52  CG  ASN A   5      -3.639  -3.354  10.803  1.00 78.47           C  
ATOM     53  ND2 ASN A   5      -3.827  -4.238  11.753  1.00 78.47           N  
ATOM     54 HD21 ASN A   5      -3.206  -5.028  11.857  1.00 78.47           H  
ATOM     55 HD22 ASN A   5      -4.610  -4.052  12.363  1.00 78.47           H  
ATOM     56  OD1 ASN A   5      -4.378  -2.393  10.731  1.00 78.47           O  
ATOM     57  N   ALA A   6      -0.479  -1.763   8.246  1.00 79.01           N  
ATOM     58  H   ALA A   6      -0.783  -1.152   8.991  1.00 79.01           H  
ATOM     59  CA  ALA A   6       0.895  -1.626   7.776  1.00 79.01           C  
ATOM     60  HA  ALA A   6       0.857  -1.284   6.741  1.00 79.01           H  
ATOM     61  C   ALA A   6       1.649  -2.974   7.821  1.00 79.01           C  
ATOM     62  CB  ALA A   6       1.602  -0.542   8.596  1.00 79.01           C  
ATOM     63  HB1 ALA A   6       2.613  -0.397   8.215  1.00 79.01           H  
ATOM     64  HB2 ALA A   6       1.652  -0.834   9.645  1.00 79.01           H  
ATOM     65  HB3 ALA A   6       1.066   0.403   8.503  1.00 79.01           H  
ATOM     66  O   ALA A   6       1.518  -3.753   8.766  1.00 79.01           O  
ATOM     67  N   GLY A   7       2.409  -3.264   6.767  1.00 76.08           N  
ATOM     68  H   GLY A   7       2.484  -2.555   6.052  1.00 76.08           H  
ATOM     69  CA  GLY A   7       3.079  -4.539   6.513  1.00 76.08           C  
ATOM     70  HA2 GLY A   7       3.406  -4.965   7.461  1.00 76.08           H  
ATOM     71  HA3 GLY A   7       3.962  -4.353   5.900  1.00 76.08           H  
ATOM     72  C   GLY A   7       2.221  -5.589   5.797  1.00 76.08           C  
ATOM     73  O   GLY A   7       2.766  -6.578   5.310  1.00 76.08           O  
ATOM     74  N   ALA A   8       0.903  -5.399   5.683  1.00 80.62           N  
ATOM     75  H   ALA A   8       0.476  -4.585   6.104  1.00 80.62           H  
ATOM     76  CA  ALA A   8       0.048  -6.326   4.948  1.00 80.62           C  
ATOM     77  HA  ALA A   8       0.271  -7.339   5.284  1.00 80.62           H  
ATOM     78  C   ALA A   8       0.313  -6.247   3.441  1.00 80.62           C  
ATOM     79  CB  ALA A   8      -1.416  -6.033   5.263  1.00 80.62           C  
ATOM     80  HB1 ALA A   8      -2.061  -6.732   4.731  1.00 80.62           H  
ATOM     81  HB2 ALA A   8      -1.592  -6.118   6.335  1.00 80.62           H  
ATOM     82  HB3 ALA A   8      -1.636  -5.016   4.937  1.00 80.62           H  
ATOM     83  O   ALA A   8       0.448  -5.163   2.881  1.00 80.62           O  
ATOM     84  N   PHE A   9       0.360  -7.395   2.769  1.00 77.99           N  
ATOM     85  H   PHE A   9       0.214  -8.261   3.268  1.00 77.99           H  
ATOM     86  CA  PHE A   9       0.562  -7.453   1.324  1.00 77.99           C  
ATOM     87  HA  PHE A   9       1.395  -6.802   1.058  1.00 77.99           H  
ATOM     88  C   PHE A   9      -0.691  -6.963   0.587  1.00 77.99           C  
ATOM     89  CB  PHE A   9       0.941  -8.883   0.934  1.00 77.99           C  
ATOM     90  HB2 PHE A   9       1.790  -9.198   1.540  1.00 77.99           H  
ATOM     91  HB3 PHE A   9       0.111  -9.551   1.164  1.00 77.99           H  
ATOM     92  O   PHE A   9      -1.744  -7.595   0.661  1.00 77.99           O  
ATOM     93  CG  PHE A   9       1.323  -9.038  -0.523  1.00 77.99           C  
ATOM     94  CD1 PHE A   9       0.430  -9.630  -1.435  1.00 77.99           C  
ATOM     95  HD1 PHE A   9      -0.548  -9.948  -1.104  1.00 77.99           H  
ATOM     96  CD2 PHE A   9       2.587  -8.608  -0.965  1.00 77.99           C  
ATOM     97  HD2 PHE A   9       3.272  -8.133  -0.279  1.00 77.99           H  
ATOM     98  CE1 PHE A   9       0.813  -9.817  -2.776  1.00 77.99           C  
ATOM     99  HE1 PHE A   9       0.131 -10.282  -3.472  1.00 77.99           H  
ATOM    100  CE2 PHE A   9       2.972  -8.802  -2.302  1.00 77.99           C  
ATOM    101  HE2 PHE A   9       3.954  -8.495  -2.629  1.00 77.99           H  
ATOM    102  CZ  PHE A   9       2.086  -9.406  -3.208  1.00 77.99           C  
ATOM    103  HZ  PHE A   9       2.385  -9.556  -4.235  1.00 77.99           H  
ATOM    104  N   CYS A  10      -0.572  -5.849  -0.133  1.00 77.98           N  
ATOM    105  H   CYS A  10       0.327  -5.390  -0.156  1.00 77.98           H  
ATOM    106  CA  CYS A  10      -1.649  -5.276  -0.943  1.00 77.98           C  
ATOM    107  HA  CYS A  10      -2.594  -5.737  -0.657  1.00 77.98           H  
ATOM    108  C   CYS A  10      -1.466  -5.567  -2.447  1.00 77.98           C  
ATOM    109  CB  CYS A  10      -1.766  -3.792  -0.601  1.00 77.98           C  
ATOM    110  HB2 CYS A  10      -2.625  -3.378  -1.127  1.00 77.98           H  
ATOM    111  HB3 CYS A  10      -1.952  -3.704   0.470  1.00 77.98           H  
ATOM    112  O   CYS A  10      -2.443  -5.579  -3.196  1.00 77.98           O  
ATOM    113  SG  CYS A  10      -0.299  -2.822  -1.009  1.00 77.98           S  
ATOM    114  N   GLY A  11      -0.245  -5.930  -2.866  1.00 69.89           N  
ATOM    115  H   GLY A  11       0.511  -5.812  -2.207  1.00 69.89           H  
ATOM    116  CA  GLY A  11       0.063  -6.720  -4.064  1.00 69.89           C  
ATOM    117  HA2 GLY A  11      -0.398  -7.702  -3.956  1.00 69.89           H  
ATOM    118  HA3 GLY A  11       1.143  -6.863  -4.108  1.00 69.89           H  
ATOM    119  C   GLY A  11      -0.378  -6.136  -5.408  1.00 69.89           C  
ATOM    120  O   GLY A  11       0.433  -5.587  -6.142  1.00 69.89           O  
ATOM    121  N   ILE A  12      -1.646  -6.348  -5.770  1.00 66.14           N  
ATOM    122  H   ILE A  12      -2.241  -6.746  -5.058  1.00 66.14           H  
ATOM    123  CA  ILE A  12      -2.257  -5.971  -7.063  1.00 66.14           C  
ATOM    124  HA  ILE A  12      -1.633  -5.215  -7.540  1.00 66.14           H  
ATOM    125  C   ILE A  12      -3.640  -5.331  -6.861  1.00 66.14           C  
ATOM    126  CB  ILE A  12      -2.325  -7.207  -8.004  1.00 66.14           C  
ATOM    127  HB  ILE A  12      -2.959  -7.960  -7.536  1.00 66.14           H  
ATOM    128  O   ILE A  12      -4.182  -4.713  -7.773  1.00 66.14           O  
ATOM    129  CG1 ILE A  12      -0.913  -7.818  -8.188  1.00 66.14           C  
ATOM    130 HG12 ILE A  12      -0.227  -7.043  -8.531  1.00 66.14           H  
ATOM    131 HG13 ILE A  12      -0.556  -8.184  -7.226  1.00 66.14           H  
ATOM    132  CG2 ILE A  12      -2.939  -6.869  -9.380  1.00 66.14           C  
ATOM    133 HG21 ILE A  12      -2.940  -7.738 -10.038  1.00 66.14           H  
ATOM    134 HG22 ILE A  12      -3.985  -6.581  -9.277  1.00 66.14           H  
ATOM    135 HG23 ILE A  12      -2.383  -6.057  -9.849  1.00 66.14           H  
ATOM    136  CD1 ILE A  12      -0.820  -9.004  -9.155  1.00 66.14           C  
ATOM    137 HD11 ILE A  12      -0.926  -8.669 -10.187  1.00 66.14           H  
ATOM    138 HD12 ILE A  12       0.159  -9.473  -9.051  1.00 66.14           H  
ATOM    139 HD13 ILE A  12      -1.590  -9.739  -8.921  1.00 66.14           H  
ATOM    140  N   HIS A  13      -4.212  -5.436  -5.660  1.00 58.21           N  
ATOM    141  H   HIS A  13      -3.661  -5.771  -4.882  1.00 58.21           H  
ATOM    142  CA  HIS A  13      -5.487  -4.817  -5.339  1.00 58.21           C  
ATOM    143  HA  HIS A  13      -5.996  -4.516  -6.255  1.00 58.21           H  
ATOM    144  C   HIS A  13      -5.215  -3.570  -4.494  1.00 58.21           C  
ATOM    145  CB  HIS A  13      -6.422  -5.838  -4.681  1.00 58.21           C  
ATOM    146  HB2 HIS A  13      -7.287  -5.312  -4.277  1.00 58.21           H  
ATOM    147  HB3 HIS A  13      -5.909  -6.330  -3.855  1.00 58.21           H  
ATOM    148  O   HIS A  13      -5.036  -3.697  -3.278  1.00 58.21           O  
ATOM    149  CG  HIS A  13      -6.921  -6.869  -5.666  1.00 58.21           C  
ATOM    150  CD2 HIS A  13      -7.684  -6.635  -6.781  1.00 58.21           C  
ATOM    151  HD2 HIS A  13      -8.043  -5.673  -7.116  1.00 58.21           H  
ATOM    152  ND1 HIS A  13      -6.680  -8.223  -5.621  1.00 58.21           N  
ATOM    153  HD1 HIS A  13      -6.154  -8.707  -4.908  1.00 58.21           H  
ATOM    154  CE1 HIS A  13      -7.285  -8.789  -6.679  1.00 58.21           C  
ATOM    155  HE1 HIS A  13      -7.279  -9.844  -6.909  1.00 58.21           H  
ATOM    156  NE2 HIS A  13      -7.911  -7.860  -7.415  1.00 58.21           N  
ATOM    157  N   PRO A  14      -5.176  -2.368  -5.111  1.00 56.95           N  
ATOM    158  CA  PRO A  14      -5.162  -1.097  -4.394  1.00 56.95           C  
ATOM    159  HA  PRO A  14      -4.373  -1.079  -3.642  1.00 56.95           H  
ATOM    160  C   PRO A  14      -6.524  -0.942  -3.716  1.00 56.95           C  
ATOM    161  CB  PRO A  14      -4.890  -0.031  -5.462  1.00 56.95           C  
ATOM    162  HB2 PRO A  14      -5.323   0.937  -5.207  1.00 56.95           H  
ATOM    163  HB3 PRO A  14      -3.813   0.069  -5.604  1.00 56.95           H  
ATOM    164  O   PRO A  14      -7.446  -0.345  -4.258  1.00 56.95           O  
ATOM    165  CG  PRO A  14      -5.514  -0.624  -6.723  1.00 56.95           C  
ATOM    166  HG2 PRO A  14      -5.041  -0.238  -7.626  1.00 56.95           H  
ATOM    167  HG3 PRO A  14      -6.586  -0.428  -6.741  1.00 56.95           H  
ATOM    168  CD  PRO A  14      -5.262  -2.117  -6.549  1.00 56.95           C  
ATOM    169  HD2 PRO A  14      -4.306  -2.366  -7.010  1.00 56.95           H  
ATOM    170  HD3 PRO A  14      -6.072  -2.667  -7.027  1.00 56.95           H  
ATOM    171  N   GLY A  15      -6.704  -1.655  -2.611  1.00 59.50           N  
ATOM    172  H   GLY A  15      -5.925  -2.227  -2.318  1.00 59.50           H  
ATOM    173  CA  GLY A  15      -8.036  -2.049  -2.182  1.00 59.50           C  
ATOM    174  HA2 GLY A  15      -8.808  -1.557  -2.775  1.00 59.50           H  
ATOM    175  HA3 GLY A  15      -8.142  -3.123  -2.332  1.00 59.50           H  
ATOM    176  C   GLY A  15      -8.326  -1.758  -0.734  1.00 59.50           C  
ATOM    177  O   GLY A  15      -9.384  -1.219  -0.458  1.00 59.50           O  
ATOM    178  N   LEU A  16      -7.439  -2.111   0.196  1.00 65.76           N  
ATOM    179  H   LEU A  16      -6.579  -2.563  -0.078  1.00 65.76           H  
ATOM    180  CA  LEU A  16      -7.835  -2.096   1.602  1.00 65.76           C  
ATOM    181  HA  LEU A  16      -8.660  -1.398   1.736  1.00 65.76           H  
ATOM    182  C   LEU A  16      -6.787  -1.546   2.556  1.00 65.76           C  
ATOM    183  CB  LEU A  16      -8.368  -3.499   2.008  1.00 65.76           C  
ATOM    184  HB2 LEU A  16      -8.422  -3.579   3.093  1.00 65.76           H  
ATOM    185  HB3 LEU A  16      -7.654  -4.254   1.681  1.00 65.76           H  
ATOM    186  O   LEU A  16      -7.051  -1.637   3.730  1.00 65.76           O  
ATOM    187  CG  LEU A  16      -9.782  -3.809   1.447  1.00 65.76           C  
ATOM    188  HG  LEU A  16     -10.152  -2.979   0.844  1.00 65.76           H  
ATOM    189  CD1 LEU A  16      -9.756  -5.048   0.556  1.00 65.76           C  
ATOM    190 HD11 LEU A  16      -9.060  -4.887  -0.268  1.00 65.76           H  
ATOM    191 HD12 LEU A  16     -10.750  -5.220   0.141  1.00 65.76           H  
ATOM    192 HD13 LEU A  16      -9.444  -5.920   1.131  1.00 65.76           H  
ATOM    193  CD2 LEU A  16     -10.858  -4.024   2.501  1.00 65.76           C  
ATOM    194 HD21 LEU A  16     -11.835  -4.005   2.018  1.00 65.76           H  
ATOM    195 HD22 LEU A  16     -10.821  -3.211   3.227  1.00 65.76           H  
ATOM    196 HD23 LEU A  16     -10.719  -4.996   2.975  1.00 65.76           H  
ATOM    197  N   CYS A  17      -5.640  -0.979   2.182  1.00 74.24           N  
ATOM    198  H   CYS A  17      -5.456  -0.771   1.211  1.00 74.24           H  
ATOM    199  CA  CYS A  17      -4.730  -0.472   3.224  1.00 74.24           C  
ATOM    200  HA  CYS A  17      -4.451  -1.308   3.865  1.00 74.24           H  
ATOM    201  C   CYS A  17      -5.430   0.571   4.121  1.00 74.24           C  
ATOM    202  CB  CYS A  17      -3.446   0.056   2.594  1.00 74.24           C  
ATOM    203  HB2 CYS A  17      -3.703   0.852   1.895  1.00 74.24           H  
ATOM    204  HB3 CYS A  17      -2.817   0.488   3.373  1.00 74.24           H  
ATOM    205  O   CYS A  17      -6.071   1.488   3.619  1.00 74.24           O  
ATOM    206  SG  CYS A  17      -2.487  -1.190   1.709  1.00 74.24           S  
ATOM    207  N   CYS A  18      -5.351   0.405   5.449  1.00 79.26           N  
ATOM    208  H   CYS A  18      -4.854  -0.394   5.816  1.00 79.26           H  
ATOM    209  CA  CYS A  18      -5.873   1.407   6.391  1.00 79.26           C  
ATOM    210  HA  CYS A  18      -6.926   1.596   6.186  1.00 79.26           H  
ATOM    211  C   CYS A  18      -5.123   2.731   6.232  1.00 79.26           C  
ATOM    212  CB  CYS A  18      -5.704   0.930   7.839  1.00 79.26           C  
ATOM    213  HB2 CYS A  18      -4.639   0.829   8.046  1.00 79.26           H  
ATOM    214  HB3 CYS A  18      -6.085   1.716   8.491  1.00 79.26           H  
ATOM    215  O   CYS A  18      -5.654   3.799   6.514  1.00 79.26           O  
ATOM    216  SG  CYS A  18      -6.506  -0.618   8.324  1.00 79.26           S  
ATOM    217  N   SER A  19      -3.880   2.624   5.780  1.00 67.89           N  
ATOM    218  H   SER A  19      -3.494   1.700   5.653  1.00 67.89           H  
ATOM    219  CA  SER A  19      -3.082   3.724   5.289  1.00 67.89           C  
ATOM    220  HA  SER A  19      -3.317   4.635   5.840  1.00 67.89           H  
ATOM    221  C   SER A  19      -3.325   3.934   3.796  1.00 67.89           C  
ATOM    222  CB  SER A  19      -1.616   3.387   5.469  1.00 67.89           C  
ATOM    223  HB2 SER A  19      -1.030   4.301   5.377  1.00 67.89           H  
ATOM    224  HB3 SER A  19      -1.325   2.716   4.661  1.00 67.89           H  
ATOM    225  O   SER A  19      -3.398   2.971   3.037  1.00 67.89           O  
ATOM    226  OG  SER A  19      -1.297   2.743   6.688  1.00 67.89           O  
ATOM    227  HG  SER A  19      -0.349   2.634   6.584  1.00 67.89           H  
ATOM    228  N   GLU A  20      -3.332   5.182   3.337  1.00 69.25           N  
ATOM    229  H   GLU A  20      -3.360   5.937   4.006  1.00 69.25           H  
ATOM    230  CA  GLU A  20      -3.528   5.537   1.920  1.00 69.25           C  
ATOM    231  HA  GLU A  20      -4.458   5.082   1.581  1.00 69.25           H  
ATOM    232  C   GLU A  20      -2.447   5.017   0.952  1.00 69.25           C  
ATOM    233  CB  GLU A  20      -3.639   7.073   1.808  1.00 69.25           C  
ATOM    234  HB2 GLU A  20      -3.164   7.544   2.669  1.00 69.25           H  
ATOM    235  HB3 GLU A  20      -3.086   7.419   0.935  1.00 69.25           H  
ATOM    236  O   GLU A  20      -2.562   5.204  -0.260  1.00 69.25           O  
ATOM    237  CG  GLU A  20      -5.085   7.570   1.653  1.00 69.25           C  
ATOM    238  HG2 GLU A  20      -5.165   8.116   0.713  1.00 69.25           H  
ATOM    239  HG3 GLU A  20      -5.777   6.731   1.586  1.00 69.25           H  
ATOM    240  CD  GLU A  20      -5.499   8.490   2.805  1.00 69.25           C  
ATOM    241  OE1 GLU A  20      -5.086   9.671   2.778  1.00 69.25           O  
ATOM    242  OE2 GLU A  20      -6.214   7.999   3.705  1.00 69.25           O  
ATOM    243  N   ILE A  21      -1.385   4.376   1.449  1.00 73.67           N  
ATOM    244  H   ILE A  21      -1.384   4.152   2.433  1.00 73.67           H  
ATOM    245  CA  ILE A  21      -0.220   4.017   0.645  1.00 73.67           C  
ATOM    246  HA  ILE A  21      -0.370   4.386  -0.369  1.00 73.67           H  
ATOM    247  C   ILE A  21      -0.071   2.495   0.556  1.00 73.67           C  
ATOM    248  CB  ILE A  21       1.044   4.730   1.163  1.00 73.67           C  
ATOM    249  HB  ILE A  21       1.260   4.336   2.156  1.00 73.67           H  
ATOM    250  O   ILE A  21       0.227   1.803   1.530  1.00 73.67           O  
ATOM    251  CG1 ILE A  21       0.844   6.259   1.302  1.00 73.67           C  
ATOM    252 HG12 ILE A  21      -0.020   6.459   1.937  1.00 73.67           H  
ATOM    253 HG13 ILE A  21       0.648   6.695   0.322  1.00 73.67           H  
ATOM    254  CG2 ILE A  21       2.214   4.431   0.203  1.00 73.67           C  
ATOM    255 HG21 ILE A  21       2.008   4.847  -0.783  1.00 73.67           H  
ATOM    256 HG22 ILE A  21       3.140   4.860   0.587  1.00 73.67           H  
ATOM    257 HG23 ILE A  21       2.365   3.355   0.118  1.00 73.67           H  
ATOM    258  CD1 ILE A  21       2.031   6.982   1.950  1.00 73.67           C  
ATOM    259 HD11 ILE A  21       2.895   6.977   1.284  1.00 73.67           H  
ATOM    260 HD12 ILE A  21       1.755   8.017   2.148  1.00 73.67           H  
ATOM    261 HD13 ILE A  21       2.291   6.499   2.892  1.00 73.67           H  
ATOM    262  N   CYS A  22      -0.216   1.997  -0.670  1.00 77.16           N  
ATOM    263  H   CYS A  22      -0.485   2.643  -1.399  1.00 77.16           H  
ATOM    264  CA  CYS A  22       0.069   0.629  -1.080  1.00 77.16           C  
ATOM    265  HA  CYS A  22       0.447   0.046  -0.239  1.00 77.16           H  
ATOM    266  C   CYS A  22       1.128   0.660  -2.189  1.00 77.16           C  
ATOM    267  CB  CYS A  22      -1.233  -0.006  -1.584  1.00 77.16           C  
ATOM    268  HB2 CYS A  22      -1.920  -0.134  -0.747  1.00 77.16           H  
ATOM    269  HB3 CYS A  22      -1.695   0.680  -2.294  1.00 77.16           H  
ATOM    270  O   CYS A  22       0.843   1.117  -3.293  1.00 77.16           O  
ATOM    271  SG  CYS A  22      -1.005  -1.588  -2.435  1.00 77.16           S  
ATOM    272  N   ILE A  23       2.346   0.187  -1.906  1.00 78.40           N  
ATOM    273  H   ILE A  23       2.523  -0.110  -0.957  1.00 78.40           H  
ATOM    274  CA  ILE A  23       3.416   0.072  -2.924  1.00 78.40           C  
ATOM    275  HA  ILE A  23       3.101   0.577  -3.836  1.00 78.40           H  
ATOM    276  C   ILE A  23       3.622  -1.400  -3.317  1.00 78.40           C  
ATOM    277  CB  ILE A  23       4.710   0.782  -2.446  1.00 78.40           C  
ATOM    278  HB  ILE A  23       5.037   0.316  -1.517  1.00 78.40           H  
ATOM    279  O   ILE A  23       3.759  -1.721  -4.490  1.00 78.40           O  
ATOM    280  CG1 ILE A  23       4.432   2.282  -2.176  1.00 78.40           C  
ATOM    281 HG12 ILE A  23       4.107   2.763  -3.099  1.00 78.40           H  
ATOM    282 HG13 ILE A  23       3.620   2.366  -1.454  1.00 78.40           H  
ATOM    283  CG2 ILE A  23       5.836   0.633  -3.487  1.00 78.40           C  
ATOM    284 HG21 ILE A  23       6.756   1.093  -3.126  1.00 78.40           H  
ATOM    285 HG22 ILE A  23       5.540   1.103  -4.425  1.00 78.40           H  
ATOM    286 HG23 ILE A  23       6.051  -0.419  -3.674  1.00 78.40           H  
ATOM    287  CD1 ILE A  23       5.616   3.070  -1.599  1.00 78.40           C  
ATOM    288 HD11 ILE A  23       5.279   4.066  -1.313  1.00 78.40           H  
ATOM    289 HD12 ILE A  23       6.006   2.562  -0.717  1.00 78.40           H  
ATOM    290 HD13 ILE A  23       6.406   3.176  -2.343  1.00 78.40           H  
ATOM    291  N   VAL A  24       3.588  -2.292  -2.324  1.00 80.89           N  
ATOM    292  H   VAL A  24       3.379  -1.898  -1.418  1.00 80.89           H  
ATOM    293  CA  VAL A  24       3.574  -3.773  -2.415  1.00 80.89           C  
ATOM    294  HA  VAL A  24       2.967  -4.093  -3.262  1.00 80.89           H  
ATOM    295  C   VAL A  24       2.947  -4.304  -1.124  1.00 80.89           C  
ATOM    296  CB  VAL A  24       5.004  -4.357  -2.543  1.00 80.89           C  
ATOM    297  HB  VAL A  24       5.612  -3.991  -1.715  1.00 80.89           H  
ATOM    298  O   VAL A  24       2.099  -5.198  -1.116  1.00 80.89           O  
ATOM    299  CG1 VAL A  24       5.009  -5.890  -2.492  1.00 80.89           C  
ATOM    300 HG11 VAL A  24       4.377  -6.281  -3.290  1.00 80.89           H  
ATOM    301 HG12 VAL A  24       6.023  -6.268  -2.617  1.00 80.89           H  
ATOM    302 HG13 VAL A  24       4.641  -6.245  -1.529  1.00 80.89           H  
ATOM    303  CG2 VAL A  24       5.703  -3.961  -3.847  1.00 80.89           C  
ATOM    304 HG21 VAL A  24       5.927  -2.894  -3.843  1.00 80.89           H  
ATOM    305 HG22 VAL A  24       6.648  -4.495  -3.952  1.00 80.89           H  
ATOM    306 HG23 VAL A  24       5.063  -4.190  -4.699  1.00 80.89           H  
ATOM    307  N   TRP A  25       3.347  -3.661  -0.031  1.00 81.20           N  
ATOM    308  H   TRP A  25       4.081  -2.976  -0.139  1.00 81.20           H  
ATOM    309  CA  TRP A  25       2.785  -3.759   1.302  1.00 81.20           C  
ATOM    310  HA  TRP A  25       2.055  -4.568   1.312  1.00 81.20           H  
ATOM    311  C   TRP A  25       2.084  -2.436   1.627  1.00 81.20           C  
ATOM    312  CB  TRP A  25       3.904  -4.086   2.308  1.00 81.20           C  
ATOM    313  HB2 TRP A  25       4.311  -3.152   2.697  1.00 81.20           H  
ATOM    314  HB3 TRP A  25       3.473  -4.627   3.150  1.00 81.20           H  
ATOM    315  O   TRP A  25       2.471  -1.388   1.096  1.00 81.20           O  
ATOM    316  CG  TRP A  25       5.048  -4.880   1.741  1.00 81.20           C  
ATOM    317  CD1 TRP A  25       6.146  -4.348   1.154  1.00 81.20           C  
ATOM    318  HD1 TRP A  25       6.346  -3.290   1.074  1.00 81.20           H  
ATOM    319  CD2 TRP A  25       5.195  -6.327   1.621  1.00 81.20           C  
ATOM    320  CE2 TRP A  25       6.393  -6.598   0.893  1.00 81.20           C  
ATOM    321  CE3 TRP A  25       4.442  -7.439   2.056  1.00 81.20           C  
ATOM    322  HE3 TRP A  25       3.550  -7.270   2.642  1.00 81.20           H  
ATOM    323  NE1 TRP A  25       6.937  -5.357   0.644  1.00 81.20           N  
ATOM    324  HE1 TRP A  25       7.812  -5.192   0.166  1.00 81.20           H  
ATOM    325  CH2 TRP A  25       6.029  -8.984   1.019  1.00 81.20           C  
ATOM    326  HH2 TRP A  25       6.335  -9.996   0.798  1.00 81.20           H  
ATOM    327  CZ2 TRP A  25       6.808  -7.900   0.582  1.00 81.20           C  
ATOM    328  HZ2 TRP A  25       7.719  -8.066   0.026  1.00 81.20           H  
ATOM    329  CZ3 TRP A  25       4.858  -8.753   1.763  1.00 81.20           C  
ATOM    330  HZ3 TRP A  25       4.274  -9.590   2.115  1.00 81.20           H  
ATOM    331  N   CYS A  26       1.080  -2.481   2.494  1.00 83.45           N  
ATOM    332  H   CYS A  26       0.778  -3.382   2.834  1.00 83.45           H  
ATOM    333  CA  CYS A  26       0.542  -1.297   3.147  1.00 83.45           C  
ATOM    334  HA  CYS A  26       0.217  -0.576   2.398  1.00 83.45           H  
ATOM    335  C   CYS A  26       1.648  -0.677   4.003  1.00 83.45           C  
ATOM    336  CB  CYS A  26      -0.648  -1.714   4.016  1.00 83.45           C  
ATOM    337  HB2 CYS A  26      -0.286  -2.392   4.788  1.00 83.45           H  
ATOM    338  HB3 CYS A  26      -1.047  -0.827   4.509  1.00 83.45           H  
ATOM    339  O   CYS A  26       2.294  -1.402   4.760  1.00 83.45           O  
ATOM    340  SG  CYS A  26      -1.992  -2.537   3.132  1.00 83.45           S  
ATOM    341  N   THR A  27       1.885   0.625   3.888  1.00 73.35           N  
ATOM    342  H   THR A  27       1.285   1.184   3.299  1.00 73.35           H  
ATOM    343  CA  THR A  27       2.847   1.342   4.747  1.00 73.35           C  
ATOM    344  HA  THR A  27       3.335   0.634   5.417  1.00 73.35           H  
ATOM    345  C   THR A  27       2.165   2.329   5.662  1.00 73.35           C  
ATOM    346  CB  THR A  27       3.960   2.010   3.948  1.00 73.35           C  
ATOM    347  HB  THR A  27       4.480   1.255   3.358  1.00 73.35           H  
ATOM    348  O   THR A  27       1.016   2.695   5.368  1.00 73.35           O  
ATOM    349  CG2 THR A  27       3.473   3.109   3.018  1.00 73.35           C  
ATOM    350 HG21 THR A  27       4.322   3.534   2.483  1.00 73.35           H  
ATOM    351 HG22 THR A  27       2.779   2.667   2.303  1.00 73.35           H  
ATOM    352 HG23 THR A  27       2.979   3.893   3.592  1.00 73.35           H  
ATOM    353  OG1 THR A  27       4.867   2.574   4.856  1.00 73.35           O  
ATOM    354  HG1 THR A  27       4.334   2.789   5.625  1.00 73.35           H  
ATOM    355  OXT THR A  27       2.826   2.696   6.649  1.00 73.35           O  
TER     356      THR A  27                                                       
END   
