# Supplementary material for: δ‐Conotoxin Structure Prediction and Analysis through Large‐Scale Comparative and Deep Learning Modeling Approaches
Source: Adv Sci (Weinh). 2024 Jul 21;11(35):2404786. doi: 10.1002/advs.202404786 (PMC11425241; doi:10.1002/advs.202404786)
Supplement: Supplementary file 2 — Supporting Information [file ADVS-11-2404786-s001.gz › Data/Alphafold_results/AVIA/msas/pdb70_hits.hhr]

Query         AVIA 
Match_columns 27
No_of_seqs    3 out of 4
Neff          1.23697
Searched_HMMs 80799
Date          Tue Sep 28 18:19:01 2021
Command       /usr/bin/hhsearch -i /tmp/tmpkjxnn53z/query.a3m -o /tmp/tmpkjxnn53z/output.hhr -maxseq 1000000 -d /mnt/pdb70_database_path/pdb70 

 No Hit                             Prob E-value P-value  Score    SS Cols Query HMM  Template HMM
  1 1G1Z_A CONOTOXIN EVIA; three d  97.6 2.4E-07   3E-12   43.9   0.0   27    1-27      1-30  (33)
  2 1RMK_A Mu-O-conotoxin MrVIB; b  97.0 9.3E-06 1.2E-10   37.7   0.0   25    2-26      1-29  (31)
  3 1DKC_A ANTIFUNGAL PEPTIDE; THR  81.4    0.93 1.2E-05   23.0   0.0   23    2-24      2-26  (38)
  4 4AOQ_F CATIONIC TRYPSIN (E.C.3  81.3    0.96 1.2E-05   23.4   0.0   24    1-24      2-27  (37)
  5 1Q3J_A ALO3; knottin, cystine-  77.0     1.7   2E-05   22.0   0.0   22    3-24      1-24  (36)
  6 2ML7_A Specific abundant prote  75.1       2 2.5E-05   21.6   0.0   18    3-20      1-18  (31)
  7 5XBD_A pB1; Disulfide bond, Pe  68.6     3.7 4.6E-05   20.8   0.0   23    2-24      1-24  (36)
  8 4AOR_F CATIONIC TRYPSIN (E.C.3  63.1     5.6   7E-05   20.6   0.0   24    1-24      2-27  (37)
  9 6P0F_A LlaJI.R1; YTH domain, r  62.2       6 7.4E-05   26.0   0.0   13   14-26     42-54  (185)
 10 2LZY_A ABU8-3; KNOTTIN, SPONGE  59.8     7.1 8.8E-05   19.6   0.0   22    2-23      2-24  (35)
 11 6PX7_A Venom polypeptide; disu  58.7     7.7 9.5E-05   19.2   0.0   24    1-25      5-28  (34)
 12 2BBG_A POLLEN ALLERGEN 5; PROT  55.8     9.3 0.00011   20.2   0.0   14    7-20      8-21  (40)
 13 1XU1_T Tumor necrosis factor l  43.2      20 0.00025   18.7   0.0   16    2-17     18-33  (42)
 14 6ENA_A Nemertide alpha-1; Neme  42.7      20 0.00025   18.1   0.0   20    2-22      1-20  (31)
 15 2N8H_A conotoxin-muOxi-GVIIJ;   41.1      23 0.00028   18.4   0.0   21    3-23      3-23  (35)
 16 1XUT_A Tumor necrosis factor r  38.3      27 0.00033   18.6   0.0   16    2-17     22-37  (46)
 17 2MFS_A Ep-AMP1; cystine-knot,   37.7      28 0.00034   17.9   0.0   18    3-20      1-19  (35)
 18 4MI5_A Histone-lysine N-methyl  31.3      41 0.00051   19.1   0.0    6    6-11      9-14  (229)
 19 5Z5K_B Netrin receptor DCC, Dr  26.3      57 0.00071   18.3   0.0    6   14-19     12-17  (66)
 20 6SOF_C Insulin receptor (E.C.2  25.9      59 0.00073   21.8   0.0    9   15-23    205-213 (719)
 21 2BDS_A BDS-I (NMR, 42 SIMULATE  24.9      63 0.00078   17.2   0.0   11    9-19     31-41  (43)
 22 2LO7_A Toxin Ts16; CS ALPHA AL  22.9      73  0.0009   16.2   0.0    6   18-23      9-14  (31)
 23 5O0U_A Beta/omega-theraphotoxi  20.7      86  0.0011   14.9   0.0   17    3-20      2-18  (30)

No 1
>1G1Z_A CONOTOXIN EVIA; three disulfide linkages, cis/trans isomerism; HET: NH2, HYP; NMR {N/A} SCOP: g.3.6.1
Probab=97.63  E-value=2.4e-07  Score=43.86  Aligned_cols=27  Identities=41%  Similarity=1.070  Sum_probs=25.2  Template_Neff=5.100

Q AVIA              1 DGCSNAGAFCGIH---PGLCCSEICIVWCT   27 (27)
Q Consensus         1 d~c~~~g~fcgih---pglccse~c~lwct   27 (27)
                      |+|++.||+|+++   +++||||||+|+++
T Consensus         1 ~~C~~~Ge~C~~~~~~~~~CCsG~C~~vc~   30 (33)
T 1G1Z_A            1 DDCIKPYGFCSLPILKNGLCCSGACVGVCA   30 (33)
T ss_dssp             CCCBCTTSBCCSSCSSCSCBTTBEESSBEE
T ss_pred             CCCcCCCCcCCCcccCCCCcccCceEEEEe
Confidence            6899999999999   89999999999975


No 2
>1RMK_A Mu-O-conotoxin MrVIB; beta sheet, cystine knot, TOXIN; NMR {Conus marmoreus} SCOP: g.3.6.1
Probab=96.97  E-value=9.3e-06  Score=37.73  Aligned_cols=25  Identities=28%  Similarity=0.707  Sum_probs=23.3  Template_Neff=5.400

Q AVIA              2 GCSNAGAFCGIH---PGLCCSE-ICIVWC   26 (27)
Q Consensus         2 ~c~~~g~fcgih---pglccse-~c~lwc   26 (27)
                      +|++.||+|+++   +++|||| ||+|++
T Consensus         1 ~C~~~ge~C~~~~~~~~~CCsg~~C~~~~   29 (31)
T 1RMK_A            1 ACSKKWEYCIVPILGFVYCCPGLICGPFV   29 (31)
T ss_dssp             CEECTTSCCCCCTTCCCEESTTCCBCSSS
T ss_pred             CCcCCCccCCccccCcCccccCCeeEEEE
Confidence            589999999999   8999999 999985


No 3
>1DKC_A ANTIFUNGAL PEPTIDE; THREE-STRANDS BETA SHEET, ANTIFUNGAL PROTEIN; NMR {Phytolacca americana} SCOP: g.3.4.2
Probab=81.43  E-value=0.93  Score=23.04  Aligned_cols=23  Identities=39%  Similarity=1.061  Sum_probs=20.2  Template_Neff=3.400

Q AVIA              2 GCSNAGAFCGIH--PGLCCSEICIV   24 (27)
Q Consensus         2 ~c~~~g~fcgih--pglccse~c~l   24 (27)
                      .|++.|..|...  .++||||+|+-
T Consensus         2 ~cI~nG~~Ck~dGs~g~CcSGfC~q   26 (38)
T 1DKC_A            2 GCIKNGGRCNASAGPPYCCSSYCFQ   26 (38)
T ss_dssp             CCCSSSEEECTTSCCCCCSSSEEEE
T ss_pred             CcccCCCCcCCCCCCCcccceeeEE
Confidence            689999999877  89999999974


No 4
>4AOQ_F CATIONIC TRYPSIN (E.C.3.4.21.4), TRYPSIN INHIBITOR; HYDROLASE-INHIBITOR COMPLEX, MINIPROTEIN SCAFFOLD, KNOTTINS; HET: 1PE; 2.0A {BOS TAURUS}
Probab=81.27  E-value=0.96  Score=23.44  Aligned_cols=24  Identities=46%  Similarity=1.050  Sum_probs=19.3  Template_Neff=2.000

Q AVIA              1 DGCSNAGAFCGIH--PGLCCSEICIV   24 (27)
Q Consensus         1 d~c~~~g~fcgih--pglccse~c~l   24 (27)
                      ++|.+.|..|...  ...||||.|+-
T Consensus         2 d~C~psG~iCs~~gp~e~CCSgsCVP   27 (37)
T 4AOQ_F            2 DKCSPSGAICSGAGPPEQCCSGACVP   27 (37)
T ss_dssp             -CCBCTTSEECTTSCGGGBTTSCEEE
T ss_pred             CccCCCCcccCCCCCchhccCCcccc
Confidence            4689999999754  77999999963


No 5
>1Q3J_A ALO3; knottin, cystine-knot, ANTIFUNGAL PROTEIN; NMR {N/A} SCOP: g.3.4.2
Probab=77.02  E-value=1.7  Score=21.99  Aligned_cols=22  Identities=36%  Similarity=0.834  Sum_probs=18.2  Template_Neff=3.300

Q AVIA              3 CSNAGAFCGIH--PGLCCSEICIV   24 (27)
Q Consensus         3 c~~~g~fcgih--pglccse~c~l   24 (27)
                      |++.|..|...  .++||||+|+-
T Consensus         1 CI~~G~~Ck~dgs~g~C~SG~C~q   24 (36)
T 1Q3J_A            1 CIKNGNGCQPNGSQGNCCSGYCHK   24 (36)
T ss_dssp             CCSSSSEEESSCSSCCCTTSCEEC
T ss_pred             CCCCCCccCCCCCCCccCcceeee
Confidence            67788888766  89999999963


No 6
>2ML7_A Specific abundant protein 3; ginsentide, UNKNOWN FUNCTION; NMR {Panax ginseng}
Probab=75.12  E-value=2  Score=21.60  Aligned_cols=18  Identities=44%  Similarity=1.317  Sum_probs=15.4  Template_Neff=1.900

Q AVIA              3 CSNAGAFCGIHPGLCCSE   20 (27)
Q Consensus         3 c~~~g~fcgihpglccse   20 (27)
                      |++.|.+|.+.+..||..
T Consensus         1 c~~~GgfC~f~p~~CCg~   18 (31)
T 2ML7_A            1 CKSGGAWCGFDPHGCCGN   18 (31)
T ss_dssp             CBCSSCBCSSCTTCBSSS
T ss_pred             CCCccceeeecCcCCccc
Confidence            678999999999999854


No 7
>5XBD_A pB1; Disulfide bond, Pereskia bleo, Cystein-rich; HET: PCA; NMR {Pereskia bleo}
Probab=68.55  E-value=3.7  Score=20.78  Aligned_cols=23  Identities=35%  Similarity=0.790  Sum_probs=18.6  Template_Neff=3.200

Q AVIA              2 GCSNAGAFCGIH-PGLCCSEICIV   24 (27)
Q Consensus         2 ~c~~~g~fcgih-pglccse~c~l   24 (27)
                      +|++.|..|..- .++||||+|+-
T Consensus         1 ~Ci~nG~~CkdgS~G~CcSGfC~q   24 (36)
T 5XBD_A            1 XCKPNGAKCTEISIPPCCSNFCLR   24 (36)
T ss_dssp             CCCCSSCCBBTTBCCCCSSSBCCC
T ss_pred             CCCCCCCcccCCCCCCccCceeeE
Confidence            588899999833 77899999974


No 8
>4AOR_F CATIONIC TRYPSIN (E.C.3.4.21.4), TRYPSIN INHIBITOR; HYDROLASE-INHIBITOR COMPLEX, MINIPROTEIN SCAFFOLD, KNOTTINS; HET: GOL, MES, IMD; 1.702A {BOS TAURUS}
Probab=63.10  E-value=5.6  Score=20.65  Aligned_cols=24  Identities=46%  Similarity=1.060  Sum_probs=18.8  Template_Neff=2.000

Q AVIA              1 DGCSNAGAFCGIH--PGLCCSEICIV   24 (27)
Q Consensus         1 d~c~~~g~fcgih--pglccse~c~l   24 (27)
                      ++|.+.|..|..+  ...||||.|+-
T Consensus         2 d~C~psG~iCs~~gp~e~CCSgsCVP   27 (37)
T 4AOR_F            2 DKCSPSGAICSGFGPPEQCCSGACVP   27 (37)
T ss_dssp             --CBCTTCEECTTSCGGGBTTSCEEE
T ss_pred             CccCCCCcccCCCCCchhccCCcccc
Confidence            4689999999765  77999999963


No 9
>6P0F_A LlaJI.R1; YTH domain, restriction endonuclease, DNA; HET: MES, MSE; 1.683A {Thermococcus gammatolerans (strain DSM 15229 / JCM 11827 / EJ3)}
Probab=62.24  E-value=6  Score=26.00  Aligned_cols=13  Identities=38%  Similarity=1.252  Sum_probs=10.7  Template_Neff=1.000

Q AVIA             14 PGLCCSEICIVWC   26 (27)
Q Consensus        14 pglccse~c~lwc   26 (27)
                      ..+|||..|.|+.
T Consensus        42 ldnccsdvcyfwg   54 (185)
T 6P0F_A           42 LDNCCSDVCYFWG   54 (185)
T ss_dssp             HHHHCSSEEEEEE
T ss_pred             HHhcchhchhhcc
Confidence            5789999998863


No 10
>2LZY_A ABU8-3; KNOTTIN, SPONGE, TOXIN; HET: PCA; NMR {Asteropus}
Probab=59.83  E-value=7.1  Score=19.60  Aligned_cols=22  Identities=32%  Similarity=0.963  Sum_probs=18.2  Template_Neff=3.400

Q AVIA              2 GCSNAGAFCGIHPGLCCSE-ICI   23 (27)
Q Consensus         2 ~c~~~g~fcgihpglccse-~c~   23 (27)
                      .|...||.|+..+..||.| .|.
T Consensus         2 ~C~~~Ge~C~~~f~~CCpG~~C~   24 (35)
T 2LZY_A            2 DCPGEGEQCDVEFNPCCPPLTCI   24 (35)
T ss_dssp             CCCCTTSEEESSSCCCCSSCEEE
T ss_pred             CCCCCCCCCCCCCccCCCCCeec
Confidence            5889999999987899988 443


No 11
>6PX7_A Venom polypeptide; disulfide-rich, assassin-fly, knottin, ultra-stable peptide; NMR {Dolopus genitalis}
Probab=58.66  E-value=7.7  Score=19.18  Aligned_cols=24  Identities=29%  Similarity=0.922  Sum_probs=20.2  Template_Neff=3.800

Q AVIA              1 DGCSNAGAFCGIHPGLCCSEICIVW   25 (27)
Q Consensus         1 d~c~~~g~fcgihpglccse~c~lw   25 (27)
                      +.|.+.|++|... ..|||..|..+
T Consensus         5 ~~C~~vGe~C~~~-~dCCSkrC~~y   28 (34)
T 6PX7_A            5 RQCKKIGEHCYVA-DECCSKRCLFY   28 (34)
T ss_dssp             CCSCCTTCBCSST-TTSTTSCCCTT
T ss_pred             hhccccCCccccc-ccccccccccc
Confidence            4688999999876 78999999875


No 12
>2BBG_A POLLEN ALLERGEN 5; PROTEIN ALLERGEN, SMALL HIGHLY DISULFIDE; NMR {Ambrosia trifida} SCOP: g.6.1.1
Probab=55.77  E-value=9.3  Score=20.22  Aligned_cols=14  Identities=43%  Similarity=0.954  Sum_probs=9.2  Template_Neff=1.400

Q AVIA              7 GAFCGIHPGLCCSE   20 (27)
Q Consensus         7 g~fcgihpglccse   20 (27)
                      |..|+-....|||.
T Consensus         8 G~~CGe~~~YCcS~   21 (40)
T 2BBG_A            8 GTNCGKVGKYCCSP   21 (40)
T ss_dssp             SSTTSCTTSEEECS
T ss_pred             CccCccccceEcCC
Confidence            55666667777774


No 13
>1XU1_T Tumor necrosis factor ligand superfamily; TNFSF, cytokine, CRD, receptor, jelly-roll; 1.9A {Mus musculus} SCOP: g.24.1.2
Probab=43.24  E-value=20  Score=18.74  Aligned_cols=16  Identities=38%  Similarity=1.090  Sum_probs=9.8  Template_Neff=3.100

Q AVIA              2 GCSNAGAFCGIHPGLC   17 (27)
Q Consensus         2 ~c~~~g~fcgihpglc   17 (27)
                      +|++=.+.|+.++..|
T Consensus        18 ~Ci~C~~vCGqHPkqC   33 (42)
T 1XU1_T           18 DCISCASICGQHPKQC   33 (42)
T ss_dssp             EEEEGGGGTTSCCGGG
T ss_pred             hhccchHhcCCCcccc
Confidence            5666667777665444


No 14
>6ENA_A Nemertide alpha-1; Nemertea, Lineus Longissimus, toxin, inhibitor; HET: HYP; NMR {N/A}
Probab=42.70  E-value=20  Score=18.10  Aligned_cols=20  Identities=40%  Similarity=1.218  Sum_probs=13.7  Template_Neff=1.000

Q AVIA              2 GCSNAGAFCGIHPGLCCSEIC   22 (27)
Q Consensus         2 ~c~~~g~fcgihpglccse~c   22 (27)
                      .|++.|.+|... ..||.-.|
T Consensus         1 gciatgsfctls-kgcctknc   20 (31)
T 6ENA_A            1 GCIATGSFCTLS-KGCCTKNC   20 (31)
T ss_dssp             CCBCTTSBCSSG-GGBTTSCB
T ss_pred             CceeccCeeeec-CCcccccc
Confidence            478889999765 45665444


No 15
>2N8H_A conotoxin-muOxi-GVIIJ; inhibitor cysteine knot, Toxin; HET: HYP; NMR {N/A}
Probab=41.06  E-value=23  Score=18.36  Aligned_cols=21  Identities=43%  Similarity=1.001  Sum_probs=17.0  Template_Neff=1.300

Q AVIA              3 CSNAGAFCGIHPGLCCSEICI   23 (27)
Q Consensus         3 c~~~g~fcgihpglccse~c~   23 (27)
                      |-+.+..|+-..-.||||.|-
T Consensus         3 cg~p~atcgkl~l~ccsg~c~   23 (35)
T 2N8H_A            3 CGDPGATCGKLRLYCCSGFCD   23 (35)
T ss_dssp             CBCTTSBCSSSSCCBSSSCEE
T ss_pred             CCCCCCccceEEEEechhhch
Confidence            556777888888899999884


No 16
>1XUT_A Tumor necrosis factor receptor superfamily; TNF Receptor,cytokine, cysteine-rich domain,receptor, CYTOKINE; NMR {Homo sapiens} SCOP: g.24.1.2
Probab=38.27  E-value=27  Score=18.64  Aligned_cols=16  Identities=38%  Similarity=1.090  Sum_probs=9.6  Template_Neff=2.900

Q AVIA              2 GCSNAGAFCGIHPGLC   17 (27)
Q Consensus         2 ~c~~~g~fcgihpglc   17 (27)
                      +|++=.+.|+.++..|
T Consensus        22 ~Ci~C~~vCGqHPkqC   37 (46)
T 1XUT_A           22 DCISCASICGQHPKQC   37 (46)
T ss_dssp             EEEESSTTTTSCCSGG
T ss_pred             hhcccHhhcCCCcccc
Confidence            5666666776664444


No 17
>2MFS_A Ep-AMP1; cystine-knot, ANTIMICROBIAL PROTEIN; NMR {N/A}
Probab=37.70  E-value=28  Score=17.93  Aligned_cols=18  Identities=33%  Similarity=0.706  Sum_probs=15.8  Template_Neff=2.200

Q AVIA              3 CSNAGAFCGIH-PGLCCSE   20 (27)
Q Consensus         3 c~~~g~fcgih-pglccse   20 (27)
                      |...|++|+.. .++|||+
T Consensus         1 Cv~~G~yCN~~fGP~CCs~   19 (35)
T 2MFS_A            1 CVLIGQRCDNDRGPRCCSG   19 (35)
T ss_dssp             CBCTTSBCCTTTSCCBCTT
T ss_pred             CCccCCccccccCCCccCC
Confidence            56789999987 8999998


No 18
>4MI5_A Histone-lysine N-methyltransferase EZH2 (E.C.2.1.1.43); TRANSFERASE; 2.0A {Homo sapiens}
Probab=31.26  E-value=41  Score=19.09  Aligned_cols=6  Identities=17%  Similarity=0.385  Sum_probs=2.4  Template_Neff=9.000

Q AVIA              6 AGAFCG   11 (27)
Q Consensus         6 ~g~fcg   11 (27)
                      .|++|+
T Consensus         9 ~~~~c~   14 (229)
T 4MI5_A            9 PRQPCD   14 (229)
T ss_dssp             TTCCSS
T ss_pred             CCCCCC
Confidence            344443


No 19
>5Z5K_B Netrin receptor DCC, Draxin; axon guidance, APOPTOSIS-INBITITOR complex; HET: NAG; 2.493A {Rattus norvegicus}
Probab=26.29  E-value=57  Score=18.28  Aligned_cols=6  Identities=67%  Similarity=2.018  Sum_probs=3.0  Template_Neff=3.500

Q AVIA             14 PGLCCS   19 (27)
Q Consensus        14 pglccs   19 (27)
                      ++.||.
T Consensus        12 PG~CCh   17 (66)
T 5Z5K_B           12 PGTCCD   17 (66)
T ss_dssp             TTEEEE
T ss_pred             CCcccc
Confidence            455553


No 20
>6SOF_C Insulin receptor (E.C.2.7.10.1), Insulin; cell surface receptor, insulin, tyrosine; 4.3A {Homo sapiens}
Probab=25.85  E-value=59  Score=21.82  Aligned_cols=9  Identities=56%  Similarity=1.671  Sum_probs=4.6  Template_Neff=8.900

Q AVIA             15 GLCCSEICI   23 (27)
Q Consensus        15 glccse~c~   23 (27)
                      ..||...|+
T Consensus       205 ~~cCh~~C~  213 (719)
T 6SOF_C          205 GLCCHSECL  213 (719)
T ss_dssp             SSBCCTTEE
T ss_pred             Ccccccccc
Confidence            455655443


No 21
>2BDS_A BDS-I (NMR, 42 SIMULATED ANNEALING; ANTI-HYPERTENSIVE, ANTI-VIRAL PROTEIN; NMR {Anemonia sulcata} SCOP: g.9.1.1
Probab=24.87  E-value=63  Score=17.15  Aligned_cols=11  Identities=36%  Similarity=1.011  Sum_probs=6.1  Template_Neff=2.600

Q AVIA              9 FCGIHPGLCCS   19 (27)
Q Consensus         9 fcgihpglccs   19 (27)
                      .|..+...||.
T Consensus        31 ~C~~~~giCCy   41 (43)
T 2BDS_A           31 NCYKWPNICCY   41 (43)
T ss_dssp             EEEETTEEEEC
T ss_pred             ccccccceeee
Confidence            45555556664


No 22
>2LO7_A Toxin Ts16; CS ALPHA ALPHA MOTIF, ALPHA; NMR {Tityus serrulatus}
Probab=22.91  E-value=73  Score=16.17  Aligned_cols=6  Identities=33%  Similarity=1.054  Sum_probs=3.5  Template_Neff=1.300

Q AVIA             18 CSEICI   23 (27)
Q Consensus        18 cse~c~   23 (27)
                      |++||-
T Consensus         9 ca~~cr   14 (31)
T 2LO7_A            9 CAGQCR   14 (31)
T ss_dssp             HHHHCC
T ss_pred             cccccc
Confidence            556664


No 23
>5O0U_A Beta/omega-theraphotoxin-Tp2a; Inhibitor cystine knot, ion channel; 0.99A {N/A}
Probab=20.70  E-value=86  Score=14.85  Aligned_cols=17  Identities=24%  Similarity=0.554  Sum_probs=12.2  Template_Neff=4.400

Q AVIA              3 CSNAGAFCGIHPGLCCSE   20 (27)
Q Consensus         3 c~~~g~fcgihpglccse   20 (27)
                      |......|+. ...||+|
T Consensus         2 C~g~~~~C~~-~~~CC~g   18 (30)
T 5O0U_A            2 CQKWMWTCDS-ERKCCEG   18 (30)
T ss_dssp             CBCTTSBCCS-SSCBCTT
T ss_pred             CccchhcCCC-CCcccCC
Confidence            5556666777 7888886
