# Supplementary material for: δ‐Conotoxin Structure Prediction and Analysis through Large‐Scale Comparative and Deep Learning Modeling Approaches
Source: Adv Sci (Weinh). 2024 Jul 21;11(35):2404786. doi: 10.1002/advs.202404786 (PMC11425241; doi:10.1002/advs.202404786)
Supplement: Supplementary file 2 — Supporting Information [file ADVS-11-2404786-s001.gz › Data/Alphafold_results/MVIB/ranked_2.pdb]

ATOM      1  N   GLU A   1      13.708  -5.995  -2.305  1.00 55.51           N  
ATOM      2  H   GLU A   1      13.766  -6.521  -3.165  1.00 55.51           H  
ATOM      3  H2  GLU A   1      14.624  -5.732  -1.970  1.00 55.51           H  
ATOM      4  H3  GLU A   1      13.263  -6.613  -1.642  1.00 55.51           H  
ATOM      5  CA  GLU A   1      12.819  -4.828  -2.501  1.00 55.51           C  
ATOM      6  HA  GLU A   1      13.383  -3.994  -2.919  1.00 55.51           H  
ATOM      7  C   GLU A   1      12.230  -4.392  -1.161  1.00 55.51           C  
ATOM      8  CB  GLU A   1      11.696  -5.172  -3.487  1.00 55.51           C  
ATOM      9  HB2 GLU A   1      10.933  -4.398  -3.402  1.00 55.51           H  
ATOM     10  HB3 GLU A   1      12.089  -5.121  -4.503  1.00 55.51           H  
ATOM     11  O   GLU A   1      11.937  -5.256  -0.345  1.00 55.51           O  
ATOM     12  CG  GLU A   1      11.030  -6.542  -3.254  1.00 55.51           C  
ATOM     13  HG2 GLU A   1      11.138  -6.859  -2.217  1.00 55.51           H  
ATOM     14  HG3 GLU A   1       9.963  -6.426  -3.443  1.00 55.51           H  
ATOM     15  CD  GLU A   1      11.583  -7.618  -4.183  1.00 55.51           C  
ATOM     16  OE1 GLU A   1      12.836  -7.691  -4.246  1.00 55.51           O  
ATOM     17  OE2 GLU A   1      10.763  -8.322  -4.792  1.00 55.51           O  
ATOM     18  N   ALA A   2      12.095  -3.092  -0.884  1.00 70.80           N  
ATOM     19  H   ALA A   2      12.277  -2.402  -1.599  1.00 70.80           H  
ATOM     20  CA  ALA A   2      11.351  -2.632   0.290  1.00 70.80           C  
ATOM     21  HA  ALA A   2      11.407  -3.372   1.088  1.00 70.80           H  
ATOM     22  C   ALA A   2       9.885  -2.474  -0.120  1.00 70.80           C  
ATOM     23  CB  ALA A   2      11.962  -1.328   0.821  1.00 70.80           C  
ATOM     24  HB1 ALA A   2      12.997  -1.498   1.118  1.00 70.80           H  
ATOM     25  HB2 ALA A   2      11.925  -0.555   0.054  1.00 70.80           H  
ATOM     26  HB3 ALA A   2      11.394  -0.990   1.688  1.00 70.80           H  
ATOM     27  O   ALA A   2       9.573  -1.612  -0.938  1.00 70.80           O  
ATOM     28  N   CYS A   3       9.013  -3.326   0.408  1.00 75.89           N  
ATOM     29  H   CYS A   3       9.333  -4.027   1.060  1.00 75.89           H  
ATOM     30  CA  CYS A   3       7.575  -3.218   0.213  1.00 75.89           C  
ATOM     31  HA  CYS A   3       7.369  -2.407  -0.485  1.00 75.89           H  
ATOM     32  C   CYS A   3       6.902  -2.841   1.542  1.00 75.89           C  
ATOM     33  CB  CYS A   3       7.060  -4.502  -0.450  1.00 75.89           C  
ATOM     34  HB2 CYS A   3       6.026  -4.346  -0.757  1.00 75.89           H  
ATOM     35  HB3 CYS A   3       7.636  -4.665  -1.361  1.00 75.89           H  
ATOM     36  O   CYS A   3       7.404  -3.133   2.628  1.00 75.89           O  
ATOM     37  SG  CYS A   3       7.165  -6.008   0.548  1.00 75.89           S  
ATOM     38  N   TYR A   4       5.781  -2.139   1.464  1.00 77.05           N  
ATOM     39  H   TYR A   4       5.463  -1.871   0.543  1.00 77.05           H  
ATOM     40  CA  TYR A   4       5.007  -1.670   2.599  1.00 77.05           C  
ATOM     41  HA  TYR A   4       5.683  -1.461   3.428  1.00 77.05           H  
ATOM     42  C   TYR A   4       4.009  -2.739   3.046  1.00 77.05           C  
ATOM     43  CB  TYR A   4       4.290  -0.373   2.226  1.00 77.05           C  
ATOM     44  HB2 TYR A   4       3.583  -0.143   3.024  1.00 77.05           H  
ATOM     45  HB3 TYR A   4       3.718  -0.548   1.315  1.00 77.05           H  
ATOM     46  O   TYR A   4       3.261  -3.295   2.238  1.00 77.05           O  
ATOM     47  CG  TYR A   4       5.157   0.852   2.033  1.00 77.05           C  
ATOM     48  CD1 TYR A   4       5.930   1.372   3.086  1.00 77.05           C  
ATOM     49  HD1 TYR A   4       5.918   0.890   4.052  1.00 77.05           H  
ATOM     50  CD2 TYR A   4       5.130   1.518   0.804  1.00 77.05           C  
ATOM     51  HD2 TYR A   4       4.451   1.164   0.042  1.00 77.05           H  
ATOM     52  CE1 TYR A   4       6.740   2.507   2.875  1.00 77.05           C  
ATOM     53  HE1 TYR A   4       7.351   2.890   3.678  1.00 77.05           H  
ATOM     54  CE2 TYR A   4       5.943   2.645   0.583  1.00 77.05           C  
ATOM     55  HE2 TYR A   4       5.916   3.180  -0.354  1.00 77.05           H  
ATOM     56  OH  TYR A   4       7.576   4.195   1.371  1.00 77.05           O  
ATOM     57  HH  TYR A   4       8.087   4.434   2.148  1.00 77.05           H  
ATOM     58  CZ  TYR A   4       6.773   3.125   1.607  1.00 77.05           C  
ATOM     59  N   ASN A   5       3.976  -3.001   4.352  1.00 77.45           N  
ATOM     60  H   ASN A   5       4.614  -2.502   4.955  1.00 77.45           H  
ATOM     61  CA  ASN A   5       3.037  -3.944   4.955  1.00 77.45           C  
ATOM     62  HA  ASN A   5       3.077  -4.878   4.394  1.00 77.45           H  
ATOM     63  C   ASN A   5       1.592  -3.437   4.880  1.00 77.45           C  
ATOM     64  CB  ASN A   5       3.458  -4.217   6.410  1.00 77.45           C  
ATOM     65  HB2 ASN A   5       3.706  -3.282   6.912  1.00 77.45           H  
ATOM     66  HB3 ASN A   5       2.631  -4.676   6.953  1.00 77.45           H  
ATOM     67  O   ASN A   5       1.349  -2.230   4.786  1.00 77.45           O  
ATOM     68  CG  ASN A   5       4.617  -5.189   6.481  1.00 77.45           C  
ATOM     69  ND2 ASN A   5       5.648  -4.884   7.234  1.00 77.45           N  
ATOM     70 HD21 ASN A   5       6.399  -5.559   7.230  1.00 77.45           H  
ATOM     71 HD22 ASN A   5       5.673  -4.023   7.762  1.00 77.45           H  
ATOM     72  OD1 ASN A   5       4.607  -6.238   5.869  1.00 77.45           O  
ATOM     73  N   ALA A   6       0.631  -4.357   4.992  1.00 77.93           N  
ATOM     74  H   ALA A   6       0.892  -5.328   5.081  1.00 77.93           H  
ATOM     75  CA  ALA A   6      -0.783  -4.014   5.110  1.00 77.93           C  
ATOM     76  HA  ALA A   6      -1.096  -3.570   4.165  1.00 77.93           H  
ATOM     77  C   ALA A   6      -1.015  -2.985   6.236  1.00 77.93           C  
ATOM     78  CB  ALA A   6      -1.594  -5.296   5.323  1.00 77.93           C  
ATOM     79  HB1 ALA A   6      -1.300  -5.775   6.258  1.00 77.93           H  
ATOM     80  HB2 ALA A   6      -1.424  -5.984   4.495  1.00 77.93           H  
ATOM     81  HB3 ALA A   6      -2.655  -5.053   5.365  1.00 77.93           H  
ATOM     82  O   ALA A   6      -0.416  -3.072   7.307  1.00 77.93           O  
ATOM     83  N   GLY A   7      -1.850  -1.981   5.973  1.00 75.70           N  
ATOM     84  H   GLY A   7      -2.333  -1.985   5.086  1.00 75.70           H  
ATOM     85  CA  GLY A   7      -2.083  -0.852   6.874  1.00 75.70           C  
ATOM     86  HA2 GLY A   7      -2.153  -1.217   7.899  1.00 75.70           H  
ATOM     87  HA3 GLY A   7      -3.035  -0.389   6.615  1.00 75.70           H  
ATOM     88  C   GLY A   7      -1.008   0.239   6.836  1.00 75.70           C  
ATOM     89  O   GLY A   7      -1.095   1.185   7.610  1.00 75.70           O  
ATOM     90  N   SER A   8      -0.013   0.158   5.948  1.00 80.55           N  
ATOM     91  H   SER A   8       0.062  -0.673   5.379  1.00 80.55           H  
ATOM     92  CA  SER A   8       0.924   1.265   5.696  1.00 80.55           C  
ATOM     93  HA  SER A   8       1.126   1.791   6.629  1.00 80.55           H  
ATOM     94  C   SER A   8       0.350   2.253   4.683  1.00 80.55           C  
ATOM     95  CB  SER A   8       2.250   0.751   5.154  1.00 80.55           C  
ATOM     96  HB2 SER A   8       2.032   0.266   4.203  1.00 80.55           H  
ATOM     97  HB3 SER A   8       2.934   1.584   4.991  1.00 80.55           H  
ATOM     98  O   SER A   8      -0.317   1.852   3.727  1.00 80.55           O  
ATOM     99  OG  SER A   8       2.833  -0.185   6.035  1.00 80.55           O  
ATOM    100  HG  SER A   8       2.296  -0.976   5.954  1.00 80.55           H  
ATOM    101  N   PHE A   9       0.624   3.544   4.867  1.00 79.05           N  
ATOM    102  H   PHE A   9       1.173   3.824   5.667  1.00 79.05           H  
ATOM    103  CA  PHE A   9       0.190   4.578   3.931  1.00 79.05           C  
ATOM    104  HA  PHE A   9      -0.855   4.404   3.678  1.00 79.05           H  
ATOM    105  C   PHE A   9       1.024   4.507   2.646  1.00 79.05           C  
ATOM    106  CB  PHE A   9       0.284   5.955   4.601  1.00 79.05           C  
ATOM    107  HB2 PHE A   9      -0.253   5.924   5.549  1.00 79.05           H  
ATOM    108  HB3 PHE A   9       1.327   6.182   4.822  1.00 79.05           H  
ATOM    109  O   PHE A   9       2.231   4.740   2.673  1.00 79.05           O  
ATOM    110  CG  PHE A   9      -0.309   7.069   3.762  1.00 79.05           C  
ATOM    111  CD1 PHE A   9       0.523   7.936   3.030  1.00 79.05           C  
ATOM    112  HD1 PHE A   9       1.594   7.806   3.059  1.00 79.05           H  
ATOM    113  CD2 PHE A   9      -1.705   7.228   3.703  1.00 79.05           C  
ATOM    114  HD2 PHE A   9      -2.346   6.548   4.244  1.00 79.05           H  
ATOM    115  CE1 PHE A   9      -0.041   8.969   2.260  1.00 79.05           C  
ATOM    116  HE1 PHE A   9       0.601   9.638   1.706  1.00 79.05           H  
ATOM    117  CE2 PHE A   9      -2.271   8.258   2.931  1.00 79.05           C  
ATOM    118  HE2 PHE A   9      -3.344   8.371   2.888  1.00 79.05           H  
ATOM    119  CZ  PHE A   9      -1.438   9.134   2.215  1.00 79.05           C  
ATOM    120  HZ  PHE A   9      -1.871   9.930   1.627  1.00 79.05           H  
ATOM    121  N   CYS A  10       0.380   4.189   1.525  1.00 79.38           N  
ATOM    122  H   CYS A  10      -0.614   4.020   1.582  1.00 79.38           H  
ATOM    123  CA  CYS A  10       1.004   4.124   0.198  1.00 79.38           C  
ATOM    124  HA  CYS A  10       2.088   4.183   0.300  1.00 79.38           H  
ATOM    125  C   CYS A  10       0.574   5.290  -0.711  1.00 79.38           C  
ATOM    126  CB  CYS A  10       0.670   2.767  -0.413  1.00 79.38           C  
ATOM    127  HB2 CYS A  10       1.221   2.643  -1.345  1.00 79.38           H  
ATOM    128  HB3 CYS A  10       0.998   1.997   0.285  1.00 79.38           H  
ATOM    129  O   CYS A  10       1.132   5.492  -1.792  1.00 79.38           O  
ATOM    130  SG  CYS A  10      -1.093   2.561  -0.739  1.00 79.38           S  
ATOM    131  N   GLY A  11      -0.406   6.088  -0.270  1.00 76.42           N  
ATOM    132  H   GLY A  11      -0.871   5.839   0.591  1.00 76.42           H  
ATOM    133  CA  GLY A  11      -0.936   7.214  -1.027  1.00 76.42           C  
ATOM    134  HA2 GLY A  11      -0.122   7.900  -1.261  1.00 76.42           H  
ATOM    135  HA3 GLY A  11      -1.671   7.743  -0.420  1.00 76.42           H  
ATOM    136  C   GLY A  11      -1.614   6.761  -2.322  1.00 76.42           C  
ATOM    137  O   GLY A  11      -2.425   5.842  -2.325  1.00 76.42           O  
ATOM    138  N   ILE A  12      -1.302   7.433  -3.430  1.00 70.55           N  
ATOM    139  H   ILE A  12      -0.626   8.180  -3.359  1.00 70.55           H  
ATOM    140  CA  ILE A  12      -1.922   7.192  -4.746  1.00 70.55           C  
ATOM    141  HA  ILE A  12      -2.797   6.556  -4.613  1.00 70.55           H  
ATOM    142  C   ILE A  12      -0.975   6.400  -5.666  1.00 70.55           C  
ATOM    143  CB  ILE A  12      -2.425   8.535  -5.351  1.00 70.55           C  
ATOM    144  HB  ILE A  12      -1.557   9.177  -5.508  1.00 70.55           H  
ATOM    145  O   ILE A  12      -1.280   6.205  -6.832  1.00 70.55           O  
ATOM    146  CG1 ILE A  12      -3.388   9.255  -4.370  1.00 70.55           C  
ATOM    147 HG12 ILE A  12      -2.971   9.262  -3.363  1.00 70.55           H  
ATOM    148 HG13 ILE A  12      -4.335   8.718  -4.327  1.00 70.55           H  
ATOM    149  CG2 ILE A  12      -3.151   8.367  -6.705  1.00 70.55           C  
ATOM    150 HG21 ILE A  12      -3.668   9.278  -7.004  1.00 70.55           H  
ATOM    151 HG22 ILE A  12      -2.435   8.162  -7.501  1.00 70.55           H  
ATOM    152 HG23 ILE A  12      -3.872   7.552  -6.647  1.00 70.55           H  
ATOM    153  CD1 ILE A  12      -3.652  10.726  -4.720  1.00 70.55           C  
ATOM    154 HD11 ILE A  12      -4.264  10.815  -5.617  1.00 70.55           H  
ATOM    155 HD12 ILE A  12      -2.708  11.251  -4.865  1.00 70.55           H  
ATOM    156 HD13 ILE A  12      -4.192  11.196  -3.897  1.00 70.55           H  
ATOM    157  N   HIS A  13       0.183   5.942  -5.178  1.00 61.99           N  
ATOM    158  H   HIS A  13       0.358   5.996  -4.185  1.00 61.99           H  
ATOM    159  CA  HIS A  13       1.156   5.234  -6.011  1.00 61.99           C  
ATOM    160  HA  HIS A  13       1.015   5.536  -7.049  1.00 61.99           H  
ATOM    161  C   HIS A  13       0.940   3.716  -5.906  1.00 61.99           C  
ATOM    162  CB  HIS A  13       2.579   5.677  -5.657  1.00 61.99           C  
ATOM    163  HB2 HIS A  13       2.756   5.522  -4.593  1.00 61.99           H  
ATOM    164  HB3 HIS A  13       3.289   5.065  -6.212  1.00 61.99           H  
ATOM    165  O   HIS A  13       1.347   3.109  -4.909  1.00 61.99           O  
ATOM    166  CG  HIS A  13       2.820   7.126  -6.003  1.00 61.99           C  
ATOM    167  CD2 HIS A  13       3.198   7.632  -7.219  1.00 61.99           C  
ATOM    168  HD2 HIS A  13       3.398   7.058  -8.112  1.00 61.99           H  
ATOM    169  ND1 HIS A  13       2.648   8.196  -5.156  1.00 61.99           N  
ATOM    170  HD1 HIS A  13       2.431   8.134  -4.172  1.00 61.99           H  
ATOM    171  CE1 HIS A  13       2.916   9.319  -5.843  1.00 61.99           C  
ATOM    172  HE1 HIS A  13       2.889  10.320  -5.437  1.00 61.99           H  
ATOM    173  NE2 HIS A  13       3.259   9.026  -7.105  1.00 61.99           N  
ATOM    174  N   PRO A  14       0.312   3.081  -6.917  1.00 63.15           N  
ATOM    175  CA  PRO A  14       0.101   1.643  -6.935  1.00 63.15           C  
ATOM    176  HA  PRO A  14      -0.273   1.287  -5.975  1.00 63.15           H  
ATOM    177  C   PRO A  14       1.439   0.971  -7.241  1.00 63.15           C  
ATOM    178  CB  PRO A  14      -0.953   1.411  -8.023  1.00 63.15           C  
ATOM    179  HB2 PRO A  14      -0.885   0.415  -8.461  1.00 63.15           H  
ATOM    180  HB3 PRO A  14      -1.946   1.567  -7.601  1.00 63.15           H  
ATOM    181  O   PRO A  14       1.854   0.899  -8.391  1.00 63.15           O  
ATOM    182  CG  PRO A  14      -0.658   2.507  -9.045  1.00 63.15           C  
ATOM    183  HG2 PRO A  14       0.127   2.190  -9.732  1.00 63.15           H  
ATOM    184  HG3 PRO A  14      -1.553   2.782  -9.603  1.00 63.15           H  
ATOM    185  CD  PRO A  14      -0.167   3.656  -8.174  1.00 63.15           C  
ATOM    186  HD2 PRO A  14       0.618   4.207  -8.693  1.00 63.15           H  
ATOM    187  HD3 PRO A  14      -1.033   4.291  -7.987  1.00 63.15           H  
ATOM    188  N   GLY A  15       2.172   0.540  -6.219  1.00 62.88           N  
ATOM    189  H   GLY A  15       1.831   0.682  -5.279  1.00 62.88           H  
ATOM    190  CA  GLY A  15       3.420  -0.186  -6.478  1.00 62.88           C  
ATOM    191  HA2 GLY A  15       3.168  -1.198  -6.795  1.00 62.88           H  
ATOM    192  HA3 GLY A  15       3.954   0.292  -7.299  1.00 62.88           H  
ATOM    193  C   GLY A  15       4.406  -0.300  -5.333  1.00 62.88           C  
ATOM    194  O   GLY A  15       5.472  -0.869  -5.528  1.00 62.88           O  
ATOM    195  N   LEU A  16       4.094   0.224  -4.149  1.00 72.61           N  
ATOM    196  H   LEU A  16       3.256   0.779  -4.054  1.00 72.61           H  
ATOM    197  CA  LEU A  16       4.996   0.081  -3.008  1.00 72.61           C  
ATOM    198  HA  LEU A  16       5.953  -0.327  -3.333  1.00 72.61           H  
ATOM    199  C   LEU A  16       4.491  -0.905  -1.952  1.00 72.61           C  
ATOM    200  CB  LEU A  16       5.296   1.458  -2.423  1.00 72.61           C  
ATOM    201  HB2 LEU A  16       4.366   1.905  -2.070  1.00 72.61           H  
ATOM    202  HB3 LEU A  16       5.957   1.264  -1.578  1.00 72.61           H  
ATOM    203  O   LEU A  16       5.216  -1.185  -1.011  1.00 72.61           O  
ATOM    204  CG  LEU A  16       6.042   2.433  -3.348  1.00 72.61           C  
ATOM    205  HG  LEU A  16       6.039   2.059  -4.372  1.00 72.61           H  
ATOM    206  CD1 LEU A  16       5.367   3.806  -3.342  1.00 72.61           C  
ATOM    207 HD11 LEU A  16       4.337   3.705  -3.687  1.00 72.61           H  
ATOM    208 HD12 LEU A  16       5.896   4.475  -4.020  1.00 72.61           H  
ATOM    209 HD13 LEU A  16       5.372   4.233  -2.340  1.00 72.61           H  
ATOM    210  CD2 LEU A  16       7.498   2.601  -2.901  1.00 72.61           C  
ATOM    211 HD21 LEU A  16       7.985   1.627  -2.883  1.00 72.61           H  
ATOM    212 HD22 LEU A  16       7.554   3.049  -1.908  1.00 72.61           H  
ATOM    213 HD23 LEU A  16       8.024   3.239  -3.611  1.00 72.61           H  
ATOM    214  N   CYS A  17       3.273  -1.426  -2.065  1.00 75.98           N  
ATOM    215  H   CYS A  17       2.757  -1.273  -2.920  1.00 75.98           H  
ATOM    216  CA  CYS A  17       2.718  -2.366  -1.096  1.00 75.98           C  
ATOM    217  HA  CYS A  17       3.042  -2.088  -0.093  1.00 75.98           H  
ATOM    218  C   CYS A  17       3.212  -3.789  -1.365  1.00 75.98           C  
ATOM    219  CB  CYS A  17       1.196  -2.253  -1.145  1.00 75.98           C  
ATOM    220  HB2 CYS A  17       0.870  -2.446  -2.166  1.00 75.98           H  
ATOM    221  HB3 CYS A  17       0.748  -3.008  -0.499  1.00 75.98           H  
ATOM    222  O   CYS A  17       3.330  -4.193  -2.517  1.00 75.98           O  
ATOM    223  SG  CYS A  17       0.580  -0.628  -0.672  1.00 75.98           S  
ATOM    224  N   CYS A  18       3.485  -4.560  -0.308  1.00 78.52           N  
ATOM    225  H   CYS A  18       3.421  -4.170   0.621  1.00 78.52           H  
ATOM    226  CA  CYS A  18       3.776  -5.994  -0.446  1.00 78.52           C  
ATOM    227  HA  CYS A  18       4.584  -6.137  -1.163  1.00 78.52           H  
ATOM    228  C   CYS A  18       2.551  -6.763  -0.962  1.00 78.52           C  
ATOM    229  CB  CYS A  18       4.189  -6.586   0.908  1.00 78.52           C  
ATOM    230  HB2 CYS A  18       4.432  -7.636   0.749  1.00 78.52           H  
ATOM    231  HB3 CYS A  18       3.326  -6.553   1.572  1.00 78.52           H  
ATOM    232  O   CYS A  18       2.685  -7.825  -1.555  1.00 78.52           O  
ATOM    233  SG  CYS A  18       5.578  -5.830   1.788  1.00 78.52           S  
ATOM    234  N   SER A  19       1.359  -6.222  -0.709  1.00 69.30           N  
ATOM    235  H   SER A  19       1.341  -5.350  -0.200  1.00 69.30           H  
ATOM    236  CA  SER A  19       0.111  -6.649  -1.330  1.00 69.30           C  
ATOM    237  HA  SER A  19       0.171  -7.706  -1.588  1.00 69.30           H  
ATOM    238  C   SER A  19      -0.118  -5.848  -2.610  1.00 69.30           C  
ATOM    239  CB  SER A  19      -1.050  -6.444  -0.355  1.00 69.30           C  
ATOM    240  HB2 SER A  19      -1.970  -6.804  -0.816  1.00 69.30           H  
ATOM    241  HB3 SER A  19      -1.156  -5.381  -0.137  1.00 69.30           H  
ATOM    242  O   SER A  19       0.124  -4.644  -2.624  1.00 69.30           O  
ATOM    243  OG  SER A  19      -0.822  -7.147   0.855  1.00 69.30           O  
ATOM    244  HG  SER A  19      -0.796  -8.086   0.658  1.00 69.30           H  
ATOM    245  N   GLU A  20      -0.635  -6.481  -3.663  1.00 69.94           N  
ATOM    246  H   GLU A  20      -0.719  -7.486  -3.626  1.00 69.94           H  
ATOM    247  CA  GLU A  20      -0.843  -5.864  -4.988  1.00 69.94           C  
ATOM    248  HA  GLU A  20       0.121  -5.520  -5.362  1.00 69.94           H  
ATOM    249  C   GLU A  20      -1.743  -4.614  -5.010  1.00 69.94           C  
ATOM    250  CB  GLU A  20      -1.394  -6.940  -5.948  1.00 69.94           C  
ATOM    251  HB2 GLU A  20      -2.065  -6.482  -6.675  1.00 69.94           H  
ATOM    252  HB3 GLU A  20      -1.982  -7.664  -5.385  1.00 69.94           H  
ATOM    253  O   GLU A  20      -1.819  -3.930  -6.029  1.00 69.94           O  
ATOM    254  CG  GLU A  20      -0.272  -7.642  -6.731  1.00 69.94           C  
ATOM    255  HG2 GLU A  20       0.701  -7.353  -6.332  1.00 69.94           H  
ATOM    256  HG3 GLU A  20      -0.301  -7.307  -7.768  1.00 69.94           H  
ATOM    257  CD  GLU A  20      -0.399  -9.165  -6.670  1.00 69.94           C  
ATOM    258  OE1 GLU A  20      -1.261  -9.709  -7.396  1.00 69.94           O  
ATOM    259  OE2 GLU A  20       0.358  -9.760  -5.873  1.00 69.94           O  
ATOM    260  N   PHE A  21      -2.397  -4.267  -3.899  1.00 72.76           N  
ATOM    261  H   PHE A  21      -2.219  -4.793  -3.056  1.00 72.76           H  
ATOM    262  CA  PHE A  21      -3.369  -3.185  -3.854  1.00 72.76           C  
ATOM    263  HA  PHE A  21      -3.432  -2.733  -4.844  1.00 72.76           H  
ATOM    264  C   PHE A  21      -3.001  -2.061  -2.886  1.00 72.76           C  
ATOM    265  CB  PHE A  21      -4.745  -3.770  -3.588  1.00 72.76           C  
ATOM    266  HB2 PHE A  21      -5.434  -2.959  -3.352  1.00 72.76           H  
ATOM    267  HB3 PHE A  21      -4.692  -4.427  -2.720  1.00 72.76           H  
ATOM    268  O   PHE A  21      -2.829  -2.241  -1.678  1.00 72.76           O  
ATOM    269  CG  PHE A  21      -5.289  -4.534  -4.782  1.00 72.76           C  
ATOM    270  CD1 PHE A  21      -6.057  -3.862  -5.751  1.00 72.76           C  
ATOM    271  HD1 PHE A  21      -6.235  -2.800  -5.663  1.00 72.76           H  
ATOM    272  CD2 PHE A  21      -5.059  -5.917  -4.908  1.00 72.76           C  
ATOM    273  HD2 PHE A  21      -4.462  -6.441  -4.176  1.00 72.76           H  
ATOM    274  CE1 PHE A  21      -6.601  -4.572  -6.836  1.00 72.76           C  
ATOM    275  HE1 PHE A  21      -7.188  -4.058  -7.583  1.00 72.76           H  
ATOM    276  CE2 PHE A  21      -5.609  -6.628  -5.988  1.00 72.76           C  
ATOM    277  HE2 PHE A  21      -5.428  -7.688  -6.085  1.00 72.76           H  
ATOM    278  CZ  PHE A  21      -6.381  -5.956  -6.951  1.00 72.76           C  
ATOM    279  HZ  PHE A  21      -6.794  -6.505  -7.784  1.00 72.76           H  
ATOM    280  N   CYS A  22      -2.967  -0.860  -3.458  1.00 77.99           N  
ATOM    281  H   CYS A  22      -3.130  -0.821  -4.454  1.00 77.99           H  
ATOM    282  CA  CYS A  22      -2.798   0.415  -2.782  1.00 77.99           C  
ATOM    283  HA  CYS A  22      -2.749   0.274  -1.702  1.00 77.99           H  
ATOM    284  C   CYS A  22      -3.992   1.313  -3.126  1.00 77.99           C  
ATOM    285  CB  CYS A  22      -1.484   1.032  -3.272  1.00 77.99           C  
ATOM    286  HB2 CYS A  22      -0.648   0.412  -2.949  1.00 77.99           H  
ATOM    287  HB3 CYS A  22      -1.510   1.036  -4.361  1.00 77.99           H  
ATOM    288  O   CYS A  22      -4.133   1.741  -4.271  1.00 77.99           O  
ATOM    289  SG  CYS A  22      -1.218   2.734  -2.733  1.00 77.99           S  
ATOM    290  N   ILE A  23      -4.854   1.596  -2.144  1.00 77.46           N  
ATOM    291  H   ILE A  23      -4.687   1.179  -1.240  1.00 77.46           H  
ATOM    292  CA  ILE A  23      -6.027   2.480  -2.302  1.00 77.46           C  
ATOM    293  HA  ILE A  23      -5.956   2.981  -3.268  1.00 77.46           H  
ATOM    294  C   ILE A  23      -5.966   3.591  -1.236  1.00 77.46           C  
ATOM    295  CB  ILE A  23      -7.370   1.683  -2.300  1.00 77.46           C  
ATOM    296  HB  ILE A  23      -7.581   1.365  -1.280  1.00 77.46           H  
ATOM    297  O   ILE A  23      -6.921   3.783  -0.496  1.00 77.46           O  
ATOM    298  CG1 ILE A  23      -7.316   0.412  -3.185  1.00 77.46           C  
ATOM    299 HG12 ILE A  23      -6.989   0.684  -4.189  1.00 77.46           H  
ATOM    300 HG13 ILE A  23      -6.582  -0.276  -2.767  1.00 77.46           H  
ATOM    301  CG2 ILE A  23      -8.531   2.583  -2.783  1.00 77.46           C  
ATOM    302 HG21 ILE A  23      -8.431   2.777  -3.851  1.00 77.46           H  
ATOM    303 HG22 ILE A  23      -9.488   2.099  -2.592  1.00 77.46           H  
ATOM    304 HG23 ILE A  23      -8.549   3.539  -2.261  1.00 77.46           H  
ATOM    305  CD1 ILE A  23      -8.643  -0.357  -3.297  1.00 77.46           C  
ATOM    306 HD11 ILE A  23      -8.461  -1.313  -3.789  1.00 77.46           H  
ATOM    307 HD12 ILE A  23      -9.362   0.202  -3.895  1.00 77.46           H  
ATOM    308 HD13 ILE A  23      -9.053  -0.541  -2.304  1.00 77.46           H  
ATOM    309  N   LEU A  24      -4.824   4.291  -1.107  1.00 81.16           N  
ATOM    310  H   LEU A  24      -4.126   4.126  -1.819  1.00 81.16           H  
ATOM    311  CA  LEU A  24      -4.363   5.144   0.025  1.00 81.16           C  
ATOM    312  HA  LEU A  24      -3.676   5.885  -0.384  1.00 81.16           H  
ATOM    313  C   LEU A  24      -3.543   4.393   1.070  1.00 81.16           C  
ATOM    314  CB  LEU A  24      -5.484   5.956   0.705  1.00 81.16           C  
ATOM    315  HB2 LEU A  24      -5.042   6.545   1.510  1.00 81.16           H  
ATOM    316  HB3 LEU A  24      -6.185   5.279   1.192  1.00 81.16           H  
ATOM    317  O   LEU A  24      -2.499   4.878   1.515  1.00 81.16           O  
ATOM    318  CG  LEU A  24      -6.232   6.906  -0.243  1.00 81.16           C  
ATOM    319  HG  LEU A  24      -6.382   6.443  -1.219  1.00 81.16           H  
ATOM    320  CD1 LEU A  24      -7.606   7.251   0.329  1.00 81.16           C  
ATOM    321 HD11 LEU A  24      -8.195   6.338   0.419  1.00 81.16           H  
ATOM    322 HD12 LEU A  24      -7.502   7.714   1.310  1.00 81.16           H  
ATOM    323 HD13 LEU A  24      -8.124   7.932  -0.345  1.00 81.16           H  
ATOM    324  CD2 LEU A  24      -5.431   8.197  -0.426  1.00 81.16           C  
ATOM    325 HD21 LEU A  24      -5.971   8.865  -1.097  1.00 81.16           H  
ATOM    326 HD22 LEU A  24      -4.464   7.970  -0.874  1.00 81.16           H  
ATOM    327 HD23 LEU A  24      -5.284   8.693   0.533  1.00 81.16           H  
ATOM    328  N   TRP A  25      -3.992   3.197   1.421  1.00 79.48           N  
ATOM    329  H   TRP A  25      -4.840   2.862   0.987  1.00 79.48           H  
ATOM    330  CA  TRP A  25      -3.304   2.297   2.335  1.00 79.48           C  
ATOM    331  HA  TRP A  25      -2.327   2.709   2.588  1.00 79.48           H  
ATOM    332  C   TRP A  25      -3.077   0.957   1.649  1.00 79.48           C  
ATOM    333  CB  TRP A  25      -4.104   2.168   3.635  1.00 79.48           C  
ATOM    334  HB2 TRP A  25      -3.588   1.468   4.292  1.00 79.48           H  
ATOM    335  HB3 TRP A  25      -5.084   1.746   3.409  1.00 79.48           H  
ATOM    336  O   TRP A  25      -3.868   0.548   0.795  1.00 79.48           O  
ATOM    337  CG  TRP A  25      -4.293   3.461   4.375  1.00 79.48           C  
ATOM    338  CD1 TRP A  25      -5.252   4.383   4.135  1.00 79.48           C  
ATOM    339  HD1 TRP A  25      -6.017   4.284   3.379  1.00 79.48           H  
ATOM    340  CD2 TRP A  25      -3.507   4.000   5.476  1.00 79.48           C  
ATOM    341  CE2 TRP A  25      -4.043   5.261   5.861  1.00 79.48           C  
ATOM    342  CE3 TRP A  25      -2.396   3.538   6.196  1.00 79.48           C  
ATOM    343  HE3 TRP A  25      -1.987   2.577   5.919  1.00 79.48           H  
ATOM    344  NE1 TRP A  25      -5.102   5.452   4.999  1.00 79.48           N  
ATOM    345  HE1 TRP A  25      -5.725   6.247   5.013  1.00 79.48           H  
ATOM    346  CH2 TRP A  25      -2.390   5.522   7.611  1.00 79.48           C  
ATOM    347  HH2 TRP A  25      -1.965   6.085   8.429  1.00 79.48           H  
ATOM    348  CZ2 TRP A  25      -3.497   6.025   6.904  1.00 79.48           C  
ATOM    349  HZ2 TRP A  25      -3.931   6.978   7.169  1.00 79.48           H  
ATOM    350  CZ3 TRP A  25      -1.844   4.276   7.259  1.00 79.48           C  
ATOM    351  HZ3 TRP A  25      -1.009   3.873   7.814  1.00 79.48           H  
ATOM    352  N   CYS A  26      -1.994   0.284   2.020  1.00 84.75           N  
ATOM    353  H   CYS A  26      -1.352   0.706   2.675  1.00 84.75           H  
ATOM    354  CA  CYS A  26      -1.747  -1.079   1.584  1.00 84.75           C  
ATOM    355  HA  CYS A  26      -1.819  -1.131   0.498  1.00 84.75           H  
ATOM    356  C   CYS A  26      -2.808  -1.990   2.181  1.00 84.75           C  
ATOM    357  CB  CYS A  26      -0.350  -1.513   2.021  1.00 84.75           C  
ATOM    358  HB2 CYS A  26      -0.284  -1.446   3.107  1.00 84.75           H  
ATOM    359  HB3 CYS A  26      -0.199  -2.554   1.734  1.00 84.75           H  
ATOM    360  O   CYS A  26      -2.920  -2.091   3.405  1.00 84.75           O  
ATOM    361  SG  CYS A  26       0.976  -0.530   1.307  1.00 84.75           S  
ATOM    362  N   ILE A  27      -3.572  -2.655   1.327  1.00 78.53           N  
ATOM    363  H   ILE A  27      -3.412  -2.547   0.336  1.00 78.53           H  
ATOM    364  CA  ILE A  27      -4.584  -3.617   1.751  1.00 78.53           C  
ATOM    365  HA  ILE A  27      -4.597  -3.671   2.840  1.00 78.53           H  
ATOM    366  C   ILE A  27      -4.175  -4.997   1.260  1.00 78.53           C  
ATOM    367  CB  ILE A  27      -6.005  -3.193   1.323  1.00 78.53           C  
ATOM    368  HB  ILE A  27      -6.688  -3.982   1.638  1.00 78.53           H  
ATOM    369  O   ILE A  27      -3.771  -5.166   0.112  1.00 78.53           O  
ATOM    370  CG1 ILE A  27      -6.144  -3.023  -0.206  1.00 78.53           C  
ATOM    371 HG12 ILE A  27      -5.822  -3.942  -0.696  1.00 78.53           H  
ATOM    372 HG13 ILE A  27      -5.509  -2.207  -0.552  1.00 78.53           H  
ATOM    373  CG2 ILE A  27      -6.397  -1.908   2.079  1.00 78.53           C  
ATOM    374 HG21 ILE A  27      -5.822  -1.060   1.707  1.00 78.53           H  
ATOM    375 HG22 ILE A  27      -6.206  -2.029   3.145  1.00 78.53           H  
ATOM    376 HG23 ILE A  27      -7.460  -1.704   1.945  1.00 78.53           H  
ATOM    377  CD1 ILE A  27      -7.580  -2.759  -0.669  1.00 78.53           C  
ATOM    378 HD11 ILE A  27      -8.242  -3.539  -0.293  1.00 78.53           H  
ATOM    379 HD12 ILE A  27      -7.921  -1.785  -0.319  1.00 78.53           H  
ATOM    380 HD13 ILE A  27      -7.610  -2.768  -1.759  1.00 78.53           H  
ATOM    381  N   THR A  28      -4.257  -5.982   2.147  1.00 71.04           N  
ATOM    382  H   THR A  28      -4.649  -5.789   3.057  1.00 71.04           H  
ATOM    383  CA  THR A  28      -4.120  -7.382   1.758  1.00 71.04           C  
ATOM    384  HA  THR A  28      -3.556  -7.446   0.828  1.00 71.04           H  
ATOM    385  C   THR A  28      -5.516  -7.923   1.489  1.00 71.04           C  
ATOM    386  CB  THR A  28      -3.316  -8.184   2.792  1.00 71.04           C  
ATOM    387  HB  THR A  28      -2.356  -7.688   2.935  1.00 71.04           H  
ATOM    388  O   THR A  28      -6.392  -7.833   2.350  1.00 71.04           O  
ATOM    389  CG2 THR A  28      -3.959  -8.340   4.170  1.00 71.04           C  
ATOM    390 HG21 THR A  28      -3.295  -8.908   4.822  1.00 71.04           H  
ATOM    391 HG22 THR A  28      -4.124  -7.358   4.613  1.00 71.04           H  
ATOM    392 HG23 THR A  28      -4.915  -8.857   4.096  1.00 71.04           H  
ATOM    393  OG1 THR A  28      -3.062  -9.459   2.263  1.00 71.04           O  
ATOM    394  HG1 THR A  28      -2.935 -10.074   2.989  1.00 71.04           H  
ATOM    395  N   PHE A  29      -5.750  -8.445   0.287  1.00 65.67           N  
ATOM    396  H   PHE A  29      -4.995  -8.500  -0.382  1.00 65.67           H  
ATOM    397  CA  PHE A  29      -6.919  -9.278   0.043  1.00 65.67           C  
ATOM    398  HA  PHE A  29      -7.788  -8.877   0.565  1.00 65.67           H  
ATOM    399  C   PHE A  29      -6.589 -10.637   0.649  1.00 65.67           C  
ATOM    400  CB  PHE A  29      -7.261  -9.341  -1.453  1.00 65.67           C  
ATOM    401  HB2 PHE A  29      -6.368  -9.596  -2.023  1.00 65.67           H  
ATOM    402  HB3 PHE A  29      -7.982 -10.144  -1.608  1.00 65.67           H  
ATOM    403  O   PHE A  29      -6.020 -11.502  -0.008  1.00 65.67           O  
ATOM    404  CG  PHE A  29      -7.853  -8.054  -1.996  1.00 65.67           C  
ATOM    405  CD1 PHE A  29      -9.249  -7.909  -2.118  1.00 65.67           C  
ATOM    406  HD1 PHE A  29      -9.898  -8.730  -1.851  1.00 65.67           H  
ATOM    407  CD2 PHE A  29      -7.015  -6.982  -2.345  1.00 65.67           C  
ATOM    408  HD2 PHE A  29      -5.943  -7.070  -2.238  1.00 65.67           H  
ATOM    409  CE1 PHE A  29      -9.802  -6.711  -2.605  1.00 65.67           C  
ATOM    410  HE1 PHE A  29     -10.873  -6.617  -2.711  1.00 65.67           H  
ATOM    411  CE2 PHE A  29      -7.579  -5.777  -2.797  1.00 65.67           C  
ATOM    412  HE2 PHE A  29      -6.954  -4.921  -3.003  1.00 65.67           H  
ATOM    413  CZ  PHE A  29      -8.963  -5.643  -2.951  1.00 65.67           C  
ATOM    414  HZ  PHE A  29      -9.381  -4.715  -3.314  1.00 65.67           H  
ATOM    415  N   VAL A  30      -6.880 -10.803   1.939  1.00 63.10           N  
ATOM    416  H   VAL A  30      -7.279 -10.024   2.443  1.00 63.10           H  
ATOM    417  CA  VAL A  30      -7.102 -12.149   2.461  1.00 63.10           C  
ATOM    418  HA  VAL A  30      -6.307 -12.819   2.132  1.00 63.10           H  
ATOM    419  C   VAL A  30      -8.398 -12.598   1.803  1.00 63.10           C  
ATOM    420  CB  VAL A  30      -7.149 -12.179   4.000  1.00 63.10           C  
ATOM    421  HB  VAL A  30      -7.804 -11.386   4.361  1.00 63.10           H  
ATOM    422  O   VAL A  30      -9.481 -12.214   2.243  1.00 63.10           O  
ATOM    423  CG1 VAL A  30      -7.644 -13.520   4.555  1.00 63.10           C  
ATOM    424 HG11 VAL A  30      -7.584 -13.525   5.644  1.00 63.10           H  
ATOM    425 HG12 VAL A  30      -8.684 -13.686   4.278  1.00 63.10           H  
ATOM    426 HG13 VAL A  30      -7.049 -14.340   4.153  1.00 63.10           H  
ATOM    427  CG2 VAL A  30      -5.739 -11.953   4.564  1.00 63.10           C  
ATOM    428 HG21 VAL A  30      -5.326 -11.026   4.166  1.00 63.10           H  
ATOM    429 HG22 VAL A  30      -5.089 -12.779   4.277  1.00 63.10           H  
ATOM    430 HG23 VAL A  30      -5.783 -11.887   5.651  1.00 63.10           H  
ATOM    431  N   ASP A  31      -8.264 -13.318   0.689  1.00 57.63           N  
ATOM    432  H   ASP A  31      -7.336 -13.469   0.321  1.00 57.63           H  
ATOM    433  CA  ASP A  31      -9.312 -14.214   0.209  1.00 57.63           C  
ATOM    434  HA  ASP A  31     -10.188 -13.637  -0.087  1.00 57.63           H  
ATOM    435  C   ASP A  31      -9.655 -15.106   1.407  1.00 57.63           C  
ATOM    436  CB  ASP A  31      -8.797 -14.995  -1.010  1.00 57.63           C  
ATOM    437  HB2 ASP A  31      -8.055 -15.730  -0.699  1.00 57.63           H  
ATOM    438  HB3 ASP A  31      -8.303 -14.298  -1.687  1.00 57.63           H  
ATOM    439  O   ASP A  31      -8.828 -15.897   1.866  1.00 57.63           O  
ATOM    440  CG  ASP A  31      -9.931 -15.675  -1.783  1.00 57.63           C  
ATOM    441  OD1 ASP A  31      -9.963 -16.924  -1.809  1.00 57.63           O  
ATOM    442  OD2 ASP A  31     -10.715 -14.921  -2.405  1.00 57.63           O  
ATOM    443  N   SER A  32     -10.770 -14.772   2.055  1.00 48.51           N  
ATOM    444  H   SER A  32     -11.424 -14.177   1.567  1.00 48.51           H  
ATOM    445  CA  SER A  32     -11.234 -15.408   3.287  1.00 48.51           C  
ATOM    446  HA  SER A  32     -10.386 -15.677   3.917  1.00 48.51           H  
ATOM    447  C   SER A  32     -11.948 -16.704   2.960  1.00 48.51           C  
ATOM    448  CB  SER A  32     -12.175 -14.488   4.054  1.00 48.51           C  
ATOM    449  HB2 SER A  32     -12.525 -14.996   4.953  1.00 48.51           H  
ATOM    450  HB3 SER A  32     -13.033 -14.253   3.424  1.00 48.51           H  
ATOM    451  O   SER A  32     -12.730 -16.691   1.984  1.00 48.51           O  
ATOM    452  OG  SER A  32     -11.475 -13.308   4.394  1.00 48.51           O  
ATOM    453  HG  SER A  32     -10.869 -13.151   3.667  1.00 48.51           H  
ATOM    454  OXT SER A  32     -11.779 -17.635   3.774  1.00 48.51           O  
TER     455      SER A  32                                                       
END   
