# Supplementary material for: δ‐Conotoxin Structure Prediction and Analysis through Large‐Scale Comparative and Deep Learning Modeling Approaches
Source: Adv Sci (Weinh). 2024 Jul 21;11(35):2404786. doi: 10.1002/advs.202404786 (PMC11425241; doi:10.1002/advs.202404786)
Supplement: Supplementary file 2 — Supporting Information [file ADVS-11-2404786-s001.gz › Data/Alphafold_results/MVIB/ranked_3.pdb]

ATOM      1  N   GLU A   1     -18.624  -6.899  -1.539  1.00 54.13           N  
ATOM      2  H   GLU A   1     -18.953  -7.739  -1.085  1.00 54.13           H  
ATOM      3  H2  GLU A   1     -18.409  -7.121  -2.501  1.00 54.13           H  
ATOM      4  H3  GLU A   1     -19.326  -6.174  -1.514  1.00 54.13           H  
ATOM      5  CA  GLU A   1     -17.371  -6.449  -0.901  1.00 54.13           C  
ATOM      6  HA  GLU A   1     -17.559  -6.136   0.126  1.00 54.13           H  
ATOM      7  C   GLU A   1     -16.900  -5.253  -1.715  1.00 54.13           C  
ATOM      8  CB  GLU A   1     -16.361  -7.609  -0.870  1.00 54.13           C  
ATOM      9  HB2 GLU A   1     -15.513  -7.326  -0.247  1.00 54.13           H  
ATOM     10  HB3 GLU A   1     -16.014  -7.822  -1.881  1.00 54.13           H  
ATOM     11  O   GLU A   1     -16.678  -5.410  -2.907  1.00 54.13           O  
ATOM     12  CG  GLU A   1     -17.046  -8.862  -0.297  1.00 54.13           C  
ATOM     13  HG2 GLU A   1     -17.862  -9.179  -0.946  1.00 54.13           H  
ATOM     14  HG3 GLU A   1     -17.474  -8.612   0.673  1.00 54.13           H  
ATOM     15  CD  GLU A   1     -16.091 -10.038  -0.165  1.00 54.13           C  
ATOM     16  OE1 GLU A   1     -15.797 -10.376   0.998  1.00 54.13           O  
ATOM     17  OE2 GLU A   1     -15.739 -10.582  -1.230  1.00 54.13           O  
ATOM     18  N   ALA A   2     -16.984  -4.034  -1.176  1.00 71.81           N  
ATOM     19  H   ALA A   2     -17.090  -3.915  -0.179  1.00 71.81           H  
ATOM     20  CA  ALA A   2     -16.748  -2.827  -1.971  1.00 71.81           C  
ATOM     21  HA  ALA A   2     -17.139  -2.969  -2.979  1.00 71.81           H  
ATOM     22  C   ALA A   2     -15.239  -2.583  -2.079  1.00 71.81           C  
ATOM     23  CB  ALA A   2     -17.503  -1.645  -1.347  1.00 71.81           C  
ATOM     24  HB1 ALA A   2     -17.145  -1.465  -0.333  1.00 71.81           H  
ATOM     25  HB2 ALA A   2     -17.329  -0.750  -1.943  1.00 71.81           H  
ATOM     26  HB3 ALA A   2     -18.573  -1.853  -1.324  1.00 71.81           H  
ATOM     27  O   ALA A   2     -14.613  -2.208  -1.092  1.00 71.81           O  
ATOM     28  N   CYS A   3     -14.668  -2.822  -3.257  1.00 76.73           N  
ATOM     29  H   CYS A   3     -15.230  -3.173  -4.019  1.00 76.73           H  
ATOM     30  CA  CYS A   3     -13.286  -2.480  -3.561  1.00 76.73           C  
ATOM     31  HA  CYS A   3     -12.759  -2.277  -2.629  1.00 76.73           H  
ATOM     32  C   CYS A   3     -13.238  -1.194  -4.400  1.00 76.73           C  
ATOM     33  CB  CYS A   3     -12.597  -3.694  -4.194  1.00 76.73           C  
ATOM     34  HB2 CYS A   3     -11.524  -3.506  -4.219  1.00 76.73           H  
ATOM     35  HB3 CYS A   3     -12.749  -4.549  -3.535  1.00 76.73           H  
ATOM     36  O   CYS A   3     -14.142  -0.899  -5.185  1.00 76.73           O  
ATOM     37  SG  CYS A   3     -13.159  -4.162  -5.851  1.00 76.73           S  
ATOM     38  N   TYR A   4     -12.196  -0.397  -4.211  1.00 78.05           N  
ATOM     39  H   TYR A   4     -11.528  -0.657  -3.500  1.00 78.05           H  
ATOM     40  CA  TYR A   4     -11.972   0.847  -4.923  1.00 78.05           C  
ATOM     41  HA  TYR A   4     -12.936   1.309  -5.140  1.00 78.05           H  
ATOM     42  C   TYR A   4     -11.252   0.594  -6.252  1.00 78.05           C  
ATOM     43  CB  TYR A   4     -11.181   1.803  -4.033  1.00 78.05           C  
ATOM     44  HB2 TYR A   4     -10.272   1.298  -3.707  1.00 78.05           H  
ATOM     45  HB3 TYR A   4     -10.891   2.655  -4.648  1.00 78.05           H  
ATOM     46  O   TYR A   4     -10.261  -0.139  -6.314  1.00 78.05           O  
ATOM     47  CG  TYR A   4     -11.911   2.343  -2.821  1.00 78.05           C  
ATOM     48  CD1 TYR A   4     -13.038   3.175  -2.964  1.00 78.05           C  
ATOM     49  HD1 TYR A   4     -13.389   3.439  -3.950  1.00 78.05           H  
ATOM     50  CD2 TYR A   4     -11.424   2.046  -1.540  1.00 78.05           C  
ATOM     51  HD2 TYR A   4     -10.517   1.467  -1.445  1.00 78.05           H  
ATOM     52  CE1 TYR A   4     -13.715   3.650  -1.822  1.00 78.05           C  
ATOM     53  HE1 TYR A   4     -14.590   4.272  -1.934  1.00 78.05           H  
ATOM     54  CE2 TYR A   4     -12.093   2.518  -0.398  1.00 78.05           C  
ATOM     55  HE2 TYR A   4     -11.710   2.308   0.590  1.00 78.05           H  
ATOM     56  OH  TYR A   4     -13.905   3.737   0.577  1.00 78.05           O  
ATOM     57  HH  TYR A   4     -14.674   4.267   0.355  1.00 78.05           H  
ATOM     58  CZ  TYR A   4     -13.253   3.301  -0.534  1.00 78.05           C  
ATOM     59  N   ASN A   5     -11.743   1.237  -7.314  1.00 76.76           N  
ATOM     60  H   ASN A   5     -12.555   1.822  -7.176  1.00 76.76           H  
ATOM     61  CA  ASN A   5     -11.134   1.201  -8.643  1.00 76.76           C  
ATOM     62  HA  ASN A   5     -10.911   0.164  -8.895  1.00 76.76           H  
ATOM     63  C   ASN A   5      -9.803   1.961  -8.683  1.00 76.76           C  
ATOM     64  CB  ASN A   5     -12.126   1.778  -9.674  1.00 76.76           C  
ATOM     65  HB2 ASN A   5     -12.727   2.567  -9.221  1.00 76.76           H  
ATOM     66  HB3 ASN A   5     -11.581   2.224 -10.506  1.00 76.76           H  
ATOM     67  O   ASN A   5      -9.545   2.827  -7.841  1.00 76.76           O  
ATOM     68  CG  ASN A   5     -13.016   0.709 -10.274  1.00 76.76           C  
ATOM     69  ND2 ASN A   5     -14.290   0.974 -10.443  1.00 76.76           N  
ATOM     70 HD21 ASN A   5     -14.681   1.867 -10.180  1.00 76.76           H  
ATOM     71 HD22 ASN A   5     -14.837   0.224 -10.843  1.00 76.76           H  
ATOM     72  OD1 ASN A   5     -12.574  -0.367 -10.624  1.00 76.76           O  
ATOM     73  N   ALA A   6      -8.997   1.687  -9.713  1.00 77.64           N  
ATOM     74  H   ALA A   6      -9.288   0.988 -10.381  1.00 77.64           H  
ATOM     75  CA  ALA A   6      -7.784   2.447 -10.007  1.00 77.64           C  
ATOM     76  HA  ALA A   6      -7.047   2.210  -9.240  1.00 77.64           H  
ATOM     77  C   ALA A   6      -8.047   3.964 -10.005  1.00 77.64           C  
ATOM     78  CB  ALA A   6      -7.229   2.007 -11.363  1.00 77.64           C  
ATOM     79  HB1 ALA A   6      -7.903   2.318 -12.161  1.00 77.64           H  
ATOM     80  HB2 ALA A   6      -7.136   0.921 -11.388  1.00 77.64           H  
ATOM     81  HB3 ALA A   6      -6.250   2.459 -11.526  1.00 77.64           H  
ATOM     82  O   ALA A   6      -9.083   4.424 -10.483  1.00 77.64           O  
ATOM     83  N   GLY A   7      -7.121   4.740  -9.445  1.00 74.36           N  
ATOM     84  H   GLY A   7      -6.284   4.298  -9.093  1.00 74.36           H  
ATOM     85  CA  GLY A   7      -7.247   6.191  -9.289  1.00 74.36           C  
ATOM     86  HA2 GLY A   7      -6.249   6.620  -9.192  1.00 74.36           H  
ATOM     87  HA3 GLY A   7      -7.709   6.610 -10.183  1.00 74.36           H  
ATOM     88  C   GLY A   7      -8.071   6.643  -8.079  1.00 74.36           C  
ATOM     89  O   GLY A   7      -8.115   7.837  -7.793  1.00 74.36           O  
ATOM     90  N   SER A   8      -8.687   5.729  -7.323  1.00 79.65           N  
ATOM     91  H   SER A   8      -8.672   4.763  -7.616  1.00 79.65           H  
ATOM     92  CA  SER A   8      -9.354   6.077  -6.059  1.00 79.65           C  
ATOM     93  HA  SER A   8      -9.958   6.973  -6.206  1.00 79.65           H  
ATOM     94  C   SER A   8      -8.330   6.333  -4.961  1.00 79.65           C  
ATOM     95  CB  SER A   8     -10.269   4.960  -5.584  1.00 79.65           C  
ATOM     96  HB2 SER A   8     -10.787   5.272  -4.677  1.00 79.65           H  
ATOM     97  HB3 SER A   8      -9.641   4.096  -5.365  1.00 79.65           H  
ATOM     98  O   SER A   8      -7.369   5.582  -4.832  1.00 79.65           O  
ATOM     99  OG  SER A   8     -11.216   4.617  -6.572  1.00 79.65           O  
ATOM    100  HG  SER A   8     -10.747   4.066  -7.203  1.00 79.65           H  
ATOM    101  N   PHE A   9      -8.519   7.374  -4.151  1.00 78.38           N  
ATOM    102  H   PHE A   9      -9.347   7.942  -4.258  1.00 78.38           H  
ATOM    103  CA  PHE A   9      -7.604   7.671  -3.048  1.00 78.38           C  
ATOM    104  HA  PHE A   9      -6.582   7.660  -3.426  1.00 78.38           H  
ATOM    105  C   PHE A   9      -7.724   6.602  -1.961  1.00 78.38           C  
ATOM    106  CB  PHE A   9      -7.877   9.074  -2.503  1.00 78.38           C  
ATOM    107  HB2 PHE A   9      -7.849   9.785  -3.329  1.00 78.38           H  
ATOM    108  HB3 PHE A   9      -8.880   9.104  -2.076  1.00 78.38           H  
ATOM    109  O   PHE A   9      -8.816   6.330  -1.469  1.00 78.38           O  
ATOM    110  CG  PHE A   9      -6.869   9.515  -1.460  1.00 78.38           C  
ATOM    111  CD1 PHE A   9      -7.178   9.430  -0.090  1.00 78.38           C  
ATOM    112  HD1 PHE A   9      -8.135   9.042   0.226  1.00 78.38           H  
ATOM    113  CD2 PHE A   9      -5.612  10.005  -1.861  1.00 78.38           C  
ATOM    114  HD2 PHE A   9      -5.353  10.052  -2.908  1.00 78.38           H  
ATOM    115  CE1 PHE A   9      -6.240   9.849   0.871  1.00 78.38           C  
ATOM    116  HE1 PHE A   9      -6.478   9.784   1.923  1.00 78.38           H  
ATOM    117  CE2 PHE A   9      -4.680  10.432  -0.901  1.00 78.38           C  
ATOM    118  HE2 PHE A   9      -3.721  10.818  -1.215  1.00 78.38           H  
ATOM    119  CZ  PHE A   9      -4.993  10.355   0.466  1.00 78.38           C  
ATOM    120  HZ  PHE A   9      -4.274  10.678   1.204  1.00 78.38           H  
ATOM    121  N   CYS A  10      -6.598   6.001  -1.593  1.00 78.22           N  
ATOM    122  H   CYS A  10      -5.735   6.311  -2.016  1.00 78.22           H  
ATOM    123  CA  CYS A  10      -6.537   4.899  -0.637  1.00 78.22           C  
ATOM    124  HA  CYS A  10      -7.494   4.813  -0.123  1.00 78.22           H  
ATOM    125  C   CYS A  10      -5.499   5.148   0.487  1.00 78.22           C  
ATOM    126  CB  CYS A  10      -6.365   3.616  -1.464  1.00 78.22           C  
ATOM    127  HB2 CYS A  10      -7.292   3.444  -2.011  1.00 78.22           H  
ATOM    128  HB3 CYS A  10      -5.568   3.752  -2.196  1.00 78.22           H  
ATOM    129  O   CYS A  10      -5.379   4.343   1.404  1.00 78.22           O  
ATOM    130  SG  CYS A  10      -6.004   2.144  -0.508  1.00 78.22           S  
ATOM    131  N   GLY A  11      -4.817   6.305   0.472  1.00 67.12           N  
ATOM    132  H   GLY A  11      -5.066   6.939  -0.275  1.00 67.12           H  
ATOM    133  CA  GLY A  11      -3.556   6.658   1.149  1.00 67.12           C  
ATOM    134  HA2 GLY A  11      -2.768   6.075   0.672  1.00 67.12           H  
ATOM    135  HA3 GLY A  11      -3.348   7.707   0.936  1.00 67.12           H  
ATOM    136  C   GLY A  11      -3.351   6.460   2.660  1.00 67.12           C  
ATOM    137  O   GLY A  11      -2.409   7.036   3.189  1.00 67.12           O  
ATOM    138  N   ILE A  12      -4.164   5.676   3.368  1.00 67.16           N  
ATOM    139  H   ILE A  12      -4.907   5.224   2.854  1.00 67.16           H  
ATOM    140  CA  ILE A  12      -3.917   5.251   4.759  1.00 67.16           C  
ATOM    141  HA  ILE A  12      -2.854   5.363   4.970  1.00 67.16           H  
ATOM    142  C   ILE A  12      -4.223   3.751   4.974  1.00 67.16           C  
ATOM    143  CB  ILE A  12      -4.683   6.183   5.742  1.00 67.16           C  
ATOM    144  HB  ILE A  12      -5.749   6.095   5.535  1.00 67.16           H  
ATOM    145  O   ILE A  12      -3.721   3.159   5.925  1.00 67.16           O  
ATOM    146  CG1 ILE A  12      -4.266   7.664   5.531  1.00 67.16           C  
ATOM    147 HG12 ILE A  12      -4.489   7.956   4.505  1.00 67.16           H  
ATOM    148 HG13 ILE A  12      -3.193   7.764   5.693  1.00 67.16           H  
ATOM    149  CG2 ILE A  12      -4.450   5.784   7.212  1.00 67.16           C  
ATOM    150 HG21 ILE A  12      -4.969   6.462   7.890  1.00 67.16           H  
ATOM    151 HG22 ILE A  12      -3.384   5.788   7.438  1.00 67.16           H  
ATOM    152 HG23 ILE A  12      -4.854   4.790   7.407  1.00 67.16           H  
ATOM    153  CD1 ILE A  12      -4.989   8.700   6.395  1.00 67.16           C  
ATOM    154 HD11 ILE A  12      -4.669   8.622   7.434  1.00 67.16           H  
ATOM    155 HD12 ILE A  12      -4.744   9.699   6.036  1.00 67.16           H  
ATOM    156 HD13 ILE A  12      -6.067   8.552   6.328  1.00 67.16           H  
ATOM    157  N   HIS A  13      -4.979   3.093   4.085  1.00 61.87           N  
ATOM    158  H   HIS A  13      -5.261   3.551   3.230  1.00 61.87           H  
ATOM    159  CA  HIS A  13      -5.413   1.706   4.283  1.00 61.87           C  
ATOM    160  HA  HIS A  13      -4.925   1.284   5.162  1.00 61.87           H  
ATOM    161  C   HIS A  13      -5.057   0.817   3.083  1.00 61.87           C  
ATOM    162  CB  HIS A  13      -6.910   1.675   4.593  1.00 61.87           C  
ATOM    163  HB2 HIS A  13      -7.454   2.184   3.797  1.00 61.87           H  
ATOM    164  HB3 HIS A  13      -7.227   0.633   4.629  1.00 61.87           H  
ATOM    165  O   HIS A  13      -5.868   0.686   2.161  1.00 61.87           O  
ATOM    166  CG  HIS A  13      -7.267   2.294   5.916  1.00 61.87           C  
ATOM    167  CD2 HIS A  13      -6.908   1.834   7.155  1.00 61.87           C  
ATOM    168  HD2 HIS A  13      -6.301   0.965   7.361  1.00 61.87           H  
ATOM    169  ND1 HIS A  13      -8.039   3.415   6.104  1.00 61.87           N  
ATOM    170  HD1 HIS A  13      -8.471   3.967   5.377  1.00 61.87           H  
ATOM    171  CE1 HIS A  13      -8.142   3.628   7.426  1.00 61.87           C  
ATOM    172  HE1 HIS A  13      -8.693   4.435   7.886  1.00 61.87           H  
ATOM    173  NE2 HIS A  13      -7.473   2.688   8.107  1.00 61.87           N  
ATOM    174  N   PRO A  14      -3.876   0.170   3.085  1.00 61.40           N  
ATOM    175  CA  PRO A  14      -3.526  -0.808   2.064  1.00 61.40           C  
ATOM    176  HA  PRO A  14      -3.654  -0.376   1.072  1.00 61.40           H  
ATOM    177  C   PRO A  14      -4.449  -2.021   2.206  1.00 61.40           C  
ATOM    178  CB  PRO A  14      -2.048  -1.134   2.302  1.00 61.40           C  
ATOM    179  HB2 PRO A  14      -1.797  -2.153   2.005  1.00 61.40           H  
ATOM    180  HB3 PRO A  14      -1.430  -0.420   1.758  1.00 61.40           H  
ATOM    181  O   PRO A  14      -4.285  -2.833   3.109  1.00 61.40           O  
ATOM    182  CG  PRO A  14      -1.871  -0.916   3.805  1.00 61.40           C  
ATOM    183  HG2 PRO A  14      -0.844  -0.646   4.054  1.00 61.40           H  
ATOM    184  HG3 PRO A  14      -2.169  -1.813   4.348  1.00 61.40           H  
ATOM    185  CD  PRO A  14      -2.844   0.221   4.116  1.00 61.40           C  
ATOM    186  HD2 PRO A  14      -3.255   0.075   5.115  1.00 61.40           H  
ATOM    187  HD3 PRO A  14      -2.324   1.178   4.059  1.00 61.40           H  
ATOM    188  N   GLY A  15      -5.479  -2.107   1.367  1.00 62.44           N  
ATOM    189  H   GLY A  15      -5.596  -1.376   0.681  1.00 62.44           H  
ATOM    190  CA  GLY A  15      -6.419  -3.231   1.412  1.00 62.44           C  
ATOM    191  HA2 GLY A  15      -6.003  -4.057   0.834  1.00 62.44           H  
ATOM    192  HA3 GLY A  15      -6.531  -3.572   2.441  1.00 62.44           H  
ATOM    193  C   GLY A  15      -7.821  -2.953   0.886  1.00 62.44           C  
ATOM    194  O   GLY A  15      -8.599  -3.889   0.760  1.00 62.44           O  
ATOM    195  N   LEU A  16      -8.166  -1.705   0.550  1.00 72.83           N  
ATOM    196  H   LEU A  16      -7.538  -0.944   0.767  1.00 72.83           H  
ATOM    197  CA  LEU A  16      -9.482  -1.412  -0.033  1.00 72.83           C  
ATOM    198  HA  LEU A  16     -10.150  -2.248   0.171  1.00 72.83           H  
ATOM    199  C   LEU A  16      -9.481  -1.309  -1.564  1.00 72.83           C  
ATOM    200  CB  LEU A  16     -10.132  -0.195   0.642  1.00 72.83           C  
ATOM    201  HB2 LEU A  16      -9.503   0.685   0.509  1.00 72.83           H  
ATOM    202  HB3 LEU A  16     -11.076  -0.027   0.123  1.00 72.83           H  
ATOM    203  O   LEU A  16     -10.536  -1.095  -2.146  1.00 72.83           O  
ATOM    204  CG  LEU A  16     -10.472  -0.413   2.127  1.00 72.83           C  
ATOM    205  HG  LEU A  16     -10.345  -1.464   2.387  1.00 72.83           H  
ATOM    206  CD1 LEU A  16      -9.555   0.426   3.008  1.00 72.83           C  
ATOM    207 HD11 LEU A  16      -9.696   1.487   2.803  1.00 72.83           H  
ATOM    208 HD12 LEU A  16      -8.523   0.148   2.794  1.00 72.83           H  
ATOM    209 HD13 LEU A  16      -9.767   0.224   4.058  1.00 72.83           H  
ATOM    210  CD2 LEU A  16     -11.918  -0.024   2.445  1.00 72.83           C  
ATOM    211 HD21 LEU A  16     -12.071   1.048   2.322  1.00 72.83           H  
ATOM    212 HD22 LEU A  16     -12.598  -0.570   1.792  1.00 72.83           H  
ATOM    213 HD23 LEU A  16     -12.142  -0.293   3.477  1.00 72.83           H  
ATOM    214  N   CYS A  17      -8.345  -1.454  -2.244  1.00 76.39           N  
ATOM    215  H   CYS A  17      -7.511  -1.719  -1.739  1.00 76.39           H  
ATOM    216  CA  CYS A  17      -8.289  -1.399  -3.708  1.00 76.39           C  
ATOM    217  HA  CYS A  17      -9.019  -0.674  -4.067  1.00 76.39           H  
ATOM    218  C   CYS A  17      -8.624  -2.753  -4.334  1.00 76.39           C  
ATOM    219  CB  CYS A  17      -6.905  -0.920  -4.141  1.00 76.39           C  
ATOM    220  HB2 CYS A  17      -6.846  -0.910  -5.229  1.00 76.39           H  
ATOM    221  HB3 CYS A  17      -6.154  -1.618  -3.771  1.00 76.39           H  
ATOM    222  O   CYS A  17      -8.136  -3.775  -3.863  1.00 76.39           O  
ATOM    223  SG  CYS A  17      -6.516   0.728  -3.528  1.00 76.39           S  
ATOM    224  N   CYS A  18      -9.367  -2.767  -5.446  1.00 79.49           N  
ATOM    225  H   CYS A  18      -9.751  -1.900  -5.793  1.00 79.49           H  
ATOM    226  CA  CYS A  18      -9.656  -4.006  -6.190  1.00 79.49           C  
ATOM    227  HA  CYS A  18     -10.158  -4.717  -5.533  1.00 79.49           H  
ATOM    228  C   CYS A  18      -8.387  -4.694  -6.713  1.00 79.49           C  
ATOM    229  CB  CYS A  18     -10.563  -3.697  -7.387  1.00 79.49           C  
ATOM    230  HB2 CYS A  18     -10.010  -3.068  -8.085  1.00 79.49           H  
ATOM    231  HB3 CYS A  18     -10.774  -4.638  -7.897  1.00 79.49           H  
ATOM    232  O   CYS A  18      -8.398  -5.877  -7.021  1.00 79.49           O  
ATOM    233  SG  CYS A  18     -12.146  -2.887  -7.055  1.00 79.49           S  
ATOM    234  N   SER A  19      -7.303  -3.932  -6.837  1.00 74.14           N  
ATOM    235  H   SER A  19      -7.397  -2.948  -6.632  1.00 74.14           H  
ATOM    236  CA  SER A  19      -5.996  -4.402  -7.285  1.00 74.14           C  
ATOM    237  HA  SER A  19      -6.116  -5.323  -7.856  1.00 74.14           H  
ATOM    238  C   SER A  19      -5.053  -4.730  -6.130  1.00 74.14           C  
ATOM    239  CB  SER A  19      -5.378  -3.342  -8.198  1.00 74.14           C  
ATOM    240  HB2 SER A  19      -5.148  -2.456  -7.607  1.00 74.14           H  
ATOM    241  HB3 SER A  19      -4.463  -3.725  -8.650  1.00 74.14           H  
ATOM    242  O   SER A  19      -3.875  -4.909  -6.388  1.00 74.14           O  
ATOM    243  OG  SER A  19      -6.310  -3.002  -9.206  1.00 74.14           O  
ATOM    244  HG  SER A  19      -6.588  -3.821  -9.623  1.00 74.14           H  
ATOM    245  N   GLU A  20      -5.523  -4.711  -4.873  1.00 71.25           N  
ATOM    246  H   GLU A  20      -6.525  -4.649  -4.756  1.00 71.25           H  
ATOM    247  CA  GLU A  20      -4.750  -4.930  -3.628  1.00 71.25           C  
ATOM    248  HA  GLU A  20      -5.434  -4.771  -2.795  1.00 71.25           H  
ATOM    249  C   GLU A  20      -3.596  -3.934  -3.383  1.00 71.25           C  
ATOM    250  CB  GLU A  20      -4.306  -6.401  -3.528  1.00 71.25           C  
ATOM    251  HB2 GLU A  20      -3.701  -6.659  -4.396  1.00 71.25           H  
ATOM    252  HB3 GLU A  20      -3.693  -6.532  -2.636  1.00 71.25           H  
ATOM    253  O   GLU A  20      -3.052  -3.848  -2.284  1.00 71.25           O  
ATOM    254  CG  GLU A  20      -5.513  -7.347  -3.434  1.00 71.25           C  
ATOM    255  HG2 GLU A  20      -5.998  -7.208  -2.468  1.00 71.25           H  
ATOM    256  HG3 GLU A  20      -6.244  -7.102  -4.204  1.00 71.25           H  
ATOM    257  CD  GLU A  20      -5.085  -8.806  -3.610  1.00 71.25           C  
ATOM    258  OE1 GLU A  20      -4.729  -9.434  -2.587  1.00 71.25           O  
ATOM    259  OE2 GLU A  20      -5.119  -9.278  -4.769  1.00 71.25           O  
ATOM    260  N   PHE A  21      -3.286  -3.090  -4.367  1.00 73.91           N  
ATOM    261  H   PHE A  21      -3.670  -3.311  -5.275  1.00 73.91           H  
ATOM    262  CA  PHE A  21      -2.204  -2.125  -4.326  1.00 73.91           C  
ATOM    263  HA  PHE A  21      -1.557  -2.374  -3.485  1.00 73.91           H  
ATOM    264  C   PHE A  21      -2.690  -0.696  -4.130  1.00 73.91           C  
ATOM    265  CB  PHE A  21      -1.358  -2.260  -5.580  1.00 73.91           C  
ATOM    266  HB2 PHE A  21      -1.998  -2.301  -6.461  1.00 73.91           H  
ATOM    267  HB3 PHE A  21      -0.730  -1.373  -5.662  1.00 73.91           H  
ATOM    268  O   PHE A  21      -3.471  -0.138  -4.904  1.00 73.91           O  
ATOM    269  CG  PHE A  21      -0.444  -3.464  -5.534  1.00 73.91           C  
ATOM    270  CD1 PHE A  21       0.769  -3.382  -4.826  1.00 73.91           C  
ATOM    271  HD1 PHE A  21       1.014  -2.493  -4.264  1.00 73.91           H  
ATOM    272  CD2 PHE A  21      -0.733  -4.613  -6.290  1.00 73.91           C  
ATOM    273  HD2 PHE A  21      -1.626  -4.664  -6.895  1.00 73.91           H  
ATOM    274  CE1 PHE A  21       1.681  -4.450  -4.869  1.00 73.91           C  
ATOM    275  HE1 PHE A  21       2.615  -4.390  -4.329  1.00 73.91           H  
ATOM    276  CE2 PHE A  21       0.165  -5.690  -6.313  1.00 73.91           C  
ATOM    277  HE2 PHE A  21      -0.067  -6.572  -6.891  1.00 73.91           H  
ATOM    278  CZ  PHE A  21       1.374  -5.607  -5.605  1.00 73.91           C  
ATOM    279  HZ  PHE A  21       2.069  -6.434  -5.632  1.00 73.91           H  
ATOM    280  N   CYS A  22      -2.154  -0.092  -3.079  1.00 76.82           N  
ATOM    281  H   CYS A  22      -1.515  -0.630  -2.511  1.00 76.82           H  
ATOM    282  CA  CYS A  22      -2.533   1.207  -2.568  1.00 76.82           C  
ATOM    283  HA  CYS A  22      -3.015   1.813  -3.335  1.00 76.82           H  
ATOM    284  C   CYS A  22      -1.279   1.910  -2.049  1.00 76.82           C  
ATOM    285  CB  CYS A  22      -3.512   0.922  -1.442  1.00 76.82           C  
ATOM    286  HB2 CYS A  22      -3.041   0.204  -0.771  1.00 76.82           H  
ATOM    287  HB3 CYS A  22      -4.400   0.445  -1.856  1.00 76.82           H  
ATOM    288  O   CYS A  22      -0.784   1.584  -0.974  1.00 76.82           O  
ATOM    289  SG  CYS A  22      -4.000   2.334  -0.458  1.00 76.82           S  
ATOM    290  N   ILE A  23      -0.742   2.844  -2.834  1.00 77.74           N  
ATOM    291  H   ILE A  23      -1.167   3.004  -3.737  1.00 77.74           H  
ATOM    292  CA  ILE A  23       0.445   3.630  -2.442  1.00 77.74           C  
ATOM    293  HA  ILE A  23       0.929   3.156  -1.588  1.00 77.74           H  
ATOM    294  C   ILE A  23       0.023   5.029  -1.965  1.00 77.74           C  
ATOM    295  CB  ILE A  23       1.478   3.649  -3.596  1.00 77.74           C  
ATOM    296  HB  ILE A  23       1.014   4.100  -4.473  1.00 77.74           H  
ATOM    297  O   ILE A  23       0.548   5.556  -0.993  1.00 77.74           O  
ATOM    298  CG1 ILE A  23       1.904   2.202  -3.956  1.00 77.74           C  
ATOM    299 HG12 ILE A  23       1.033   1.655  -4.317  1.00 77.74           H  
ATOM    300 HG13 ILE A  23       2.269   1.699  -3.061  1.00 77.74           H  
ATOM    301  CG2 ILE A  23       2.700   4.504  -3.211  1.00 77.74           C  
ATOM    302 HG21 ILE A  23       3.404   4.563  -4.041  1.00 77.74           H  
ATOM    303 HG22 ILE A  23       2.401   5.524  -2.972  1.00 77.74           H  
ATOM    304 HG23 ILE A  23       3.200   4.072  -2.344  1.00 77.74           H  
ATOM    305  CD1 ILE A  23       2.981   2.098  -5.044  1.00 77.74           C  
ATOM    306 HD11 ILE A  23       2.711   2.714  -5.901  1.00 77.74           H  
ATOM    307 HD12 ILE A  23       3.946   2.422  -4.653  1.00 77.74           H  
ATOM    308 HD13 ILE A  23       3.074   1.059  -5.362  1.00 77.74           H  
ATOM    309  N   LEU A  24      -0.978   5.609  -2.627  1.00 80.25           N  
ATOM    310  H   LEU A  24      -1.387   5.059  -3.369  1.00 80.25           H  
ATOM    311  CA  LEU A  24      -1.671   6.847  -2.241  1.00 80.25           C  
ATOM    312  HA  LEU A  24      -1.780   6.866  -1.156  1.00 80.25           H  
ATOM    313  C   LEU A  24      -3.060   6.858  -2.892  1.00 80.25           C  
ATOM    314  CB  LEU A  24      -0.851   8.069  -2.706  1.00 80.25           C  
ATOM    315  HB2 LEU A  24       0.206   7.812  -2.766  1.00 80.25           H  
ATOM    316  HB3 LEU A  24      -1.164   8.348  -3.713  1.00 80.25           H  
ATOM    317  O   LEU A  24      -4.075   7.171  -2.273  1.00 80.25           O  
ATOM    318  CG  LEU A  24      -1.017   9.270  -1.756  1.00 80.25           C  
ATOM    319  HG  LEU A  24      -1.939   9.164  -1.183  1.00 80.25           H  
ATOM    320  CD1 LEU A  24       0.160   9.347  -0.785  1.00 80.25           C  
ATOM    321 HD11 LEU A  24       1.089   9.520  -1.329  1.00 80.25           H  
ATOM    322 HD12 LEU A  24       0.002  10.156  -0.072  1.00 80.25           H  
ATOM    323 HD13 LEU A  24       0.241   8.409  -0.236  1.00 80.25           H  
ATOM    324  CD2 LEU A  24      -1.092  10.587  -2.523  1.00 80.25           C  
ATOM    325 HD21 LEU A  24      -1.141  11.421  -1.824  1.00 80.25           H  
ATOM    326 HD22 LEU A  24      -1.995  10.590  -3.132  1.00 80.25           H  
ATOM    327 HD23 LEU A  24      -0.216  10.700  -3.162  1.00 80.25           H  
ATOM    328  N   TRP A  25      -3.085   6.389  -4.138  1.00 80.33           N  
ATOM    329  H   TRP A  25      -2.195   6.205  -4.579  1.00 80.33           H  
ATOM    330  CA  TRP A  25      -4.260   5.948  -4.869  1.00 80.33           C  
ATOM    331  HA  TRP A  25      -5.144   6.123  -4.257  1.00 80.33           H  
ATOM    332  C   TRP A  25      -4.177   4.446  -5.146  1.00 80.33           C  
ATOM    333  CB  TRP A  25      -4.392   6.771  -6.156  1.00 80.33           C  
ATOM    334  HB2 TRP A  25      -3.489   6.651  -6.754  1.00 80.33           H  
ATOM    335  HB3 TRP A  25      -5.225   6.379  -6.739  1.00 80.33           H  
ATOM    336  O   TRP A  25      -3.095   3.853  -5.091  1.00 80.33           O  
ATOM    337  CG  TRP A  25      -4.631   8.230  -5.921  1.00 80.33           C  
ATOM    338  CD1 TRP A  25      -5.844   8.803  -5.768  1.00 80.33           C  
ATOM    339  HD1 TRP A  25      -6.784   8.276  -5.840  1.00 80.33           H  
ATOM    340  CD2 TRP A  25      -3.671   9.327  -5.833  1.00 80.33           C  
ATOM    341  CE2 TRP A  25      -4.388  10.534  -5.568  1.00 80.33           C  
ATOM    342  CE3 TRP A  25      -2.272   9.436  -5.981  1.00 80.33           C  
ATOM    343  HE3 TRP A  25      -1.696   8.552  -6.215  1.00 80.33           H  
ATOM    344  NE1 TRP A  25      -5.709  10.154  -5.544  1.00 80.33           N  
ATOM    345  HE1 TRP A  25      -6.494  10.785  -5.461  1.00 80.33           H  
ATOM    346  CH2 TRP A  25      -2.361  11.846  -5.573  1.00 80.33           C  
ATOM    347  HH2 TRP A  25      -1.854  12.795  -5.480  1.00 80.33           H  
ATOM    348  CZ2 TRP A  25      -3.756  11.775  -5.423  1.00 80.33           C  
ATOM    349  HZ2 TRP A  25      -4.334  12.665  -5.225  1.00 80.33           H  
ATOM    350  CZ3 TRP A  25      -1.625  10.681  -5.860  1.00 80.33           C  
ATOM    351  HZ3 TRP A  25      -0.555  10.745  -5.988  1.00 80.33           H  
ATOM    352  N   CYS A  26      -5.321   3.844  -5.448  1.00 85.36           N  
ATOM    353  H   CYS A  26      -6.174   4.383  -5.398  1.00 85.36           H  
ATOM    354  CA  CYS A  26      -5.399   2.510  -6.007  1.00 85.36           C  
ATOM    355  HA  CYS A  26      -4.883   1.814  -5.345  1.00 85.36           H  
ATOM    356  C   CYS A  26      -4.707   2.495  -7.359  1.00 85.36           C  
ATOM    357  CB  CYS A  26      -6.864   2.096  -6.147  1.00 85.36           C  
ATOM    358  HB2 CYS A  26      -7.376   2.832  -6.766  1.00 85.36           H  
ATOM    359  HB3 CYS A  26      -6.911   1.131  -6.651  1.00 85.36           H  
ATOM    360  O   CYS A  26      -5.073   3.255  -8.258  1.00 85.36           O  
ATOM    361  SG  CYS A  26      -7.735   1.954  -4.577  1.00 85.36           S  
ATOM    362  N   ILE A  27      -3.716   1.628  -7.500  1.00 79.73           N  
ATOM    363  H   ILE A  27      -3.504   1.002  -6.737  1.00 79.73           H  
ATOM    364  CA  ILE A  27      -3.011   1.426  -8.760  1.00 79.73           C  
ATOM    365  HA  ILE A  27      -3.381   2.135  -9.501  1.00 79.73           H  
ATOM    366  C   ILE A  27      -3.353   0.038  -9.284  1.00 79.73           C  
ATOM    367  CB  ILE A  27      -1.497   1.692  -8.619  1.00 79.73           C  
ATOM    368  HB  ILE A  27      -1.036   1.465  -9.581  1.00 79.73           H  
ATOM    369  O   ILE A  27      -3.434  -0.918  -8.520  1.00 79.73           O  
ATOM    370  CG1 ILE A  27      -0.837   0.803  -7.544  1.00 79.73           C  
ATOM    371 HG12 ILE A  27      -1.096  -0.238  -7.736  1.00 79.73           H  
ATOM    372 HG13 ILE A  27      -1.208   1.074  -6.555  1.00 79.73           H  
ATOM    373  CG2 ILE A  27      -1.272   3.190  -8.330  1.00 79.73           C  
ATOM    374 HG21 ILE A  27      -0.214   3.435  -8.423  1.00 79.73           H  
ATOM    375 HG22 ILE A  27      -1.612   3.438  -7.325  1.00 79.73           H  
ATOM    376 HG23 ILE A  27      -1.821   3.795  -9.052  1.00 79.73           H  
ATOM    377  CD1 ILE A  27       0.691   0.886  -7.538  1.00 79.73           C  
ATOM    378 HD11 ILE A  27       1.087   0.195  -6.794  1.00 79.73           H  
ATOM    379 HD12 ILE A  27       1.081   0.611  -8.519  1.00 79.73           H  
ATOM    380 HD13 ILE A  27       1.015   1.896  -7.288  1.00 79.73           H  
ATOM    381  N   THR A  28      -3.583  -0.063 -10.589  1.00 71.69           N  
ATOM    382  H   THR A  28      -3.403   0.741 -11.174  1.00 71.69           H  
ATOM    383  CA  THR A  28      -3.627  -1.356 -11.271  1.00 71.69           C  
ATOM    384  HA  THR A  28      -3.864  -2.151 -10.564  1.00 71.69           H  
ATOM    385  C   THR A  28      -2.232  -1.604 -11.818  1.00 71.69           C  
ATOM    386  CB  THR A  28      -4.679  -1.406 -12.393  1.00 71.69           C  
ATOM    387  HB  THR A  28      -4.496  -2.286 -13.010  1.00 71.69           H  
ATOM    388  O   THR A  28      -1.676  -0.743 -12.499  1.00 71.69           O  
ATOM    389  CG2 THR A  28      -6.105  -1.484 -11.856  1.00 71.69           C  
ATOM    390 HG21 THR A  28      -6.812  -1.081 -12.581  1.00 71.69           H  
ATOM    391 HG22 THR A  28      -6.187  -0.963 -10.902  1.00 71.69           H  
ATOM    392 HG23 THR A  28      -6.356  -2.534 -11.708  1.00 71.69           H  
ATOM    393  OG1 THR A  28      -4.630  -0.272 -13.222  1.00 71.69           O  
ATOM    394  HG1 THR A  28      -5.003   0.467 -12.736  1.00 71.69           H  
ATOM    395  N   PHE A  29      -1.650  -2.761 -11.517  1.00 66.51           N  
ATOM    396  H   PHE A  29      -2.126  -3.423 -10.920  1.00 66.51           H  
ATOM    397  CA  PHE A  29      -0.502  -3.249 -12.273  1.00 66.51           C  
ATOM    398  HA  PHE A  29       0.183  -2.431 -12.496  1.00 66.51           H  
ATOM    399  C   PHE A  29      -1.053  -3.768 -13.597  1.00 66.51           C  
ATOM    400  CB  PHE A  29       0.273  -4.308 -11.474  1.00 66.51           C  
ATOM    401  HB2 PHE A  29       0.952  -4.825 -12.152  1.00 66.51           H  
ATOM    402  HB3 PHE A  29      -0.419  -5.051 -11.078  1.00 66.51           H  
ATOM    403  O   PHE A  29      -1.343  -4.952 -13.741  1.00 66.51           O  
ATOM    404  CG  PHE A  29       1.084  -3.718 -10.338  1.00 66.51           C  
ATOM    405  CD1 PHE A  29       2.463  -3.483 -10.497  1.00 66.51           C  
ATOM    406  HD1 PHE A  29       2.953  -3.762 -11.418  1.00 66.51           H  
ATOM    407  CD2 PHE A  29       0.451  -3.336  -9.145  1.00 66.51           C  
ATOM    408  HD2 PHE A  29      -0.612  -3.479  -9.016  1.00 66.51           H  
ATOM    409  CE1 PHE A  29       3.211  -2.899  -9.460  1.00 66.51           C  
ATOM    410  HE1 PHE A  29       4.272  -2.738  -9.586  1.00 66.51           H  
ATOM    411  CE2 PHE A  29       1.197  -2.697  -8.143  1.00 66.51           C  
ATOM    412  HE2 PHE A  29       0.704  -2.284  -7.275  1.00 66.51           H  
ATOM    413  CZ  PHE A  29       2.577  -2.511  -8.273  1.00 66.51           C  
ATOM    414  HZ  PHE A  29       3.138  -2.034  -7.483  1.00 66.51           H  
ATOM    415  N   VAL A  30      -1.314  -2.855 -14.531  1.00 64.64           N  
ATOM    416  H   VAL A  30      -1.115  -1.886 -14.328  1.00 64.64           H  
ATOM    417  CA  VAL A  30      -1.433  -3.253 -15.927  1.00 64.64           C  
ATOM    418  HA  VAL A  30      -1.958  -4.208 -15.966  1.00 64.64           H  
ATOM    419  C   VAL A  30      -0.004  -3.485 -16.404  1.00 64.64           C  
ATOM    420  CB  VAL A  30      -2.273  -2.261 -16.755  1.00 64.64           C  
ATOM    421  HB  VAL A  30      -3.161  -2.021 -16.170  1.00 64.64           H  
ATOM    422  O   VAL A  30       0.819  -2.574 -16.393  1.00 64.64           O  
ATOM    423  CG1 VAL A  30      -1.581  -0.940 -17.101  1.00 64.64           C  
ATOM    424 HG11 VAL A  30      -2.296  -0.259 -17.561  1.00 64.64           H  
ATOM    425 HG12 VAL A  30      -0.763  -1.113 -17.800  1.00 64.64           H  
ATOM    426 HG13 VAL A  30      -1.184  -0.483 -16.195  1.00 64.64           H  
ATOM    427  CG2 VAL A  30      -2.763  -2.926 -18.045  1.00 64.64           C  
ATOM    428 HG21 VAL A  30      -3.326  -3.830 -17.811  1.00 64.64           H  
ATOM    429 HG22 VAL A  30      -1.911  -3.185 -18.673  1.00 64.64           H  
ATOM    430 HG23 VAL A  30      -3.408  -2.238 -18.592  1.00 64.64           H  
ATOM    431  N   ASP A  31       0.301  -4.741 -16.698  1.00 56.11           N  
ATOM    432  H   ASP A  31      -0.410  -5.446 -16.567  1.00 56.11           H  
ATOM    433  CA  ASP A  31       1.534  -5.199 -17.337  1.00 56.11           C  
ATOM    434  HA  ASP A  31       2.402  -4.830 -16.791  1.00 56.11           H  
ATOM    435  C   ASP A  31       1.588  -4.644 -18.776  1.00 56.11           C  
ATOM    436  CB  ASP A  31       1.518  -6.738 -17.265  1.00 56.11           C  
ATOM    437  HB2 ASP A  31       1.358  -7.034 -16.228  1.00 56.11           H  
ATOM    438  HB3 ASP A  31       0.673  -7.119 -17.839  1.00 56.11           H  
ATOM    439  O   ASP A  31       1.323  -5.349 -19.746  1.00 56.11           O  
ATOM    440  CG  ASP A  31       2.811  -7.400 -17.750  1.00 56.11           C  
ATOM    441  OD1 ASP A  31       2.788  -8.022 -18.835  1.00 56.11           O  
ATOM    442  OD2 ASP A  31       3.788  -7.365 -16.969  1.00 56.11           O  
ATOM    443  N   SER A  32       1.788  -3.331 -18.923  1.00 43.84           N  
ATOM    444  H   SER A  32       1.979  -2.792 -18.091  1.00 43.84           H  
ATOM    445  CA  SER A  32       2.006  -2.656 -20.212  1.00 43.84           C  
ATOM    446  HA  SER A  32       1.953  -3.381 -21.025  1.00 43.84           H  
ATOM    447  C   SER A  32       3.411  -2.101 -20.316  1.00 43.84           C  
ATOM    448  CB  SER A  32       0.994  -1.545 -20.466  1.00 43.84           C  
ATOM    449  HB2 SER A  32       0.782  -1.014 -19.538  1.00 43.84           H  
ATOM    450  HB3 SER A  32       1.395  -0.847 -21.201  1.00 43.84           H  
ATOM    451  O   SER A  32       3.877  -1.490 -19.328  1.00 43.84           O  
ATOM    452  OG  SER A  32      -0.157  -2.165 -20.987  1.00 43.84           O  
ATOM    453  HG  SER A  32      -0.008  -3.098 -20.818  1.00 43.84           H  
ATOM    454  OXT SER A  32       3.952  -2.244 -21.430  1.00 43.84           O  
TER     455      SER A  32                                                       
END   
