# Supplementary material for: δ‐Conotoxin Structure Prediction and Analysis through Large‐Scale Comparative and Deep Learning Modeling Approaches
Source: Adv Sci (Weinh). 2024 Jul 21;11(35):2404786. doi: 10.1002/advs.202404786 (PMC11425241; doi:10.1002/advs.202404786)
Supplement: Supplementary file 2 — Supporting Information [file ADVS-11-2404786-s001.gz › Data/Alphafold_results/MVIB/ranked_1.pdb]

ATOM      1  N   GLU A   1      -4.400  10.117  13.288  1.00 51.85           N  
ATOM      2  H   GLU A   1      -3.395  10.086  13.200  1.00 51.85           H  
ATOM      3  H2  GLU A   1      -4.686   9.641  14.132  1.00 51.85           H  
ATOM      4  H3  GLU A   1      -4.621  11.102  13.327  1.00 51.85           H  
ATOM      5  CA  GLU A   1      -4.977   9.512  12.066  1.00 51.85           C  
ATOM      6  HA  GLU A   1      -6.006   9.204  12.254  1.00 51.85           H  
ATOM      7  C   GLU A   1      -4.164   8.277  11.678  1.00 51.85           C  
ATOM      8  CB  GLU A   1      -5.001  10.530  10.918  1.00 51.85           C  
ATOM      9  HB2 GLU A   1      -5.165   9.984   9.989  1.00 51.85           H  
ATOM     10  HB3 GLU A   1      -5.859  11.188  11.056  1.00 51.85           H  
ATOM     11  O   GLU A   1      -2.948   8.322  11.796  1.00 51.85           O  
ATOM     12  CG  GLU A   1      -3.723  11.377  10.776  1.00 51.85           C  
ATOM     13  HG2 GLU A   1      -3.530  11.522   9.713  1.00 51.85           H  
ATOM     14  HG3 GLU A   1      -2.858  10.860  11.193  1.00 51.85           H  
ATOM     15  CD  GLU A   1      -3.897  12.739  11.440  1.00 51.85           C  
ATOM     16  OE1 GLU A   1      -3.998  12.721  12.692  1.00 51.85           O  
ATOM     17  OE2 GLU A   1      -4.035  13.725  10.701  1.00 51.85           O  
ATOM     18  N   ALA A   2      -4.788   7.157  11.301  1.00 69.92           N  
ATOM     19  H   ALA A   2      -5.786   7.156  11.144  1.00 69.92           H  
ATOM     20  CA  ALA A   2      -4.050   5.965  10.871  1.00 69.92           C  
ATOM     21  HA  ALA A   2      -3.092   5.915  11.389  1.00 69.92           H  
ATOM     22  C   ALA A   2      -3.773   6.063   9.366  1.00 69.92           C  
ATOM     23  CB  ALA A   2      -4.840   4.704  11.251  1.00 69.92           C  
ATOM     24  HB1 ALA A   2      -5.814   4.707  10.760  1.00 69.92           H  
ATOM     25  HB2 ALA A   2      -4.289   3.821  10.928  1.00 69.92           H  
ATOM     26  HB3 ALA A   2      -4.977   4.660  12.331  1.00 69.92           H  
ATOM     27  O   ALA A   2      -4.693   5.918   8.566  1.00 69.92           O  
ATOM     28  N   CYS A   3      -2.527   6.350   8.995  1.00 77.55           N  
ATOM     29  H   CYS A   3      -1.816   6.483   9.701  1.00 77.55           H  
ATOM     30  CA  CYS A   3      -2.089   6.358   7.606  1.00 77.55           C  
ATOM     31  HA  CYS A   3      -2.964   6.429   6.960  1.00 77.55           H  
ATOM     32  C   CYS A   3      -1.387   5.035   7.266  1.00 77.55           C  
ATOM     33  CB  CYS A   3      -1.260   7.621   7.346  1.00 77.55           C  
ATOM     34  HB2 CYS A   3      -1.081   7.704   6.274  1.00 77.55           H  
ATOM     35  HB3 CYS A   3      -1.866   8.482   7.629  1.00 77.55           H  
ATOM     36  O   CYS A   3      -0.731   4.420   8.110  1.00 77.55           O  
ATOM     37  SG  CYS A   3       0.321   7.749   8.220  1.00 77.55           S  
ATOM     38  N   TYR A   4      -1.560   4.567   6.034  1.00 77.91           N  
ATOM     39  H   TYR A   4      -2.153   5.085   5.402  1.00 77.91           H  
ATOM     40  CA  TYR A   4      -0.984   3.308   5.576  1.00 77.91           C  
ATOM     41  HA  TYR A   4      -1.000   2.599   6.403  1.00 77.91           H  
ATOM     42  C   TYR A   4       0.478   3.490   5.150  1.00 77.91           C  
ATOM     43  CB  TYR A   4      -1.854   2.723   4.466  1.00 77.91           C  
ATOM     44  HB2 TYR A   4      -1.285   1.940   3.964  1.00 77.91           H  
ATOM     45  HB3 TYR A   4      -2.072   3.497   3.730  1.00 77.91           H  
ATOM     46  O   TYR A   4       0.825   4.440   4.442  1.00 77.91           O  
ATOM     47  CG  TYR A   4      -3.153   2.112   4.944  1.00 77.91           C  
ATOM     48  CD1 TYR A   4      -3.200   0.780   5.396  1.00 77.91           C  
ATOM     49  HD1 TYR A   4      -2.301   0.182   5.417  1.00 77.91           H  
ATOM     50  CD2 TYR A   4      -4.323   2.886   4.947  1.00 77.91           C  
ATOM     51  HD2 TYR A   4      -4.272   3.929   4.672  1.00 77.91           H  
ATOM     52  CE1 TYR A   4      -4.425   0.223   5.813  1.00 77.91           C  
ATOM     53  HE1 TYR A   4      -4.479  -0.802   6.151  1.00 77.91           H  
ATOM     54  CE2 TYR A   4      -5.549   2.336   5.352  1.00 77.91           C  
ATOM     55  HE2 TYR A   4      -6.439   2.946   5.375  1.00 77.91           H  
ATOM     56  OH  TYR A   4      -6.788   0.468   6.178  1.00 77.91           O  
ATOM     57  HH  TYR A   4      -7.500   1.105   6.092  1.00 77.91           H  
ATOM     58  CZ  TYR A   4      -5.603   0.997   5.779  1.00 77.91           C  
ATOM     59  N   ASN A   5       1.330   2.560   5.586  1.00 77.28           N  
ATOM     60  H   ASN A   5       0.958   1.802   6.142  1.00 77.28           H  
ATOM     61  CA  ASN A   5       2.763   2.564   5.297  1.00 77.28           C  
ATOM     62  HA  ASN A   5       3.111   3.591   5.411  1.00 77.28           H  
ATOM     63  C   ASN A   5       3.043   2.162   3.842  1.00 77.28           C  
ATOM     64  CB  ASN A   5       3.488   1.639   6.306  1.00 77.28           C  
ATOM     65  HB2 ASN A   5       2.771   1.204   7.003  1.00 77.28           H  
ATOM     66  HB3 ASN A   5       3.966   0.814   5.776  1.00 77.28           H  
ATOM     67  O   ASN A   5       2.215   1.501   3.209  1.00 77.28           O  
ATOM     68  CG  ASN A   5       4.551   2.344   7.130  1.00 77.28           C  
ATOM     69  ND2 ASN A   5       5.139   1.660   8.082  1.00 77.28           N  
ATOM     70 HD21 ASN A   5       5.841   2.160   8.609  1.00 77.28           H  
ATOM     71 HD22 ASN A   5       4.897   0.695   8.255  1.00 77.28           H  
ATOM     72  OD1 ASN A   5       4.880   3.498   6.937  1.00 77.28           O  
ATOM     73  N   ALA A   6       4.226   2.502   3.326  1.00 79.11           N  
ATOM     74  H   ALA A   6       4.875   3.022   3.898  1.00 79.11           H  
ATOM     75  CA  ALA A   6       4.662   2.087   1.992  1.00 79.11           C  
ATOM     76  HA  ALA A   6       4.048   2.606   1.255  1.00 79.11           H  
ATOM     77  C   ALA A   6       4.511   0.569   1.793  1.00 79.11           C  
ATOM     78  CB  ALA A   6       6.117   2.506   1.792  1.00 79.11           C  
ATOM     79  HB1 ALA A   6       6.386   2.438   0.738  1.00 79.11           H  
ATOM     80  HB2 ALA A   6       6.773   1.859   2.373  1.00 79.11           H  
ATOM     81  HB3 ALA A   6       6.250   3.529   2.142  1.00 79.11           H  
ATOM     82  O   ALA A   6       4.818  -0.217   2.689  1.00 79.11           O  
ATOM     83  N   GLY A   7       4.007   0.155   0.634  1.00 76.80           N  
ATOM     84  H   GLY A   7       3.806   0.842  -0.079  1.00 76.80           H  
ATOM     85  CA  GLY A   7       3.709  -1.248   0.356  1.00 76.80           C  
ATOM     86  HA2 GLY A   7       3.619  -1.363  -0.725  1.00 76.80           H  
ATOM     87  HA3 GLY A   7       4.537  -1.869   0.698  1.00 76.80           H  
ATOM     88  C   GLY A   7       2.425  -1.773   1.011  1.00 76.80           C  
ATOM     89  O   GLY A   7       2.138  -2.960   0.917  1.00 76.80           O  
ATOM     90  N   SER A   8       1.623  -0.930   1.659  1.00 82.40           N  
ATOM     91  H   SER A   8       1.922   0.024   1.803  1.00 82.40           H  
ATOM     92  CA  SER A   8       0.270  -1.315   2.073  1.00 82.40           C  
ATOM     93  HA  SER A   8       0.271  -2.352   2.409  1.00 82.40           H  
ATOM     94  C   SER A   8      -0.699  -1.176   0.905  1.00 82.40           C  
ATOM     95  CB  SER A   8      -0.220  -0.454   3.227  1.00 82.40           C  
ATOM     96  HB2 SER A   8      -1.217  -0.776   3.527  1.00 82.40           H  
ATOM     97  HB3 SER A   8      -0.260   0.576   2.872  1.00 82.40           H  
ATOM     98  O   SER A   8      -0.626  -0.207   0.148  1.00 82.40           O  
ATOM     99  OG  SER A   8       0.663  -0.537   4.325  1.00 82.40           O  
ATOM    100  HG  SER A   8       1.450  -0.056   4.058  1.00 82.40           H  
ATOM    101  N   PHE A   9      -1.639  -2.109   0.768  1.00 79.66           N  
ATOM    102  H   PHE A   9      -1.662  -2.886   1.414  1.00 79.66           H  
ATOM    103  CA  PHE A   9      -2.703  -1.992  -0.225  1.00 79.66           C  
ATOM    104  HA  PHE A   9      -2.250  -1.779  -1.193  1.00 79.66           H  
ATOM    105  C   PHE A   9      -3.636  -0.839   0.155  1.00 79.66           C  
ATOM    106  CB  PHE A   9      -3.467  -3.315  -0.340  1.00 79.66           C  
ATOM    107  HB2 PHE A   9      -4.113  -3.448   0.528  1.00 79.66           H  
ATOM    108  HB3 PHE A   9      -2.750  -4.137  -0.342  1.00 79.66           H  
ATOM    109  O   PHE A   9      -4.198  -0.835   1.248  1.00 79.66           O  
ATOM    110  CG  PHE A   9      -4.291  -3.407  -1.606  1.00 79.66           C  
ATOM    111  CD1 PHE A   9      -5.632  -2.984  -1.640  1.00 79.66           C  
ATOM    112  HD1 PHE A   9      -6.097  -2.590  -0.749  1.00 79.66           H  
ATOM    113  CD2 PHE A   9      -3.695  -3.919  -2.768  1.00 79.66           C  
ATOM    114  HD2 PHE A   9      -2.676  -4.273  -2.718  1.00 79.66           H  
ATOM    115  CE1 PHE A   9      -6.366  -3.073  -2.838  1.00 79.66           C  
ATOM    116  HE1 PHE A   9      -7.396  -2.750  -2.861  1.00 79.66           H  
ATOM    117  CE2 PHE A   9      -4.420  -3.998  -3.970  1.00 79.66           C  
ATOM    118  HE2 PHE A   9      -3.959  -4.404  -4.858  1.00 79.66           H  
ATOM    119  CZ  PHE A   9      -5.758  -3.572  -4.004  1.00 79.66           C  
ATOM    120  HZ  PHE A   9      -6.321  -3.635  -4.923  1.00 79.66           H  
ATOM    121  N   CYS A  10      -3.805   0.130  -0.739  1.00 81.00           N  
ATOM    122  H   CYS A  10      -3.324   0.063  -1.625  1.00 81.00           H  
ATOM    123  CA  CYS A  10      -4.691   1.273  -0.511  1.00 81.00           C  
ATOM    124  HA  CYS A  10      -5.276   1.098   0.392  1.00 81.00           H  
ATOM    125  C   CYS A  10      -5.762   1.427  -1.618  1.00 81.00           C  
ATOM    126  CB  CYS A  10      -3.823   2.504  -0.212  1.00 81.00           C  
ATOM    127  HB2 CYS A  10      -3.770   2.628   0.869  1.00 81.00           H  
ATOM    128  HB3 CYS A  10      -2.807   2.341  -0.574  1.00 81.00           H  
ATOM    129  O   CYS A  10      -6.736   2.164  -1.461  1.00 81.00           O  
ATOM    130  SG  CYS A  10      -4.434   4.024  -0.933  1.00 81.00           S  
ATOM    131  N   GLY A  11      -5.675   0.646  -2.700  1.00 78.38           N  
ATOM    132  H   GLY A  11      -4.846   0.082  -2.828  1.00 78.38           H  
ATOM    133  CA  GLY A  11      -6.652   0.667  -3.786  1.00 78.38           C  
ATOM    134  HA2 GLY A  11      -7.657   0.651  -3.365  1.00 78.38           H  
ATOM    135  HA3 GLY A  11      -6.524  -0.223  -4.403  1.00 78.38           H  
ATOM    136  C   GLY A  11      -6.502   1.898  -4.685  1.00 78.38           C  
ATOM    137  O   GLY A  11      -5.393   2.351  -4.938  1.00 78.38           O  
ATOM    138  N   ILE A  12      -7.620   2.413  -5.205  1.00 71.42           N  
ATOM    139  H   ILE A  12      -8.500   1.992  -4.945  1.00 71.42           H  
ATOM    140  CA  ILE A  12      -7.659   3.538  -6.168  1.00 71.42           C  
ATOM    141  HA  ILE A  12      -6.670   3.647  -6.613  1.00 71.42           H  
ATOM    142  C   ILE A  12      -7.925   4.888  -5.466  1.00 71.42           C  
ATOM    143  CB  ILE A  12      -8.640   3.186  -7.327  1.00 71.42           C  
ATOM    144  HB  ILE A  12      -9.580   2.861  -6.882  1.00 71.42           H  
ATOM    145  O   ILE A  12      -8.025   5.922  -6.117  1.00 71.42           O  
ATOM    146  CG1 ILE A  12      -8.053   2.012  -8.152  1.00 71.42           C  
ATOM    147 HG12 ILE A  12      -7.689   1.235  -7.479  1.00 71.42           H  
ATOM    148 HG13 ILE A  12      -7.200   2.365  -8.731  1.00 71.42           H  
ATOM    149  CG2 ILE A  12      -8.961   4.351  -8.287  1.00 71.42           C  
ATOM    150 HG21 ILE A  12      -9.543   4.013  -9.145  1.00 71.42           H  
ATOM    151 HG22 ILE A  12      -9.571   5.099  -7.782  1.00 71.42           H  
ATOM    152 HG23 ILE A  12      -8.038   4.812  -8.640  1.00 71.42           H  
ATOM    153  CD1 ILE A  12      -9.056   1.333  -9.096  1.00 71.42           C  
ATOM    154 HD11 ILE A  12      -8.596   0.439  -9.519  1.00 71.42           H  
ATOM    155 HD12 ILE A  12      -9.330   1.993  -9.918  1.00 71.42           H  
ATOM    156 HD13 ILE A  12      -9.949   1.041  -8.544  1.00 71.42           H  
ATOM    157  N   HIS A  13      -8.025   4.916  -4.133  1.00 60.00           N  
ATOM    158  H   HIS A  13      -7.808   4.083  -3.605  1.00 60.00           H  
ATOM    159  CA  HIS A  13      -8.284   6.152  -3.394  1.00 60.00           C  
ATOM    160  HA  HIS A  13      -8.806   6.847  -4.052  1.00 60.00           H  
ATOM    161  C   HIS A  13      -6.976   6.819  -2.933  1.00 60.00           C  
ATOM    162  CB  HIS A  13      -9.261   5.883  -2.244  1.00 60.00           C  
ATOM    163  HB2 HIS A  13      -9.183   6.694  -1.519  1.00 60.00           H  
ATOM    164  HB3 HIS A  13      -9.001   4.954  -1.737  1.00 60.00           H  
ATOM    165  O   HIS A  13      -6.372   6.358  -1.962  1.00 60.00           O  
ATOM    166  CG  HIS A  13     -10.687   5.836  -2.730  1.00 60.00           C  
ATOM    167  CD2 HIS A  13     -11.416   4.724  -3.053  1.00 60.00           C  
ATOM    168  HD2 HIS A  13     -11.077   3.701  -2.978  1.00 60.00           H  
ATOM    169  ND1 HIS A  13     -11.481   6.929  -2.992  1.00 60.00           N  
ATOM    170  HD1 HIS A  13     -11.221   7.896  -2.859  1.00 60.00           H  
ATOM    171  CE1 HIS A  13     -12.661   6.487  -3.456  1.00 60.00           C  
ATOM    172  HE1 HIS A  13     -13.489   7.115  -3.749  1.00 60.00           H  
ATOM    173  NE2 HIS A  13     -12.669   5.146  -3.511  1.00 60.00           N  
ATOM    174  N   PRO A  14      -6.533   7.917  -3.577  1.00 60.82           N  
ATOM    175  CA  PRO A  14      -5.410   8.700  -3.076  1.00 60.82           C  
ATOM    176  HA  PRO A  14      -4.538   8.066  -2.917  1.00 60.82           H  
ATOM    177  C   PRO A  14      -5.811   9.348  -1.744  1.00 60.82           C  
ATOM    178  CB  PRO A  14      -5.094   9.713  -4.180  1.00 60.82           C  
ATOM    179  HB2 PRO A  14      -4.405   9.264  -4.895  1.00 60.82           H  
ATOM    180  HB3 PRO A  14      -4.678  10.639  -3.783  1.00 60.82           H  
ATOM    181  O   PRO A  14      -6.880   9.946  -1.643  1.00 60.82           O  
ATOM    182  CG  PRO A  14      -6.448   9.938  -4.853  1.00 60.82           C  
ATOM    183  HG2 PRO A  14      -7.021  10.674  -4.290  1.00 60.82           H  
ATOM    184  HG3 PRO A  14      -6.336  10.252  -5.890  1.00 60.82           H  
ATOM    185  CD  PRO A  14      -7.117   8.572  -4.744  1.00 60.82           C  
ATOM    186  HD2 PRO A  14      -8.194   8.705  -4.651  1.00 60.82           H  
ATOM    187  HD3 PRO A  14      -6.874   7.996  -5.637  1.00 60.82           H  
ATOM    188  N   GLY A  15      -4.981   9.193  -0.710  1.00 64.23           N  
ATOM    189  H   GLY A  15      -4.077   8.783  -0.897  1.00 64.23           H  
ATOM    190  CA  GLY A  15      -5.188   9.837   0.596  1.00 64.23           C  
ATOM    191  HA2 GLY A  15      -6.115  10.410   0.592  1.00 64.23           H  
ATOM    192  HA3 GLY A  15      -4.376  10.546   0.757  1.00 64.23           H  
ATOM    193  C   GLY A  15      -5.237   8.912   1.816  1.00 64.23           C  
ATOM    194  O   GLY A  15      -5.262   9.403   2.938  1.00 64.23           O  
ATOM    195  N   LEU A  16      -5.212   7.587   1.646  1.00 74.63           N  
ATOM    196  H   LEU A  16      -5.294   7.216   0.710  1.00 74.63           H  
ATOM    197  CA  LEU A  16      -5.088   6.663   2.787  1.00 74.63           C  
ATOM    198  HA  LEU A  16      -5.567   7.103   3.663  1.00 74.63           H  
ATOM    199  C   LEU A  16      -3.623   6.432   3.209  1.00 74.63           C  
ATOM    200  CB  LEU A  16      -5.841   5.366   2.447  1.00 74.63           C  
ATOM    201  HB2 LEU A  16      -5.593   5.062   1.430  1.00 74.63           H  
ATOM    202  HB3 LEU A  16      -5.495   4.564   3.100  1.00 74.63           H  
ATOM    203  O   LEU A  16      -3.345   6.049   4.343  1.00 74.63           O  
ATOM    204  CG  LEU A  16      -7.369   5.515   2.610  1.00 74.63           C  
ATOM    205  HG  LEU A  16      -7.619   6.530   2.919  1.00 74.63           H  
ATOM    206  CD1 LEU A  16      -8.087   5.237   1.293  1.00 74.63           C  
ATOM    207 HD11 LEU A  16      -7.881   4.221   0.955  1.00 74.63           H  
ATOM    208 HD12 LEU A  16      -9.162   5.370   1.418  1.00 74.63           H  
ATOM    209 HD13 LEU A  16      -7.734   5.937   0.536  1.00 74.63           H  
ATOM    210  CD2 LEU A  16      -7.910   4.554   3.670  1.00 74.63           C  
ATOM    211 HD21 LEU A  16      -7.673   3.526   3.395  1.00 74.63           H  
ATOM    212 HD22 LEU A  16      -8.991   4.668   3.746  1.00 74.63           H  
ATOM    213 HD23 LEU A  16      -7.466   4.806   4.633  1.00 74.63           H  
ATOM    214  N   CYS A  17      -2.671   6.676   2.313  1.00 77.95           N  
ATOM    215  H   CYS A  17      -2.949   7.057   1.420  1.00 77.95           H  
ATOM    216  CA  CYS A  17      -1.248   6.446   2.550  1.00 77.95           C  
ATOM    217  HA  CYS A  17      -1.127   5.558   3.170  1.00 77.95           H  
ATOM    218  C   CYS A  17      -0.581   7.622   3.263  1.00 77.95           C  
ATOM    219  CB  CYS A  17      -0.584   6.181   1.202  1.00 77.95           C  
ATOM    220  HB2 CYS A  17       0.479   5.991   1.345  1.00 77.95           H  
ATOM    221  HB3 CYS A  17      -0.689   7.064   0.571  1.00 77.95           H  
ATOM    222  O   CYS A  17      -0.886   8.770   2.958  1.00 77.95           O  
ATOM    223  SG  CYS A  17      -1.324   4.774   0.363  1.00 77.95           S  
ATOM    224  N   CYS A  18       0.399   7.351   4.133  1.00 80.51           N  
ATOM    225  H   CYS A  18       0.614   6.388   4.350  1.00 80.51           H  
ATOM    226  CA  CYS A  18       1.173   8.411   4.802  1.00 80.51           C  
ATOM    227  HA  CYS A  18       0.495   9.056   5.361  1.00 80.51           H  
ATOM    228  C   CYS A  18       1.939   9.304   3.812  1.00 80.51           C  
ATOM    229  CB  CYS A  18       2.186   7.797   5.776  1.00 80.51           C  
ATOM    230  HB2 CYS A  18       2.700   8.615   6.281  1.00 80.51           H  
ATOM    231  HB3 CYS A  18       2.936   7.258   5.197  1.00 80.51           H  
ATOM    232  O   CYS A  18       2.258  10.440   4.126  1.00 80.51           O  
ATOM    233  SG  CYS A  18       1.571   6.668   7.052  1.00 80.51           S  
ATOM    234  N   SER A  19       2.242   8.783   2.621  1.00 75.77           N  
ATOM    235  H   SER A  19       2.016   7.813   2.456  1.00 75.77           H  
ATOM    236  CA  SER A  19       2.906   9.517   1.539  1.00 75.77           C  
ATOM    237  HA  SER A  19       3.551  10.282   1.972  1.00 75.77           H  
ATOM    238  C   SER A  19       1.932  10.252   0.617  1.00 75.77           C  
ATOM    239  CB  SER A  19       3.780   8.553   0.733  1.00 75.77           C  
ATOM    240  HB2 SER A  19       4.357   9.106  -0.008  1.00 75.77           H  
ATOM    241  HB3 SER A  19       3.150   7.823   0.225  1.00 75.77           H  
ATOM    242  O   SER A  19       2.346  10.689  -0.452  1.00 75.77           O  
ATOM    243  OG  SER A  19       4.655   7.890   1.620  1.00 75.77           O  
ATOM    244  HG  SER A  19       5.125   8.563   2.118  1.00 75.77           H  
ATOM    245  N   GLU A  20       0.640  10.300   0.971  1.00 73.10           N  
ATOM    246  H   GLU A  20       0.409   9.983   1.901  1.00 73.10           H  
ATOM    247  CA  GLU A  20      -0.489  10.864   0.202  1.00 73.10           C  
ATOM    248  HA  GLU A  20      -1.394  10.670   0.778  1.00 73.10           H  
ATOM    249  C   GLU A  20      -0.736  10.202  -1.166  1.00 73.10           C  
ATOM    250  CB  GLU A  20      -0.363  12.394   0.116  1.00 73.10           C  
ATOM    251  HB2 GLU A  20       0.573  12.658  -0.376  1.00 73.10           H  
ATOM    252  HB3 GLU A  20      -1.184  12.787  -0.483  1.00 73.10           H  
ATOM    253  O   GLU A  20      -1.814  10.327  -1.750  1.00 73.10           O  
ATOM    254  CG  GLU A  20      -0.420  13.039   1.510  1.00 73.10           C  
ATOM    255  HG2 GLU A  20       0.274  12.540   2.187  1.00 73.10           H  
ATOM    256  HG3 GLU A  20      -1.423  12.911   1.918  1.00 73.10           H  
ATOM    257  CD  GLU A  20      -0.060  14.525   1.443  1.00 73.10           C  
ATOM    258  OE1 GLU A  20      -0.983  15.330   1.184  1.00 73.10           O  
ATOM    259  OE2 GLU A  20       1.134  14.836   1.644  1.00 73.10           O  
ATOM    260  N   PHE A  21       0.215   9.399  -1.639  1.00 74.03           N  
ATOM    261  H   PHE A  21       1.107   9.438  -1.167  1.00 74.03           H  
ATOM    262  CA  PHE A  21       0.184   8.747  -2.928  1.00 74.03           C  
ATOM    263  HA  PHE A  21      -0.604   9.223  -3.511  1.00 74.03           H  
ATOM    264  C   PHE A  21      -0.153   7.268  -2.842  1.00 74.03           C  
ATOM    265  CB  PHE A  21       1.489   8.990  -3.673  1.00 74.03           C  
ATOM    266  HB2 PHE A  21       2.213   9.496  -3.035  1.00 74.03           H  
ATOM    267  HB3 PHE A  21       1.935   8.040  -3.968  1.00 74.03           H  
ATOM    268  O   PHE A  21       0.489   6.466  -2.157  1.00 74.03           O  
ATOM    269  CG  PHE A  21       1.244   9.824  -4.902  1.00 74.03           C  
ATOM    270  CD1 PHE A  21       1.142   9.212  -6.165  1.00 74.03           C  
ATOM    271  HD1 PHE A  21       1.188   8.136  -6.254  1.00 74.03           H  
ATOM    272  CD2 PHE A  21       1.188  11.226  -4.787  1.00 74.03           C  
ATOM    273  HD2 PHE A  21       1.265  11.695  -3.817  1.00 74.03           H  
ATOM    274  CE1 PHE A  21       1.027  10.007  -7.319  1.00 74.03           C  
ATOM    275  HE1 PHE A  21       0.965   9.550  -8.295  1.00 74.03           H  
ATOM    276  CE2 PHE A  21       1.086  12.017  -5.944  1.00 74.03           C  
ATOM    277  HE2 PHE A  21       1.069  13.094  -5.858  1.00 74.03           H  
ATOM    278  CZ  PHE A  21       1.013  11.408  -7.209  1.00 74.03           C  
ATOM    279  HZ  PHE A  21       0.941  12.021  -8.096  1.00 74.03           H  
ATOM    280  N   CYS A  22      -1.169   6.918  -3.617  1.00 78.51           N  
ATOM    281  H   CYS A  22      -1.632   7.639  -4.152  1.00 78.51           H  
ATOM    282  CA  CYS A  22      -1.694   5.579  -3.729  1.00 78.51           C  
ATOM    283  HA  CYS A  22      -0.938   4.844  -3.451  1.00 78.51           H  
ATOM    284  C   CYS A  22      -2.152   5.339  -5.160  1.00 78.51           C  
ATOM    285  CB  CYS A  22      -2.864   5.481  -2.777  1.00 78.51           C  
ATOM    286  HB2 CYS A  22      -2.526   5.753  -1.776  1.00 78.51           H  
ATOM    287  HB3 CYS A  22      -3.638   6.188  -3.073  1.00 78.51           H  
ATOM    288  O   CYS A  22      -3.111   5.956  -5.617  1.00 78.51           O  
ATOM    289  SG  CYS A  22      -3.604   3.860  -2.737  1.00 78.51           S  
ATOM    290  N   ILE A  23      -1.442   4.464  -5.869  1.00 77.74           N  
ATOM    291  H   ILE A  23      -0.625   4.057  -5.437  1.00 77.74           H  
ATOM    292  CA  ILE A  23      -1.789   4.080  -7.250  1.00 77.74           C  
ATOM    293  HA  ILE A  23      -2.602   4.714  -7.602  1.00 77.74           H  
ATOM    294  C   ILE A  23      -2.372   2.656  -7.307  1.00 77.74           C  
ATOM    295  CB  ILE A  23      -0.580   4.355  -8.181  1.00 77.74           C  
ATOM    296  HB  ILE A  23       0.298   3.851  -7.779  1.00 77.74           H  
ATOM    297  O   ILE A  23      -3.011   2.278  -8.281  1.00 77.74           O  
ATOM    298  CG1 ILE A  23      -0.315   5.884  -8.188  1.00 77.74           C  
ATOM    299 HG12 ILE A  23       0.074   6.176  -7.212  1.00 77.74           H  
ATOM    300 HG13 ILE A  23      -1.256   6.413  -8.343  1.00 77.74           H  
ATOM    301  CG2 ILE A  23      -0.809   3.824  -9.608  1.00 77.74           C  
ATOM    302 HG21 ILE A  23       0.054   4.027 -10.243  1.00 77.74           H  
ATOM    303 HG22 ILE A  23      -0.935   2.742  -9.598  1.00 77.74           H  
ATOM    304 HG23 ILE A  23      -1.697   4.285 -10.041  1.00 77.74           H  
ATOM    305  CD1 ILE A  23       0.672   6.386  -9.248  1.00 77.74           C  
ATOM    306 HD11 ILE A  23       0.238   6.308 -10.244  1.00 77.74           H  
ATOM    307 HD12 ILE A  23       1.595   5.808  -9.198  1.00 77.74           H  
ATOM    308 HD13 ILE A  23       0.904   7.434  -9.058  1.00 77.74           H  
ATOM    309  N   LEU A  24      -2.187   1.881  -6.237  1.00 81.16           N  
ATOM    310  H   LEU A  24      -1.730   2.338  -5.461  1.00 81.16           H  
ATOM    311  CA  LEU A  24      -2.842   0.600  -5.934  1.00 81.16           C  
ATOM    312  HA  LEU A  24      -3.922   0.751  -5.926  1.00 81.16           H  
ATOM    313  C   LEU A  24      -2.376   0.153  -4.535  1.00 81.16           C  
ATOM    314  CB  LEU A  24      -2.465  -0.451  -7.009  1.00 81.16           C  
ATOM    315  HB2 LEU A  24      -2.138   0.030  -7.930  1.00 81.16           H  
ATOM    316  HB3 LEU A  24      -1.590  -1.023  -6.700  1.00 81.16           H  
ATOM    317  O   LEU A  24      -3.118  -0.371  -3.703  1.00 81.16           O  
ATOM    318  CG  LEU A  24      -3.645  -1.382  -7.346  1.00 81.16           C  
ATOM    319  HG  LEU A  24      -4.398  -1.336  -6.559  1.00 81.16           H  
ATOM    320  CD1 LEU A  24      -4.282  -0.965  -8.673  1.00 81.16           C  
ATOM    321 HD11 LEU A  24      -3.560  -1.052  -9.486  1.00 81.16           H  
ATOM    322 HD12 LEU A  24      -5.145  -1.596  -8.886  1.00 81.16           H  
ATOM    323 HD13 LEU A  24      -4.612   0.071  -8.606  1.00 81.16           H  
ATOM    324  CD2 LEU A  24      -3.191  -2.835  -7.468  1.00 81.16           C  
ATOM    325 HD21 LEU A  24      -2.763  -3.161  -6.520  1.00 81.16           H  
ATOM    326 HD22 LEU A  24      -4.046  -3.466  -7.707  1.00 81.16           H  
ATOM    327 HD23 LEU A  24      -2.442  -2.926  -8.255  1.00 81.16           H  
ATOM    328  N   TRP A  25      -1.092   0.412  -4.295  1.00 82.35           N  
ATOM    329  H   TRP A  25      -0.570   0.838  -5.048  1.00 82.35           H  
ATOM    330  CA  TRP A  25      -0.375   0.281  -3.040  1.00 82.35           C  
ATOM    331  HA  TRP A  25      -1.058  -0.040  -2.254  1.00 82.35           H  
ATOM    332  C   TRP A  25       0.176   1.663  -2.671  1.00 82.35           C  
ATOM    333  CB  TRP A  25       0.740  -0.770  -3.188  1.00 82.35           C  
ATOM    334  HB2 TRP A  25       1.407  -0.466  -3.995  1.00 82.35           H  
ATOM    335  HB3 TRP A  25       1.327  -0.764  -2.270  1.00 82.35           H  
ATOM    336  O   TRP A  25       0.372   2.512  -3.547  1.00 82.35           O  
ATOM    337  CG  TRP A  25       0.311  -2.194  -3.443  1.00 82.35           C  
ATOM    338  CD1 TRP A  25      -0.598  -2.623  -4.348  1.00 82.35           C  
ATOM    339  HD1 TRP A  25      -1.151  -1.991  -5.027  1.00 82.35           H  
ATOM    340  CD2 TRP A  25       0.771  -3.417  -2.796  1.00 82.35           C  
ATOM    341  CE2 TRP A  25       0.022  -4.523  -3.292  1.00 82.35           C  
ATOM    342  CE3 TRP A  25       1.758  -3.716  -1.845  1.00 82.35           C  
ATOM    343  HE3 TRP A  25       2.406  -2.921  -1.506  1.00 82.35           H  
ATOM    344  NE1 TRP A  25      -0.747  -3.987  -4.290  1.00 82.35           N  
ATOM    345  HE1 TRP A  25      -1.369  -4.511  -4.889  1.00 82.35           H  
ATOM    346  CH2 TRP A  25       1.103  -6.066  -1.785  1.00 82.35           C  
ATOM    347  HH2 TRP A  25       1.229  -7.059  -1.380  1.00 82.35           H  
ATOM    348  CZ2 TRP A  25       0.161  -5.825  -2.797  1.00 82.35           C  
ATOM    349  HZ2 TRP A  25      -0.440  -6.631  -3.192  1.00 82.35           H  
ATOM    350  CZ3 TRP A  25       1.912  -5.014  -1.326  1.00 82.35           C  
ATOM    351  HZ3 TRP A  25       2.655  -5.198  -0.564  1.00 82.35           H  
ATOM    352  N   CYS A  26       0.421   1.889  -1.387  1.00 85.77           N  
ATOM    353  H   CYS A  26       0.180   1.177  -0.712  1.00 85.77           H  
ATOM    354  CA  CYS A  26       1.091   3.089  -0.913  1.00 85.77           C  
ATOM    355  HA  CYS A  26       0.567   3.966  -1.292  1.00 85.77           H  
ATOM    356  C   CYS A  26       2.518   3.130  -1.437  1.00 85.77           C  
ATOM    357  CB  CYS A  26       1.087   3.102   0.615  1.00 85.77           C  
ATOM    358  HB2 CYS A  26       1.573   2.194   0.973  1.00 85.77           H  
ATOM    359  HB3 CYS A  26       1.668   3.956   0.962  1.00 85.77           H  
ATOM    360  O   CYS A  26       3.298   2.209  -1.179  1.00 85.77           O  
ATOM    361  SG  CYS A  26      -0.554   3.202   1.345  1.00 85.77           S  
ATOM    362  N   ILE A  27       2.858   4.202  -2.143  1.00 78.95           N  
ATOM    363  H   ILE A  27       2.182   4.942  -2.268  1.00 78.95           H  
ATOM    364  CA  ILE A  27       4.204   4.423  -2.661  1.00 78.95           C  
ATOM    365  HA  ILE A  27       4.847   3.603  -2.343  1.00 78.95           H  
ATOM    366  C   ILE A  27       4.779   5.685  -2.026  1.00 78.95           C  
ATOM    367  CB  ILE A  27       4.240   4.426  -4.207  1.00 78.95           C  
ATOM    368  HB  ILE A  27       5.269   4.632  -4.503  1.00 78.95           H  
ATOM    369  O   ILE A  27       4.120   6.719  -1.961  1.00 78.95           O  
ATOM    370  CG1 ILE A  27       3.339   5.513  -4.838  1.00 78.95           C  
ATOM    371 HG12 ILE A  27       2.295   5.327  -4.588  1.00 78.95           H  
ATOM    372 HG13 ILE A  27       3.622   6.484  -4.431  1.00 78.95           H  
ATOM    373  CG2 ILE A  27       3.881   3.019  -4.724  1.00 78.95           C  
ATOM    374 HG21 ILE A  27       4.092   2.945  -5.791  1.00 78.95           H  
ATOM    375 HG22 ILE A  27       4.481   2.269  -4.208  1.00 78.95           H  
ATOM    376 HG23 ILE A  27       2.825   2.811  -4.552  1.00 78.95           H  
ATOM    377  CD1 ILE A  27       3.474   5.619  -6.361  1.00 78.95           C  
ATOM    378 HD11 ILE A  27       3.063   4.732  -6.843  1.00 78.95           H  
ATOM    379 HD12 ILE A  27       4.522   5.734  -6.634  1.00 78.95           H  
ATOM    380 HD13 ILE A  27       2.922   6.491  -6.713  1.00 78.95           H  
ATOM    381  N   THR A  28       6.007   5.586  -1.531  1.00 71.49           N  
ATOM    382  H   THR A  28       6.496   4.704  -1.584  1.00 71.49           H  
ATOM    383  CA  THR A  28       6.786   6.742  -1.089  1.00 71.49           C  
ATOM    384  HA  THR A  28       6.129   7.543  -0.751  1.00 71.49           H  
ATOM    385  C   THR A  28       7.593   7.223  -2.285  1.00 71.49           C  
ATOM    386  CB  THR A  28       7.741   6.379   0.063  1.00 71.49           C  
ATOM    387  HB  THR A  28       8.373   7.239   0.285  1.00 71.49           H  
ATOM    388  O   THR A  28       8.430   6.467  -2.785  1.00 71.49           O  
ATOM    389  CG2 THR A  28       7.038   5.951   1.346  1.00 71.49           C  
ATOM    390 HG21 THR A  28       7.673   5.265   1.907  1.00 71.49           H  
ATOM    391 HG22 THR A  28       6.073   5.494   1.129  1.00 71.49           H  
ATOM    392 HG23 THR A  28       6.889   6.831   1.972  1.00 71.49           H  
ATOM    393  OG1 THR A  28       8.576   5.307  -0.305  1.00 71.49           O  
ATOM    394  HG1 THR A  28       8.948   5.527  -1.162  1.00 71.49           H  
ATOM    395  N   PHE A  29       7.395   8.459  -2.738  1.00 65.07           N  
ATOM    396  H   PHE A  29       6.675   9.043  -2.336  1.00 65.07           H  
ATOM    397  CA  PHE A  29       8.407   9.093  -3.578  1.00 65.07           C  
ATOM    398  HA  PHE A  29       8.763   8.387  -4.328  1.00 65.07           H  
ATOM    399  C   PHE A  29       9.573   9.449  -2.667  1.00 65.07           C  
ATOM    400  CB  PHE A  29       7.854  10.308  -4.320  1.00 65.07           C  
ATOM    401  HB2 PHE A  29       7.517  11.053  -3.599  1.00 65.07           H  
ATOM    402  HB3 PHE A  29       8.659  10.758  -4.900  1.00 65.07           H  
ATOM    403  O   PHE A  29       9.566  10.479  -1.999  1.00 65.07           O  
ATOM    404  CG  PHE A  29       6.723   9.965  -5.257  1.00 65.07           C  
ATOM    405  CD1 PHE A  29       6.974   9.337  -6.494  1.00 65.07           C  
ATOM    406  HD1 PHE A  29       7.987   9.092  -6.775  1.00 65.07           H  
ATOM    407  CD2 PHE A  29       5.415  10.308  -4.901  1.00 65.07           C  
ATOM    408  HD2 PHE A  29       5.213  10.834  -3.980  1.00 65.07           H  
ATOM    409  CE1 PHE A  29       5.912   9.036  -7.366  1.00 65.07           C  
ATOM    410  HE1 PHE A  29       6.110   8.559  -8.315  1.00 65.07           H  
ATOM    411  CE2 PHE A  29       4.379  10.057  -5.803  1.00 65.07           C  
ATOM    412  HE2 PHE A  29       3.407  10.478  -5.589  1.00 65.07           H  
ATOM    413  CZ  PHE A  29       4.603   9.396  -7.018  1.00 65.07           C  
ATOM    414  HZ  PHE A  29       3.786   9.224  -7.703  1.00 65.07           H  
ATOM    415  N   VAL A  30      10.543   8.544  -2.576  1.00 59.27           N  
ATOM    416  H   VAL A  30      10.455   7.692  -3.112  1.00 59.27           H  
ATOM    417  CA  VAL A  30      11.882   8.970  -2.203  1.00 59.27           C  
ATOM    418  HA  VAL A  30      11.814   9.653  -1.356  1.00 59.27           H  
ATOM    419  C   VAL A  30      12.380   9.764  -3.407  1.00 59.27           C  
ATOM    420  CB  VAL A  30      12.760   7.786  -1.751  1.00 59.27           C  
ATOM    421  HB  VAL A  30      12.221   7.280  -0.950  1.00 59.27           H  
ATOM    422  O   VAL A  30      12.606   9.203  -4.477  1.00 59.27           O  
ATOM    423  CG1 VAL A  30      13.056   6.727  -2.821  1.00 59.27           C  
ATOM    424 HG11 VAL A  30      13.722   7.136  -3.580  1.00 59.27           H  
ATOM    425 HG12 VAL A  30      13.548   5.871  -2.360  1.00 59.27           H  
ATOM    426 HG13 VAL A  30      12.132   6.395  -3.294  1.00 59.27           H  
ATOM    427  CG2 VAL A  30      14.073   8.289  -1.150  1.00 59.27           C  
ATOM    428 HG21 VAL A  30      14.642   8.833  -1.904  1.00 59.27           H  
ATOM    429 HG22 VAL A  30      13.869   8.958  -0.315  1.00 59.27           H  
ATOM    430 HG23 VAL A  30      14.670   7.448  -0.797  1.00 59.27           H  
ATOM    431  N   ASP A  31      12.374  11.089  -3.265  1.00 54.68           N  
ATOM    432  H   ASP A  31      12.050  11.476  -2.390  1.00 54.68           H  
ATOM    433  CA  ASP A  31      13.145  11.988  -4.119  1.00 54.68           C  
ATOM    434  HA  ASP A  31      12.796  11.930  -5.150  1.00 54.68           H  
ATOM    435  C   ASP A  31      14.590  11.488  -4.026  1.00 54.68           C  
ATOM    436  CB  ASP A  31      12.963  13.424  -3.607  1.00 54.68           C  
ATOM    437  HB2 ASP A  31      13.364  13.507  -2.596  1.00 54.68           H  
ATOM    438  HB3 ASP A  31      11.896  13.642  -3.553  1.00 54.68           H  
ATOM    439  O   ASP A  31      15.218  11.567  -2.969  1.00 54.68           O  
ATOM    440  CG  ASP A  31      13.618  14.469  -4.514  1.00 54.68           C  
ATOM    441  OD1 ASP A  31      14.614  15.083  -4.075  1.00 54.68           O  
ATOM    442  OD2 ASP A  31      13.053  14.697  -5.608  1.00 54.68           O  
ATOM    443  N   SER A  32      15.006  10.763  -5.060  1.00 45.88           N  
ATOM    444  H   SER A  32      14.463  10.800  -5.911  1.00 45.88           H  
ATOM    445  CA  SER A  32      16.273  10.045  -5.113  1.00 45.88           C  
ATOM    446  HA  SER A  32      16.664   9.938  -4.101  1.00 45.88           H  
ATOM    447  C   SER A  32      17.298  10.836  -5.895  1.00 45.88           C  
ATOM    448  CB  SER A  32      16.076   8.664  -5.723  1.00 45.88           C  
ATOM    449  HB2 SER A  32      15.184   8.195  -5.308  1.00 45.88           H  
ATOM    450  HB3 SER A  32      15.977   8.754  -6.805  1.00 45.88           H  
ATOM    451  O   SER A  32      16.903  11.498  -6.880  1.00 45.88           O  
ATOM    452  OG  SER A  32      17.220   7.917  -5.383  1.00 45.88           O  
ATOM    453  HG  SER A  32      17.919   8.575  -5.377  1.00 45.88           H  
ATOM    454  OXT SER A  32      18.479  10.615  -5.554  1.00 45.88           O  
TER     455      SER A  32                                                       
END   
