# Supplementary material for: δ‐Conotoxin Structure Prediction and Analysis through Large‐Scale Comparative and Deep Learning Modeling Approaches
Source: Adv Sci (Weinh). 2024 Jul 21;11(35):2404786. doi: 10.1002/advs.202404786 (PMC11425241; doi:10.1002/advs.202404786)
Supplement: Supplementary file 2 — Supporting Information [file ADVS-11-2404786-s001.gz › Data/Alphafold_results/MVIB/ranked_0.pdb]

ATOM      1  N   GLU A   1      -3.569   0.905  14.326  1.00 57.17           N  
ATOM      2  H   GLU A   1      -2.885   1.614  14.103  1.00 57.17           H  
ATOM      3  H2  GLU A   1      -3.154   0.223  14.945  1.00 57.17           H  
ATOM      4  H3  GLU A   1      -4.324   1.404  14.775  1.00 57.17           H  
ATOM      5  CA  GLU A   1      -4.025   0.311  13.051  1.00 57.17           C  
ATOM      6  HA  GLU A   1      -4.507  -0.648  13.240  1.00 57.17           H  
ATOM      7  C   GLU A   1      -2.805   0.086  12.157  1.00 57.17           C  
ATOM      8  CB  GLU A   1      -5.049   1.237  12.386  1.00 57.17           C  
ATOM      9  HB2 GLU A   1      -5.366   0.756  11.460  1.00 57.17           H  
ATOM     10  HB3 GLU A   1      -4.588   2.192  12.132  1.00 57.17           H  
ATOM     11  O   GLU A   1      -1.856   0.850  12.283  1.00 57.17           O  
ATOM     12  CG  GLU A   1      -6.293   1.455  13.265  1.00 57.17           C  
ATOM     13  HG2 GLU A   1      -7.163   1.440  12.608  1.00 57.17           H  
ATOM     14  HG3 GLU A   1      -6.406   0.624  13.961  1.00 57.17           H  
ATOM     15  CD  GLU A   1      -6.273   2.781  14.023  1.00 57.17           C  
ATOM     16  OE1 GLU A   1      -7.228   3.554  13.843  1.00 57.17           O  
ATOM     17  OE2 GLU A   1      -5.295   2.949  14.789  1.00 57.17           O  
ATOM     18  N   ALA A   2      -2.747  -0.967  11.335  1.00 75.27           N  
ATOM     19  H   ALA A   2      -3.563  -1.540  11.179  1.00 75.27           H  
ATOM     20  CA  ALA A   2      -1.592  -1.198  10.458  1.00 75.27           C  
ATOM     21  HA  ALA A   2      -0.695  -0.769  10.903  1.00 75.27           H  
ATOM     22  C   ALA A   2      -1.831  -0.504   9.109  1.00 75.27           C  
ATOM     23  CB  ALA A   2      -1.349  -2.707  10.313  1.00 75.27           C  
ATOM     24  HB1 ALA A   2      -1.143  -3.147  11.289  1.00 75.27           H  
ATOM     25  HB2 ALA A   2      -2.223  -3.187   9.873  1.00 75.27           H  
ATOM     26  HB3 ALA A   2      -0.491  -2.873   9.662  1.00 75.27           H  
ATOM     27  O   ALA A   2      -2.730  -0.905   8.376  1.00 75.27           O  
ATOM     28  N   CYS A   3      -1.050   0.528   8.797  1.00 81.39           N  
ATOM     29  H   CYS A   3      -0.336   0.823   9.449  1.00 81.39           H  
ATOM     30  CA  CYS A   3      -1.021   1.148   7.475  1.00 81.39           C  
ATOM     31  HA  CYS A   3      -1.853   0.771   6.881  1.00 81.39           H  
ATOM     32  C   CYS A   3       0.268   0.751   6.743  1.00 81.39           C  
ATOM     33  CB  CYS A   3      -1.226   2.663   7.605  1.00 81.39           C  
ATOM     34  HB2 CYS A   3      -1.303   3.095   6.607  1.00 81.39           H  
ATOM     35  HB3 CYS A   3      -2.185   2.830   8.097  1.00 81.39           H  
ATOM     36  O   CYS A   3       1.291   0.451   7.361  1.00 81.39           O  
ATOM     37  SG  CYS A   3       0.039   3.566   8.541  1.00 81.39           S  
ATOM     38  N   TYR A   4       0.221   0.715   5.417  1.00 82.84           N  
ATOM     39  H   TYR A   4      -0.660   0.909   4.962  1.00 82.84           H  
ATOM     40  CA  TYR A   4       1.370   0.392   4.583  1.00 82.84           C  
ATOM     41  HA  TYR A   4       1.944  -0.399   5.065  1.00 82.84           H  
ATOM     42  C   TYR A   4       2.287   1.610   4.405  1.00 82.84           C  
ATOM     43  CB  TYR A   4       0.877  -0.134   3.237  1.00 82.84           C  
ATOM     44  HB2 TYR A   4       1.732  -0.223   2.568  1.00 82.84           H  
ATOM     45  HB3 TYR A   4       0.194   0.607   2.822  1.00 82.84           H  
ATOM     46  O   TYR A   4       1.831   2.705   4.065  1.00 82.84           O  
ATOM     47  CG  TYR A   4       0.177  -1.475   3.262  1.00 82.84           C  
ATOM     48  CD1 TYR A   4       0.842  -2.635   3.701  1.00 82.84           C  
ATOM     49  HD1 TYR A   4       1.868  -2.576   4.032  1.00 82.84           H  
ATOM     50  CD2 TYR A   4      -1.139  -1.564   2.787  1.00 82.84           C  
ATOM     51  HD2 TYR A   4      -1.612  -0.680   2.385  1.00 82.84           H  
ATOM     52  CE1 TYR A   4       0.164  -3.870   3.725  1.00 82.84           C  
ATOM     53  HE1 TYR A   4       0.670  -4.756   4.081  1.00 82.84           H  
ATOM     54  CE2 TYR A   4      -1.817  -2.795   2.802  1.00 82.84           C  
ATOM     55  HE2 TYR A   4      -2.817  -2.879   2.403  1.00 82.84           H  
ATOM     56  OH  TYR A   4      -1.853  -5.124   3.333  1.00 82.84           O  
ATOM     57  HH  TYR A   4      -1.304  -5.835   3.672  1.00 82.84           H  
ATOM     58  CZ  TYR A   4      -1.179  -3.946   3.296  1.00 82.84           C  
ATOM     59  N   ASN A   5       3.592   1.400   4.601  1.00 81.17           N  
ATOM     60  H   ASN A   5       3.884   0.475   4.884  1.00 81.17           H  
ATOM     61  CA  ASN A   5       4.626   2.414   4.381  1.00 81.17           C  
ATOM     62  HA  ASN A   5       4.323   3.334   4.880  1.00 81.17           H  
ATOM     63  C   ASN A   5       4.794   2.748   2.893  1.00 81.17           C  
ATOM     64  CB  ASN A   5       5.960   1.924   4.981  1.00 81.17           C  
ATOM     65  HB2 ASN A   5       6.088   0.859   4.785  1.00 81.17           H  
ATOM     66  HB3 ASN A   5       6.791   2.446   4.509  1.00 81.17           H  
ATOM     67  O   ASN A   5       4.478   1.932   2.023  1.00 81.17           O  
ATOM     68  CG  ASN A   5       6.067   2.203   6.468  1.00 81.17           C  
ATOM     69  ND2 ASN A   5       6.652   1.312   7.231  1.00 81.17           N  
ATOM     70 HD21 ASN A   5       6.699   1.550   8.211  1.00 81.17           H  
ATOM     71 HD22 ASN A   5       7.023   0.456   6.844  1.00 81.17           H  
ATOM     72  OD1 ASN A   5       5.658   3.238   6.958  1.00 81.17           O  
ATOM     73  N   ALA A   6       5.369   3.917   2.603  1.00 81.78           N  
ATOM     74  H   ALA A   6       5.624   4.537   3.359  1.00 81.78           H  
ATOM     75  CA  ALA A   6       5.749   4.303   1.246  1.00 81.78           C  
ATOM     76  HA  ALA A   6       4.834   4.426   0.666  1.00 81.78           H  
ATOM     77  C   ALA A   6       6.617   3.221   0.572  1.00 81.78           C  
ATOM     78  CB  ALA A   6       6.466   5.655   1.295  1.00 81.78           C  
ATOM     79  HB1 ALA A   6       7.400   5.561   1.849  1.00 81.78           H  
ATOM     80  HB2 ALA A   6       6.684   5.991   0.282  1.00 81.78           H  
ATOM     81  HB3 ALA A   6       5.827   6.390   1.785  1.00 81.78           H  
ATOM     82  O   ALA A   6       7.491   2.628   1.202  1.00 81.78           O  
ATOM     83  N   GLY A   7       6.347   2.936  -0.700  1.00 80.48           N  
ATOM     84  H   GLY A   7       5.631   3.477  -1.165  1.00 80.48           H  
ATOM     85  CA  GLY A   7       6.978   1.853  -1.452  1.00 80.48           C  
ATOM     86  HA2 GLY A   7       6.848   2.044  -2.517  1.00 80.48           H  
ATOM     87  HA3 GLY A   7       8.046   1.841  -1.236  1.00 80.48           H  
ATOM     88  C   GLY A   7       6.423   0.455  -1.157  1.00 80.48           C  
ATOM     89  O   GLY A   7       6.950  -0.515  -1.689  1.00 80.48           O  
ATOM     90  N   SER A   8       5.369   0.316  -0.346  1.00 85.14           N  
ATOM     91  H   SER A   8       5.011   1.133   0.127  1.00 85.14           H  
ATOM     92  CA  SER A   8       4.660  -0.961  -0.167  1.00 85.14           C  
ATOM     93  HA  SER A   8       5.375  -1.783  -0.211  1.00 85.14           H  
ATOM     94  C   SER A   8       3.608  -1.165  -1.253  1.00 85.14           C  
ATOM     95  CB  SER A   8       3.959  -1.022   1.184  1.00 85.14           C  
ATOM     96  HB2 SER A   8       3.225  -0.216   1.207  1.00 85.14           H  
ATOM     97  HB3 SER A   8       3.450  -1.980   1.295  1.00 85.14           H  
ATOM     98  O   SER A   8       2.952  -0.212  -1.668  1.00 85.14           O  
ATOM     99  OG  SER A   8       4.877  -0.849   2.241  1.00 85.14           O  
ATOM    100  HG  SER A   8       5.105   0.083   2.228  1.00 85.14           H  
ATOM    101  N   PHE A   9       3.412  -2.405  -1.700  1.00 83.25           N  
ATOM    102  H   PHE A   9       3.966  -3.162  -1.327  1.00 83.25           H  
ATOM    103  CA  PHE A   9       2.375  -2.721  -2.680  1.00 83.25           C  
ATOM    104  HA  PHE A   9       2.412  -1.979  -3.478  1.00 83.25           H  
ATOM    105  C   PHE A   9       0.990  -2.662  -2.024  1.00 83.25           C  
ATOM    106  CB  PHE A   9       2.650  -4.088  -3.311  1.00 83.25           C  
ATOM    107  HB2 PHE A   9       3.672  -4.104  -3.688  1.00 83.25           H  
ATOM    108  HB3 PHE A   9       2.568  -4.864  -2.548  1.00 83.25           H  
ATOM    109  O   PHE A   9       0.702  -3.425  -1.105  1.00 83.25           O  
ATOM    110  CG  PHE A   9       1.717  -4.407  -4.461  1.00 83.25           C  
ATOM    111  CD1 PHE A   9       0.607  -5.251  -4.270  1.00 83.25           C  
ATOM    112  HD1 PHE A   9       0.411  -5.675  -3.297  1.00 83.25           H  
ATOM    113  CD2 PHE A   9       1.955  -3.841  -5.727  1.00 83.25           C  
ATOM    114  HD2 PHE A   9       2.797  -3.180  -5.872  1.00 83.25           H  
ATOM    115  CE1 PHE A   9      -0.251  -5.541  -5.347  1.00 83.25           C  
ATOM    116  HE1 PHE A   9      -1.099  -6.192  -5.200  1.00 83.25           H  
ATOM    117  CE2 PHE A   9       1.097  -4.128  -6.802  1.00 83.25           C  
ATOM    118  HE2 PHE A   9       1.283  -3.688  -7.771  1.00 83.25           H  
ATOM    119  CZ  PHE A   9      -0.003  -4.982  -6.614  1.00 83.25           C  
ATOM    120  HZ  PHE A   9      -0.661  -5.205  -7.441  1.00 83.25           H  
ATOM    121  N   CYS A  10       0.138  -1.763  -2.506  1.00 85.67           N  
ATOM    122  H   CYS A  10       0.449  -1.170  -3.262  1.00 85.67           H  
ATOM    123  CA  CYS A  10      -1.229  -1.565  -2.013  1.00 85.67           C  
ATOM    124  HA  CYS A  10      -1.420  -2.230  -1.172  1.00 85.67           H  
ATOM    125  C   CYS A  10      -2.287  -1.893  -3.082  1.00 85.67           C  
ATOM    126  CB  CYS A  10      -1.331  -0.131  -1.502  1.00 85.67           C  
ATOM    127  HB2 CYS A  10      -2.339   0.062  -1.135  1.00 85.67           H  
ATOM    128  HB3 CYS A  10      -0.635  -0.026  -0.669  1.00 85.67           H  
ATOM    129  O   CYS A  10      -3.487  -1.908  -2.800  1.00 85.67           O  
ATOM    130  SG  CYS A  10      -0.910   1.075  -2.774  1.00 85.67           S  
ATOM    131  N   GLY A  11      -1.852  -2.198  -4.311  1.00 80.78           N  
ATOM    132  H   GLY A  11      -0.869  -2.091  -4.514  1.00 80.78           H  
ATOM    133  CA  GLY A  11      -2.730  -2.565  -5.414  1.00 80.78           C  
ATOM    134  HA2 GLY A  11      -2.128  -2.901  -6.258  1.00 80.78           H  
ATOM    135  HA3 GLY A  11      -3.376  -3.385  -5.100  1.00 80.78           H  
ATOM    136  C   GLY A  11      -3.584  -1.386  -5.877  1.00 80.78           C  
ATOM    137  O   GLY A  11      -3.060  -0.329  -6.200  1.00 80.78           O  
ATOM    138  N   ILE A  12      -4.902  -1.578  -5.935  1.00 76.02           N  
ATOM    139  H   ILE A  12      -5.260  -2.473  -5.633  1.00 76.02           H  
ATOM    140  CA  ILE A  12      -5.868  -0.584  -6.449  1.00 76.02           C  
ATOM    141  HA  ILE A  12      -5.306   0.243  -6.884  1.00 76.02           H  
ATOM    142  C   ILE A  12      -6.705   0.022  -5.306  1.00 76.02           C  
ATOM    143  CB  ILE A  12      -6.750  -1.186  -7.582  1.00 76.02           C  
ATOM    144  HB  ILE A  12      -7.587  -1.707  -7.115  1.00 76.02           H  
ATOM    145  O   ILE A  12      -7.680   0.726  -5.544  1.00 76.02           O  
ATOM    146  CG1 ILE A  12      -5.985  -2.213  -8.458  1.00 76.02           C  
ATOM    147 HG12 ILE A  12      -5.636  -3.034  -7.831  1.00 76.02           H  
ATOM    148 HG13 ILE A  12      -5.115  -1.734  -8.907  1.00 76.02           H  
ATOM    149  CG2 ILE A  12      -7.313  -0.075  -8.494  1.00 76.02           C  
ATOM    150 HG21 ILE A  12      -6.505   0.380  -9.068  1.00 76.02           H  
ATOM    151 HG22 ILE A  12      -7.807   0.710  -7.922  1.00 76.02           H  
ATOM    152 HG23 ILE A  12      -8.057  -0.483  -9.178  1.00 76.02           H  
ATOM    153  CD1 ILE A  12      -6.820  -2.866  -9.567  1.00 76.02           C  
ATOM    154 HD11 ILE A  12      -6.256  -3.690 -10.004  1.00 76.02           H  
ATOM    155 HD12 ILE A  12      -7.042  -2.146 -10.354  1.00 76.02           H  
ATOM    156 HD13 ILE A  12      -7.750  -3.256  -9.152  1.00 76.02           H  
ATOM    157  N   HIS A  13      -6.381  -0.286  -4.046  1.00 69.31           N  
ATOM    158  H   HIS A  13      -5.520  -0.782  -3.867  1.00 69.31           H  
ATOM    159  CA  HIS A  13      -7.192   0.115  -2.898  1.00 69.31           C  
ATOM    160  HA  HIS A  13      -8.191   0.382  -3.243  1.00 69.31           H  
ATOM    161  C   HIS A  13      -6.560   1.337  -2.197  1.00 69.31           C  
ATOM    162  CB  HIS A  13      -7.408  -1.084  -1.965  1.00 69.31           C  
ATOM    163  HB2 HIS A  13      -7.780  -0.708  -1.012  1.00 69.31           H  
ATOM    164  HB3 HIS A  13      -6.456  -1.583  -1.785  1.00 69.31           H  
ATOM    165  O   HIS A  13      -5.599   1.169  -1.443  1.00 69.31           O  
ATOM    166  CG  HIS A  13      -8.409  -2.096  -2.479  1.00 69.31           C  
ATOM    167  CD2 HIS A  13      -8.414  -2.720  -3.700  1.00 69.31           C  
ATOM    168  HD2 HIS A  13      -7.694  -2.579  -4.492  1.00 69.31           H  
ATOM    169  ND1 HIS A  13      -9.494  -2.581  -1.783  1.00 69.31           N  
ATOM    170  HD1 HIS A  13      -9.759  -2.324  -0.843  1.00 69.31           H  
ATOM    171  CE1 HIS A  13     -10.131  -3.471  -2.562  1.00 69.31           C  
ATOM    172  HE1 HIS A  13     -11.018  -4.020  -2.284  1.00 69.31           H  
ATOM    173  NE2 HIS A  13      -9.508  -3.589  -3.742  1.00 69.31           N  
ATOM    174  N   PRO A  14      -7.097   2.561  -2.392  1.00 67.17           N  
ATOM    175  CA  PRO A  14      -6.532   3.810  -1.857  1.00 67.17           C  
ATOM    176  HA  PRO A  14      -5.498   3.941  -2.176  1.00 67.17           H  
ATOM    177  C   PRO A  14      -6.464   3.915  -0.328  1.00 67.17           C  
ATOM    178  CB  PRO A  14      -7.309   4.949  -2.525  1.00 67.17           C  
ATOM    179  HB2 PRO A  14      -7.473   5.788  -1.849  1.00 67.17           H  
ATOM    180  HB3 PRO A  14      -6.767   5.283  -3.409  1.00 67.17           H  
ATOM    181  O   PRO A  14      -5.721   4.738   0.185  1.00 67.17           O  
ATOM    182  CG  PRO A  14      -8.623   4.305  -2.952  1.00 67.17           C  
ATOM    183  HG2 PRO A  14      -9.320   4.309  -2.114  1.00 67.17           H  
ATOM    184  HG3 PRO A  14      -9.057   4.807  -3.817  1.00 67.17           H  
ATOM    185  CD  PRO A  14      -8.217   2.875  -3.273  1.00 67.17           C  
ATOM    186  HD2 PRO A  14      -7.883   2.830  -4.310  1.00 67.17           H  
ATOM    187  HD3 PRO A  14      -9.070   2.216  -3.115  1.00 67.17           H  
ATOM    188  N   GLY A  15      -7.162   3.062   0.423  1.00 69.63           N  
ATOM    189  H   GLY A  15      -7.720   2.363  -0.047  1.00 69.63           H  
ATOM    190  CA  GLY A  15      -7.328   3.236   1.871  1.00 69.63           C  
ATOM    191  HA2 GLY A  15      -8.327   2.898   2.147  1.00 69.63           H  
ATOM    192  HA3 GLY A  15      -7.272   4.298   2.111  1.00 69.63           H  
ATOM    193  C   GLY A  15      -6.338   2.517   2.791  1.00 69.63           C  
ATOM    194  O   GLY A  15      -6.546   2.556   3.998  1.00 69.63           O  
ATOM    195  N   LEU A  16      -5.318   1.813   2.282  1.00 79.02           N  
ATOM    196  H   LEU A  16      -5.192   1.795   1.280  1.00 79.02           H  
ATOM    197  CA  LEU A  16      -4.423   1.025   3.152  1.00 79.02           C  
ATOM    198  HA  LEU A  16      -4.869   0.942   4.143  1.00 79.02           H  
ATOM    199  C   LEU A  16      -3.051   1.670   3.405  1.00 79.02           C  
ATOM    200  CB  LEU A  16      -4.288  -0.414   2.633  1.00 79.02           C  
ATOM    201  HB2 LEU A  16      -3.808  -0.401   1.654  1.00 79.02           H  
ATOM    202  HB3 LEU A  16      -3.628  -0.917   3.339  1.00 79.02           H  
ATOM    203  O   LEU A  16      -2.295   1.186   4.245  1.00 79.02           O  
ATOM    204  CG  LEU A  16      -5.598  -1.222   2.586  1.00 79.02           C  
ATOM    205  HG  LEU A  16      -6.424  -0.607   2.943  1.00 79.02           H  
ATOM    206  CD1 LEU A  16      -5.904  -1.658   1.155  1.00 79.02           C  
ATOM    207 HD11 LEU A  16      -6.865  -2.170   1.121  1.00 79.02           H  
ATOM    208 HD12 LEU A  16      -5.942  -0.774   0.518  1.00 79.02           H  
ATOM    209 HD13 LEU A  16      -5.124  -2.324   0.787  1.00 79.02           H  
ATOM    210  CD2 LEU A  16      -5.536  -2.478   3.462  1.00 79.02           C  
ATOM    211 HD21 LEU A  16      -4.832  -3.207   3.061  1.00 79.02           H  
ATOM    212 HD22 LEU A  16      -6.525  -2.936   3.503  1.00 79.02           H  
ATOM    213 HD23 LEU A  16      -5.241  -2.204   4.475  1.00 79.02           H  
ATOM    214  N   CYS A  17      -2.701   2.738   2.689  1.00 85.60           N  
ATOM    215  H   CYS A  17      -3.391   3.156   2.080  1.00 85.60           H  
ATOM    216  CA  CYS A  17      -1.413   3.417   2.837  1.00 85.60           C  
ATOM    217  HA  CYS A  17      -0.642   2.683   3.074  1.00 85.60           H  
ATOM    218  C   CYS A  17      -1.444   4.448   3.965  1.00 85.60           C  
ATOM    219  CB  CYS A  17      -1.044   4.081   1.512  1.00 85.60           C  
ATOM    220  HB2 CYS A  17      -1.817   4.806   1.255  1.00 85.60           H  
ATOM    221  HB3 CYS A  17      -0.103   4.619   1.624  1.00 85.60           H  
ATOM    222  O   CYS A  17      -2.439   5.145   4.133  1.00 85.60           O  
ATOM    223  SG  CYS A  17      -0.877   2.912   0.150  1.00 85.60           S  
ATOM    224  N   CYS A  18      -0.327   4.620   4.678  1.00 83.72           N  
ATOM    225  H   CYS A  18       0.461   4.007   4.525  1.00 83.72           H  
ATOM    226  CA  CYS A  18      -0.213   5.666   5.702  1.00 83.72           C  
ATOM    227  HA  CYS A  18      -1.024   5.549   6.421  1.00 83.72           H  
ATOM    228  C   CYS A  18      -0.322   7.087   5.120  1.00 83.72           C  
ATOM    229  CB  CYS A  18       1.123   5.527   6.441  1.00 83.72           C  
ATOM    230  HB2 CYS A  18       1.927   5.769   5.746  1.00 83.72           H  
ATOM    231  HB3 CYS A  18       1.145   6.276   7.232  1.00 83.72           H  
ATOM    232  O   CYS A  18      -0.684   8.009   5.836  1.00 83.72           O  
ATOM    233  SG  CYS A  18       1.508   3.918   7.188  1.00 83.72           S  
ATOM    234  N   SER A  19      -0.003   7.261   3.833  1.00 76.68           N  
ATOM    235  H   SER A  19       0.345   6.463   3.320  1.00 76.68           H  
ATOM    236  CA  SER A  19      -0.088   8.543   3.119  1.00 76.68           C  
ATOM    237  HA  SER A  19      -0.030   9.355   3.844  1.00 76.68           H  
ATOM    238  C   SER A  19      -1.415   8.743   2.373  1.00 76.68           C  
ATOM    239  CB  SER A  19       1.102   8.685   2.159  1.00 76.68           C  
ATOM    240  HB2 SER A  19       1.002   9.595   1.568  1.00 76.68           H  
ATOM    241  HB3 SER A  19       1.114   7.828   1.485  1.00 76.68           H  
ATOM    242  O   SER A  19      -1.480   9.608   1.508  1.00 76.68           O  
ATOM    243  OG  SER A  19       2.325   8.744   2.870  1.00 76.68           O  
ATOM    244  HG  SER A  19       2.363   9.588   3.325  1.00 76.68           H  
ATOM    245  N   GLU A  20      -2.443   7.917   2.627  1.00 75.11           N  
ATOM    246  H   GLU A  20      -2.350   7.293   3.415  1.00 75.11           H  
ATOM    247  CA  GLU A  20      -3.775   7.946   1.971  1.00 75.11           C  
ATOM    248  HA  GLU A  20      -4.343   7.098   2.355  1.00 75.11           H  
ATOM    249  C   GLU A  20      -3.776   7.751   0.443  1.00 75.11           C  
ATOM    250  CB  GLU A  20      -4.548   9.212   2.388  1.00 75.11           C  
ATOM    251  HB2 GLU A  20      -5.445   9.317   1.778  1.00 75.11           H  
ATOM    252  HB3 GLU A  20      -3.927  10.091   2.217  1.00 75.11           H  
ATOM    253  O   GLU A  20      -4.832   7.652  -0.181  1.00 75.11           O  
ATOM    254  CG  GLU A  20      -4.980   9.154   3.859  1.00 75.11           C  
ATOM    255  HG2 GLU A  20      -5.930   8.625   3.930  1.00 75.11           H  
ATOM    256  HG3 GLU A  20      -4.252   8.585   4.437  1.00 75.11           H  
ATOM    257  CD  GLU A  20      -5.104  10.558   4.458  1.00 75.11           C  
ATOM    258  OE1 GLU A  20      -6.057  11.276   4.076  1.00 75.11           O  
ATOM    259  OE2 GLU A  20      -4.245  10.894   5.303  1.00 75.11           O  
ATOM    260  N   PHE A  21      -2.600   7.643  -0.175  1.00 79.47           N  
ATOM    261  H   PHE A  21      -1.781   7.879   0.367  1.00 79.47           H  
ATOM    262  CA  PHE A  21      -2.452   7.551  -1.617  1.00 79.47           C  
ATOM    263  HA  PHE A  21      -3.442   7.626  -2.067  1.00 79.47           H  
ATOM    264  C   PHE A  21      -1.865   6.209  -2.048  1.00 79.47           C  
ATOM    265  CB  PHE A  21      -1.654   8.748  -2.133  1.00 79.47           C  
ATOM    266  HB2 PHE A  21      -0.686   8.419  -2.511  1.00 79.47           H  
ATOM    267  HB3 PHE A  21      -1.449   9.430  -1.308  1.00 79.47           H  
ATOM    268  O   PHE A  21      -0.705   5.880  -1.780  1.00 79.47           O  
ATOM    269  CG  PHE A  21      -2.393   9.501  -3.218  1.00 79.47           C  
ATOM    270  CD1 PHE A  21      -2.123   9.248  -4.575  1.00 79.47           C  
ATOM    271  HD1 PHE A  21      -1.413   8.481  -4.845  1.00 79.47           H  
ATOM    272  CD2 PHE A  21      -3.360  10.464  -2.868  1.00 79.47           C  
ATOM    273  HD2 PHE A  21      -3.596  10.637  -1.828  1.00 79.47           H  
ATOM    274  CE1 PHE A  21      -2.771  10.000  -5.573  1.00 79.47           C  
ATOM    275  HE1 PHE A  21      -2.573   9.819  -6.620  1.00 79.47           H  
ATOM    276  CE2 PHE A  21      -3.993  11.224  -3.865  1.00 79.47           C  
ATOM    277  HE2 PHE A  21      -4.713  11.980  -3.585  1.00 79.47           H  
ATOM    278  CZ  PHE A  21      -3.692  10.999  -5.218  1.00 79.47           C  
ATOM    279  HZ  PHE A  21      -4.183  11.582  -5.983  1.00 79.47           H  
ATOM    280  N   CYS A  22      -2.683   5.453  -2.778  1.00 84.99           N  
ATOM    281  H   CYS A  22      -3.620   5.796  -2.931  1.00 84.99           H  
ATOM    282  CA  CYS A  22      -2.307   4.219  -3.452  1.00 84.99           C  
ATOM    283  HA  CYS A  22      -1.239   4.031  -3.338  1.00 84.99           H  
ATOM    284  C   CYS A  22      -2.657   4.330  -4.935  1.00 84.99           C  
ATOM    285  CB  CYS A  22      -3.086   3.046  -2.860  1.00 84.99           C  
ATOM    286  HB2 CYS A  22      -4.132   3.184  -3.136  1.00 84.99           H  
ATOM    287  HB3 CYS A  22      -2.982   3.007  -1.776  1.00 84.99           H  
ATOM    288  O   CYS A  22      -3.831   4.442  -5.283  1.00 84.99           O  
ATOM    289  SG  CYS A  22      -2.683   1.460  -3.589  1.00 84.99           S  
ATOM    290  N   ILE A  23      -1.650   4.268  -5.806  1.00 81.13           N  
ATOM    291  H   ILE A  23      -0.709   4.263  -5.440  1.00 81.13           H  
ATOM    292  CA  ILE A  23      -1.858   4.180  -7.266  1.00 81.13           C  
ATOM    293  HA  ILE A  23      -2.917   4.315  -7.484  1.00 81.13           H  
ATOM    294  C   ILE A  23      -1.506   2.771  -7.791  1.00 81.13           C  
ATOM    295  CB  ILE A  23      -1.108   5.334  -7.985  1.00 81.13           C  
ATOM    296  HB  ILE A  23      -0.037   5.187  -7.840  1.00 81.13           H  
ATOM    297  O   ILE A  23      -2.000   2.365  -8.835  1.00 81.13           O  
ATOM    298  CG1 ILE A  23      -1.491   6.708  -7.378  1.00 81.13           C  
ATOM    299 HG12 ILE A  23      -2.576   6.809  -7.347  1.00 81.13           H  
ATOM    300 HG13 ILE A  23      -1.117   6.749  -6.355  1.00 81.13           H  
ATOM    301  CG2 ILE A  23      -1.385   5.321  -9.501  1.00 81.13           C  
ATOM    302 HG21 ILE A  23      -0.827   6.108 -10.009  1.00 81.13           H  
ATOM    303 HG22 ILE A  23      -1.064   4.379  -9.945  1.00 81.13           H  
ATOM    304 HG23 ILE A  23      -2.451   5.456  -9.687  1.00 81.13           H  
ATOM    305  CD1 ILE A  23      -0.906   7.917  -8.122  1.00 81.13           C  
ATOM    306 HD11 ILE A  23       0.128   7.715  -8.400  1.00 81.13           H  
ATOM    307 HD12 ILE A  23      -0.909   8.793  -7.475  1.00 81.13           H  
ATOM    308 HD13 ILE A  23      -1.492   8.132  -9.016  1.00 81.13           H  
ATOM    309  N   LEU A  24      -0.661   2.037  -7.055  1.00 83.93           N  
ATOM    310  H   LEU A  24      -0.430   2.447  -6.162  1.00 83.93           H  
ATOM    311  CA  LEU A  24      -0.187   0.646  -7.250  1.00 83.93           C  
ATOM    312  HA  LEU A  24      -1.022  -0.054  -7.292  1.00 83.93           H  
ATOM    313  C   LEU A  24       0.704   0.272  -6.054  1.00 83.93           C  
ATOM    314  CB  LEU A  24       0.642   0.549  -8.549  1.00 83.93           C  
ATOM    315  HB2 LEU A  24       1.063   1.530  -8.772  1.00 83.93           H  
ATOM    316  HB3 LEU A  24       1.483  -0.128  -8.395  1.00 83.93           H  
ATOM    317  O   LEU A  24       0.624  -0.805  -5.461  1.00 83.93           O  
ATOM    318  CG  LEU A  24      -0.178   0.039  -9.752  1.00 83.93           C  
ATOM    319  HG  LEU A  24      -1.245   0.193  -9.594  1.00 83.93           H  
ATOM    320  CD1 LEU A  24       0.238   0.775 -11.025  1.00 83.93           C  
ATOM    321 HD11 LEU A  24       0.026   1.838 -10.910  1.00 83.93           H  
ATOM    322 HD12 LEU A  24      -0.341   0.401 -11.869  1.00 83.93           H  
ATOM    323 HD13 LEU A  24       1.302   0.631 -11.217  1.00 83.93           H  
ATOM    324  CD2 LEU A  24       0.034  -1.462  -9.957  1.00 83.93           C  
ATOM    325 HD21 LEU A  24       1.079  -1.670 -10.186  1.00 83.93           H  
ATOM    326 HD22 LEU A  24      -0.593  -1.807 -10.779  1.00 83.93           H  
ATOM    327 HD23 LEU A  24      -0.256  -1.991  -9.049  1.00 83.93           H  
ATOM    328  N   TRP A  25       1.532   1.246  -5.688  1.00 84.21           N  
ATOM    329  H   TRP A  25       1.512   2.093  -6.238  1.00 84.21           H  
ATOM    330  CA  TRP A  25       2.364   1.284  -4.501  1.00 84.21           C  
ATOM    331  HA  TRP A  25       2.221   0.372  -3.922  1.00 84.21           H  
ATOM    332  C   TRP A  25       1.938   2.477  -3.651  1.00 84.21           C  
ATOM    333  CB  TRP A  25       3.833   1.376  -4.926  1.00 84.21           C  
ATOM    334  HB2 TRP A  25       3.993   2.315  -5.456  1.00 84.21           H  
ATOM    335  HB3 TRP A  25       4.454   1.394  -4.030  1.00 84.21           H  
ATOM    336  O   TRP A  25       1.428   3.469  -4.182  1.00 84.21           O  
ATOM    337  CG  TRP A  25       4.290   0.247  -5.800  1.00 84.21           C  
ATOM    338  CD1 TRP A  25       4.121   0.149  -7.139  1.00 84.21           C  
ATOM    339  HD1 TRP A  25       3.640   0.897  -7.752  1.00 84.21           H  
ATOM    340  CD2 TRP A  25       4.992  -0.966  -5.409  1.00 84.21           C  
ATOM    341  CE2 TRP A  25       5.215  -1.769  -6.563  1.00 84.21           C  
ATOM    342  CE3 TRP A  25       5.470  -1.460  -4.187  1.00 84.21           C  
ATOM    343  HE3 TRP A  25       5.298  -0.863  -3.304  1.00 84.21           H  
ATOM    344  NE1 TRP A  25       4.647  -1.047  -7.590  1.00 84.21           N  
ATOM    345  HE1 TRP A  25       4.651  -1.324  -8.562  1.00 84.21           H  
ATOM    346  CH2 TRP A  25       6.380  -3.448  -5.264  1.00 84.21           C  
ATOM    347  HH2 TRP A  25       6.919  -4.381  -5.198  1.00 84.21           H  
ATOM    348  CZ2 TRP A  25       5.889  -2.998  -6.502  1.00 84.21           C  
ATOM    349  HZ2 TRP A  25       6.045  -3.581  -7.398  1.00 84.21           H  
ATOM    350  CZ3 TRP A  25       6.174  -2.675  -4.107  1.00 84.21           C  
ATOM    351  HZ3 TRP A  25       6.562  -3.006  -3.156  1.00 84.21           H  
ATOM    352  N   CYS A  26       2.139   2.378  -2.343  1.00 88.33           N  
ATOM    353  H   CYS A  26       2.490   1.509  -1.966  1.00 88.33           H  
ATOM    354  CA  CYS A  26       1.953   3.499  -1.443  1.00 88.33           C  
ATOM    355  HA  CYS A  26       0.955   3.913  -1.580  1.00 88.33           H  
ATOM    356  C   CYS A  26       2.974   4.568  -1.790  1.00 88.33           C  
ATOM    357  CB  CYS A  26       2.123   3.037   0.002  1.00 88.33           C  
ATOM    358  HB2 CYS A  26       2.112   3.910   0.655  1.00 88.33           H  
ATOM    359  HB3 CYS A  26       3.091   2.546   0.103  1.00 88.33           H  
ATOM    360  O   CYS A  26       4.178   4.321  -1.720  1.00 88.33           O  
ATOM    361  SG  CYS A  26       0.839   1.906   0.554  1.00 88.33           S  
ATOM    362  N   ILE A  27       2.499   5.745  -2.166  1.00 82.69           N  
ATOM    363  H   ILE A  27       1.501   5.899  -2.158  1.00 82.69           H  
ATOM    364  CA  ILE A  27       3.368   6.885  -2.431  1.00 82.69           C  
ATOM    365  HA  ILE A  27       4.406   6.552  -2.447  1.00 82.69           H  
ATOM    366  C   ILE A  27       3.247   7.856  -1.267  1.00 82.69           C  
ATOM    367  CB  ILE A  27       3.106   7.508  -3.816  1.00 82.69           C  
ATOM    368  HB  ILE A  27       3.816   8.327  -3.936  1.00 82.69           H  
ATOM    369  O   ILE A  27       2.152   8.095  -0.764  1.00 82.69           O  
ATOM    370  CG1 ILE A  27       1.685   8.091  -3.960  1.00 82.69           C  
ATOM    371 HG12 ILE A  27       0.942   7.298  -3.880  1.00 82.69           H  
ATOM    372 HG13 ILE A  27       1.517   8.812  -3.159  1.00 82.69           H  
ATOM    373  CG2 ILE A  27       3.410   6.466  -4.911  1.00 82.69           C  
ATOM    374 HG21 ILE A  27       2.644   5.690  -4.916  1.00 82.69           H  
ATOM    375 HG22 ILE A  27       3.435   6.947  -5.889  1.00 82.69           H  
ATOM    376 HG23 ILE A  27       4.382   6.008  -4.731  1.00 82.69           H  
ATOM    377  CD1 ILE A  27       1.482   8.840  -5.281  1.00 82.69           C  
ATOM    378 HD11 ILE A  27       0.569   9.432  -5.234  1.00 82.69           H  
ATOM    379 HD12 ILE A  27       2.316   9.521  -5.453  1.00 82.69           H  
ATOM    380 HD13 ILE A  27       1.410   8.134  -6.108  1.00 82.69           H  
ATOM    381  N   THR A  28       4.378   8.388  -0.819  1.00 74.78           N  
ATOM    382  H   THR A  28       5.239   8.190  -1.309  1.00 74.78           H  
ATOM    383  CA  THR A  28       4.375   9.537   0.081  1.00 74.78           C  
ATOM    384  HA  THR A  28       3.425   9.585   0.613  1.00 74.78           H  
ATOM    385  C   THR A  28       4.490  10.786  -0.775  1.00 74.78           C  
ATOM    386  CB  THR A  28       5.463   9.437   1.162  1.00 74.78           C  
ATOM    387  HB  THR A  28       5.286   8.526   1.734  1.00 74.78           H  
ATOM    388  O   THR A  28       5.418  10.897  -1.579  1.00 74.78           O  
ATOM    389  CG2 THR A  28       6.909   9.414   0.659  1.00 74.78           C  
ATOM    390 HG21 THR A  28       7.580   9.204   1.492  1.00 74.78           H  
ATOM    391 HG22 THR A  28       7.177  10.377   0.224  1.00 74.78           H  
ATOM    392 HG23 THR A  28       7.033   8.635  -0.094  1.00 74.78           H  
ATOM    393  OG1 THR A  28       5.333  10.525   2.038  1.00 74.78           O  
ATOM    394  HG1 THR A  28       6.177  10.678   2.467  1.00 74.78           H  
ATOM    395  N   PHE A  29       3.562  11.727  -0.619  1.00 67.82           N  
ATOM    396  H   PHE A  29       2.793  11.563   0.015  1.00 67.82           H  
ATOM    397  CA  PHE A  29       3.844  13.108  -0.986  1.00 67.82           C  
ATOM    398  HA  PHE A  29       4.404  13.142  -1.920  1.00 67.82           H  
ATOM    399  C   PHE A  29       4.718  13.660   0.130  1.00 67.82           C  
ATOM    400  CB  PHE A  29       2.565  13.929  -1.172  1.00 67.82           C  
ATOM    401  HB2 PHE A  29       2.827  14.895  -1.603  1.00 67.82           H  
ATOM    402  HB3 PHE A  29       2.109  14.122  -0.201  1.00 67.82           H  
ATOM    403  O   PHE A  29       4.240  14.310   1.056  1.00 67.82           O  
ATOM    404  CG  PHE A  29       1.533  13.265  -2.040  1.00 67.82           C  
ATOM    405  CD1 PHE A  29       1.603  13.355  -3.441  1.00 67.82           C  
ATOM    406  HD1 PHE A  29       2.415  13.893  -3.908  1.00 67.82           H  
ATOM    407  CD2 PHE A  29       0.482  12.574  -1.420  1.00 67.82           C  
ATOM    408  HD2 PHE A  29       0.415  12.523  -0.343  1.00 67.82           H  
ATOM    409  CE1 PHE A  29       0.601  12.765  -4.228  1.00 67.82           C  
ATOM    410  HE1 PHE A  29       0.635  12.849  -5.304  1.00 67.82           H  
ATOM    411  CE2 PHE A  29      -0.528  12.013  -2.203  1.00 67.82           C  
ATOM    412  HE2 PHE A  29      -1.374  11.565  -1.704  1.00 67.82           H  
ATOM    413  CZ  PHE A  29      -0.469  12.109  -3.604  1.00 67.82           C  
ATOM    414  HZ  PHE A  29      -1.271  11.722  -4.215  1.00 67.82           H  
ATOM    415  N   VAL A  30       6.008  13.333   0.097  1.00 63.08           N  
ATOM    416  H   VAL A  30       6.339  12.772  -0.675  1.00 63.08           H  
ATOM    417  CA  VAL A  30       6.940  14.249   0.732  1.00 63.08           C  
ATOM    418  HA  VAL A  30       6.546  14.532   1.708  1.00 63.08           H  
ATOM    419  C   VAL A  30       6.901  15.477  -0.168  1.00 63.08           C  
ATOM    420  CB  VAL A  30       8.319  13.613   0.985  1.00 63.08           C  
ATOM    421  HB  VAL A  30       8.143  12.637   1.437  1.00 63.08           H  
ATOM    422  O   VAL A  30       7.352  15.437  -1.309  1.00 63.08           O  
ATOM    423  CG1 VAL A  30       9.186  13.382  -0.255  1.00 63.08           C  
ATOM    424 HG11 VAL A  30      10.046  12.765   0.005  1.00 63.08           H  
ATOM    425 HG12 VAL A  30       9.548  14.332  -0.648  1.00 63.08           H  
ATOM    426 HG13 VAL A  30       8.605  12.881  -1.029  1.00 63.08           H  
ATOM    427  CG2 VAL A  30       9.096  14.436   2.016  1.00 63.08           C  
ATOM    428 HG21 VAL A  30      10.056  13.964   2.226  1.00 63.08           H  
ATOM    429 HG22 VAL A  30       9.272  15.440   1.630  1.00 63.08           H  
ATOM    430 HG23 VAL A  30       8.526  14.513   2.942  1.00 63.08           H  
ATOM    431  N   ASP A  31       6.197  16.507   0.288  1.00 56.92           N  
ATOM    432  H   ASP A  31       5.698  16.404   1.160  1.00 56.92           H  
ATOM    433  CA  ASP A  31       6.402  17.867  -0.189  1.00 56.92           C  
ATOM    434  HA  ASP A  31       6.171  17.941  -1.252  1.00 56.92           H  
ATOM    435  C   ASP A  31       7.895  18.154   0.035  1.00 56.92           C  
ATOM    436  CB  ASP A  31       5.456  18.791   0.596  1.00 56.92           C  
ATOM    437  HB2 ASP A  31       4.443  18.397   0.514  1.00 56.92           H  
ATOM    438  HB3 ASP A  31       5.724  18.776   1.653  1.00 56.92           H  
ATOM    439  O   ASP A  31       8.346  18.382   1.158  1.00 56.92           O  
ATOM    440  CG  ASP A  31       5.448  20.232   0.081  1.00 56.92           C  
ATOM    441  OD1 ASP A  31       5.969  21.113   0.799  1.00 56.92           O  
ATOM    442  OD2 ASP A  31       4.838  20.446  -0.991  1.00 56.92           O  
ATOM    443  N   SER A  32       8.697  17.910  -1.000  1.00 46.60           N  
ATOM    444  H   SER A  32       8.253  17.679  -1.878  1.00 46.60           H  
ATOM    445  CA  SER A  32      10.098  18.313  -1.105  1.00 46.60           C  
ATOM    446  HA  SER A  32      10.428  18.802  -0.188  1.00 46.60           H  
ATOM    447  C   SER A  32      10.202  19.363  -2.185  1.00 46.60           C  
ATOM    448  CB  SER A  32      11.022  17.148  -1.439  1.00 46.60           C  
ATOM    449  HB2 SER A  32      11.985  17.532  -1.776  1.00 46.60           H  
ATOM    450  HB3 SER A  32      10.577  16.534  -2.222  1.00 46.60           H  
ATOM    451  O   SER A  32       9.580  19.154  -3.252  1.00 46.60           O  
ATOM    452  OG  SER A  32      11.190  16.424  -0.247  1.00 46.60           O  
ATOM    453  HG  SER A  32      10.440  16.711   0.279  1.00 46.60           H  
ATOM    454  OXT SER A  32      10.966  20.312  -1.929  1.00 46.60           O  
TER     455      SER A  32                                                       
END   
