# Supplementary material for: δ‐Conotoxin Structure Prediction and Analysis through Large‐Scale Comparative and Deep Learning Modeling Approaches
Source: Adv Sci (Weinh). 2024 Jul 21;11(35):2404786. doi: 10.1002/advs.202404786 (PMC11425241; doi:10.1002/advs.202404786)
Supplement: Supplementary file 2 — Supporting Information [file ADVS-11-2404786-s001.gz › Data/Alphafold_results/MVIB/ranked_4.pdb]

ATOM      1  N   GLU A   1     -11.175   0.533  10.512  1.00 55.93           N  
ATOM      2  H   GLU A   1     -11.571  -0.039  11.244  1.00 55.93           H  
ATOM      3  H2  GLU A   1     -10.372   1.033  10.864  1.00 55.93           H  
ATOM      4  H3  GLU A   1     -11.812   1.260  10.218  1.00 55.93           H  
ATOM      5  CA  GLU A   1     -10.734  -0.257   9.340  1.00 55.93           C  
ATOM      6  HA  GLU A   1     -11.472  -1.025   9.111  1.00 55.93           H  
ATOM      7  C   GLU A   1      -9.406  -0.939   9.655  1.00 55.93           C  
ATOM      8  CB  GLU A   1     -10.595   0.639   8.102  1.00 55.93           C  
ATOM      9  HB2 GLU A   1     -11.587   0.814   7.686  1.00 55.93           H  
ATOM     10  HB3 GLU A   1     -10.028   0.087   7.352  1.00 55.93           H  
ATOM     11  O   GLU A   1      -8.591  -0.338  10.343  1.00 55.93           O  
ATOM     12  CG  GLU A   1      -9.897   1.989   8.355  1.00 55.93           C  
ATOM     13  HG2 GLU A   1      -9.242   1.936   9.225  1.00 55.93           H  
ATOM     14  HG3 GLU A   1      -9.270   2.212   7.492  1.00 55.93           H  
ATOM     15  CD  GLU A   1     -10.922   3.104   8.533  1.00 55.93           C  
ATOM     16  OE1 GLU A   1     -11.643   3.016   9.557  1.00 55.93           O  
ATOM     17  OE2 GLU A   1     -11.029   3.939   7.621  1.00 55.93           O  
ATOM     18  N   ALA A   2      -9.187  -2.185   9.228  1.00 70.84           N  
ATOM     19  H   ALA A   2      -9.842  -2.627   8.600  1.00 70.84           H  
ATOM     20  CA  ALA A   2      -7.861  -2.796   9.323  1.00 70.84           C  
ATOM     21  HA  ALA A   2      -7.334  -2.417  10.198  1.00 70.84           H  
ATOM     22  C   ALA A   2      -7.079  -2.397   8.072  1.00 70.84           C  
ATOM     23  CB  ALA A   2      -7.991  -4.317   9.480  1.00 70.84           C  
ATOM     24  HB1 ALA A   2      -6.997  -4.760   9.541  1.00 70.84           H  
ATOM     25  HB2 ALA A   2      -8.512  -4.740   8.621  1.00 70.84           H  
ATOM     26  HB3 ALA A   2      -8.541  -4.551  10.391  1.00 70.84           H  
ATOM     27  O   ALA A   2      -7.453  -2.792   6.970  1.00 70.84           O  
ATOM     28  N   CYS A   3      -6.040  -1.590   8.246  1.00 75.75           N  
ATOM     29  H   CYS A   3      -5.792  -1.284   9.176  1.00 75.75           H  
ATOM     30  CA  CYS A   3      -5.139  -1.222   7.170  1.00 75.75           C  
ATOM     31  HA  CYS A   3      -5.530  -1.624   6.235  1.00 75.75           H  
ATOM     32  C   CYS A   3      -3.766  -1.877   7.396  1.00 75.75           C  
ATOM     33  CB  CYS A   3      -5.144   0.303   7.015  1.00 75.75           C  
ATOM     34  HB2 CYS A   3      -6.178   0.626   6.889  1.00 75.75           H  
ATOM     35  HB3 CYS A   3      -4.623   0.562   6.093  1.00 75.75           H  
ATOM     36  O   CYS A   3      -3.370  -2.191   8.520  1.00 75.75           O  
ATOM     37  SG  CYS A   3      -4.435   1.240   8.390  1.00 75.75           S  
ATOM     38  N   TYR A   4      -3.050  -2.132   6.314  1.00 74.28           N  
ATOM     39  H   TYR A   4      -3.469  -1.898   5.425  1.00 74.28           H  
ATOM     40  CA  TYR A   4      -1.759  -2.785   6.275  1.00 74.28           C  
ATOM     41  HA  TYR A   4      -1.674  -3.465   7.123  1.00 74.28           H  
ATOM     42  C   TYR A   4      -0.642  -1.747   6.370  1.00 74.28           C  
ATOM     43  CB  TYR A   4      -1.645  -3.596   4.982  1.00 74.28           C  
ATOM     44  HB2 TYR A   4      -0.611  -3.925   4.886  1.00 74.28           H  
ATOM     45  HB3 TYR A   4      -1.867  -2.935   4.144  1.00 74.28           H  
ATOM     46  O   TYR A   4      -0.620  -0.760   5.631  1.00 74.28           O  
ATOM     47  CG  TYR A   4      -2.516  -4.828   4.868  1.00 74.28           C  
ATOM     48  CD1 TYR A   4      -2.438  -5.857   5.824  1.00 74.28           C  
ATOM     49  HD1 TYR A   4      -1.760  -5.766   6.660  1.00 74.28           H  
ATOM     50  CD2 TYR A   4      -3.354  -4.977   3.753  1.00 74.28           C  
ATOM     51  HD2 TYR A   4      -3.354  -4.219   2.983  1.00 74.28           H  
ATOM     52  CE1 TYR A   4      -3.260  -6.995   5.707  1.00 74.28           C  
ATOM     53  HE1 TYR A   4      -3.217  -7.771   6.457  1.00 74.28           H  
ATOM     54  CE2 TYR A   4      -4.171  -6.115   3.627  1.00 74.28           C  
ATOM     55  HE2 TYR A   4      -4.797  -6.250   2.757  1.00 74.28           H  
ATOM     56  OH  TYR A   4      -4.972  -8.189   4.512  1.00 74.28           O  
ATOM     57  HH  TYR A   4      -4.854  -8.799   5.244  1.00 74.28           H  
ATOM     58  CZ  TYR A   4      -4.152  -7.111   4.619  1.00 74.28           C  
ATOM     59  N   ASN A   5       0.313  -1.994   7.265  1.00 75.00           N  
ATOM     60  H   ASN A   5       0.232  -2.822   7.838  1.00 75.00           H  
ATOM     61  CA  ASN A   5       1.498  -1.154   7.412  1.00 75.00           C  
ATOM     62  HA  ASN A   5       1.176  -0.116   7.491  1.00 75.00           H  
ATOM     63  C   ASN A   5       2.409  -1.230   6.183  1.00 75.00           C  
ATOM     64  CB  ASN A   5       2.252  -1.554   8.695  1.00 75.00           C  
ATOM     65  HB2 ASN A   5       3.307  -1.293   8.600  1.00 75.00           H  
ATOM     66  HB3 ASN A   5       2.194  -2.632   8.847  1.00 75.00           H  
ATOM     67  O   ASN A   5       2.380  -2.209   5.431  1.00 75.00           O  
ATOM     68  CG  ASN A   5       1.734  -0.816   9.912  1.00 75.00           C  
ATOM     69  ND2 ASN A   5       1.672  -1.457  11.054  1.00 75.00           N  
ATOM     70 HD21 ASN A   5       1.322  -0.918  11.833  1.00 75.00           H  
ATOM     71 HD22 ASN A   5       1.961  -2.422  11.130  1.00 75.00           H  
ATOM     72  OD1 ASN A   5       1.408   0.354   9.860  1.00 75.00           O  
ATOM     73  N   ALA A   6       3.269  -0.224   6.020  1.00 75.16           N  
ATOM     74  H   ALA A   6       3.265   0.534   6.687  1.00 75.16           H  
ATOM     75  CA  ALA A   6       4.320  -0.241   5.008  1.00 75.16           C  
ATOM     76  HA  ALA A   6       3.840  -0.199   4.031  1.00 75.16           H  
ATOM     77  C   ALA A   6       5.159  -1.533   5.087  1.00 75.16           C  
ATOM     78  CB  ALA A   6       5.185   1.011   5.165  1.00 75.16           C  
ATOM     79  HB1 ALA A   6       5.685   1.002   6.134  1.00 75.16           H  
ATOM     80  HB2 ALA A   6       5.938   1.033   4.377  1.00 75.16           H  
ATOM     81  HB3 ALA A   6       4.562   1.902   5.087  1.00 75.16           H  
ATOM     82  O   ALA A   6       5.431  -2.052   6.168  1.00 75.16           O  
ATOM     83  N   GLY A   7       5.525  -2.076   3.929  1.00 72.39           N  
ATOM     84  H   GLY A   7       5.280  -1.583   3.082  1.00 72.39           H  
ATOM     85  CA  GLY A   7       6.186  -3.373   3.781  1.00 72.39           C  
ATOM     86  HA2 GLY A   7       6.719  -3.391   2.831  1.00 72.39           H  
ATOM     87  HA3 GLY A   7       6.915  -3.495   4.582  1.00 72.39           H  
ATOM     88  C   GLY A   7       5.245  -4.582   3.817  1.00 72.39           C  
ATOM     89  O   GLY A   7       5.686  -5.687   3.520  1.00 72.39           O  
ATOM     90  N   SER A   8       3.958  -4.415   4.134  1.00 78.27           N  
ATOM     91  H   SER A   8       3.633  -3.497   4.404  1.00 78.27           H  
ATOM     92  CA  SER A   8       2.991  -5.522   4.089  1.00 78.27           C  
ATOM     93  HA  SER A   8       3.432  -6.397   4.566  1.00 78.27           H  
ATOM     94  C   SER A   8       2.619  -5.875   2.654  1.00 78.27           C  
ATOM     95  CB  SER A   8       1.709  -5.174   4.829  1.00 78.27           C  
ATOM     96  HB2 SER A   8       1.018  -6.016   4.789  1.00 78.27           H  
ATOM     97  HB3 SER A   8       1.271  -4.317   4.318  1.00 78.27           H  
ATOM     98  O   SER A   8       2.476  -4.992   1.810  1.00 78.27           O  
ATOM     99  OG  SER A   8       1.967  -4.842   6.176  1.00 78.27           O  
ATOM    100  HG  SER A   8       2.311  -3.947   6.153  1.00 78.27           H  
ATOM    101  N   PHE A   9       2.412  -7.161   2.371  1.00 74.45           N  
ATOM    102  H   PHE A   9       2.520  -7.852   3.099  1.00 74.45           H  
ATOM    103  CA  PHE A   9       1.971  -7.605   1.052  1.00 74.45           C  
ATOM    104  HA  PHE A   9       2.580  -7.110   0.296  1.00 74.45           H  
ATOM    105  C   PHE A   9       0.505  -7.219   0.828  1.00 74.45           C  
ATOM    106  CB  PHE A   9       2.186  -9.113   0.907  1.00 74.45           C  
ATOM    107  HB2 PHE A   9       3.192  -9.368   1.240  1.00 74.45           H  
ATOM    108  HB3 PHE A   9       1.490  -9.644   1.556  1.00 74.45           H  
ATOM    109  O   PHE A   9      -0.385  -7.719   1.511  1.00 74.45           O  
ATOM    110  CG  PHE A   9       2.028  -9.600  -0.519  1.00 74.45           C  
ATOM    111  CD1 PHE A   9       0.889 -10.330  -0.903  1.00 74.45           C  
ATOM    112  HD1 PHE A   9       0.113 -10.539  -0.182  1.00 74.45           H  
ATOM    113  CD2 PHE A   9       3.027  -9.317  -1.469  1.00 74.45           C  
ATOM    114  HD2 PHE A   9       3.897  -8.744  -1.183  1.00 74.45           H  
ATOM    115  CE1 PHE A   9       0.764 -10.796  -2.225  1.00 74.45           C  
ATOM    116  HE1 PHE A   9      -0.106 -11.366  -2.515  1.00 74.45           H  
ATOM    117  CE2 PHE A   9       2.900  -9.774  -2.790  1.00 74.45           C  
ATOM    118  HE2 PHE A   9       3.671  -9.552  -3.513  1.00 74.45           H  
ATOM    119  CZ  PHE A   9       1.771 -10.521  -3.167  1.00 74.45           C  
ATOM    120  HZ  PHE A   9       1.675 -10.877  -4.183  1.00 74.45           H  
ATOM    121  N   CYS A  10       0.263  -6.332  -0.132  1.00 74.94           N  
ATOM    122  H   CYS A  10       1.047  -5.995  -0.673  1.00 74.94           H  
ATOM    123  CA  CYS A  10      -1.078  -5.900  -0.526  1.00 74.94           C  
ATOM    124  HA  CYS A  10      -1.797  -6.182   0.244  1.00 74.94           H  
ATOM    125  C   CYS A  10      -1.544  -6.604  -1.819  1.00 74.94           C  
ATOM    126  CB  CYS A  10      -1.053  -4.374  -0.574  1.00 74.94           C  
ATOM    127  HB2 CYS A  10      -0.166  -4.041  -1.113  1.00 74.94           H  
ATOM    128  HB3 CYS A  10      -0.975  -4.023   0.455  1.00 74.94           H  
ATOM    129  O   CYS A  10      -2.742  -6.709  -2.097  1.00 74.94           O  
ATOM    130  SG  CYS A  10      -2.493  -3.601  -1.325  1.00 74.94           S  
ATOM    131  N   GLY A  11      -0.604  -7.200  -2.564  1.00 69.71           N  
ATOM    132  H   GLY A  11       0.365  -7.048  -2.325  1.00 69.71           H  
ATOM    133  CA  GLY A  11      -0.881  -8.081  -3.691  1.00 69.71           C  
ATOM    134  HA2 GLY A  11      -1.523  -8.899  -3.365  1.00 69.71           H  
ATOM    135  HA3 GLY A  11       0.059  -8.500  -4.052  1.00 69.71           H  
ATOM    136  C   GLY A  11      -1.539  -7.340  -4.850  1.00 69.71           C  
ATOM    137  O   GLY A  11      -0.862  -6.637  -5.590  1.00 69.71           O  
ATOM    138  N   ILE A  12      -2.849  -7.539  -5.018  1.00 65.47           N  
ATOM    139  H   ILE A  12      -3.322  -8.081  -4.308  1.00 65.47           H  
ATOM    140  CA  ILE A  12      -3.656  -7.040  -6.149  1.00 65.47           C  
ATOM    141  HA  ILE A  12      -3.051  -6.338  -6.724  1.00 65.47           H  
ATOM    142  C   ILE A  12      -4.878  -6.244  -5.653  1.00 65.47           C  
ATOM    143  CB  ILE A  12      -4.052  -8.213  -7.098  1.00 65.47           C  
ATOM    144  HB  ILE A  12      -4.756  -8.855  -6.568  1.00 65.47           H  
ATOM    145  O   ILE A  12      -5.669  -5.769  -6.457  1.00 65.47           O  
ATOM    146  CG1 ILE A  12      -2.814  -9.071  -7.466  1.00 65.47           C  
ATOM    147 HG12 ILE A  12      -2.070  -8.441  -7.952  1.00 65.47           H  
ATOM    148 HG13 ILE A  12      -2.370  -9.474  -6.556  1.00 65.47           H  
ATOM    149  CG2 ILE A  12      -4.735  -7.731  -8.400  1.00 65.47           C  
ATOM    150 HG21 ILE A  12      -4.906  -8.554  -9.093  1.00 65.47           H  
ATOM    151 HG22 ILE A  12      -4.121  -6.973  -8.886  1.00 65.47           H  
ATOM    152 HG23 ILE A  12      -5.726  -7.325  -8.200  1.00 65.47           H  
ATOM    153  CD1 ILE A  12      -3.096 -10.285  -8.362  1.00 65.47           C  
ATOM    154 HD11 ILE A  12      -2.220 -10.934  -8.367  1.00 65.47           H  
ATOM    155 HD12 ILE A  12      -3.286  -9.974  -9.390  1.00 65.47           H  
ATOM    156 HD13 ILE A  12      -3.948 -10.845  -7.978  1.00 65.47           H  
ATOM    157  N   HIS A  13      -5.061  -6.081  -4.338  1.00 57.52           N  
ATOM    158  H   HIS A  13      -4.338  -6.373  -3.696  1.00 57.52           H  
ATOM    159  CA  HIS A  13      -6.207  -5.351  -3.792  1.00 57.52           C  
ATOM    160  HA  HIS A  13      -6.979  -5.253  -4.556  1.00 57.52           H  
ATOM    161  C   HIS A  13      -5.795  -3.934  -3.377  1.00 57.52           C  
ATOM    162  CB  HIS A  13      -6.871  -6.155  -2.670  1.00 57.52           C  
ATOM    163  HB2 HIS A  13      -7.604  -5.520  -2.171  1.00 57.52           H  
ATOM    164  HB3 HIS A  13      -6.122  -6.449  -1.936  1.00 57.52           H  
ATOM    165  O   HIS A  13      -5.452  -3.720  -2.211  1.00 57.52           O  
ATOM    166  CG  HIS A  13      -7.593  -7.372  -3.191  1.00 57.52           C  
ATOM    167  CD2 HIS A  13      -8.657  -7.389  -4.055  1.00 57.52           C  
ATOM    168  HD2 HIS A  13      -9.137  -6.525  -4.489  1.00 57.52           H  
ATOM    169  ND1 HIS A  13      -7.296  -8.679  -2.890  1.00 57.52           N  
ATOM    170  HD1 HIS A  13      -6.574  -8.989  -2.254  1.00 57.52           H  
ATOM    171  CE1 HIS A  13      -8.160  -9.465  -3.553  1.00 57.52           C  
ATOM    172  HE1 HIS A  13      -8.182 -10.544  -3.507  1.00 57.52           H  
ATOM    173  NE2 HIS A  13      -9.010  -8.724  -4.278  1.00 57.52           N  
ATOM    174  N   PRO A  14      -5.824  -2.955  -4.307  1.00 58.70           N  
ATOM    175  CA  PRO A  14      -5.602  -1.562  -3.959  1.00 58.70           C  
ATOM    176  HA  PRO A  14      -4.620  -1.433  -3.503  1.00 58.70           H  
ATOM    177  C   PRO A  14      -6.696  -1.143  -2.977  1.00 58.70           C  
ATOM    178  CB  PRO A  14      -5.671  -0.787  -5.280  1.00 58.70           C  
ATOM    179  HB2 PRO A  14      -6.050   0.225  -5.145  1.00 58.70           H  
ATOM    180  HB3 PRO A  14      -4.680  -0.761  -5.735  1.00 58.70           H  
ATOM    181  O   PRO A  14      -7.880  -1.203  -3.297  1.00 58.70           O  
ATOM    182  CG  PRO A  14      -6.603  -1.632  -6.146  1.00 58.70           C  
ATOM    183  HG2 PRO A  14      -6.411  -1.487  -7.209  1.00 58.70           H  
ATOM    184  HG3 PRO A  14      -7.644  -1.410  -5.909  1.00 58.70           H  
ATOM    185  CD  PRO A  14      -6.257  -3.045  -5.698  1.00 58.70           C  
ATOM    186  HD2 PRO A  14      -5.421  -3.395  -6.304  1.00 58.70           H  
ATOM    187  HD3 PRO A  14      -7.130  -3.684  -5.831  1.00 58.70           H  
ATOM    188  N   GLY A  15      -6.308  -0.764  -1.762  1.00 60.83           N  
ATOM    189  H   GLY A  15      -5.319  -0.752  -1.555  1.00 60.83           H  
ATOM    190  CA  GLY A  15      -7.251  -0.239  -0.772  1.00 60.83           C  
ATOM    191  HA2 GLY A  15      -7.113   0.840  -0.704  1.00 60.83           H  
ATOM    192  HA3 GLY A  15      -8.279  -0.415  -1.090  1.00 60.83           H  
ATOM    193  C   GLY A  15      -7.127  -0.804   0.635  1.00 60.83           C  
ATOM    194  O   GLY A  15      -7.869  -0.365   1.504  1.00 60.83           O  
ATOM    195  N   LEU A  16      -6.206  -1.736   0.899  1.00 69.60           N  
ATOM    196  H   LEU A  16      -5.699  -2.163   0.137  1.00 69.60           H  
ATOM    197  CA  LEU A  16      -5.962  -2.174   2.275  1.00 69.60           C  
ATOM    198  HA  LEU A  16      -6.764  -1.810   2.917  1.00 69.60           H  
ATOM    199  C   LEU A  16      -4.708  -1.575   2.910  1.00 69.60           C  
ATOM    200  CB  LEU A  16      -6.005  -3.701   2.403  1.00 69.60           C  
ATOM    201  HB2 LEU A  16      -5.690  -3.921   3.423  1.00 69.60           H  
ATOM    202  HB3 LEU A  16      -5.300  -4.155   1.707  1.00 69.60           H  
ATOM    203  O   LEU A  16      -4.487  -1.824   4.081  1.00 69.60           O  
ATOM    204  CG  LEU A  16      -7.402  -4.322   2.247  1.00 69.60           C  
ATOM    205  HG  LEU A  16      -8.163  -3.563   2.429  1.00 69.60           H  
ATOM    206  CD1 LEU A  16      -7.595  -4.893   0.843  1.00 69.60           C  
ATOM    207 HD11 LEU A  16      -8.600  -5.304   0.748  1.00 69.60           H  
ATOM    208 HD12 LEU A  16      -6.863  -5.677   0.648  1.00 69.60           H  
ATOM    209 HD13 LEU A  16      -7.473  -4.101   0.104  1.00 69.60           H  
ATOM    210  CD2 LEU A  16      -7.625  -5.457   3.254  1.00 69.60           C  
ATOM    211 HD21 LEU A  16      -6.962  -6.297   3.053  1.00 69.60           H  
ATOM    212 HD22 LEU A  16      -7.459  -5.090   4.267  1.00 69.60           H  
ATOM    213 HD23 LEU A  16      -8.657  -5.802   3.180  1.00 69.60           H  
ATOM    214  N   CYS A  17      -3.879  -0.801   2.215  1.00 73.14           N  
ATOM    215  H   CYS A  17      -4.132  -0.520   1.279  1.00 73.14           H  
ATOM    216  CA  CYS A  17      -2.711  -0.178   2.844  1.00 73.14           C  
ATOM    217  HA  CYS A  17      -2.242  -0.895   3.518  1.00 73.14           H  
ATOM    218  C   CYS A  17      -3.113   1.039   3.687  1.00 73.14           C  
ATOM    219  CB  CYS A  17      -1.688   0.167   1.766  1.00 73.14           C  
ATOM    220  HB2 CYS A  17      -0.862   0.726   2.207  1.00 73.14           H  
ATOM    221  HB3 CYS A  17      -2.168   0.805   1.025  1.00 73.14           H  
ATOM    222  O   CYS A  17      -3.952   1.830   3.271  1.00 73.14           O  
ATOM    223  SG  CYS A  17      -1.023  -1.273   0.912  1.00 73.14           S  
ATOM    224  N   CYS A  18      -2.495   1.211   4.860  1.00 76.48           N  
ATOM    225  H   CYS A  18      -1.844   0.510   5.185  1.00 76.48           H  
ATOM    226  CA  CYS A  18      -2.634   2.447   5.643  1.00 76.48           C  
ATOM    227  HA  CYS A  18      -3.690   2.671   5.793  1.00 76.48           H  
ATOM    228  C   CYS A  18      -2.001   3.640   4.919  1.00 76.48           C  
ATOM    229  CB  CYS A  18      -1.942   2.311   7.007  1.00 76.48           C  
ATOM    230  HB2 CYS A  18      -0.870   2.203   6.839  1.00 76.48           H  
ATOM    231  HB3 CYS A  18      -2.088   3.250   7.541  1.00 76.48           H  
ATOM    232  O   CYS A  18      -2.310   4.786   5.221  1.00 76.48           O  
ATOM    233  SG  CYS A  18      -2.452   0.979   8.115  1.00 76.48           S  
ATOM    234  N   SER A  19      -1.081   3.357   3.996  1.00 67.27           N  
ATOM    235  H   SER A  19      -0.935   2.382   3.776  1.00 67.27           H  
ATOM    236  CA  SER A  19      -0.565   4.330   3.047  1.00 67.27           C  
ATOM    237  HA  SER A  19      -0.689   5.334   3.455  1.00 67.27           H  
ATOM    238  C   SER A  19      -1.359   4.237   1.747  1.00 67.27           C  
ATOM    239  CB  SER A  19       0.922   4.074   2.820  1.00 67.27           C  
ATOM    240  HB2 SER A  19       1.405   3.834   3.767  1.00 67.27           H  
ATOM    241  HB3 SER A  19       1.049   3.241   2.129  1.00 67.27           H  
ATOM    242  O   SER A  19      -1.720   3.137   1.335  1.00 67.27           O  
ATOM    243  OG  SER A  19       1.509   5.243   2.299  1.00 67.27           O  
ATOM    244  HG  SER A  19       1.480   5.932   2.966  1.00 67.27           H  
ATOM    245  N   GLU A  20      -1.603   5.362   1.077  1.00 66.32           N  
ATOM    246  H   GLU A  20      -1.334   6.240   1.498  1.00 66.32           H  
ATOM    247  CA  GLU A  20      -2.409   5.438  -0.153  1.00 66.32           C  
ATOM    248  HA  GLU A  20      -3.403   5.046   0.062  1.00 66.32           H  
ATOM    249  C   GLU A  20      -1.888   4.583  -1.326  1.00 66.32           C  
ATOM    250  CB  GLU A  20      -2.540   6.918  -0.572  1.00 66.32           C  
ATOM    251  HB2 GLU A  20      -1.630   7.455  -0.306  1.00 66.32           H  
ATOM    252  HB3 GLU A  20      -2.640   6.982  -1.655  1.00 66.32           H  
ATOM    253  O   GLU A  20      -2.583   4.435  -2.330  1.00 66.32           O  
ATOM    254  CG  GLU A  20      -3.776   7.599   0.043  1.00 66.32           C  
ATOM    255  HG2 GLU A  20      -4.286   6.911   0.718  1.00 66.32           H  
ATOM    256  HG3 GLU A  20      -4.480   7.833  -0.755  1.00 66.32           H  
ATOM    257  CD  GLU A  20      -3.418   8.879   0.802  1.00 66.32           C  
ATOM    258  OE1 GLU A  20      -3.099   9.885   0.131  1.00 66.32           O  
ATOM    259  OE2 GLU A  20      -3.449   8.826   2.051  1.00 66.32           O  
ATOM    260  N   PHE A  21      -0.698   3.982  -1.216  1.00 69.53           N  
ATOM    261  H   PHE A  21      -0.199   4.072  -0.342  1.00 69.53           H  
ATOM    262  CA  PHE A  21      -0.064   3.255  -2.309  1.00 69.53           C  
ATOM    263  HA  PHE A  21      -0.721   3.308  -3.177  1.00 69.53           H  
ATOM    264  C   PHE A  21       0.157   1.764  -2.040  1.00 69.53           C  
ATOM    265  CB  PHE A  21       1.211   3.978  -2.729  1.00 69.53           C  
ATOM    266  HB2 PHE A  21       1.761   4.307  -1.847  1.00 69.53           H  
ATOM    267  HB3 PHE A  21       1.843   3.281  -3.280  1.00 69.53           H  
ATOM    268  O   PHE A  21       0.849   1.337  -1.113  1.00 69.53           O  
ATOM    269  CG  PHE A  21       0.920   5.162  -3.625  1.00 69.53           C  
ATOM    270  CD1 PHE A  21       1.023   5.021  -5.022  1.00 69.53           C  
ATOM    271  HD1 PHE A  21       1.311   4.073  -5.452  1.00 69.53           H  
ATOM    272  CD2 PHE A  21       0.516   6.393  -3.074  1.00 69.53           C  
ATOM    273  HD2 PHE A  21       0.412   6.505  -2.005  1.00 69.53           H  
ATOM    274  CE1 PHE A  21       0.761   6.116  -5.862  1.00 69.53           C  
ATOM    275  HE1 PHE A  21       0.844   6.011  -6.933  1.00 69.53           H  
ATOM    276  CE2 PHE A  21       0.276   7.494  -3.913  1.00 69.53           C  
ATOM    277  HE2 PHE A  21      -0.020   8.440  -3.485  1.00 69.53           H  
ATOM    278  CZ  PHE A  21       0.400   7.356  -5.306  1.00 69.53           C  
ATOM    279  HZ  PHE A  21       0.204   8.203  -5.948  1.00 69.53           H  
ATOM    280  N   CYS A  22      -0.382   0.972  -2.967  1.00 72.55           N  
ATOM    281  H   CYS A  22      -0.931   1.418  -3.687  1.00 72.55           H  
ATOM    282  CA  CYS A  22      -0.223  -0.470  -3.078  1.00 72.55           C  
ATOM    283  HA  CYS A  22       0.533  -0.828  -2.380  1.00 72.55           H  
ATOM    284  C   CYS A  22       0.205  -0.806  -4.510  1.00 72.55           C  
ATOM    285  CB  CYS A  22      -1.567  -1.115  -2.731  1.00 72.55           C  
ATOM    286  HB2 CYS A  22      -1.789  -0.915  -1.683  1.00 72.55           H  
ATOM    287  HB3 CYS A  22      -2.343  -0.636  -3.328  1.00 72.55           H  
ATOM    288  O   CYS A  22      -0.595  -0.693  -5.435  1.00 72.55           O  
ATOM    289  SG  CYS A  22      -1.679  -2.895  -3.035  1.00 72.55           S  
ATOM    290  N   ILE A  23       1.470  -1.192  -4.695  1.00 74.89           N  
ATOM    291  H   ILE A  23       2.090  -1.166  -3.899  1.00 74.89           H  
ATOM    292  CA  ILE A  23       1.999  -1.614  -6.010  1.00 74.89           C  
ATOM    293  HA  ILE A  23       1.250  -1.419  -6.778  1.00 74.89           H  
ATOM    294  C   ILE A  23       2.230  -3.137  -6.045  1.00 74.89           C  
ATOM    295  CB  ILE A  23       3.248  -0.770  -6.382  1.00 74.89           C  
ATOM    296  HB  ILE A  23       4.007  -0.919  -5.614  1.00 74.89           H  
ATOM    297  O   ILE A  23       2.095  -3.760  -7.088  1.00 74.89           O  
ATOM    298  CG1 ILE A  23       2.877   0.737  -6.420  1.00 74.89           C  
ATOM    299 HG12 ILE A  23       2.547   1.047  -5.429  1.00 74.89           H  
ATOM    300 HG13 ILE A  23       2.047   0.886  -7.110  1.00 74.89           H  
ATOM    301  CG2 ILE A  23       3.841  -1.217  -7.732  1.00 74.89           C  
ATOM    302 HG21 ILE A  23       4.737  -0.643  -7.968  1.00 74.89           H  
ATOM    303 HG22 ILE A  23       4.135  -2.266  -7.695  1.00 74.89           H  
ATOM    304 HG23 ILE A  23       3.106  -1.084  -8.525  1.00 74.89           H  
ATOM    305  CD1 ILE A  23       4.016   1.683  -6.823  1.00 74.89           C  
ATOM    306 HD11 ILE A  23       3.712   2.713  -6.633  1.00 74.89           H  
ATOM    307 HD12 ILE A  23       4.910   1.463  -6.240  1.00 74.89           H  
ATOM    308 HD13 ILE A  23       4.237   1.582  -7.885  1.00 74.89           H  
ATOM    309  N   LEU A  24       2.543  -3.729  -4.888  1.00 76.55           N  
ATOM    310  H   LEU A  24       2.543  -3.112  -4.088  1.00 76.55           H  
ATOM    311  CA  LEU A  24       2.708  -5.169  -4.595  1.00 76.55           C  
ATOM    312  HA  LEU A  24       1.850  -5.736  -4.956  1.00 76.55           H  
ATOM    313  C   LEU A  24       2.803  -5.329  -3.070  1.00 76.55           C  
ATOM    314  CB  LEU A  24       4.019  -5.677  -5.241  1.00 76.55           C  
ATOM    315  HB2 LEU A  24       4.531  -6.350  -4.553  1.00 76.55           H  
ATOM    316  HB3 LEU A  24       4.685  -4.828  -5.398  1.00 76.55           H  
ATOM    317  O   LEU A  24       2.172  -6.181  -2.442  1.00 76.55           O  
ATOM    318  CG  LEU A  24       3.809  -6.421  -6.574  1.00 76.55           C  
ATOM    319  HG  LEU A  24       2.937  -6.038  -7.103  1.00 76.55           H  
ATOM    320  CD1 LEU A  24       5.033  -6.244  -7.473  1.00 76.55           C  
ATOM    321 HD11 LEU A  24       5.154  -5.187  -7.711  1.00 76.55           H  
ATOM    322 HD12 LEU A  24       5.929  -6.614  -6.975  1.00 76.55           H  
ATOM    323 HD13 LEU A  24       4.881  -6.789  -8.405  1.00 76.55           H  
ATOM    324  CD2 LEU A  24       3.587  -7.915  -6.331  1.00 76.55           C  
ATOM    325 HD21 LEU A  24       2.717  -8.050  -5.687  1.00 76.55           H  
ATOM    326 HD22 LEU A  24       3.396  -8.411  -7.282  1.00 76.55           H  
ATOM    327 HD23 LEU A  24       4.464  -8.359  -5.859  1.00 76.55           H  
ATOM    328  N   TRP A  25       3.550  -4.402  -2.479  1.00 77.77           N  
ATOM    329  H   TRP A  25       4.040  -3.755  -3.080  1.00 77.77           H  
ATOM    330  CA  TRP A  25       3.657  -4.152  -1.054  1.00 77.77           C  
ATOM    331  HA  TRP A  25       3.078  -4.899  -0.511  1.00 77.77           H  
ATOM    332  C   TRP A  25       3.080  -2.767  -0.765  1.00 77.77           C  
ATOM    333  CB  TRP A  25       5.127  -4.280  -0.634  1.00 77.77           C  
ATOM    334  HB2 TRP A  25       5.675  -3.408  -0.993  1.00 77.77           H  
ATOM    335  HB3 TRP A  25       5.185  -4.282   0.454  1.00 77.77           H  
ATOM    336  O   TRP A  25       3.082  -1.898  -1.644  1.00 77.77           O  
ATOM    337  CG  TRP A  25       5.802  -5.512  -1.163  1.00 77.77           C  
ATOM    338  CD1 TRP A  25       6.410  -5.621  -2.368  1.00 77.77           C  
ATOM    339  HD1 TRP A  25       6.513  -4.816  -3.080  1.00 77.77           H  
ATOM    340  CD2 TRP A  25       5.906  -6.831  -0.550  1.00 77.77           C  
ATOM    341  CE2 TRP A  25       6.560  -7.708  -1.465  1.00 77.77           C  
ATOM    342  CE3 TRP A  25       5.519  -7.375   0.691  1.00 77.77           C  
ATOM    343  HE3 TRP A  25       5.042  -6.732   1.416  1.00 77.77           H  
ATOM    344  NE1 TRP A  25       6.845  -6.918  -2.557  1.00 77.77           N  
ATOM    345  HE1 TRP A  25       7.341  -7.226  -3.381  1.00 77.77           H  
ATOM    346  CH2 TRP A  25       6.412  -9.564   0.078  1.00 77.77           C  
ATOM    347  HH2 TRP A  25       6.606 -10.596   0.331  1.00 77.77           H  
ATOM    348  CZ2 TRP A  25       6.804  -9.057  -1.172  1.00 77.77           C  
ATOM    349  HZ2 TRP A  25       7.303  -9.692  -1.890  1.00 77.77           H  
ATOM    350  CZ3 TRP A  25       5.783  -8.720   1.010  1.00 77.77           C  
ATOM    351  HZ3 TRP A  25       5.506  -9.103   1.981  1.00 77.77           H  
ATOM    352  N   CYS A  26       2.586  -2.562   0.449  1.00 82.67           N  
ATOM    353  H   CYS A  26       2.561  -3.333   1.102  1.00 82.67           H  
ATOM    354  CA  CYS A  26       2.259  -1.236   0.941  1.00 82.67           C  
ATOM    355  HA  CYS A  26       1.572  -0.748   0.249  1.00 82.67           H  
ATOM    356  C   CYS A  26       3.542  -0.423   1.012  1.00 82.67           C  
ATOM    357  CB  CYS A  26       1.608  -1.343   2.319  1.00 82.67           C  
ATOM    358  HB2 CYS A  26       2.300  -1.843   2.997  1.00 82.67           H  
ATOM    359  HB3 CYS A  26       1.421  -0.339   2.699  1.00 82.67           H  
ATOM    360  O   CYS A  26       4.466  -0.787   1.737  1.00 82.67           O  
ATOM    361  SG  CYS A  26       0.053  -2.246   2.320  1.00 82.67           S  
ATOM    362  N   ILE A  27       3.608   0.664   0.262  1.00 76.47           N  
ATOM    363  H   ILE A  27       2.796   0.945  -0.269  1.00 76.47           H  
ATOM    364  CA  ILE A  27       4.737   1.587   0.313  1.00 76.47           C  
ATOM    365  HA  ILE A  27       5.528   1.168   0.935  1.00 76.47           H  
ATOM    366  C   ILE A  27       4.269   2.857   0.999  1.00 76.47           C  
ATOM    367  CB  ILE A  27       5.354   1.825  -1.080  1.00 76.47           C  
ATOM    368  HB  ILE A  27       6.158   2.552  -0.959  1.00 76.47           H  
ATOM    369  O   ILE A  27       3.152   3.301   0.768  1.00 76.47           O  
ATOM    370  CG1 ILE A  27       4.336   2.397  -2.090  1.00 76.47           C  
ATOM    371 HG12 ILE A  27       3.564   1.656  -2.300  1.00 76.47           H  
ATOM    372 HG13 ILE A  27       3.863   3.277  -1.655  1.00 76.47           H  
ATOM    373  CG2 ILE A  27       5.982   0.510  -1.583  1.00 76.47           C  
ATOM    374 HG21 ILE A  27       6.577   0.697  -2.477  1.00 76.47           H  
ATOM    375 HG22 ILE A  27       6.640   0.096  -0.819  1.00 76.47           H  
ATOM    376 HG23 ILE A  27       5.203  -0.216  -1.815  1.00 76.47           H  
ATOM    377  CD1 ILE A  27       4.966   2.849  -3.409  1.00 76.47           C  
ATOM    378 HD11 ILE A  27       5.750   3.580  -3.214  1.00 76.47           H  
ATOM    379 HD12 ILE A  27       4.203   3.312  -4.034  1.00 76.47           H  
ATOM    380 HD13 ILE A  27       5.386   1.996  -3.942  1.00 76.47           H  
ATOM    381  N   THR A  28       5.114   3.420   1.855  1.00 70.19           N  
ATOM    382  H   THR A  28       6.041   3.032   1.951  1.00 70.19           H  
ATOM    383  CA  THR A  28       4.907   4.765   2.384  1.00 70.19           C  
ATOM    384  HA  THR A  28       3.926   5.130   2.082  1.00 70.19           H  
ATOM    385  C   THR A  28       5.934   5.677   1.742  1.00 70.19           C  
ATOM    386  CB  THR A  28       4.931   4.790   3.921  1.00 70.19           C  
ATOM    387  HB  THR A  28       4.178   4.084   4.271  1.00 70.19           H  
ATOM    388  O   THR A  28       7.116   5.336   1.710  1.00 70.19           O  
ATOM    389  CG2 THR A  28       6.268   4.423   4.568  1.00 70.19           C  
ATOM    390 HG21 THR A  28       6.149   4.395   5.651  1.00 70.19           H  
ATOM    391 HG22 THR A  28       6.597   3.443   4.222  1.00 70.19           H  
ATOM    392 HG23 THR A  28       7.031   5.159   4.315  1.00 70.19           H  
ATOM    393  OG1 THR A  28       4.565   6.062   4.392  1.00 70.19           O  
ATOM    394  HG1 THR A  28       5.347   6.618   4.430  1.00 70.19           H  
ATOM    395  N   PHE A  29       5.500   6.836   1.254  1.00 63.52           N  
ATOM    396  H   PHE A  29       4.512   7.041   1.279  1.00 63.52           H  
ATOM    397  CA  PHE A  29       6.407   7.943   0.974  1.00 63.52           C  
ATOM    398  HA  PHE A  29       7.324   7.573   0.514  1.00 63.52           H  
ATOM    399  C   PHE A  29       6.772   8.566   2.319  1.00 63.52           C  
ATOM    400  CB  PHE A  29       5.767   8.957   0.014  1.00 63.52           C  
ATOM    401  HB2 PHE A  29       6.450   9.797  -0.108  1.00 63.52           H  
ATOM    402  HB3 PHE A  29       4.853   9.347   0.461  1.00 63.52           H  
ATOM    403  O   PHE A  29       6.283   9.632   2.680  1.00 63.52           O  
ATOM    404  CG  PHE A  29       5.438   8.401  -1.355  1.00 63.52           C  
ATOM    405  CD1 PHE A  29       6.379   8.476  -2.400  1.00 63.52           C  
ATOM    406  HD1 PHE A  29       7.342   8.932  -2.225  1.00 63.52           H  
ATOM    407  CD2 PHE A  29       4.182   7.814  -1.587  1.00 63.52           C  
ATOM    408  HD2 PHE A  29       3.448   7.762  -0.796  1.00 63.52           H  
ATOM    409  CE1 PHE A  29       6.063   7.970  -3.673  1.00 63.52           C  
ATOM    410  HE1 PHE A  29       6.785   8.038  -4.473  1.00 63.52           H  
ATOM    411  CE2 PHE A  29       3.879   7.298  -2.855  1.00 63.52           C  
ATOM    412  HE2 PHE A  29       2.920   6.837  -3.037  1.00 63.52           H  
ATOM    413  CZ  PHE A  29       4.809   7.379  -3.901  1.00 63.52           C  
ATOM    414  HZ  PHE A  29       4.560   6.990  -4.877  1.00 63.52           H  
ATOM    415  N   VAL A  30       7.567   7.859   3.125  1.00 59.26           N  
ATOM    416  H   VAL A  30       7.939   6.995   2.758  1.00 59.26           H  
ATOM    417  CA  VAL A  30       8.419   8.608   4.040  1.00 59.26           C  
ATOM    418  HA  VAL A  30       7.828   9.402   4.496  1.00 59.26           H  
ATOM    419  C   VAL A  30       9.427   9.264   3.105  1.00 59.26           C  
ATOM    420  CB  VAL A  30       8.987   7.742   5.188  1.00 59.26           C  
ATOM    421  HB  VAL A  30       8.431   6.805   5.223  1.00 59.26           H  
ATOM    422  O   VAL A  30      10.155   8.574   2.395  1.00 59.26           O  
ATOM    423  CG1 VAL A  30      10.474   7.384   5.106  1.00 59.26           C  
ATOM    424 HG11 VAL A  30      10.770   6.790   5.971  1.00 59.26           H  
ATOM    425 HG12 VAL A  30      11.083   8.288   5.079  1.00 59.26           H  
ATOM    426 HG13 VAL A  30      10.669   6.802   4.206  1.00 59.26           H  
ATOM    427  CG2 VAL A  30       8.738   8.446   6.527  1.00 59.26           C  
ATOM    428 HG21 VAL A  30       9.088   7.820   7.348  1.00 59.26           H  
ATOM    429 HG22 VAL A  30       9.275   9.395   6.549  1.00 59.26           H  
ATOM    430 HG23 VAL A  30       7.672   8.631   6.657  1.00 59.26           H  
ATOM    431  N   ASP A  31       9.314  10.580   2.976  1.00 56.10           N  
ATOM    432  H   ASP A  31       8.589  11.054   3.496  1.00 56.10           H  
ATOM    433  CA  ASP A  31      10.352  11.432   2.414  1.00 56.10           C  
ATOM    434  HA  ASP A  31      10.505  11.220   1.356  1.00 56.10           H  
ATOM    435  C   ASP A  31      11.632  11.114   3.199  1.00 56.10           C  
ATOM    436  CB  ASP A  31       9.873  12.882   2.579  1.00 56.10           C  
ATOM    437  HB2 ASP A  31       9.735  13.102   3.637  1.00 56.10           H  
ATOM    438  HB3 ASP A  31       8.899  12.982   2.100  1.00 56.10           H  
ATOM    439  O   ASP A  31      11.788  11.523   4.350  1.00 56.10           O  
ATOM    440  CG  ASP A  31      10.814  13.914   1.958  1.00 56.10           C  
ATOM    441  OD1 ASP A  31      11.393  14.713   2.726  1.00 56.10           O  
ATOM    442  OD2 ASP A  31      10.857  13.955   0.707  1.00 56.10           O  
ATOM    443  N   SER A  32      12.444  10.216   2.647  1.00 48.44           N  
ATOM    444  H   SER A  32      12.250   9.933   1.697  1.00 48.44           H  
ATOM    445  CA  SER A  32      13.741   9.820   3.183  1.00 48.44           C  
ATOM    446  HA  SER A  32      13.873  10.261   4.171  1.00 48.44           H  
ATOM    447  C   SER A  32      14.819  10.435   2.319  1.00 48.44           C  
ATOM    448  CB  SER A  32      13.888   8.297   3.239  1.00 48.44           C  
ATOM    449  HB2 SER A  32      13.005   7.815   2.818  1.00 48.44           H  
ATOM    450  HB3 SER A  32      14.762   7.995   2.662  1.00 48.44           H  
ATOM    451  O   SER A  32      14.675  10.358   1.077  1.00 48.44           O  
ATOM    452  OG  SER A  32      14.057   7.917   4.589  1.00 48.44           O  
ATOM    453  HG  SER A  32      14.386   8.711   5.016  1.00 48.44           H  
ATOM    454  OXT SER A  32      15.797  10.891   2.944  1.00 48.44           O  
TER     455      SER A  32                                                       
END   
