# Supplementary material for: δ‐Conotoxin Structure Prediction and Analysis through Large‐Scale Comparative and Deep Learning Modeling Approaches
Source: Adv Sci (Weinh). 2024 Jul 21;11(35):2404786. doi: 10.1002/advs.202404786 (PMC11425241; doi:10.1002/advs.202404786)
Supplement: Supplementary file 2 — Supporting Information [file ADVS-11-2404786-s001.gz › Data/Alphafold_results/MVIB/msas/pdb70_hits.hhr]

Query         MVIB 
Match_columns 32
No_of_seqs    5 out of 6
Neff          1.40829
Searched_HMMs 80799
Date          Wed Sep 29 14:45:40 2021
Command       /usr/bin/hhsearch -i /tmp/tmp2ya4d9wu/query.a3m -o /tmp/tmp2ya4d9wu/output.hhr -maxseq 1000000 -d /mnt/pdb70_database_path/pdb70 

 No Hit                             Prob E-value P-value  Score    SS Cols Query HMM  Template HMM
  1 1G1Z_A CONOTOXIN EVIA; three d  97.4 7.4E-07 9.2E-12   43.5   0.0   29    1-29      1-32  (33)
  2 1RMK_A Mu-O-conotoxin MrVIB; b  96.8 2.4E-05 2.9E-10   37.5   0.0   26    2-27      1-30  (31)
  3 1DKC_A ANTIFUNGAL PEPTIDE; THR  83.4    0.68 8.4E-06   24.3   0.0   23    2-24      2-26  (38)
  4 1Q3J_A ALO3; knottin, cystine-  79.0     1.3 1.6E-05   23.1   0.0   22    3-24      1-24  (36)
  5 2ML7_A Specific abundant prote  78.2     1.4 1.8E-05   22.8   0.0   21    3-23      1-22  (31)
  6 5XBD_A pB1; Disulfide bond, Pe  72.4     2.6 3.3E-05   22.0   0.0   23    2-24      1-24  (36)
  7 4AOQ_F CATIONIC TRYPSIN (E.C.3  69.4     3.5 4.3E-05   22.1   0.0   25    1-25      2-28  (37)
  8 2BBG_A POLLEN ALLERGEN 5; PROT  60.9     6.6 8.1E-05   21.4   0.0   14    7-20      8-21  (40)
  9 6PX7_A Venom polypeptide; disu  60.1       7 8.6E-05   20.0   0.0   24    1-25      5-28  (34)
 10 2N8H_A conotoxin-muOxi-GVIIJ;   53.6      11 0.00013   20.1   0.0   22    3-24      3-24  (35)
 11 2LZY_A ABU8-3; KNOTTIN, SPONGE  53.1      11 0.00014   19.5   0.0   22    2-23      2-24  (35)
 12 4AOR_F CATIONIC TRYPSIN (E.C.3  50.8      13 0.00016   20.0   0.0   25    1-25      2-28  (37)
 13 6P0F_A LlaJI.R1; YTH domain, r  39.5      25 0.00031   24.0   0.0   13   14-26     42-54  (185)
 14 2BDS_A BDS-I (NMR, 42 SIMULATE  37.8      27 0.00034   19.1   0.0   11    9-19     31-41  (43)
 15 2LMZ_A Conotoxin im17a; conoto  37.2      29 0.00035   19.1   0.0    6   25-30     24-29  (42)
 16 4PID_A Adenovirus protease (ad  30.3      44 0.00054   21.7   0.0   13   18-30    118-130 (204)
 17 4EKF_A Adenain (E.C.3.4.22.39)  29.8      45 0.00056   21.7   0.0   13   18-30    118-130 (204)
 18 6ENA_A Nemertide alpha-1; Neme  29.0      48 0.00059   17.3   0.0   21    2-23      1-21  (31)
 19 1WQK_A Toxin APETx1; Anthopleu  27.1      54 0.00067   17.8   0.0   11    9-19     29-39  (42)
 20 2MUB_A Toxin APETx2; Disulfide  27.0      54 0.00067   17.8   0.0   11    9-19     29-39  (42)
 21 5UV0_A (+)-limonene synthase;   22.6      75 0.00092   22.6   0.0    8    3-10      4-11  (607)
 22 5UV2_A (+)-limonene synthase;   22.6      75 0.00092   22.6   0.0    8    3-10      4-11  (607)

No 1
>1G1Z_A CONOTOXIN EVIA; three disulfide linkages, cis/trans isomerism; HET: NH2, HYP; NMR {N/A} SCOP: g.3.6.1
Probab=97.44  E-value=7.4e-07  Score=43.53  Aligned_cols=29  Identities=34%  Similarity=0.958  Sum_probs=26.8  Template_Neff=5.100

Q MVIB              1 EACYNAGSFCGIH---PGLCCSEFCILWCITF   29 (32)
Q Consensus         1 e~C~~~GtFCGI~---PGLCCSe~Cl~wcitf   29 (32)
                      |+|++.||+|+++   +++||||||+|++.+.
T Consensus         1 ~~C~~~Ge~C~~~~~~~~~CCsG~C~~vc~~~   32 (33)
T 1G1Z_A            1 DDCIKPYGFCSLPILKNGLCCSGACVGVCADL   32 (33)
T ss_dssp             CCCBCTTSBCCSSCSSCSCBTTBEESSBEECC
T ss_pred             CCCcCCCCcCCCcccCCCCcccCceEEEEeeC
Confidence            6899999999999   8999999999998764


No 2
>1RMK_A Mu-O-conotoxin MrVIB; beta sheet, cystine knot, TOXIN; NMR {Conus marmoreus} SCOP: g.3.6.1
Probab=96.76  E-value=2.4e-05  Score=37.54  Aligned_cols=26  Identities=23%  Similarity=0.595  Sum_probs=24.3  Template_Neff=5.400

Q MVIB              2 ACYNAGSFCGIH---PGLCCSE-FCILWCI   27 (32)
Q Consensus         2 ~C~~~GtFCGI~---PGLCCSe-~Cl~wci   27 (32)
                      +|++.||+|+++   +++|||| ||+|++|
T Consensus         1 ~C~~~ge~C~~~~~~~~~CCsg~~C~~~~C   30 (31)
T 1RMK_A            1 ACSKKWEYCIVPILGFVYCCPGLICGPFVC   30 (31)
T ss_dssp             CEECTTSCCCCCTTCCCEESTTCCBCSSSB
T ss_pred             CCcCCCccCCccccCcCccccCCeeEEEEe
Confidence            589999999999   8999999 9999976


No 3
>1DKC_A ANTIFUNGAL PEPTIDE; THREE-STRANDS BETA SHEET, ANTIFUNGAL PROTEIN; NMR {Phytolacca americana} SCOP: g.3.4.2
Probab=83.41  E-value=0.68  Score=24.27  Aligned_cols=23  Identities=35%  Similarity=1.070  Sum_probs=20.5  Template_Neff=3.400

Q MVIB              2 ACYNAGSFCGIH--PGLCCSEFCIL   24 (32)
Q Consensus         2 ~C~~~GtFCGI~--PGLCCSe~Cl~   24 (32)
                      .|++.|..|...  .++||||+|+-
T Consensus         2 ~cI~nG~~Ck~dGs~g~CcSGfC~q   26 (38)
T 1DKC_A            2 GCIKNGGRCNASAGPPYCCSSYCFQ   26 (38)
T ss_dssp             CCCSSSEEECTTSCCCCCSSSEEEE
T ss_pred             CcccCCCCcCCCCCCCcccceeeEE
Confidence            689999999877  89999999975


No 4
>1Q3J_A ALO3; knottin, cystine-knot, ANTIFUNGAL PROTEIN; NMR {N/A} SCOP: g.3.4.2
Probab=78.97  E-value=1.3  Score=23.06  Aligned_cols=22  Identities=36%  Similarity=0.951  Sum_probs=18.6  Template_Neff=3.300

Q MVIB              3 CYNAGSFCGIH--PGLCCSEFCIL   24 (32)
Q Consensus         3 C~~~GtFCGI~--PGLCCSe~Cl~   24 (32)
                      |++.|..|...  .++||||+|+-
T Consensus         1 CI~~G~~Ck~dgs~g~C~SG~C~q   24 (36)
T 1Q3J_A            1 CIKNGNGCQPNGSQGNCCSGYCHK   24 (36)
T ss_dssp             CCSSSSEEESSCSSCCCTTSCEEC
T ss_pred             CCCCCCccCCCCCCCccCcceeee
Confidence            67888888877  89999999954


No 5
>2ML7_A Specific abundant protein 3; ginsentide, UNKNOWN FUNCTION; NMR {Panax ginseng}
Probab=78.16  E-value=1.4  Score=22.78  Aligned_cols=21  Identities=38%  Similarity=1.217  Sum_probs=17.2  Template_Neff=1.900

Q MVIB              3 CYNAGSFCGIHPGLCCSE-FCI   23 (32)
Q Consensus         3 C~~~GtFCGI~PGLCCSe-~Cl   23 (32)
                      |++.|.+|.+.+..||.. .|+
T Consensus         1 c~~~GgfC~f~p~~CCg~cGCL   22 (31)
T 2ML7_A            1 CKSGGAWCGFDPHGCCGNCGCL   22 (31)
T ss_dssp             CBCSSCBCSSCTTCBSSSCEES
T ss_pred             CCCccceeeecCcCCcccccee
Confidence            688999999999999965 454


No 6
>5XBD_A pB1; Disulfide bond, Pereskia bleo, Cystein-rich; HET: PCA; NMR {Pereskia bleo}
Probab=72.43  E-value=2.6  Score=21.99  Aligned_cols=23  Identities=35%  Similarity=0.823  Sum_probs=18.9  Template_Neff=3.200

Q MVIB              2 ACYNAGSFCGIH-PGLCCSEFCIL   24 (32)
Q Consensus         2 ~C~~~GtFCGI~-PGLCCSe~Cl~   24 (32)
                      +|++.|..|.-- .++||||+|+-
T Consensus         1 ~Ci~nG~~CkdgS~G~CcSGfC~q   24 (36)
T 5XBD_A            1 XCKPNGAKCTEISIPPCCSNFCLR   24 (36)
T ss_dssp             CCCCSSCCBBTTBCCCCSSSBCCC
T ss_pred             CCCCCCCcccCCCCCCccCceeeE
Confidence            588999999833 78899999975


No 7
>4AOQ_F CATIONIC TRYPSIN (E.C.3.4.21.4), TRYPSIN INHIBITOR; HYDROLASE-INHIBITOR COMPLEX, MINIPROTEIN SCAFFOLD, KNOTTINS; HET: 1PE; 2.0A {BOS TAURUS}
Probab=69.39  E-value=3.5  Score=22.07  Aligned_cols=25  Identities=32%  Similarity=0.882  Sum_probs=19.7  Template_Neff=2.000

Q MVIB              1 EACYNAGSFCGIH--PGLCCSEFCILW   25 (32)
Q Consensus         1 e~C~~~GtFCGI~--PGLCCSe~Cl~w   25 (32)
                      +.|.+.|..|...  ...||||.|+-.
T Consensus         2 d~C~psG~iCs~~gp~e~CCSgsCVPh   28 (37)
T 4AOQ_F            2 DKCSPSGAICSGAGPPEQCCSGACVPH   28 (37)
T ss_dssp             -CCBCTTSEECTTSCGGGBTTSCEEEC
T ss_pred             CccCCCCcccCCCCCchhccCCccccc
Confidence            3688999999764  779999999743


No 8
>2BBG_A POLLEN ALLERGEN 5; PROTEIN ALLERGEN, SMALL HIGHLY DISULFIDE; NMR {Ambrosia trifida} SCOP: g.6.1.1
Probab=60.94  E-value=6.6  Score=21.39  Aligned_cols=14  Identities=43%  Similarity=0.975  Sum_probs=10.2  Template_Neff=1.400

Q MVIB              7 GSFCGIHPGLCCSE   20 (32)
Q Consensus         7 GtFCGI~PGLCCSe   20 (32)
                      |..|+-....|||.
T Consensus         8 G~~CGe~~~YCcS~   21 (40)
T 2BBG_A            8 GTNCGKVGKYCCSP   21 (40)
T ss_dssp             SSTTSCTTSEEECS
T ss_pred             CccCccccceEcCC
Confidence            56677777788874


No 9
>6PX7_A Venom polypeptide; disulfide-rich, assassin-fly, knottin, ultra-stable peptide; NMR {Dolopus genitalis}
Probab=60.06  E-value=7  Score=19.95  Aligned_cols=24  Identities=29%  Similarity=0.930  Sum_probs=20.3  Template_Neff=3.800

Q MVIB              1 EACYNAGSFCGIHPGLCCSEFCILW   25 (32)
Q Consensus         1 e~C~~~GtFCGI~PGLCCSe~Cl~w   25 (32)
                      +.|.+.|++|-.. ..|||..|..+
T Consensus         5 ~~C~~vGe~C~~~-~dCCSkrC~~y   28 (34)
T 6PX7_A            5 RQCKKIGEHCYVA-DECCSKRCLFY   28 (34)
T ss_dssp             CCSCCTTCBCSST-TTSTTSCCCTT
T ss_pred             hhccccCCccccc-ccccccccccc
Confidence            3688999999887 78999999875


No 10
>2N8H_A conotoxin-muOxi-GVIIJ; inhibitor cysteine knot, Toxin; HET: HYP; NMR {N/A}
Probab=53.64  E-value=11  Score=20.13  Aligned_cols=22  Identities=41%  Similarity=0.928  Sum_probs=17.4  Template_Neff=1.300

Q MVIB              3 CYNAGSFCGIHPGLCCSEFCIL   24 (32)
Q Consensus         3 C~~~GtFCGI~PGLCCSe~Cl~   24 (32)
                      |-+.+..|+...-.||||.|.-
T Consensus         3 cg~p~atcgkl~l~ccsg~c~~   24 (35)
T 2N8H_A            3 CGDPGATCGKLRLYCCSGFCDS   24 (35)
T ss_dssp             CBCTTSBCSSSSCCBSSSCEET
T ss_pred             CCCCCCccceEEEEechhhchh
Confidence            4566778888889999998853


No 11
>2LZY_A ABU8-3; KNOTTIN, SPONGE, TOXIN; HET: PCA; NMR {Asteropus}
Probab=53.11  E-value=11  Score=19.54  Aligned_cols=22  Identities=32%  Similarity=0.883  Sum_probs=18.4  Template_Neff=3.400

Q MVIB              2 ACYNAGSFCGIHPGLCCSE-FCI   23 (32)
Q Consensus         2 ~C~~~GtFCGI~PGLCCSe-~Cl   23 (32)
                      .|...||.|+..+..||.| .|.
T Consensus         2 ~C~~~Ge~C~~~f~~CCpG~~C~   24 (35)
T 2LZY_A            2 DCPGEGEQCDVEFNPCCPPLTCI   24 (35)
T ss_dssp             CCCCTTSEEESSSCCCCSSCEEE
T ss_pred             CCCCCCCCCCCCCccCCCCCeec
Confidence            5889999999987899998 443


No 12
>4AOR_F CATIONIC TRYPSIN (E.C.3.4.21.4), TRYPSIN INHIBITOR; HYDROLASE-INHIBITOR COMPLEX, MINIPROTEIN SCAFFOLD, KNOTTINS; HET: GOL, MES, IMD; 1.702A {BOS TAURUS}
Probab=50.76  E-value=13  Score=19.97  Aligned_cols=25  Identities=32%  Similarity=0.891  Sum_probs=19.3  Template_Neff=2.000

Q MVIB              1 EACYNAGSFCGIH--PGLCCSEFCILW   25 (32)
Q Consensus         1 e~C~~~GtFCGI~--PGLCCSe~Cl~w   25 (32)
                      +.|.+.|..|..+  ...||||.|+-.
T Consensus         2 d~C~psG~iCs~~gp~e~CCSgsCVPh   28 (37)
T 4AOR_F            2 DKCSPSGAICSGFGPPEQCCSGACVPH   28 (37)
T ss_dssp             --CBCTTCEECTTSCGGGBTTSCEEEC
T ss_pred             CccCCCCcccCCCCCchhccCCccccc
Confidence            3688999999765  779999999743


No 13
>6P0F_A LlaJI.R1; YTH domain, restriction endonuclease, DNA; HET: MES, MSE; 1.683A {Thermococcus gammatolerans (strain DSM 15229 / JCM 11827 / EJ3)}
Probab=39.51  E-value=25  Score=23.97  Aligned_cols=13  Identities=38%  Similarity=1.224  Sum_probs=10.7  Template_Neff=1.000

Q MVIB             14 PGLCCSEFCILWC   26 (32)
Q Consensus        14 PGLCCSe~Cl~wc   26 (32)
                      ..+|||..|.|+-
T Consensus        42 ldnccsdvcyfwg   54 (185)
T 6P0F_A           42 LDNCCSDVCYFWG   54 (185)
T ss_dssp             HHHHCSSEEEEEE
T ss_pred             HHhcchhchhhcc
Confidence            5789999998873


No 14
>2BDS_A BDS-I (NMR, 42 SIMULATED ANNEALING; ANTI-HYPERTENSIVE, ANTI-VIRAL PROTEIN; NMR {Anemonia sulcata} SCOP: g.9.1.1
Probab=37.83  E-value=27  Score=19.08  Aligned_cols=11  Identities=36%  Similarity=1.011  Sum_probs=5.8  Template_Neff=2.600

Q MVIB              9 FCGIHPGLCCS   19 (32)
Q Consensus         9 FCGI~PGLCCS   19 (32)
                      .|......||.
T Consensus        31 ~C~~~~giCCy   41 (43)
T 2BDS_A           31 NCYKWPNICCY   41 (43)
T ss_dssp             EEEETTEEEEC
T ss_pred             ccccccceeee
Confidence            35545556664


No 15
>2LMZ_A Conotoxin im17a; conotoxin, novel, helix, hairpin, Conus; NMR {Conus imperialis}
Probab=37.16  E-value=29  Score=19.12  Aligned_cols=6  Identities=67%  Similarity=1.940  Sum_probs=3.3  Template_Neff=1.700

Q MVIB             25 WCITFV   30 (32)
Q Consensus        25 wcitf~   30 (32)
                      .||+|+
T Consensus        24 ~CCdfV   29 (42)
T 2LMZ_A           24 WCCDFV   29 (42)
T ss_dssp             HHHHHH
T ss_pred             chhhHH
Confidence            455555


No 16
>4PID_A Adenovirus protease (adenain) (E.C.3.4.22.39), GLY-VAL-GLN-SER-LEU-LYS-ARG-ARG-ARG-CYS-PHE; Adenain, cysteine protease, adenovirus, pVIc; HET: 2UQ; 1.59A {Human adenovirus 2}
Probab=30.25  E-value=44  Score=21.73  Aligned_cols=13  Identities=38%  Similarity=0.802  Sum_probs=7.6  Template_Neff=5.700

Q MVIB             18 CSEFCILWCITFV   30 (32)
Q Consensus        18 CSe~Cl~wcitf~   30 (32)
                      .|..|..+|+.|+
T Consensus       118 ~s~~CG~yCl~fL  130 (204)
T 4PID_A          118 NSAACGLFCCMFL  130 (204)
T ss_dssp             TCCCHHHHHHHHH
T ss_pred             CCChHHHHHHHHH
Confidence            3556666666554


No 17
>4EKF_A Adenain (E.C.3.4.22.39); alpha and beta protein (a+b); 0.98A {Human adenovirus 2}
Probab=29.83  E-value=45  Score=21.68  Aligned_cols=13  Identities=31%  Similarity=0.521  Sum_probs=7.6  Template_Neff=5.700

Q MVIB             18 CSEFCILWCITFV   30 (32)
Q Consensus        18 CSe~Cl~wcitf~   30 (32)
                      .|..|..+|+.|+
T Consensus       118 ~s~~CG~yCl~fL  130 (204)
T 4EKF_A          118 NSAAAGLFCCMFL  130 (204)
T ss_dssp             TCCCHHHHHHHHH
T ss_pred             CCchHHHHHHHHH
Confidence            3556666666554


No 18
>6ENA_A Nemertide alpha-1; Nemertea, Lineus Longissimus, toxin, inhibitor; HET: HYP; NMR {N/A}
Probab=28.97  E-value=48  Score=17.30  Aligned_cols=21  Identities=38%  Similarity=1.023  Sum_probs=14.4  Template_Neff=1.000

Q MVIB              2 ACYNAGSFCGIHPGLCCSEFCI   23 (32)
Q Consensus         2 ~C~~~GtFCGI~PGLCCSe~Cl   23 (32)
                      .|+..|.+|... ..||.-.|.
T Consensus         1 gciatgsfctls-kgcctkncg   21 (31)
T 6ENA_A            1 GCIATGSFCTLS-KGCCTKNCG   21 (31)
T ss_dssp             CCBCTTSBCSSG-GGBTTSCBC
T ss_pred             CceeccCeeeec-CCccccccc
Confidence            478889999876 456655443


No 19
>1WQK_A Toxin APETx1; Anthopleura elegantissima, sea anemone toxin; NMR {Anthopleura elegantissima}
Probab=27.11  E-value=54  Score=17.82  Aligned_cols=11  Identities=45%  Similarity=1.292  Sum_probs=5.8  Template_Neff=2.800

Q MVIB              9 FCGIHPGLCCS   19 (32)
Q Consensus         9 FCGI~PGLCCS   19 (32)
                      .|..+...||.
T Consensus        29 ~C~~~~g~CCy   39 (42)
T 1WQK_A           29 SCGYFLGICCY   39 (42)
T ss_dssp             EEEETTEEEEE
T ss_pred             cceeeCceeee
Confidence            34545556664


No 20
>2MUB_A Toxin APETx2; Disulfide-rich toxin, Defensin fold, Toxin; NMR {N/A}
Probab=27.03  E-value=54  Score=17.78  Aligned_cols=11  Identities=36%  Similarity=1.041  Sum_probs=5.8  Template_Neff=2.900

Q MVIB              9 FCGIHPGLCCS   19 (32)
Q Consensus         9 FCGI~PGLCCS   19 (32)
                      .|..+...||.
T Consensus        29 ~C~~~~giCCy   39 (42)
T 2MUB_A           29 SCRYFLGTCCT   39 (42)
T ss_dssp             EEECSSSEEEE
T ss_pred             ccccccceeee
Confidence            45555556664


No 21
>5UV0_A (+)-limonene synthase; Terpene synthase, enantiomer, terpene synthase; 2.3A {Citrus sinensis}
Probab=22.59  E-value=75  Score=22.55  Aligned_cols=8  Identities=25%  Similarity=0.804  Sum_probs=0.0  Template_Neff=7.800

Q MVIB              3 CYNAGSFC   10 (32)
Q Consensus         3 C~~~GtFC   10 (32)
                      |++....|
T Consensus         4 ~~~~~~~~   11 (607)
T 5UV0_A            4 CINPSTLA   11 (607)
T ss_dssp             --------
T ss_pred             cCCHHHhc
Confidence            34444333


No 22
>5UV2_A (+)-limonene synthase; Terpene synthase, enantiomer, terpene synthase; HET: LA6; 2.2A {Citrus sinensis}
Probab=22.59  E-value=75  Score=22.55  Aligned_cols=8  Identities=25%  Similarity=0.804  Sum_probs=0.0  Template_Neff=7.800

Q MVIB              3 CYNAGSFC   10 (32)
Q Consensus         3 C~~~GtFC   10 (32)
                      |++....|
T Consensus         4 ~~~~~~~~   11 (607)
T 5UV2_A            4 CINPSTLA   11 (607)
T ss_dssp             --------
T ss_pred             cCCHHHhc
Confidence            34444333
