# Supplementary material for: δ‐Conotoxin Structure Prediction and Analysis through Large‐Scale Comparative and Deep Learning Modeling Approaches
Source: Adv Sci (Weinh). 2024 Jul 21;11(35):2404786. doi: 10.1002/advs.202404786 (PMC11425241; doi:10.1002/advs.202404786)
Supplement: Supplementary file 2 — Supporting Information [file ADVS-11-2404786-s001.gz › Data/Alphafold_results/MVIC/ranked_2.pdb]

ATOM      1  N   ASP A   1       0.140  13.577   8.620  1.00 54.00           N  
ATOM      2  H   ASP A   1       0.491  13.828   7.707  1.00 54.00           H  
ATOM      3  H2  ASP A   1      -0.656  14.169   8.809  1.00 54.00           H  
ATOM      4  H3  ASP A   1       0.862  13.698   9.315  1.00 54.00           H  
ATOM      5  CA  ASP A   1      -0.320  12.177   8.559  1.00 54.00           C  
ATOM      6  HA  ASP A   1      -0.545  11.819   9.564  1.00 54.00           H  
ATOM      7  C   ASP A   1       0.814  11.356   7.975  1.00 54.00           C  
ATOM      8  CB  ASP A   1      -1.614  12.104   7.736  1.00 54.00           C  
ATOM      9  HB2 ASP A   1      -1.421  12.404   6.706  1.00 54.00           H  
ATOM     10  HB3 ASP A   1      -1.994  11.082   7.745  1.00 54.00           H  
ATOM     11  O   ASP A   1       1.245  11.654   6.868  1.00 54.00           O  
ATOM     12  CG  ASP A   1      -2.622  13.056   8.375  1.00 54.00           C  
ATOM     13  OD1 ASP A   1      -3.347  12.591   9.271  1.00 54.00           O  
ATOM     14  OD2 ASP A   1      -2.440  14.275   8.153  1.00 54.00           O  
ATOM     15  N   GLU A   2       1.414  10.451   8.748  1.00 68.20           N  
ATOM     16  H   GLU A   2       1.011  10.184   9.635  1.00 68.20           H  
ATOM     17  CA  GLU A   2       2.519   9.620   8.255  1.00 68.20           C  
ATOM     18  HA  GLU A   2       3.223  10.242   7.703  1.00 68.20           H  
ATOM     19  C   GLU A   2       1.935   8.584   7.303  1.00 68.20           C  
ATOM     20  CB  GLU A   2       3.279   8.985   9.431  1.00 68.20           C  
ATOM     21  HB2 GLU A   2       2.617   8.326   9.992  1.00 68.20           H  
ATOM     22  HB3 GLU A   2       3.596   9.790  10.095  1.00 68.20           H  
ATOM     23  O   GLU A   2       1.166   7.723   7.724  1.00 68.20           O  
ATOM     24  CG  GLU A   2       4.523   8.204   8.983  1.00 68.20           C  
ATOM     25  HG2 GLU A   2       4.215   7.281   8.491  1.00 68.20           H  
ATOM     26  HG3 GLU A   2       5.075   8.802   8.258  1.00 68.20           H  
ATOM     27  CD  GLU A   2       5.427   7.897  10.185  1.00 68.20           C  
ATOM     28  OE1 GLU A   2       5.279   6.799  10.769  1.00 68.20           O  
ATOM     29  OE2 GLU A   2       6.239   8.787  10.527  1.00 68.20           O  
ATOM     30  N   CYS A   3       2.236   8.718   6.015  1.00 74.59           N  
ATOM     31  H   CYS A   3       2.857   9.457   5.716  1.00 74.59           H  
ATOM     32  CA  CYS A   3       1.803   7.760   5.022  1.00 74.59           C  
ATOM     33  HA  CYS A   3       1.198   7.016   5.540  1.00 74.59           H  
ATOM     34  C   CYS A   3       3.008   6.999   4.454  1.00 74.59           C  
ATOM     35  CB  CYS A   3       0.864   8.437   4.013  1.00 74.59           C  
ATOM     36  HB2 CYS A   3       0.425   7.667   3.378  1.00 74.59           H  
ATOM     37  HB3 CYS A   3       0.050   8.894   4.576  1.00 74.59           H  
ATOM     38  O   CYS A   3       4.113   7.525   4.326  1.00 74.59           O  
ATOM     39  SG  CYS A   3       1.599   9.711   2.967  1.00 74.59           S  
ATOM     40  N   TYR A   4       2.802   5.728   4.147  1.00 75.04           N  
ATOM     41  H   TYR A   4       1.879   5.359   4.324  1.00 75.04           H  
ATOM     42  CA  TYR A   4       3.787   4.819   3.610  1.00 75.04           C  
ATOM     43  HA  TYR A   4       4.738   5.046   4.091  1.00 75.04           H  
ATOM     44  C   TYR A   4       3.903   4.994   2.094  1.00 75.04           C  
ATOM     45  CB  TYR A   4       3.395   3.386   3.969  1.00 75.04           C  
ATOM     46  HB2 TYR A   4       2.387   3.198   3.599  1.00 75.04           H  
ATOM     47  HB3 TYR A   4       4.075   2.709   3.452  1.00 75.04           H  
ATOM     48  O   TYR A   4       2.881   4.962   1.394  1.00 75.04           O  
ATOM     49  CG  TYR A   4       3.455   3.064   5.446  1.00 75.04           C  
ATOM     50  CD1 TYR A   4       4.649   3.249   6.169  1.00 75.04           C  
ATOM     51  HD1 TYR A   4       5.533   3.625   5.675  1.00 75.04           H  
ATOM     52  CD2 TYR A   4       2.312   2.577   6.100  1.00 75.04           C  
ATOM     53  HD2 TYR A   4       1.409   2.401   5.534  1.00 75.04           H  
ATOM     54  CE1 TYR A   4       4.685   3.005   7.554  1.00 75.04           C  
ATOM     55  HE1 TYR A   4       5.588   3.200   8.114  1.00 75.04           H  
ATOM     56  CE2 TYR A   4       2.349   2.313   7.482  1.00 75.04           C  
ATOM     57  HE2 TYR A   4       1.481   1.925   7.994  1.00 75.04           H  
ATOM     58  OH  TYR A   4       3.535   2.360   9.561  1.00 75.04           O  
ATOM     59  HH  TYR A   4       4.327   2.738   9.951  1.00 75.04           H  
ATOM     60  CZ  TYR A   4       3.525   2.554   8.217  1.00 75.04           C  
ATOM     61  N   PRO A   5       5.129   5.143   1.565  1.00 76.16           N  
ATOM     62  CA  PRO A   5       5.345   5.222   0.131  1.00 76.16           C  
ATOM     63  HA  PRO A   5       4.686   5.982  -0.288  1.00 76.16           H  
ATOM     64  C   PRO A   5       5.045   3.874  -0.548  1.00 76.16           C  
ATOM     65  CB  PRO A   5       6.801   5.673  -0.034  1.00 76.16           C  
ATOM     66  HB2 PRO A   5       7.266   5.269  -0.933  1.00 76.16           H  
ATOM     67  HB3 PRO A   5       6.837   6.762  -0.048  1.00 76.16           H  
ATOM     68  O   PRO A   5       5.043   2.824   0.113  1.00 76.16           O  
ATOM     69  CG  PRO A   5       7.494   5.164   1.226  1.00 76.16           C  
ATOM     70  HG2 PRO A   5       7.817   4.135   1.071  1.00 76.16           H  
ATOM     71  HG3 PRO A   5       8.345   5.789   1.498  1.00 76.16           H  
ATOM     72  CD  PRO A   5       6.394   5.223   2.285  1.00 76.16           C  
ATOM     73  HD2 PRO A   5       6.445   6.174   2.815  1.00 76.16           H  
ATOM     74  HD3 PRO A   5       6.512   4.397   2.986  1.00 76.16           H  
ATOM     75  N   PRO A   6       4.807   3.869  -1.870  1.00 78.22           N  
ATOM     76  CA  PRO A   6       4.614   2.636  -2.625  1.00 78.22           C  
ATOM     77  HA  PRO A   6       3.715   2.137  -2.266  1.00 78.22           H  
ATOM     78  C   PRO A   6       5.809   1.680  -2.465  1.00 78.22           C  
ATOM     79  CB  PRO A   6       4.389   3.075  -4.072  1.00 78.22           C  
ATOM     80  HB2 PRO A   6       4.796   2.366  -4.793  1.00 78.22           H  
ATOM     81  HB3 PRO A   6       3.319   3.208  -4.232  1.00 78.22           H  
ATOM     82  O   PRO A   6       6.955   2.104  -2.346  1.00 78.22           O  
ATOM     83  CG  PRO A   6       5.086   4.433  -4.153  1.00 78.22           C  
ATOM     84  HG2 PRO A   6       4.666   5.061  -4.939  1.00 78.22           H  
ATOM     85  HG3 PRO A   6       6.156   4.290  -4.305  1.00 78.22           H  
ATOM     86  CD  PRO A   6       4.837   5.016  -2.766  1.00 78.22           C  
ATOM     87  HD2 PRO A   6       5.629   5.723  -2.518  1.00 78.22           H  
ATOM     88  HD3 PRO A   6       3.869   5.516  -2.746  1.00 78.22           H  
ATOM     89  N   GLY A   7       5.530   0.378  -2.413  1.00 74.25           N  
ATOM     90  H   GLY A   7       4.569   0.105  -2.560  1.00 74.25           H  
ATOM     91  CA  GLY A   7       6.486  -0.688  -2.100  1.00 74.25           C  
ATOM     92  HA2 GLY A   7       6.155  -1.609  -2.580  1.00 74.25           H  
ATOM     93  HA3 GLY A   7       7.463  -0.424  -2.506  1.00 74.25           H  
ATOM     94  C   GLY A   7       6.661  -0.971  -0.604  1.00 74.25           C  
ATOM     95  O   GLY A   7       7.237  -1.994  -0.241  1.00 74.25           O  
ATOM     96  N   THR A   8       6.140  -0.116   0.280  1.00 79.46           N  
ATOM     97  H   THR A   8       5.705   0.730  -0.058  1.00 79.46           H  
ATOM     98  CA  THR A   8       6.236  -0.331   1.731  1.00 79.46           C  
ATOM     99  HA  THR A   8       7.246  -0.667   1.964  1.00 79.46           H  
ATOM    100  C   THR A   8       5.247  -1.387   2.199  1.00 79.46           C  
ATOM    101  CB  THR A   8       5.985   0.955   2.510  1.00 79.46           C  
ATOM    102  HB  THR A   8       4.950   1.254   2.344  1.00 79.46           H  
ATOM    103  O   THR A   8       4.108  -1.436   1.732  1.00 79.46           O  
ATOM    104  CG2 THR A   8       6.257   0.821   4.010  1.00 79.46           C  
ATOM    105 HG21 THR A   8       5.435   0.298   4.498  1.00 79.46           H  
ATOM    106 HG22 THR A   8       7.191   0.286   4.178  1.00 79.46           H  
ATOM    107 HG23 THR A   8       6.343   1.814   4.451  1.00 79.46           H  
ATOM    108  OG1 THR A   8       6.832   1.961   2.032  1.00 79.46           O  
ATOM    109  HG1 THR A   8       6.392   2.331   1.263  1.00 79.46           H  
ATOM    110  N   PHE A   9       5.658  -2.207   3.164  1.00 77.91           N  
ATOM    111  H   PHE A   9       6.597  -2.109   3.522  1.00 77.91           H  
ATOM    112  CA  PHE A   9       4.783  -3.190   3.786  1.00 77.91           C  
ATOM    113  HA  PHE A   9       4.285  -3.743   2.989  1.00 77.91           H  
ATOM    114  C   PHE A   9       3.720  -2.496   4.652  1.00 77.91           C  
ATOM    115  CB  PHE A   9       5.632  -4.186   4.579  1.00 77.91           C  
ATOM    116  HB2 PHE A   9       6.073  -3.684   5.440  1.00 77.91           H  
ATOM    117  HB3 PHE A   9       6.452  -4.525   3.946  1.00 77.91           H  
ATOM    118  O   PHE A   9       4.022  -1.954   5.711  1.00 77.91           O  
ATOM    119  CG  PHE A   9       4.863  -5.406   5.038  1.00 77.91           C  
ATOM    120  CD1 PHE A   9       4.357  -5.479   6.349  1.00 77.91           C  
ATOM    121  HD1 PHE A   9       4.498  -4.650   7.026  1.00 77.91           H  
ATOM    122  CD2 PHE A   9       4.679  -6.485   4.155  1.00 77.91           C  
ATOM    123  HD2 PHE A   9       5.057  -6.430   3.145  1.00 77.91           H  
ATOM    124  CE1 PHE A   9       3.688  -6.639   6.781  1.00 77.91           C  
ATOM    125  HE1 PHE A   9       3.320  -6.701   7.794  1.00 77.91           H  
ATOM    126  CE2 PHE A   9       4.016  -7.646   4.589  1.00 77.91           C  
ATOM    127  HE2 PHE A   9       3.890  -8.477   3.912  1.00 77.91           H  
ATOM    128  CZ  PHE A   9       3.517  -7.722   5.901  1.00 77.91           C  
ATOM    129  HZ  PHE A   9       3.012  -8.618   6.231  1.00 77.91           H  
ATOM    130  N   CYS A  10       2.469  -2.522   4.202  1.00 75.99           N  
ATOM    131  H   CYS A  10       2.306  -3.030   3.344  1.00 75.99           H  
ATOM    132  CA  CYS A  10       1.312  -1.976   4.907  1.00 75.99           C  
ATOM    133  HA  CYS A  10       1.669  -1.251   5.640  1.00 75.99           H  
ATOM    134  C   CYS A  10       0.560  -3.037   5.750  1.00 75.99           C  
ATOM    135  CB  CYS A  10       0.490  -1.172   3.894  1.00 75.99           C  
ATOM    136  HB2 CYS A  10       0.919  -0.170   3.870  1.00 75.99           H  
ATOM    137  HB3 CYS A  10       0.600  -1.601   2.898  1.00 75.99           H  
ATOM    138  O   CYS A  10      -0.326  -2.713   6.544  1.00 75.99           O  
ATOM    139  SG  CYS A  10      -1.262  -1.010   4.246  1.00 75.99           S  
ATOM    140  N   GLY A  11       0.989  -4.305   5.698  1.00 73.35           N  
ATOM    141  H   GLY A  11       1.704  -4.536   5.023  1.00 73.35           H  
ATOM    142  CA  GLY A  11       0.582  -5.329   6.663  1.00 73.35           C  
ATOM    143  HA2 GLY A  11       0.994  -5.062   7.637  1.00 73.35           H  
ATOM    144  HA3 GLY A  11       1.008  -6.288   6.369  1.00 73.35           H  
ATOM    145  C   GLY A  11      -0.940  -5.490   6.793  1.00 73.35           C  
ATOM    146  O   GLY A  11      -1.671  -5.449   5.809  1.00 73.35           O  
ATOM    147  N   ILE A  12      -1.419  -5.708   8.020  1.00 66.95           N  
ATOM    148  H   ILE A  12      -0.755  -5.736   8.781  1.00 66.95           H  
ATOM    149  CA  ILE A  12      -2.839  -5.976   8.336  1.00 66.95           C  
ATOM    150  HA  ILE A  12      -3.287  -6.502   7.494  1.00 66.95           H  
ATOM    151  C   ILE A  12      -3.648  -4.674   8.506  1.00 66.95           C  
ATOM    152  CB  ILE A  12      -2.916  -6.911   9.578  1.00 66.95           C  
ATOM    153  HB  ILE A  12      -2.391  -6.417  10.395  1.00 66.95           H  
ATOM    154  O   ILE A  12      -4.861  -4.720   8.688  1.00 66.95           O  
ATOM    155  CG1 ILE A  12      -2.207  -8.260   9.292  1.00 66.95           C  
ATOM    156 HG12 ILE A  12      -1.263  -8.092   8.772  1.00 66.95           H  
ATOM    157 HG13 ILE A  12      -2.832  -8.872   8.641  1.00 66.95           H  
ATOM    158  CG2 ILE A  12      -4.355  -7.202  10.055  1.00 66.95           C  
ATOM    159 HG21 ILE A  12      -4.374  -7.979  10.818  1.00 66.95           H  
ATOM    160 HG22 ILE A  12      -4.794  -6.314  10.509  1.00 66.95           H  
ATOM    161 HG23 ILE A  12      -4.972  -7.518   9.214  1.00 66.95           H  
ATOM    162  CD1 ILE A  12      -1.860  -9.059  10.556  1.00 66.95           C  
ATOM    163 HD11 ILE A  12      -1.254  -9.921  10.277  1.00 66.95           H  
ATOM    164 HD12 ILE A  12      -2.760  -9.424  11.051  1.00 66.95           H  
ATOM    165 HD13 ILE A  12      -1.288  -8.438  11.246  1.00 66.95           H  
ATOM    166  N   LYS A  13      -3.006  -3.500   8.462  1.00 59.34           N  
ATOM    167  H   LYS A  13      -2.048  -3.492   8.143  1.00 59.34           H  
ATOM    168  CA  LYS A  13      -3.672  -2.204   8.655  1.00 59.34           C  
ATOM    169  HA  LYS A  13      -4.688  -2.361   9.019  1.00 59.34           H  
ATOM    170  C   LYS A  13      -3.803  -1.474   7.316  1.00 59.34           C  
ATOM    171  CB  LYS A  13      -2.960  -1.381   9.737  1.00 59.34           C  
ATOM    172  HB2 LYS A  13      -1.881  -1.426   9.592  1.00 59.34           H  
ATOM    173  HB3 LYS A  13      -3.277  -0.341   9.656  1.00 59.34           H  
ATOM    174  O   LYS A  13      -2.955  -0.639   7.001  1.00 59.34           O  
ATOM    175  CG  LYS A  13      -3.345  -1.896  11.131  1.00 59.34           C  
ATOM    176  HG2 LYS A  13      -3.031  -2.935  11.237  1.00 59.34           H  
ATOM    177  HG3 LYS A  13      -4.428  -1.843  11.243  1.00 59.34           H  
ATOM    178  CD  LYS A  13      -2.692  -1.054  12.228  1.00 59.34           C  
ATOM    179  HD2 LYS A  13      -1.610  -1.167  12.154  1.00 59.34           H  
ATOM    180  HD3 LYS A  13      -2.950  -0.004  12.090  1.00 59.34           H  
ATOM    181  CE  LYS A  13      -3.182  -1.531  13.598  1.00 59.34           C  
ATOM    182  HE2 LYS A  13      -3.132  -2.620  13.622  1.00 59.34           H  
ATOM    183  HE3 LYS A  13      -4.227  -1.243  13.716  1.00 59.34           H  
ATOM    184  NZ  LYS A  13      -2.353  -0.967  14.690  1.00 59.34           N  
ATOM    185  HZ1 LYS A  13      -2.390   0.042  14.667  1.00 59.34           H  
ATOM    186  HZ2 LYS A  13      -1.388  -1.244  14.581  1.00 59.34           H  
ATOM    187  HZ3 LYS A  13      -2.683  -1.279  15.592  1.00 59.34           H  
ATOM    188  N   PRO A  14      -4.866  -1.751   6.536  1.00 59.12           N  
ATOM    189  CA  PRO A  14      -5.144  -1.022   5.309  1.00 59.12           C  
ATOM    190  HA  PRO A  14      -4.272  -1.013   4.654  1.00 59.12           H  
ATOM    191  C   PRO A  14      -5.533   0.409   5.681  1.00 59.12           C  
ATOM    192  CB  PRO A  14      -6.295  -1.785   4.642  1.00 59.12           C  
ATOM    193  HB2 PRO A  14      -5.886  -2.590   4.031  1.00 59.12           H  
ATOM    194  HB3 PRO A  14      -6.924  -1.136   4.033  1.00 59.12           H  
ATOM    195  O   PRO A  14      -6.653   0.658   6.115  1.00 59.12           O  
ATOM    196  CG  PRO A  14      -7.064  -2.384   5.820  1.00 59.12           C  
ATOM    197  HG2 PRO A  14      -7.604  -3.285   5.531  1.00 59.12           H  
ATOM    198  HG3 PRO A  14      -7.750  -1.650   6.243  1.00 59.12           H  
ATOM    199  CD  PRO A  14      -5.949  -2.691   6.810  1.00 59.12           C  
ATOM    200  HD2 PRO A  14      -5.593  -3.703   6.617  1.00 59.12           H  
ATOM    201  HD3 PRO A  14      -6.335  -2.602   7.825  1.00 59.12           H  
ATOM    202  N   GLY A  15      -4.611   1.360   5.584  1.00 59.99           N  
ATOM    203  H   GLY A  15      -3.664   1.104   5.342  1.00 59.99           H  
ATOM    204  CA  GLY A  15      -4.980   2.743   5.901  1.00 59.99           C  
ATOM    205  HA2 GLY A  15      -5.453   2.761   6.883  1.00 59.99           H  
ATOM    206  HA3 GLY A  15      -5.720   3.082   5.176  1.00 59.99           H  
ATOM    207  C   GLY A  15      -3.873   3.776   5.934  1.00 59.99           C  
ATOM    208  O   GLY A  15      -4.175   4.947   6.115  1.00 59.99           O  
ATOM    209  N   LEU A  16      -2.612   3.384   5.762  1.00 71.72           N  
ATOM    210  H   LEU A  16      -2.401   2.399   5.689  1.00 71.72           H  
ATOM    211  CA  LEU A  16      -1.500   4.328   5.860  1.00 71.72           C  
ATOM    212  HA  LEU A  16      -1.865   5.317   6.135  1.00 71.72           H  
ATOM    213  C   LEU A  16      -0.784   4.552   4.527  1.00 71.72           C  
ATOM    214  CB  LEU A  16      -0.576   3.870   7.000  1.00 71.72           C  
ATOM    215  HB2 LEU A  16       0.381   4.387   6.927  1.00 71.72           H  
ATOM    216  HB3 LEU A  16      -0.398   2.802   6.873  1.00 71.72           H  
ATOM    217  O   LEU A  16       0.201   5.255   4.513  1.00 71.72           O  
ATOM    218  CG  LEU A  16      -1.167   4.130   8.402  1.00 71.72           C  
ATOM    219  HG  LEU A  16      -2.249   4.241   8.335  1.00 71.72           H  
ATOM    220  CD1 LEU A  16      -0.893   2.961   9.350  1.00 71.72           C  
ATOM    221 HD11 LEU A  16      -1.409   3.138  10.294  1.00 71.72           H  
ATOM    222 HD12 LEU A  16       0.177   2.887   9.544  1.00 71.72           H  
ATOM    223 HD13 LEU A  16      -1.259   2.033   8.910  1.00 71.72           H  
ATOM    224  CD2 LEU A  16      -0.587   5.394   9.032  1.00 71.72           C  
ATOM    225 HD21 LEU A  16      -1.011   5.555  10.023  1.00 71.72           H  
ATOM    226 HD22 LEU A  16      -0.834   6.251   8.405  1.00 71.72           H  
ATOM    227 HD23 LEU A  16       0.498   5.322   9.109  1.00 71.72           H  
ATOM    228  N   CYS A  17      -1.210   4.000   3.394  1.00 75.28           N  
ATOM    229  H   CYS A  17      -2.085   3.494   3.385  1.00 75.28           H  
ATOM    230  CA  CYS A  17      -0.489   4.198   2.130  1.00 75.28           C  
ATOM    231  HA  CYS A  17       0.581   4.095   2.310  1.00 75.28           H  
ATOM    232  C   CYS A  17      -0.731   5.604   1.533  1.00 75.28           C  
ATOM    233  CB  CYS A  17      -0.903   3.085   1.172  1.00 75.28           C  
ATOM    234  HB2 CYS A  17      -1.985   3.147   1.055  1.00 75.28           H  
ATOM    235  HB3 CYS A  17      -0.438   3.262   0.203  1.00 75.28           H  
ATOM    236  O   CYS A  17      -1.876   6.040   1.423  1.00 75.28           O  
ATOM    237  SG  CYS A  17      -0.503   1.395   1.677  1.00 75.28           S  
ATOM    238  N   CYS A  18       0.330   6.308   1.115  1.00 79.30           N  
ATOM    239  H   CYS A  18       1.250   5.906   1.215  1.00 79.30           H  
ATOM    240  CA  CYS A  18       0.230   7.631   0.480  1.00 79.30           C  
ATOM    241  HA  CYS A  18      -0.382   8.291   1.095  1.00 79.30           H  
ATOM    242  C   CYS A  18      -0.401   7.507  -0.913  1.00 79.30           C  
ATOM    243  CB  CYS A  18       1.622   8.262   0.292  1.00 79.30           C  
ATOM    244  HB2 CYS A  18       1.483   9.212  -0.225  1.00 79.30           H  
ATOM    245  HB3 CYS A  18       2.194   7.622  -0.379  1.00 79.30           H  
ATOM    246  O   CYS A  18       0.288   7.102  -1.848  1.00 79.30           O  
ATOM    247  SG  CYS A  18       2.686   8.587   1.707  1.00 79.30           S  
ATOM    248  N   SER A  19      -1.690   7.832  -1.069  1.00 74.78           N  
ATOM    249  H   SER A  19      -2.208   8.146  -0.261  1.00 74.78           H  
ATOM    250  CA  SER A  19      -2.401   7.768  -2.368  1.00 74.78           C  
ATOM    251  HA  SER A  19      -3.466   7.876  -2.163  1.00 74.78           H  
ATOM    252  C   SER A  19      -2.243   6.425  -3.101  1.00 74.78           C  
ATOM    253  CB  SER A  19      -1.997   8.940  -3.266  1.00 74.78           C  
ATOM    254  HB2 SER A  19      -0.935   8.873  -3.503  1.00 74.78           H  
ATOM    255  HB3 SER A  19      -2.568   8.902  -4.194  1.00 74.78           H  
ATOM    256  O   SER A  19      -2.320   6.330  -4.324  1.00 74.78           O  
ATOM    257  OG  SER A  19      -2.267  10.163  -2.607  1.00 74.78           O  
ATOM    258  HG  SER A  19      -2.016  10.875  -3.200  1.00 74.78           H  
ATOM    259  N   ALA A  20      -1.997   5.378  -2.328  1.00 75.27           N  
ATOM    260  H   ALA A  20      -2.005   5.532  -1.330  1.00 75.27           H  
ATOM    261  CA  ALA A  20      -1.728   4.029  -2.773  1.00 75.27           C  
ATOM    262  HA  ALA A  20      -1.914   3.942  -3.843  1.00 75.27           H  
ATOM    263  C   ALA A  20      -2.713   3.108  -2.056  1.00 75.27           C  
ATOM    264  CB  ALA A  20      -0.246   3.720  -2.498  1.00 75.27           C  
ATOM    265  HB1 ALA A  20       0.363   4.141  -3.297  1.00 75.27           H  
ATOM    266  HB2 ALA A  20      -0.083   2.644  -2.439  1.00 75.27           H  
ATOM    267  HB3 ALA A  20       0.079   4.188  -1.568  1.00 75.27           H  
ATOM    268  O   ALA A  20      -3.149   3.402  -0.942  1.00 75.27           O  
ATOM    269  N   ILE A  21      -3.079   1.991  -2.677  1.00 76.77           N  
ATOM    270  H   ILE A  21      -2.632   1.760  -3.552  1.00 76.77           H  
ATOM    271  CA  ILE A  21      -3.859   0.970  -1.982  1.00 76.77           C  
ATOM    272  HA  ILE A  21      -4.403   1.448  -1.167  1.00 76.77           H  
ATOM    273  C   ILE A  21      -2.919  -0.033  -1.333  1.00 76.77           C  
ATOM    274  CB  ILE A  21      -4.945   0.316  -2.852  1.00 76.77           C  
ATOM    275  HB  ILE A  21      -5.508  -0.350  -2.198  1.00 76.77           H  
ATOM    276  O   ILE A  21      -1.859  -0.358  -1.858  1.00 76.77           O  
ATOM    277  CG1 ILE A  21      -4.364  -0.538  -3.991  1.00 76.77           C  
ATOM    278 HG12 ILE A  21      -3.967   0.110  -4.772  1.00 76.77           H  
ATOM    279 HG13 ILE A  21      -3.543  -1.143  -3.604  1.00 76.77           H  
ATOM    280  CG2 ILE A  21      -5.918   1.404  -3.343  1.00 76.77           C  
ATOM    281 HG21 ILE A  21      -5.424   2.060  -4.060  1.00 76.77           H  
ATOM    282 HG22 ILE A  21      -6.258   2.007  -2.501  1.00 76.77           H  
ATOM    283 HG23 ILE A  21      -6.794   0.951  -3.809  1.00 76.77           H  
ATOM    284  CD1 ILE A  21      -5.380  -1.536  -4.560  1.00 76.77           C  
ATOM    285 HD11 ILE A  21      -6.329  -1.060  -4.806  1.00 76.77           H  
ATOM    286 HD12 ILE A  21      -5.582  -2.301  -3.810  1.00 76.77           H  
ATOM    287 HD13 ILE A  21      -4.976  -2.014  -5.452  1.00 76.77           H  
ATOM    288  N   CYS A  22      -3.318  -0.536  -0.177  1.00 77.65           N  
ATOM    289  H   CYS A  22      -4.203  -0.232   0.201  1.00 77.65           H  
ATOM    290  CA  CYS A  22      -2.631  -1.635   0.477  1.00 77.65           C  
ATOM    291  HA  CYS A  22      -1.553  -1.532   0.355  1.00 77.65           H  
ATOM    292  C   CYS A  22      -3.105  -2.945  -0.160  1.00 77.65           C  
ATOM    293  CB  CYS A  22      -2.975  -1.533   1.957  1.00 77.65           C  
ATOM    294  HB2 CYS A  22      -2.875  -0.488   2.251  1.00 77.65           H  
ATOM    295  HB3 CYS A  22      -4.019  -1.811   2.101  1.00 77.65           H  
ATOM    296  O   CYS A  22      -4.172  -3.448   0.191  1.00 77.65           O  
ATOM    297  SG  CYS A  22      -1.973  -2.510   3.084  1.00 77.65           S  
ATOM    298  N   LEU A  23      -2.355  -3.472  -1.125  1.00 78.32           N  
ATOM    299  H   LEU A  23      -1.466  -3.040  -1.332  1.00 78.32           H  
ATOM    300  CA  LEU A  23      -2.681  -4.715  -1.819  1.00 78.32           C  
ATOM    301  HA  LEU A  23      -3.642  -5.080  -1.457  1.00 78.32           H  
ATOM    302  C   LEU A  23      -1.626  -5.768  -1.487  1.00 78.32           C  
ATOM    303  CB  LEU A  23      -2.831  -4.437  -3.322  1.00 78.32           C  
ATOM    304  HB2 LEU A  23      -3.444  -3.543  -3.436  1.00 78.32           H  
ATOM    305  HB3 LEU A  23      -1.848  -4.223  -3.744  1.00 78.32           H  
ATOM    306  O   LEU A  23      -0.432  -5.511  -1.593  1.00 78.32           O  
ATOM    307  CG  LEU A  23      -3.499  -5.601  -4.082  1.00 78.32           C  
ATOM    308  HG  LEU A  23      -3.935  -6.299  -3.368  1.00 78.32           H  
ATOM    309  CD1 LEU A  23      -4.627  -5.112  -4.991  1.00 78.32           C  
ATOM    310 HD11 LEU A  23      -5.093  -5.965  -5.485  1.00 78.32           H  
ATOM    311 HD12 LEU A  23      -4.238  -4.436  -5.752  1.00 78.32           H  
ATOM    312 HD13 LEU A  23      -5.384  -4.602  -4.397  1.00 78.32           H  
ATOM    313  CD2 LEU A  23      -2.490  -6.363  -4.938  1.00 78.32           C  
ATOM    314 HD21 LEU A  23      -1.670  -6.715  -4.312  1.00 78.32           H  
ATOM    315 HD22 LEU A  23      -2.974  -7.222  -5.402  1.00 78.32           H  
ATOM    316 HD23 LEU A  23      -2.089  -5.713  -5.716  1.00 78.32           H  
ATOM    317  N   SER A  24      -2.055  -6.954  -1.051  1.00 80.33           N  
ATOM    318  H   SER A  24      -3.048  -7.139  -1.054  1.00 80.33           H  
ATOM    319  CA  SER A  24      -1.145  -8.048  -0.672  1.00 80.33           C  
ATOM    320  HA  SER A  24      -1.743  -8.827  -0.199  1.00 80.33           H  
ATOM    321  C   SER A  24      -0.086  -7.633   0.359  1.00 80.33           C  
ATOM    322  CB  SER A  24      -0.506  -8.669  -1.920  1.00 80.33           C  
ATOM    323  HB2 SER A  24       0.116  -7.929  -2.424  1.00 80.33           H  
ATOM    324  HB3 SER A  24       0.117  -9.515  -1.631  1.00 80.33           H  
ATOM    325  O   SER A  24       1.080  -8.002   0.244  1.00 80.33           O  
ATOM    326  OG  SER A  24      -1.519  -9.119  -2.800  1.00 80.33           O  
ATOM    327  HG  SER A  24      -1.106  -9.364  -3.631  1.00 80.33           H  
ATOM    328  N   PHE A  25      -0.499  -6.863   1.371  1.00 79.11           N  
ATOM    329  H   PHE A  25      -1.475  -6.606   1.390  1.00 79.11           H  
ATOM    330  CA  PHE A  25       0.357  -6.332   2.440  1.00 79.11           C  
ATOM    331  HA  PHE A  25      -0.304  -5.819   3.138  1.00 79.11           H  
ATOM    332  C   PHE A  25       1.386  -5.283   2.005  1.00 79.11           C  
ATOM    333  CB  PHE A  25       1.033  -7.467   3.228  1.00 79.11           C  
ATOM    334  HB2 PHE A  25       1.862  -7.872   2.647  1.00 79.11           H  
ATOM    335  HB3 PHE A  25       1.456  -7.030   4.132  1.00 79.11           H  
ATOM    336  O   PHE A  25       2.194  -4.878   2.836  1.00 79.11           O  
ATOM    337  CG  PHE A  25       0.123  -8.600   3.645  1.00 79.11           C  
ATOM    338  CD1 PHE A  25      -0.604  -8.491   4.838  1.00 79.11           C  
ATOM    339  HD1 PHE A  25      -0.499  -7.607   5.450  1.00 79.11           H  
ATOM    340  CD2 PHE A  25      -0.005  -9.758   2.857  1.00 79.11           C  
ATOM    341  HD2 PHE A  25       0.573  -9.866   1.951  1.00 79.11           H  
ATOM    342  CE1 PHE A  25      -1.476  -9.511   5.242  1.00 79.11           C  
ATOM    343  HE1 PHE A  25      -2.043  -9.411   6.156  1.00 79.11           H  
ATOM    344  CE2 PHE A  25      -0.884 -10.781   3.253  1.00 79.11           C  
ATOM    345  HE2 PHE A  25      -0.985 -11.668   2.645  1.00 79.11           H  
ATOM    346  CZ  PHE A  25      -1.621 -10.657   4.444  1.00 79.11           C  
ATOM    347  HZ  PHE A  25      -2.294 -11.445   4.746  1.00 79.11           H  
ATOM    348  N   VAL A  26       1.355  -4.801   0.761  1.00 80.41           N  
ATOM    349  H   VAL A  26       0.694  -5.176   0.097  1.00 80.41           H  
ATOM    350  CA  VAL A  26       2.243  -3.736   0.277  1.00 80.41           C  
ATOM    351  HA  VAL A  26       2.801  -3.338   1.124  1.00 80.41           H  
ATOM    352  C   VAL A  26       1.448  -2.563  -0.289  1.00 80.41           C  
ATOM    353  CB  VAL A  26       3.294  -4.256  -0.724  1.00 80.41           C  
ATOM    354  HB  VAL A  26       3.863  -3.401  -1.087  1.00 80.41           H  
ATOM    355  O   VAL A  26       0.372  -2.733  -0.857  1.00 80.41           O  
ATOM    356  CG1 VAL A  26       4.277  -5.208  -0.031  1.00 80.41           C  
ATOM    357 HG11 VAL A  26       4.747  -4.702   0.812  1.00 80.41           H  
ATOM    358 HG12 VAL A  26       3.759  -6.100   0.323  1.00 80.41           H  
ATOM    359 HG13 VAL A  26       5.055  -5.504  -0.735  1.00 80.41           H  
ATOM    360  CG2 VAL A  26       2.691  -4.976  -1.934  1.00 80.41           C  
ATOM    361 HG21 VAL A  26       2.199  -5.897  -1.622  1.00 80.41           H  
ATOM    362 HG22 VAL A  26       3.480  -5.220  -2.645  1.00 80.41           H  
ATOM    363 HG23 VAL A  26       1.963  -4.333  -2.429  1.00 80.41           H  
ATOM    364  N   CYS A  27       1.959  -1.349  -0.115  1.00 84.86           N  
ATOM    365  H   CYS A  27       2.818  -1.253   0.407  1.00 84.86           H  
ATOM    366  CA  CYS A  27       1.383  -0.162  -0.731  1.00 84.86           C  
ATOM    367  HA  CYS A  27       0.303  -0.167  -0.587  1.00 84.86           H  
ATOM    368  C   CYS A  27       1.677  -0.165  -2.233  1.00 84.86           C  
ATOM    369  CB  CYS A  27       1.957   1.093  -0.067  1.00 84.86           C  
ATOM    370  HB2 CYS A  27       1.604   1.970  -0.609  1.00 84.86           H  
ATOM    371  HB3 CYS A  27       3.043   1.071  -0.148  1.00 84.86           H  
ATOM    372  O   CYS A  27       2.838  -0.192  -2.628  1.00 84.86           O  
ATOM    373  SG  CYS A  27       1.525   1.304   1.673  1.00 84.86           S  
ATOM    374  N   ILE A  28       0.648  -0.092  -3.069  1.00 78.88           N  
ATOM    375  H   ILE A  28      -0.287  -0.126  -2.688  1.00 78.88           H  
ATOM    376  CA  ILE A  28       0.776   0.066  -4.518  1.00 78.88           C  
ATOM    377  HA  ILE A  28       1.831   0.166  -4.771  1.00 78.88           H  
ATOM    378  C   ILE A  28       0.107   1.369  -4.954  1.00 78.88           C  
ATOM    379  CB  ILE A  28       0.265  -1.173  -5.283  1.00 78.88           C  
ATOM    380  HB  ILE A  28       0.372  -0.958  -6.346  1.00 78.88           H  
ATOM    381  O   ILE A  28      -1.054   1.632  -4.641  1.00 78.88           O  
ATOM    382  CG1 ILE A  28      -1.213  -1.501  -5.000  1.00 78.88           C  
ATOM    383 HG12 ILE A  28      -1.807  -0.589  -5.063  1.00 78.88           H  
ATOM    384 HG13 ILE A  28      -1.313  -1.914  -3.997  1.00 78.88           H  
ATOM    385  CG2 ILE A  28       1.148  -2.391  -4.953  1.00 78.88           C  
ATOM    386 HG21 ILE A  28       2.201  -2.122  -5.041  1.00 78.88           H  
ATOM    387 HG22 ILE A  28       0.946  -3.205  -5.650  1.00 78.88           H  
ATOM    388 HG23 ILE A  28       0.955  -2.733  -3.936  1.00 78.88           H  
ATOM    389  CD1 ILE A  28      -1.822  -2.467  -6.017  1.00 78.88           C  
ATOM    390 HD11 ILE A  28      -1.774  -2.029  -7.014  1.00 78.88           H  
ATOM    391 HD12 ILE A  28      -1.292  -3.419  -6.012  1.00 78.88           H  
ATOM    392 HD13 ILE A  28      -2.867  -2.642  -5.763  1.00 78.88           H  
ATOM    393  N   SER A  29       0.859   2.224  -5.635  1.00 75.68           N  
ATOM    394  H   SER A  29       1.811   1.982  -5.868  1.00 75.68           H  
ATOM    395  CA  SER A  29       0.365   3.480  -6.198  1.00 75.68           C  
ATOM    396  HA  SER A  29      -0.369   3.924  -5.525  1.00 75.68           H  
ATOM    397  C   SER A  29      -0.326   3.216  -7.536  1.00 75.68           C  
ATOM    398  CB  SER A  29       1.524   4.478  -6.337  1.00 75.68           C  
ATOM    399  HB2 SER A  29       1.259   5.267  -7.042  1.00 75.68           H  
ATOM    400  HB3 SER A  29       1.705   4.933  -5.364  1.00 75.68           H  
ATOM    401  O   SER A  29       0.256   2.572  -8.405  1.00 75.68           O  
ATOM    402  OG  SER A  29       2.714   3.827  -6.750  1.00 75.68           O  
ATOM    403  HG  SER A  29       2.662   3.705  -7.701  1.00 75.68           H  
ATOM    404  N   PHE A  30      -1.549   3.726  -7.708  1.00 68.13           N  
ATOM    405  H   PHE A  30      -1.960   4.260  -6.956  1.00 68.13           H  
ATOM    406  CA  PHE A  30      -2.246   3.754  -9.002  1.00 68.13           C  
ATOM    407  HA  PHE A  30      -1.894   2.933  -9.626  1.00 68.13           H  
ATOM    408  C   PHE A  30      -1.919   5.043  -9.758  1.00 68.13           C  
ATOM    409  CB  PHE A  30      -3.759   3.598  -8.823  1.00 68.13           C  
ATOM    410  HB2 PHE A  30      -4.112   4.332  -8.098  1.00 68.13           H  
ATOM    411  HB3 PHE A  30      -4.249   3.824  -9.770  1.00 68.13           H  
ATOM    412  O   PHE A  30      -2.811   5.819 -10.094  1.00 68.13           O  
ATOM    413  CG  PHE A  30      -4.226   2.222  -8.435  1.00 68.13           C  
ATOM    414  CD1 PHE A  30      -4.256   1.191  -9.392  1.00 68.13           C  
ATOM    415  HD1 PHE A  30      -3.863   1.367 -10.383  1.00 68.13           H  
ATOM    416  CD2 PHE A  30      -4.751   2.009  -7.155  1.00 68.13           C  
ATOM    417  HD2 PHE A  30      -4.770   2.813  -6.434  1.00 68.13           H  
ATOM    418  CE1 PHE A  30      -4.803  -0.062  -9.066  1.00 68.13           C  
ATOM    419  HE1 PHE A  30      -4.819  -0.851  -9.802  1.00 68.13           H  
ATOM    420  CE2 PHE A  30      -5.353   0.782  -6.860  1.00 68.13           C  
ATOM    421  HE2 PHE A  30      -5.876   0.675  -5.921  1.00 68.13           H  
ATOM    422  CZ  PHE A  30      -5.357  -0.267  -7.793  1.00 68.13           C  
ATOM    423  HZ  PHE A  30      -5.825  -1.211  -7.555  1.00 68.13           H  
ATOM    424  N   ASP A  31      -0.633   5.292  -9.977  1.00 66.19           N  
ATOM    425  H   ASP A  31       0.043   4.574  -9.758  1.00 66.19           H  
ATOM    426  CA  ASP A  31      -0.229   6.289 -10.964  1.00 66.19           C  
ATOM    427  HA  ASP A  31      -0.936   7.119 -10.966  1.00 66.19           H  
ATOM    428  C   ASP A  31      -0.292   5.582 -12.327  1.00 66.19           C  
ATOM    429  CB  ASP A  31       1.145   6.858 -10.583  1.00 66.19           C  
ATOM    430  HB2 ASP A  31       1.192   6.972  -9.500  1.00 66.19           H  
ATOM    431  HB3 ASP A  31       1.933   6.162 -10.872  1.00 66.19           H  
ATOM    432  O   ASP A  31       0.522   4.698 -12.603  1.00 66.19           O  
ATOM    433  CG  ASP A  31       1.386   8.237 -11.202  1.00 66.19           C  
ATOM    434  OD1 ASP A  31       2.394   8.380 -11.926  1.00 66.19           O  
ATOM    435  OD2 ASP A  31       0.615   9.158 -10.845  1.00 66.19           O  
ATOM    436  N   PHE A  32      -1.369   5.840 -13.076  1.00 53.02           N  
ATOM    437  H   PHE A  32      -1.942   6.621 -12.792  1.00 53.02           H  
ATOM    438  CA  PHE A  32      -1.590   5.342 -14.439  1.00 53.02           C  
ATOM    439  HA  PHE A  32      -1.163   4.345 -14.544  1.00 53.02           H  
ATOM    440  C   PHE A  32      -0.869   6.220 -15.460  1.00 53.02           C  
ATOM    441  CB  PHE A  32      -3.093   5.297 -14.765  1.00 53.02           C  
ATOM    442  HB2 PHE A  32      -3.597   6.129 -14.274  1.00 53.02           H  
ATOM    443  HB3 PHE A  32      -3.214   5.457 -15.837  1.00 53.02           H  
ATOM    444  O   PHE A  32      -0.929   7.460 -15.300  1.00 53.02           O  
ATOM    445  CG  PHE A  32      -3.795   3.998 -14.429  1.00 53.02           C  
ATOM    446  CD1 PHE A  32      -3.794   2.943 -15.360  1.00 53.02           C  
ATOM    447  HD1 PHE A  32      -3.249   3.059 -16.286  1.00 53.02           H  
ATOM    448  CD2 PHE A  32      -4.484   3.854 -13.212  1.00 53.02           C  
ATOM    449  HD2 PHE A  32      -4.466   4.661 -12.494  1.00 53.02           H  
ATOM    450  CE1 PHE A  32      -4.490   1.753 -15.084  1.00 53.02           C  
ATOM    451  HE1 PHE A  32      -4.482   0.947 -15.803  1.00 53.02           H  
ATOM    452  CE2 PHE A  32      -5.183   2.665 -12.933  1.00 53.02           C  
ATOM    453  HE2 PHE A  32      -5.710   2.561 -11.996  1.00 53.02           H  
ATOM    454  CZ  PHE A  32      -5.190   1.616 -13.871  1.00 53.02           C  
ATOM    455  HZ  PHE A  32      -5.724   0.703 -13.656  1.00 53.02           H  
ATOM    456  OXT PHE A  32      -0.379   5.619 -16.441  1.00 53.02           O  
TER     457      PHE A  32                                                       
END   
