# Supplementary material for: δ‐Conotoxin Structure Prediction and Analysis through Large‐Scale Comparative and Deep Learning Modeling Approaches
Source: Adv Sci (Weinh). 2024 Jul 21;11(35):2404786. doi: 10.1002/advs.202404786 (PMC11425241; doi:10.1002/advs.202404786)
Supplement: Supplementary file 2 — Supporting Information [file ADVS-11-2404786-s001.gz › Data/Alphafold_results/MVIC/ranked_3.pdb]

ATOM      1  N   ASP A   1     -20.116  -2.349  -3.588  1.00 52.44           N  
ATOM      2  H   ASP A   1     -20.561  -3.049  -3.012  1.00 52.44           H  
ATOM      3  H2  ASP A   1     -19.703  -2.816  -4.382  1.00 52.44           H  
ATOM      4  H3  ASP A   1     -20.783  -1.656  -3.897  1.00 52.44           H  
ATOM      5  CA  ASP A   1     -19.033  -1.734  -2.799  1.00 52.44           C  
ATOM      6  HA  ASP A   1     -19.458  -1.092  -2.027  1.00 52.44           H  
ATOM      7  C   ASP A   1     -18.178  -0.888  -3.723  1.00 52.44           C  
ATOM      8  CB  ASP A   1     -18.236  -2.833  -2.093  1.00 52.44           C  
ATOM      9  HB2 ASP A   1     -17.394  -2.389  -1.561  1.00 52.44           H  
ATOM     10  HB3 ASP A   1     -17.862  -3.556  -2.818  1.00 52.44           H  
ATOM     11  O   ASP A   1     -17.570  -1.427  -4.638  1.00 52.44           O  
ATOM     12  CG  ASP A   1     -19.183  -3.510  -1.111  1.00 52.44           C  
ATOM     13  OD1 ASP A   1     -19.179  -3.084   0.057  1.00 52.44           O  
ATOM     14  OD2 ASP A   1     -20.056  -4.247  -1.621  1.00 52.44           O  
ATOM     15  N   GLU A   2     -18.234   0.435  -3.585  1.00 69.12           N  
ATOM     16  H   GLU A   2     -18.708   0.850  -2.796  1.00 69.12           H  
ATOM     17  CA  GLU A   2     -17.489   1.356  -4.450  1.00 69.12           C  
ATOM     18  HA  GLU A   2     -17.482   0.971  -5.469  1.00 69.12           H  
ATOM     19  C   GLU A   2     -16.041   1.419  -3.949  1.00 69.12           C  
ATOM     20  CB  GLU A   2     -18.210   2.718  -4.472  1.00 69.12           C  
ATOM     21  HB2 GLU A   2     -19.277   2.532  -4.598  1.00 69.12           H  
ATOM     22  HB3 GLU A   2     -18.071   3.230  -3.520  1.00 69.12           H  
ATOM     23  O   GLU A   2     -15.749   2.079  -2.952  1.00 69.12           O  
ATOM     24  CG  GLU A   2     -17.756   3.625  -5.623  1.00 69.12           C  
ATOM     25  HG2 GLU A   2     -17.875   3.091  -6.565  1.00 69.12           H  
ATOM     26  HG3 GLU A   2     -16.698   3.857  -5.499  1.00 69.12           H  
ATOM     27  CD  GLU A   2     -18.587   4.918  -5.652  1.00 69.12           C  
ATOM     28  OE1 GLU A   2     -18.056   5.966  -5.218  1.00 69.12           O  
ATOM     29  OE2 GLU A   2     -19.760   4.838  -6.086  1.00 69.12           O  
ATOM     30  N   CYS A   3     -15.159   0.640  -4.578  1.00 75.11           N  
ATOM     31  H   CYS A   3     -15.469   0.075  -5.355  1.00 75.11           H  
ATOM     32  CA  CYS A   3     -13.735   0.648  -4.281  1.00 75.11           C  
ATOM     33  HA  CYS A   3     -13.594   1.225  -3.367  1.00 75.11           H  
ATOM     34  C   CYS A   3     -12.954   1.369  -5.383  1.00 75.11           C  
ATOM     35  CB  CYS A   3     -13.241  -0.773  -3.983  1.00 75.11           C  
ATOM     36  HB2 CYS A   3     -12.241  -0.701  -3.555  1.00 75.11           H  
ATOM     37  HB3 CYS A   3     -13.889  -1.191  -3.212  1.00 75.11           H  
ATOM     38  O   CYS A   3     -13.316   1.329  -6.559  1.00 75.11           O  
ATOM     39  SG  CYS A   3     -13.209  -1.940  -5.373  1.00 75.11           S  
ATOM     40  N   TYR A   4     -11.876   2.046  -5.004  1.00 76.76           N  
ATOM     41  H   TYR A   4     -11.655   2.073  -4.019  1.00 76.76           H  
ATOM     42  CA  TYR A   4     -11.057   2.811  -5.931  1.00 76.76           C  
ATOM     43  HA  TYR A   4     -11.731   3.268  -6.656  1.00 76.76           H  
ATOM     44  C   TYR A   4     -10.054   1.908  -6.667  1.00 76.76           C  
ATOM     45  CB  TYR A   4     -10.357   3.943  -5.183  1.00 76.76           C  
ATOM     46  HB2 TYR A   4      -9.795   3.516  -4.352  1.00 76.76           H  
ATOM     47  HB3 TYR A   4      -9.651   4.419  -5.864  1.00 76.76           H  
ATOM     48  O   TYR A   4      -9.353   1.124  -6.009  1.00 76.76           O  
ATOM     49  CG  TYR A   4     -11.292   5.009  -4.655  1.00 76.76           C  
ATOM     50  CD1 TYR A   4     -12.040   5.793  -5.554  1.00 76.76           C  
ATOM     51  HD1 TYR A   4     -11.961   5.623  -6.618  1.00 76.76           H  
ATOM     52  CD2 TYR A   4     -11.428   5.203  -3.268  1.00 76.76           C  
ATOM     53  HD2 TYR A   4     -10.863   4.591  -2.580  1.00 76.76           H  
ATOM     54  CE1 TYR A   4     -12.928   6.771  -5.070  1.00 76.76           C  
ATOM     55  HE1 TYR A   4     -13.522   7.350  -5.762  1.00 76.76           H  
ATOM     56  CE2 TYR A   4     -12.309   6.186  -2.781  1.00 76.76           C  
ATOM     57  HE2 TYR A   4     -12.430   6.338  -1.718  1.00 76.76           H  
ATOM     58  OH  TYR A   4     -13.944   7.886  -3.204  1.00 76.76           O  
ATOM     59  HH  TYR A   4     -14.529   8.183  -3.905  1.00 76.76           H  
ATOM     60  CZ  TYR A   4     -13.067   6.964  -3.680  1.00 76.76           C  
ATOM     61  N   PRO A   5      -9.946   2.021  -8.007  1.00 74.13           N  
ATOM     62  CA  PRO A   5      -8.964   1.270  -8.778  1.00 74.13           C  
ATOM     63  HA  PRO A   5      -9.051   0.212  -8.531  1.00 74.13           H  
ATOM     64  C   PRO A   5      -7.534   1.739  -8.463  1.00 74.13           C  
ATOM     65  CB  PRO A   5      -9.343   1.479 -10.249  1.00 74.13           C  
ATOM     66  HB2 PRO A   5     -10.044   0.701 -10.553  1.00 74.13           H  
ATOM     67  HB3 PRO A   5      -8.475   1.484 -10.909  1.00 74.13           H  
ATOM     68  O   PRO A   5      -7.336   2.866  -7.985  1.00 74.13           O  
ATOM     69  CG  PRO A   5     -10.052   2.829 -10.258  1.00 74.13           C  
ATOM     70  HG2 PRO A   5     -10.777   2.898 -11.069  1.00 74.13           H  
ATOM     71  HG3 PRO A   5      -9.313   3.625 -10.345  1.00 74.13           H  
ATOM     72  CD  PRO A   5     -10.732   2.878  -8.890  1.00 74.13           C  
ATOM     73  HD2 PRO A   5     -10.768   3.905  -8.529  1.00 74.13           H  
ATOM     74  HD3 PRO A   5     -11.741   2.474  -8.969  1.00 74.13           H  
ATOM     75  N   PRO A   6      -6.519   0.902  -8.737  1.00 76.73           N  
ATOM     76  CA  PRO A   6      -5.125   1.293  -8.566  1.00 76.73           C  
ATOM     77  HA  PRO A   6      -4.940   1.498  -7.511  1.00 76.73           H  
ATOM     78  C   PRO A   6      -4.786   2.546  -9.386  1.00 76.73           C  
ATOM     79  CB  PRO A   6      -4.306   0.075  -8.985  1.00 76.73           C  
ATOM     80  HB2 PRO A   6      -3.352   0.346  -9.438  1.00 76.73           H  
ATOM     81  HB3 PRO A   6      -4.148  -0.547  -8.104  1.00 76.73           H  
ATOM     82  O   PRO A   6      -5.313   2.757 -10.475  1.00 76.73           O  
ATOM     83  CG  PRO A   6      -5.224  -0.652  -9.969  1.00 76.73           C  
ATOM     84  HG2 PRO A   6      -5.157  -0.182 -10.950  1.00 76.73           H  
ATOM     85  HG3 PRO A   6      -4.999  -1.717 -10.040  1.00 76.73           H  
ATOM     86  CD  PRO A   6      -6.605  -0.406  -9.373  1.00 76.73           C  
ATOM     87  HD2 PRO A   6      -6.820  -1.164  -8.619  1.00 76.73           H  
ATOM     88  HD3 PRO A   6      -7.355  -0.438 -10.163  1.00 76.73           H  
ATOM     89  N   GLY A   7      -3.931   3.407  -8.836  1.00 73.59           N  
ATOM     90  H   GLY A   7      -3.514   3.151  -7.952  1.00 73.59           H  
ATOM     91  CA  GLY A   7      -3.600   4.725  -9.384  1.00 73.59           C  
ATOM     92  HA2 GLY A   7      -3.593   4.671 -10.473  1.00 73.59           H  
ATOM     93  HA3 GLY A   7      -2.600   5.003  -9.050  1.00 73.59           H  
ATOM     94  C   GLY A   7      -4.561   5.846  -8.975  1.00 73.59           C  
ATOM     95  O   GLY A   7      -4.273   7.013  -9.232  1.00 73.59           O  
ATOM     96  N   THR A   8      -5.674   5.535  -8.304  1.00 76.41           N  
ATOM     97  H   THR A   8      -5.901   4.561  -8.161  1.00 76.41           H  
ATOM     98  CA  THR A   8      -6.601   6.564  -7.807  1.00 76.41           C  
ATOM     99  HA  THR A   8      -6.734   7.310  -8.591  1.00 76.41           H  
ATOM    100  C   THR A   8      -6.047   7.249  -6.569  1.00 76.41           C  
ATOM    101  CB  THR A   8      -7.977   5.994  -7.473  1.00 76.41           C  
ATOM    102  HB  THR A   8      -7.886   5.308  -6.630  1.00 76.41           H  
ATOM    103  O   THR A   8      -5.539   6.584  -5.671  1.00 76.41           O  
ATOM    104  CG2 THR A   8      -8.991   7.089  -7.136  1.00 76.41           C  
ATOM    105 HG21 THR A   8      -9.991   6.657  -7.111  1.00 76.41           H  
ATOM    106 HG22 THR A   8      -8.972   7.870  -7.896  1.00 76.41           H  
ATOM    107 HG23 THR A   8      -8.777   7.515  -6.156  1.00 76.41           H  
ATOM    108  OG1 THR A   8      -8.478   5.298  -8.579  1.00 76.41           O  
ATOM    109  HG1 THR A   8      -8.077   4.426  -8.553  1.00 76.41           H  
ATOM    110  N   PHE A   9      -6.189   8.571  -6.487  1.00 76.46           N  
ATOM    111  H   PHE A   9      -6.626   9.064  -7.253  1.00 76.46           H  
ATOM    112  CA  PHE A   9      -5.728   9.344  -5.342  1.00 76.46           C  
ATOM    113  HA  PHE A   9      -4.694   9.046  -5.167  1.00 76.46           H  
ATOM    114  C   PHE A   9      -6.560   9.043  -4.082  1.00 76.46           C  
ATOM    115  CB  PHE A   9      -5.712  10.834  -5.701  1.00 76.46           C  
ATOM    116  HB2 PHE A   9      -5.266  10.947  -6.689  1.00 76.46           H  
ATOM    117  HB3 PHE A   9      -6.737  11.201  -5.766  1.00 76.46           H  
ATOM    118  O   PHE A   9      -7.712   9.455  -3.960  1.00 76.46           O  
ATOM    119  CG  PHE A   9      -4.918  11.705  -4.746  1.00 76.46           C  
ATOM    120  CD1 PHE A   9      -5.574  12.538  -3.820  1.00 76.46           C  
ATOM    121  HD1 PHE A   9      -6.652  12.537  -3.766  1.00 76.46           H  
ATOM    122  CD2 PHE A   9      -3.513  11.732  -4.832  1.00 76.46           C  
ATOM    123  HD2 PHE A   9      -3.002  11.091  -5.535  1.00 76.46           H  
ATOM    124  CE1 PHE A   9      -4.826  13.405  -3.001  1.00 76.46           C  
ATOM    125  HE1 PHE A   9      -5.328  14.074  -2.317  1.00 76.46           H  
ATOM    126  CE2 PHE A   9      -2.768  12.584  -3.999  1.00 76.46           C  
ATOM    127  HE2 PHE A   9      -1.690  12.592  -4.065  1.00 76.46           H  
ATOM    128  CZ  PHE A   9      -3.423  13.416  -3.076  1.00 76.46           C  
ATOM    129  HZ  PHE A   9      -2.849  14.070  -2.438  1.00 76.46           H  
ATOM    130  N   CYS A  10      -5.962   8.348  -3.122  1.00 76.11           N  
ATOM    131  H   CYS A  10      -4.990   8.123  -3.279  1.00 76.11           H  
ATOM    132  CA  CYS A  10      -6.496   8.084  -1.792  1.00 76.11           C  
ATOM    133  HA  CYS A  10      -7.564   8.302  -1.782  1.00 76.11           H  
ATOM    134  C   CYS A  10      -5.836   9.062  -0.790  1.00 76.11           C  
ATOM    135  CB  CYS A  10      -6.363   6.580  -1.535  1.00 76.11           C  
ATOM    136  HB2 CYS A  10      -7.101   6.063  -2.148  1.00 76.11           H  
ATOM    137  HB3 CYS A  10      -5.377   6.243  -1.857  1.00 76.11           H  
ATOM    138  O   CYS A  10      -4.954   8.739  -0.004  1.00 76.11           O  
ATOM    139  SG  CYS A  10      -6.606   6.090   0.175  1.00 76.11           S  
ATOM    140  N   GLY A  11      -6.199  10.341  -0.920  1.00 65.15           N  
ATOM    141  H   GLY A  11      -6.853  10.541  -1.663  1.00 65.15           H  
ATOM    142  CA  GLY A  11      -5.445  11.468  -0.356  1.00 65.15           C  
ATOM    143  HA2 GLY A  11      -5.680  12.338  -0.969  1.00 65.15           H  
ATOM    144  HA3 GLY A  11      -4.378  11.280  -0.470  1.00 65.15           H  
ATOM    145  C   GLY A  11      -5.765  11.907   1.072  1.00 65.15           C  
ATOM    146  O   GLY A  11      -4.916  12.428   1.787  1.00 65.15           O  
ATOM    147  N   ILE A  12      -7.035  11.814   1.455  1.00 65.32           N  
ATOM    148  H   ILE A  12      -7.671  11.390   0.795  1.00 65.32           H  
ATOM    149  CA  ILE A  12      -7.576  12.550   2.619  1.00 65.32           C  
ATOM    150  HA  ILE A  12      -6.761  12.820   3.290  1.00 65.32           H  
ATOM    151  C   ILE A  12      -8.526  11.673   3.442  1.00 65.32           C  
ATOM    152  CB  ILE A  12      -8.240  13.865   2.125  1.00 65.32           C  
ATOM    153  HB  ILE A  12      -9.024  13.607   1.413  1.00 65.32           H  
ATOM    154  O   ILE A  12      -8.722  11.885   4.635  1.00 65.32           O  
ATOM    155  CG1 ILE A  12      -7.203  14.766   1.401  1.00 65.32           C  
ATOM    156 HG12 ILE A  12      -6.766  14.221   0.564  1.00 65.32           H  
ATOM    157 HG13 ILE A  12      -6.400  15.025   2.092  1.00 65.32           H  
ATOM    158  CG2 ILE A  12      -8.894  14.645   3.283  1.00 65.32           C  
ATOM    159 HG21 ILE A  12      -9.666  14.050   3.770  1.00 65.32           H  
ATOM    160 HG22 ILE A  12      -8.138  14.918   4.019  1.00 65.32           H  
ATOM    161 HG23 ILE A  12      -9.378  15.549   2.915  1.00 65.32           H  
ATOM    162  CD1 ILE A  12      -7.760  16.051   0.782  1.00 65.32           C  
ATOM    163 HD11 ILE A  12      -8.086  16.745   1.557  1.00 65.32           H  
ATOM    164 HD12 ILE A  12      -8.594  15.815   0.122  1.00 65.32           H  
ATOM    165 HD13 ILE A  12      -6.975  16.536   0.201  1.00 65.32           H  
ATOM    166  N   LYS A  13      -9.085  10.636   2.823  1.00 58.52           N  
ATOM    167  H   LYS A  13      -8.826  10.465   1.861  1.00 58.52           H  
ATOM    168  CA  LYS A  13      -9.815   9.568   3.491  1.00 58.52           C  
ATOM    169  HA  LYS A  13      -9.732   9.685   4.572  1.00 58.52           H  
ATOM    170  C   LYS A  13      -9.160   8.259   3.068  1.00 58.52           C  
ATOM    171  CB  LYS A  13     -11.298   9.613   3.090  1.00 58.52           C  
ATOM    172  HB2 LYS A  13     -11.381   9.756   2.013  1.00 58.52           H  
ATOM    173  HB3 LYS A  13     -11.760   8.659   3.343  1.00 58.52           H  
ATOM    174  O   LYS A  13      -9.001   8.081   1.859  1.00 58.52           O  
ATOM    175  CG  LYS A  13     -12.048  10.728   3.833  1.00 58.52           C  
ATOM    176  HG2 LYS A  13     -12.043  10.508   4.900  1.00 58.52           H  
ATOM    177  HG3 LYS A  13     -11.548  11.683   3.669  1.00 58.52           H  
ATOM    178  CD  LYS A  13     -13.496  10.837   3.339  1.00 58.52           C  
ATOM    179  HD2 LYS A  13     -13.490  11.146   2.294  1.00 58.52           H  
ATOM    180  HD3 LYS A  13     -13.976   9.862   3.418  1.00 58.52           H  
ATOM    181  CE  LYS A  13     -14.265  11.857   4.186  1.00 58.52           C  
ATOM    182  HE2 LYS A  13     -13.721  12.802   4.168  1.00 58.52           H  
ATOM    183  HE3 LYS A  13     -14.288  11.506   5.217  1.00 58.52           H  
ATOM    184  NZ  LYS A  13     -15.645  12.052   3.675  1.00 58.52           N  
ATOM    185  HZ1 LYS A  13     -16.148  12.718   4.243  1.00 58.52           H  
ATOM    186  HZ2 LYS A  13     -15.625  12.391   2.724  1.00 58.52           H  
ATOM    187  HZ3 LYS A  13     -16.151  11.177   3.684  1.00 58.52           H  
ATOM    188  N   PRO A  14      -8.831   7.342   3.995  1.00 59.84           N  
ATOM    189  CA  PRO A  14      -8.591   5.946   3.651  1.00 59.84           C  
ATOM    190  HA  PRO A  14      -7.878   5.867   2.830  1.00 59.84           H  
ATOM    191  C   PRO A  14      -9.935   5.341   3.205  1.00 59.84           C  
ATOM    192  CB  PRO A  14      -7.984   5.322   4.913  1.00 59.84           C  
ATOM    193  HB2 PRO A  14      -6.907   5.488   4.913  1.00 59.84           H  
ATOM    194  HB3 PRO A  14      -8.198   4.257   4.997  1.00 59.84           H  
ATOM    195  O   PRO A  14     -10.596   4.616   3.939  1.00 59.84           O  
ATOM    196  CG  PRO A  14      -8.619   6.128   6.047  1.00 59.84           C  
ATOM    197  HG2 PRO A  14      -9.591   5.702   6.298  1.00 59.84           H  
ATOM    198  HG3 PRO A  14      -7.979   6.156   6.928  1.00 59.84           H  
ATOM    199  CD  PRO A  14      -8.812   7.519   5.443  1.00 59.84           C  
ATOM    200  HD2 PRO A  14      -7.972   8.158   5.717  1.00 59.84           H  
ATOM    201  HD3 PRO A  14      -9.746   7.945   5.807  1.00 59.84           H  
ATOM    202  N   GLY A  15     -10.418   5.773   2.041  1.00 58.03           N  
ATOM    203  H   GLY A  15      -9.820   6.380   1.499  1.00 58.03           H  
ATOM    204  CA  GLY A  15     -11.610   5.268   1.376  1.00 58.03           C  
ATOM    205  HA2 GLY A  15     -12.351   4.953   2.111  1.00 58.03           H  
ATOM    206  HA3 GLY A  15     -12.040   6.038   0.736  1.00 58.03           H  
ATOM    207  C   GLY A  15     -11.195   4.090   0.513  1.00 58.03           C  
ATOM    208  O   GLY A  15     -10.162   4.157  -0.147  1.00 58.03           O  
ATOM    209  N   LEU A  16     -11.963   3.007   0.592  1.00 66.42           N  
ATOM    210  H   LEU A  16     -12.822   3.092   1.118  1.00 66.42           H  
ATOM    211  CA  LEU A  16     -11.625   1.658   0.143  1.00 66.42           C  
ATOM    212  HA  LEU A  16     -10.957   1.199   0.871  1.00 66.42           H  
ATOM    213  C   LEU A  16     -10.921   1.618  -1.222  1.00 66.42           C  
ATOM    214  CB  LEU A  16     -12.928   0.833   0.088  1.00 66.42           C  
ATOM    215  HB2 LEU A  16     -13.643   1.314  -0.580  1.00 66.42           H  
ATOM    216  HB3 LEU A  16     -12.679  -0.126  -0.365  1.00 66.42           H  
ATOM    217  O   LEU A  16     -11.570   1.597  -2.259  1.00 66.42           O  
ATOM    218  CG  LEU A  16     -13.584   0.578   1.461  1.00 66.42           C  
ATOM    219  HG  LEU A  16     -12.869   0.794   2.255  1.00 66.42           H  
ATOM    220  CD1 LEU A  16     -14.832   1.441   1.675  1.00 66.42           C  
ATOM    221 HD11 LEU A  16     -15.580   1.198   0.920  1.00 66.42           H  
ATOM    222 HD12 LEU A  16     -14.584   2.499   1.597  1.00 66.42           H  
ATOM    223 HD13 LEU A  16     -15.250   1.243   2.662  1.00 66.42           H  
ATOM    224  CD2 LEU A  16     -13.997  -0.888   1.584  1.00 66.42           C  
ATOM    225 HD21 LEU A  16     -14.709  -1.146   0.800  1.00 66.42           H  
ATOM    226 HD22 LEU A  16     -13.119  -1.527   1.495  1.00 66.42           H  
ATOM    227 HD23 LEU A  16     -14.457  -1.065   2.556  1.00 66.42           H  
ATOM    228  N   CYS A  17      -9.593   1.531  -1.251  1.00 73.72           N  
ATOM    229  H   CYS A  17      -9.068   1.663  -0.397  1.00 73.72           H  
ATOM    230  CA  CYS A  17      -8.915   1.008  -2.433  1.00 73.72           C  
ATOM    231  HA  CYS A  17      -9.192   1.596  -3.308  1.00 73.72           H  
ATOM    232  C   CYS A  17      -9.382  -0.436  -2.637  1.00 73.72           C  
ATOM    233  CB  CYS A  17      -7.399   1.086  -2.236  1.00 73.72           C  
ATOM    234  HB2 CYS A  17      -6.903   0.629  -3.093  1.00 73.72           H  
ATOM    235  HB3 CYS A  17      -7.128   0.516  -1.347  1.00 73.72           H  
ATOM    236  O   CYS A  17      -9.489  -1.174  -1.655  1.00 73.72           O  
ATOM    237  SG  CYS A  17      -6.766   2.770  -2.050  1.00 73.72           S  
ATOM    238  N   CYS A  18      -9.615  -0.874  -3.876  1.00 75.82           N  
ATOM    239  H   CYS A  18      -9.567  -0.232  -4.654  1.00 75.82           H  
ATOM    240  CA  CYS A  18      -9.998  -2.272  -4.135  1.00 75.82           C  
ATOM    241  HA  CYS A  18     -10.933  -2.492  -3.620  1.00 75.82           H  
ATOM    242  C   CYS A  18      -8.955  -3.266  -3.600  1.00 75.82           C  
ATOM    243  CB  CYS A  18     -10.205  -2.483  -5.636  1.00 75.82           C  
ATOM    244  HB2 CYS A  18      -9.269  -2.278  -6.156  1.00 75.82           H  
ATOM    245  HB3 CYS A  18     -10.450  -3.533  -5.800  1.00 75.82           H  
ATOM    246  O   CYS A  18      -9.272  -4.399  -3.263  1.00 75.82           O  
ATOM    247  SG  CYS A  18     -11.512  -1.490  -6.401  1.00 75.82           S  
ATOM    248  N   SER A  19      -7.714  -2.808  -3.467  1.00 71.62           N  
ATOM    249  H   SER A  19      -7.512  -1.900  -3.860  1.00 71.62           H  
ATOM    250  CA  SER A  19      -6.590  -3.570  -2.936  1.00 71.62           C  
ATOM    251  HA  SER A  19      -6.794  -4.635  -3.045  1.00 71.62           H  
ATOM    252  C   SER A  19      -6.327  -3.323  -1.445  1.00 71.62           C  
ATOM    253  CB  SER A  19      -5.373  -3.234  -3.790  1.00 71.62           C  
ATOM    254  HB2 SER A  19      -5.142  -2.179  -3.646  1.00 71.62           H  
ATOM    255  HB3 SER A  19      -4.520  -3.844  -3.493  1.00 71.62           H  
ATOM    256  O   SER A  19      -5.285  -3.731  -0.952  1.00 71.62           O  
ATOM    257  OG  SER A  19      -5.688  -3.458  -5.156  1.00 71.62           O  
ATOM    258  HG  SER A  19      -5.917  -4.384  -5.272  1.00 71.62           H  
ATOM    259  N   ALA A  20      -7.223  -2.620  -0.735  1.00 70.13           N  
ATOM    260  H   ALA A  20      -8.083  -2.372  -1.205  1.00 70.13           H  
ATOM    261  CA  ALA A  20      -7.121  -2.201   0.674  1.00 70.13           C  
ATOM    262  HA  ALA A  20      -7.956  -1.522   0.849  1.00 70.13           H  
ATOM    263  C   ALA A  20      -5.861  -1.390   1.049  1.00 70.13           C  
ATOM    264  CB  ALA A  20      -7.350  -3.414   1.585  1.00 70.13           C  
ATOM    265  HB1 ALA A  20      -6.528  -4.122   1.476  1.00 70.13           H  
ATOM    266  HB2 ALA A  20      -7.401  -3.090   2.625  1.00 70.13           H  
ATOM    267  HB3 ALA A  20      -8.286  -3.905   1.321  1.00 70.13           H  
ATOM    268  O   ALA A  20      -5.676  -1.028   2.211  1.00 70.13           O  
ATOM    269  N   ILE A  21      -5.012  -1.066   0.071  1.00 73.27           N  
ATOM    270  H   ILE A  21      -5.178  -1.471  -0.840  1.00 73.27           H  
ATOM    271  CA  ILE A  21      -3.723  -0.418   0.279  1.00 73.27           C  
ATOM    272  HA  ILE A  21      -3.595  -0.233   1.345  1.00 73.27           H  
ATOM    273  C   ILE A  21      -3.713   0.926  -0.438  1.00 73.27           C  
ATOM    274  CB  ILE A  21      -2.558  -1.332  -0.145  1.00 73.27           C  
ATOM    275  HB  ILE A  21      -2.638  -1.530  -1.214  1.00 73.27           H  
ATOM    276  O   ILE A  21      -3.882   1.033  -1.653  1.00 73.27           O  
ATOM    277  CG1 ILE A  21      -2.567  -2.673   0.629  1.00 73.27           C  
ATOM    278 HG12 ILE A  21      -2.194  -2.519   1.641  1.00 73.27           H  
ATOM    279 HG13 ILE A  21      -3.580  -3.062   0.727  1.00 73.27           H  
ATOM    280  CG2 ILE A  21      -1.228  -0.617   0.156  1.00 73.27           C  
ATOM    281 HG21 ILE A  21      -1.155   0.320  -0.397  1.00 73.27           H  
ATOM    282 HG22 ILE A  21      -0.392  -1.254  -0.131  1.00 73.27           H  
ATOM    283 HG23 ILE A  21      -1.149  -0.400   1.221  1.00 73.27           H  
ATOM    284  CD1 ILE A  21      -1.737  -3.764  -0.054  1.00 73.27           C  
ATOM    285 HD11 ILE A  21      -0.683  -3.486  -0.077  1.00 73.27           H  
ATOM    286 HD12 ILE A  21      -2.105  -3.923  -1.067  1.00 73.27           H  
ATOM    287 HD13 ILE A  21      -1.839  -4.694   0.505  1.00 73.27           H  
ATOM    288  N   CYS A  22      -3.491   1.952   0.368  1.00 76.62           N  
ATOM    289  H   CYS A  22      -3.348   1.745   1.346  1.00 76.62           H  
ATOM    290  CA  CYS A  22      -3.429   3.348  -0.005  1.00 76.62           C  
ATOM    291  HA  CYS A  22      -3.563   3.478  -1.079  1.00 76.62           H  
ATOM    292  C   CYS A  22      -2.051   3.862   0.411  1.00 76.62           C  
ATOM    293  CB  CYS A  22      -4.582   4.017   0.732  1.00 76.62           C  
ATOM    294  HB2 CYS A  22      -5.516   3.608   0.347  1.00 76.62           H  
ATOM    295  HB3 CYS A  22      -4.522   3.760   1.790  1.00 76.62           H  
ATOM    296  O   CYS A  22      -1.817   4.155   1.584  1.00 76.62           O  
ATOM    297  SG  CYS A  22      -4.659   5.801   0.630  1.00 76.62           S  
ATOM    298  N   LEU A  23      -1.109   3.881  -0.529  1.00 76.13           N  
ATOM    299  H   LEU A  23      -1.390   3.747  -1.490  1.00 76.13           H  
ATOM    300  CA  LEU A  23       0.285   4.232  -0.277  1.00 76.13           C  
ATOM    301  HA  LEU A  23       0.433   4.372   0.794  1.00 76.13           H  
ATOM    302  C   LEU A  23       0.606   5.547  -0.990  1.00 76.13           C  
ATOM    303  CB  LEU A  23       1.191   3.081  -0.745  1.00 76.13           C  
ATOM    304  HB2 LEU A  23       1.299   3.149  -1.827  1.00 76.13           H  
ATOM    305  HB3 LEU A  23       0.713   2.127  -0.526  1.00 76.13           H  
ATOM    306  O   LEU A  23       0.260   5.711  -2.154  1.00 76.13           O  
ATOM    307  CG  LEU A  23       2.574   3.123  -0.064  1.00 76.13           C  
ATOM    308  HG  LEU A  23       2.758   4.119   0.338  1.00 76.13           H  
ATOM    309  CD1 LEU A  23       2.641   2.115   1.085  1.00 76.13           C  
ATOM    310 HD11 LEU A  23       1.847   2.322   1.802  1.00 76.13           H  
ATOM    311 HD12 LEU A  23       2.523   1.101   0.702  1.00 76.13           H  
ATOM    312 HD13 LEU A  23       3.604   2.196   1.589  1.00 76.13           H  
ATOM    313  CD2 LEU A  23       3.693   2.814  -1.055  1.00 76.13           C  
ATOM    314 HD21 LEU A  23       3.562   1.815  -1.470  1.00 76.13           H  
ATOM    315 HD22 LEU A  23       4.658   2.871  -0.552  1.00 76.13           H  
ATOM    316 HD23 LEU A  23       3.676   3.545  -1.864  1.00 76.13           H  
ATOM    317  N   SER A  24       1.263   6.492  -0.314  1.00 77.55           N  
ATOM    318  H   SER A  24       1.588   6.281   0.619  1.00 77.55           H  
ATOM    319  CA  SER A  24       1.649   7.790  -0.903  1.00 77.55           C  
ATOM    320  HA  SER A  24       2.028   8.417  -0.096  1.00 77.55           H  
ATOM    321  C   SER A  24       0.486   8.568  -1.531  1.00 77.55           C  
ATOM    322  CB  SER A  24       2.795   7.612  -1.906  1.00 77.55           C  
ATOM    323  HB2 SER A  24       3.090   8.584  -2.303  1.00 77.55           H  
ATOM    324  HB3 SER A  24       2.472   6.977  -2.731  1.00 77.55           H  
ATOM    325  O   SER A  24       0.658   9.231  -2.550  1.00 77.55           O  
ATOM    326  OG  SER A  24       3.909   7.029  -1.260  1.00 77.55           O  
ATOM    327  HG  SER A  24       4.577   6.847  -1.924  1.00 77.55           H  
ATOM    328  N   PHE A  25      -0.696   8.483  -0.916  1.00 77.45           N  
ATOM    329  H   PHE A  25      -0.749   7.927  -0.075  1.00 77.45           H  
ATOM    330  CA  PHE A  25      -1.938   9.077  -1.409  1.00 77.45           C  
ATOM    331  HA  PHE A  25      -2.685   8.884  -0.638  1.00 77.45           H  
ATOM    332  C   PHE A  25      -2.496   8.454  -2.690  1.00 77.45           C  
ATOM    333  CB  PHE A  25      -1.812  10.600  -1.535  1.00 77.45           C  
ATOM    334  HB2 PHE A  25      -1.202  10.844  -2.404  1.00 77.45           H  
ATOM    335  HB3 PHE A  25      -2.800  11.012  -1.741  1.00 77.45           H  
ATOM    336  O   PHE A  25      -3.349   9.065  -3.321  1.00 77.45           O  
ATOM    337  CG  PHE A  25      -1.248  11.306  -0.325  1.00 77.45           C  
ATOM    338  CD1 PHE A  25      -2.046  11.504   0.812  1.00 77.45           C  
ATOM    339  HD1 PHE A  25      -3.017  11.039   0.895  1.00 77.45           H  
ATOM    340  CD2 PHE A  25       0.078  11.768  -0.327  1.00 77.45           C  
ATOM    341  HD2 PHE A  25       0.708  11.599  -1.189  1.00 77.45           H  
ATOM    342  CE1 PHE A  25      -1.572  12.252   1.897  1.00 77.45           C  
ATOM    343  HE1 PHE A  25      -2.209  12.418   2.753  1.00 77.45           H  
ATOM    344  CE2 PHE A  25       0.580  12.461   0.787  1.00 77.45           C  
ATOM    345  HE2 PHE A  25       1.599  12.820   0.784  1.00 77.45           H  
ATOM    346  CZ  PHE A  25      -0.254  12.729   1.887  1.00 77.45           C  
ATOM    347  HZ  PHE A  25       0.125  13.283   2.733  1.00 77.45           H  
ATOM    348  N   VAL A  26      -2.072   7.252  -3.083  1.00 78.90           N  
ATOM    349  H   VAL A  26      -1.322   6.799  -2.581  1.00 78.90           H  
ATOM    350  CA  VAL A  26      -2.640   6.525  -4.224  1.00 78.90           C  
ATOM    351  HA  VAL A  26      -3.580   7.007  -4.494  1.00 78.90           H  
ATOM    352  C   VAL A  26      -2.990   5.087  -3.857  1.00 78.90           C  
ATOM    353  CB  VAL A  26      -1.748   6.586  -5.480  1.00 78.90           C  
ATOM    354  HB  VAL A  26      -2.199   5.953  -6.244  1.00 78.90           H  
ATOM    355  O   VAL A  26      -2.319   4.443  -3.053  1.00 78.90           O  
ATOM    356  CG1 VAL A  26      -1.684   8.011  -6.043  1.00 78.90           C  
ATOM    357 HG11 VAL A  26      -1.114   8.012  -6.972  1.00 78.90           H  
ATOM    358 HG12 VAL A  26      -1.204   8.681  -5.330  1.00 78.90           H  
ATOM    359 HG13 VAL A  26      -2.692   8.368  -6.255  1.00 78.90           H  
ATOM    360  CG2 VAL A  26      -0.318   6.093  -5.239  1.00 78.90           C  
ATOM    361 HG21 VAL A  26      -0.333   5.090  -4.812  1.00 78.90           H  
ATOM    362 HG22 VAL A  26       0.203   6.765  -4.558  1.00 78.90           H  
ATOM    363 HG23 VAL A  26       0.223   6.060  -6.185  1.00 78.90           H  
ATOM    364  N   CYS A  27      -4.058   4.566  -4.448  1.00 83.65           N  
ATOM    365  H   CYS A  27      -4.618   5.153  -5.049  1.00 83.65           H  
ATOM    366  CA  CYS A  27      -4.379   3.152  -4.366  1.00 83.65           C  
ATOM    367  HA  CYS A  27      -4.341   2.841  -3.322  1.00 83.65           H  
ATOM    368  C   CYS A  27      -3.337   2.351  -5.138  1.00 83.65           C  
ATOM    369  CB  CYS A  27      -5.789   2.907  -4.903  1.00 83.65           C  
ATOM    370  HB2 CYS A  27      -5.958   1.832  -4.975  1.00 83.65           H  
ATOM    371  HB3 CYS A  27      -5.869   3.326  -5.906  1.00 83.65           H  
ATOM    372  O   CYS A  27      -3.077   2.638  -6.306  1.00 83.65           O  
ATOM    373  SG  CYS A  27      -7.087   3.615  -3.868  1.00 83.65           S  
ATOM    374  N   ILE A  28      -2.763   1.337  -4.503  1.00 77.63           N  
ATOM    375  H   ILE A  28      -3.040   1.134  -3.553  1.00 77.63           H  
ATOM    376  CA  ILE A  28      -1.839   0.414  -5.161  1.00 77.63           C  
ATOM    377  HA  ILE A  28      -1.754   0.680  -6.215  1.00 77.63           H  
ATOM    378  C   ILE A  28      -2.426  -0.988  -5.127  1.00 77.63           C  
ATOM    379  CB  ILE A  28      -0.412   0.492  -4.580  1.00 77.63           C  
ATOM    380  HB  ILE A  28       0.192  -0.240  -5.115  1.00 77.63           H  
ATOM    381  O   ILE A  28      -2.951  -1.422  -4.105  1.00 77.63           O  
ATOM    382  CG1 ILE A  28      -0.346   0.167  -3.074  1.00 77.63           C  
ATOM    383 HG12 ILE A  28      -0.898  -0.748  -2.863  1.00 77.63           H  
ATOM    384 HG13 ILE A  28      -0.796   0.985  -2.512  1.00 77.63           H  
ATOM    385  CG2 ILE A  28       0.176   1.888  -4.862  1.00 77.63           C  
ATOM    386 HG21 ILE A  28       0.044   2.141  -5.914  1.00 77.63           H  
ATOM    387 HG22 ILE A  28       1.244   1.905  -4.646  1.00 77.63           H  
ATOM    388 HG23 ILE A  28      -0.324   2.642  -4.254  1.00 77.63           H  
ATOM    389  CD1 ILE A  28       1.090  -0.057  -2.586  1.00 77.63           C  
ATOM    390 HD11 ILE A  28       1.093  -0.293  -1.521  1.00 77.63           H  
ATOM    391 HD12 ILE A  28       1.689   0.841  -2.734  1.00 77.63           H  
ATOM    392 HD13 ILE A  28       1.542  -0.881  -3.137  1.00 77.63           H  
ATOM    393  N   SER A  29      -2.341  -1.689  -6.251  1.00 70.71           N  
ATOM    394  H   SER A  29      -1.928  -1.272  -7.073  1.00 70.71           H  
ATOM    395  CA  SER A  29      -2.706  -3.095  -6.361  1.00 70.71           C  
ATOM    396  HA  SER A  29      -3.319  -3.386  -5.509  1.00 70.71           H  
ATOM    397  C   SER A  29      -1.446  -3.943  -6.313  1.00 70.71           C  
ATOM    398  CB  SER A  29      -3.523  -3.341  -7.637  1.00 70.71           C  
ATOM    399  HB2 SER A  29      -3.629  -4.412  -7.810  1.00 70.71           H  
ATOM    400  HB3 SER A  29      -4.515  -2.905  -7.513  1.00 70.71           H  
ATOM    401  O   SER A  29      -0.616  -3.860  -7.213  1.00 70.71           O  
ATOM    402  OG  SER A  29      -2.897  -2.730  -8.748  1.00 70.71           O  
ATOM    403  HG  SER A  29      -2.103  -3.234  -8.941  1.00 70.71           H  
ATOM    404  N   PHE A  30      -1.308  -4.759  -5.267  1.00 67.23           N  
ATOM    405  H   PHE A  30      -2.017  -4.749  -4.547  1.00 67.23           H  
ATOM    406  CA  PHE A  30      -0.384  -5.892  -5.268  1.00 67.23           C  
ATOM    407  HA  PHE A  30       0.515  -5.645  -5.832  1.00 67.23           H  
ATOM    408  C   PHE A  30      -1.061  -7.055  -5.990  1.00 67.23           C  
ATOM    409  CB  PHE A  30       0.035  -6.258  -3.837  1.00 67.23           C  
ATOM    410  HB2 PHE A  30       0.383  -7.291  -3.830  1.00 67.23           H  
ATOM    411  HB3 PHE A  30      -0.829  -6.210  -3.175  1.00 67.23           H  
ATOM    412  O   PHE A  30      -1.541  -7.992  -5.361  1.00 67.23           O  
ATOM    413  CG  PHE A  30       1.160  -5.414  -3.282  1.00 67.23           C  
ATOM    414  CD1 PHE A  30       2.495  -5.797  -3.507  1.00 67.23           C  
ATOM    415  HD1 PHE A  30       2.713  -6.674  -4.099  1.00 67.23           H  
ATOM    416  CD2 PHE A  30       0.880  -4.263  -2.524  1.00 67.23           C  
ATOM    417  HD2 PHE A  30      -0.144  -3.959  -2.370  1.00 67.23           H  
ATOM    418  CE1 PHE A  30       3.547  -5.038  -2.965  1.00 67.23           C  
ATOM    419  HE1 PHE A  30       4.570  -5.333  -3.146  1.00 67.23           H  
ATOM    420  CE2 PHE A  30       1.931  -3.516  -1.965  1.00 67.23           C  
ATOM    421  HE2 PHE A  30       1.714  -2.645  -1.365  1.00 67.23           H  
ATOM    422  CZ  PHE A  30       3.265  -3.901  -2.189  1.00 67.23           C  
ATOM    423  HZ  PHE A  30       4.074  -3.321  -1.768  1.00 67.23           H  
ATOM    424  N   ASP A  31      -1.166  -6.940  -7.307  1.00 61.41           N  
ATOM    425  H   ASP A  31      -0.734  -6.146  -7.758  1.00 61.41           H  
ATOM    426  CA  ASP A  31      -1.391  -8.101  -8.161  1.00 61.41           C  
ATOM    427  HA  ASP A  31      -1.843  -8.911  -7.589  1.00 61.41           H  
ATOM    428  C   ASP A  31       0.005  -8.535  -8.623  1.00 61.41           C  
ATOM    429  CB  ASP A  31      -2.361  -7.731  -9.289  1.00 61.41           C  
ATOM    430  HB2 ASP A  31      -3.131  -7.069  -8.892  1.00 61.41           H  
ATOM    431  HB3 ASP A  31      -1.833  -7.188 -10.073  1.00 61.41           H  
ATOM    432  O   ASP A  31       0.698  -7.768  -9.296  1.00 61.41           O  
ATOM    433  CG  ASP A  31      -3.063  -8.963  -9.865  1.00 61.41           C  
ATOM    434  OD1 ASP A  31      -2.892  -9.219 -11.075  1.00 61.41           O  
ATOM    435  OD2 ASP A  31      -3.845  -9.574  -9.099  1.00 61.41           O  
ATOM    436  N   PHE A  32       0.471  -9.667  -8.093  1.00 44.13           N  
ATOM    437  H   PHE A  32      -0.207 -10.275  -7.658  1.00 44.13           H  
ATOM    438  CA  PHE A  32       1.755 -10.286  -8.432  1.00 44.13           C  
ATOM    439  HA  PHE A  32       2.498  -9.512  -8.621  1.00 44.13           H  
ATOM    440  C   PHE A  32       1.635 -11.086  -9.727  1.00 44.13           C  
ATOM    441  CB  PHE A  32       2.230 -11.195  -7.281  1.00 44.13           C  
ATOM    442  HB2 PHE A  32       2.450 -12.184  -7.683  1.00 44.13           H  
ATOM    443  HB3 PHE A  32       1.422 -11.335  -6.562  1.00 44.13           H  
ATOM    444  O   PHE A  32       0.596 -11.764  -9.885  1.00 44.13           O  
ATOM    445  CG  PHE A  32       3.469 -10.713  -6.558  1.00 44.13           C  
ATOM    446  CD1 PHE A  32       4.741 -10.943  -7.113  1.00 44.13           C  
ATOM    447  HD1 PHE A  32       4.815 -11.421  -8.079  1.00 44.13           H  
ATOM    448  CD2 PHE A  32       3.355 -10.063  -5.317  1.00 44.13           C  
ATOM    449  HD2 PHE A  32       2.374  -9.879  -4.902  1.00 44.13           H  
ATOM    450  CE1 PHE A  32       5.898 -10.539  -6.420  1.00 44.13           C  
ATOM    451  HE1 PHE A  32       6.871 -10.713  -6.856  1.00 44.13           H  
ATOM    452  CE2 PHE A  32       4.509  -9.655  -4.623  1.00 44.13           C  
ATOM    453  HE2 PHE A  32       4.416  -9.154  -3.671  1.00 44.13           H  
ATOM    454  CZ  PHE A  32       5.781  -9.898  -5.173  1.00 44.13           C  
ATOM    455  HZ  PHE A  32       6.668  -9.582  -4.644  1.00 44.13           H  
ATOM    456  OXT PHE A  32       2.643 -11.082 -10.466  1.00 44.13           O  
TER     457      PHE A  32                                                       
END   
