# Supplementary material for: δ‐Conotoxin Structure Prediction and Analysis through Large‐Scale Comparative and Deep Learning Modeling Approaches
Source: Adv Sci (Weinh). 2024 Jul 21;11(35):2404786. doi: 10.1002/advs.202404786 (PMC11425241; doi:10.1002/advs.202404786)
Supplement: Supplementary file 2 — Supporting Information [file ADVS-11-2404786-s001.gz › Data/Alphafold_results/MVIC/ranked_1.pdb]

ATOM      1  N   ASP A   1      -8.400  -8.566   8.358  1.00 49.41           N  
ATOM      2  H   ASP A   1      -7.416  -8.667   8.561  1.00 49.41           H  
ATOM      3  H2  ASP A   1      -8.898  -8.512   9.236  1.00 49.41           H  
ATOM      4  H3  ASP A   1      -8.723  -9.347   7.805  1.00 49.41           H  
ATOM      5  CA  ASP A   1      -8.592  -7.293   7.642  1.00 49.41           C  
ATOM      6  HA  ASP A   1      -9.611  -7.236   7.261  1.00 49.41           H  
ATOM      7  C   ASP A   1      -7.630  -7.255   6.470  1.00 49.41           C  
ATOM      8  CB  ASP A   1      -8.407  -6.129   8.619  1.00 49.41           C  
ATOM      9  HB2 ASP A   1      -8.507  -5.183   8.086  1.00 49.41           H  
ATOM     10  HB3 ASP A   1      -7.422  -6.178   9.084  1.00 49.41           H  
ATOM     11  O   ASP A   1      -6.427  -7.344   6.678  1.00 49.41           O  
ATOM     12  CG  ASP A   1      -9.499  -6.264   9.673  1.00 49.41           C  
ATOM     13  OD1 ASP A   1     -10.572  -5.677   9.449  1.00 49.41           O  
ATOM     14  OD2 ASP A   1      -9.324  -7.164  10.525  1.00 49.41           O  
ATOM     15  N   GLU A   2      -8.153  -7.284   5.247  1.00 68.55           N  
ATOM     16  H   GLU A   2      -9.146  -7.158   5.113  1.00 68.55           H  
ATOM     17  CA  GLU A   2      -7.342  -7.330   4.027  1.00 68.55           C  
ATOM     18  HA  GLU A   2      -6.445  -7.922   4.209  1.00 68.55           H  
ATOM     19  C   GLU A   2      -6.919  -5.902   3.682  1.00 68.55           C  
ATOM     20  CB  GLU A   2      -8.139  -8.025   2.911  1.00 68.55           C  
ATOM     21  HB2 GLU A   2      -8.955  -7.383   2.579  1.00 68.55           H  
ATOM     22  HB3 GLU A   2      -8.576  -8.933   3.327  1.00 68.55           H  
ATOM     23  O   GLU A   2      -7.729  -5.086   3.247  1.00 68.55           O  
ATOM     24  CG  GLU A   2      -7.271  -8.425   1.712  1.00 68.55           C  
ATOM     25  HG2 GLU A   2      -6.893  -7.526   1.225  1.00 68.55           H  
ATOM     26  HG3 GLU A   2      -6.417  -9.001   2.067  1.00 68.55           H  
ATOM     27  CD  GLU A   2      -8.089  -9.269   0.724  1.00 68.55           C  
ATOM     28  OE1 GLU A   2      -8.542  -8.701  -0.295  1.00 68.55           O  
ATOM     29  OE2 GLU A   2      -8.282 -10.471   1.019  1.00 68.55           O  
ATOM     30  N   CYS A   3      -5.664  -5.577   3.973  1.00 76.80           N  
ATOM     31  H   CYS A   3      -5.050  -6.278   4.361  1.00 76.80           H  
ATOM     32  CA  CYS A   3      -5.083  -4.284   3.662  1.00 76.80           C  
ATOM     33  HA  CYS A   3      -5.848  -3.642   3.227  1.00 76.80           H  
ATOM     34  C   CYS A   3      -3.995  -4.455   2.599  1.00 76.80           C  
ATOM     35  CB  CYS A   3      -4.635  -3.616   4.964  1.00 76.80           C  
ATOM     36  HB2 CYS A   3      -4.343  -2.591   4.734  1.00 76.80           H  
ATOM     37  HB3 CYS A   3      -5.506  -3.558   5.616  1.00 76.80           H  
ATOM     38  O   CYS A   3      -3.283  -5.461   2.564  1.00 76.80           O  
ATOM     39  SG  CYS A   3      -3.311  -4.441   5.892  1.00 76.80           S  
ATOM     40  N   TYR A   4      -3.877  -3.484   1.699  1.00 77.74           N  
ATOM     41  H   TYR A   4      -4.532  -2.717   1.725  1.00 77.74           H  
ATOM     42  CA  TYR A   4      -2.915  -3.548   0.611  1.00 77.74           C  
ATOM     43  HA  TYR A   4      -2.960  -4.563   0.217  1.00 77.74           H  
ATOM     44  C   TYR A   4      -1.495  -3.256   1.110  1.00 77.74           C  
ATOM     45  CB  TYR A   4      -3.304  -2.599  -0.521  1.00 77.74           C  
ATOM     46  HB2 TYR A   4      -3.448  -1.601  -0.105  1.00 77.74           H  
ATOM     47  HB3 TYR A   4      -2.473  -2.553  -1.224  1.00 77.74           H  
ATOM     48  O   TYR A   4      -1.290  -2.255   1.815  1.00 77.74           O  
ATOM     49  CG  TYR A   4      -4.536  -3.010  -1.296  1.00 77.74           C  
ATOM     50  CD1 TYR A   4      -4.605  -4.270  -1.920  1.00 77.74           C  
ATOM     51  HD1 TYR A   4      -3.782  -4.965  -1.847  1.00 77.74           H  
ATOM     52  CD2 TYR A   4      -5.609  -2.116  -1.410  1.00 77.74           C  
ATOM     53  HD2 TYR A   4      -5.520  -1.131  -0.976  1.00 77.74           H  
ATOM     54  CE1 TYR A   4      -5.766  -4.649  -2.619  1.00 77.74           C  
ATOM     55  HE1 TYR A   4      -5.843  -5.626  -3.073  1.00 77.74           H  
ATOM     56  CE2 TYR A   4      -6.782  -2.499  -2.088  1.00 77.74           C  
ATOM     57  HE2 TYR A   4      -7.610  -1.811  -2.178  1.00 77.74           H  
ATOM     58  OH  TYR A   4      -7.997  -4.146  -3.335  1.00 77.74           O  
ATOM     59  HH  TYR A   4      -8.705  -3.510  -3.216  1.00 77.74           H  
ATOM     60  CZ  TYR A   4      -6.865  -3.773  -2.683  1.00 77.74           C  
ATOM     61  N   PRO A   5      -0.508  -4.088   0.725  1.00 76.27           N  
ATOM     62  CA  PRO A   5       0.884  -3.861   1.073  1.00 76.27           C  
ATOM     63  HA  PRO A   5       0.958  -3.700   2.148  1.00 76.27           H  
ATOM     64  C   PRO A   5       1.439  -2.626   0.344  1.00 76.27           C  
ATOM     65  CB  PRO A   5       1.616  -5.158   0.708  1.00 76.27           C  
ATOM     66  HB2 PRO A   5       2.639  -4.980   0.375  1.00 76.27           H  
ATOM     67  HB3 PRO A   5       1.612  -5.824   1.571  1.00 76.27           H  
ATOM     68  O   PRO A   5       0.894  -2.203  -0.685  1.00 76.27           O  
ATOM     69  CG  PRO A   5       0.770  -5.770  -0.403  1.00 76.27           C  
ATOM     70  HG2 PRO A   5       0.836  -6.858  -0.405  1.00 76.27           H  
ATOM     71  HG3 PRO A   5       1.094  -5.372  -1.365  1.00 76.27           H  
ATOM     72  CD  PRO A   5      -0.646  -5.296  -0.081  1.00 76.27           C  
ATOM     73  HD2 PRO A   5      -1.161  -6.058   0.503  1.00 76.27           H  
ATOM     74  HD3 PRO A   5      -1.188  -5.101  -1.006  1.00 76.27           H  
ATOM     75  N   PRO A   6       2.529  -2.029   0.849  1.00 78.88           N  
ATOM     76  CA  PRO A   6       3.174  -0.898   0.193  1.00 78.88           C  
ATOM     77  HA  PRO A   6       2.480  -0.058   0.154  1.00 78.88           H  
ATOM     78  C   PRO A   6       3.621  -1.236  -1.234  1.00 78.88           C  
ATOM     79  CB  PRO A   6       4.345  -0.529   1.093  1.00 78.88           C  
ATOM     80  HB2 PRO A   6       5.197  -0.135   0.538  1.00 78.88           H  
ATOM     81  HB3 PRO A   6       3.982   0.204   1.813  1.00 78.88           H  
ATOM     82  O   PRO A   6       3.981  -2.370  -1.539  1.00 78.88           O  
ATOM     83  CG  PRO A   6       4.681  -1.842   1.804  1.00 78.88           C  
ATOM     84  HG2 PRO A   6       5.282  -2.471   1.148  1.00 78.88           H  
ATOM     85  HG3 PRO A   6       5.188  -1.691   2.757  1.00 78.88           H  
ATOM     86  CD  PRO A   6       3.308  -2.470   1.996  1.00 78.88           C  
ATOM     87  HD2 PRO A   6       2.854  -2.090   2.912  1.00 78.88           H  
ATOM     88  HD3 PRO A   6       3.405  -3.554   2.044  1.00 78.88           H  
ATOM     89  N   GLY A   7       3.559  -0.247  -2.122  1.00 76.65           N  
ATOM     90  H   GLY A   7       3.276   0.665  -1.793  1.00 76.65           H  
ATOM     91  CA  GLY A   7       3.771  -0.405  -3.563  1.00 76.65           C  
ATOM     92  HA2 GLY A   7       4.087   0.551  -3.980  1.00 76.65           H  
ATOM     93  HA3 GLY A   7       4.564  -1.133  -3.732  1.00 76.65           H  
ATOM     94  C   GLY A   7       2.532  -0.871  -4.335  1.00 76.65           C  
ATOM     95  O   GLY A   7       2.524  -0.806  -5.562  1.00 76.65           O  
ATOM     96  N   THR A   8       1.464  -1.288  -3.650  1.00 80.76           N  
ATOM     97  H   THR A   8       1.530  -1.372  -2.646  1.00 80.76           H  
ATOM     98  CA  THR A   8       0.210  -1.681  -4.308  1.00 80.76           C  
ATOM     99  HA  THR A   8       0.457  -2.292  -5.176  1.00 80.76           H  
ATOM    100  C   THR A   8      -0.570  -0.462  -4.772  1.00 80.76           C  
ATOM    101  CB  THR A   8      -0.683  -2.513  -3.392  1.00 80.76           C  
ATOM    102  HB  THR A   8      -1.024  -1.884  -2.570  1.00 80.76           H  
ATOM    103  O   THR A   8      -0.673   0.531  -4.054  1.00 80.76           O  
ATOM    104  CG2 THR A   8      -1.886  -3.114  -4.119  1.00 80.76           C  
ATOM    105 HG21 THR A   8      -1.564  -3.597  -5.041  1.00 80.76           H  
ATOM    106 HG22 THR A   8      -2.357  -3.861  -3.481  1.00 80.76           H  
ATOM    107 HG23 THR A   8      -2.622  -2.341  -4.339  1.00 80.76           H  
ATOM    108  OG1 THR A   8       0.051  -3.586  -2.872  1.00 80.76           O  
ATOM    109  HG1 THR A   8       0.492  -3.245  -2.090  1.00 80.76           H  
ATOM    110  N   PHE A   9      -1.177  -0.545  -5.953  1.00 79.21           N  
ATOM    111  H   PHE A   9      -1.088  -1.395  -6.491  1.00 79.21           H  
ATOM    112  CA  PHE A   9      -2.047   0.507  -6.459  1.00 79.21           C  
ATOM    113  HA  PHE A   9      -1.523   1.456  -6.348  1.00 79.21           H  
ATOM    114  C   PHE A   9      -3.347   0.553  -5.642  1.00 79.21           C  
ATOM    115  CB  PHE A   9      -2.294   0.278  -7.955  1.00 79.21           C  
ATOM    116  HB2 PHE A   9      -3.122  -0.417  -8.096  1.00 79.21           H  
ATOM    117  HB3 PHE A   9      -1.411  -0.187  -8.393  1.00 79.21           H  
ATOM    118  O   PHE A   9      -4.144  -0.380  -5.687  1.00 79.21           O  
ATOM    119  CG  PHE A   9      -2.555   1.554  -8.724  1.00 79.21           C  
ATOM    120  CD1 PHE A   9      -3.868   2.000  -8.959  1.00 79.21           C  
ATOM    121  HD1 PHE A   9      -4.706   1.436  -8.576  1.00 79.21           H  
ATOM    122  CD2 PHE A   9      -1.464   2.288  -9.225  1.00 79.21           C  
ATOM    123  HD2 PHE A   9      -0.454   1.954  -9.037  1.00 79.21           H  
ATOM    124  CE1 PHE A   9      -4.087   3.166  -9.717  1.00 79.21           C  
ATOM    125  HE1 PHE A   9      -5.094   3.502  -9.914  1.00 79.21           H  
ATOM    126  CE2 PHE A   9      -1.682   3.452  -9.979  1.00 79.21           C  
ATOM    127  HE2 PHE A   9      -0.841   4.014 -10.358  1.00 79.21           H  
ATOM    128  CZ  PHE A   9      -2.994   3.885 -10.235  1.00 79.21           C  
ATOM    129  HZ  PHE A   9      -3.161   4.779 -10.817  1.00 79.21           H  
ATOM    130  N   CYS A  10      -3.568   1.629  -4.890  1.00 79.51           N  
ATOM    131  H   CYS A  10      -2.888   2.374  -4.930  1.00 79.51           H  
ATOM    132  CA  CYS A  10      -4.770   1.815  -4.074  1.00 79.51           C  
ATOM    133  HA  CYS A  10      -5.287   0.859  -3.999  1.00 79.51           H  
ATOM    134  C   CYS A  10      -5.803   2.768  -4.722  1.00 79.51           C  
ATOM    135  CB  CYS A  10      -4.348   2.162  -2.644  1.00 79.51           C  
ATOM    136  HB2 CYS A  10      -3.266   2.287  -2.596  1.00 79.51           H  
ATOM    137  HB3 CYS A  10      -4.611   1.317  -2.008  1.00 79.51           H  
ATOM    138  O   CYS A  10      -6.948   2.874  -4.273  1.00 79.51           O  
ATOM    139  SG  CYS A  10      -5.115   3.628  -1.961  1.00 79.51           S  
ATOM    140  N   GLY A  11      -5.457   3.414  -5.840  1.00 77.11           N  
ATOM    141  H   GLY A  11      -4.503   3.331  -6.162  1.00 77.11           H  
ATOM    142  CA  GLY A  11      -6.382   4.285  -6.568  1.00 77.11           C  
ATOM    143  HA2 GLY A  11      -5.933   4.570  -7.520  1.00 77.11           H  
ATOM    144  HA3 GLY A  11      -7.296   3.729  -6.777  1.00 77.11           H  
ATOM    145  C   GLY A  11      -6.738   5.561  -5.788  1.00 77.11           C  
ATOM    146  O   GLY A  11      -5.899   6.125  -5.096  1.00 77.11           O  
ATOM    147  N   ILE A  12      -7.977   6.054  -5.933  1.00 70.81           N  
ATOM    148  H   ILE A  12      -8.611   5.551  -6.537  1.00 70.81           H  
ATOM    149  CA  ILE A  12      -8.465   7.306  -5.300  1.00 70.81           C  
ATOM    150  HA  ILE A  12      -7.638   8.014  -5.259  1.00 70.81           H  
ATOM    151  C   ILE A  12      -8.895   7.099  -3.833  1.00 70.81           C  
ATOM    152  CB  ILE A  12      -9.583   7.937  -6.186  1.00 70.81           C  
ATOM    153  HB  ILE A  12     -10.274   7.143  -6.470  1.00 70.81           H  
ATOM    154  O   ILE A  12      -9.166   8.067  -3.126  1.00 70.81           O  
ATOM    155  CG1 ILE A  12      -8.941   8.503  -7.473  1.00 70.81           C  
ATOM    156 HG12 ILE A  12      -8.295   9.342  -7.214  1.00 70.81           H  
ATOM    157 HG13 ILE A  12      -8.324   7.725  -7.922  1.00 70.81           H  
ATOM    158  CG2 ILE A  12     -10.419   9.043  -5.507  1.00 70.81           C  
ATOM    159 HG21 ILE A  12     -11.000   8.629  -4.682  1.00 70.81           H  
ATOM    160 HG22 ILE A  12     -11.136   9.479  -6.202  1.00 70.81           H  
ATOM    161 HG23 ILE A  12      -9.765   9.828  -5.128  1.00 70.81           H  
ATOM    162  CD1 ILE A  12      -9.929   8.956  -8.556  1.00 70.81           C  
ATOM    163 HD11 ILE A  12      -9.382   9.156  -9.477  1.00 70.81           H  
ATOM    164 HD12 ILE A  12     -10.662   8.172  -8.745  1.00 70.81           H  
ATOM    165 HD13 ILE A  12     -10.437   9.873  -8.257  1.00 70.81           H  
ATOM    166  N   LYS A  13      -8.983   5.854  -3.345  1.00 61.44           N  
ATOM    167  H   LYS A  13      -8.596   5.097  -3.890  1.00 61.44           H  
ATOM    168  CA  LYS A  13      -9.509   5.549  -2.005  1.00 61.44           C  
ATOM    169  HA  LYS A  13     -10.038   6.426  -1.631  1.00 61.44           H  
ATOM    170  C   LYS A  13      -8.374   5.251  -1.023  1.00 61.44           C  
ATOM    171  CB  LYS A  13     -10.538   4.409  -2.084  1.00 61.44           C  
ATOM    172  HB2 LYS A  13     -10.433   3.748  -1.224  1.00 61.44           H  
ATOM    173  HB3 LYS A  13     -10.377   3.819  -2.986  1.00 61.44           H  
ATOM    174  O   LYS A  13      -7.933   4.108  -0.963  1.00 61.44           O  
ATOM    175  CG  LYS A  13     -11.959   4.983  -2.061  1.00 61.44           C  
ATOM    176  HG2 LYS A  13     -12.065   5.739  -2.838  1.00 61.44           H  
ATOM    177  HG3 LYS A  13     -12.137   5.444  -1.089  1.00 61.44           H  
ATOM    178  CD  LYS A  13     -12.990   3.875  -2.295  1.00 61.44           C  
ATOM    179  HD2 LYS A  13     -12.894   3.522  -3.321  1.00 61.44           H  
ATOM    180  HD3 LYS A  13     -12.798   3.046  -1.614  1.00 61.44           H  
ATOM    181  CE  LYS A  13     -14.400   4.422  -2.053  1.00 61.44           C  
ATOM    182  HE2 LYS A  13     -14.503   4.654  -0.993  1.00 61.44           H  
ATOM    183  HE3 LYS A  13     -14.515   5.352  -2.611  1.00 61.44           H  
ATOM    184  NZ  LYS A  13     -15.436   3.446  -2.471  1.00 61.44           N  
ATOM    185  HZ1 LYS A  13     -15.319   2.574  -1.973  1.00 61.44           H  
ATOM    186  HZ2 LYS A  13     -16.360   3.801  -2.273  1.00 61.44           H  
ATOM    187  HZ3 LYS A  13     -15.368   3.256  -3.460  1.00 61.44           H  
ATOM    188  N   PRO A  14      -7.955   6.222  -0.190  1.00 61.19           N  
ATOM    189  CA  PRO A  14      -6.762   6.074   0.642  1.00 61.19           C  
ATOM    190  HA  PRO A  14      -5.950   5.742  -0.005  1.00 61.19           H  
ATOM    191  C   PRO A  14      -6.867   5.027   1.760  1.00 61.19           C  
ATOM    192  CB  PRO A  14      -6.461   7.482   1.174  1.00 61.19           C  
ATOM    193  HB2 PRO A  14      -6.016   7.464   2.169  1.00 61.19           H  
ATOM    194  HB3 PRO A  14      -5.801   7.999   0.477  1.00 61.19           H  
ATOM    195  O   PRO A  14      -5.854   4.637   2.326  1.00 61.19           O  
ATOM    196  CG  PRO A  14      -7.827   8.164   1.176  1.00 61.19           C  
ATOM    197  HG2 PRO A  14      -7.740   9.249   1.110  1.00 61.19           H  
ATOM    198  HG3 PRO A  14      -8.383   7.873   2.067  1.00 61.19           H  
ATOM    199  CD  PRO A  14      -8.487   7.572  -0.062  1.00 61.19           C  
ATOM    200  HD2 PRO A  14      -8.188   8.163  -0.928  1.00 61.19           H  
ATOM    201  HD3 PRO A  14      -9.570   7.581   0.058  1.00 61.19           H  
ATOM    202  N   GLY A  15      -8.072   4.539   2.064  1.00 63.91           N  
ATOM    203  H   GLY A  15      -8.865   4.868   1.532  1.00 63.91           H  
ATOM    204  CA  GLY A  15      -8.327   3.676   3.221  1.00 63.91           C  
ATOM    205  HA2 GLY A  15      -9.369   3.786   3.520  1.00 63.91           H  
ATOM    206  HA3 GLY A  15      -7.708   4.013   4.053  1.00 63.91           H  
ATOM    207  C   GLY A  15      -8.058   2.182   3.039  1.00 63.91           C  
ATOM    208  O   GLY A  15      -8.319   1.432   3.970  1.00 63.91           O  
ATOM    209  N   LEU A  16      -7.592   1.721   1.875  1.00 74.12           N  
ATOM    210  H   LEU A  16      -7.389   2.376   1.133  1.00 74.12           H  
ATOM    211  CA  LEU A  16      -7.353   0.287   1.652  1.00 74.12           C  
ATOM    212  HA  LEU A  16      -7.957  -0.295   2.348  1.00 74.12           H  
ATOM    213  C   LEU A  16      -5.903  -0.144   1.930  1.00 74.12           C  
ATOM    214  CB  LEU A  16      -7.811  -0.090   0.238  1.00 74.12           C  
ATOM    215  HB2 LEU A  16      -7.359   0.595  -0.479  1.00 74.12           H  
ATOM    216  HB3 LEU A  16      -7.437  -1.096   0.048  1.00 74.12           H  
ATOM    217  O   LEU A  16      -5.623  -1.336   1.968  1.00 74.12           O  
ATOM    218  CG  LEU A  16      -9.339  -0.147   0.057  1.00 74.12           C  
ATOM    219  HG  LEU A  16      -9.823   0.498   0.791  1.00 74.12           H  
ATOM    220  CD1 LEU A  16      -9.748   0.346  -1.333  1.00 74.12           C  
ATOM    221 HD11 LEU A  16      -9.307  -0.286  -2.104  1.00 74.12           H  
ATOM    222 HD12 LEU A  16     -10.834   0.320  -1.425  1.00 74.12           H  
ATOM    223 HD13 LEU A  16      -9.398   1.368  -1.472  1.00 74.12           H  
ATOM    224  CD2 LEU A  16      -9.855  -1.578   0.236  1.00 74.12           C  
ATOM    225 HD21 LEU A  16     -10.942  -1.599   0.157  1.00 74.12           H  
ATOM    226 HD22 LEU A  16      -9.572  -1.945   1.222  1.00 74.12           H  
ATOM    227 HD23 LEU A  16      -9.426  -2.243  -0.514  1.00 74.12           H  
ATOM    228  N   CYS A  17      -4.972   0.791   2.124  1.00 77.09           N  
ATOM    229  H   CYS A  17      -5.258   1.760   2.143  1.00 77.09           H  
ATOM    230  CA  CYS A  17      -3.568   0.482   2.402  1.00 77.09           C  
ATOM    231  HA  CYS A  17      -3.246  -0.348   1.773  1.00 77.09           H  
ATOM    232  C   CYS A  17      -3.352   0.089   3.865  1.00 77.09           C  
ATOM    233  CB  CYS A  17      -2.722   1.710   2.064  1.00 77.09           C  
ATOM    234  HB2 CYS A  17      -1.674   1.495   2.273  1.00 77.09           H  
ATOM    235  HB3 CYS A  17      -3.031   2.538   2.702  1.00 77.09           H  
ATOM    236  O   CYS A  17      -3.888   0.752   4.751  1.00 77.09           O  
ATOM    237  SG  CYS A  17      -2.867   2.234   0.351  1.00 77.09           S  
ATOM    238  N   CYS A  18      -2.488  -0.895   4.142  1.00 78.88           N  
ATOM    239  H   CYS A  18      -2.083  -1.428   3.385  1.00 78.88           H  
ATOM    240  CA  CYS A  18      -2.123  -1.256   5.526  1.00 78.88           C  
ATOM    241  HA  CYS A  18      -3.012  -1.576   6.071  1.00 78.88           H  
ATOM    242  C   CYS A  18      -1.534  -0.079   6.307  1.00 78.88           C  
ATOM    243  CB  CYS A  18      -1.096  -2.393   5.526  1.00 78.88           C  
ATOM    244  HB2 CYS A  18      -0.794  -2.569   6.558  1.00 78.88           H  
ATOM    245  HB3 CYS A  18      -0.211  -2.075   4.975  1.00 78.88           H  
ATOM    246  O   CYS A  18      -1.701   0.028   7.514  1.00 78.88           O  
ATOM    247  SG  CYS A  18      -1.636  -3.979   4.857  1.00 78.88           S  
ATOM    248  N   SER A  19      -0.866   0.827   5.600  1.00 75.42           N  
ATOM    249  H   SER A  19      -0.675   0.625   4.629  1.00 75.42           H  
ATOM    250  CA  SER A  19      -0.260   2.025   6.173  1.00 75.42           C  
ATOM    251  HA  SER A  19       0.068   1.808   7.190  1.00 75.42           H  
ATOM    252  C   SER A  19      -1.230   3.207   6.266  1.00 75.42           C  
ATOM    253  CB  SER A  19       0.974   2.375   5.345  1.00 75.42           C  
ATOM    254  HB2 SER A  19       1.546   3.159   5.841  1.00 75.42           H  
ATOM    255  HB3 SER A  19       0.653   2.725   4.364  1.00 75.42           H  
ATOM    256  O   SER A  19      -0.799   4.299   6.613  1.00 75.42           O  
ATOM    257  OG  SER A  19       1.765   1.208   5.190  1.00 75.42           O  
ATOM    258  HG  SER A  19       2.044   0.919   6.061  1.00 75.42           H  
ATOM    259  N   ALA A  20      -2.509   3.023   5.902  1.00 71.76           N  
ATOM    260  H   ALA A  20      -2.801   2.076   5.704  1.00 71.76           H  
ATOM    261  CA  ALA A  20      -3.559   4.048   5.780  1.00 71.76           C  
ATOM    262  HA  ALA A  20      -4.412   3.557   5.313  1.00 71.76           H  
ATOM    263  C   ALA A  20      -3.223   5.239   4.855  1.00 71.76           C  
ATOM    264  CB  ALA A  20      -4.011   4.477   7.181  1.00 71.76           C  
ATOM    265  HB1 ALA A  20      -3.208   5.016   7.685  1.00 71.76           H  
ATOM    266  HB2 ALA A  20      -4.280   3.600   7.770  1.00 71.76           H  
ATOM    267  HB3 ALA A  20      -4.881   5.130   7.103  1.00 71.76           H  
ATOM    268  O   ALA A  20      -4.008   6.179   4.727  1.00 71.76           O  
ATOM    269  N   ILE A  21      -2.066   5.198   4.190  1.00 75.07           N  
ATOM    270  H   ILE A  21      -1.436   4.438   4.404  1.00 75.07           H  
ATOM    271  CA  ILE A  21      -1.553   6.260   3.339  1.00 75.07           C  
ATOM    272  HA  ILE A  21      -2.260   7.090   3.344  1.00 75.07           H  
ATOM    273  C   ILE A  21      -1.448   5.726   1.917  1.00 75.07           C  
ATOM    274  CB  ILE A  21      -0.211   6.811   3.866  1.00 75.07           C  
ATOM    275  HB  ILE A  21       0.520   6.002   3.863  1.00 75.07           H  
ATOM    276  O   ILE A  21      -0.733   4.766   1.623  1.00 75.07           O  
ATOM    277  CG1 ILE A  21      -0.342   7.370   5.303  1.00 75.07           C  
ATOM    278 HG12 ILE A  21      -0.929   6.695   5.926  1.00 75.07           H  
ATOM    279 HG13 ILE A  21      -0.871   8.323   5.282  1.00 75.07           H  
ATOM    280  CG2 ILE A  21       0.278   7.943   2.939  1.00 75.07           C  
ATOM    281 HG21 ILE A  21       1.253   8.300   3.270  1.00 75.07           H  
ATOM    282 HG22 ILE A  21       0.386   7.587   1.914  1.00 75.07           H  
ATOM    283 HG23 ILE A  21      -0.426   8.775   2.954  1.00 75.07           H  
ATOM    284  CD1 ILE A  21       1.011   7.557   6.000  1.00 75.07           C  
ATOM    285 HD11 ILE A  21       1.555   6.613   6.012  1.00 75.07           H  
ATOM    286 HD12 ILE A  21       0.842   7.877   7.029  1.00 75.07           H  
ATOM    287 HD13 ILE A  21       1.606   8.316   5.493  1.00 75.07           H  
ATOM    288  N   CYS A  22      -2.164   6.400   1.029  1.00 79.46           N  
ATOM    289  H   CYS A  22      -2.723   7.172   1.362  1.00 79.46           H  
ATOM    290  CA  CYS A  22      -2.161   6.148  -0.396  1.00 79.46           C  
ATOM    291  HA  CYS A  22      -1.440   5.370  -0.649  1.00 79.46           H  
ATOM    292  C   CYS A  22      -1.800   7.443  -1.102  1.00 79.46           C  
ATOM    293  CB  CYS A  22      -3.543   5.675  -0.767  1.00 79.46           C  
ATOM    294  HB2 CYS A  22      -3.834   4.906  -0.052  1.00 79.46           H  
ATOM    295  HB3 CYS A  22      -4.226   6.519  -0.668  1.00 79.46           H  
ATOM    296  O   CYS A  22      -2.586   8.393  -1.123  1.00 79.46           O  
ATOM    297  SG  CYS A  22      -3.731   5.007  -2.417  1.00 79.46           S  
ATOM    298  N   LEU A  23      -0.584   7.496  -1.623  1.00 78.67           N  
ATOM    299  H   LEU A  23      -0.047   6.643  -1.682  1.00 78.67           H  
ATOM    300  CA  LEU A  23       0.001   8.700  -2.187  1.00 78.67           C  
ATOM    301  HA  LEU A  23      -0.736   9.501  -2.143  1.00 78.67           H  
ATOM    302  C   LEU A  23       0.317   8.426  -3.655  1.00 78.67           C  
ATOM    303  CB  LEU A  23       1.213   9.097  -1.325  1.00 78.67           C  
ATOM    304  HB2 LEU A  23       1.045   8.729  -0.313  1.00 78.67           H  
ATOM    305  HB3 LEU A  23       2.104   8.593  -1.700  1.00 78.67           H  
ATOM    306  O   LEU A  23       0.877   7.386  -3.986  1.00 78.67           O  
ATOM    307  CG  LEU A  23       1.434  10.621  -1.249  1.00 78.67           C  
ATOM    308  HG  LEU A  23       0.577  11.143  -1.673  1.00 78.67           H  
ATOM    309  CD1 LEU A  23       1.583  11.080   0.203  1.00 78.67           C  
ATOM    310 HD11 LEU A  23       0.700  10.792   0.774  1.00 78.67           H  
ATOM    311 HD12 LEU A  23       1.682  12.164   0.238  1.00 78.67           H  
ATOM    312 HD13 LEU A  23       2.468  10.630   0.653  1.00 78.67           H  
ATOM    313  CD2 LEU A  23       2.679  11.041  -2.027  1.00 78.67           C  
ATOM    314 HD21 LEU A  23       3.563  10.565  -1.605  1.00 78.67           H  
ATOM    315 HD22 LEU A  23       2.798  12.124  -1.976  1.00 78.67           H  
ATOM    316 HD23 LEU A  23       2.575  10.747  -3.071  1.00 78.67           H  
ATOM    317  N   SER A  24      -0.099   9.319  -4.555  1.00 80.73           N  
ATOM    318  H   SER A  24      -0.493  10.189  -4.228  1.00 80.73           H  
ATOM    319  CA  SER A  24       0.019   9.113  -6.011  1.00 80.73           C  
ATOM    320  HA  SER A  24      -0.561   9.896  -6.499  1.00 80.73           H  
ATOM    321  C   SER A  24      -0.574   7.782  -6.504  1.00 80.73           C  
ATOM    322  CB  SER A  24       1.472   9.287  -6.469  1.00 80.73           C  
ATOM    323  HB2 SER A  24       1.541   9.111  -7.542  1.00 80.73           H  
ATOM    324  HB3 SER A  24       2.115   8.574  -5.952  1.00 80.73           H  
ATOM    325  O   SER A  24      -0.006   7.132  -7.376  1.00 80.73           O  
ATOM    326  OG  SER A  24       1.899  10.607  -6.200  1.00 80.73           O  
ATOM    327  HG  SER A  24       2.837  10.663  -6.395  1.00 80.73           H  
ATOM    328  N   PHE A  25      -1.727   7.383  -5.953  1.00 81.26           N  
ATOM    329  H   PHE A  25      -2.130   7.977  -5.242  1.00 81.26           H  
ATOM    330  CA  PHE A  25      -2.441   6.135  -6.265  1.00 81.26           C  
ATOM    331  HA  PHE A  25      -3.375   6.172  -5.704  1.00 81.26           H  
ATOM    332  C   PHE A  25      -1.755   4.840  -5.815  1.00 81.26           C  
ATOM    333  CB  PHE A  25      -2.823   6.061  -7.753  1.00 81.26           C  
ATOM    334  HB2 PHE A  25      -1.940   5.808  -8.340  1.00 81.26           H  
ATOM    335  HB3 PHE A  25      -3.532   5.242  -7.876  1.00 81.26           H  
ATOM    336  O   PHE A  25      -2.272   3.763  -6.110  1.00 81.26           O  
ATOM    337  CG  PHE A  25      -3.449   7.312  -8.328  1.00 81.26           C  
ATOM    338  CD1 PHE A  25      -4.832   7.514  -8.208  1.00 81.26           C  
ATOM    339  HD1 PHE A  25      -5.444   6.777  -7.709  1.00 81.26           H  
ATOM    340  CD2 PHE A  25      -2.659   8.272  -8.987  1.00 81.26           C  
ATOM    341  HD2 PHE A  25      -1.599   8.109  -9.113  1.00 81.26           H  
ATOM    342  CE1 PHE A  25      -5.425   8.674  -8.731  1.00 81.26           C  
ATOM    343  HE1 PHE A  25      -6.490   8.832  -8.647  1.00 81.26           H  
ATOM    344  CE2 PHE A  25      -3.249   9.444  -9.491  1.00 81.26           C  
ATOM    345  HE2 PHE A  25      -2.638  10.182  -9.990  1.00 81.26           H  
ATOM    346  CZ  PHE A  25      -4.632   9.644  -9.363  1.00 81.26           C  
ATOM    347  HZ  PHE A  25      -5.087  10.540  -9.759  1.00 81.26           H  
ATOM    348  N   VAL A  26      -0.651   4.914  -5.070  1.00 83.21           N  
ATOM    349  H   VAL A  26      -0.255   5.818  -4.857  1.00 83.21           H  
ATOM    350  CA  VAL A  26       0.037   3.745  -4.511  1.00 83.21           C  
ATOM    351  HA  VAL A  26      -0.539   2.852  -4.754  1.00 83.21           H  
ATOM    352  C   VAL A  26       0.087   3.806  -2.990  1.00 83.21           C  
ATOM    353  CB  VAL A  26       1.436   3.532  -5.119  1.00 83.21           C  
ATOM    354  HB  VAL A  26       1.936   2.746  -4.553  1.00 83.21           H  
ATOM    355  O   VAL A  26       0.244   4.868  -2.389  1.00 83.21           O  
ATOM    356  CG1 VAL A  26       1.320   3.050  -6.570  1.00 83.21           C  
ATOM    357 HG11 VAL A  26       0.822   3.803  -7.181  1.00 83.21           H  
ATOM    358 HG12 VAL A  26       0.754   2.120  -6.603  1.00 83.21           H  
ATOM    359 HG13 VAL A  26       2.315   2.861  -6.973  1.00 83.21           H  
ATOM    360  CG2 VAL A  26       2.322   4.782  -5.084  1.00 83.21           C  
ATOM    361 HG21 VAL A  26       1.902   5.568  -5.712  1.00 83.21           H  
ATOM    362 HG22 VAL A  26       3.319   4.534  -5.449  1.00 83.21           H  
ATOM    363 HG23 VAL A  26       2.410   5.147  -4.061  1.00 83.21           H  
ATOM    364  N   CYS A  27      -0.056   2.650  -2.354  1.00 85.76           N  
ATOM    365  H   CYS A  27      -0.216   1.813  -2.896  1.00 85.76           H  
ATOM    366  CA  CYS A  27       0.155   2.504  -0.927  1.00 85.76           C  
ATOM    367  HA  CYS A  27      -0.457   3.234  -0.397  1.00 85.76           H  
ATOM    368  C   CYS A  27       1.615   2.774  -0.599  1.00 85.76           C  
ATOM    369  CB  CYS A  27      -0.237   1.093  -0.485  1.00 85.76           C  
ATOM    370  HB2 CYS A  27       0.328   0.365  -1.067  1.00 85.76           H  
ATOM    371  HB3 CYS A  27       0.035   0.967   0.563  1.00 85.76           H  
ATOM    372  O   CYS A  27       2.506   2.166  -1.194  1.00 85.76           O  
ATOM    373  SG  CYS A  27      -1.991   0.725  -0.657  1.00 85.76           S  
ATOM    374  N   ILE A  28       1.859   3.645   0.370  1.00 78.38           N  
ATOM    375  H   ILE A  28       1.084   4.080   0.850  1.00 78.38           H  
ATOM    376  CA  ILE A  28       3.204   3.895   0.878  1.00 78.38           C  
ATOM    377  HA  ILE A  28       3.896   3.187   0.422  1.00 78.38           H  
ATOM    378  C   ILE A  28       3.232   3.608   2.372  1.00 78.38           C  
ATOM    379  CB  ILE A  28       3.724   5.300   0.509  1.00 78.38           C  
ATOM    380  HB  ILE A  28       4.726   5.387   0.930  1.00 78.38           H  
ATOM    381  O   ILE A  28       2.349   4.026   3.117  1.00 78.38           O  
ATOM    382  CG1 ILE A  28       2.859   6.439   1.086  1.00 78.38           C  
ATOM    383 HG12 ILE A  28       1.912   6.487   0.549  1.00 78.38           H  
ATOM    384 HG13 ILE A  28       2.650   6.250   2.139  1.00 78.38           H  
ATOM    385  CG2 ILE A  28       3.846   5.426  -1.022  1.00 78.38           C  
ATOM    386 HG21 ILE A  28       2.858   5.461  -1.483  1.00 78.38           H  
ATOM    387 HG22 ILE A  28       4.393   6.331  -1.286  1.00 78.38           H  
ATOM    388 HG23 ILE A  28       4.389   4.571  -1.423  1.00 78.38           H  
ATOM    389  CD1 ILE A  28       3.556   7.800   1.026  1.00 78.38           C  
ATOM    390 HD11 ILE A  28       3.691   8.119  -0.008  1.00 78.38           H  
ATOM    391 HD12 ILE A  28       2.951   8.539   1.552  1.00 78.38           H  
ATOM    392 HD13 ILE A  28       4.530   7.734   1.510  1.00 78.38           H  
ATOM    393  N   SER A  29       4.248   2.873   2.800  1.00 71.95           N  
ATOM    394  H   SER A  29       4.922   2.515   2.139  1.00 71.95           H  
ATOM    395  CA  SER A  29       4.505   2.577   4.203  1.00 71.95           C  
ATOM    396  HA  SER A  29       3.620   2.788   4.803  1.00 71.95           H  
ATOM    397  C   SER A  29       5.622   3.480   4.701  1.00 71.95           C  
ATOM    398  CB  SER A  29       4.844   1.092   4.375  1.00 71.95           C  
ATOM    399  HB2 SER A  29       3.953   0.489   4.199  1.00 71.95           H  
ATOM    400  HB3 SER A  29       5.205   0.906   5.386  1.00 71.95           H  
ATOM    401  O   SER A  29       6.773   3.309   4.307  1.00 71.95           O  
ATOM    402  OG  SER A  29       5.822   0.721   3.432  1.00 71.95           O  
ATOM    403  HG  SER A  29       6.616   1.215   3.650  1.00 71.95           H  
ATOM    404  N   PHE A  30       5.273   4.438   5.560  1.00 66.90           N  
ATOM    405  H   PHE A  30       4.298   4.538   5.800  1.00 66.90           H  
ATOM    406  CA  PHE A  30       6.236   5.095   6.440  1.00 66.90           C  
ATOM    407  HA  PHE A  30       7.204   5.187   5.947  1.00 66.90           H  
ATOM    408  C   PHE A  30       6.433   4.193   7.658  1.00 66.90           C  
ATOM    409  CB  PHE A  30       5.751   6.507   6.814  1.00 66.90           C  
ATOM    410  HB2 PHE A  30       6.098   6.744   7.820  1.00 66.90           H  
ATOM    411  HB3 PHE A  30       4.662   6.534   6.842  1.00 66.90           H  
ATOM    412  O   PHE A  30       5.794   4.381   8.689  1.00 66.90           O  
ATOM    413  CG  PHE A  30       6.274   7.595   5.902  1.00 66.90           C  
ATOM    414  CD1 PHE A  30       7.478   8.249   6.226  1.00 66.90           C  
ATOM    415  HD1 PHE A  30       8.028   7.962   7.109  1.00 66.90           H  
ATOM    416  CD2 PHE A  30       5.569   7.960   4.740  1.00 66.90           C  
ATOM    417  HD2 PHE A  30       4.649   7.454   4.487  1.00 66.90           H  
ATOM    418  CE1 PHE A  30       7.970   9.272   5.399  1.00 66.90           C  
ATOM    419  HE1 PHE A  30       8.897   9.766   5.651  1.00 66.90           H  
ATOM    420  CE2 PHE A  30       6.063   8.985   3.912  1.00 66.90           C  
ATOM    421  HE2 PHE A  30       5.521   9.271   3.022  1.00 66.90           H  
ATOM    422  CZ  PHE A  30       7.262   9.642   4.242  1.00 66.90           C  
ATOM    423  HZ  PHE A  30       7.644  10.426   3.604  1.00 66.90           H  
ATOM    424  N   ASP A  31       7.251   3.161   7.496  1.00 59.78           N  
ATOM    425  H   ASP A  31       7.748   3.071   6.622  1.00 59.78           H  
ATOM    426  CA  ASP A  31       7.883   2.524   8.647  1.00 59.78           C  
ATOM    427  HA  ASP A  31       7.198   2.517   9.495  1.00 59.78           H  
ATOM    428  C   ASP A  31       9.098   3.400   8.987  1.00 59.78           C  
ATOM    429  CB  ASP A  31       8.223   1.068   8.305  1.00 59.78           C  
ATOM    430  HB2 ASP A  31       7.392   0.633   7.750  1.00 59.78           H  
ATOM    431  HB3 ASP A  31       9.103   1.034   7.663  1.00 59.78           H  
ATOM    432  O   ASP A  31       9.943   3.638   8.119  1.00 59.78           O  
ATOM    433  CG  ASP A  31       8.439   0.219   9.558  1.00 59.78           C  
ATOM    434  OD1 ASP A  31       9.548  -0.338   9.695  1.00 59.78           O  
ATOM    435  OD2 ASP A  31       7.448   0.060  10.308  1.00 59.78           O  
ATOM    436  N   PHE A  32       9.073   4.014  10.171  1.00 48.09           N  
ATOM    437  H   PHE A  32       8.422   3.659  10.857  1.00 48.09           H  
ATOM    438  CA  PHE A  32      10.112   4.916  10.678  1.00 48.09           C  
ATOM    439  HA  PHE A  32      10.562   5.454   9.843  1.00 48.09           H  
ATOM    440  C   PHE A  32      11.243   4.122  11.329  1.00 48.09           C  
ATOM    441  CB  PHE A  32       9.504   5.923  11.674  1.00 48.09           C  
ATOM    442  HB2 PHE A  32      10.015   5.825  12.632  1.00 48.09           H  
ATOM    443  HB3 PHE A  32       8.461   5.671  11.864  1.00 48.09           H  
ATOM    444  O   PHE A  32      10.918   3.175  12.080  1.00 48.09           O  
ATOM    445  CG  PHE A  32       9.592   7.374  11.248  1.00 48.09           C  
ATOM    446  CD1 PHE A  32      10.777   8.102  11.460  1.00 48.09           C  
ATOM    447  HD1 PHE A  32      11.634   7.600  11.884  1.00 48.09           H  
ATOM    448  CD2 PHE A  32       8.480   8.004  10.663  1.00 48.09           C  
ATOM    449  HD2 PHE A  32       7.578   7.435  10.489  1.00 48.09           H  
ATOM    450  CE1 PHE A  32      10.842   9.464  11.107  1.00 48.09           C  
ATOM    451  HE1 PHE A  32      11.758  10.014  11.268  1.00 48.09           H  
ATOM    452  CE2 PHE A  32       8.543   9.364  10.305  1.00 48.09           C  
ATOM    453  HE2 PHE A  32       7.686   9.841   9.853  1.00 48.09           H  
ATOM    454  CZ  PHE A  32       9.723  10.095  10.533  1.00 48.09           C  
ATOM    455  HZ  PHE A  32       9.775  11.138  10.257  1.00 48.09           H  
ATOM    456  OXT PHE A  32      12.399   4.561  11.142  1.00 48.09           O  
TER     457      PHE A  32                                                       
END   
