# Supplementary material for: δ‐Conotoxin Structure Prediction and Analysis through Large‐Scale Comparative and Deep Learning Modeling Approaches
Source: Adv Sci (Weinh). 2024 Jul 21;11(35):2404786. doi: 10.1002/advs.202404786 (PMC11425241; doi:10.1002/advs.202404786)
Supplement: Supplementary file 2 — Supporting Information [file ADVS-11-2404786-s001.gz › Data/Alphafold_results/MVIC/ranked_0.pdb]

ATOM      1  N   ASP A   1       3.184  -9.340  11.263  1.00 58.83           N  
ATOM      2  H   ASP A   1       4.018  -9.123  10.737  1.00 58.83           H  
ATOM      3  H2  ASP A   1       3.333  -9.047  12.218  1.00 58.83           H  
ATOM      4  H3  ASP A   1       2.991 -10.330  11.207  1.00 58.83           H  
ATOM      5  CA  ASP A   1       2.076  -8.550  10.694  1.00 58.83           C  
ATOM      6  HA  ASP A   1       1.128  -8.900  11.102  1.00 58.83           H  
ATOM      7  C   ASP A   1       2.076  -8.749   9.192  1.00 58.83           C  
ATOM      8  CB  ASP A   1       2.241  -7.080  11.092  1.00 58.83           C  
ATOM      9  HB2 ASP A   1       3.175  -6.685  10.693  1.00 58.83           H  
ATOM     10  HB3 ASP A   1       1.407  -6.499  10.697  1.00 58.83           H  
ATOM     11  O   ASP A   1       3.133  -8.633   8.585  1.00 58.83           O  
ATOM     12  CG  ASP A   1       2.252  -7.029  12.614  1.00 58.83           C  
ATOM     13  OD1 ASP A   1       1.145  -6.969  13.177  1.00 58.83           O  
ATOM     14  OD2 ASP A   1       3.331  -7.340  13.164  1.00 58.83           O  
ATOM     15  N   GLU A   2       0.953  -9.151   8.605  1.00 75.12           N  
ATOM     16  H   GLU A   2       0.089  -9.194   9.126  1.00 75.12           H  
ATOM     17  CA  GLU A   2       0.839  -9.305   7.152  1.00 75.12           C  
ATOM     18  HA  GLU A   2       1.790  -9.657   6.751  1.00 75.12           H  
ATOM     19  C   GLU A   2       0.538  -7.922   6.566  1.00 75.12           C  
ATOM     20  CB  GLU A   2      -0.226 -10.368   6.829  1.00 75.12           C  
ATOM     21  HB2 GLU A   2      -0.105 -11.190   7.535  1.00 75.12           H  
ATOM     22  HB3 GLU A   2      -1.223  -9.950   6.970  1.00 75.12           H  
ATOM     23  O   GLU A   2      -0.464  -7.300   6.918  1.00 75.12           O  
ATOM     24  CG  GLU A   2      -0.096 -10.943   5.413  1.00 75.12           C  
ATOM     25  HG2 GLU A   2       0.933 -11.263   5.253  1.00 75.12           H  
ATOM     26  HG3 GLU A   2      -0.323 -10.161   4.689  1.00 75.12           H  
ATOM     27  CD  GLU A   2      -1.040 -12.142   5.231  1.00 75.12           C  
ATOM     28  OE1 GLU A   2      -2.079 -11.972   4.556  1.00 75.12           O  
ATOM     29  OE2 GLU A   2      -0.723 -13.214   5.799  1.00 75.12           O  
ATOM     30  N   CYS A   3       1.450  -7.400   5.751  1.00 83.43           N  
ATOM     31  H   CYS A   3       2.252  -7.954   5.486  1.00 83.43           H  
ATOM     32  CA  CYS A   3       1.271  -6.131   5.062  1.00 83.43           C  
ATOM     33  HA  CYS A   3       0.295  -5.726   5.330  1.00 83.43           H  
ATOM     34  C   CYS A   3       1.241  -6.363   3.551  1.00 83.43           C  
ATOM     35  CB  CYS A   3       2.323  -5.114   5.531  1.00 83.43           C  
ATOM     36  HB2 CYS A   3       2.182  -4.966   6.602  1.00 83.43           H  
ATOM     37  HB3 CYS A   3       2.133  -4.159   5.042  1.00 83.43           H  
ATOM     38  O   CYS A   3       1.799  -7.332   3.034  1.00 83.43           O  
ATOM     39  SG  CYS A   3       4.054  -5.574   5.258  1.00 83.43           S  
ATOM     40  N   TYR A   4       0.578  -5.467   2.832  1.00 84.19           N  
ATOM     41  H   TYR A   4       0.115  -4.713   3.320  1.00 84.19           H  
ATOM     42  CA  TYR A   4       0.445  -5.564   1.387  1.00 84.19           C  
ATOM     43  HA  TYR A   4       0.313  -6.615   1.130  1.00 84.19           H  
ATOM     44  C   TYR A   4       1.695  -5.009   0.685  1.00 84.19           C  
ATOM     45  CB  TYR A   4      -0.818  -4.823   0.961  1.00 84.19           C  
ATOM     46  HB2 TYR A   4      -0.729  -3.787   1.290  1.00 84.19           H  
ATOM     47  HB3 TYR A   4      -0.886  -4.833  -0.127  1.00 84.19           H  
ATOM     48  O   TYR A   4       2.082  -3.868   0.969  1.00 84.19           O  
ATOM     49  CG  TYR A   4      -2.096  -5.401   1.523  1.00 84.19           C  
ATOM     50  CD1 TYR A   4      -2.530  -6.675   1.109  1.00 84.19           C  
ATOM     51  HD1 TYR A   4      -1.949  -7.246   0.400  1.00 84.19           H  
ATOM     52  CD2 TYR A   4      -2.836  -4.675   2.476  1.00 84.19           C  
ATOM     53  HD2 TYR A   4      -2.486  -3.708   2.805  1.00 84.19           H  
ATOM     54  CE1 TYR A   4      -3.712  -7.222   1.638  1.00 84.19           C  
ATOM     55  HE1 TYR A   4      -4.046  -8.205   1.341  1.00 84.19           H  
ATOM     56  CE2 TYR A   4      -4.017  -5.223   3.011  1.00 84.19           C  
ATOM     57  HE2 TYR A   4      -4.586  -4.679   3.750  1.00 84.19           H  
ATOM     58  OH  TYR A   4      -5.598  -7.026   3.101  1.00 84.19           O  
ATOM     59  HH  TYR A   4      -5.970  -6.470   3.789  1.00 84.19           H  
ATOM     60  CZ  TYR A   4      -4.457  -6.497   2.588  1.00 84.19           C  
ATOM     61  N   PRO A   5       2.323  -5.759  -0.242  1.00 83.53           N  
ATOM     62  CA  PRO A   5       3.449  -5.248  -1.012  1.00 83.53           C  
ATOM     63  HA  PRO A   5       4.199  -4.857  -0.324  1.00 83.53           H  
ATOM     64  C   PRO A   5       3.009  -4.115  -1.958  1.00 83.53           C  
ATOM     65  CB  PRO A   5       4.036  -6.458  -1.748  1.00 83.53           C  
ATOM     66  HB2 PRO A   5       4.412  -6.200  -2.738  1.00 83.53           H  
ATOM     67  HB3 PRO A   5       4.835  -6.888  -1.144  1.00 83.53           H  
ATOM     68  O   PRO A   5       1.821  -4.003  -2.290  1.00 83.53           O  
ATOM     69  CG  PRO A   5       2.885  -7.457  -1.837  1.00 83.53           C  
ATOM     70  HG2 PRO A   5       3.247  -8.484  -1.795  1.00 83.53           H  
ATOM     71  HG3 PRO A   5       2.338  -7.298  -2.767  1.00 83.53           H  
ATOM     72  CD  PRO A   5       2.006  -7.128  -0.629  1.00 83.53           C  
ATOM     73  HD2 PRO A   5       2.249  -7.800   0.194  1.00 83.53           H  
ATOM     74  HD3 PRO A   5       0.954  -7.233  -0.897  1.00 83.53           H  
ATOM     75  N   PRO A   6       3.940  -3.267  -2.422  1.00 84.43           N  
ATOM     76  CA  PRO A   6       3.619  -2.204  -3.368  1.00 84.43           C  
ATOM     77  HA  PRO A   6       2.897  -1.525  -2.914  1.00 84.43           H  
ATOM     78  C   PRO A   6       3.021  -2.755  -4.670  1.00 84.43           C  
ATOM     79  CB  PRO A   6       4.927  -1.452  -3.586  1.00 84.43           C  
ATOM     80  HB2 PRO A   6       4.980  -0.659  -2.840  1.00 84.43           H  
ATOM     81  HB3 PRO A   6       5.014  -1.043  -4.592  1.00 84.43           H  
ATOM     82  O   PRO A   6       3.353  -3.851  -5.113  1.00 84.43           O  
ATOM     83  CG  PRO A   6       6.005  -2.496  -3.294  1.00 84.43           C  
ATOM     84  HG2 PRO A   6       6.942  -2.036  -2.979  1.00 84.43           H  
ATOM     85  HG3 PRO A   6       6.158  -3.121  -4.174  1.00 84.43           H  
ATOM     86  CD  PRO A   6       5.375  -3.322  -2.177  1.00 84.43           C  
ATOM     87  HD2 PRO A   6       5.761  -4.341  -2.210  1.00 84.43           H  
ATOM     88  HD3 PRO A   6       5.595  -2.866  -1.212  1.00 84.43           H  
ATOM     89  N   GLY A   7       2.089  -2.008  -5.258  1.00 82.47           N  
ATOM     90  H   GLY A   7       1.888  -1.106  -4.852  1.00 82.47           H  
ATOM     91  CA  GLY A   7       1.259  -2.429  -6.389  1.00 82.47           C  
ATOM     92  HA2 GLY A   7       0.904  -1.543  -6.914  1.00 82.47           H  
ATOM     93  HA3 GLY A   7       1.867  -3.014  -7.080  1.00 82.47           H  
ATOM     94  C   GLY A   7       0.038  -3.274  -6.005  1.00 82.47           C  
ATOM     95  O   GLY A   7      -0.818  -3.521  -6.852  1.00 82.47           O  
ATOM     96  N   THR A   8      -0.089  -3.693  -4.743  1.00 86.31           N  
ATOM     97  H   THR A   8       0.657  -3.502  -4.089  1.00 86.31           H  
ATOM     98  CA  THR A   8      -1.241  -4.485  -4.286  1.00 86.31           C  
ATOM     99  HA  THR A   8      -1.483  -5.212  -5.061  1.00 86.31           H  
ATOM    100  C   THR A   8      -2.461  -3.608  -4.049  1.00 86.31           C  
ATOM    101  CB  THR A   8      -0.927  -5.265  -3.010  1.00 86.31           C  
ATOM    102  HB  THR A   8      -0.753  -4.560  -2.197  1.00 86.31           H  
ATOM    103  O   THR A   8      -2.353  -2.493  -3.540  1.00 86.31           O  
ATOM    104  CG2 THR A   8      -2.018  -6.256  -2.603  1.00 86.31           C  
ATOM    105 HG21 THR A   8      -2.322  -6.854  -3.462  1.00 86.31           H  
ATOM    106 HG22 THR A   8      -2.878  -5.726  -2.193  1.00 86.31           H  
ATOM    107 HG23 THR A   8      -1.627  -6.923  -1.836  1.00 86.31           H  
ATOM    108  OG1 THR A   8       0.231  -6.021  -3.213  1.00 86.31           O  
ATOM    109  HG1 THR A   8       0.961  -5.423  -3.036  1.00 86.31           H  
ATOM    110  N   PHE A   9      -3.643  -4.134  -4.368  1.00 85.15           N  
ATOM    111  H   PHE A   9      -3.671  -5.062  -4.764  1.00 85.15           H  
ATOM    112  CA  PHE A   9      -4.906  -3.481  -4.054  1.00 85.15           C  
ATOM    113  HA  PHE A   9      -4.850  -2.448  -4.396  1.00 85.15           H  
ATOM    114  C   PHE A   9      -5.155  -3.488  -2.538  1.00 85.15           C  
ATOM    115  CB  PHE A   9      -6.028  -4.174  -4.830  1.00 85.15           C  
ATOM    116  HB2 PHE A   9      -6.136  -5.199  -4.476  1.00 85.15           H  
ATOM    117  HB3 PHE A   9      -5.748  -4.222  -5.883  1.00 85.15           H  
ATOM    118  O   PHE A   9      -5.407  -4.535  -1.947  1.00 85.15           O  
ATOM    119  CG  PHE A   9      -7.363  -3.467  -4.734  1.00 85.15           C  
ATOM    120  CD1 PHE A   9      -8.352  -3.930  -3.848  1.00 85.15           C  
ATOM    121  HD1 PHE A   9      -8.149  -4.777  -3.209  1.00 85.15           H  
ATOM    122  CD2 PHE A   9      -7.624  -2.358  -5.558  1.00 85.15           C  
ATOM    123  HD2 PHE A   9      -6.863  -1.991  -6.230  1.00 85.15           H  
ATOM    124  CE1 PHE A   9      -9.610  -3.302  -3.807  1.00 85.15           C  
ATOM    125  HE1 PHE A   9     -10.373  -3.675  -3.140  1.00 85.15           H  
ATOM    126  CE2 PHE A   9      -8.881  -1.732  -5.518  1.00 85.15           C  
ATOM    127  HE2 PHE A   9      -9.084  -0.893  -6.167  1.00 85.15           H  
ATOM    128  CZ  PHE A   9      -9.874  -2.200  -4.641  1.00 85.15           C  
ATOM    129  HZ  PHE A   9     -10.841  -1.720  -4.619  1.00 85.15           H  
ATOM    130  N   CYS A  10      -5.099  -2.314  -1.913  1.00 87.03           N  
ATOM    131  H   CYS A  10      -4.909  -1.495  -2.471  1.00 87.03           H  
ATOM    132  CA  CYS A  10      -5.385  -2.120  -0.490  1.00 87.03           C  
ATOM    133  HA  CYS A  10      -5.182  -3.051   0.040  1.00 87.03           H  
ATOM    134  C   CYS A  10      -6.856  -1.777  -0.213  1.00 87.03           C  
ATOM    135  CB  CYS A  10      -4.436  -1.063   0.071  1.00 87.03           C  
ATOM    136  HB2 CYS A  10      -3.442  -1.508   0.112  1.00 87.03           H  
ATOM    137  HB3 CYS A  10      -4.729  -0.811   1.091  1.00 87.03           H  
ATOM    138  O   CYS A  10      -7.270  -1.807   0.941  1.00 87.03           O  
ATOM    139  SG  CYS A  10      -4.346   0.443  -0.922  1.00 87.03           S  
ATOM    140  N   GLY A  11      -7.664  -1.515  -1.248  1.00 81.55           N  
ATOM    141  H   GLY A  11      -7.250  -1.480  -2.168  1.00 81.55           H  
ATOM    142  CA  GLY A  11      -9.107  -1.287  -1.124  1.00 81.55           C  
ATOM    143  HA2 GLY A  11      -9.555  -1.330  -2.117  1.00 81.55           H  
ATOM    144  HA3 GLY A  11      -9.537  -2.086  -0.519  1.00 81.55           H  
ATOM    145  C   GLY A  11      -9.500   0.059  -0.505  1.00 81.55           C  
ATOM    146  O   GLY A  11      -8.671   0.937  -0.293  1.00 81.55           O  
ATOM    147  N   ILE A  12     -10.809   0.253  -0.274  1.00 75.56           N  
ATOM    148  H   ILE A  12     -11.446  -0.485  -0.538  1.00 75.56           H  
ATOM    149  CA  ILE A  12     -11.382   1.505   0.283  1.00 75.56           C  
ATOM    150  HA  ILE A  12     -11.020   2.354  -0.297  1.00 75.56           H  
ATOM    151  C   ILE A  12     -10.923   1.726   1.728  1.00 75.56           C  
ATOM    152  CB  ILE A  12     -12.935   1.478   0.227  1.00 75.56           C  
ATOM    153  HB  ILE A  12     -13.275   0.625   0.813  1.00 75.56           H  
ATOM    154  O   ILE A  12     -10.792   2.855   2.197  1.00 75.56           O  
ATOM    155  CG1 ILE A  12     -13.460   1.299  -1.218  1.00 75.56           C  
ATOM    156 HG12 ILE A  12     -12.952   0.459  -1.693  1.00 75.56           H  
ATOM    157 HG13 ILE A  12     -13.250   2.195  -1.802  1.00 75.56           H  
ATOM    158  CG2 ILE A  12     -13.548   2.752   0.848  1.00 75.56           C  
ATOM    159 HG21 ILE A  12     -13.309   2.823   1.909  1.00 75.56           H  
ATOM    160 HG22 ILE A  12     -14.635   2.741   0.776  1.00 75.56           H  
ATOM    161 HG23 ILE A  12     -13.165   3.637   0.340  1.00 75.56           H  
ATOM    162  CD1 ILE A  12     -14.966   1.030  -1.321  1.00 75.56           C  
ATOM    163 HD11 ILE A  12     -15.211   0.765  -2.349  1.00 75.56           H  
ATOM    164 HD12 ILE A  12     -15.539   1.918  -1.053  1.00 75.56           H  
ATOM    165 HD13 ILE A  12     -15.243   0.202  -0.668  1.00 75.56           H  
ATOM    166  N   LYS A  13     -10.703   0.632   2.455  1.00 66.93           N  
ATOM    167  H   LYS A  13     -10.675  -0.252   1.967  1.00 66.93           H  
ATOM    168  CA  LYS A  13     -10.193   0.677   3.816  1.00 66.93           C  
ATOM    169  HA  LYS A  13     -10.574   1.581   4.290  1.00 66.93           H  
ATOM    170  C   LYS A  13      -8.674   0.747   3.705  1.00 66.93           C  
ATOM    171  CB  LYS A  13     -10.693  -0.564   4.572  1.00 66.93           C  
ATOM    172  HB2 LYS A  13      -9.924  -1.336   4.596  1.00 66.93           H  
ATOM    173  HB3 LYS A  13     -11.559  -0.973   4.051  1.00 66.93           H  
ATOM    174  O   LYS A  13      -8.131  -0.154   3.082  1.00 66.93           O  
ATOM    175  CG  LYS A  13     -11.124  -0.209   5.998  1.00 66.93           C  
ATOM    176  HG2 LYS A  13     -10.248   0.045   6.594  1.00 66.93           H  
ATOM    177  HG3 LYS A  13     -11.799   0.647   5.968  1.00 66.93           H  
ATOM    178  CD  LYS A  13     -11.862  -1.397   6.624  1.00 66.93           C  
ATOM    179  HD2 LYS A  13     -11.173  -2.237   6.713  1.00 66.93           H  
ATOM    180  HD3 LYS A  13     -12.693  -1.684   5.979  1.00 66.93           H  
ATOM    181  CE  LYS A  13     -12.401  -1.012   8.004  1.00 66.93           C  
ATOM    182  HE2 LYS A  13     -13.047  -0.141   7.894  1.00 66.93           H  
ATOM    183  HE3 LYS A  13     -11.560  -0.727   8.636  1.00 66.93           H  
ATOM    184  NZ  LYS A  13     -13.151  -2.135   8.619  1.00 66.93           N  
ATOM    185  HZ1 LYS A  13     -13.934  -2.401   8.040  1.00 66.93           H  
ATOM    186  HZ2 LYS A  13     -12.548  -2.937   8.731  1.00 66.93           H  
ATOM    187  HZ3 LYS A  13     -13.498  -1.871   9.531  1.00 66.93           H  
ATOM    188  N   PRO A  14      -7.987   1.750   4.274  1.00 62.77           N  
ATOM    189  CA  PRO A  14      -6.530   1.784   4.254  1.00 62.77           C  
ATOM    190  HA  PRO A  14      -6.168   1.791   3.226  1.00 62.77           H  
ATOM    191  C   PRO A  14      -6.002   0.531   4.964  1.00 62.77           C  
ATOM    192  CB  PRO A  14      -6.141   3.103   4.934  1.00 62.77           C  
ATOM    193  HB2 PRO A  14      -5.221   3.015   5.511  1.00 62.77           H  
ATOM    194  HB3 PRO A  14      -6.037   3.879   4.176  1.00 62.77           H  
ATOM    195  O   PRO A  14      -5.988   0.448   6.191  1.00 62.77           O  
ATOM    196  CG  PRO A  14      -7.343   3.427   5.823  1.00 62.77           C  
ATOM    197  HG2 PRO A  14      -7.446   4.499   5.989  1.00 62.77           H  
ATOM    198  HG3 PRO A  14      -7.247   2.901   6.773  1.00 62.77           H  
ATOM    199  CD  PRO A  14      -8.525   2.859   5.043  1.00 62.77           C  
ATOM    200  HD2 PRO A  14      -9.298   2.534   5.738  1.00 62.77           H  
ATOM    201  HD3 PRO A  14      -8.917   3.613   4.360  1.00 62.77           H  
ATOM    202  N   GLY A  15      -5.667  -0.494   4.183  1.00 65.12           N  
ATOM    203  H   GLY A  15      -5.904  -0.436   3.203  1.00 65.12           H  
ATOM    204  CA  GLY A  15      -4.967  -1.676   4.655  1.00 65.12           C  
ATOM    205  HA2 GLY A  15      -5.470  -2.073   5.537  1.00 65.12           H  
ATOM    206  HA3 GLY A  15      -4.964  -2.432   3.870  1.00 65.12           H  
ATOM    207  C   GLY A  15      -3.525  -1.324   5.007  1.00 65.12           C  
ATOM    208  O   GLY A  15      -2.979  -0.333   4.520  1.00 65.12           O  
ATOM    209  N   LEU A  16      -2.904  -2.144   5.855  1.00 77.09           N  
ATOM    210  H   LEU A  16      -3.406  -2.944   6.211  1.00 77.09           H  
ATOM    211  CA  LEU A  16      -1.491  -2.024   6.210  1.00 77.09           C  
ATOM    212  HA  LEU A  16      -1.272  -1.003   6.524  1.00 77.09           H  
ATOM    213  C   LEU A  16      -0.642  -2.334   4.969  1.00 77.09           C  
ATOM    214  CB  LEU A  16      -1.184  -2.994   7.372  1.00 77.09           C  
ATOM    215  HB2 LEU A  16      -1.524  -3.988   7.082  1.00 77.09           H  
ATOM    216  HB3 LEU A  16      -0.105  -3.055   7.510  1.00 77.09           H  
ATOM    217  O   LEU A  16      -0.339  -3.488   4.690  1.00 77.09           O  
ATOM    218  CG  LEU A  16      -1.833  -2.616   8.718  1.00 77.09           C  
ATOM    219  HG  LEU A  16      -2.875  -2.336   8.560  1.00 77.09           H  
ATOM    220  CD1 LEU A  16      -1.810  -3.813   9.667  1.00 77.09           C  
ATOM    221 HD11 LEU A  16      -2.335  -4.657   9.220  1.00 77.09           H  
ATOM    222 HD12 LEU A  16      -0.779  -4.110   9.863  1.00 77.09           H  
ATOM    223 HD13 LEU A  16      -2.291  -3.554  10.610  1.00 77.09           H  
ATOM    224  CD2 LEU A  16      -1.101  -1.457   9.397  1.00 77.09           C  
ATOM    225 HD21 LEU A  16      -1.144  -0.568   8.767  1.00 77.09           H  
ATOM    226 HD22 LEU A  16      -1.575  -1.229  10.352  1.00 77.09           H  
ATOM    227 HD23 LEU A  16      -0.058  -1.724   9.571  1.00 77.09           H  
ATOM    228  N   CYS A  17      -0.293  -1.327   4.177  1.00 85.86           N  
ATOM    229  H   CYS A  17      -0.665  -0.408   4.367  1.00 85.86           H  
ATOM    230  CA  CYS A  17       0.717  -1.480   3.136  1.00 85.86           C  
ATOM    231  HA  CYS A  17       0.531  -2.398   2.578  1.00 85.86           H  
ATOM    232  C   CYS A  17       2.112  -1.582   3.783  1.00 85.86           C  
ATOM    233  CB  CYS A  17       0.620  -0.306   2.163  1.00 85.86           C  
ATOM    234  HB2 CYS A  17       1.422  -0.406   1.431  1.00 85.86           H  
ATOM    235  HB3 CYS A  17       0.776   0.605   2.741  1.00 85.86           H  
ATOM    236  O   CYS A  17       2.384  -0.932   4.795  1.00 85.86           O  
ATOM    237  SG  CYS A  17      -0.919  -0.107   1.231  1.00 85.86           S  
ATOM    238  N   CYS A  18       3.008  -2.386   3.211  1.00 86.67           N  
ATOM    239  H   CYS A  18       2.744  -2.909   2.389  1.00 86.67           H  
ATOM    240  CA  CYS A  18       4.377  -2.540   3.707  1.00 86.67           C  
ATOM    241  HA  CYS A  18       4.362  -2.697   4.785  1.00 86.67           H  
ATOM    242  C   CYS A  18       5.200  -1.283   3.397  1.00 86.67           C  
ATOM    243  CB  CYS A  18       5.044  -3.750   3.039  1.00 86.67           C  
ATOM    244  HB2 CYS A  18       5.100  -3.563   1.966  1.00 86.67           H  
ATOM    245  HB3 CYS A  18       6.069  -3.810   3.407  1.00 86.67           H  
ATOM    246  O   CYS A  18       5.637  -1.117   2.260  1.00 86.67           O  
ATOM    247  SG  CYS A  18       4.295  -5.375   3.262  1.00 86.67           S  
ATOM    248  N   SER A  19       5.401  -0.393   4.377  1.00 82.66           N  
ATOM    249  H   SER A  19       5.003  -0.584   5.286  1.00 82.66           H  
ATOM    250  CA  SER A  19       6.168   0.863   4.205  1.00 82.66           C  
ATOM    251  HA  SER A  19       5.980   1.483   5.081  1.00 82.66           H  
ATOM    252  C   SER A  19       5.723   1.697   2.992  1.00 82.66           C  
ATOM    253  CB  SER A  19       7.673   0.581   4.173  1.00 82.66           C  
ATOM    254  HB2 SER A  19       8.217   1.519   4.066  1.00 82.66           H  
ATOM    255  HB3 SER A  19       7.910  -0.064   3.327  1.00 82.66           H  
ATOM    256  O   SER A  19       6.504   2.397   2.351  1.00 82.66           O  
ATOM    257  OG  SER A  19       8.066  -0.045   5.381  1.00 82.66           O  
ATOM    258  HG  SER A  19       9.009  -0.216   5.328  1.00 82.66           H  
ATOM    259  N   ALA A  20       4.442   1.588   2.666  1.00 82.72           N  
ATOM    260  H   ALA A  20       3.856   1.043   3.281  1.00 82.72           H  
ATOM    261  CA  ALA A  20       3.796   2.171   1.508  1.00 82.72           C  
ATOM    262  HA  ALA A  20       4.434   2.933   1.060  1.00 82.72           H  
ATOM    263  C   ALA A  20       2.511   2.863   1.973  1.00 82.72           C  
ATOM    264  CB  ALA A  20       3.569   1.045   0.483  1.00 82.72           C  
ATOM    265  HB1 ALA A  20       2.761   1.301  -0.202  1.00 82.72           H  
ATOM    266  HB2 ALA A  20       3.340   0.108   0.989  1.00 82.72           H  
ATOM    267  HB3 ALA A  20       4.488   0.878  -0.079  1.00 82.72           H  
ATOM    268  O   ALA A  20       1.987   2.553   3.046  1.00 82.72           O  
ATOM    269  N   ILE A  21       1.988   3.793   1.180  1.00 84.50           N  
ATOM    270  H   ILE A  21       2.439   3.975   0.295  1.00 84.50           H  
ATOM    271  CA  ILE A  21       0.661   4.368   1.429  1.00 84.50           C  
ATOM    272  HA  ILE A  21       0.351   4.110   2.441  1.00 84.50           H  
ATOM    273  C   ILE A  21      -0.367   3.734   0.507  1.00 84.50           C  
ATOM    274  CB  ILE A  21       0.635   5.906   1.363  1.00 84.50           C  
ATOM    275  HB  ILE A  21      -0.403   6.216   1.483  1.00 84.50           H  
ATOM    276  O   ILE A  21      -0.081   3.424  -0.644  1.00 84.50           O  
ATOM    277  CG1 ILE A  21       1.123   6.454   0.011  1.00 84.50           C  
ATOM    278 HG12 ILE A  21       2.204   6.341  -0.074  1.00 84.50           H  
ATOM    279 HG13 ILE A  21       0.644   5.877  -0.780  1.00 84.50           H  
ATOM    280  CG2 ILE A  21       1.408   6.442   2.577  1.00 84.50           C  
ATOM    281 HG21 ILE A  21       0.892   6.152   3.492  1.00 84.50           H  
ATOM    282 HG22 ILE A  21       2.408   6.009   2.611  1.00 84.50           H  
ATOM    283 HG23 ILE A  21       1.464   7.531   2.555  1.00 84.50           H  
ATOM    284  CD1 ILE A  21       0.719   7.911  -0.232  1.00 84.50           C  
ATOM    285 HD11 ILE A  21       0.982   8.536   0.621  1.00 84.50           H  
ATOM    286 HD12 ILE A  21      -0.360   7.965  -0.378  1.00 84.50           H  
ATOM    287 HD13 ILE A  21       1.221   8.293  -1.121  1.00 84.50           H  
ATOM    288  N   CYS A  22      -1.582   3.565   1.014  1.00 86.53           N  
ATOM    289  H   CYS A  22      -1.751   3.823   1.975  1.00 86.53           H  
ATOM    290  CA  CYS A  22      -2.720   3.188   0.192  1.00 86.53           C  
ATOM    291  HA  CYS A  22      -2.402   2.455  -0.550  1.00 86.53           H  
ATOM    292  C   CYS A  22      -3.241   4.435  -0.539  1.00 86.53           C  
ATOM    293  CB  CYS A  22      -3.772   2.535   1.096  1.00 86.53           C  
ATOM    294  HB2 CYS A  22      -3.308   1.716   1.645  1.00 86.53           H  
ATOM    295  HB3 CYS A  22      -4.129   3.272   1.816  1.00 86.53           H  
ATOM    296  O   CYS A  22      -3.999   5.218   0.037  1.00 86.53           O  
ATOM    297  SG  CYS A  22      -5.196   1.875   0.205  1.00 86.53           S  
ATOM    298  N   LEU A  23      -2.811   4.649  -1.783  1.00 84.34           N  
ATOM    299  H   LEU A  23      -2.238   3.938  -2.214  1.00 84.34           H  
ATOM    300  CA  LEU A  23      -3.264   5.752  -2.632  1.00 84.34           C  
ATOM    301  HA  LEU A  23      -3.846   6.451  -2.031  1.00 84.34           H  
ATOM    302  C   LEU A  23      -4.162   5.196  -3.740  1.00 84.34           C  
ATOM    303  CB  LEU A  23      -2.052   6.505  -3.210  1.00 84.34           C  
ATOM    304  HB2 LEU A  23      -1.295   6.626  -2.435  1.00 84.34           H  
ATOM    305  HB3 LEU A  23      -1.620   5.896  -4.005  1.00 84.34           H  
ATOM    306  O   LEU A  23      -3.785   4.251  -4.423  1.00 84.34           O  
ATOM    307  CG  LEU A  23      -2.443   7.891  -3.761  1.00 84.34           C  
ATOM    308  HG  LEU A  23      -3.475   7.866  -4.110  1.00 84.34           H  
ATOM    309  CD1 LEU A  23      -2.323   8.958  -2.671  1.00 84.34           C  
ATOM    310 HD11 LEU A  23      -1.282   9.062  -2.363  1.00 84.34           H  
ATOM    311 HD12 LEU A  23      -2.677   9.915  -3.055  1.00 84.34           H  
ATOM    312 HD13 LEU A  23      -2.927   8.678  -1.809  1.00 84.34           H  
ATOM    313  CD2 LEU A  23      -1.576   8.320  -4.943  1.00 84.34           C  
ATOM    314 HD21 LEU A  23      -1.964   9.249  -5.361  1.00 84.34           H  
ATOM    315 HD22 LEU A  23      -0.548   8.483  -4.621  1.00 84.34           H  
ATOM    316 HD23 LEU A  23      -1.599   7.551  -5.716  1.00 84.34           H  
ATOM    317  N   SER A  24      -5.350   5.771  -3.944  1.00 84.54           N  
ATOM    318  H   SER A  24      -5.583   6.601  -3.418  1.00 84.54           H  
ATOM    319  CA  SER A  24      -6.267   5.346  -5.019  1.00 84.54           C  
ATOM    320  HA  SER A  24      -7.226   5.836  -4.850  1.00 84.54           H  
ATOM    321  C   SER A  24      -6.556   3.834  -5.030  1.00 84.54           C  
ATOM    322  CB  SER A  24      -5.751   5.827  -6.382  1.00 84.54           C  
ATOM    323  HB2 SER A  24      -4.779   5.379  -6.586  1.00 84.54           H  
ATOM    324  HB3 SER A  24      -6.448   5.523  -7.162  1.00 84.54           H  
ATOM    325  O   SER A  24      -6.617   3.216  -6.090  1.00 84.54           O  
ATOM    326  OG  SER A  24      -5.637   7.238  -6.385  1.00 84.54           O  
ATOM    327  HG  SER A  24      -5.268   7.507  -7.230  1.00 84.54           H  
ATOM    328  N   PHE A  25      -6.727   3.237  -3.845  1.00 84.33           N  
ATOM    329  H   PHE A  25      -6.640   3.817  -3.022  1.00 84.33           H  
ATOM    330  CA  PHE A  25      -6.955   1.800  -3.628  1.00 84.33           C  
ATOM    331  HA  PHE A  25      -7.165   1.688  -2.564  1.00 84.33           H  
ATOM    332  C   PHE A  25      -5.755   0.877  -3.897  1.00 84.33           C  
ATOM    333  CB  PHE A  25      -8.209   1.311  -4.375  1.00 84.33           C  
ATOM    334  HB2 PHE A  25      -7.942   1.096  -5.410  1.00 84.33           H  
ATOM    335  HB3 PHE A  25      -8.522   0.374  -3.915  1.00 84.33           H  
ATOM    336  O   PHE A  25      -5.918  -0.341  -3.804  1.00 84.33           O  
ATOM    337  CG  PHE A  25      -9.394   2.253  -4.361  1.00 84.33           C  
ATOM    338  CD1 PHE A  25     -10.112   2.434  -3.171  1.00 84.33           C  
ATOM    339  HD1 PHE A  25      -9.793   1.925  -2.274  1.00 84.33           H  
ATOM    340  CD2 PHE A  25      -9.754   2.984  -5.507  1.00 84.33           C  
ATOM    341  HD2 PHE A  25      -9.197   2.860  -6.424  1.00 84.33           H  
ATOM    342  CE1 PHE A  25     -11.182   3.340  -3.119  1.00 84.33           C  
ATOM    343  HE1 PHE A  25     -11.676   3.545  -2.181  1.00 84.33           H  
ATOM    344  CE2 PHE A  25     -10.838   3.878  -5.461  1.00 84.33           C  
ATOM    345  HE2 PHE A  25     -11.112   4.437  -6.344  1.00 84.33           H  
ATOM    346  CZ  PHE A  25     -11.559   4.049  -4.268  1.00 84.33           C  
ATOM    347  HZ  PHE A  25     -12.377   4.753  -4.227  1.00 84.33           H  
ATOM    348  N   VAL A  26      -4.560   1.407  -4.173  1.00 87.26           N  
ATOM    349  H   VAL A  26      -4.466   2.410  -4.246  1.00 87.26           H  
ATOM    350  CA  VAL A  26      -3.330   0.619  -4.362  1.00 87.26           C  
ATOM    351  HA  VAL A  26      -3.544  -0.421  -4.117  1.00 87.26           H  
ATOM    352  C   VAL A  26      -2.215   1.053  -3.410  1.00 87.26           C  
ATOM    353  CB  VAL A  26      -2.849   0.631  -5.825  1.00 87.26           C  
ATOM    354  HB  VAL A  26      -1.910   0.080  -5.876  1.00 87.26           H  
ATOM    355  O   VAL A  26      -2.072   2.228  -3.081  1.00 87.26           O  
ATOM    356  CG1 VAL A  26      -3.858  -0.085  -6.730  1.00 87.26           C  
ATOM    357 HG11 VAL A  26      -4.027  -1.097  -6.362  1.00 87.26           H  
ATOM    358 HG12 VAL A  26      -3.461  -0.145  -7.744  1.00 87.26           H  
ATOM    359 HG13 VAL A  26      -4.804   0.456  -6.748  1.00 87.26           H  
ATOM    360  CG2 VAL A  26      -2.608   2.037  -6.388  1.00 87.26           C  
ATOM    361 HG21 VAL A  26      -3.549   2.583  -6.458  1.00 87.26           H  
ATOM    362 HG22 VAL A  26      -2.167   1.962  -7.382  1.00 87.26           H  
ATOM    363 HG23 VAL A  26      -1.923   2.589  -5.744  1.00 87.26           H  
ATOM    364  N   CYS A  27      -1.412   0.098  -2.951  1.00 89.93           N  
ATOM    365  H   CYS A  27      -1.601  -0.862  -3.203  1.00 89.93           H  
ATOM    366  CA  CYS A  27      -0.228   0.379  -2.151  1.00 89.93           C  
ATOM    367  HA  CYS A  27      -0.481   1.103  -1.376  1.00 89.93           H  
ATOM    368  C   CYS A  27       0.870   0.966  -3.036  1.00 89.93           C  
ATOM    369  CB  CYS A  27       0.257  -0.905  -1.475  1.00 89.93           C  
ATOM    370  HB2 CYS A  27       1.227  -0.717  -1.014  1.00 89.93           H  
ATOM    371  HB3 CYS A  27       0.396  -1.673  -2.235  1.00 89.93           H  
ATOM    372  O   CYS A  27       1.334   0.304  -3.960  1.00 89.93           O  
ATOM    373  SG  CYS A  27      -0.844  -1.552  -0.202  1.00 89.93           S  
ATOM    374  N   ILE A  28       1.326   2.175  -2.733  1.00 85.42           N  
ATOM    375  H   ILE A  28       0.871   2.688  -1.991  1.00 85.42           H  
ATOM    376  CA  ILE A  28       2.473   2.804  -3.387  1.00 85.42           C  
ATOM    377  HA  ILE A  28       2.851   2.135  -4.160  1.00 85.42           H  
ATOM    378  C   ILE A  28       3.607   2.974  -2.377  1.00 85.42           C  
ATOM    379  CB  ILE A  28       2.080   4.109  -4.113  1.00 85.42           C  
ATOM    380  HB  ILE A  28       2.988   4.514  -4.560  1.00 85.42           H  
ATOM    381  O   ILE A  28       3.434   3.562  -1.309  1.00 85.42           O  
ATOM    382  CG1 ILE A  28       1.485   5.174  -3.175  1.00 85.42           C  
ATOM    383 HG12 ILE A  28       2.146   5.303  -2.317  1.00 85.42           H  
ATOM    384 HG13 ILE A  28       0.503   4.850  -2.830  1.00 85.42           H  
ATOM    385  CG2 ILE A  28       1.092   3.787  -5.250  1.00 85.42           C  
ATOM    386 HG21 ILE A  28       0.123   3.502  -4.839  1.00 85.42           H  
ATOM    387 HG22 ILE A  28       1.475   2.963  -5.853  1.00 85.42           H  
ATOM    388 HG23 ILE A  28       0.965   4.651  -5.902  1.00 85.42           H  
ATOM    389  CD1 ILE A  28       1.367   6.555  -3.815  1.00 85.42           C  
ATOM    390 HD11 ILE A  28       0.949   7.259  -3.095  1.00 85.42           H  
ATOM    391 HD12 ILE A  28       2.353   6.906  -4.120  1.00 85.42           H  
ATOM    392 HD13 ILE A  28       0.714   6.516  -4.687  1.00 85.42           H  
ATOM    393  N   SER A  29       4.765   2.404  -2.688  1.00 82.90           N  
ATOM    394  H   SER A  29       4.868   1.923  -3.569  1.00 82.90           H  
ATOM    395  CA  SER A  29       5.987   2.566  -1.899  1.00 82.90           C  
ATOM    396  HA  SER A  29       5.733   2.591  -0.839  1.00 82.90           H  
ATOM    397  C   SER A  29       6.661   3.894  -2.235  1.00 82.90           C  
ATOM    398  CB  SER A  29       6.927   1.371  -2.114  1.00 82.90           C  
ATOM    399  HB2 SER A  29       7.946   1.638  -1.834  1.00 82.90           H  
ATOM    400  HB3 SER A  29       6.599   0.555  -1.471  1.00 82.90           H  
ATOM    401  O   SER A  29       6.724   4.276  -3.399  1.00 82.90           O  
ATOM    402  OG  SER A  29       6.888   0.920  -3.456  1.00 82.90           O  
ATOM    403  HG  SER A  29       7.518   1.436  -3.965  1.00 82.90           H  
ATOM    404  N   PHE A  30       7.182   4.579  -1.216  1.00 73.39           N  
ATOM    405  H   PHE A  30       7.100   4.197  -0.285  1.00 73.39           H  
ATOM    406  CA  PHE A  30       7.975   5.808  -1.363  1.00 73.39           C  
ATOM    407  HA  PHE A  30       7.675   6.318  -2.278  1.00 73.39           H  
ATOM    408  C   PHE A  30       9.478   5.535  -1.512  1.00 73.39           C  
ATOM    409  CB  PHE A  30       7.709   6.745  -0.180  1.00 73.39           C  
ATOM    410  HB2 PHE A  30       7.918   6.212   0.748  1.00 73.39           H  
ATOM    411  HB3 PHE A  30       8.396   7.589  -0.224  1.00 73.39           H  
ATOM    412  O   PHE A  30      10.290   6.372  -1.138  1.00 73.39           O  
ATOM    413  CG  PHE A  30       6.328   7.340  -0.132  1.00 73.39           C  
ATOM    414  CD1 PHE A  30       5.968   8.333  -1.062  1.00 73.39           C  
ATOM    415  HD1 PHE A  30       6.647   8.594  -1.859  1.00 73.39           H  
ATOM    416  CD2 PHE A  30       5.460   7.004   0.917  1.00 73.39           C  
ATOM    417  HD2 PHE A  30       5.750   6.266   1.650  1.00 73.39           H  
ATOM    418  CE1 PHE A  30       4.746   9.011  -0.930  1.00 73.39           C  
ATOM    419  HE1 PHE A  30       4.481   9.788  -1.633  1.00 73.39           H  
ATOM    420  CE2 PHE A  30       4.266   7.720   1.072  1.00 73.39           C  
ATOM    421  HE2 PHE A  30       3.663   7.561   1.954  1.00 73.39           H  
ATOM    422  CZ  PHE A  30       3.907   8.719   0.153  1.00 73.39           C  
ATOM    423  HZ  PHE A  30       3.014   9.307   0.306  1.00 73.39           H  
ATOM    424  N   ASP A  31       9.856   4.361  -2.008  1.00 68.72           N  
ATOM    425  H   ASP A  31       9.161   3.758  -2.425  1.00 68.72           H  
ATOM    426  CA  ASP A  31      11.250   4.100  -2.358  1.00 68.72           C  
ATOM    427  HA  ASP A  31      11.906   4.526  -1.599  1.00 68.72           H  
ATOM    428  C   ASP A  31      11.519   4.810  -3.695  1.00 68.72           C  
ATOM    429  CB  ASP A  31      11.485   2.585  -2.377  1.00 68.72           C  
ATOM    430  HB2 ASP A  31      11.043   2.149  -3.274  1.00 68.72           H  
ATOM    431  HB3 ASP A  31      10.984   2.140  -1.517  1.00 68.72           H  
ATOM    432  O   ASP A  31      11.022   4.381  -4.737  1.00 68.72           O  
ATOM    433  CG  ASP A  31      12.971   2.234  -2.282  1.00 68.72           C  
ATOM    434  OD1 ASP A  31      13.478   1.596  -3.229  1.00 68.72           O  
ATOM    435  OD2 ASP A  31      13.547   2.512  -1.204  1.00 68.72           O  
ATOM    436  N   PHE A  32      12.145   5.985  -3.617  1.00 56.08           N  
ATOM    437  H   PHE A  32      12.503   6.257  -2.712  1.00 56.08           H  
ATOM    438  CA  PHE A  32      12.525   6.845  -4.744  1.00 56.08           C  
ATOM    439  HA  PHE A  32      11.780   6.738  -5.532  1.00 56.08           H  
ATOM    440  C   PHE A  32      13.841   6.399  -5.380  1.00 56.08           C  
ATOM    441  CB  PHE A  32      12.586   8.330  -4.318  1.00 56.08           C  
ATOM    442  HB2 PHE A  32      13.466   8.794  -4.763  1.00 56.08           H  
ATOM    443  HB3 PHE A  32      11.719   8.830  -4.749  1.00 56.08           H  
ATOM    444  O   PHE A  32      14.780   6.079  -4.616  1.00 56.08           O  
ATOM    445  CG  PHE A  32      12.608   8.600  -2.822  1.00 56.08           C  
ATOM    446  CD1 PHE A  32      11.473   9.151  -2.200  1.00 56.08           C  
ATOM    447  HD1 PHE A  32      10.600   9.386  -2.791  1.00 56.08           H  
ATOM    448  CD2 PHE A  32      13.725   8.243  -2.045  1.00 56.08           C  
ATOM    449  HD2 PHE A  32      14.575   7.780  -2.524  1.00 56.08           H  
ATOM    450  CE1 PHE A  32      11.449   9.344  -0.808  1.00 56.08           C  
ATOM    451  HE1 PHE A  32      10.561   9.732  -0.331  1.00 56.08           H  
ATOM    452  CE2 PHE A  32      13.702   8.433  -0.650  1.00 56.08           C  
ATOM    453  HE2 PHE A  32      14.550   8.123  -0.057  1.00 56.08           H  
ATOM    454  CZ  PHE A  32      12.563   8.980  -0.032  1.00 56.08           C  
ATOM    455  HZ  PHE A  32      12.537   9.098   1.041  1.00 56.08           H  
ATOM    456  OXT PHE A  32      13.899   6.503  -6.625  1.00 56.08           O  
TER     457      PHE A  32                                                       
END   
