# Supplementary material for: δ‐Conotoxin Structure Prediction and Analysis through Large‐Scale Comparative and Deep Learning Modeling Approaches
Source: Adv Sci (Weinh). 2024 Jul 21;11(35):2404786. doi: 10.1002/advs.202404786 (PMC11425241; doi:10.1002/advs.202404786)
Supplement: Supplementary file 2 — Supporting Information [file ADVS-11-2404786-s001.gz › Data/Alphafold_results/MVIC/ranked_4.pdb]

ATOM      1  N   ASP A   1      -0.990 -14.196  -1.274  1.00 54.56           N  
ATOM      2  H   ASP A   1      -0.214 -13.911  -1.855  1.00 54.56           H  
ATOM      3  H2  ASP A   1      -0.608 -14.712  -0.494  1.00 54.56           H  
ATOM      4  H3  ASP A   1      -1.634 -14.762  -1.807  1.00 54.56           H  
ATOM      5  CA  ASP A   1      -1.646 -12.977  -0.763  1.00 54.56           C  
ATOM      6  HA  ASP A   1      -2.604 -13.237  -0.312  1.00 54.56           H  
ATOM      7  C   ASP A   1      -1.876 -12.057  -1.949  1.00 54.56           C  
ATOM      8  CB  ASP A   1      -0.771 -12.342   0.329  1.00 54.56           C  
ATOM      9  HB2 ASP A   1       0.153 -11.959  -0.106  1.00 54.56           H  
ATOM     10  HB3 ASP A   1      -1.311 -11.522   0.800  1.00 54.56           H  
ATOM     11  O   ASP A   1      -0.908 -11.718  -2.620  1.00 54.56           O  
ATOM     12  CG  ASP A   1      -0.446 -13.428   1.352  1.00 54.56           C  
ATOM     13  OD1 ASP A   1      -1.288 -13.626   2.244  1.00 54.56           O  
ATOM     14  OD2 ASP A   1       0.469 -14.221   1.038  1.00 54.56           O  
ATOM     15  N   GLU A   2      -3.127 -11.764  -2.312  1.00 68.39           N  
ATOM     16  H   GLU A   2      -3.914 -12.037  -1.741  1.00 68.39           H  
ATOM     17  CA  GLU A   2      -3.405 -10.844  -3.424  1.00 68.39           C  
ATOM     18  HA  GLU A   2      -2.790 -11.108  -4.284  1.00 68.39           H  
ATOM     19  C   GLU A   2      -3.029  -9.429  -2.994  1.00 68.39           C  
ATOM     20  CB  GLU A   2      -4.879 -10.902  -3.859  1.00 68.39           C  
ATOM     21  HB2 GLU A   2      -5.522 -10.915  -2.980  1.00 68.39           H  
ATOM     22  HB3 GLU A   2      -5.105 -10.009  -4.442  1.00 68.39           H  
ATOM     23  O   GLU A   2      -3.599  -8.900  -2.040  1.00 68.39           O  
ATOM     24  CG  GLU A   2      -5.165 -12.126  -4.736  1.00 68.39           C  
ATOM     25  HG2 GLU A   2      -4.952 -13.030  -4.165  1.00 68.39           H  
ATOM     26  HG3 GLU A   2      -4.499 -12.112  -5.598  1.00 68.39           H  
ATOM     27  CD  GLU A   2      -6.626 -12.133  -5.203  1.00 68.39           C  
ATOM     28  OE1 GLU A   2      -6.895 -11.564  -6.284  1.00 68.39           O  
ATOM     29  OE2 GLU A   2      -7.454 -12.711  -4.464  1.00 68.39           O  
ATOM     30  N   CYS A   3      -2.049  -8.837  -3.674  1.00 74.40           N  
ATOM     31  H   CYS A   3      -1.608  -9.327  -4.439  1.00 74.40           H  
ATOM     32  CA  CYS A   3      -1.690  -7.446  -3.481  1.00 74.40           C  
ATOM     33  HA  CYS A   3      -2.293  -7.072  -2.654  1.00 74.40           H  
ATOM     34  C   CYS A   3      -2.114  -6.599  -4.681  1.00 74.40           C  
ATOM     35  CB  CYS A   3      -0.223  -7.319  -3.043  1.00 74.40           C  
ATOM     36  HB2 CYS A   3      -0.047  -6.299  -2.700  1.00 74.40           H  
ATOM     37  HB3 CYS A   3      -0.081  -7.977  -2.185  1.00 74.40           H  
ATOM     38  O   CYS A   3      -2.052  -7.022  -5.833  1.00 74.40           O  
ATOM     39  SG  CYS A   3       1.043  -7.726  -4.269  1.00 74.40           S  
ATOM     40  N   TYR A   4      -2.584  -5.393  -4.395  1.00 72.77           N  
ATOM     41  H   TYR A   4      -2.631  -5.132  -3.421  1.00 72.77           H  
ATOM     42  CA  TYR A   4      -3.014  -4.416  -5.368  1.00 72.77           C  
ATOM     43  HA  TYR A   4      -3.635  -4.933  -6.099  1.00 72.77           H  
ATOM     44  C   TYR A   4      -1.795  -3.776  -6.043  1.00 72.77           C  
ATOM     45  CB  TYR A   4      -3.877  -3.371  -4.667  1.00 72.77           C  
ATOM     46  HB2 TYR A   4      -3.294  -2.941  -3.853  1.00 72.77           H  
ATOM     47  HB3 TYR A   4      -4.114  -2.578  -5.376  1.00 72.77           H  
ATOM     48  O   TYR A   4      -0.920  -3.236  -5.349  1.00 72.77           O  
ATOM     49  CG  TYR A   4      -5.174  -3.900  -4.103  1.00 72.77           C  
ATOM     50  CD1 TYR A   4      -6.144  -4.462  -4.955  1.00 72.77           C  
ATOM     51  HD1 TYR A   4      -5.957  -4.543  -6.016  1.00 72.77           H  
ATOM     52  CD2 TYR A   4      -5.406  -3.836  -2.719  1.00 72.77           C  
ATOM     53  HD2 TYR A   4      -4.663  -3.407  -2.064  1.00 72.77           H  
ATOM     54  CE1 TYR A   4      -7.349  -4.956  -4.424  1.00 72.77           C  
ATOM     55  HE1 TYR A   4      -8.093  -5.403  -5.066  1.00 72.77           H  
ATOM     56  CE2 TYR A   4      -6.605  -4.338  -2.183  1.00 72.77           C  
ATOM     57  HE2 TYR A   4      -6.781  -4.287  -1.119  1.00 72.77           H  
ATOM     58  OH  TYR A   4      -8.728  -5.387  -2.507  1.00 72.77           O  
ATOM     59  HH  TYR A   4      -8.697  -5.336  -1.549  1.00 72.77           H  
ATOM     60  CZ  TYR A   4      -7.577  -4.899  -3.035  1.00 72.77           C  
ATOM     61  N   PRO A   5      -1.726  -3.805  -7.386  1.00 72.54           N  
ATOM     62  CA  PRO A   5      -0.668  -3.131  -8.115  1.00 72.54           C  
ATOM     63  HA  PRO A   5       0.296  -3.455  -7.722  1.00 72.54           H  
ATOM     64  C   PRO A   5      -0.783  -1.607  -7.962  1.00 72.54           C  
ATOM     65  CB  PRO A   5      -0.800  -3.604  -9.567  1.00 72.54           C  
ATOM     66  HB2 PRO A   5      -0.526  -2.830 -10.285  1.00 72.54           H  
ATOM     67  HB3 PRO A   5      -0.179  -4.488  -9.712  1.00 72.54           H  
ATOM     68  O   PRO A   5      -1.863  -1.085  -7.648  1.00 72.54           O  
ATOM     69  CG  PRO A   5      -2.268  -3.995  -9.706  1.00 72.54           C  
ATOM     70  HG2 PRO A   5      -2.850  -3.118  -9.989  1.00 72.54           H  
ATOM     71  HG3 PRO A   5      -2.404  -4.788 -10.442  1.00 72.54           H  
ATOM     72  CD  PRO A   5      -2.651  -4.460  -8.303  1.00 72.54           C  
ATOM     73  HD2 PRO A   5      -3.685  -4.186  -8.096  1.00 72.54           H  
ATOM     74  HD3 PRO A   5      -2.526  -5.540  -8.227  1.00 72.54           H  
ATOM     75  N   PRO A   6       0.311  -0.866  -8.192  1.00 73.73           N  
ATOM     76  CA  PRO A   6       0.275   0.591  -8.194  1.00 73.73           C  
ATOM     77  HA  PRO A   6       0.022   0.946  -7.195  1.00 73.73           H  
ATOM     78  C   PRO A   6      -0.758   1.134  -9.191  1.00 73.73           C  
ATOM     79  CB  PRO A   6       1.697   1.028  -8.526  1.00 73.73           C  
ATOM     80  HB2 PRO A   6       2.243   1.134  -7.588  1.00 73.73           H  
ATOM     81  HB3 PRO A   6       1.729   1.957  -9.095  1.00 73.73           H  
ATOM     82  O   PRO A   6      -1.013   0.543 -10.237  1.00 73.73           O  
ATOM     83  CG  PRO A   6       2.266  -0.151  -9.317  1.00 73.73           C  
ATOM     84  HG2 PRO A   6       3.353  -0.202  -9.259  1.00 73.73           H  
ATOM     85  HG3 PRO A   6       1.939  -0.091 -10.354  1.00 73.73           H  
ATOM     86  CD  PRO A   6       1.611  -1.347  -8.638  1.00 73.73           C  
ATOM     87  HD2 PRO A   6       1.532  -2.170  -9.347  1.00 73.73           H  
ATOM     88  HD3 PRO A   6       2.203  -1.649  -7.774  1.00 73.73           H  
ATOM     89  N   GLY A   7      -1.390   2.249  -8.834  1.00 71.19           N  
ATOM     90  H   GLY A   7      -1.110   2.688  -7.968  1.00 71.19           H  
ATOM     91  CA  GLY A   7      -2.532   2.836  -9.538  1.00 71.19           C  
ATOM     92  HA2 GLY A   7      -2.559   3.907  -9.333  1.00 71.19           H  
ATOM     93  HA3 GLY A   7      -2.402   2.697 -10.611  1.00 71.19           H  
ATOM     94  C   GLY A   7      -3.890   2.244  -9.146  1.00 71.19           C  
ATOM     95  O   GLY A   7      -4.921   2.822  -9.484  1.00 71.19           O  
ATOM     96  N   THR A   8      -3.927   1.133  -8.404  1.00 76.83           N  
ATOM     97  H   THR A   8      -3.060   0.666  -8.183  1.00 76.83           H  
ATOM     98  CA  THR A   8      -5.192   0.524  -7.961  1.00 76.83           C  
ATOM     99  HA  THR A   8      -5.896   0.558  -8.793  1.00 76.83           H  
ATOM    100  C   THR A   8      -5.791   1.280  -6.786  1.00 76.83           C  
ATOM    101  CB  THR A   8      -5.017  -0.940  -7.564  1.00 76.83           C  
ATOM    102  HB  THR A   8      -4.390  -0.990  -6.674  1.00 76.83           H  
ATOM    103  O   THR A   8      -5.074   1.718  -5.892  1.00 76.83           O  
ATOM    104  CG2 THR A   8      -6.344  -1.652  -7.305  1.00 76.83           C  
ATOM    105 HG21 THR A   8      -6.759  -1.344  -6.346  1.00 76.83           H  
ATOM    106 HG22 THR A   8      -6.175  -2.728  -7.279  1.00 76.83           H  
ATOM    107 HG23 THR A   8      -7.051  -1.434  -8.107  1.00 76.83           H  
ATOM    108  OG1 THR A   8      -4.383  -1.631  -8.602  1.00 76.83           O  
ATOM    109  HG1 THR A   8      -3.443  -1.481  -8.480  1.00 76.83           H  
ATOM    110  N   PHE A   9      -7.116   1.393  -6.742  1.00 72.67           N  
ATOM    111  H   PHE A   9      -7.667   0.991  -7.487  1.00 72.67           H  
ATOM    112  CA  PHE A   9      -7.814   1.998  -5.616  1.00 72.67           C  
ATOM    113  HA  PHE A   9      -7.332   2.950  -5.394  1.00 72.67           H  
ATOM    114  C   PHE A   9      -7.725   1.099  -4.368  1.00 72.67           C  
ATOM    115  CB  PHE A   9      -9.254   2.300  -6.040  1.00 72.67           C  
ATOM    116  HB2 PHE A   9      -9.234   2.772  -7.022  1.00 72.67           H  
ATOM    117  HB3 PHE A   9      -9.808   1.367  -6.143  1.00 72.67           H  
ATOM    118  O   PHE A   9      -8.389   0.070  -4.287  1.00 72.67           O  
ATOM    119  CG  PHE A   9      -9.991   3.233  -5.103  1.00 72.67           C  
ATOM    120  CD1 PHE A   9     -10.949   2.733  -4.203  1.00 72.67           C  
ATOM    121  HD1 PHE A   9     -11.136   1.671  -4.152  1.00 72.67           H  
ATOM    122  CD2 PHE A   9      -9.748   4.617  -5.170  1.00 72.67           C  
ATOM    123  HD2 PHE A   9      -9.011   5.005  -5.857  1.00 72.67           H  
ATOM    124  CE1 PHE A   9     -11.676   3.619  -3.386  1.00 72.67           C  
ATOM    125  HE1 PHE A   9     -12.429   3.236  -2.713  1.00 72.67           H  
ATOM    126  CE2 PHE A   9     -10.476   5.501  -4.355  1.00 72.67           C  
ATOM    127  HE2 PHE A   9     -10.299   6.564  -4.424  1.00 72.67           H  
ATOM    128  CZ  PHE A   9     -11.433   5.002  -3.456  1.00 72.67           C  
ATOM    129  HZ  PHE A   9     -11.989   5.685  -2.830  1.00 72.67           H  
ATOM    130  N   CYS A  10      -6.913   1.499  -3.388  1.00 71.18           N  
ATOM    131  H   CYS A  10      -6.438   2.380  -3.523  1.00 71.18           H  
ATOM    132  CA  CYS A  10      -6.793   0.845  -2.082  1.00 71.18           C  
ATOM    133  HA  CYS A  10      -6.793  -0.235  -2.226  1.00 71.18           H  
ATOM    134  C   CYS A  10      -7.977   1.167  -1.141  1.00 71.18           C  
ATOM    135  CB  CYS A  10      -5.438   1.240  -1.483  1.00 71.18           C  
ATOM    136  HB2 CYS A  10      -4.658   0.755  -2.069  1.00 71.18           H  
ATOM    137  HB3 CYS A  10      -5.311   2.318  -1.575  1.00 71.18           H  
ATOM    138  O   CYS A  10      -8.229   0.450  -0.176  1.00 71.18           O  
ATOM    139  SG  CYS A  10      -5.204   0.805   0.260  1.00 71.18           S  
ATOM    140  N   GLY A  11      -8.775   2.201  -1.433  1.00 68.57           N  
ATOM    141  H   GLY A  11      -8.537   2.770  -2.233  1.00 68.57           H  
ATOM    142  CA  GLY A  11     -10.001   2.508  -0.687  1.00 68.57           C  
ATOM    143  HA2 GLY A  11     -10.450   3.408  -1.107  1.00 68.57           H  
ATOM    144  HA3 GLY A  11     -10.699   1.681  -0.818  1.00 68.57           H  
ATOM    145  C   GLY A  11      -9.803   2.759   0.817  1.00 68.57           C  
ATOM    146  O   GLY A  11      -8.747   3.204   1.254  1.00 68.57           O  
ATOM    147  N   ILE A  12     -10.861   2.527   1.611  1.00 64.38           N  
ATOM    148  H   ILE A  12     -11.710   2.203   1.170  1.00 64.38           H  
ATOM    149  CA  ILE A  12     -10.881   2.742   3.079  1.00 64.38           C  
ATOM    150  HA  ILE A  12     -10.291   3.629   3.308  1.00 64.38           H  
ATOM    151  C   ILE A  12     -10.228   1.571   3.829  1.00 64.38           C  
ATOM    152  CB  ILE A  12     -12.334   2.977   3.587  1.00 64.38           C  
ATOM    153  HB  ILE A  12     -12.909   2.075   3.379  1.00 64.38           H  
ATOM    154  O   ILE A  12      -9.892   1.696   5.003  1.00 64.38           O  
ATOM    155  CG1 ILE A  12     -13.006   4.152   2.836  1.00 64.38           C  
ATOM    156 HG12 ILE A  12     -12.502   5.085   3.089  1.00 64.38           H  
ATOM    157 HG13 ILE A  12     -12.908   4.005   1.761  1.00 64.38           H  
ATOM    158  CG2 ILE A  12     -12.404   3.243   5.109  1.00 64.38           C  
ATOM    159 HG21 ILE A  12     -11.750   4.074   5.374  1.00 64.38           H  
ATOM    160 HG22 ILE A  12     -12.110   2.359   5.674  1.00 64.38           H  
ATOM    161 HG23 ILE A  12     -13.421   3.474   5.426  1.00 64.38           H  
ATOM    162  CD1 ILE A  12     -14.509   4.298   3.115  1.00 64.38           C  
ATOM    163 HD11 ILE A  12     -14.683   4.680   4.121  1.00 64.38           H  
ATOM    164 HD12 ILE A  12     -14.935   5.010   2.407  1.00 64.38           H  
ATOM    165 HD13 ILE A  12     -15.008   3.337   2.992  1.00 64.38           H  
ATOM    166  N   LYS A  13     -10.060   0.414   3.178  1.00 55.72           N  
ATOM    167  H   LYS A  13     -10.177   0.413   2.175  1.00 55.72           H  
ATOM    168  CA  LYS A  13      -9.418  -0.746   3.795  1.00 55.72           C  
ATOM    169  HA  LYS A  13      -9.586  -0.713   4.871  1.00 55.72           H  
ATOM    170  C   LYS A  13      -7.914  -0.664   3.537  1.00 55.72           C  
ATOM    171  CB  LYS A  13     -10.031  -2.055   3.280  1.00 55.72           C  
ATOM    172  HB2 LYS A  13      -9.304  -2.856   3.413  1.00 55.72           H  
ATOM    173  HB3 LYS A  13     -10.257  -1.972   2.217  1.00 55.72           H  
ATOM    174  O   LYS A  13      -7.504  -0.949   2.418  1.00 55.72           O  
ATOM    175  CG  LYS A  13     -11.292  -2.410   4.080  1.00 55.72           C  
ATOM    176  HG2 LYS A  13     -11.025  -2.505   5.133  1.00 55.72           H  
ATOM    177  HG3 LYS A  13     -12.034  -1.619   3.972  1.00 55.72           H  
ATOM    178  CD  LYS A  13     -11.884  -3.737   3.595  1.00 55.72           C  
ATOM    179  HD2 LYS A  13     -11.094  -4.486   3.554  1.00 55.72           H  
ATOM    180  HD3 LYS A  13     -12.291  -3.599   2.593  1.00 55.72           H  
ATOM    181  CE  LYS A  13     -12.981  -4.212   4.553  1.00 55.72           C  
ATOM    182  HE2 LYS A  13     -12.545  -4.327   5.546  1.00 55.72           H  
ATOM    183  HE3 LYS A  13     -13.751  -3.442   4.612  1.00 55.72           H  
ATOM    184  NZ  LYS A  13     -13.568  -5.497   4.099  1.00 55.72           N  
ATOM    185  HZ1 LYS A  13     -13.984  -5.393   3.185  1.00 55.72           H  
ATOM    186  HZ2 LYS A  13     -12.852  -6.207   4.037  1.00 55.72           H  
ATOM    187  HZ3 LYS A  13     -14.278  -5.816   4.743  1.00 55.72           H  
ATOM    188  N   PRO A  14      -7.088  -0.323   4.545  1.00 55.28           N  
ATOM    189  CA  PRO A  14      -5.641  -0.407   4.414  1.00 55.28           C  
ATOM    190  HA  PRO A  14      -5.296   0.145   3.540  1.00 55.28           H  
ATOM    191  C   PRO A  14      -5.285  -1.886   4.266  1.00 55.28           C  
ATOM    192  CB  PRO A  14      -5.080   0.226   5.691  1.00 55.28           C  
ATOM    193  HB2 PRO A  14      -4.121  -0.205   5.979  1.00 55.28           H  
ATOM    194  HB3 PRO A  14      -4.979   1.301   5.544  1.00 55.28           H  
ATOM    195  O   PRO A  14      -5.261  -2.638   5.236  1.00 55.28           O  
ATOM    196  CG  PRO A  14      -6.163  -0.043   6.734  1.00 55.28           C  
ATOM    197  HG2 PRO A  14      -6.153   0.704   7.527  1.00 55.28           H  
ATOM    198  HG3 PRO A  14      -6.043  -1.042   7.154  1.00 55.28           H  
ATOM    199  CD  PRO A  14      -7.447   0.024   5.916  1.00 55.28           C  
ATOM    200  HD2 PRO A  14      -8.178  -0.663   6.342  1.00 55.28           H  
ATOM    201  HD3 PRO A  14      -7.814   1.050   5.947  1.00 55.28           H  
ATOM    202  N   GLY A  15      -5.120  -2.345   3.035  1.00 58.15           N  
ATOM    203  H   GLY A  15      -5.312  -1.726   2.259  1.00 58.15           H  
ATOM    204  CA  GLY A  15      -4.984  -3.763   2.764  1.00 58.15           C  
ATOM    205  HA2 GLY A  15      -5.974  -4.218   2.718  1.00 58.15           H  
ATOM    206  HA3 GLY A  15      -4.416  -4.253   3.554  1.00 58.15           H  
ATOM    207  C   GLY A  15      -4.300  -3.985   1.437  1.00 58.15           C  
ATOM    208  O   GLY A  15      -4.910  -3.801   0.397  1.00 58.15           O  
ATOM    209  N   LEU A  16      -3.044  -4.421   1.518  1.00 63.99           N  
ATOM    210  H   LEU A  16      -2.647  -4.464   2.445  1.00 63.99           H  
ATOM    211  CA  LEU A  16      -2.296  -5.113   0.473  1.00 63.99           C  
ATOM    212  HA  LEU A  16      -1.327  -5.363   0.904  1.00 63.99           H  
ATOM    213  C   LEU A  16      -1.938  -4.314  -0.791  1.00 63.99           C  
ATOM    214  CB  LEU A  16      -2.988  -6.464   0.165  1.00 63.99           C  
ATOM    215  HB2 LEU A  16      -3.996  -6.268  -0.200  1.00 63.99           H  
ATOM    216  HB3 LEU A  16      -2.452  -6.959  -0.645  1.00 63.99           H  
ATOM    217  O   LEU A  16      -1.903  -4.908  -1.852  1.00 63.99           O  
ATOM    218  CG  LEU A  16      -3.028  -7.468   1.328  1.00 63.99           C  
ATOM    219  HG  LEU A  16      -2.948  -6.944   2.281  1.00 63.99           H  
ATOM    220  CD1 LEU A  16      -4.345  -8.241   1.334  1.00 63.99           C  
ATOM    221 HD11 LEU A  16      -4.460  -8.781   0.394  1.00 63.99           H  
ATOM    222 HD12 LEU A  16      -5.179  -7.548   1.448  1.00 63.99           H  
ATOM    223 HD13 LEU A  16      -4.353  -8.953   2.159  1.00 63.99           H  
ATOM    224  CD2 LEU A  16      -1.869  -8.461   1.220  1.00 63.99           C  
ATOM    225 HD21 LEU A  16      -1.957  -9.037   0.299  1.00 63.99           H  
ATOM    226 HD22 LEU A  16      -1.888  -9.145   2.069  1.00 63.99           H  
ATOM    227 HD23 LEU A  16      -0.919  -7.926   1.218  1.00 63.99           H  
ATOM    228  N   CYS A  17      -1.569  -3.029  -0.759  1.00 69.56           N  
ATOM    229  H   CYS A  17      -1.591  -2.510   0.107  1.00 69.56           H  
ATOM    230  CA  CYS A  17      -0.768  -2.536  -1.898  1.00 69.56           C  
ATOM    231  HA  CYS A  17      -1.321  -2.697  -2.824  1.00 69.56           H  
ATOM    232  C   CYS A  17       0.540  -3.328  -1.978  1.00 69.56           C  
ATOM    233  CB  CYS A  17      -0.448  -1.049  -1.794  1.00 69.56           C  
ATOM    234  HB2 CYS A  17       0.043  -0.853  -0.841  1.00 69.56           H  
ATOM    235  HB3 CYS A  17       0.244  -0.778  -2.592  1.00 69.56           H  
ATOM    236  O   CYS A  17       1.230  -3.448  -0.965  1.00 69.56           O  
ATOM    237  SG  CYS A  17      -1.883   0.015  -1.934  1.00 69.56           S  
ATOM    238  N   CYS A  18       0.922  -3.811  -3.164  1.00 74.47           N  
ATOM    239  H   CYS A  18       0.305  -3.729  -3.959  1.00 74.47           H  
ATOM    240  CA  CYS A  18       2.198  -4.519  -3.324  1.00 74.47           C  
ATOM    241  HA  CYS A  18       2.206  -5.392  -2.671  1.00 74.47           H  
ATOM    242  C   CYS A  18       3.391  -3.632  -2.925  1.00 74.47           C  
ATOM    243  CB  CYS A  18       2.373  -4.988  -4.772  1.00 74.47           C  
ATOM    244  HB2 CYS A  18       3.329  -5.507  -4.842  1.00 74.47           H  
ATOM    245  HB3 CYS A  18       2.435  -4.110  -5.415  1.00 74.47           H  
ATOM    246  O   CYS A  18       4.397  -4.124  -2.430  1.00 74.47           O  
ATOM    247  SG  CYS A  18       1.109  -6.087  -5.461  1.00 74.47           S  
ATOM    248  N   SER A  19       3.254  -2.312  -3.086  1.00 67.31           N  
ATOM    249  H   SER A  19       2.430  -1.983  -3.568  1.00 67.31           H  
ATOM    250  CA  SER A  19       4.265  -1.320  -2.706  1.00 67.31           C  
ATOM    251  HA  SER A  19       5.243  -1.802  -2.713  1.00 67.31           H  
ATOM    252  C   SER A  19       4.099  -0.754  -1.291  1.00 67.31           C  
ATOM    253  CB  SER A  19       4.301  -0.214  -3.750  1.00 67.31           C  
ATOM    254  HB2 SER A  19       4.972   0.580  -3.421  1.00 67.31           H  
ATOM    255  HB3 SER A  19       3.295   0.184  -3.887  1.00 67.31           H  
ATOM    256  O   SER A  19       4.668   0.286  -0.979  1.00 67.31           O  
ATOM    257  OG  SER A  19       4.772  -0.746  -4.969  1.00 67.31           O  
ATOM    258  HG  SER A  19       5.667  -1.071  -4.846  1.00 67.31           H  
ATOM    259  N   ALA A  20       3.315  -1.418  -0.433  1.00 66.03           N  
ATOM    260  H   ALA A  20       2.908  -2.283  -0.761  1.00 66.03           H  
ATOM    261  CA  ALA A  20       3.043  -1.074   0.969  1.00 66.03           C  
ATOM    262  HA  ALA A  20       2.344  -1.827   1.333  1.00 66.03           H  
ATOM    263  C   ALA A  20       2.349   0.279   1.232  1.00 66.03           C  
ATOM    264  CB  ALA A  20       4.330  -1.244   1.791  1.00 66.03           C  
ATOM    265  HB1 ALA A  20       4.758  -2.231   1.615  1.00 66.03           H  
ATOM    266  HB2 ALA A  20       5.059  -0.481   1.516  1.00 66.03           H  
ATOM    267  HB3 ALA A  20       4.101  -1.143   2.852  1.00 66.03           H  
ATOM    268  O   ALA A  20       1.895   0.515   2.351  1.00 66.03           O  
ATOM    269  N   ILE A  21       2.214   1.153   0.230  1.00 70.21           N  
ATOM    270  H   ILE A  21       2.698   0.951  -0.633  1.00 70.21           H  
ATOM    271  CA  ILE A  21       1.729   2.520   0.427  1.00 70.21           C  
ATOM    272  HA  ILE A  21       1.499   2.666   1.482  1.00 70.21           H  
ATOM    273  C   ILE A  21       0.427   2.748  -0.345  1.00 70.21           C  
ATOM    274  CB  ILE A  21       2.843   3.541   0.097  1.00 70.21           C  
ATOM    275  HB  ILE A  21       3.117   3.441  -0.953  1.00 70.21           H  
ATOM    276  O   ILE A  21       0.396   2.733  -1.575  1.00 70.21           O  
ATOM    277  CG1 ILE A  21       4.091   3.275   0.979  1.00 70.21           C  
ATOM    278 HG12 ILE A  21       4.355   2.217   0.958  1.00 70.21           H  
ATOM    279 HG13 ILE A  21       3.864   3.533   2.013  1.00 70.21           H  
ATOM    280  CG2 ILE A  21       2.323   4.968   0.361  1.00 70.21           C  
ATOM    281 HG21 ILE A  21       3.100   5.699   0.139  1.00 70.21           H  
ATOM    282 HG22 ILE A  21       1.469   5.186  -0.281  1.00 70.21           H  
ATOM    283 HG23 ILE A  21       2.025   5.075   1.403  1.00 70.21           H  
ATOM    284  CD1 ILE A  21       5.354   4.017   0.546  1.00 70.21           C  
ATOM    285 HD11 ILE A  21       5.208   5.096   0.594  1.00 70.21           H  
ATOM    286 HD12 ILE A  21       6.172   3.751   1.215  1.00 70.21           H  
ATOM    287 HD13 ILE A  21       5.615   3.697  -0.462  1.00 70.21           H  
ATOM    288  N   CYS A  22      -0.647   3.001   0.409  1.00 71.30           N  
ATOM    289  H   CYS A  22      -0.537   2.945   1.411  1.00 71.30           H  
ATOM    290  CA  CYS A  22      -1.894   3.576  -0.091  1.00 71.30           C  
ATOM    291  HA  CYS A  22      -1.994   3.375  -1.158  1.00 71.30           H  
ATOM    292  C   CYS A  22      -1.868   5.086   0.147  1.00 71.30           C  
ATOM    293  CB  CYS A  22      -3.110   2.977   0.632  1.00 71.30           C  
ATOM    294  HB2 CYS A  22      -4.008   3.407   0.187  1.00 71.30           H  
ATOM    295  HB3 CYS A  22      -3.091   3.274   1.681  1.00 71.30           H  
ATOM    296  O   CYS A  22      -2.047   5.530   1.282  1.00 71.30           O  
ATOM    297  SG  CYS A  22      -3.256   1.189   0.575  1.00 71.30           S  
ATOM    298  N   LEU A  23      -1.668   5.881  -0.898  1.00 74.30           N  
ATOM    299  H   LEU A  23      -1.630   5.467  -1.819  1.00 74.30           H  
ATOM    300  CA  LEU A  23      -1.710   7.338  -0.815  1.00 74.30           C  
ATOM    301  HA  LEU A  23      -1.796   7.635   0.230  1.00 74.30           H  
ATOM    302  C   LEU A  23      -2.943   7.853  -1.560  1.00 74.30           C  
ATOM    303  CB  LEU A  23      -0.390   7.907  -1.352  1.00 74.30           C  
ATOM    304  HB2 LEU A  23      -0.385   7.823  -2.438  1.00 74.30           H  
ATOM    305  HB3 LEU A  23       0.426   7.292  -0.972  1.00 74.30           H  
ATOM    306  O   LEU A  23      -3.194   7.456  -2.690  1.00 74.30           O  
ATOM    307  CG  LEU A  23      -0.160   9.368  -0.916  1.00 74.30           C  
ATOM    308  HG  LEU A  23      -0.996   9.709  -0.306  1.00 74.30           H  
ATOM    309  CD1 LEU A  23       1.115   9.494  -0.081  1.00 74.30           C  
ATOM    310 HD11 LEU A  23       1.982   9.193  -0.669  1.00 74.30           H  
ATOM    311 HD12 LEU A  23       1.039   8.861   0.803  1.00 74.30           H  
ATOM    312 HD13 LEU A  23       1.243  10.529   0.239  1.00 74.30           H  
ATOM    313  CD2 LEU A  23      -0.051  10.298  -2.122  1.00 74.30           C  
ATOM    314 HD21 LEU A  23       0.076  11.327  -1.784  1.00 74.30           H  
ATOM    315 HD22 LEU A  23      -0.961  10.232  -2.717  1.00 74.30           H  
ATOM    316 HD23 LEU A  23       0.803  10.014  -2.737  1.00 74.30           H  
ATOM    317  N   SER A  24      -3.741   8.722  -0.932  1.00 76.49           N  
ATOM    318  H   SER A  24      -3.453   9.073  -0.030  1.00 76.49           H  
ATOM    319  CA  SER A  24      -4.960   9.292  -1.542  1.00 76.49           C  
ATOM    320  HA  SER A  24      -5.507   9.809  -0.754  1.00 76.49           H  
ATOM    321  C   SER A  24      -5.924   8.239  -2.112  1.00 76.49           C  
ATOM    322  CB  SER A  24      -4.595  10.346  -2.593  1.00 76.49           C  
ATOM    323  HB2 SER A  24      -4.020   9.884  -3.396  1.00 76.49           H  
ATOM    324  HB3 SER A  24      -5.505  10.776  -3.012  1.00 76.49           H  
ATOM    325  O   SER A  24      -6.465   8.405  -3.202  1.00 76.49           O  
ATOM    326  OG  SER A  24      -3.838  11.377  -1.990  1.00 76.49           O  
ATOM    327  HG  SER A  24      -3.522  11.962  -2.683  1.00 76.49           H  
ATOM    328  N   PHE A  25      -6.133   7.146  -1.371  1.00 74.24           N  
ATOM    329  H   PHE A  25      -5.652   7.093  -0.485  1.00 74.24           H  
ATOM    330  CA  PHE A  25      -6.957   5.993  -1.763  1.00 74.24           C  
ATOM    331  HA  PHE A  25      -6.952   5.308  -0.916  1.00 74.24           H  
ATOM    332  C   PHE A  25      -6.433   5.174  -2.949  1.00 74.24           C  
ATOM    333  CB  PHE A  25      -8.421   6.397  -1.990  1.00 74.24           C  
ATOM    334  HB2 PHE A  25      -9.013   5.485  -2.059  1.00 74.24           H  
ATOM    335  HB3 PHE A  25      -8.505   6.914  -2.946  1.00 74.24           H  
ATOM    336  O   PHE A  25      -7.124   4.251  -3.373  1.00 74.24           O  
ATOM    337  CG  PHE A  25      -9.032   7.260  -0.914  1.00 74.24           C  
ATOM    338  CD1 PHE A  25      -9.549   6.655   0.243  1.00 74.24           C  
ATOM    339  HD1 PHE A  25      -9.495   5.583   0.363  1.00 74.24           H  
ATOM    340  CD2 PHE A  25      -9.086   8.659  -1.063  1.00 74.24           C  
ATOM    341  HD2 PHE A  25      -8.700   9.122  -1.959  1.00 74.24           H  
ATOM    342  CE1 PHE A  25     -10.121   7.445   1.254  1.00 74.24           C  
ATOM    343  HE1 PHE A  25     -10.512   6.979   2.146  1.00 74.24           H  
ATOM    344  CE2 PHE A  25      -9.643   9.451  -0.045  1.00 74.24           C  
ATOM    345  HE2 PHE A  25      -9.680  10.524  -0.157  1.00 74.24           H  
ATOM    346  CZ  PHE A  25     -10.163   8.843   1.111  1.00 74.24           C  
ATOM    347  HZ  PHE A  25     -10.593   9.452   1.893  1.00 74.24           H  
ATOM    348  N   VAL A  26      -5.228   5.439  -3.457  1.00 76.67           N  
ATOM    349  H   VAL A  26      -4.696   6.220  -3.101  1.00 76.67           H  
ATOM    350  CA  VAL A  26      -4.596   4.648  -4.520  1.00 76.67           C  
ATOM    351  HA  VAL A  26      -5.241   3.799  -4.747  1.00 76.67           H  
ATOM    352  C   VAL A  26      -3.268   4.053  -4.061  1.00 76.67           C  
ATOM    353  CB  VAL A  26      -4.453   5.431  -5.840  1.00 76.67           C  
ATOM    354  HB  VAL A  26      -3.930   4.793  -6.553  1.00 76.67           H  
ATOM    355  O   VAL A  26      -2.525   4.653  -3.288  1.00 76.67           O  
ATOM    356  CG1 VAL A  26      -5.834   5.748  -6.426  1.00 76.67           C  
ATOM    357 HG11 VAL A  26      -6.389   6.407  -5.759  1.00 76.67           H  
ATOM    358 HG12 VAL A  26      -5.716   6.235  -7.394  1.00 76.67           H  
ATOM    359 HG13 VAL A  26      -6.391   4.823  -6.571  1.00 76.67           H  
ATOM    360  CG2 VAL A  26      -3.668   6.740  -5.709  1.00 76.67           C  
ATOM    361 HG21 VAL A  26      -4.216   7.450  -5.091  1.00 76.67           H  
ATOM    362 HG22 VAL A  26      -2.692   6.550  -5.262  1.00 76.67           H  
ATOM    363 HG23 VAL A  26      -3.517   7.175  -6.697  1.00 76.67           H  
ATOM    364  N   CYS A  27      -2.967   2.844  -4.515  1.00 81.28           N  
ATOM    365  H   CYS A  27      -3.628   2.370  -5.113  1.00 81.28           H  
ATOM    366  CA  CYS A  27      -1.664   2.232  -4.328  1.00 81.28           C  
ATOM    367  HA  CYS A  27      -1.394   2.280  -3.273  1.00 81.28           H  
ATOM    368  C   CYS A  27      -0.623   3.003  -5.119  1.00 81.28           C  
ATOM    369  CB  CYS A  27      -1.699   0.774  -4.788  1.00 81.28           C  
ATOM    370  HB2 CYS A  27      -0.683   0.380  -4.788  1.00 81.28           H  
ATOM    371  HB3 CYS A  27      -2.078   0.727  -5.809  1.00 81.28           H  
ATOM    372  O   CYS A  27      -0.793   3.213  -6.319  1.00 81.28           O  
ATOM    373  SG  CYS A  27      -2.700  -0.292  -3.747  1.00 81.28           S  
ATOM    374  N   ILE A  28       0.468   3.380  -4.471  1.00 75.47           N  
ATOM    375  H   ILE A  28       0.558   3.167  -3.487  1.00 75.47           H  
ATOM    376  CA  ILE A  28       1.604   4.001  -5.144  1.00 75.47           C  
ATOM    377  HA  ILE A  28       1.418   4.016  -6.218  1.00 75.47           H  
ATOM    378  C   ILE A  28       2.847   3.147  -4.949  1.00 75.47           C  
ATOM    379  CB  ILE A  28       1.801   5.470  -4.722  1.00 75.47           C  
ATOM    380  HB  ILE A  28       2.661   5.846  -5.275  1.00 75.47           H  
ATOM    381  O   ILE A  28       3.077   2.592  -3.877  1.00 75.47           O  
ATOM    382  CG1 ILE A  28       2.089   5.630  -3.215  1.00 75.47           C  
ATOM    383 HG12 ILE A  28       2.845   4.910  -2.901  1.00 75.47           H  
ATOM    384 HG13 ILE A  28       1.178   5.442  -2.645  1.00 75.47           H  
ATOM    385  CG2 ILE A  28       0.570   6.297  -5.143  1.00 75.47           C  
ATOM    386 HG21 ILE A  28       0.773   7.362  -5.032  1.00 75.47           H  
ATOM    387 HG22 ILE A  28       0.333   6.105  -6.189  1.00 75.47           H  
ATOM    388 HG23 ILE A  28      -0.293   6.034  -4.532  1.00 75.47           H  
ATOM    389  CD1 ILE A  28       2.634   7.018  -2.869  1.00 75.47           C  
ATOM    390 HD11 ILE A  28       2.817   7.080  -1.796  1.00 75.47           H  
ATOM    391 HD12 ILE A  28       3.567   7.191  -3.403  1.00 75.47           H  
ATOM    392 HD13 ILE A  28       1.920   7.795  -3.142  1.00 75.47           H  
ATOM    393  N   SER A  29       3.640   3.045  -6.007  1.00 70.77           N  
ATOM    394  H   SER A  29       3.368   3.489  -6.872  1.00 70.77           H  
ATOM    395  CA  SER A  29       4.949   2.407  -6.010  1.00 70.77           C  
ATOM    396  HA  SER A  29       5.088   1.829  -5.096  1.00 70.77           H  
ATOM    397  C   SER A  29       6.025   3.481  -6.033  1.00 70.77           C  
ATOM    398  CB  SER A  29       5.066   1.442  -7.198  1.00 70.77           C  
ATOM    399  HB2 SER A  29       4.457   0.559  -7.004  1.00 70.77           H  
ATOM    400  HB3 SER A  29       6.104   1.135  -7.331  1.00 70.77           H  
ATOM    401  O   SER A  29       6.112   4.235  -6.999  1.00 70.77           O  
ATOM    402  OG  SER A  29       4.577   2.043  -8.377  1.00 70.77           O  
ATOM    403  HG  SER A  29       5.210   2.718  -8.632  1.00 70.77           H  
ATOM    404  N   PHE A  30       6.839   3.545  -4.978  1.00 66.65           N  
ATOM    405  H   PHE A  30       6.696   2.905  -4.211  1.00 66.65           H  
ATOM    406  CA  PHE A  30       8.127   4.233  -5.032  1.00 66.65           C  
ATOM    407  HA  PHE A  30       8.068   5.104  -5.684  1.00 66.65           H  
ATOM    408  C   PHE A  30       9.130   3.256  -5.641  1.00 66.65           C  
ATOM    409  CB  PHE A  30       8.565   4.707  -3.639  1.00 66.65           C  
ATOM    410  HB2 PHE A  30       9.607   5.021  -3.700  1.00 66.65           H  
ATOM    411  HB3 PHE A  30       8.524   3.870  -2.942  1.00 66.65           H  
ATOM    412  O   PHE A  30       9.787   2.510  -4.924  1.00 66.65           O  
ATOM    413  CG  PHE A  30       7.761   5.862  -3.079  1.00 66.65           C  
ATOM    414  CD1 PHE A  30       8.182   7.189  -3.277  1.00 66.65           C  
ATOM    415  HD1 PHE A  30       9.071   7.391  -3.856  1.00 66.65           H  
ATOM    416  CD2 PHE A  30       6.592   5.607  -2.347  1.00 66.65           C  
ATOM    417  HD2 PHE A  30       6.251   4.588  -2.243  1.00 66.65           H  
ATOM    418  CE1 PHE A  30       7.446   8.253  -2.723  1.00 66.65           C  
ATOM    419  HE1 PHE A  30       7.773   9.270  -2.881  1.00 66.65           H  
ATOM    420  CE2 PHE A  30       5.867   6.666  -1.774  1.00 66.65           C  
ATOM    421  HE2 PHE A  30       4.972   6.462  -1.206  1.00 66.65           H  
ATOM    422  CZ  PHE A  30       6.294   7.992  -1.962  1.00 66.65           C  
ATOM    423  HZ  PHE A  30       5.730   8.807  -1.533  1.00 66.65           H  
ATOM    424  N   ASP A  31       9.171   3.199  -6.966  1.00 61.79           N  
ATOM    425  H   ASP A  31       8.592   3.834  -7.497  1.00 61.79           H  
ATOM    426  CA  ASP A  31      10.363   2.701  -7.648  1.00 61.79           C  
ATOM    427  HA  ASP A  31      10.734   1.802  -7.156  1.00 61.79           H  
ATOM    428  C   ASP A  31      11.402   3.828  -7.519  1.00 61.79           C  
ATOM    429  CB  ASP A  31       9.995   2.349  -9.097  1.00 61.79           C  
ATOM    430  HB2 ASP A  31       9.907   3.260  -9.690  1.00 61.79           H  
ATOM    431  HB3 ASP A  31       9.021   1.860  -9.105  1.00 61.79           H  
ATOM    432  O   ASP A  31      11.138   4.948  -7.965  1.00 61.79           O  
ATOM    433  CG  ASP A  31      10.996   1.388  -9.739  1.00 61.79           C  
ATOM    434  OD1 ASP A  31      11.631   1.790 -10.736  1.00 61.79           O  
ATOM    435  OD2 ASP A  31      11.035   0.226  -9.272  1.00 61.79           O  
ATOM    436  N   PHE A  32      12.479   3.590  -6.770  1.00 51.89           N  
ATOM    437  H   PHE A  32      12.696   2.629  -6.550  1.00 51.89           H  
ATOM    438  CA  PHE A  32      13.569   4.548  -6.553  1.00 51.89           C  
ATOM    439  HA  PHE A  32      13.256   5.536  -6.889  1.00 51.89           H  
ATOM    440  C   PHE A  32      14.761   4.153  -7.418  1.00 51.89           C  
ATOM    441  CB  PHE A  32      13.939   4.623  -5.059  1.00 51.89           C  
ATOM    442  HB2 PHE A  32      13.085   4.283  -4.472  1.00 51.89           H  
ATOM    443  HB3 PHE A  32      14.755   3.929  -4.857  1.00 51.89           H  
ATOM    444  O   PHE A  32      15.045   2.934  -7.471  1.00 51.89           O  
ATOM    445  CG  PHE A  32      14.330   6.008  -4.568  1.00 51.89           C  
ATOM    446  CD1 PHE A  32      15.568   6.581  -4.912  1.00 51.89           C  
ATOM    447  HD1 PHE A  32      16.233   6.041  -5.570  1.00 51.89           H  
ATOM    448  CD2 PHE A  32      13.436   6.730  -3.756  1.00 51.89           C  
ATOM    449  HD2 PHE A  32      12.477   6.299  -3.508  1.00 51.89           H  
ATOM    450  CE1 PHE A  32      15.914   7.861  -4.435  1.00 51.89           C  
ATOM    451  HE1 PHE A  32      16.861   8.296  -4.719  1.00 51.89           H  
ATOM    452  CE2 PHE A  32      13.777   8.010  -3.279  1.00 51.89           C  
ATOM    453  HE2 PHE A  32      13.080   8.558  -2.663  1.00 51.89           H  
ATOM    454  CZ  PHE A  32      15.019   8.575  -3.617  1.00 51.89           C  
ATOM    455  HZ  PHE A  32      15.282   9.560  -3.262  1.00 51.89           H  
ATOM    456  OXT PHE A  32      15.400   5.091  -7.941  1.00 51.89           O  
TER     457      PHE A  32                                                       
END   
