# Supplementary material for: δ‐Conotoxin Structure Prediction and Analysis through Large‐Scale Comparative and Deep Learning Modeling Approaches
Source: Adv Sci (Weinh). 2024 Jul 21;11(35):2404786. doi: 10.1002/advs.202404786 (PMC11425241; doi:10.1002/advs.202404786)
Supplement: Supplementary file 2 — Supporting Information [file ADVS-11-2404786-s001.gz › Data/Alphafold_results/MVIC/msas/pdb70_hits.hhr]

Query         MVIC 
Match_columns 32
No_of_seqs    8 out of 10
Neff          1.54312
Searched_HMMs 80799
Date          Wed Sep 29 16:06:04 2021
Command       /usr/bin/hhsearch -i /tmp/tmpm7a151z_/query.a3m -o /tmp/tmpm7a151z_/output.hhr -maxseq 1000000 -d /mnt/pdb70_database_path/pdb70 

 No Hit                             Prob E-value P-value  Score    SS Cols Query HMM  Template HMM
  1 1RMK_A Mu-O-conotoxin MrVIB; b  97.0 8.6E-06 1.1E-10   39.1   0.0   27    2-28      1-31  (31)
  2 1G1Z_A CONOTOXIN EVIA; three d  97.0   9E-06 1.1E-10   39.8   0.0   27    1-27      1-30  (33)
  3 4AOQ_F CATIONIC TRYPSIN (E.C.3  93.1   0.025 3.1E-07   30.0   0.0   24    1-24      2-27  (37)
  4 4AOR_F CATIONIC TRYPSIN (E.C.3  90.9   0.094 1.2E-06   27.9   0.0   24    1-24      2-27  (37)
  5 2ML7_A Specific abundant prote  81.8    0.89 1.1E-05   23.5   0.0   22    3-24      1-23  (31)
  6 2BBG_A POLLEN ALLERGEN 5; PROT  81.7     0.9 1.1E-05   24.6   0.0   15    6-20      7-21  (40)
  7 5FZW_A U3-SCYTOTOXIN-STH1H; TO  63.4     5.5 6.9E-05   20.9   0.0   25    3-28      8-32  (33)
  8 6ENA_A Nemertide alpha-1; Neme  62.0     6.1 7.5E-05   20.5   0.0   21    2-23      1-21  (31)
  9 5UV0_A (+)-limonene synthase;   61.9     6.2 7.6E-05   27.7   0.0   16    3-18      4-19  (607)
 10 5UV2_A (+)-limonene synthase;   61.9     6.2 7.6E-05   27.7   0.0   16    3-18      4-19  (607)
 11 6CEG_A conotoxin MoVIB; conoto  60.3     6.9 8.5E-05   20.2   0.0   18    3-20      1-18  (30)
 12 1DKC_A ANTIFUNGAL PEPTIDE; THR  60.0       7 8.7E-05   20.6   0.0   23    2-24      2-26  (38)
 13 2N8H_A conotoxin-muOxi-GVIIJ;   58.5     7.8 9.6E-05   20.6   0.0   21    3-23      3-23  (35)
 14 6PX7_A Venom polypeptide; disu  57.7     8.2  0.0001   19.7   0.0   24    1-25      5-28  (34)
 15 1Q3J_A ALO3; knottin, cystine-  53.4      11 0.00013   19.7   0.0   22    3-24      1-24  (36)
 16 5XBD_A pB1; Disulfide bond, Pe  48.4      15 0.00018   19.3   0.0   23    2-24      1-24  (36)
 17 2BDS_A BDS-I (NMR, 42 SIMULATE  39.7      24  0.0003   19.3   0.0   11    9-19     31-41  (43)
 18 1WQK_A Toxin APETx1; Anthopleu  28.0      51 0.00063   17.9   0.0   11    9-19     29-39  (42)
 19 2MUB_A Toxin APETx2; Disulfide  28.0      51 0.00063   17.9   0.0   11    9-19     29-39  (42)
 20 5Z5K_B Netrin receptor DCC, Dr  27.3      54 0.00066   19.0   0.0    6   14-19     12-17  (66)
 21 5L0Q_A Disintegrin and metallo  25.0      63 0.00078   20.6   0.0   11   14-24     58-68  (203)
 22 5L0Q_D Disintegrin and metallo  25.0      63 0.00078   20.6   0.0   11   14-24     58-68  (203)
 23 2MF3_A U2-segestritoxin-Sf1a;   24.1      67 0.00083   18.0   0.0   22    1-23      2-24  (47)
 24 4B2V_A S64; TOXIN, SPIDER VENO  22.6      75 0.00092   16.7   0.0   23    1-24      1-26  (32)
 25 4B2U_A S67; TOXIN, SPIDER VENO  20.9      85   0.001   16.9   0.0   22    1-23      2-25  (36)

No 1
>1RMK_A Mu-O-conotoxin MrVIB; beta sheet, cystine knot, TOXIN; NMR {Conus marmoreus} SCOP: g.3.6.1
Probab=96.99  E-value=8.6e-06  Score=39.09  Aligned_cols=27  Identities=33%  Similarity=0.891  Sum_probs=24.9  Template_Neff=5.400

Q MVIC              2 ECYPPGTFCGIK---PGLCCSA-ICLSFVCI   28 (32)
Q Consensus         2 eCy~pGTFCGik---pGLCCS~-~C~~~~C~   28 (32)
                      +|++.||+|+++   +++|||| ||++++|+
T Consensus         1 ~C~~~ge~C~~~~~~~~~CCsg~~C~~~~C~   31 (31)
T 1RMK_A            1 ACSKKWEYCIVPILGFVYCCPGLICGPFVCV   31 (31)
T ss_dssp             CEECTTSCCCCCTTCCCEESTTCCBCSSSBC
T ss_pred             CCcCCCccCCccccCcCccccCCeeEEEEeC
Confidence            589999999999   8999999 99999874


No 2
>1G1Z_A CONOTOXIN EVIA; three disulfide linkages, cis/trans isomerism; HET: NH2, HYP; NMR {N/A} SCOP: g.3.6.1
Probab=96.98  E-value=9e-06  Score=39.77  Aligned_cols=27  Identities=41%  Similarity=1.111  Sum_probs=24.9  Template_Neff=5.100

Q MVIC              1 DECYPPGTFCGIK---PGLCCSAICLSFVC   27 (32)
Q Consensus         1 deCy~pGTFCGik---pGLCCS~~C~~~~C   27 (32)
                      |+|++.||+|+++   +++||||||++++.
T Consensus         1 ~~C~~~Ge~C~~~~~~~~~CCsG~C~~vc~   30 (33)
T 1G1Z_A            1 DDCIKPYGFCSLPILKNGLCCSGACVGVCA   30 (33)
T ss_dssp             CCCBCTTSBCCSSCSSCSCBTTBEESSBEE
T ss_pred             CCCcCCCCcCCCcccCCCCcccCceEEEEe
Confidence            6899999999999   89999999999964


No 3
>4AOQ_F CATIONIC TRYPSIN (E.C.3.4.21.4), TRYPSIN INHIBITOR; HYDROLASE-INHIBITOR COMPLEX, MINIPROTEIN SCAFFOLD, KNOTTINS; HET: 1PE; 2.0A {BOS TAURUS}
Probab=93.11  E-value=0.025  Score=29.99  Aligned_cols=24  Identities=42%  Similarity=1.144  Sum_probs=19.5  Template_Neff=2.000

Q MVIC              1 DECYPPGTFCGIK--PGLCCSAICLS   24 (32)
Q Consensus         1 deCy~pGTFCGik--pGLCCS~~C~~   24 (32)
                      ++|.+.|..|...  +..||||.|+-
T Consensus         2 d~C~psG~iCs~~gp~e~CCSgsCVP   27 (37)
T 4AOQ_F            2 DKCSPSGAICSGAGPPEQCCSGACVP   27 (37)
T ss_dssp             -CCBCTTSEECTTSCGGGBTTSCEEE
T ss_pred             CccCCCCcccCCCCCchhccCCcccc
Confidence            5789999999764  77999999974


No 4
>4AOR_F CATIONIC TRYPSIN (E.C.3.4.21.4), TRYPSIN INHIBITOR; HYDROLASE-INHIBITOR COMPLEX, MINIPROTEIN SCAFFOLD, KNOTTINS; HET: GOL, MES, IMD; 1.702A {BOS TAURUS}
Probab=90.88  E-value=0.094  Score=27.89  Aligned_cols=24  Identities=42%  Similarity=1.104  Sum_probs=19.0  Template_Neff=2.000

Q MVIC              1 DECYPPGTFCGIK--PGLCCSAICLS   24 (32)
Q Consensus         1 deCy~pGTFCGik--pGLCCS~~C~~   24 (32)
                      ++|.+.|..|..+  +..||||.|+-
T Consensus         2 d~C~psG~iCs~~gp~e~CCSgsCVP   27 (37)
T 4AOR_F            2 DKCSPSGAICSGFGPPEQCCSGACVP   27 (37)
T ss_dssp             --CBCTTCEECTTSCGGGBTTSCEEE
T ss_pred             CccCCCCcccCCCCCchhccCCcccc
Confidence            5789999999765  77999999974


No 5
>2ML7_A Specific abundant protein 3; ginsentide, UNKNOWN FUNCTION; NMR {Panax ginseng}
Probab=81.78  E-value=0.89  Score=23.53  Aligned_cols=22  Identities=41%  Similarity=1.112  Sum_probs=17.7  Template_Neff=1.900

Q MVIC              3 CYPPGTFCGIKPGLCCSA-ICLS   24 (32)
Q Consensus         3 Cy~pGTFCGikpGLCCS~-~C~~   24 (32)
                      |++.|.+|.+.+..||.. .|++
T Consensus         1 c~~~GgfC~f~p~~CCg~cGCL~   23 (31)
T 2ML7_A            1 CKSGGAWCGFDPHGCCGNCGCLV   23 (31)
T ss_dssp             CBCSSCBCSSCTTCBSSSCEESS
T ss_pred             CCCccceeeecCcCCccccceeE
Confidence            688999999999999965 4543


No 6
>2BBG_A POLLEN ALLERGEN 5; PROTEIN ALLERGEN, SMALL HIGHLY DISULFIDE; NMR {Ambrosia trifida} SCOP: g.6.1.1
Probab=81.71  E-value=0.9  Score=24.64  Aligned_cols=15  Identities=47%  Similarity=0.946  Sum_probs=11.0  Template_Neff=1.400

Q MVIC              6 PGTFCGIKPGLCCSA   20 (32)
Q Consensus         6 pGTFCGikpGLCCS~   20 (32)
                      .|..|+-....|||.
T Consensus         7 aG~~CGe~~~YCcS~   21 (40)
T 2BBG_A            7 EGTNCGKVGKYCCSP   21 (40)
T ss_dssp             ESSTTSCTTSEEECS
T ss_pred             cCccCccccceEcCC
Confidence            356777778888885


No 7
>5FZW_A U3-SCYTOTOXIN-STH1H; TOXIN, SPIDER VENOM PEPTIDE, ICK; NMR {Scytodes thoracica}
Probab=63.35  E-value=5.5  Score=20.90  Aligned_cols=25  Identities=32%  Similarity=0.841  Sum_probs=17.7  Template_Neff=1.800

Q MVIC              3 CYPPGTFCGIKPGLCCSAICLSFVCI   28 (32)
Q Consensus         3 Cy~pGTFCGikpGLCCS~~C~~~~C~   28 (32)
                      |.+.|-+|--. .+||++||--+.|.
T Consensus         8 Cmq~g~PC~eh-~DCC~~~Ce~lfc~   32 (33)
T 5FZW_A            8 CMQKGLPCMEH-VDCCHGVCDSLFCL   32 (33)
T ss_dssp             CBCTTSCCSSG-GGBTTCCEETTEEC
T ss_pred             hhccCCCcccc-cccchHHHHHhhhc
Confidence            55666666544 79999999876653


No 8
>6ENA_A Nemertide alpha-1; Nemertea, Lineus Longissimus, toxin, inhibitor; HET: HYP; NMR {N/A}
Probab=62.02  E-value=6.1  Score=20.52  Aligned_cols=21  Identities=33%  Similarity=0.978  Sum_probs=14.2  Template_Neff=1.000

Q MVIC              2 ECYPPGTFCGIKPGLCCSAICL   23 (32)
Q Consensus         2 eCy~pGTFCGikpGLCCS~~C~   23 (32)
                      .|++.|.+|... ..||.-.|.
T Consensus         1 gciatgsfctls-kgcctkncg   21 (31)
T 6ENA_A            1 GCIATGSFCTLS-KGCCTKNCG   21 (31)
T ss_dssp             CCBCTTSBCSSG-GGBTTSCBC
T ss_pred             CceeccCeeeec-CCccccccc
Confidence            478889999876 456654443


No 9
>5UV0_A (+)-limonene synthase; Terpene synthase, enantiomer, terpene synthase; 2.3A {Citrus sinensis}
Probab=61.86  E-value=6.2  Score=27.69  Aligned_cols=16  Identities=31%  Similarity=0.723  Sum_probs=0.0  Template_Neff=7.800

Q MVIC              3 CYPPGTFCGIKPGLCC   18 (32)
Q Consensus         3 Cy~pGTFCGikpGLCC   18 (32)
                      |+++...|....+.+|
T Consensus         4 ~~~~~~~~~~~~~~~~   19 (607)
T 5UV0_A            4 CINPSTLATSVNGFKC   19 (607)
T ss_dssp             ----------------
T ss_pred             cCCHHHhcccCCcccc
Confidence            4444444433333333


No 10
>5UV2_A (+)-limonene synthase; Terpene synthase, enantiomer, terpene synthase; HET: LA6; 2.2A {Citrus sinensis}
Probab=61.86  E-value=6.2  Score=27.69  Aligned_cols=16  Identities=31%  Similarity=0.723  Sum_probs=0.0  Template_Neff=7.800

Q MVIC              3 CYPPGTFCGIKPGLCC   18 (32)
Q Consensus         3 Cy~pGTFCGikpGLCC   18 (32)
                      |+++...|....+.+|
T Consensus         4 ~~~~~~~~~~~~~~~~   19 (607)
T 5UV2_A            4 CINPSTLATSVNGFKC   19 (607)
T ss_dssp             ----------------
T ss_pred             cCCHHHhcccCCcccc
Confidence            4444444433333333


No 11
>6CEG_A conotoxin MoVIB; conotoxin, omega-conotoxin, Ca2+ channel inhbitor; HET: HYP; NMR {N/A}
Probab=60.29  E-value=6.9  Score=20.22  Aligned_cols=18  Identities=39%  Similarity=1.045  Sum_probs=15.7  Template_Neff=1.700

Q MVIC              3 CYPPGTFCGIKPGLCCSA   20 (32)
Q Consensus         3 Cy~pGTFCGikpGLCCS~   20 (32)
                      |.+.|.+|.....+||+.
T Consensus         1 Ck~PGs~Cs~s~~~CCts   18 (30)
T 6CEG_A            1 CKPPGSKCSPSMRDCCTT   18 (30)
T ss_dssp             CBCTTCBCCTTTTCBSSC
T ss_pred             CCCCCCCCChhHhhchhh
Confidence            678899999999999975


No 12
>1DKC_A ANTIFUNGAL PEPTIDE; THREE-STRANDS BETA SHEET, ANTIFUNGAL PROTEIN; NMR {Phytolacca americana} SCOP: g.3.4.2
Probab=59.96  E-value=7  Score=20.55  Aligned_cols=23  Identities=35%  Similarity=0.974  Sum_probs=20.4  Template_Neff=3.400

Q MVIC              2 ECYPPGTFCGIK--PGLCCSAICLS   24 (32)
Q Consensus         2 eCy~pGTFCGik--pGLCCS~~C~~   24 (32)
                      .|++.|..|...  .++||||+|+-
T Consensus         2 ~cI~nG~~Ck~dGs~g~CcSGfC~q   26 (38)
T 1DKC_A            2 GCIKNGGRCNASAGPPYCCSSYCFQ   26 (38)
T ss_dssp             CCCSSSEEECTTSCCCCCSSSEEEE
T ss_pred             CcccCCCCcCCCCCCCcccceeeEE
Confidence            689999999877  89999999975


No 13
>2N8H_A conotoxin-muOxi-GVIIJ; inhibitor cysteine knot, Toxin; HET: HYP; NMR {N/A}
Probab=58.47  E-value=7.8  Score=20.61  Aligned_cols=21  Identities=43%  Similarity=0.986  Sum_probs=17.2  Template_Neff=1.300

Q MVIC              3 CYPPGTFCGIKPGLCCSAICL   23 (32)
Q Consensus         3 Cy~pGTFCGikpGLCCS~~C~   23 (32)
                      |-+++..|+...-.||||.|.
T Consensus         3 cg~p~atcgkl~l~ccsg~c~   23 (35)
T 2N8H_A            3 CGDPGATCGKLRLYCCSGFCD   23 (35)
T ss_dssp             CBCTTSBCSSSSCCBSSSCEE
T ss_pred             CCCCCCccceEEEEechhhch
Confidence            556778888888999999885


No 14
>6PX7_A Venom polypeptide; disulfide-rich, assassin-fly, knottin, ultra-stable peptide; NMR {Dolopus genitalis}
Probab=57.69  E-value=8.2  Score=19.72  Aligned_cols=24  Identities=33%  Similarity=0.856  Sum_probs=20.3  Template_Neff=3.800

Q MVIC              1 DECYPPGTFCGIKPGLCCSAICLSF   25 (32)
Q Consensus         1 deCy~pGTFCGikpGLCCS~~C~~~   25 (32)
                      +.|.+.|++|... ..|||..|..+
T Consensus         5 ~~C~~vGe~C~~~-~dCCSkrC~~y   28 (34)
T 6PX7_A            5 RQCKKIGEHCYVA-DECCSKRCLFY   28 (34)
T ss_dssp             CCSCCTTCBCSST-TTSTTSCCCTT
T ss_pred             hhccccCCccccc-ccccccccccc
Confidence            4688999999887 78999999765


No 15
>1Q3J_A ALO3; knottin, cystine-knot, ANTIFUNGAL PROTEIN; NMR {N/A} SCOP: g.3.4.2
Probab=53.35  E-value=11  Score=19.72  Aligned_cols=22  Identities=36%  Similarity=0.878  Sum_probs=18.5  Template_Neff=3.300

Q MVIC              3 CYPPGTFCGIK--PGLCCSAICLS   24 (32)
Q Consensus         3 Cy~pGTFCGik--pGLCCS~~C~~   24 (32)
                      |++.|..|...  .++||||+|+-
T Consensus         1 CI~~G~~Ck~dgs~g~C~SG~C~q   24 (36)
T 1Q3J_A            1 CIKNGNGCQPNGSQGNCCSGYCHK   24 (36)
T ss_dssp             CCSSSSEEESSCSSCCCTTSCEEC
T ss_pred             CCCCCCccCCCCCCCccCcceeee
Confidence            67888888876  89999999954


No 16
>5XBD_A pB1; Disulfide bond, Pereskia bleo, Cystein-rich; HET: PCA; NMR {Pereskia bleo}
Probab=48.39  E-value=15  Score=19.27  Aligned_cols=23  Identities=39%  Similarity=0.873  Sum_probs=18.8  Template_Neff=3.200

Q MVIC              2 ECYPPGTFCGIK-PGLCCSAICLS   24 (32)
Q Consensus         2 eCy~pGTFCGik-pGLCCS~~C~~   24 (32)
                      +|++.|..|.-- .++||||+|+-
T Consensus         1 ~Ci~nG~~CkdgS~G~CcSGfC~q   24 (36)
T 5XBD_A            1 XCKPNGAKCTEISIPPCCSNFCLR   24 (36)
T ss_dssp             CCCCSSCCBBTTBCCCCSSSBCCC
T ss_pred             CCCCCCCcccCCCCCCccCceeeE
Confidence            588999999833 78899999975


No 17
>2BDS_A BDS-I (NMR, 42 SIMULATED ANNEALING; ANTI-HYPERTENSIVE, ANTI-VIRAL PROTEIN; NMR {Anemonia sulcata} SCOP: g.9.1.1
Probab=39.73  E-value=24  Score=19.27  Aligned_cols=11  Identities=36%  Similarity=0.930  Sum_probs=6.2  Template_Neff=2.600

Q MVIC              9 FCGIKPGLCCS   19 (32)
Q Consensus         9 FCGikpGLCCS   19 (32)
                      .|......||.
T Consensus        31 ~C~~~~giCCy   41 (43)
T 2BDS_A           31 NCYKWPNICCY   41 (43)
T ss_dssp             EEEETTEEEEC
T ss_pred             ccccccceeee
Confidence            45555556664


No 18
>1WQK_A Toxin APETx1; Anthopleura elegantissima, sea anemone toxin; NMR {Anthopleura elegantissima}
Probab=27.99  E-value=51  Score=17.92  Aligned_cols=11  Identities=45%  Similarity=1.195  Sum_probs=6.2  Template_Neff=2.800

Q MVIC              9 FCGIKPGLCCS   19 (32)
Q Consensus         9 FCGikpGLCCS   19 (32)
                      .|..+...||.
T Consensus        29 ~C~~~~g~CCy   39 (42)
T 1WQK_A           29 SCGYFLGICCY   39 (42)
T ss_dssp             EEEETTEEEEE
T ss_pred             cceeeCceeee
Confidence            45555556664


No 19
>2MUB_A Toxin APETx2; Disulfide-rich toxin, Defensin fold, Toxin; NMR {N/A}
Probab=27.99  E-value=51  Score=17.89  Aligned_cols=11  Identities=36%  Similarity=0.945  Sum_probs=6.2  Template_Neff=2.900

Q MVIC              9 FCGIKPGLCCS   19 (32)
Q Consensus         9 FCGikpGLCCS   19 (32)
                      .|..+...||.
T Consensus        29 ~C~~~~giCCy   39 (42)
T 2MUB_A           29 SCRYFLGTCCT   39 (42)
T ss_dssp             EEECSSSEEEE
T ss_pred             ccccccceeee
Confidence            45555556664


No 20
>5Z5K_B Netrin receptor DCC, Draxin; axon guidance, APOPTOSIS-INBITITOR complex; HET: NAG; 2.493A {Rattus norvegicus}
Probab=27.26  E-value=54  Score=19.02  Aligned_cols=6  Identities=67%  Similarity=2.018  Sum_probs=3.0  Template_Neff=3.500

Q MVIC             14 PGLCCS   19 (32)
Q Consensus        14 pGLCCS   19 (32)
                      ++.||.
T Consensus        12 PG~CCh   17 (66)
T 5Z5K_B           12 PGTCCD   17 (66)
T ss_dssp             TTEEEE
T ss_pred             CCcccc
Confidence            455553


No 21
>5L0Q_A Disintegrin and metalloproteinase domain-containing protein; ADAM protease, mAb, 8C7, Notch; HET: NAG, SO4; 2.759A {Bos taurus}
Probab=24.95  E-value=63  Score=20.58  Aligned_cols=11  Identities=45%  Similarity=1.099  Sum_probs=5.3  Template_Neff=6.500

Q MVIC             14 PGLCCSAICLS   24 (32)
Q Consensus        14 pGLCCS~~C~~   24 (32)
                      .+.||+..|.+
T Consensus        58 ~g~CC~~~C~~   68 (203)
T 5L0Q_A           58 QGPCCTAHCAF   68 (203)
T ss_dssp             TCTTBCTTSCB
T ss_pred             CCCCCCCCCee
Confidence            35555544443


No 22
>5L0Q_D Disintegrin and metalloproteinase domain-containing protein; ADAM protease, mAb, 8C7, Notch; HET: NAG, SO4; 2.759A {Bos taurus}
Probab=24.95  E-value=63  Score=20.58  Aligned_cols=11  Identities=45%  Similarity=1.099  Sum_probs=5.3  Template_Neff=6.500

Q MVIC             14 PGLCCSAICLS   24 (32)
Q Consensus        14 pGLCCS~~C~~   24 (32)
                      .+.||+..|.+
T Consensus        58 ~g~CC~~~C~~   68 (203)
T 5L0Q_D           58 QGPCCTAHCAF   68 (203)
T ss_dssp             TCTTBCTTSCB
T ss_pred             CCCCCCCCCee
Confidence            35555544443


No 23
>2MF3_A U2-segestritoxin-Sf1a; Spider, Toxin, ICK, Disulfide, Non-uniform; NMR {Segestria florentina}
Probab=24.09  E-value=67  Score=18.04  Aligned_cols=22  Identities=45%  Similarity=1.038  Sum_probs=15.5  Template_Neff=1.200

Q MVIC              1 DECYPPGTFCGIK-PGLCCSAICL   23 (32)
Q Consensus         1 deCy~pGTFCGik-pGLCCS~~C~   23 (32)
                      |+|...|..|-+. -.+|| |.|+
T Consensus         2 kecm~d~tvcyihnhn~cc-gscl   24 (47)
T 2MF3_A            2 KECMTDGTVCYIHNHNDCC-GSCL   24 (47)
T ss_dssp             CCCCCTTSBCCTTTTCCCS-SCCE
T ss_pred             ccccCCCcEEEeecCCCcc-cccc
Confidence            5788889999988 44565 4453


No 24
>4B2V_A S64; TOXIN, SPIDER VENOM PEPTIDE, ICK; NMR {SICARIUS DOLICHOCEPHALUS}
Probab=22.59  E-value=75  Score=16.70  Aligned_cols=23  Identities=39%  Similarity=0.963  Sum_probs=16.3  Template_Neff=1.600

Q MVIC              1 DECYPPGTFCGIK--PGL-CCSAICLS   24 (32)
Q Consensus         1 deCy~pGTFCGik--pGL-CCS~~C~~   24 (32)
                      +.|+..|++|+.+  .++ || +.|+-
T Consensus         1 ~~Cv~~G~~Cp~Pek~GdWCC-~kCv~   26 (32)
T 4B2V_A            1 SECVENGGFCPDPEKMGDWCC-GRCIR   26 (32)
T ss_dssp             CCCCCTTCBCCCTTTTCCCCS-SEEET
T ss_pred             CcccccCCcCCChhhcCCccc-ccccc
Confidence            4799999999988  333 44 45653


No 25
>4B2U_A S67; TOXIN, SPIDER VENOM PEPTIDE, ICK; NMR {SICARIUS DOLICHOCEPHALUS}
Probab=20.95  E-value=85  Score=16.85  Aligned_cols=22  Identities=32%  Similarity=0.816  Sum_probs=15.4  Template_Neff=1.600

Q MVIC              1 DECYPPGTFCGIK-PG-LCCSAICL   23 (32)
Q Consensus         1 deCy~pGTFCGik-pG-LCCS~~C~   23 (32)
                      +.|++.|++|+.+ .+ -|| +.|+
T Consensus         2 t~Ci~~G~~Cp~P~~GdWCC-~kCV   25 (36)
T 4B2U_A            2 TYCIELGERCPNPREGDWCC-HKCV   25 (36)
T ss_dssp             CSSCCTTSBCCCGGGCCSSS-SEEE
T ss_pred             ceecccCcccCCcccCCccc-cccc
Confidence            3689999999988 33 344 4554
