# Supplementary material for: δ‐Conotoxin Structure Prediction and Analysis through Large‐Scale Comparative and Deep Learning Modeling Approaches
Source: Adv Sci (Weinh). 2024 Jul 21;11(35):2404786. doi: 10.1002/advs.202404786 (PMC11425241; doi:10.1002/advs.202404786)
Supplement: Supplementary file 2 — Supporting Information [file ADVS-11-2404786-s001.gz › Data/Alphafold_results/MVID/ranked_2.pdb]

ATOM      1  N   GLU A   1      -8.300  11.642   3.224  1.00 56.83           N  
ATOM      2  H   GLU A   1      -8.992  12.221   2.769  1.00 56.83           H  
ATOM      3  H2  GLU A   1      -7.440  12.170   3.282  1.00 56.83           H  
ATOM      4  H3  GLU A   1      -8.589  11.390   4.158  1.00 56.83           H  
ATOM      5  CA  GLU A   1      -8.023  10.445   2.403  1.00 56.83           C  
ATOM      6  HA  GLU A   1      -8.894   9.789   2.404  1.00 56.83           H  
ATOM      7  C   GLU A   1      -6.885   9.692   3.073  1.00 56.83           C  
ATOM      8  CB  GLU A   1      -7.742  10.819   0.935  1.00 56.83           C  
ATOM      9  HB2 GLU A   1      -7.037  10.108   0.503  1.00 56.83           H  
ATOM     10  HB3 GLU A   1      -8.686  10.719   0.400  1.00 56.83           H  
ATOM     11  O   GLU A   1      -5.849  10.288   3.326  1.00 56.83           O  
ATOM     12  CG  GLU A   1      -7.231  12.258   0.738  1.00 56.83           C  
ATOM     13  HG2 GLU A   1      -7.907  12.972   1.209  1.00 56.83           H  
ATOM     14  HG3 GLU A   1      -6.250  12.361   1.202  1.00 56.83           H  
ATOM     15  CD  GLU A   1      -7.173  12.612  -0.739  1.00 56.83           C  
ATOM     16  OE1 GLU A   1      -8.267  12.905  -1.266  1.00 56.83           O  
ATOM     17  OE2 GLU A   1      -6.060  12.557  -1.290  1.00 56.83           O  
ATOM     18  N   ALA A   2      -7.125   8.459   3.527  1.00 73.02           N  
ATOM     19  H   ALA A   2      -7.965   7.968   3.254  1.00 73.02           H  
ATOM     20  CA  ALA A   2      -6.088   7.670   4.186  1.00 73.02           C  
ATOM     21  HA  ALA A   2      -5.483   8.314   4.824  1.00 73.02           H  
ATOM     22  C   ALA A   2      -5.193   7.076   3.100  1.00 73.02           C  
ATOM     23  CB  ALA A   2      -6.735   6.596   5.070  1.00 73.02           C  
ATOM     24  HB1 ALA A   2      -7.359   7.064   5.831  1.00 73.02           H  
ATOM     25  HB2 ALA A   2      -5.954   6.015   5.562  1.00 73.02           H  
ATOM     26  HB3 ALA A   2      -7.342   5.925   4.461  1.00 73.02           H  
ATOM     27  O   ALA A   2      -5.676   6.307   2.269  1.00 73.02           O  
ATOM     28  N   CYS A   3      -3.925   7.468   3.089  1.00 79.23           N  
ATOM     29  H   CYS A   3      -3.592   8.120   3.785  1.00 79.23           H  
ATOM     30  CA  CYS A   3      -2.947   6.957   2.149  1.00 79.23           C  
ATOM     31  HA  CYS A   3      -3.469   6.310   1.444  1.00 79.23           H  
ATOM     32  C   CYS A   3      -1.922   6.072   2.868  1.00 79.23           C  
ATOM     33  CB  CYS A   3      -2.371   8.125   1.342  1.00 79.23           C  
ATOM     34  HB2 CYS A   3      -1.688   7.739   0.586  1.00 79.23           H  
ATOM     35  HB3 CYS A   3      -3.195   8.606   0.815  1.00 79.23           H  
ATOM     36  O   CYS A   3      -1.705   6.194   4.075  1.00 79.23           O  
ATOM     37  SG  CYS A   3      -1.521   9.391   2.308  1.00 79.23           S  
ATOM     38  N   TYR A   4      -1.334   5.132   2.135  1.00 78.48           N  
ATOM     39  H   TYR A   4      -1.573   5.081   1.155  1.00 78.48           H  
ATOM     40  CA  TYR A   4      -0.402   4.153   2.684  1.00 78.48           C  
ATOM     41  HA  TYR A   4      -0.598   4.041   3.751  1.00 78.48           H  
ATOM     42  C   TYR A   4       1.051   4.626   2.545  1.00 78.48           C  
ATOM     43  CB  TYR A   4      -0.660   2.793   2.026  1.00 78.48           C  
ATOM     44  HB2 TYR A   4      -0.599   2.929   0.946  1.00 78.48           H  
ATOM     45  HB3 TYR A   4       0.129   2.102   2.323  1.00 78.48           H  
ATOM     46  O   TYR A   4       1.455   5.127   1.492  1.00 78.48           O  
ATOM     47  CG  TYR A   4      -1.997   2.153   2.364  1.00 78.48           C  
ATOM     48  CD1 TYR A   4      -2.353   1.916   3.707  1.00 78.48           C  
ATOM     49  HD1 TYR A   4      -1.681   2.204   4.502  1.00 78.48           H  
ATOM     50  CD2 TYR A   4      -2.867   1.751   1.332  1.00 78.48           C  
ATOM     51  HD2 TYR A   4      -2.576   1.883   0.301  1.00 78.48           H  
ATOM     52  CE1 TYR A   4      -3.594   1.332   4.026  1.00 78.48           C  
ATOM     53  HE1 TYR A   4      -3.867   1.179   5.059  1.00 78.48           H  
ATOM     54  CE2 TYR A   4      -4.089   1.123   1.655  1.00 78.48           C  
ATOM     55  HE2 TYR A   4      -4.738   0.704   0.901  1.00 78.48           H  
ATOM     56  OH  TYR A   4      -5.683   0.401   3.277  1.00 78.48           O  
ATOM     57  HH  TYR A   4      -5.803   0.331   4.227  1.00 78.48           H  
ATOM     58  CZ  TYR A   4      -4.474   0.954   2.993  1.00 78.48           C  
ATOM     59  N   ASN A   5       1.831   4.457   3.617  1.00 79.36           N  
ATOM     60  H   ASN A   5       1.430   4.027   4.438  1.00 79.36           H  
ATOM     61  CA  ASN A   5       3.265   4.749   3.630  1.00 79.36           C  
ATOM     62  HA  ASN A   5       3.433   5.697   3.118  1.00 79.36           H  
ATOM     63  C   ASN A   5       4.058   3.690   2.857  1.00 79.36           C  
ATOM     64  CB  ASN A   5       3.760   4.866   5.089  1.00 79.36           C  
ATOM     65  HB2 ASN A   5       3.245   4.139   5.716  1.00 79.36           H  
ATOM     66  HB3 ASN A   5       4.825   4.641   5.137  1.00 79.36           H  
ATOM     67  O   ASN A   5       3.599   2.559   2.674  1.00 79.36           O  
ATOM     68  CG  ASN A   5       3.590   6.263   5.656  1.00 79.36           C  
ATOM     69  ND2 ASN A   5       3.356   6.391   6.942  1.00 79.36           N  
ATOM     70 HD21 ASN A   5       3.319   5.584   7.548  1.00 79.36           H  
ATOM     71 HD22 ASN A   5       3.276   7.341   7.275  1.00 79.36           H  
ATOM     72  OD1 ASN A   5       3.690   7.258   4.966  1.00 79.36           O  
ATOM     73  N   ALA A   6       5.281   4.040   2.461  1.00 80.24           N  
ATOM     74  H   ALA A   6       5.612   4.973   2.662  1.00 80.24           H  
ATOM     75  CA  ALA A   6       6.230   3.101   1.870  1.00 80.24           C  
ATOM     76  HA  ALA A   6       5.852   2.812   0.890  1.00 80.24           H  
ATOM     77  C   ALA A   6       6.407   1.844   2.743  1.00 80.24           C  
ATOM     78  CB  ALA A   6       7.571   3.809   1.686  1.00 80.24           C  
ATOM     79  HB1 ALA A   6       7.400   4.837   1.368  1.00 80.24           H  
ATOM     80  HB2 ALA A   6       8.172   3.285   0.943  1.00 80.24           H  
ATOM     81  HB3 ALA A   6       8.111   3.836   2.632  1.00 80.24           H  
ATOM     82  O   ALA A   6       6.392   1.921   3.970  1.00 80.24           O  
ATOM     83  N   GLY A   7       6.547   0.683   2.109  1.00 76.53           N  
ATOM     84  H   GLY A   7       6.547   0.700   1.099  1.00 76.53           H  
ATOM     85  CA  GLY A   7       6.611  -0.629   2.751  1.00 76.53           C  
ATOM     86  HA2 GLY A   7       7.066  -1.337   2.058  1.00 76.53           H  
ATOM     87  HA3 GLY A   7       7.244  -0.564   3.636  1.00 76.53           H  
ATOM     88  C   GLY A   7       5.256  -1.198   3.185  1.00 76.53           C  
ATOM     89  O   GLY A   7       5.188  -2.358   3.585  1.00 76.53           O  
ATOM     90  N   THR A   8       4.165  -0.429   3.095  1.00 82.09           N  
ATOM     91  H   THR A   8       4.262   0.517   2.755  1.00 82.09           H  
ATOM     92  CA  THR A   8       2.829  -0.924   3.457  1.00 82.09           C  
ATOM     93  HA  THR A   8       2.928  -1.550   4.345  1.00 82.09           H  
ATOM     94  C   THR A   8       2.246  -1.769   2.332  1.00 82.09           C  
ATOM     95  CB  THR A   8       1.858   0.209   3.800  1.00 82.09           C  
ATOM     96  HB  THR A   8       1.644   0.769   2.890  1.00 82.09           H  
ATOM     97  O   THR A   8       2.390  -1.442   1.156  1.00 82.09           O  
ATOM     98  CG2 THR A   8       0.548  -0.296   4.407  1.00 82.09           C  
ATOM     99 HG21 THR A   8       0.753  -0.986   5.226  1.00 82.09           H  
ATOM    100 HG22 THR A   8      -0.057  -0.788   3.645  1.00 82.09           H  
ATOM    101 HG23 THR A   8      -0.017   0.551   4.796  1.00 82.09           H  
ATOM    102  OG1 THR A   8       2.425   1.085   4.743  1.00 82.09           O  
ATOM    103  HG1 THR A   8       3.096   1.578   4.264  1.00 82.09           H  
ATOM    104  N   PHE A   9       1.535  -2.836   2.688  1.00 78.17           N  
ATOM    105  H   PHE A   9       1.452  -3.062   3.669  1.00 78.17           H  
ATOM    106  CA  PHE A   9       0.848  -3.689   1.728  1.00 78.17           C  
ATOM    107  HA  PHE A   9       1.551  -3.932   0.931  1.00 78.17           H  
ATOM    108  C   PHE A   9      -0.365  -2.968   1.108  1.00 78.17           C  
ATOM    109  CB  PHE A   9       0.470  -4.996   2.435  1.00 78.17           C  
ATOM    110  HB2 PHE A   9      -0.319  -4.798   3.160  1.00 78.17           H  
ATOM    111  HB3 PHE A   9       1.337  -5.352   2.991  1.00 78.17           H  
ATOM    112  O   PHE A   9      -1.378  -2.744   1.771  1.00 78.17           O  
ATOM    113  CG  PHE A   9       0.046  -6.118   1.511  1.00 78.17           C  
ATOM    114  CD1 PHE A   9      -1.278  -6.592   1.521  1.00 78.17           C  
ATOM    115  HD1 PHE A   9      -2.010  -6.135   2.171  1.00 78.17           H  
ATOM    116  CD2 PHE A   9       1.004  -6.747   0.696  1.00 78.17           C  
ATOM    117  HD2 PHE A   9       2.026  -6.397   0.690  1.00 78.17           H  
ATOM    118  CE1 PHE A   9      -1.637  -7.690   0.717  1.00 78.17           C  
ATOM    119  HE1 PHE A   9      -2.644  -8.080   0.744  1.00 78.17           H  
ATOM    120  CE2 PHE A   9       0.636  -7.823  -0.128  1.00 78.17           C  
ATOM    121  HE2 PHE A   9       1.377  -8.297  -0.754  1.00 78.17           H  
ATOM    122  CZ  PHE A   9      -0.690  -8.283  -0.135  1.00 78.17           C  
ATOM    123  HZ  PHE A   9      -0.970  -9.108  -0.772  1.00 78.17           H  
ATOM    124  N   CYS A  10      -0.283  -2.635  -0.177  1.00 79.18           N  
ATOM    125  H   CYS A  10       0.549  -2.928  -0.669  1.00 79.18           H  
ATOM    126  CA  CYS A  10      -1.387  -2.150  -1.005  1.00 79.18           C  
ATOM    127  HA  CYS A  10      -2.135  -1.682  -0.365  1.00 79.18           H  
ATOM    128  C   CYS A  10      -2.063  -3.354  -1.699  1.00 79.18           C  
ATOM    129  CB  CYS A  10      -0.862  -1.063  -1.947  1.00 79.18           C  
ATOM    130  HB2 CYS A  10      -0.533  -0.215  -1.346  1.00 79.18           H  
ATOM    131  HB3 CYS A  10      -1.677  -0.723  -2.586  1.00 79.18           H  
ATOM    132  O   CYS A  10      -1.976  -3.569  -2.903  1.00 79.18           O  
ATOM    133  SG  CYS A  10       0.514  -1.590  -2.983  1.00 79.18           S  
ATOM    134  N   GLY A  11      -2.665  -4.217  -0.880  1.00 68.63           N  
ATOM    135  H   GLY A  11      -2.643  -3.966   0.098  1.00 68.63           H  
ATOM    136  CA  GLY A  11      -2.859  -5.637  -1.184  1.00 68.63           C  
ATOM    137  HA2 GLY A  11      -1.896  -6.074  -1.447  1.00 68.63           H  
ATOM    138  HA3 GLY A  11      -3.215  -6.093  -0.260  1.00 68.63           H  
ATOM    139  C   GLY A  11      -3.877  -6.073  -2.235  1.00 68.63           C  
ATOM    140  O   GLY A  11      -3.623  -7.017  -2.962  1.00 68.63           O  
ATOM    141  N   ILE A  12      -5.064  -5.478  -2.291  1.00 64.10           N  
ATOM    142  H   ILE A  12      -5.148  -4.617  -1.769  1.00 64.10           H  
ATOM    143  CA  ILE A  12      -6.148  -5.882  -3.224  1.00 64.10           C  
ATOM    144  HA  ILE A  12      -5.711  -6.175  -4.179  1.00 64.10           H  
ATOM    145  C   ILE A  12      -7.048  -4.680  -3.482  1.00 64.10           C  
ATOM    146  CB  ILE A  12      -7.000  -7.072  -2.678  1.00 64.10           C  
ATOM    147  HB  ILE A  12      -7.413  -6.784  -1.712  1.00 64.10           H  
ATOM    148  O   ILE A  12      -7.526  -4.452  -4.590  1.00 64.10           O  
ATOM    149  CG1 ILE A  12      -6.162  -8.358  -2.471  1.00 64.10           C  
ATOM    150 HG12 ILE A  12      -5.619  -8.582  -3.389  1.00 64.10           H  
ATOM    151 HG13 ILE A  12      -5.444  -8.176  -1.671  1.00 64.10           H  
ATOM    152  CG2 ILE A  12      -8.185  -7.380  -3.620  1.00 64.10           C  
ATOM    153 HG21 ILE A  12      -7.811  -7.681  -4.598  1.00 64.10           H  
ATOM    154 HG22 ILE A  12      -8.835  -6.513  -3.742  1.00 64.10           H  
ATOM    155 HG23 ILE A  12      -8.810  -8.176  -3.214  1.00 64.10           H  
ATOM    156  CD1 ILE A  12      -6.928  -9.623  -2.065  1.00 64.10           C  
ATOM    157 HD11 ILE A  12      -6.215 -10.394  -1.775  1.00 64.10           H  
ATOM    158 HD12 ILE A  12      -7.582  -9.409  -1.220  1.00 64.10           H  
ATOM    159 HD13 ILE A  12      -7.514 -10.000  -2.903  1.00 64.10           H  
ATOM    160  N   LYS A  13      -7.270  -3.877  -2.441  1.00 57.06           N  
ATOM    161  H   LYS A  13      -6.842  -4.109  -1.556  1.00 57.06           H  
ATOM    162  CA  LYS A  13      -7.883  -2.569  -2.597  1.00 57.06           C  
ATOM    163  HA  LYS A  13      -8.656  -2.659  -3.361  1.00 57.06           H  
ATOM    164  C   LYS A  13      -6.821  -1.585  -3.083  1.00 57.06           C  
ATOM    165  CB  LYS A  13      -8.545  -2.131  -1.290  1.00 57.06           C  
ATOM    166  HB2 LYS A  13      -7.900  -2.369  -0.444  1.00 57.06           H  
ATOM    167  HB3 LYS A  13      -8.711  -1.054  -1.313  1.00 57.06           H  
ATOM    168  O   LYS A  13      -5.760  -1.530  -2.456  1.00 57.06           O  
ATOM    169  CG  LYS A  13      -9.900  -2.838  -1.158  1.00 57.06           C  
ATOM    170  HG2 LYS A  13     -10.550  -2.496  -1.964  1.00 57.06           H  
ATOM    171  HG3 LYS A  13      -9.771  -3.917  -1.244  1.00 57.06           H  
ATOM    172  CD  LYS A  13     -10.557  -2.525   0.187  1.00 57.06           C  
ATOM    173  HD2 LYS A  13     -10.536  -1.449   0.358  1.00 57.06           H  
ATOM    174  HD3 LYS A  13     -10.002  -3.025   0.981  1.00 57.06           H  
ATOM    175  CE  LYS A  13     -12.010  -3.007   0.162  1.00 57.06           C  
ATOM    176  HE2 LYS A  13     -12.022  -4.067  -0.094  1.00 57.06           H  
ATOM    177  HE3 LYS A  13     -12.540  -2.470  -0.624  1.00 57.06           H  
ATOM    178  NZ  LYS A  13     -12.676  -2.790   1.469  1.00 57.06           N  
ATOM    179  HZ1 LYS A  13     -12.666  -1.810   1.714  1.00 57.06           H  
ATOM    180  HZ2 LYS A  13     -12.205  -3.306   2.198  1.00 57.06           H  
ATOM    181  HZ3 LYS A  13     -13.637  -3.099   1.432  1.00 57.06           H  
ATOM    182  N   PRO A  14      -7.104  -0.802  -4.138  1.00 57.11           N  
ATOM    183  CA  PRO A  14      -6.270   0.320  -4.535  1.00 57.11           C  
ATOM    184  HA  PRO A  14      -5.232   0.011  -4.654  1.00 57.11           H  
ATOM    185  C   PRO A  14      -6.360   1.379  -3.434  1.00 57.11           C  
ATOM    186  CB  PRO A  14      -6.831   0.784  -5.885  1.00 57.11           C  
ATOM    187  HB2 PRO A  14      -6.677   1.849  -6.059  1.00 57.11           H  
ATOM    188  HB3 PRO A  14      -6.366   0.205  -6.683  1.00 57.11           H  
ATOM    189  O   PRO A  14      -7.159   2.308  -3.494  1.00 57.11           O  
ATOM    190  CG  PRO A  14      -8.313   0.425  -5.798  1.00 57.11           C  
ATOM    191  HG2 PRO A  14      -8.743   0.252  -6.784  1.00 57.11           H  
ATOM    192  HG3 PRO A  14      -8.856   1.215  -5.279  1.00 57.11           H  
ATOM    193  CD  PRO A  14      -8.313  -0.844  -4.952  1.00 57.11           C  
ATOM    194  HD2 PRO A  14      -8.278  -1.719  -5.601  1.00 57.11           H  
ATOM    195  HD3 PRO A  14      -9.213  -0.862  -4.337  1.00 57.11           H  
ATOM    196  N   GLY A  15      -5.602   1.196  -2.361  1.00 61.61           N  
ATOM    197  H   GLY A  15      -5.019   0.372  -2.319  1.00 61.61           H  
ATOM    198  CA  GLY A  15      -5.303   2.305  -1.481  1.00 61.61           C  
ATOM    199  HA2 GLY A  15      -4.834   1.966  -0.557  1.00 61.61           H  
ATOM    200  HA3 GLY A  15      -6.207   2.863  -1.240  1.00 61.61           H  
ATOM    201  C   GLY A  15      -4.299   3.191  -2.178  1.00 61.61           C  
ATOM    202  O   GLY A  15      -3.308   2.703  -2.721  1.00 61.61           O  
ATOM    203  N   LEU A  16      -4.572   4.488  -2.168  1.00 71.90           N  
ATOM    204  H   LEU A  16      -5.414   4.808  -1.712  1.00 71.90           H  
ATOM    205  CA  LEU A  16      -3.627   5.485  -2.635  1.00 71.90           C  
ATOM    206  HA  LEU A  16      -3.322   5.258  -3.657  1.00 71.90           H  
ATOM    207  C   LEU A  16      -2.397   5.406  -1.726  1.00 71.90           C  
ATOM    208  CB  LEU A  16      -4.322   6.857  -2.609  1.00 71.90           C  
ATOM    209  HB2 LEU A  16      -3.573   7.642  -2.718  1.00 71.90           H  
ATOM    210  HB3 LEU A  16      -4.787   6.993  -1.633  1.00 71.90           H  
ATOM    211  O   LEU A  16      -2.484   5.623  -0.522  1.00 71.90           O  
ATOM    212  CG  LEU A  16      -5.381   6.993  -3.727  1.00 71.90           C  
ATOM    213  HG  LEU A  16      -5.697   6.007  -4.066  1.00 71.90           H  
ATOM    214  CD1 LEU A  16      -6.626   7.722  -3.225  1.00 71.90           C  
ATOM    215 HD11 LEU A  16      -7.353   7.809  -4.032  1.00 71.90           H  
ATOM    216 HD12 LEU A  16      -6.356   8.722  -2.883  1.00 71.90           H  
ATOM    217 HD13 LEU A  16      -7.074   7.166  -2.401  1.00 71.90           H  
ATOM    218  CD2 LEU A  16      -4.817   7.753  -4.927  1.00 71.90           C  
ATOM    219 HD21 LEU A  16      -5.564   7.801  -5.719  1.00 71.90           H  
ATOM    220 HD22 LEU A  16      -4.548   8.768  -4.634  1.00 71.90           H  
ATOM    221 HD23 LEU A  16      -3.930   7.245  -5.305  1.00 71.90           H  
ATOM    222  N   CYS A  17      -1.250   5.029  -2.272  1.00 81.02           N  
ATOM    223  H   CYS A  17      -1.227   4.802  -3.256  1.00 81.02           H  
ATOM    224  CA  CYS A  17       0.017   5.241  -1.588  1.00 81.02           C  
ATOM    225  HA  CYS A  17      -0.038   4.867  -0.566  1.00 81.02           H  
ATOM    226  C   CYS A  17       0.280   6.764  -1.570  1.00 81.02           C  
ATOM    227  CB  CYS A  17       1.085   4.461  -2.349  1.00 81.02           C  
ATOM    228  HB2 CYS A  17       2.057   4.672  -1.902  1.00 81.02           H  
ATOM    229  HB3 CYS A  17       1.069   4.858  -3.364  1.00 81.02           H  
ATOM    230  O   CYS A  17       0.014   7.423  -2.572  1.00 81.02           O  
ATOM    231  SG  CYS A  17       0.904   2.660  -2.516  1.00 81.02           S  
ATOM    232  N   CYS A  18       0.745   7.342  -0.455  1.00 78.96           N  
ATOM    233  H   CYS A  18       0.952   6.765   0.348  1.00 78.96           H  
ATOM    234  CA  CYS A  18       0.792   8.812  -0.306  1.00 78.96           C  
ATOM    235  HA  CYS A  18      -0.208   9.216  -0.467  1.00 78.96           H  
ATOM    236  C   CYS A  18       1.721   9.489  -1.331  1.00 78.96           C  
ATOM    237  CB  CYS A  18       1.252   9.198   1.109  1.00 78.96           C  
ATOM    238  HB2 CYS A  18       2.281   8.866   1.243  1.00 78.96           H  
ATOM    239  HB3 CYS A  18       1.261  10.286   1.168  1.00 78.96           H  
ATOM    240  O   CYS A  18       1.310  10.394  -2.047  1.00 78.96           O  
ATOM    241  SG  CYS A  18       0.306   8.586   2.524  1.00 78.96           S  
ATOM    242  N   SER A  19       2.965   9.009  -1.401  1.00 79.19           N  
ATOM    243  H   SER A  19       3.211   8.282  -0.746  1.00 79.19           H  
ATOM    244  CA  SER A  19       4.024   9.466  -2.322  1.00 79.19           C  
ATOM    245  HA  SER A  19       3.563   9.949  -3.183  1.00 79.19           H  
ATOM    246  C   SER A  19       4.834   8.275  -2.836  1.00 79.19           C  
ATOM    247  CB  SER A  19       4.958  10.476  -1.648  1.00 79.19           C  
ATOM    248  HB2 SER A  19       5.700  10.814  -2.371  1.00 79.19           H  
ATOM    249  HB3 SER A  19       5.472  10.001  -0.812  1.00 79.19           H  
ATOM    250  O   SER A  19       6.037   8.344  -3.070  1.00 79.19           O  
ATOM    251  OG  SER A  19       4.231  11.593  -1.183  1.00 79.19           O  
ATOM    252  HG  SER A  19       4.844  12.317  -1.032  1.00 79.19           H  
ATOM    253  N   ALA A  20       4.158   7.140  -2.927  1.00 79.87           N  
ATOM    254  H   ALA A  20       3.152   7.198  -2.861  1.00 79.87           H  
ATOM    255  CA  ALA A  20       4.713   5.869  -3.336  1.00 79.87           C  
ATOM    256  HA  ALA A  20       5.720   6.009  -3.730  1.00 79.87           H  
ATOM    257  C   ALA A  20       3.860   5.320  -4.477  1.00 79.87           C  
ATOM    258  CB  ALA A  20       4.791   4.950  -2.106  1.00 79.87           C  
ATOM    259  HB1 ALA A  20       5.733   5.129  -1.586  1.00 79.87           H  
ATOM    260  HB2 ALA A  20       4.748   3.906  -2.415  1.00 79.87           H  
ATOM    261  HB3 ALA A  20       3.985   5.158  -1.402  1.00 79.87           H  
ATOM    262  O   ALA A  20       2.708   5.719  -4.649  1.00 79.87           O  
ATOM    263  N   ILE A  21       4.405   4.393  -5.251  1.00 78.99           N  
ATOM    264  H   ILE A  21       5.349   4.096  -5.049  1.00 78.99           H  
ATOM    265  CA  ILE A  21       3.605   3.596  -6.176  1.00 78.99           C  
ATOM    266  HA  ILE A  21       2.641   4.083  -6.325  1.00 78.99           H  
ATOM    267  C   ILE A  21       3.310   2.246  -5.541  1.00 78.99           C  
ATOM    268  CB  ILE A  21       4.241   3.489  -7.570  1.00 78.99           C  
ATOM    269  HB  ILE A  21       3.532   2.946  -8.195  1.00 78.99           H  
ATOM    270  O   ILE A  21       4.135   1.690  -4.823  1.00 78.99           O  
ATOM    271  CG1 ILE A  21       5.562   2.699  -7.561  1.00 78.99           C  
ATOM    272 HG12 ILE A  21       6.361   3.305  -7.135  1.00 78.99           H  
ATOM    273 HG13 ILE A  21       5.452   1.806  -6.946  1.00 78.99           H  
ATOM    274  CG2 ILE A  21       4.404   4.897  -8.171  1.00 78.99           C  
ATOM    275 HG21 ILE A  21       5.166   5.457  -7.629  1.00 78.99           H  
ATOM    276 HG22 ILE A  21       4.687   4.833  -9.221  1.00 78.99           H  
ATOM    277 HG23 ILE A  21       3.461   5.440  -8.106  1.00 78.99           H  
ATOM    278  CD1 ILE A  21       5.936   2.193  -8.956  1.00 78.99           C  
ATOM    279 HD11 ILE A  21       6.884   1.657  -8.905  1.00 78.99           H  
ATOM    280 HD12 ILE A  21       5.166   1.503  -9.303  1.00 78.99           H  
ATOM    281 HD13 ILE A  21       6.011   3.006  -9.678  1.00 78.99           H  
ATOM    282  N   CYS A  22       2.131   1.701  -5.808  1.00 78.61           N  
ATOM    283  H   CYS A  22       1.486   2.191  -6.411  1.00 78.61           H  
ATOM    284  CA  CYS A  22       1.825   0.333  -5.430  1.00 78.61           C  
ATOM    285  HA  CYS A  22       2.233   0.126  -4.440  1.00 78.61           H  
ATOM    286  C   CYS A  22       2.481  -0.615  -6.443  1.00 78.61           C  
ATOM    287  CB  CYS A  22       0.304   0.187  -5.368  1.00 78.61           C  
ATOM    288  HB2 CYS A  22      -0.101   0.926  -4.677  1.00 78.61           H  
ATOM    289  HB3 CYS A  22      -0.111   0.376  -6.359  1.00 78.61           H  
ATOM    290  O   CYS A  22       1.981  -0.761  -7.559  1.00 78.61           O  
ATOM    291  SG  CYS A  22      -0.240  -1.443  -4.833  1.00 78.61           S  
ATOM    292  N   LEU A  23       3.607  -1.228  -6.081  1.00 79.24           N  
ATOM    293  H   LEU A  23       3.956  -1.086  -5.144  1.00 79.24           H  
ATOM    294  CA  LEU A  23       4.333  -2.172  -6.930  1.00 79.24           C  
ATOM    295  HA  LEU A  23       3.759  -2.331  -7.842  1.00 79.24           H  
ATOM    296  C   LEU A  23       4.440  -3.519  -6.211  1.00 79.24           C  
ATOM    297  CB  LEU A  23       5.687  -1.560  -7.332  1.00 79.24           C  
ATOM    298  HB2 LEU A  23       6.361  -1.586  -6.476  1.00 79.24           H  
ATOM    299  HB3 LEU A  23       5.509  -0.516  -7.591  1.00 79.24           H  
ATOM    300  O   LEU A  23       4.844  -3.583  -5.057  1.00 79.24           O  
ATOM    301  CG  LEU A  23       6.332  -2.253  -8.549  1.00 79.24           C  
ATOM    302  HG  LEU A  23       5.553  -2.736  -9.139  1.00 79.24           H  
ATOM    303  CD1 LEU A  23       7.048  -1.263  -9.467  1.00 79.24           C  
ATOM    304 HD11 LEU A  23       6.344  -0.510  -9.820  1.00 79.24           H  
ATOM    305 HD12 LEU A  23       7.883  -0.790  -8.950  1.00 79.24           H  
ATOM    306 HD13 LEU A  23       7.438  -1.794 -10.336  1.00 79.24           H  
ATOM    307  CD2 LEU A  23       7.347  -3.317  -8.134  1.00 79.24           C  
ATOM    308 HD21 LEU A  23       7.738  -3.821  -9.018  1.00 79.24           H  
ATOM    309 HD22 LEU A  23       8.171  -2.856  -7.589  1.00 79.24           H  
ATOM    310 HD23 LEU A  23       6.871  -4.057  -7.492  1.00 79.24           H  
ATOM    311  N   SER A  24       4.040  -4.605  -6.878  1.00 80.97           N  
ATOM    312  H   SER A  24       3.775  -4.506  -7.848  1.00 80.97           H  
ATOM    313  CA  SER A  24       3.998  -5.954  -6.283  1.00 80.97           C  
ATOM    314  HA  SER A  24       3.443  -6.598  -6.964  1.00 80.97           H  
ATOM    315  C   SER A  24       3.248  -6.011  -4.944  1.00 80.97           C  
ATOM    316  CB  SER A  24       5.410  -6.541  -6.164  1.00 80.97           C  
ATOM    317  HB2 SER A  24       5.367  -7.503  -5.653  1.00 80.97           H  
ATOM    318  HB3 SER A  24       6.047  -5.866  -5.592  1.00 80.97           H  
ATOM    319  O   SER A  24       3.712  -6.632  -3.992  1.00 80.97           O  
ATOM    320  OG  SER A  24       5.951  -6.744  -7.454  1.00 80.97           O  
ATOM    321  HG  SER A  24       6.872  -6.993  -7.356  1.00 80.97           H  
ATOM    322  N   PHE A  25       2.082  -5.360  -4.871  1.00 79.85           N  
ATOM    323  H   PHE A  25       1.765  -4.868  -5.694  1.00 79.85           H  
ATOM    324  CA  PHE A  25       1.230  -5.294  -3.673  1.00 79.85           C  
ATOM    325  HA  PHE A  25       0.342  -4.725  -3.948  1.00 79.85           H  
ATOM    326  C   PHE A  25       1.838  -4.550  -2.478  1.00 79.85           C  
ATOM    327  CB  PHE A  25       0.753  -6.696  -3.267  1.00 79.85           C  
ATOM    328  HB2 PHE A  25       1.574  -7.228  -2.785  1.00 79.85           H  
ATOM    329  HB3 PHE A  25      -0.038  -6.588  -2.525  1.00 79.85           H  
ATOM    330  O   PHE A  25       1.267  -4.585  -1.390  1.00 79.85           O  
ATOM    331  CG  PHE A  25       0.221  -7.547  -4.394  1.00 79.85           C  
ATOM    332  CD1 PHE A  25      -1.094  -7.349  -4.840  1.00 79.85           C  
ATOM    333  HD1 PHE A  25      -1.701  -6.573  -4.396  1.00 79.85           H  
ATOM    334  CD2 PHE A  25       1.029  -8.528  -4.997  1.00 79.85           C  
ATOM    335  HD2 PHE A  25       2.041  -8.683  -4.653  1.00 79.85           H  
ATOM    336  CE1 PHE A  25      -1.620  -8.152  -5.864  1.00 79.85           C  
ATOM    337  HE1 PHE A  25      -2.639  -8.006  -6.190  1.00 79.85           H  
ATOM    338  CE2 PHE A  25       0.514  -9.313  -6.044  1.00 79.85           C  
ATOM    339  HE2 PHE A  25       1.133 -10.067  -6.508  1.00 79.85           H  
ATOM    340  CZ  PHE A  25      -0.814  -9.132  -6.469  1.00 79.85           C  
ATOM    341  HZ  PHE A  25      -1.215  -9.744  -7.263  1.00 79.85           H  
ATOM    342  N   VAL A  26       2.954  -3.840  -2.650  1.00 83.09           N  
ATOM    343  H   VAL A  26       3.422  -3.859  -3.545  1.00 83.09           H  
ATOM    344  CA  VAL A  26       3.542  -2.983  -1.615  1.00 83.09           C  
ATOM    345  HA  VAL A  26       2.840  -2.901  -0.786  1.00 83.09           H  
ATOM    346  C   VAL A  26       3.745  -1.562  -2.132  1.00 83.09           C  
ATOM    347  CB  VAL A  26       4.836  -3.582  -1.032  1.00 83.09           C  
ATOM    348  HB  VAL A  26       5.272  -2.847  -0.356  1.00 83.09           H  
ATOM    349  O   VAL A  26       4.107  -1.342  -3.284  1.00 83.09           O  
ATOM    350  CG1 VAL A  26       4.526  -4.840  -0.212  1.00 83.09           C  
ATOM    351 HG11 VAL A  26       5.443  -5.217   0.240  1.00 83.09           H  
ATOM    352 HG12 VAL A  26       4.100  -5.615  -0.850  1.00 83.09           H  
ATOM    353 HG13 VAL A  26       3.823  -4.595   0.584  1.00 83.09           H  
ATOM    354  CG2 VAL A  26       5.884  -3.942  -2.090  1.00 83.09           C  
ATOM    355 HG21 VAL A  26       5.521  -4.747  -2.729  1.00 83.09           H  
ATOM    356 HG22 VAL A  26       6.107  -3.072  -2.707  1.00 83.09           H  
ATOM    357 HG23 VAL A  26       6.803  -4.267  -1.601  1.00 83.09           H  
ATOM    358  N   CYS A  27       3.486  -0.572  -1.284  1.00 87.27           N  
ATOM    359  H   CYS A  27       3.156  -0.797  -0.356  1.00 87.27           H  
ATOM    360  CA  CYS A  27       3.787   0.817  -1.595  1.00 87.27           C  
ATOM    361  HA  CYS A  27       3.410   1.057  -2.589  1.00 87.27           H  
ATOM    362  C   CYS A  27       5.305   1.005  -1.576  1.00 87.27           C  
ATOM    363  CB  CYS A  27       3.101   1.740  -0.583  1.00 87.27           C  
ATOM    364  HB2 CYS A  27       3.365   1.406   0.421  1.00 87.27           H  
ATOM    365  HB3 CYS A  27       3.490   2.750  -0.706  1.00 87.27           H  
ATOM    366  O   CYS A  27       5.933   0.803  -0.541  1.00 87.27           O  
ATOM    367  SG  CYS A  27       1.298   1.827  -0.698  1.00 87.27           S  
ATOM    368  N   ILE A  28       5.900   1.418  -2.688  1.00 81.94           N  
ATOM    369  H   ILE A  28       5.339   1.520  -3.522  1.00 81.94           H  
ATOM    370  CA  ILE A  28       7.322   1.742  -2.791  1.00 81.94           C  
ATOM    371  HA  ILE A  28       7.798   1.572  -1.825  1.00 81.94           H  
ATOM    372  C   ILE A  28       7.494   3.229  -3.104  1.00 81.94           C  
ATOM    373  CB  ILE A  28       8.045   0.820  -3.796  1.00 81.94           C  
ATOM    374  HB  ILE A  28       9.093   1.120  -3.803  1.00 81.94           H  
ATOM    375  O   ILE A  28       6.874   3.755  -4.027  1.00 81.94           O  
ATOM    376  CG1 ILE A  28       7.502   0.932  -5.234  1.00 81.94           C  
ATOM    377 HG12 ILE A  28       7.406   1.982  -5.511  1.00 81.94           H  
ATOM    378 HG13 ILE A  28       6.520   0.464  -5.302  1.00 81.94           H  
ATOM    379  CG2 ILE A  28       7.973  -0.640  -3.312  1.00 81.94           C  
ATOM    380 HG21 ILE A  28       8.290  -0.704  -2.271  1.00 81.94           H  
ATOM    381 HG22 ILE A  28       6.953  -1.015  -3.399  1.00 81.94           H  
ATOM    382 HG23 ILE A  28       8.633  -1.268  -3.910  1.00 81.94           H  
ATOM    383  CD1 ILE A  28       8.441   0.328  -6.276  1.00 81.94           C  
ATOM    384 HD11 ILE A  28       8.503  -0.754  -6.164  1.00 81.94           H  
ATOM    385 HD12 ILE A  28       9.437   0.759  -6.171  1.00 81.94           H  
ATOM    386 HD13 ILE A  28       8.066   0.575  -7.270  1.00 81.94           H  
ATOM    387  N   SER A  29       8.308   3.924  -2.314  1.00 80.27           N  
ATOM    388  H   SER A  29       8.821   3.446  -1.588  1.00 80.27           H  
ATOM    389  CA  SER A  29       8.666   5.320  -2.586  1.00 80.27           C  
ATOM    390  HA  SER A  29       7.838   5.828  -3.081  1.00 80.27           H  
ATOM    391  C   SER A  29       9.880   5.375  -3.505  1.00 80.27           C  
ATOM    392  CB  SER A  29       8.966   6.086  -1.299  1.00 80.27           C  
ATOM    393  HB2 SER A  29       9.728   5.564  -0.722  1.00 80.27           H  
ATOM    394  HB3 SER A  29       9.340   7.077  -1.559  1.00 80.27           H  
ATOM    395  O   SER A  29      10.826   4.620  -3.306  1.00 80.27           O  
ATOM    396  OG  SER A  29       7.790   6.231  -0.533  1.00 80.27           O  
ATOM    397  HG  SER A  29       7.917   7.003   0.025  1.00 80.27           H  
ATOM    398  N   PHE A  30       9.868   6.293  -4.472  1.00 71.04           N  
ATOM    399  H   PHE A  30       9.060   6.893  -4.557  1.00 71.04           H  
ATOM    400  CA  PHE A  30      11.028   6.620  -5.313  1.00 71.04           C  
ATOM    401  HA  PHE A  30      11.728   5.785  -5.307  1.00 71.04           H  
ATOM    402  C   PHE A  30      11.793   7.828  -4.764  1.00 71.04           C  
ATOM    403  CB  PHE A  30      10.595   6.870  -6.761  1.00 71.04           C  
ATOM    404  HB2 PHE A  30       9.875   7.688  -6.781  1.00 71.04           H  
ATOM    405  HB3 PHE A  30      11.462   7.192  -7.337  1.00 71.04           H  
ATOM    406  O   PHE A  30      12.143   8.733  -5.517  1.00 71.04           O  
ATOM    407  CG  PHE A  30      10.028   5.678  -7.480  1.00 71.04           C  
ATOM    408  CD1 PHE A  30      10.889   4.676  -7.962  1.00 71.04           C  
ATOM    409  HD1 PHE A  30      11.946   4.726  -7.746  1.00 71.04           H  
ATOM    410  CD2 PHE A  30       8.657   5.630  -7.763  1.00 71.04           C  
ATOM    411  HD2 PHE A  30       8.001   6.416  -7.418  1.00 71.04           H  
ATOM    412  CE1 PHE A  30      10.377   3.623  -8.737  1.00 71.04           C  
ATOM    413  HE1 PHE A  30      11.040   2.856  -9.110  1.00 71.04           H  
ATOM    414  CE2 PHE A  30       8.159   4.607  -8.576  1.00 71.04           C  
ATOM    415  HE2 PHE A  30       7.121   4.641  -8.872  1.00 71.04           H  
ATOM    416  CZ  PHE A  30       9.011   3.595  -9.055  1.00 71.04           C  
ATOM    417  HZ  PHE A  30       8.631   2.815  -9.697  1.00 71.04           H  
ATOM    418  N   ASP A  31      11.996   7.880  -3.451  1.00 65.98           N  
ATOM    419  H   ASP A  31      11.812   7.054  -2.899  1.00 65.98           H  
ATOM    420  CA  ASP A  31      12.951   8.837  -2.898  1.00 65.98           C  
ATOM    421  HA  ASP A  31      12.832   9.803  -3.389  1.00 65.98           H  
ATOM    422  C   ASP A  31      14.345   8.279  -3.222  1.00 65.98           C  
ATOM    423  CB  ASP A  31      12.674   9.037  -1.404  1.00 65.98           C  
ATOM    424  HB2 ASP A  31      11.598   9.110  -1.251  1.00 65.98           H  
ATOM    425  HB3 ASP A  31      13.030   8.176  -0.839  1.00 65.98           H  
ATOM    426  O   ASP A  31      14.720   7.222  -2.712  1.00 65.98           O  
ATOM    427  CG  ASP A  31      13.308  10.327  -0.878  1.00 65.98           C  
ATOM    428  OD1 ASP A  31      14.152  10.226   0.037  1.00 65.98           O  
ATOM    429  OD2 ASP A  31      12.850  11.402  -1.328  1.00 65.98           O  
ATOM    430  N   PHE A  32      15.005   8.890  -4.205  1.00 54.62           N  
ATOM    431  H   PHE A  32      14.667   9.795  -4.499  1.00 54.62           H  
ATOM    432  CA  PHE A  32      16.314   8.499  -4.733  1.00 54.62           C  
ATOM    433  HA  PHE A  32      16.516   7.463  -4.460  1.00 54.62           H  
ATOM    434  C   PHE A  32      17.404   9.349  -4.084  1.00 54.62           C  
ATOM    435  CB  PHE A  32      16.314   8.633  -6.268  1.00 54.62           C  
ATOM    436  HB2 PHE A  32      15.286   8.559  -6.624  1.00 54.62           H  
ATOM    437  HB3 PHE A  32      16.667   9.628  -6.539  1.00 54.62           H  
ATOM    438  O   PHE A  32      17.167  10.570  -3.939  1.00 54.62           O  
ATOM    439  CG  PHE A  32      17.139   7.594  -7.008  1.00 54.62           C  
ATOM    440  CD1 PHE A  32      18.545   7.653  -7.016  1.00 54.62           C  
ATOM    441  HD1 PHE A  32      19.042   8.425  -6.448  1.00 54.62           H  
ATOM    442  CD2 PHE A  32      16.485   6.560  -7.705  1.00 54.62           C  
ATOM    443  HD2 PHE A  32      15.406   6.506  -7.684  1.00 54.62           H  
ATOM    444  CE1 PHE A  32      19.289   6.693  -7.728  1.00 54.62           C  
ATOM    445  HE1 PHE A  32      20.368   6.739  -7.714  1.00 54.62           H  
ATOM    446  CE2 PHE A  32      17.225   5.598  -8.415  1.00 54.62           C  
ATOM    447  HE2 PHE A  32      16.715   4.806  -8.942  1.00 54.62           H  
ATOM    448  CZ  PHE A  32      18.630   5.666  -8.429  1.00 54.62           C  
ATOM    449  HZ  PHE A  32      19.203   4.925  -8.965  1.00 54.62           H  
ATOM    450  OXT PHE A  32      18.478   8.767  -3.823  1.00 54.62           O  
TER     451      PHE A  32                                                       
END   
