# Supplementary material for: δ‐Conotoxin Structure Prediction and Analysis through Large‐Scale Comparative and Deep Learning Modeling Approaches
Source: Adv Sci (Weinh). 2024 Jul 21;11(35):2404786. doi: 10.1002/advs.202404786 (PMC11425241; doi:10.1002/advs.202404786)
Supplement: Supplementary file 2 — Supporting Information [file ADVS-11-2404786-s001.gz › Data/Alphafold_results/MVID/ranked_3.pdb]

ATOM      1  N   GLU A   1      -5.586  -9.151   8.688  1.00 54.01           N  
ATOM      2  H   GLU A   1      -5.093  -9.486   9.504  1.00 54.01           H  
ATOM      3  H2  GLU A   1      -6.563  -9.401   8.726  1.00 54.01           H  
ATOM      4  H3  GLU A   1      -5.174  -9.577   7.870  1.00 54.01           H  
ATOM      5  CA  GLU A   1      -5.413  -7.688   8.557  1.00 54.01           C  
ATOM      6  HA  GLU A   1      -5.923  -7.171   9.370  1.00 54.01           H  
ATOM      7  C   GLU A   1      -6.049  -7.290   7.233  1.00 54.01           C  
ATOM      8  CB  GLU A   1      -3.920  -7.341   8.623  1.00 54.01           C  
ATOM      9  HB2 GLU A   1      -3.798  -6.261   8.546  1.00 54.01           H  
ATOM     10  HB3 GLU A   1      -3.401  -7.822   7.794  1.00 54.01           H  
ATOM     11  O   GLU A   1      -5.757  -7.940   6.239  1.00 54.01           O  
ATOM     12  CG  GLU A   1      -3.334  -7.838   9.954  1.00 54.01           C  
ATOM     13  HG2 GLU A   1      -3.836  -7.323  10.773  1.00 54.01           H  
ATOM     14  HG3 GLU A   1      -3.513  -8.906  10.078  1.00 54.01           H  
ATOM     15  CD  GLU A   1      -1.831  -7.601  10.017  1.00 54.01           C  
ATOM     16  OE1 GLU A   1      -1.451  -6.598  10.651  1.00 54.01           O  
ATOM     17  OE2 GLU A   1      -1.121  -8.438   9.423  1.00 54.01           O  
ATOM     18  N   ALA A   2      -7.019  -6.372   7.216  1.00 70.59           N  
ATOM     19  H   ALA A   2      -7.209  -5.804   8.030  1.00 70.59           H  
ATOM     20  CA  ALA A   2      -7.685  -5.996   5.967  1.00 70.59           C  
ATOM     21  HA  ALA A   2      -7.908  -6.892   5.389  1.00 70.59           H  
ATOM     22  C   ALA A   2      -6.732  -5.117   5.150  1.00 70.59           C  
ATOM     23  CB  ALA A   2      -9.014  -5.294   6.280  1.00 70.59           C  
ATOM     24  HB1 ALA A   2      -9.664  -5.960   6.849  1.00 70.59           H  
ATOM     25  HB2 ALA A   2      -9.511  -5.028   5.347  1.00 70.59           H  
ATOM     26  HB3 ALA A   2      -8.833  -4.384   6.852  1.00 70.59           H  
ATOM     27  O   ALA A   2      -6.380  -4.027   5.598  1.00 70.59           O  
ATOM     28  N   CYS A   3      -6.292  -5.609   3.994  1.00 76.90           N  
ATOM     29  H   CYS A   3      -6.602  -6.521   3.688  1.00 76.90           H  
ATOM     30  CA  CYS A   3      -5.465  -4.853   3.068  1.00 76.90           C  
ATOM     31  HA  CYS A   3      -5.229  -3.899   3.540  1.00 76.90           H  
ATOM     32  C   CYS A   3      -6.253  -4.509   1.797  1.00 76.90           C  
ATOM     33  CB  CYS A   3      -4.128  -5.579   2.845  1.00 76.90           C  
ATOM     34  HB2 CYS A   3      -3.628  -5.655   3.810  1.00 76.90           H  
ATOM     35  HB3 CYS A   3      -3.495  -4.968   2.202  1.00 76.90           H  
ATOM     36  O   CYS A   3      -7.238  -5.168   1.455  1.00 76.90           O  
ATOM     37  SG  CYS A   3      -4.225  -7.242   2.145  1.00 76.90           S  
ATOM     38  N   TYR A   4      -5.848  -3.444   1.117  1.00 77.59           N  
ATOM     39  H   TYR A   4      -5.053  -2.933   1.474  1.00 77.59           H  
ATOM     40  CA  TYR A   4      -6.530  -2.936  -0.071  1.00 77.59           C  
ATOM     41  HA  TYR A   4      -7.574  -3.249  -0.047  1.00 77.59           H  
ATOM     42  C   TYR A   4      -5.901  -3.495  -1.354  1.00 77.59           C  
ATOM     43  CB  TYR A   4      -6.500  -1.409  -0.026  1.00 77.59           C  
ATOM     44  HB2 TYR A   4      -6.908  -1.023  -0.960  1.00 77.59           H  
ATOM     45  HB3 TYR A   4      -5.459  -1.094   0.048  1.00 77.59           H  
ATOM     46  O   TYR A   4      -4.679  -3.483  -1.500  1.00 77.59           O  
ATOM     47  CG  TYR A   4      -7.274  -0.790   1.120  1.00 77.59           C  
ATOM     48  CD1 TYR A   4      -8.681  -0.853   1.139  1.00 77.59           C  
ATOM     49  HD1 TYR A   4      -9.210  -1.373   0.355  1.00 77.59           H  
ATOM     50  CD2 TYR A   4      -6.584  -0.155   2.171  1.00 77.59           C  
ATOM     51  HD2 TYR A   4      -5.505  -0.124   2.163  1.00 77.59           H  
ATOM     52  CE1 TYR A   4      -9.403  -0.255   2.189  1.00 77.59           C  
ATOM     53  HE1 TYR A   4     -10.482  -0.293   2.208  1.00 77.59           H  
ATOM     54  CE2 TYR A   4      -7.303   0.429   3.233  1.00 77.59           C  
ATOM     55  HE2 TYR A   4      -6.778   0.910   4.044  1.00 77.59           H  
ATOM     56  OH  TYR A   4      -9.406   0.954   4.257  1.00 77.59           O  
ATOM     57  HH  TYR A   4      -8.816   1.370   4.889  1.00 77.59           H  
ATOM     58  CZ  TYR A   4      -8.713   0.387   3.236  1.00 77.59           C  
ATOM     59  N   ASN A   5      -6.730  -3.963  -2.292  1.00 76.47           N  
ATOM     60  H   ASN A   5      -7.724  -3.926  -2.120  1.00 76.47           H  
ATOM     61  CA  ASN A   5      -6.268  -4.428  -3.605  1.00 76.47           C  
ATOM     62  HA  ASN A   5      -5.448  -5.131  -3.463  1.00 76.47           H  
ATOM     63  C   ASN A   5      -5.723  -3.267  -4.450  1.00 76.47           C  
ATOM     64  CB  ASN A   5      -7.419  -5.144  -4.339  1.00 76.47           C  
ATOM     65  HB2 ASN A   5      -8.342  -4.574  -4.235  1.00 76.47           H  
ATOM     66  HB3 ASN A   5      -7.190  -5.208  -5.403  1.00 76.47           H  
ATOM     67  O   ASN A   5      -6.103  -2.109  -4.243  1.00 76.47           O  
ATOM     68  CG  ASN A   5      -7.609  -6.568  -3.853  1.00 76.47           C  
ATOM     69  ND2 ASN A   5      -8.799  -6.942  -3.451  1.00 76.47           N  
ATOM     70 HD21 ASN A   5      -8.868  -7.902  -3.145  1.00 76.47           H  
ATOM     71 HD22 ASN A   5      -9.589  -6.315  -3.502  1.00 76.47           H  
ATOM     72  OD1 ASN A   5      -6.688  -7.360  -3.830  1.00 76.47           O  
ATOM     73  N   ALA A   6      -4.893  -3.572  -5.450  1.00 79.20           N  
ATOM     74  H   ALA A   6      -4.608  -4.531  -5.590  1.00 79.20           H  
ATOM     75  CA  ALA A   6      -4.490  -2.581  -6.444  1.00 79.20           C  
ATOM     76  HA  ALA A   6      -3.918  -1.811  -5.926  1.00 79.20           H  
ATOM     77  C   ALA A   6      -5.699  -1.899  -7.105  1.00 79.20           C  
ATOM     78  CB  ALA A   6      -3.573  -3.212  -7.488  1.00 79.20           C  
ATOM     79  HB1 ALA A   6      -3.529  -2.586  -8.379  1.00 79.20           H  
ATOM     80  HB2 ALA A   6      -3.921  -4.206  -7.767  1.00 79.20           H  
ATOM     81  HB3 ALA A   6      -2.570  -3.260  -7.063  1.00 79.20           H  
ATOM     82  O   ALA A   6      -6.745  -2.508  -7.317  1.00 79.20           O  
ATOM     83  N   GLY A   7      -5.558  -0.605  -7.385  1.00 76.56           N  
ATOM     84  H   GLY A   7      -4.661  -0.181  -7.196  1.00 76.56           H  
ATOM     85  CA  GLY A   7      -6.624   0.267  -7.874  1.00 76.56           C  
ATOM     86  HA2 GLY A   7      -6.177   1.118  -8.388  1.00 76.56           H  
ATOM     87  HA3 GLY A   7      -7.234  -0.282  -8.591  1.00 76.56           H  
ATOM     88  C   GLY A   7      -7.552   0.805  -6.781  1.00 76.56           C  
ATOM     89  O   GLY A   7      -8.364   1.686  -7.057  1.00 76.56           O  
ATOM     90  N   THR A   8      -7.433   0.334  -5.536  1.00 80.37           N  
ATOM     91  H   THR A   8      -6.765  -0.400  -5.351  1.00 80.37           H  
ATOM     92  CA  THR A   8      -8.255   0.848  -4.432  1.00 80.37           C  
ATOM     93  HA  THR A   8      -9.265   1.009  -4.810  1.00 80.37           H  
ATOM     94  C   THR A   8      -7.708   2.175  -3.924  1.00 80.37           C  
ATOM     95  CB  THR A   8      -8.350  -0.135  -3.266  1.00 80.37           C  
ATOM     96  HB  THR A   8      -7.372  -0.199  -2.790  1.00 80.37           H  
ATOM     97  O   THR A   8      -6.499   2.333  -3.755  1.00 80.37           O  
ATOM     98  CG2 THR A   8      -9.398   0.299  -2.241  1.00 80.37           C  
ATOM     99 HG21 THR A   8     -10.309   0.621  -2.745  1.00 80.37           H  
ATOM    100 HG22 THR A   8      -9.645  -0.545  -1.597  1.00 80.37           H  
ATOM    101 HG23 THR A   8      -9.008   1.110  -1.626  1.00 80.37           H  
ATOM    102  OG1 THR A   8      -8.716  -1.418  -3.712  1.00 80.37           O  
ATOM    103  HG1 THR A   8      -7.923  -1.780  -4.114  1.00 80.37           H  
ATOM    104  N   PHE A   9      -8.600   3.119  -3.630  1.00 80.61           N  
ATOM    105  H   PHE A   9      -9.581   2.933  -3.786  1.00 80.61           H  
ATOM    106  CA  PHE A   9      -8.227   4.389  -3.021  1.00 80.61           C  
ATOM    107  HA  PHE A   9      -7.396   4.802  -3.593  1.00 80.61           H  
ATOM    108  C   PHE A   9      -7.771   4.165  -1.573  1.00 80.61           C  
ATOM    109  CB  PHE A   9      -9.397   5.372  -3.127  1.00 80.61           C  
ATOM    110  HB2 PHE A   9     -10.190   5.076  -2.440  1.00 80.61           H  
ATOM    111  HB3 PHE A   9      -9.808   5.317  -4.135  1.00 80.61           H  
ATOM    112  O   PHE A   9      -8.575   3.847  -0.699  1.00 80.61           O  
ATOM    113  CG  PHE A   9      -9.011   6.815  -2.870  1.00 80.61           C  
ATOM    114  CD1 PHE A   9      -9.249   7.412  -1.618  1.00 80.61           C  
ATOM    115  HD1 PHE A   9      -9.683   6.830  -0.819  1.00 80.61           H  
ATOM    116  CD2 PHE A   9      -8.446   7.576  -3.910  1.00 80.61           C  
ATOM    117  HD2 PHE A   9      -8.255   7.123  -4.871  1.00 80.61           H  
ATOM    118  CE1 PHE A   9      -8.944   8.771  -1.416  1.00 80.61           C  
ATOM    119  HE1 PHE A   9      -9.150   9.234  -0.462  1.00 80.61           H  
ATOM    120  CE2 PHE A   9      -8.144   8.933  -3.709  1.00 80.61           C  
ATOM    121  HE2 PHE A   9      -7.723   9.515  -4.515  1.00 80.61           H  
ATOM    122  CZ  PHE A   9      -8.391   9.532  -2.461  1.00 80.61           C  
ATOM    123  HZ  PHE A   9      -8.160  10.576  -2.312  1.00 80.61           H  
ATOM    124  N   CYS A  10      -6.474   4.315  -1.325  1.00 79.56           N  
ATOM    125  H   CYS A  10      -5.892   4.628  -2.088  1.00 79.56           H  
ATOM    126  CA  CYS A  10      -5.874   4.190  -0.003  1.00 79.56           C  
ATOM    127  HA  CYS A  10      -6.496   3.524   0.596  1.00 79.56           H  
ATOM    128  C   CYS A  10      -5.875   5.529   0.773  1.00 79.56           C  
ATOM    129  CB  CYS A  10      -4.525   3.473  -0.158  1.00 79.56           C  
ATOM    130  HB2 CYS A  10      -4.129   3.644  -1.158  1.00 79.56           H  
ATOM    131  HB3 CYS A  10      -4.709   2.402  -0.062  1.00 79.56           H  
ATOM    132  O   CYS A  10      -5.788   5.517   1.995  1.00 79.56           O  
ATOM    133  SG  CYS A  10      -3.253   3.923   1.029  1.00 79.56           S  
ATOM    134  N   GLY A  11      -6.127   6.676   0.124  1.00 72.25           N  
ATOM    135  H   GLY A  11      -6.209   6.641  -0.882  1.00 72.25           H  
ATOM    136  CA  GLY A  11      -6.360   7.959   0.810  1.00 72.25           C  
ATOM    137  HA2 GLY A  11      -7.128   7.810   1.569  1.00 72.25           H  
ATOM    138  HA3 GLY A  11      -6.734   8.682   0.085  1.00 72.25           H  
ATOM    139  C   GLY A  11      -5.122   8.574   1.488  1.00 72.25           C  
ATOM    140  O   GLY A  11      -3.992   8.196   1.200  1.00 72.25           O  
ATOM    141  N   ILE A  12      -5.327   9.609   2.327  1.00 67.68           N  
ATOM    142  H   ILE A  12      -6.279   9.920   2.458  1.00 67.68           H  
ATOM    143  CA  ILE A  12      -4.246  10.359   3.026  1.00 67.68           C  
ATOM    144  HA  ILE A  12      -3.463  10.600   2.307  1.00 67.68           H  
ATOM    145  C   ILE A  12      -3.594   9.504   4.127  1.00 67.68           C  
ATOM    146  CB  ILE A  12      -4.793  11.685   3.633  1.00 67.68           C  
ATOM    147  HB  ILE A  12      -5.607  11.426   4.310  1.00 67.68           H  
ATOM    148  O   ILE A  12      -2.436   9.704   4.487  1.00 67.68           O  
ATOM    149  CG1 ILE A  12      -5.351  12.640   2.551  1.00 67.68           C  
ATOM    150 HG12 ILE A  12      -5.922  12.076   1.813  1.00 67.68           H  
ATOM    151 HG13 ILE A  12      -4.522  13.130   2.041  1.00 67.68           H  
ATOM    152  CG2 ILE A  12      -3.721  12.445   4.446  1.00 67.68           C  
ATOM    153 HG21 ILE A  12      -3.422  11.873   5.325  1.00 67.68           H  
ATOM    154 HG22 ILE A  12      -2.843  12.626   3.828  1.00 67.68           H  
ATOM    155 HG23 ILE A  12      -4.103  13.400   4.807  1.00 67.68           H  
ATOM    156  CD1 ILE A  12      -6.276  13.734   3.100  1.00 67.68           C  
ATOM    157 HD11 ILE A  12      -5.729  14.424   3.743  1.00 67.68           H  
ATOM    158 HD12 ILE A  12      -6.692  14.301   2.267  1.00 67.68           H  
ATOM    159 HD13 ILE A  12      -7.095  13.283   3.661  1.00 67.68           H  
ATOM    160  N   LYS A  13      -4.344   8.551   4.686  1.00 60.52           N  
ATOM    161  H   LYS A  13      -5.220   8.330   4.234  1.00 60.52           H  
ATOM    162  CA  LYS A  13      -3.813   7.583   5.642  1.00 60.52           C  
ATOM    163  HA  LYS A  13      -3.017   8.051   6.222  1.00 60.52           H  
ATOM    164  C   LYS A  13      -3.234   6.418   4.850  1.00 60.52           C  
ATOM    165  CB  LYS A  13      -4.920   7.105   6.590  1.00 60.52           C  
ATOM    166  HB2 LYS A  13      -5.864   7.029   6.050  1.00 60.52           H  
ATOM    167  HB3 LYS A  13      -4.663   6.115   6.968  1.00 60.52           H  
ATOM    168  O   LYS A  13      -3.995   5.829   4.098  1.00 60.52           O  
ATOM    169  CG  LYS A  13      -5.055   8.055   7.783  1.00 60.52           C  
ATOM    170  HG2 LYS A  13      -4.139   8.006   8.372  1.00 60.52           H  
ATOM    171  HG3 LYS A  13      -5.194   9.077   7.431  1.00 60.52           H  
ATOM    172  CD  LYS A  13      -6.247   7.658   8.658  1.00 60.52           C  
ATOM    173  HD2 LYS A  13      -7.169   7.882   8.122  1.00 60.52           H  
ATOM    174  HD3 LYS A  13      -6.205   6.589   8.866  1.00 60.52           H  
ATOM    175  CE  LYS A  13      -6.196   8.433   9.978  1.00 60.52           C  
ATOM    176  HE2 LYS A  13      -5.290   8.146  10.511  1.00 60.52           H  
ATOM    177  HE3 LYS A  13      -6.126   9.498   9.755  1.00 60.52           H  
ATOM    178  NZ  LYS A  13      -7.392   8.162  10.815  1.00 60.52           N  
ATOM    179  HZ1 LYS A  13      -8.231   8.464  10.340  1.00 60.52           H  
ATOM    180  HZ2 LYS A  13      -7.469   7.174  11.007  1.00 60.52           H  
ATOM    181  HZ3 LYS A  13      -7.326   8.654  11.695  1.00 60.52           H  
ATOM    182  N   PRO A  14      -1.961   6.038   5.034  1.00 59.97           N  
ATOM    183  CA  PRO A  14      -1.429   4.840   4.404  1.00 59.97           C  
ATOM    184  HA  PRO A  14      -1.589   4.873   3.326  1.00 59.97           H  
ATOM    185  C   PRO A  14      -2.160   3.619   4.981  1.00 59.97           C  
ATOM    186  CB  PRO A  14       0.076   4.868   4.690  1.00 59.97           C  
ATOM    187  HB2 PRO A  14       0.581   5.414   3.893  1.00 59.97           H  
ATOM    188  HB3 PRO A  14       0.499   3.868   4.786  1.00 59.97           H  
ATOM    189  O   PRO A  14      -1.806   3.099   6.037  1.00 59.97           O  
ATOM    190  CG  PRO A  14       0.185   5.662   5.993  1.00 59.97           C  
ATOM    191  HG2 PRO A  14       0.035   4.994   6.842  1.00 59.97           H  
ATOM    192  HG3 PRO A  14       1.145   6.172   6.075  1.00 59.97           H  
ATOM    193  CD  PRO A  14      -0.974   6.651   5.909  1.00 59.97           C  
ATOM    194  HD2 PRO A  14      -1.376   6.828   6.907  1.00 59.97           H  
ATOM    195  HD3 PRO A  14      -0.632   7.586   5.466  1.00 59.97           H  
ATOM    196  N   GLY A  15      -3.244   3.201   4.332  1.00 62.25           N  
ATOM    197  H   GLY A  15      -3.564   3.754   3.550  1.00 62.25           H  
ATOM    198  CA  GLY A  15      -3.823   1.882   4.529  1.00 62.25           C  
ATOM    199  HA2 GLY A  15      -4.001   1.706   5.589  1.00 62.25           H  
ATOM    200  HA3 GLY A  15      -4.761   1.810   3.979  1.00 62.25           H  
ATOM    201  C   GLY A  15      -2.855   0.837   3.984  1.00 62.25           C  
ATOM    202  O   GLY A  15      -2.184   1.085   2.982  1.00 62.25           O  
ATOM    203  N   LEU A  16      -2.758  -0.325   4.636  1.00 71.06           N  
ATOM    204  H   LEU A  16      -3.321  -0.489   5.458  1.00 71.06           H  
ATOM    205  CA  LEU A  16      -1.943  -1.420   4.116  1.00 71.06           C  
ATOM    206  HA  LEU A  16      -0.933  -1.055   3.925  1.00 71.06           H  
ATOM    207  C   LEU A  16      -2.532  -1.874   2.775  1.00 71.06           C  
ATOM    208  CB  LEU A  16      -1.853  -2.579   5.129  1.00 71.06           C  
ATOM    209  HB2 LEU A  16      -2.851  -2.856   5.470  1.00 71.06           H  
ATOM    210  HB3 LEU A  16      -1.456  -3.440   4.591  1.00 71.06           H  
ATOM    211  O   LEU A  16      -3.605  -2.466   2.725  1.00 71.06           O  
ATOM    212  CG  LEU A  16      -0.928  -2.284   6.332  1.00 71.06           C  
ATOM    213  HG  LEU A  16      -0.321  -1.403   6.120  1.00 71.06           H  
ATOM    214  CD1 LEU A  16      -1.727  -2.029   7.612  1.00 71.06           C  
ATOM    215 HD11 LEU A  16      -1.041  -1.825   8.435  1.00 71.06           H  
ATOM    216 HD12 LEU A  16      -2.380  -1.167   7.476  1.00 71.06           H  
ATOM    217 HD13 LEU A  16      -2.323  -2.907   7.860  1.00 71.06           H  
ATOM    218  CD2 LEU A  16       0.021  -3.454   6.589  1.00 71.06           C  
ATOM    219 HD21 LEU A  16       0.688  -3.215   7.418  1.00 71.06           H  
ATOM    220 HD22 LEU A  16      -0.544  -4.352   6.840  1.00 71.06           H  
ATOM    221 HD23 LEU A  16       0.626  -3.645   5.703  1.00 71.06           H  
ATOM    222  N   CYS A  17      -1.861  -1.565   1.673  1.00 78.33           N  
ATOM    223  H   CYS A  17      -1.030  -0.996   1.753  1.00 78.33           H  
ATOM    224  CA  CYS A  17      -2.178  -2.138   0.372  1.00 78.33           C  
ATOM    225  HA  CYS A  17      -3.258  -2.162   0.230  1.00 78.33           H  
ATOM    226  C   CYS A  17      -1.635  -3.581   0.327  1.00 78.33           C  
ATOM    227  CB  CYS A  17      -1.570  -1.242  -0.705  1.00 78.33           C  
ATOM    228  HB2 CYS A  17      -1.739  -1.709  -1.675  1.00 78.33           H  
ATOM    229  HB3 CYS A  17      -0.499  -1.191  -0.510  1.00 78.33           H  
ATOM    230  O   CYS A  17      -0.522  -3.837   0.791  1.00 78.33           O  
ATOM    231  SG  CYS A  17      -2.165   0.463  -0.817  1.00 78.33           S  
ATOM    232  N   CYS A  18      -2.405  -4.542  -0.192  1.00 76.57           N  
ATOM    233  H   CYS A  18      -3.283  -4.287  -0.621  1.00 76.57           H  
ATOM    234  CA  CYS A  18      -1.981  -5.944  -0.273  1.00 76.57           C  
ATOM    235  HA  CYS A  18      -1.613  -6.271   0.700  1.00 76.57           H  
ATOM    236  C   CYS A  18      -0.859  -6.083  -1.313  1.00 76.57           C  
ATOM    237  CB  CYS A  18      -3.149  -6.854  -0.695  1.00 76.57           C  
ATOM    238  HB2 CYS A  18      -3.413  -6.606  -1.723  1.00 76.57           H  
ATOM    239  HB3 CYS A  18      -2.777  -7.878  -0.711  1.00 76.57           H  
ATOM    240  O   CYS A  18      -1.142  -6.017  -2.507  1.00 76.57           O  
ATOM    241  SG  CYS A  18      -4.697  -6.859   0.234  1.00 76.57           S  
ATOM    242  N   SER A  19       0.398  -6.252  -0.882  1.00 76.76           N  
ATOM    243  H   SER A  19       0.565  -6.289   0.113  1.00 76.76           H  
ATOM    244  CA  SER A  19       1.574  -6.341  -1.778  1.00 76.76           C  
ATOM    245  HA  SER A  19       2.463  -6.222  -1.158  1.00 76.76           H  
ATOM    246  C   SER A  19       1.646  -5.215  -2.822  1.00 76.76           C  
ATOM    247  CB  SER A  19       1.674  -7.723  -2.429  1.00 76.76           C  
ATOM    248  HB2 SER A  19       0.767  -7.934  -2.996  1.00 76.76           H  
ATOM    249  HB3 SER A  19       2.528  -7.746  -3.106  1.00 76.76           H  
ATOM    250  O   SER A  19       2.106  -5.389  -3.948  1.00 76.76           O  
ATOM    251  OG  SER A  19       1.862  -8.706  -1.429  1.00 76.76           O  
ATOM    252  HG  SER A  19       2.027  -9.541  -1.873  1.00 76.76           H  
ATOM    253  N   ALA A  20       1.158  -4.043  -2.436  1.00 77.26           N  
ATOM    254  H   ALA A  20       0.851  -3.958  -1.478  1.00 77.26           H  
ATOM    255  CA  ALA A  20       1.081  -2.851  -3.255  1.00 77.26           C  
ATOM    256  HA  ALA A  20       1.754  -2.940  -4.108  1.00 77.26           H  
ATOM    257  C   ALA A  20       1.566  -1.662  -2.423  1.00 77.26           C  
ATOM    258  CB  ALA A  20      -0.362  -2.719  -3.771  1.00 77.26           C  
ATOM    259  HB1 ALA A  20      -0.587  -1.685  -4.032  1.00 77.26           H  
ATOM    260  HB2 ALA A  20      -1.070  -3.082  -3.026  1.00 77.26           H  
ATOM    261  HB3 ALA A  20      -0.487  -3.350  -4.651  1.00 77.26           H  
ATOM    262  O   ALA A  20       1.605  -1.728  -1.193  1.00 77.26           O  
ATOM    263  N   ILE A  21       1.934  -0.565  -3.074  1.00 78.69           N  
ATOM    264  H   ILE A  21       1.859  -0.560  -4.082  1.00 78.69           H  
ATOM    265  CA  ILE A  21       2.239   0.691  -2.387  1.00 78.69           C  
ATOM    266  HA  ILE A  21       2.275   0.502  -1.314  1.00 78.69           H  
ATOM    267  C   ILE A  21       1.104   1.682  -2.604  1.00 78.69           C  
ATOM    268  CB  ILE A  21       3.625   1.258  -2.748  1.00 78.69           C  
ATOM    269  HB  ILE A  21       3.798   2.110  -2.091  1.00 78.69           H  
ATOM    270  O   ILE A  21       0.479   1.712  -3.659  1.00 78.69           O  
ATOM    271  CG1 ILE A  21       3.697   1.759  -4.196  1.00 78.69           C  
ATOM    272 HG12 ILE A  21       2.864   2.435  -4.389  1.00 78.69           H  
ATOM    273 HG13 ILE A  21       3.616   0.896  -4.857  1.00 78.69           H  
ATOM    274  CG2 ILE A  21       4.722   0.218  -2.455  1.00 78.69           C  
ATOM    275 HG21 ILE A  21       4.599  -0.180  -1.448  1.00 78.69           H  
ATOM    276 HG22 ILE A  21       5.709   0.676  -2.523  1.00 78.69           H  
ATOM    277 HG23 ILE A  21       4.667  -0.605  -3.167  1.00 78.69           H  
ATOM    278  CD1 ILE A  21       4.981   2.548  -4.483  1.00 78.69           C  
ATOM    279 HD11 ILE A  21       5.138   3.296  -3.707  1.00 78.69           H  
ATOM    280 HD12 ILE A  21       4.899   3.070  -5.437  1.00 78.69           H  
ATOM    281 HD13 ILE A  21       5.840   1.877  -4.517  1.00 78.69           H  
ATOM    282  N   CYS A  22       0.837   2.503  -1.598  1.00 79.60           N  
ATOM    283  H   CYS A  22       1.385   2.432  -0.753  1.00 79.60           H  
ATOM    284  CA  CYS A  22      -0.123   3.589  -1.705  1.00 79.60           C  
ATOM    285  HA  CYS A  22      -0.972   3.273  -2.311  1.00 79.60           H  
ATOM    286  C   CYS A  22       0.558   4.788  -2.376  1.00 79.60           C  
ATOM    287  CB  CYS A  22      -0.631   3.886  -0.297  1.00 79.60           C  
ATOM    288  HB2 CYS A  22      -0.924   2.941   0.161  1.00 79.60           H  
ATOM    289  HB3 CYS A  22       0.183   4.299   0.299  1.00 79.60           H  
ATOM    290  O   CYS A  22       1.250   5.562  -1.716  1.00 79.60           O  
ATOM    291  SG  CYS A  22      -2.037   5.006  -0.180  1.00 79.60           S  
ATOM    292  N   LEU A  23       0.406   4.917  -3.693  1.00 78.45           N  
ATOM    293  H   LEU A  23      -0.219   4.277  -4.164  1.00 78.45           H  
ATOM    294  CA  LEU A  23       0.959   6.017  -4.480  1.00 78.45           C  
ATOM    295  HA  LEU A  23       1.618   6.612  -3.848  1.00 78.45           H  
ATOM    296  C   LEU A  23      -0.183   6.911  -4.971  1.00 78.45           C  
ATOM    297  CB  LEU A  23       1.789   5.456  -5.646  1.00 78.45           C  
ATOM    298  HB2 LEU A  23       2.336   4.573  -5.315  1.00 78.45           H  
ATOM    299  HB3 LEU A  23       1.102   5.148  -6.435  1.00 78.45           H  
ATOM    300  O   LEU A  23      -1.162   6.418  -5.520  1.00 78.45           O  
ATOM    301  CG  LEU A  23       2.790   6.493  -6.190  1.00 78.45           C  
ATOM    302  HG  LEU A  23       2.404   7.497  -6.011  1.00 78.45           H  
ATOM    303  CD1 LEU A  23       4.142   6.357  -5.488  1.00 78.45           C  
ATOM    304 HD11 LEU A  23       4.591   5.392  -5.723  1.00 78.45           H  
ATOM    305 HD12 LEU A  23       4.011   6.437  -4.408  1.00 78.45           H  
ATOM    306 HD13 LEU A  23       4.811   7.149  -5.823  1.00 78.45           H  
ATOM    307  CD2 LEU A  23       3.011   6.353  -7.694  1.00 78.45           C  
ATOM    308 HD21 LEU A  23       3.481   5.396  -7.924  1.00 78.45           H  
ATOM    309 HD22 LEU A  23       2.057   6.426  -8.216  1.00 78.45           H  
ATOM    310 HD23 LEU A  23       3.662   7.155  -8.043  1.00 78.45           H  
ATOM    311  N   SER A  24      -0.081   8.230  -4.783  1.00 79.10           N  
ATOM    312  H   SER A  24       0.776   8.596  -4.395  1.00 79.10           H  
ATOM    313  CA  SER A  24      -1.105   9.191  -5.238  1.00 79.10           C  
ATOM    314  HA  SER A  24      -0.866  10.158  -4.796  1.00 79.10           H  
ATOM    315  C   SER A  24      -2.529   8.849  -4.775  1.00 79.10           C  
ATOM    316  CB  SER A  24      -1.041   9.369  -6.761  1.00 79.10           C  
ATOM    317  HB2 SER A  24      -1.795  10.090  -7.077  1.00 79.10           H  
ATOM    318  HB3 SER A  24      -1.236   8.417  -7.254  1.00 79.10           H  
ATOM    319  O   SER A  24      -3.484   8.983  -5.536  1.00 79.10           O  
ATOM    320  OG  SER A  24       0.235   9.852  -7.135  1.00 79.10           O  
ATOM    321  HG  SER A  24       0.295   9.829  -8.092  1.00 79.10           H  
ATOM    322  N   PHE A  25      -2.671   8.409  -3.520  1.00 80.18           N  
ATOM    323  H   PHE A  25      -1.832   8.329  -2.962  1.00 80.18           H  
ATOM    324  CA  PHE A  25      -3.935   7.994  -2.897  1.00 80.18           C  
ATOM    325  HA  PHE A  25      -3.709   7.806  -1.848  1.00 80.18           H  
ATOM    326  C   PHE A  25      -4.538   6.683  -3.419  1.00 80.18           C  
ATOM    327  CB  PHE A  25      -4.972   9.131  -2.924  1.00 80.18           C  
ATOM    328  HB2 PHE A  25      -5.398   9.208  -3.925  1.00 80.18           H  
ATOM    329  HB3 PHE A  25      -5.780   8.859  -2.245  1.00 80.18           H  
ATOM    330  O   PHE A  25      -5.642   6.338  -3.005  1.00 80.18           O  
ATOM    331  CG  PHE A  25      -4.451  10.487  -2.507  1.00 80.18           C  
ATOM    332  CD1 PHE A  25      -4.338  10.781  -1.144  1.00 80.18           C  
ATOM    333  HD1 PHE A  25      -4.629  10.036  -0.418  1.00 80.18           H  
ATOM    334  CD2 PHE A  25      -4.043  11.439  -3.459  1.00 80.18           C  
ATOM    335  HD2 PHE A  25      -4.140  11.230  -4.514  1.00 80.18           H  
ATOM    336  CE1 PHE A  25      -3.801  12.001  -0.719  1.00 80.18           C  
ATOM    337  HE1 PHE A  25      -3.656  12.192   0.334  1.00 80.18           H  
ATOM    338  CE2 PHE A  25      -3.504  12.668  -3.036  1.00 80.18           C  
ATOM    339  HE2 PHE A  25      -3.183  13.394  -3.768  1.00 80.18           H  
ATOM    340  CZ  PHE A  25      -3.385  12.950  -1.664  1.00 80.18           C  
ATOM    341  HZ  PHE A  25      -2.956  13.887  -1.342  1.00 80.18           H  
ATOM    342  N   VAL A  26      -3.836   5.921  -4.261  1.00 82.42           N  
ATOM    343  H   VAL A  26      -2.940   6.246  -4.593  1.00 82.42           H  
ATOM    344  CA  VAL A  26      -4.288   4.616  -4.768  1.00 82.42           C  
ATOM    345  HA  VAL A  26      -5.184   4.321  -4.221  1.00 82.42           H  
ATOM    346  C   VAL A  26      -3.253   3.525  -4.508  1.00 82.42           C  
ATOM    347  CB  VAL A  26      -4.683   4.672  -6.257  1.00 82.42           C  
ATOM    348  HB  VAL A  26      -4.921   3.659  -6.580  1.00 82.42           H  
ATOM    349  O   VAL A  26      -2.050   3.765  -4.534  1.00 82.42           O  
ATOM    350  CG1 VAL A  26      -5.940   5.528  -6.451  1.00 82.42           C  
ATOM    351 HG11 VAL A  26      -5.744   6.560  -6.161  1.00 82.42           H  
ATOM    352 HG12 VAL A  26      -6.241   5.504  -7.498  1.00 82.42           H  
ATOM    353 HG13 VAL A  26      -6.754   5.127  -5.847  1.00 82.42           H  
ATOM    354  CG2 VAL A  26      -3.581   5.217  -7.172  1.00 82.42           C  
ATOM    355 HG21 VAL A  26      -3.389   6.266  -6.951  1.00 82.42           H  
ATOM    356 HG22 VAL A  26      -2.661   4.649  -7.033  1.00 82.42           H  
ATOM    357 HG23 VAL A  26      -3.891   5.127  -8.213  1.00 82.42           H  
ATOM    358  N   CYS A  27      -3.712   2.307  -4.244  1.00 86.82           N  
ATOM    359  H   CYS A  27      -4.710   2.163  -4.180  1.00 86.82           H  
ATOM    360  CA  CYS A  27      -2.835   1.148  -4.154  1.00 86.82           C  
ATOM    361  HA  CYS A  27      -1.964   1.403  -3.550  1.00 86.82           H  
ATOM    362  C   CYS A  27      -2.364   0.746  -5.552  1.00 86.82           C  
ATOM    363  CB  CYS A  27      -3.575   0.000  -3.468  1.00 86.82           C  
ATOM    364  HB2 CYS A  27      -4.506  -0.183  -4.005  1.00 86.82           H  
ATOM    365  HB3 CYS A  27      -2.970  -0.904  -3.536  1.00 86.82           H  
ATOM    366  O   CYS A  27      -3.186   0.465  -6.422  1.00 86.82           O  
ATOM    367  SG  CYS A  27      -3.966   0.291  -1.730  1.00 86.82           S  
ATOM    368  N   ILE A  28      -1.055   0.672  -5.762  1.00 81.79           N  
ATOM    369  H   ILE A  28      -0.434   0.973  -5.024  1.00 81.79           H  
ATOM    370  CA  ILE A  28      -0.441   0.172  -6.991  1.00 81.79           C  
ATOM    371  HA  ILE A  28      -1.226  -0.164  -7.669  1.00 81.79           H  
ATOM    372  C   ILE A  28       0.406  -1.060  -6.668  1.00 81.79           C  
ATOM    373  CB  ILE A  28       0.333   1.285  -7.735  1.00 81.79           C  
ATOM    374  HB  ILE A  28       0.781   0.827  -8.617  1.00 81.79           H  
ATOM    375  O   ILE A  28       1.285  -1.013  -5.808  1.00 81.79           O  
ATOM    376  CG1 ILE A  28       1.454   1.936  -6.900  1.00 81.79           C  
ATOM    377 HG12 ILE A  28       2.068   1.158  -6.446  1.00 81.79           H  
ATOM    378 HG13 ILE A  28       1.018   2.546  -6.108  1.00 81.79           H  
ATOM    379  CG2 ILE A  28      -0.659   2.364  -8.213  1.00 81.79           C  
ATOM    380 HG21 ILE A  28      -0.179   3.031  -8.930  1.00 81.79           H  
ATOM    381 HG22 ILE A  28      -1.511   1.897  -8.706  1.00 81.79           H  
ATOM    382 HG23 ILE A  28      -1.017   2.948  -7.365  1.00 81.79           H  
ATOM    383  CD1 ILE A  28       2.399   2.798  -7.737  1.00 81.79           C  
ATOM    384 HD11 ILE A  28       2.864   2.191  -8.514  1.00 81.79           H  
ATOM    385 HD12 ILE A  28       3.178   3.212  -7.096  1.00 81.79           H  
ATOM    386 HD13 ILE A  28       1.858   3.622  -8.203  1.00 81.79           H  
ATOM    387  N   SER A  29       0.112  -2.184  -7.319  1.00 78.11           N  
ATOM    388  H   SER A  29      -0.618  -2.185  -8.016  1.00 78.11           H  
ATOM    389  CA  SER A  29       0.934  -3.392  -7.200  1.00 78.11           C  
ATOM    390  HA  SER A  29       1.230  -3.539  -6.162  1.00 78.11           H  
ATOM    391  C   SER A  29       2.196  -3.225  -8.036  1.00 78.11           C  
ATOM    392  CB  SER A  29       0.175  -4.647  -7.640  1.00 78.11           C  
ATOM    393  HB2 SER A  29      -0.210  -4.514  -8.651  1.00 78.11           H  
ATOM    394  HB3 SER A  29       0.859  -5.495  -7.635  1.00 78.11           H  
ATOM    395  O   SER A  29       2.113  -2.858  -9.205  1.00 78.11           O  
ATOM    396  OG  SER A  29      -0.890  -4.912  -6.749  1.00 78.11           O  
ATOM    397  HG  SER A  29      -0.833  -5.836  -6.496  1.00 78.11           H  
ATOM    398  N   PHE A  30       3.353  -3.510  -7.442  1.00 71.24           N  
ATOM    399  H   PHE A  30       3.330  -3.841  -6.488  1.00 71.24           H  
ATOM    400  CA  PHE A  30       4.633  -3.635  -8.151  1.00 71.24           C  
ATOM    401  HA  PHE A  30       4.587  -3.082  -9.089  1.00 71.24           H  
ATOM    402  C   PHE A  30       4.865  -5.095  -8.545  1.00 71.24           C  
ATOM    403  CB  PHE A  30       5.776  -3.038  -7.312  1.00 71.24           C  
ATOM    404  HB2 PHE A  30       6.722  -3.500  -7.593  1.00 71.24           H  
ATOM    405  HB3 PHE A  30       5.616  -3.258  -6.256  1.00 71.24           H  
ATOM    406  O   PHE A  30       5.896  -5.680  -8.227  1.00 71.24           O  
ATOM    407  CG  PHE A  30       5.944  -1.552  -7.508  1.00 71.24           C  
ATOM    408  CD1 PHE A  30       6.941  -1.067  -8.377  1.00 71.24           C  
ATOM    409  HD1 PHE A  30       7.593  -1.761  -8.888  1.00 71.24           H  
ATOM    410  CD2 PHE A  30       5.074  -0.655  -6.874  1.00 71.24           C  
ATOM    411  HD2 PHE A  30       4.270  -1.024  -6.255  1.00 71.24           H  
ATOM    412  CE1 PHE A  30       7.095   0.315  -8.583  1.00 71.24           C  
ATOM    413  HE1 PHE A  30       7.866   0.678  -9.246  1.00 71.24           H  
ATOM    414  CE2 PHE A  30       5.206   0.718  -7.124  1.00 71.24           C  
ATOM    415  HE2 PHE A  30       4.468   1.405  -6.737  1.00 71.24           H  
ATOM    416  CZ  PHE A  30       6.228   1.213  -7.945  1.00 71.24           C  
ATOM    417  HZ  PHE A  30       6.312   2.273  -8.131  1.00 71.24           H  
ATOM    418  N   ASP A  31       3.867  -5.693  -9.185  1.00 66.32           N  
ATOM    419  H   ASP A  31       3.091  -5.130  -9.504  1.00 66.32           H  
ATOM    420  CA  ASP A  31       4.033  -6.986  -9.838  1.00 66.32           C  
ATOM    421  HA  ASP A  31       4.809  -7.566  -9.337  1.00 66.32           H  
ATOM    422  C   ASP A  31       4.489  -6.682 -11.270  1.00 66.32           C  
ATOM    423  CB  ASP A  31       2.725  -7.779  -9.728  1.00 66.32           C  
ATOM    424  HB2 ASP A  31       2.308  -7.638  -8.731  1.00 66.32           H  
ATOM    425  HB3 ASP A  31       1.994  -7.400 -10.443  1.00 66.32           H  
ATOM    426  O   ASP A  31       3.701  -6.195 -12.084  1.00 66.32           O  
ATOM    427  CG  ASP A  31       2.949  -9.279  -9.930  1.00 66.32           C  
ATOM    428  OD1 ASP A  31       2.429  -9.817 -10.930  1.00 66.32           O  
ATOM    429  OD2 ASP A  31       3.554  -9.884  -9.015  1.00 66.32           O  
ATOM    430  N   PHE A  32       5.796  -6.804 -11.504  1.00 48.11           N  
ATOM    431  H   PHE A  32       6.344  -7.289 -10.808  1.00 48.11           H  
ATOM    432  CA  PHE A  32       6.431  -6.691 -12.818  1.00 48.11           C  
ATOM    433  HA  PHE A  32       5.742  -6.221 -13.519  1.00 48.11           H  
ATOM    434  C   PHE A  32       6.716  -8.095 -13.347  1.00 48.11           C  
ATOM    435  CB  PHE A  32       7.713  -5.844 -12.720  1.00 48.11           C  
ATOM    436  HB2 PHE A  32       8.522  -6.466 -12.336  1.00 48.11           H  
ATOM    437  HB3 PHE A  32       7.546  -5.050 -11.992  1.00 48.11           H  
ATOM    438  O   PHE A  32       7.166  -8.930 -12.528  1.00 48.11           O  
ATOM    439  CG  PHE A  32       8.153  -5.205 -14.029  1.00 48.11           C  
ATOM    440  CD1 PHE A  32       8.755  -5.970 -15.046  1.00 48.11           C  
ATOM    441  HD1 PHE A  32       8.873  -7.034 -14.908  1.00 48.11           H  
ATOM    442  CD2 PHE A  32       7.948  -3.828 -14.231  1.00 48.11           C  
ATOM    443  HD2 PHE A  32       7.463  -3.245 -13.461  1.00 48.11           H  
ATOM    444  CE1 PHE A  32       9.152  -5.360 -16.252  1.00 48.11           C  
ATOM    445  HE1 PHE A  32       9.590  -5.963 -17.033  1.00 48.11           H  
ATOM    446  CE2 PHE A  32       8.345  -3.215 -15.433  1.00 48.11           C  
ATOM    447  HE2 PHE A  32       8.171  -2.159 -15.582  1.00 48.11           H  
ATOM    448  CZ  PHE A  32       8.949  -3.981 -16.445  1.00 48.11           C  
ATOM    449  HZ  PHE A  32       9.242  -3.518 -17.375  1.00 48.11           H  
ATOM    450  OXT PHE A  32       6.549  -8.273 -14.571  1.00 48.11           O  
TER     451      PHE A  32                                                       
END   
