# Supplementary material for: δ‐Conotoxin Structure Prediction and Analysis through Large‐Scale Comparative and Deep Learning Modeling Approaches
Source: Adv Sci (Weinh). 2024 Jul 21;11(35):2404786. doi: 10.1002/advs.202404786 (PMC11425241; doi:10.1002/advs.202404786)
Supplement: Supplementary file 2 — Supporting Information [file ADVS-11-2404786-s001.gz › Data/Alphafold_results/MVID/ranked_1.pdb]

ATOM      1  N   GLU A   1      -2.500   6.753  14.635  1.00 55.29           N  
ATOM      2  H   GLU A   1      -1.496   6.857  14.590  1.00 55.29           H  
ATOM      3  H2  GLU A   1      -2.870   7.687  14.739  1.00 55.29           H  
ATOM      4  H3  GLU A   1      -2.748   6.176  15.426  1.00 55.29           H  
ATOM      5  CA  GLU A   1      -2.963   6.182  13.349  1.00 55.29           C  
ATOM      6  HA  GLU A   1      -3.979   5.804  13.462  1.00 55.29           H  
ATOM      7  C   GLU A   1      -2.065   5.021  12.924  1.00 55.29           C  
ATOM      8  CB  GLU A   1      -2.990   7.254  12.249  1.00 55.29           C  
ATOM      9  HB2 GLU A   1      -3.955   7.761  12.278  1.00 55.29           H  
ATOM     10  HB3 GLU A   1      -2.933   6.739  11.290  1.00 55.29           H  
ATOM     11  O   GLU A   1      -0.855   5.139  13.058  1.00 55.29           O  
ATOM     12  CG  GLU A   1      -1.857   8.296  12.311  1.00 55.29           C  
ATOM     13  HG2 GLU A   1      -0.977   7.885  12.805  1.00 55.29           H  
ATOM     14  HG3 GLU A   1      -1.571   8.531  11.286  1.00 55.29           H  
ATOM     15  CD  GLU A   1      -2.307   9.579  13.005  1.00 55.29           C  
ATOM     16  OE1 GLU A   1      -2.851   9.424  14.126  1.00 55.29           O  
ATOM     17  OE2 GLU A   1      -2.125  10.649  12.402  1.00 55.29           O  
ATOM     18  N   ALA A   2      -2.619   3.898  12.455  1.00 70.37           N  
ATOM     19  H   ALA A   2      -3.616   3.849  12.301  1.00 70.37           H  
ATOM     20  CA  ALA A   2      -1.808   2.845  11.839  1.00 70.37           C  
ATOM     21  HA  ALA A   2      -0.886   2.711  12.404  1.00 70.37           H  
ATOM     22  C   ALA A   2      -1.452   3.290  10.417  1.00 70.37           C  
ATOM     23  CB  ALA A   2      -2.575   1.515  11.855  1.00 70.37           C  
ATOM     24  HB1 ALA A   2      -2.792   1.223  12.883  1.00 70.37           H  
ATOM     25  HB2 ALA A   2      -1.967   0.740  11.389  1.00 70.37           H  
ATOM     26  HB3 ALA A   2      -3.508   1.611  11.299  1.00 70.37           H  
ATOM     27  O   ALA A   2      -2.355   3.537   9.617  1.00 70.37           O  
ATOM     28  N   CYS A   3      -0.161   3.427  10.129  1.00 75.85           N  
ATOM     29  H   CYS A   3       0.538   3.216  10.827  1.00 75.85           H  
ATOM     30  CA  CYS A   3       0.316   3.739   8.794  1.00 75.85           C  
ATOM     31  HA  CYS A   3      -0.560   3.823   8.151  1.00 75.85           H  
ATOM     32  C   CYS A   3       1.143   2.578   8.229  1.00 75.85           C  
ATOM     33  CB  CYS A   3       1.002   5.114   8.785  1.00 75.85           C  
ATOM     34  HB2 CYS A   3       1.229   5.388   7.755  1.00 75.85           H  
ATOM     35  HB3 CYS A   3       0.290   5.847   9.164  1.00 75.85           H  
ATOM     36  O   CYS A   3       1.704   1.770   8.970  1.00 75.85           O  
ATOM     37  SG  CYS A   3       2.514   5.254   9.763  1.00 75.85           S  
ATOM     38  N   TYR A   4       1.172   2.465   6.906  1.00 77.20           N  
ATOM     39  H   TYR A   4       0.661   3.149   6.368  1.00 77.20           H  
ATOM     40  CA  TYR A   4       1.855   1.396   6.190  1.00 77.20           C  
ATOM     41  HA  TYR A   4       1.947   0.528   6.843  1.00 77.20           H  
ATOM     42  C   TYR A   4       3.262   1.833   5.780  1.00 77.20           C  
ATOM     43  CB  TYR A   4       1.004   0.989   4.987  1.00 77.20           C  
ATOM     44  HB2 TYR A   4       0.833   1.873   4.373  1.00 77.20           H  
ATOM     45  HB3 TYR A   4       1.561   0.266   4.390  1.00 77.20           H  
ATOM     46  O   TYR A   4       3.446   2.921   5.232  1.00 77.20           O  
ATOM     47  CG  TYR A   4      -0.334   0.378   5.348  1.00 77.20           C  
ATOM     48  CD1 TYR A   4      -0.399  -0.943   5.831  1.00 77.20           C  
ATOM     49  HD1 TYR A   4       0.508  -1.514   5.967  1.00 77.20           H  
ATOM     50  CD2 TYR A   4      -1.513   1.135   5.209  1.00 77.20           C  
ATOM     51  HD2 TYR A   4      -1.456   2.154   4.854  1.00 77.20           H  
ATOM     52  CE1 TYR A   4      -1.642  -1.519   6.152  1.00 77.20           C  
ATOM     53  HE1 TYR A   4      -1.703  -2.533   6.518  1.00 77.20           H  
ATOM     54  CE2 TYR A   4      -2.759   0.568   5.538  1.00 77.20           C  
ATOM     55  HE2 TYR A   4      -3.661   1.151   5.435  1.00 77.20           H  
ATOM     56  OH  TYR A   4      -4.022  -1.318   6.318  1.00 77.20           O  
ATOM     57  HH  TYR A   4      -4.743  -0.706   6.154  1.00 77.20           H  
ATOM     58  CZ  TYR A   4      -2.823  -0.765   6.003  1.00 77.20           C  
ATOM     59  N   ASN A   5       4.252   0.975   6.027  1.00 78.15           N  
ATOM     60  H   ASN A   5       4.032   0.100   6.482  1.00 78.15           H  
ATOM     61  CA  ASN A   5       5.637   1.219   5.625  1.00 78.15           C  
ATOM     62  HA  ASN A   5       5.917   2.227   5.933  1.00 78.15           H  
ATOM     63  C   ASN A   5       5.805   1.152   4.100  1.00 78.15           C  
ATOM     64  CB  ASN A   5       6.559   0.208   6.333  1.00 78.15           C  
ATOM     65  HB2 ASN A   5       7.546   0.225   5.871  1.00 78.15           H  
ATOM     66  HB3 ASN A   5       6.155  -0.798   6.215  1.00 78.15           H  
ATOM     67  O   ASN A   5       5.003   0.531   3.395  1.00 78.15           O  
ATOM     68  CG  ASN A   5       6.755   0.524   7.802  1.00 78.15           C  
ATOM     69  ND2 ASN A   5       6.868  -0.477   8.643  1.00 78.15           N  
ATOM     70 HD21 ASN A   5       7.021  -0.218   9.607  1.00 78.15           H  
ATOM     71 HD22 ASN A   5       6.851  -1.433   8.317  1.00 78.15           H  
ATOM     72  OD1 ASN A   5       6.827   1.665   8.215  1.00 78.15           O  
ATOM     73  N   ALA A   6       6.895   1.734   3.604  1.00 79.73           N  
ATOM     74  H   ALA A   6       7.514   2.221   4.236  1.00 79.73           H  
ATOM     75  CA  ALA A   6       7.311   1.630   2.208  1.00 79.73           C  
ATOM     76  HA  ALA A   6       6.607   2.197   1.598  1.00 79.73           H  
ATOM     77  C   ALA A   6       7.347   0.166   1.730  1.00 79.73           C  
ATOM     78  CB  ALA A   6       8.696   2.260   2.078  1.00 79.73           C  
ATOM     79  HB1 ALA A   6       8.862   2.595   1.054  1.00 79.73           H  
ATOM     80  HB2 ALA A   6       9.465   1.535   2.345  1.00 79.73           H  
ATOM     81  HB3 ALA A   6       8.782   3.099   2.768  1.00 79.73           H  
ATOM     82  O   ALA A   6       7.768  -0.726   2.464  1.00 79.73           O  
ATOM     83  N   GLY A   7       6.886  -0.088   0.508  1.00 77.05           N  
ATOM     84  H   GLY A   7       6.570   0.695  -0.046  1.00 77.05           H  
ATOM     85  CA  GLY A   7       6.762  -1.422  -0.082  1.00 77.05           C  
ATOM     86  HA2 GLY A   7       6.722  -1.324  -1.167  1.00 77.05           H  
ATOM     87  HA3 GLY A   7       7.644  -2.009   0.175  1.00 77.05           H  
ATOM     88  C   GLY A   7       5.527  -2.209   0.365  1.00 77.05           C  
ATOM     89  O   GLY A   7       5.235  -3.253  -0.213  1.00 77.05           O  
ATOM     90  N   THR A   8       4.766  -1.723   1.350  1.00 81.97           N  
ATOM     91  H   THR A   8       5.044  -0.868   1.810  1.00 81.97           H  
ATOM     92  CA  THR A   8       3.532  -2.397   1.775  1.00 81.97           C  
ATOM     93  HA  THR A   8       3.731  -3.469   1.806  1.00 81.97           H  
ATOM     94  C   THR A   8       2.414  -2.143   0.772  1.00 81.97           C  
ATOM     95  CB  THR A   8       3.075  -1.973   3.174  1.00 81.97           C  
ATOM     96  HB  THR A   8       2.690  -0.955   3.124  1.00 81.97           H  
ATOM     97  O   THR A   8       2.269  -1.037   0.249  1.00 81.97           O  
ATOM     98  CG2 THR A   8       1.998  -2.904   3.734  1.00 81.97           C  
ATOM     99 HG21 THR A   8       1.040  -2.701   3.256  1.00 81.97           H  
ATOM    100 HG22 THR A   8       1.900  -2.741   4.807  1.00 81.97           H  
ATOM    101 HG23 THR A   8       2.278  -3.945   3.574  1.00 81.97           H  
ATOM    102  OG1 THR A   8       4.145  -1.999   4.086  1.00 81.97           O  
ATOM    103  HG1 THR A   8       4.678  -1.230   3.873  1.00 81.97           H  
ATOM    104  N   PHE A   9       1.590  -3.160   0.526  1.00 80.33           N  
ATOM    105  H   PHE A   9       1.758  -4.045   0.982  1.00 80.33           H  
ATOM    106  CA  PHE A   9       0.409  -3.033  -0.317  1.00 80.33           C  
ATOM    107  HA  PHE A   9       0.706  -2.555  -1.250  1.00 80.33           H  
ATOM    108  C   PHE A   9      -0.646  -2.158   0.378  1.00 80.33           C  
ATOM    109  CB  PHE A   9      -0.113  -4.433  -0.650  1.00 80.33           C  
ATOM    110  HB2 PHE A   9       0.719  -5.042  -1.001  1.00 80.33           H  
ATOM    111  HB3 PHE A   9      -0.498  -4.903   0.255  1.00 80.33           H  
ATOM    112  O   PHE A   9      -1.244  -2.567   1.371  1.00 80.33           O  
ATOM    113  CG  PHE A   9      -1.181  -4.449  -1.723  1.00 80.33           C  
ATOM    114  CD1 PHE A   9      -2.540  -4.563  -1.376  1.00 80.33           C  
ATOM    115  HD1 PHE A   9      -2.828  -4.610  -0.336  1.00 80.33           H  
ATOM    116  CD2 PHE A   9      -0.809  -4.383  -3.078  1.00 80.33           C  
ATOM    117  HD2 PHE A   9       0.232  -4.285  -3.350  1.00 80.33           H  
ATOM    118  CE1 PHE A   9      -3.520  -4.634  -2.383  1.00 80.33           C  
ATOM    119  HE1 PHE A   9      -4.560  -4.744  -2.113  1.00 80.33           H  
ATOM    120  CE2 PHE A   9      -1.788  -4.454  -4.082  1.00 80.33           C  
ATOM    121  HE2 PHE A   9      -1.495  -4.416  -5.121  1.00 80.33           H  
ATOM    122  CZ  PHE A   9      -3.144  -4.576  -3.737  1.00 80.33           C  
ATOM    123  HZ  PHE A   9      -3.893  -4.637  -4.513  1.00 80.33           H  
ATOM    124  N   CYS A  10      -0.871  -0.952  -0.141  1.00 80.03           N  
ATOM    125  H   CYS A  10      -0.371  -0.708  -0.984  1.00 80.03           H  
ATOM    126  CA  CYS A  10      -1.913  -0.042   0.332  1.00 80.03           C  
ATOM    127  HA  CYS A  10      -2.040  -0.194   1.404  1.00 80.03           H  
ATOM    128  C   CYS A  10      -3.287  -0.346  -0.308  1.00 80.03           C  
ATOM    129  CB  CYS A  10      -1.443   1.409   0.142  1.00 80.03           C  
ATOM    130  HB2 CYS A  10      -1.234   1.835   1.124  1.00 80.03           H  
ATOM    131  HB3 CYS A  10      -0.513   1.430  -0.427  1.00 80.03           H  
ATOM    132  O   CYS A  10      -4.318   0.024   0.250  1.00 80.03           O  
ATOM    133  SG  CYS A  10      -2.648   2.468  -0.686  1.00 80.03           S  
ATOM    134  N   GLY A  11      -3.337  -1.076  -1.430  1.00 75.13           N  
ATOM    135  H   GLY A  11      -2.462  -1.356  -1.851  1.00 75.13           H  
ATOM    136  CA  GLY A  11      -4.590  -1.440  -2.104  1.00 75.13           C  
ATOM    137  HA2 GLY A  11      -5.262  -1.889  -1.373  1.00 75.13           H  
ATOM    138  HA3 GLY A  11      -4.374  -2.182  -2.873  1.00 75.13           H  
ATOM    139  C   GLY A  11      -5.314  -0.269  -2.784  1.00 75.13           C  
ATOM    140  O   GLY A  11      -4.740   0.790  -3.013  1.00 75.13           O  
ATOM    141  N   ILE A  12      -6.572  -0.490  -3.203  1.00 67.70           N  
ATOM    142  H   ILE A  12      -6.959  -1.410  -3.049  1.00 67.70           H  
ATOM    143  CA  ILE A  12      -7.399   0.501  -3.941  1.00 67.70           C  
ATOM    144  HA  ILE A  12      -6.814   0.920  -4.759  1.00 67.70           H  
ATOM    145  C   ILE A  12      -7.811   1.670  -3.039  1.00 67.70           C  
ATOM    146  CB  ILE A  12      -8.669  -0.181  -4.522  1.00 67.70           C  
ATOM    147  HB  ILE A  12      -9.187  -0.670  -3.697  1.00 67.70           H  
ATOM    148  O   ILE A  12      -8.068   2.780  -3.503  1.00 67.70           O  
ATOM    149  CG1 ILE A  12      -8.314  -1.253  -5.576  1.00 67.70           C  
ATOM    150 HG12 ILE A  12      -8.135  -0.769  -6.537  1.00 67.70           H  
ATOM    151 HG13 ILE A  12      -7.407  -1.784  -5.288  1.00 67.70           H  
ATOM    152  CG2 ILE A  12      -9.646   0.830  -5.161  1.00 67.70           C  
ATOM    153 HG21 ILE A  12     -10.088   1.473  -4.401  1.00 67.70           H  
ATOM    154 HG22 ILE A  12     -10.466   0.320  -5.666  1.00 67.70           H  
ATOM    155 HG23 ILE A  12      -9.121   1.451  -5.887  1.00 67.70           H  
ATOM    156  CD1 ILE A  12      -9.414  -2.301  -5.777  1.00 67.70           C  
ATOM    157 HD11 ILE A  12      -9.075  -3.039  -6.504  1.00 67.70           H  
ATOM    158 HD12 ILE A  12     -10.330  -1.843  -6.150  1.00 67.70           H  
ATOM    159 HD13 ILE A  12      -9.619  -2.807  -4.834  1.00 67.70           H  
ATOM    160  N   LYS A  13      -7.910   1.417  -1.735  1.00 59.28           N  
ATOM    161  H   LYS A  13      -7.516   0.550  -1.397  1.00 59.28           H  
ATOM    162  CA  LYS A  13      -8.193   2.464  -0.764  1.00 59.28           C  
ATOM    163  HA  LYS A  13      -8.870   3.190  -1.215  1.00 59.28           H  
ATOM    164  C   LYS A  13      -6.862   3.133  -0.456  1.00 59.28           C  
ATOM    165  CB  LYS A  13      -8.856   1.872   0.484  1.00 59.28           C  
ATOM    166  HB2 LYS A  13      -8.906   2.635   1.261  1.00 59.28           H  
ATOM    167  HB3 LYS A  13      -8.269   1.030   0.852  1.00 59.28           H  
ATOM    168  O   LYS A  13      -5.964   2.405  -0.056  1.00 59.28           O  
ATOM    169  CG  LYS A  13     -10.279   1.417   0.132  1.00 59.28           C  
ATOM    170  HG2 LYS A  13     -10.841   2.283  -0.219  1.00 59.28           H  
ATOM    171  HG3 LYS A  13     -10.238   0.699  -0.687  1.00 59.28           H  
ATOM    172  CD  LYS A  13     -11.008   0.747   1.305  1.00 59.28           C  
ATOM    173  HD2 LYS A  13     -10.380   0.735   2.196  1.00 59.28           H  
ATOM    174  HD3 LYS A  13     -11.219  -0.284   1.021  1.00 59.28           H  
ATOM    175  CE  LYS A  13     -12.319   1.485   1.606  1.00 59.28           C  
ATOM    176  HE2 LYS A  13     -12.097   2.343   2.240  1.00 59.28           H  
ATOM    177  HE3 LYS A  13     -12.727   1.865   0.669  1.00 59.28           H  
ATOM    178  NZ  LYS A  13     -13.317   0.595   2.249  1.00 59.28           N  
ATOM    179  HZ1 LYS A  13     -12.946   0.210   3.106  1.00 59.28           H  
ATOM    180  HZ2 LYS A  13     -14.157   1.111   2.468  1.00 59.28           H  
ATOM    181  HZ3 LYS A  13     -13.562  -0.165   1.631  1.00 59.28           H  
ATOM    182  N   PRO A  14      -6.721   4.459  -0.607  1.00 58.57           N  
ATOM    183  CA  PRO A  14      -5.526   5.162  -0.164  1.00 58.57           C  
ATOM    184  HA  PRO A  14      -4.636   4.730  -0.623  1.00 58.57           H  
ATOM    185  C   PRO A  14      -5.425   5.015   1.360  1.00 58.57           C  
ATOM    186  CB  PRO A  14      -5.698   6.604  -0.656  1.00 58.57           C  
ATOM    187  HB2 PRO A  14      -5.234   7.329   0.012  1.00 58.57           H  
ATOM    188  HB3 PRO A  14      -5.276   6.693  -1.657  1.00 58.57           H  
ATOM    189  O   PRO A  14      -5.978   5.799   2.126  1.00 58.57           O  
ATOM    190  CG  PRO A  14      -7.214   6.783  -0.730  1.00 58.57           C  
ATOM    191  HG2 PRO A  14      -7.600   7.054   0.253  1.00 58.57           H  
ATOM    192  HG3 PRO A  14      -7.497   7.532  -1.471  1.00 58.57           H  
ATOM    193  CD  PRO A  14      -7.715   5.394  -1.111  1.00 58.57           C  
ATOM    194  HD2 PRO A  14      -7.774   5.306  -2.196  1.00 58.57           H  
ATOM    195  HD3 PRO A  14      -8.694   5.227  -0.663  1.00 58.57           H  
ATOM    196  N   GLY A  15      -4.812   3.922   1.805  1.00 60.79           N  
ATOM    197  H   GLY A  15      -4.515   3.243   1.119  1.00 60.79           H  
ATOM    198  CA  GLY A  15      -4.456   3.693   3.190  1.00 60.79           C  
ATOM    199  HA2 GLY A  15      -5.313   3.897   3.833  1.00 60.79           H  
ATOM    200  HA3 GLY A  15      -4.131   2.662   3.327  1.00 60.79           H  
ATOM    201  C   GLY A  15      -3.310   4.625   3.545  1.00 60.79           C  
ATOM    202  O   GLY A  15      -2.478   4.935   2.694  1.00 60.79           O  
ATOM    203  N   LEU A  16      -3.291   5.091   4.791  1.00 71.12           N  
ATOM    204  H   LEU A  16      -4.011   4.794   5.434  1.00 71.12           H  
ATOM    205  CA  LEU A  16      -2.278   6.007   5.298  1.00 71.12           C  
ATOM    206  HA  LEU A  16      -2.283   6.925   4.710  1.00 71.12           H  
ATOM    207  C   LEU A  16      -0.897   5.353   5.161  1.00 71.12           C  
ATOM    208  CB  LEU A  16      -2.570   6.349   6.775  1.00 71.12           C  
ATOM    209  HB2 LEU A  16      -1.683   6.861   7.149  1.00 71.12           H  
ATOM    210  HB3 LEU A  16      -2.675   5.433   7.355  1.00 71.12           H  
ATOM    211  O   LEU A  16      -0.512   4.539   5.989  1.00 71.12           O  
ATOM    212  CG  LEU A  16      -3.779   7.269   7.037  1.00 71.12           C  
ATOM    213  HG  LEU A  16      -3.794   8.073   6.301  1.00 71.12           H  
ATOM    214  CD1 LEU A  16      -5.122   6.529   7.009  1.00 71.12           C  
ATOM    215 HD11 LEU A  16      -5.087   5.663   7.669  1.00 71.12           H  
ATOM    216 HD12 LEU A  16      -5.915   7.201   7.339  1.00 71.12           H  
ATOM    217 HD13 LEU A  16      -5.355   6.218   5.990  1.00 71.12           H  
ATOM    218  CD2 LEU A  16      -3.634   7.890   8.426  1.00 71.12           C  
ATOM    219 HD21 LEU A  16      -3.620   7.102   9.179  1.00 71.12           H  
ATOM    220 HD22 LEU A  16      -4.464   8.568   8.622  1.00 71.12           H  
ATOM    221 HD23 LEU A  16      -2.708   8.463   8.486  1.00 71.12           H  
ATOM    222  N   CYS A  17      -0.150   5.653   4.109  1.00 79.12           N  
ATOM    223  H   CYS A  17      -0.538   6.232   3.378  1.00 79.12           H  
ATOM    224  CA  CYS A  17       1.253   5.277   4.036  1.00 79.12           C  
ATOM    225  HA  CYS A  17       1.380   4.253   4.388  1.00 79.12           H  
ATOM    226  C   CYS A  17       2.047   6.220   4.961  1.00 79.12           C  
ATOM    227  CB  CYS A  17       1.696   5.330   2.576  1.00 79.12           C  
ATOM    228  HB2 CYS A  17       1.514   6.344   2.220  1.00 79.12           H  
ATOM    229  HB3 CYS A  17       2.765   5.122   2.531  1.00 79.12           H  
ATOM    230  O   CYS A  17       1.772   7.420   5.007  1.00 79.12           O  
ATOM    231  SG  CYS A  17       0.878   4.205   1.414  1.00 79.12           S  
ATOM    232  N   CYS A  18       3.001   5.698   5.736  1.00 82.84           N  
ATOM    233  H   CYS A  18       3.222   4.716   5.649  1.00 82.84           H  
ATOM    234  CA  CYS A  18       3.797   6.501   6.669  1.00 82.84           C  
ATOM    235  HA  CYS A  18       3.137   7.107   7.289  1.00 82.84           H  
ATOM    236  C   CYS A  18       4.742   7.423   5.883  1.00 82.84           C  
ATOM    237  CB  CYS A  18       4.641   5.594   7.582  1.00 82.84           C  
ATOM    238  HB2 CYS A  18       5.375   5.081   6.960  1.00 82.84           H  
ATOM    239  HB3 CYS A  18       5.205   6.235   8.259  1.00 82.84           H  
ATOM    240  O   CYS A  18       5.753   6.944   5.375  1.00 82.84           O  
ATOM    241  SG  CYS A  18       3.847   4.316   8.583  1.00 82.84           S  
ATOM    242  N   SER A  19       4.422   8.717   5.749  1.00 79.62           N  
ATOM    243  H   SER A  19       3.567   9.049   6.173  1.00 79.62           H  
ATOM    244  CA  SER A  19       5.221   9.683   4.958  1.00 79.62           C  
ATOM    245  HA  SER A  19       4.607  10.573   4.814  1.00 79.62           H  
ATOM    246  C   SER A  19       5.576   9.190   3.547  1.00 79.62           C  
ATOM    247  CB  SER A  19       6.471  10.125   5.721  1.00 79.62           C  
ATOM    248  HB2 SER A  19       7.064   9.255   6.003  1.00 79.62           H  
ATOM    249  HB3 SER A  19       7.075  10.775   5.089  1.00 79.62           H  
ATOM    250  O   SER A  19       6.613   9.518   2.974  1.00 79.62           O  
ATOM    251  OG  SER A  19       6.088  10.852   6.871  1.00 79.62           O  
ATOM    252  HG  SER A  19       6.888  11.185   7.284  1.00 79.62           H  
ATOM    253  N   ALA A  20       4.697   8.371   2.994  1.00 78.94           N  
ATOM    254  H   ALA A  20       3.839   8.203   3.500  1.00 78.94           H  
ATOM    255  CA  ALA A  20       4.818   7.750   1.695  1.00 78.94           C  
ATOM    256  HA  ALA A  20       5.628   8.207   1.127  1.00 78.94           H  
ATOM    257  C   ALA A  20       3.518   8.020   0.940  1.00 78.94           C  
ATOM    258  CB  ALA A  20       5.143   6.261   1.909  1.00 78.94           C  
ATOM    259  HB1 ALA A  20       4.840   5.670   1.044  1.00 78.94           H  
ATOM    260  HB2 ALA A  20       6.216   6.146   2.067  1.00 78.94           H  
ATOM    261  HB3 ALA A  20       4.651   5.886   2.806  1.00 78.94           H  
ATOM    262  O   ALA A  20       2.486   8.314   1.549  1.00 78.94           O  
ATOM    263  N   ILE A  21       3.546   7.921  -0.383  1.00 80.70           N  
ATOM    264  H   ILE A  21       4.409   7.640  -0.826  1.00 80.70           H  
ATOM    265  CA  ILE A  21       2.314   7.914  -1.169  1.00 80.70           C  
ATOM    266  HA  ILE A  21       1.487   8.241  -0.537  1.00 80.70           H  
ATOM    267  C   ILE A  21       1.974   6.503  -1.583  1.00 80.70           C  
ATOM    268  CB  ILE A  21       2.333   8.875  -2.362  1.00 80.70           C  
ATOM    269  HB  ILE A  21       1.399   8.727  -2.904  1.00 80.70           H  
ATOM    270  O   ILE A  21       2.846   5.690  -1.871  1.00 80.70           O  
ATOM    271  CG1 ILE A  21       3.484   8.575  -3.341  1.00 80.70           C  
ATOM    272 HG12 ILE A  21       4.439   8.871  -2.907  1.00 80.70           H  
ATOM    273 HG13 ILE A  21       3.510   7.501  -3.527  1.00 80.70           H  
ATOM    274  CG2 ILE A  21       2.293  10.300  -1.793  1.00 80.70           C  
ATOM    275 HG21 ILE A  21       2.175  11.025  -2.598  1.00 80.70           H  
ATOM    276 HG22 ILE A  21       1.433  10.411  -1.132  1.00 80.70           H  
ATOM    277 HG23 ILE A  21       3.190  10.500  -1.207  1.00 80.70           H  
ATOM    278  CD1 ILE A  21       3.284   9.228  -4.710  1.00 80.70           C  
ATOM    279 HD11 ILE A  21       4.174   9.088  -5.322  1.00 80.70           H  
ATOM    280 HD12 ILE A  21       3.078  10.294  -4.603  1.00 80.70           H  
ATOM    281 HD13 ILE A  21       2.433   8.765  -5.209  1.00 80.70           H  
ATOM    282  N   CYS A  22       0.685   6.216  -1.638  1.00 80.80           N  
ATOM    283  H   CYS A  22       0.005   6.924  -1.400  1.00 80.80           H  
ATOM    284  CA  CYS A  22       0.233   4.998  -2.267  1.00 80.80           C  
ATOM    285  HA  CYS A  22       0.908   4.181  -2.014  1.00 80.80           H  
ATOM    286  C   CYS A  22       0.221   5.190  -3.781  1.00 80.80           C  
ATOM    287  CB  CYS A  22      -1.132   4.648  -1.723  1.00 80.80           C  
ATOM    288  HB2 CYS A  22      -1.861   5.404  -2.013  1.00 80.80           H  
ATOM    289  HB3 CYS A  22      -1.075   4.618  -0.635  1.00 80.80           H  
ATOM    290  O   CYS A  22      -0.640   5.890  -4.315  1.00 80.80           O  
ATOM    291  SG  CYS A  22      -1.673   3.046  -2.321  1.00 80.80           S  
ATOM    292  N   LEU A  23       1.179   4.575  -4.466  1.00 80.62           N  
ATOM    293  H   LEU A  23       1.828   3.989  -3.962  1.00 80.62           H  
ATOM    294  CA  LEU A  23       1.294   4.603  -5.915  1.00 80.62           C  
ATOM    295  HA  LEU A  23       0.444   5.145  -6.329  1.00 80.62           H  
ATOM    296  C   LEU A  23       1.244   3.166  -6.433  1.00 80.62           C  
ATOM    297  CB  LEU A  23       2.574   5.362  -6.294  1.00 80.62           C  
ATOM    298  HB2 LEU A  23       3.440   4.751  -6.037  1.00 80.62           H  
ATOM    299  HB3 LEU A  23       2.619   6.268  -5.689  1.00 80.62           H  
ATOM    300  O   LEU A  23       1.952   2.297  -5.938  1.00 80.62           O  
ATOM    301  CG  LEU A  23       2.612   5.754  -7.784  1.00 80.62           C  
ATOM    302  HG  LEU A  23       1.627   5.602  -8.226  1.00 80.62           H  
ATOM    303  CD1 LEU A  23       2.971   7.229  -7.964  1.00 80.62           C  
ATOM    304 HD11 LEU A  23       2.959   7.483  -9.024  1.00 80.62           H  
ATOM    305 HD12 LEU A  23       3.965   7.431  -7.564  1.00 80.62           H  
ATOM    306 HD13 LEU A  23       2.239   7.852  -7.450  1.00 80.62           H  
ATOM    307  CD2 LEU A  23       3.617   4.907  -8.563  1.00 80.62           C  
ATOM    308 HD21 LEU A  23       4.627   5.092  -8.199  1.00 80.62           H  
ATOM    309 HD22 LEU A  23       3.380   3.850  -8.438  1.00 80.62           H  
ATOM    310 HD23 LEU A  23       3.567   5.159  -9.622  1.00 80.62           H  
ATOM    311  N   SER A  24       0.373   2.893  -7.407  1.00 82.27           N  
ATOM    312  H   SER A  24      -0.129   3.656  -7.836  1.00 82.27           H  
ATOM    313  CA  SER A  24       0.192   1.540  -7.962  1.00 82.27           C  
ATOM    314  HA  SER A  24      -0.688   1.562  -8.604  1.00 82.27           H  
ATOM    315  C   SER A  24      -0.083   0.468  -6.897  1.00 82.27           C  
ATOM    316  CB  SER A  24       1.384   1.166  -8.852  1.00 82.27           C  
ATOM    317  HB2 SER A  24       2.300   1.158  -8.261  1.00 82.27           H  
ATOM    318  HB3 SER A  24       1.229   0.173  -9.275  1.00 82.27           H  
ATOM    319  O   SER A  24       0.471  -0.627  -6.947  1.00 82.27           O  
ATOM    320  OG  SER A  24       1.497   2.103  -9.905  1.00 82.27           O  
ATOM    321  HG  SER A  24       2.325   1.941 -10.363  1.00 82.27           H  
ATOM    322  N   PHE A  25      -0.948   0.787  -5.926  1.00 81.14           N  
ATOM    323  H   PHE A  25      -1.353   1.712  -5.952  1.00 81.14           H  
ATOM    324  CA  PHE A  25      -1.343  -0.091  -4.814  1.00 81.14           C  
ATOM    325  HA  PHE A  25      -2.120   0.440  -4.264  1.00 81.14           H  
ATOM    326  C   PHE A  25      -0.249  -0.394  -3.785  1.00 81.14           C  
ATOM    327  CB  PHE A  25      -1.978  -1.392  -5.335  1.00 81.14           C  
ATOM    328  HB2 PHE A  25      -2.497  -1.868  -4.503  1.00 81.14           H  
ATOM    329  HB3 PHE A  25      -1.190  -2.072  -5.658  1.00 81.14           H  
ATOM    330  O   PHE A  25      -0.497  -1.177  -2.869  1.00 81.14           O  
ATOM    331  CG  PHE A  25      -2.967  -1.213  -6.463  1.00 81.14           C  
ATOM    332  CD1 PHE A  25      -4.258  -0.757  -6.171  1.00 81.14           C  
ATOM    333  HD1 PHE A  25      -4.526  -0.528  -5.150  1.00 81.14           H  
ATOM    334  CD2 PHE A  25      -2.596  -1.451  -7.799  1.00 81.14           C  
ATOM    335  HD2 PHE A  25      -1.601  -1.799  -8.032  1.00 81.14           H  
ATOM    336  CE1 PHE A  25      -5.181  -0.531  -7.201  1.00 81.14           C  
ATOM    337  HE1 PHE A  25      -6.152  -0.115  -6.979  1.00 81.14           H  
ATOM    338  CE2 PHE A  25      -3.522  -1.230  -8.834  1.00 81.14           C  
ATOM    339  HE2 PHE A  25      -3.236  -1.409  -9.860  1.00 81.14           H  
ATOM    340  CZ  PHE A  25      -4.818  -0.777  -8.534  1.00 81.14           C  
ATOM    341  HZ  PHE A  25      -5.523  -0.594  -9.331  1.00 81.14           H  
ATOM    342  N   VAL A  26       0.926   0.228  -3.880  1.00 82.54           N  
ATOM    343  H   VAL A  26       1.094   0.853  -4.656  1.00 82.54           H  
ATOM    344  CA  VAL A  26       2.021   0.073  -2.917  1.00 82.54           C  
ATOM    345  HA  VAL A  26       1.668  -0.522  -2.075  1.00 82.54           H  
ATOM    346  C   VAL A  26       2.434   1.423  -2.341  1.00 82.54           C  
ATOM    347  CB  VAL A  26       3.222  -0.687  -3.513  1.00 82.54           C  
ATOM    348  HB  VAL A  26       4.017  -0.700  -2.768  1.00 82.54           H  
ATOM    349  O   VAL A  26       2.388   2.448  -3.015  1.00 82.54           O  
ATOM    350  CG1 VAL A  26       2.842  -2.143  -3.814  1.00 82.54           C  
ATOM    351 HG11 VAL A  26       3.720  -2.683  -4.168  1.00 82.54           H  
ATOM    352 HG12 VAL A  26       2.067  -2.184  -4.579  1.00 82.54           H  
ATOM    353 HG13 VAL A  26       2.483  -2.625  -2.904  1.00 82.54           H  
ATOM    354  CG2 VAL A  26       3.780  -0.059  -4.794  1.00 82.54           C  
ATOM    355 HG21 VAL A  26       3.048  -0.121  -5.599  1.00 82.54           H  
ATOM    356 HG22 VAL A  26       4.684  -0.587  -5.099  1.00 82.54           H  
ATOM    357 HG23 VAL A  26       4.032   0.988  -4.622  1.00 82.54           H  
ATOM    358  N   CYS A  27       2.822   1.441  -1.072  1.00 87.18           N  
ATOM    359  H   CYS A  27       2.794   0.583  -0.540  1.00 87.18           H  
ATOM    360  CA  CYS A  27       3.367   2.633  -0.437  1.00 87.18           C  
ATOM    361  HA  CYS A  27       2.753   3.495  -0.696  1.00 87.18           H  
ATOM    362  C   CYS A  27       4.795   2.880  -0.934  1.00 87.18           C  
ATOM    363  CB  CYS A  27       3.329   2.451   1.081  1.00 87.18           C  
ATOM    364  HB2 CYS A  27       3.856   1.532   1.335  1.00 87.18           H  
ATOM    365  HB3 CYS A  27       3.863   3.278   1.549  1.00 87.18           H  
ATOM    366  O   CYS A  27       5.661   2.027  -0.758  1.00 87.18           O  
ATOM    367  SG  CYS A  27       1.668   2.374   1.794  1.00 87.18           S  
ATOM    368  N   ILE A  28       5.060   4.046  -1.512  1.00 81.34           N  
ATOM    369  H   ILE A  28       4.299   4.693  -1.661  1.00 81.34           H  
ATOM    370  CA  ILE A  28       6.394   4.481  -1.926  1.00 81.34           C  
ATOM    371  HA  ILE A  28       7.111   3.694  -1.691  1.00 81.34           H  
ATOM    372  C   ILE A  28       6.811   5.703  -1.106  1.00 81.34           C  
ATOM    373  CB  ILE A  28       6.483   4.703  -3.453  1.00 81.34           C  
ATOM    374  HB  ILE A  28       7.506   5.009  -3.671  1.00 81.34           H  
ATOM    375  O   ILE A  28       6.069   6.681  -1.001  1.00 81.34           O  
ATOM    376  CG1 ILE A  28       5.532   5.798  -3.975  1.00 81.34           C  
ATOM    377 HG12 ILE A  28       4.502   5.444  -3.921  1.00 81.34           H  
ATOM    378 HG13 ILE A  28       5.635   6.692  -3.361  1.00 81.34           H  
ATOM    379  CG2 ILE A  28       6.219   3.373  -4.185  1.00 81.34           C  
ATOM    380 HG21 ILE A  28       6.478   3.463  -5.240  1.00 81.34           H  
ATOM    381 HG22 ILE A  28       5.169   3.096  -4.098  1.00 81.34           H  
ATOM    382 HG23 ILE A  28       6.832   2.582  -3.751  1.00 81.34           H  
ATOM    383  CD1 ILE A  28       5.840   6.244  -5.405  1.00 81.34           C  
ATOM    384 HD11 ILE A  28       6.866   6.608  -5.464  1.00 81.34           H  
ATOM    385 HD12 ILE A  28       5.712   5.417  -6.104  1.00 81.34           H  
ATOM    386 HD13 ILE A  28       5.165   7.053  -5.681  1.00 81.34           H  
ATOM    387  N   SER A  29       7.983   5.632  -0.481  1.00 77.98           N  
ATOM    388  H   SER A  29       8.558   4.808  -0.587  1.00 77.98           H  
ATOM    389  CA  SER A  29       8.548   6.757   0.267  1.00 77.98           C  
ATOM    390  HA  SER A  29       7.766   7.239   0.854  1.00 77.98           H  
ATOM    391  C   SER A  29       9.137   7.785  -0.685  1.00 77.98           C  
ATOM    392  CB  SER A  29       9.638   6.295   1.231  1.00 77.98           C  
ATOM    393  HB2 SER A  29      10.449   5.822   0.677  1.00 77.98           H  
ATOM    394  HB3 SER A  29      10.031   7.159   1.767  1.00 77.98           H  
ATOM    395  O   SER A  29       9.830   7.419  -1.630  1.00 77.98           O  
ATOM    396  OG  SER A  29       9.094   5.381   2.153  1.00 77.98           O  
ATOM    397  HG  SER A  29       9.682   5.367   2.911  1.00 77.98           H  
ATOM    398  N   PHE A  30       8.909   9.066  -0.402  1.00 70.60           N  
ATOM    399  H   PHE A  30       8.346   9.289   0.406  1.00 70.60           H  
ATOM    400  CA  PHE A  30       9.581  10.182  -1.073  1.00 70.60           C  
ATOM    401  HA  PHE A  30       9.881   9.872  -2.074  1.00 70.60           H  
ATOM    402  C   PHE A  30      10.878  10.578  -0.356  1.00 70.60           C  
ATOM    403  CB  PHE A  30       8.617  11.365  -1.208  1.00 70.60           C  
ATOM    404  HB2 PHE A  30       9.178  12.262  -1.472  1.00 70.60           H  
ATOM    405  HB3 PHE A  30       8.144  11.556  -0.245  1.00 70.60           H  
ATOM    406  O   PHE A  30      11.149  11.760  -0.166  1.00 70.60           O  
ATOM    407  CG  PHE A  30       7.577  11.214  -2.285  1.00 70.60           C  
ATOM    408  CD1 PHE A  30       7.977  11.223  -3.634  1.00 70.60           C  
ATOM    409  HD1 PHE A  30       9.028  11.230  -3.883  1.00 70.60           H  
ATOM    410  CD2 PHE A  30       6.216  11.235  -1.954  1.00 70.60           C  
ATOM    411  HD2 PHE A  30       5.906  11.280  -0.920  1.00 70.60           H  
ATOM    412  CE1 PHE A  30       7.019  11.259  -4.659  1.00 70.60           C  
ATOM    413  HE1 PHE A  30       7.335  11.277  -5.691  1.00 70.60           H  
ATOM    414  CE2 PHE A  30       5.272  11.351  -2.984  1.00 70.60           C  
ATOM    415  HE2 PHE A  30       4.236  11.546  -2.748  1.00 70.60           H  
ATOM    416  CZ  PHE A  30       5.663  11.344  -4.330  1.00 70.60           C  
ATOM    417  HZ  PHE A  30       4.933  11.467  -5.116  1.00 70.60           H  
ATOM    418  N   ASP A  31      11.656   9.593   0.081  1.00 67.34           N  
ATOM    419  H   ASP A  31      11.455   8.649  -0.219  1.00 67.34           H  
ATOM    420  CA  ASP A  31      13.021   9.857   0.531  1.00 67.34           C  
ATOM    421  HA  ASP A  31      13.069  10.816   1.046  1.00 67.34           H  
ATOM    422  C   ASP A  31      13.888   9.934  -0.734  1.00 67.34           C  
ATOM    423  CB  ASP A  31      13.441   8.775   1.535  1.00 67.34           C  
ATOM    424  HB2 ASP A  31      13.626   7.834   1.016  1.00 67.34           H  
ATOM    425  HB3 ASP A  31      12.622   8.607   2.234  1.00 67.34           H  
ATOM    426  O   ASP A  31      14.175   8.908  -1.353  1.00 67.34           O  
ATOM    427  CG  ASP A  31      14.670   9.193   2.346  1.00 67.34           C  
ATOM    428  OD1 ASP A  31      15.689   8.473   2.268  1.00 67.34           O  
ATOM    429  OD2 ASP A  31      14.527  10.165   3.121  1.00 67.34           O  
ATOM    430  N   PHE A  32      14.137  11.159  -1.203  1.00 54.89           N  
ATOM    431  H   PHE A  32      13.921  11.939  -0.599  1.00 54.89           H  
ATOM    432  CA  PHE A  32      14.990  11.472  -2.354  1.00 54.89           C  
ATOM    433  HA  PHE A  32      15.171  10.563  -2.927  1.00 54.89           H  
ATOM    434  C   PHE A  32      16.352  11.958  -1.863  1.00 54.89           C  
ATOM    435  CB  PHE A  32      14.306  12.510  -3.262  1.00 54.89           C  
ATOM    436  HB2 PHE A  32      14.408  13.498  -2.812  1.00 54.89           H  
ATOM    437  HB3 PHE A  32      13.240  12.283  -3.304  1.00 54.89           H  
ATOM    438  O   PHE A  32      16.362  12.754  -0.895  1.00 54.89           O  
ATOM    439  CG  PHE A  32      14.842  12.553  -4.686  1.00 54.89           C  
ATOM    440  CD1 PHE A  32      16.071  13.174  -4.982  1.00 54.89           C  
ATOM    441  HD1 PHE A  32      16.656  13.596  -4.178  1.00 54.89           H  
ATOM    442  CD2 PHE A  32      14.107  11.950  -5.724  1.00 54.89           C  
ATOM    443  HD2 PHE A  32      13.178  11.450  -5.494  1.00 54.89           H  
ATOM    444  CE1 PHE A  32      16.557  13.194  -6.303  1.00 54.89           C  
ATOM    445  HE1 PHE A  32      17.515  13.649  -6.509  1.00 54.89           H  
ATOM    446  CE2 PHE A  32      14.589  11.970  -7.045  1.00 54.89           C  
ATOM    447  HE2 PHE A  32      14.025  11.491  -7.832  1.00 54.89           H  
ATOM    448  CZ  PHE A  32      15.816  12.594  -7.336  1.00 54.89           C  
ATOM    449  HZ  PHE A  32      16.198  12.597  -8.346  1.00 54.89           H  
ATOM    450  OXT PHE A  32      17.346  11.583  -2.521  1.00 54.89           O  
TER     451      PHE A  32                                                       
END   
