# Supplementary material for: δ‐Conotoxin Structure Prediction and Analysis through Large‐Scale Comparative and Deep Learning Modeling Approaches
Source: Adv Sci (Weinh). 2024 Jul 21;11(35):2404786. doi: 10.1002/advs.202404786 (PMC11425241; doi:10.1002/advs.202404786)
Supplement: Supplementary file 2 — Supporting Information [file ADVS-11-2404786-s001.gz › Data/Alphafold_results/MVID/ranked_0.pdb]

ATOM      1  N   GLU A   1      -0.237 -14.177   8.727  1.00 60.08           N  
ATOM      2  H   GLU A   1       0.233 -14.322   7.845  1.00 60.08           H  
ATOM      3  H2  GLU A   1      -1.143 -14.623   8.687  1.00 60.08           H  
ATOM      4  H3  GLU A   1       0.337 -14.577   9.455  1.00 60.08           H  
ATOM      5  CA  GLU A   1      -0.366 -12.717   8.928  1.00 60.08           C  
ATOM      6  HA  GLU A   1      -0.987 -12.504   9.798  1.00 60.08           H  
ATOM      7  C   GLU A   1      -1.028 -12.121   7.692  1.00 60.08           C  
ATOM      8  CB  GLU A   1       1.026 -12.126   9.169  1.00 60.08           C  
ATOM      9  HB2 GLU A   1       1.686 -12.454   8.366  1.00 60.08           H  
ATOM     10  HB3 GLU A   1       0.973 -11.038   9.159  1.00 60.08           H  
ATOM     11  O   GLU A   1      -0.731 -12.588   6.600  1.00 60.08           O  
ATOM     12  CG  GLU A   1       1.561 -12.596  10.531  1.00 60.08           C  
ATOM     13  HG2 GLU A   1       1.249 -11.888  11.298  1.00 60.08           H  
ATOM     14  HG3 GLU A   1       1.139 -13.564  10.799  1.00 60.08           H  
ATOM     15  CD  GLU A   1       3.078 -12.725  10.493  1.00 60.08           C  
ATOM     16  OE1 GLU A   1       3.744 -11.756  10.905  1.00 60.08           O  
ATOM     17  OE2 GLU A   1       3.505 -13.800  10.020  1.00 60.08           O  
ATOM     18  N   ALA A   2      -1.975 -11.190   7.834  1.00 77.37           N  
ATOM     19  H   ALA A   2      -2.159 -10.782   8.739  1.00 77.37           H  
ATOM     20  CA  ALA A   2      -2.550 -10.508   6.674  1.00 77.37           C  
ATOM     21  HA  ALA A   2      -2.693 -11.220   5.861  1.00 77.37           H  
ATOM     22  C   ALA A   2      -1.562  -9.432   6.212  1.00 77.37           C  
ATOM     23  CB  ALA A   2      -3.922  -9.926   7.042  1.00 77.37           C  
ATOM     24  HB1 ALA A   2      -3.818  -9.195   7.843  1.00 77.37           H  
ATOM     25  HB2 ALA A   2      -4.592 -10.725   7.361  1.00 77.37           H  
ATOM     26  HB3 ALA A   2      -4.352  -9.433   6.170  1.00 77.37           H  
ATOM     27  O   ALA A   2      -1.189  -8.571   7.007  1.00 77.37           O  
ATOM     28  N   CYS A   3      -1.124  -9.504   4.959  1.00 84.08           N  
ATOM     29  H   CYS A   3      -1.467 -10.232   4.349  1.00 84.08           H  
ATOM     30  CA  CYS A   3      -0.287  -8.483   4.348  1.00 84.08           C  
ATOM     31  HA  CYS A   3      -0.083  -7.719   5.098  1.00 84.08           H  
ATOM     32  C   CYS A   3      -1.044  -7.781   3.214  1.00 84.08           C  
ATOM     33  CB  CYS A   3       1.066  -9.088   3.942  1.00 84.08           C  
ATOM     34  HB2 CYS A   3       1.544  -9.472   4.844  1.00 84.08           H  
ATOM     35  HB3 CYS A   3       1.705  -8.298   3.549  1.00 84.08           H  
ATOM     36  O   CYS A   3      -2.009  -8.312   2.662  1.00 84.08           O  
ATOM     37  SG  CYS A   3       0.999 -10.432   2.733  1.00 84.08           S  
ATOM     38  N   TYR A   4      -0.623  -6.566   2.891  1.00 84.93           N  
ATOM     39  H   TYR A   4       0.151  -6.183   3.416  1.00 84.93           H  
ATOM     40  CA  TYR A   4      -1.229  -5.746   1.850  1.00 84.93           C  
ATOM     41  HA  TYR A   4      -2.289  -5.986   1.773  1.00 84.93           H  
ATOM     42  C   TYR A   4      -0.573  -6.016   0.490  1.00 84.93           C  
ATOM     43  CB  TYR A   4      -1.101  -4.282   2.267  1.00 84.93           C  
ATOM     44  HB2 TYR A   4      -1.464  -3.644   1.462  1.00 84.93           H  
ATOM     45  HB3 TYR A   4      -0.042  -4.073   2.420  1.00 84.93           H  
ATOM     46  O   TYR A   4       0.653  -6.020   0.381  1.00 84.93           O  
ATOM     47  CG  TYR A   4      -1.841  -3.916   3.536  1.00 84.93           C  
ATOM     48  CD1 TYR A   4      -3.247  -3.877   3.546  1.00 84.93           C  
ATOM     49  HD1 TYR A   4      -3.803  -4.120   2.653  1.00 84.93           H  
ATOM     50  CD2 TYR A   4      -1.117  -3.618   4.707  1.00 84.93           C  
ATOM     51  HD2 TYR A   4      -0.038  -3.665   4.698  1.00 84.93           H  
ATOM     52  CE1 TYR A   4      -3.934  -3.523   4.722  1.00 84.93           C  
ATOM     53  HE1 TYR A   4      -5.013  -3.479   4.738  1.00 84.93           H  
ATOM     54  CE2 TYR A   4      -1.802  -3.269   5.887  1.00 84.93           C  
ATOM     55  HE2 TYR A   4      -1.252  -3.048   6.790  1.00 84.93           H  
ATOM     56  OH  TYR A   4      -3.875  -2.873   7.027  1.00 84.93           O  
ATOM     57  HH  TYR A   4      -3.268  -2.656   7.738  1.00 84.93           H  
ATOM     58  CZ  TYR A   4      -3.212  -3.215   5.891  1.00 84.93           C  
ATOM     59  N   ASN A   5      -1.383  -6.219  -0.552  1.00 84.24           N  
ATOM     60  H   ASN A   5      -2.382  -6.190  -0.402  1.00 84.24           H  
ATOM     61  CA  ASN A   5      -0.891  -6.415  -1.919  1.00 84.24           C  
ATOM     62  HA  ASN A   5      -0.109  -7.174  -1.902  1.00 84.24           H  
ATOM     63  C   ASN A   5      -0.265  -5.132  -2.489  1.00 84.24           C  
ATOM     64  CB  ASN A   5      -2.039  -6.908  -2.817  1.00 84.24           C  
ATOM     65  HB2 ASN A   5      -1.734  -6.864  -3.862  1.00 84.24           H  
ATOM     66  HB3 ASN A   5      -2.907  -6.259  -2.697  1.00 84.24           H  
ATOM     67  O   ASN A   5      -0.567  -4.023  -2.040  1.00 84.24           O  
ATOM     68  CG  ASN A   5      -2.415  -8.349  -2.534  1.00 84.24           C  
ATOM     69  ND2 ASN A   5      -3.681  -8.639  -2.347  1.00 84.24           N  
ATOM     70 HD21 ASN A   5      -3.881  -9.614  -2.171  1.00 84.24           H  
ATOM     71 HD22 ASN A   5      -4.395  -7.929  -2.424  1.00 84.24           H  
ATOM     72  OD1 ASN A   5      -1.582  -9.231  -2.481  1.00 84.24           O  
ATOM     73  N   ALA A   6       0.546  -5.277  -3.536  1.00 84.75           N  
ATOM     74  H   ALA A   6       0.755  -6.209  -3.864  1.00 84.75           H  
ATOM     75  CA  ALA A   6       1.056  -4.159  -4.327  1.00 84.75           C  
ATOM     76  HA  ALA A   6       1.785  -3.614  -3.727  1.00 84.75           H  
ATOM     77  C   ALA A   6      -0.072  -3.202  -4.761  1.00 84.75           C  
ATOM     78  CB  ALA A   6       1.758  -4.731  -5.559  1.00 84.75           C  
ATOM     79  HB1 ALA A   6       2.274  -5.654  -5.294  1.00 84.75           H  
ATOM     80  HB2 ALA A   6       1.024  -4.972  -6.327  1.00 84.75           H  
ATOM     81  HB3 ALA A   6       2.466  -4.006  -5.958  1.00 84.75           H  
ATOM     82  O   ALA A   6      -1.161  -3.642  -5.129  1.00 84.75           O  
ATOM     83  N   GLY A   7       0.169  -1.895  -4.690  1.00 83.02           N  
ATOM     84  H   GLY A   7       1.083  -1.600  -4.378  1.00 83.02           H  
ATOM     85  CA  GLY A   7      -0.813  -0.846  -4.973  1.00 83.02           C  
ATOM     86  HA2 GLY A   7      -0.284   0.089  -5.160  1.00 83.02           H  
ATOM     87  HA3 GLY A   7      -1.368  -1.110  -5.873  1.00 83.02           H  
ATOM     88  C   GLY A   7      -1.829  -0.595  -3.852  1.00 83.02           C  
ATOM     89  O   GLY A   7      -2.611   0.348  -3.942  1.00 83.02           O  
ATOM     90  N   THR A   8      -1.823  -1.393  -2.780  1.00 86.97           N  
ATOM     91  H   THR A   8      -1.165  -2.159  -2.747  1.00 86.97           H  
ATOM     92  CA  THR A   8      -2.727  -1.184  -1.640  1.00 86.97           C  
ATOM     93  HA  THR A   8      -3.703  -0.898  -2.029  1.00 86.97           H  
ATOM     94  C   THR A   8      -2.216  -0.062  -0.745  1.00 86.97           C  
ATOM     95  CB  THR A   8      -2.917  -2.456  -0.809  1.00 86.97           C  
ATOM     96  HB  THR A   8      -1.974  -2.695  -0.317  1.00 86.97           H  
ATOM     97  O   THR A   8      -1.016   0.056  -0.498  1.00 86.97           O  
ATOM     98  CG2 THR A   8      -4.019  -2.325   0.242  1.00 86.97           C  
ATOM     99 HG21 THR A   8      -4.268  -3.313   0.629  1.00 86.97           H  
ATOM    100 HG22 THR A   8      -4.913  -1.893  -0.208  1.00 86.97           H  
ATOM    101 HG23 THR A   8      -3.677  -1.702   1.068  1.00 86.97           H  
ATOM    102  OG1 THR A   8      -3.279  -3.537  -1.631  1.00 86.97           O  
ATOM    103  HG1 THR A   8      -2.482  -3.752  -2.120  1.00 86.97           H  
ATOM    104  N   PHE A   9      -3.133   0.740  -0.207  1.00 85.65           N  
ATOM    105  H   PHE A   9      -4.104   0.601  -0.446  1.00 85.65           H  
ATOM    106  CA  PHE A   9      -2.808   1.754   0.789  1.00 85.65           C  
ATOM    107  HA  PHE A   9      -1.980   2.354   0.410  1.00 85.65           H  
ATOM    108  C   PHE A   9      -2.378   1.097   2.110  1.00 85.65           C  
ATOM    109  CB  PHE A   9      -4.018   2.677   0.966  1.00 85.65           C  
ATOM    110  HB2 PHE A   9      -4.334   3.031  -0.015  1.00 85.65           H  
ATOM    111  HB3 PHE A   9      -4.848   2.110   1.388  1.00 85.65           H  
ATOM    112  O   PHE A   9      -3.184   0.464   2.788  1.00 85.65           O  
ATOM    113  CG  PHE A   9      -3.745   3.888   1.831  1.00 85.65           C  
ATOM    114  CD1 PHE A   9      -4.160   3.912   3.175  1.00 85.65           C  
ATOM    115  HD1 PHE A   9      -4.650   3.049   3.603  1.00 85.65           H  
ATOM    116  CD2 PHE A   9      -3.104   5.010   1.277  1.00 85.65           C  
ATOM    117  HD2 PHE A   9      -2.774   4.993   0.249  1.00 85.65           H  
ATOM    118  CE1 PHE A   9      -3.958   5.066   3.954  1.00 85.65           C  
ATOM    119  HE1 PHE A   9      -4.298   5.088   4.979  1.00 85.65           H  
ATOM    120  CE2 PHE A   9      -2.902   6.162   2.055  1.00 85.65           C  
ATOM    121  HE2 PHE A   9      -2.427   7.028   1.618  1.00 85.65           H  
ATOM    122  CZ  PHE A   9      -3.323   6.190   3.395  1.00 85.65           C  
ATOM    123  HZ  PHE A   9      -3.172   7.081   3.987  1.00 85.65           H  
ATOM    124  N   CYS A  10      -1.108   1.254   2.477  1.00 87.52           N  
ATOM    125  H   CYS A  10      -0.513   1.809   1.879  1.00 87.52           H  
ATOM    126  CA  CYS A  10      -0.535   0.756   3.731  1.00 87.52           C  
ATOM    127  HA  CYS A  10      -1.127  -0.091   4.076  1.00 87.52           H  
ATOM    128  C   CYS A  10      -0.564   1.792   4.863  1.00 87.52           C  
ATOM    129  CB  CYS A  10       0.880   0.243   3.470  1.00 87.52           C  
ATOM    130  HB2 CYS A  10       1.366   0.001   4.415  1.00 87.52           H  
ATOM    131  HB3 CYS A  10       0.786  -0.680   2.899  1.00 87.52           H  
ATOM    132  O   CYS A  10      -0.288   1.434   6.005  1.00 87.52           O  
ATOM    133  SG  CYS A  10       1.918   1.389   2.537  1.00 87.52           S  
ATOM    134  N   GLY A  11      -0.949   3.042   4.577  1.00 82.10           N  
ATOM    135  H   GLY A  11      -1.119   3.268   3.608  1.00 82.10           H  
ATOM    136  CA  GLY A  11      -1.112   4.101   5.575  1.00 82.10           C  
ATOM    137  HA2 GLY A  11      -1.672   3.706   6.422  1.00 82.10           H  
ATOM    138  HA3 GLY A  11      -1.687   4.915   5.133  1.00 82.10           H  
ATOM    139  C   GLY A  11       0.196   4.703   6.096  1.00 82.10           C  
ATOM    140  O   GLY A  11       1.285   4.372   5.641  1.00 82.10           O  
ATOM    141  N   ILE A  12       0.080   5.655   7.036  1.00 75.38           N  
ATOM    142  H   ILE A  12      -0.852   5.930   7.311  1.00 75.38           H  
ATOM    143  CA  ILE A  12       1.229   6.367   7.647  1.00 75.38           C  
ATOM    144  HA  ILE A  12       1.874   6.760   6.862  1.00 75.38           H  
ATOM    145  C   ILE A  12       2.086   5.409   8.476  1.00 75.38           C  
ATOM    146  CB  ILE A  12       0.744   7.542   8.539  1.00 75.38           C  
ATOM    147  HB  ILE A  12       0.140   7.122   9.343  1.00 75.38           H  
ATOM    148  O   ILE A  12       3.303   5.553   8.575  1.00 75.38           O  
ATOM    149  CG1 ILE A  12      -0.142   8.549   7.765  1.00 75.38           C  
ATOM    150 HG12 ILE A  12      -0.906   8.016   7.198  1.00 75.38           H  
ATOM    151 HG13 ILE A  12       0.464   9.119   7.061  1.00 75.38           H  
ATOM    152  CG2 ILE A  12       1.939   8.279   9.179  1.00 75.38           C  
ATOM    153 HG21 ILE A  12       2.489   7.620   9.852  1.00 75.38           H  
ATOM    154 HG22 ILE A  12       2.619   8.635   8.406  1.00 75.38           H  
ATOM    155 HG23 ILE A  12       1.605   9.128   9.776  1.00 75.38           H  
ATOM    156  CD1 ILE A  12      -0.871   9.563   8.653  1.00 75.38           C  
ATOM    157 HD11 ILE A  12      -1.554  10.148   8.037  1.00 75.38           H  
ATOM    158 HD12 ILE A  12      -0.167  10.249   9.125  1.00 75.38           H  
ATOM    159 HD13 ILE A  12      -1.447   9.043   9.419  1.00 75.38           H  
ATOM    160  N   LYS A  13       1.437   4.430   9.102  1.00 68.62           N  
ATOM    161  H   LYS A  13       0.469   4.283   8.855  1.00 68.62           H  
ATOM    162  CA  LYS A  13       2.116   3.393   9.860  1.00 68.62           C  
ATOM    163  HA  LYS A  13       3.018   3.827  10.293  1.00 68.62           H  
ATOM    164  C   LYS A  13       2.492   2.299   8.868  1.00 68.62           C  
ATOM    165  CB  LYS A  13       1.181   2.924  10.977  1.00 68.62           C  
ATOM    166  HB2 LYS A  13       0.675   3.801  11.383  1.00 68.62           H  
ATOM    167  HB3 LYS A  13       0.424   2.248  10.581  1.00 68.62           H  
ATOM    168  O   LYS A  13       1.587   1.863   8.168  1.00 68.62           O  
ATOM    169  CG  LYS A  13       1.950   2.249  12.115  1.00 68.62           C  
ATOM    170  HG2 LYS A  13       2.276   1.257  11.802  1.00 68.62           H  
ATOM    171  HG3 LYS A  13       2.821   2.850  12.374  1.00 68.62           H  
ATOM    172  CD  LYS A  13       1.039   2.149  13.344  1.00 68.62           C  
ATOM    173  HD2 LYS A  13       0.174   1.534  13.095  1.00 68.62           H  
ATOM    174  HD3 LYS A  13       0.702   3.147  13.625  1.00 68.62           H  
ATOM    175  CE  LYS A  13       1.800   1.525  14.516  1.00 68.62           C  
ATOM    176  HE2 LYS A  13       2.675   2.138  14.729  1.00 68.62           H  
ATOM    177  HE3 LYS A  13       2.151   0.538  14.214  1.00 68.62           H  
ATOM    178  NZ  LYS A  13       0.938   1.419  15.719  1.00 68.62           N  
ATOM    179  HZ1 LYS A  13       0.131   0.843  15.524  1.00 68.62           H  
ATOM    180  HZ2 LYS A  13       1.450   0.998  16.480  1.00 68.62           H  
ATOM    181  HZ3 LYS A  13       0.621   2.333  16.011  1.00 68.62           H  
ATOM    182  N   PRO A  14       3.754   1.849   8.796  1.00 62.90           N  
ATOM    183  CA  PRO A  14       4.140   0.793   7.870  1.00 62.90           C  
ATOM    184  HA  PRO A  14       3.948   1.104   6.843  1.00 62.90           H  
ATOM    185  C   PRO A  14       3.314  -0.460   8.178  1.00 62.90           C  
ATOM    186  CB  PRO A  14       5.650   0.604   8.067  1.00 62.90           C  
ATOM    187  HB2 PRO A  14       5.956  -0.435   7.949  1.00 62.90           H  
ATOM    188  HB3 PRO A  14       6.185   1.235   7.358  1.00 62.90           H  
ATOM    189  O   PRO A  14       3.574  -1.175   9.146  1.00 62.90           O  
ATOM    190  CG  PRO A  14       5.900   1.115   9.487  1.00 62.90           C  
ATOM    191  HG2 PRO A  14       6.920   1.480   9.610  1.00 62.90           H  
ATOM    192  HG3 PRO A  14       5.687   0.323  10.205  1.00 62.90           H  
ATOM    193  CD  PRO A  14       4.875   2.235   9.636  1.00 62.90           C  
ATOM    194  HD2 PRO A  14       4.586   2.330  10.683  1.00 62.90           H  
ATOM    195  HD3 PRO A  14       5.293   3.172   9.270  1.00 62.90           H  
ATOM    196  N   GLY A  15       2.258  -0.683   7.399  1.00 67.93           N  
ATOM    197  H   GLY A  15       1.968   0.047   6.765  1.00 67.93           H  
ATOM    198  CA  GLY A  15       1.573  -1.961   7.352  1.00 67.93           C  
ATOM    199  HA2 GLY A  15       0.694  -1.879   6.713  1.00 67.93           H  
ATOM    200  HA3 GLY A  15       1.268  -2.254   8.357  1.00 67.93           H  
ATOM    201  C   GLY A  15       2.511  -3.015   6.770  1.00 67.93           C  
ATOM    202  O   GLY A  15       3.410  -2.693   5.992  1.00 67.93           O  
ATOM    203  N   LEU A  16       2.304  -4.280   7.137  1.00 79.42           N  
ATOM    204  H   LEU A  16       1.557  -4.487   7.784  1.00 79.42           H  
ATOM    205  CA  LEU A  16       3.005  -5.405   6.520  1.00 79.42           C  
ATOM    206  HA  LEU A  16       4.081  -5.232   6.542  1.00 79.42           H  
ATOM    207  C   LEU A  16       2.559  -5.492   5.053  1.00 79.42           C  
ATOM    208  CB  LEU A  16       2.681  -6.692   7.310  1.00 79.42           C  
ATOM    209  HB2 LEU A  16       2.987  -7.558   6.724  1.00 79.42           H  
ATOM    210  HB3 LEU A  16       1.600  -6.754   7.432  1.00 79.42           H  
ATOM    211  O   LEU A  16       1.487  -6.009   4.758  1.00 79.42           O  
ATOM    212  CG  LEU A  16       3.360  -6.762   8.694  1.00 79.42           C  
ATOM    213  HG  LEU A  16       3.393  -5.767   9.138  1.00 79.42           H  
ATOM    214  CD1 LEU A  16       2.565  -7.665   9.637  1.00 79.42           C  
ATOM    215 HD11 LEU A  16       1.552  -7.281   9.758  1.00 79.42           H  
ATOM    216 HD12 LEU A  16       3.052  -7.700  10.611  1.00 79.42           H  
ATOM    217 HD13 LEU A  16       2.523  -8.677   9.234  1.00 79.42           H  
ATOM    218  CD2 LEU A  16       4.785  -7.308   8.591  1.00 79.42           C  
ATOM    219 HD21 LEU A  16       4.771  -8.322   8.191  1.00 79.42           H  
ATOM    220 HD22 LEU A  16       5.245  -7.328   9.578  1.00 79.42           H  
ATOM    221 HD23 LEU A  16       5.383  -6.673   7.937  1.00 79.42           H  
ATOM    222  N   CYS A  17       3.327  -4.933   4.125  1.00 87.26           N  
ATOM    223  H   CYS A  17       4.144  -4.416   4.418  1.00 87.26           H  
ATOM    224  CA  CYS A  17       3.126  -5.169   2.698  1.00 87.26           C  
ATOM    225  HA  CYS A  17       2.062  -5.118   2.465  1.00 87.26           H  
ATOM    226  C   CYS A  17       3.635  -6.577   2.338  1.00 87.26           C  
ATOM    227  CB  CYS A  17       3.837  -4.076   1.901  1.00 87.26           C  
ATOM    228  HB2 CYS A  17       3.771  -4.327   0.842  1.00 87.26           H  
ATOM    229  HB3 CYS A  17       4.885  -4.082   2.199  1.00 87.26           H  
ATOM    230  O   CYS A  17       4.630  -7.044   2.896  1.00 87.26           O  
ATOM    231  SG  CYS A  17       3.219  -2.385   2.087  1.00 87.26           S  
ATOM    232  N   CYS A  18       2.966  -7.270   1.417  1.00 87.92           N  
ATOM    233  H   CYS A  18       2.161  -6.850   0.974  1.00 87.92           H  
ATOM    234  CA  CYS A  18       3.376  -8.599   0.962  1.00 87.92           C  
ATOM    235  HA  CYS A  18       3.631  -9.219   1.822  1.00 87.92           H  
ATOM    236  C   CYS A  18       4.604  -8.479   0.047  1.00 87.92           C  
ATOM    237  CB  CYS A  18       2.231  -9.275   0.191  1.00 87.92           C  
ATOM    238  HB2 CYS A  18       2.055  -8.710  -0.724  1.00 87.92           H  
ATOM    239  HB3 CYS A  18       2.571 -10.265  -0.109  1.00 87.92           H  
ATOM    240  O   CYS A  18       4.450  -8.102  -1.112  1.00 87.92           O  
ATOM    241  SG  CYS A  18       0.624  -9.471   0.999  1.00 87.92           S  
ATOM    242  N   SER A  19       5.810  -8.776   0.548  1.00 84.29           N  
ATOM    243  H   SER A  19       5.871  -9.069   1.512  1.00 84.29           H  
ATOM    244  CA  SER A  19       7.066  -8.705  -0.236  1.00 84.29           C  
ATOM    245  HA  SER A  19       7.893  -8.786   0.469  1.00 84.29           H  
ATOM    246  C   SER A  19       7.267  -7.369  -0.971  1.00 84.29           C  
ATOM    247  CB  SER A  19       7.180  -9.892  -1.197  1.00 84.29           C  
ATOM    248  HB2 SER A  19       8.117  -9.824  -1.751  1.00 84.29           H  
ATOM    249  HB3 SER A  19       6.351  -9.877  -1.904  1.00 84.29           H  
ATOM    250  O   SER A  19       7.832  -7.298  -2.059  1.00 84.29           O  
ATOM    251  OG  SER A  19       7.172 -11.103  -0.466  1.00 84.29           O  
ATOM    252  HG  SER A  19       7.252 -11.823  -1.095  1.00 84.29           H  
ATOM    253  N   ALA A  20       6.767  -6.303  -0.363  1.00 83.94           N  
ATOM    254  H   ALA A  20       6.373  -6.435   0.557  1.00 83.94           H  
ATOM    255  CA  ALA A  20       6.720  -4.955  -0.896  1.00 83.94           C  
ATOM    256  HA  ALA A  20       7.436  -4.840  -1.710  1.00 83.94           H  
ATOM    257  C   ALA A  20       7.124  -3.984   0.218  1.00 83.94           C  
ATOM    258  CB  ALA A  20       5.301  -4.719  -1.442  1.00 83.94           C  
ATOM    259  HB1 ALA A  20       4.562  -5.226  -0.821  1.00 83.94           H  
ATOM    260  HB2 ALA A  20       5.222  -5.150  -2.440  1.00 83.94           H  
ATOM    261  HB3 ALA A  20       5.072  -3.654  -1.487  1.00 83.94           H  
ATOM    262  O   ALA A  20       7.063  -4.328   1.401  1.00 83.94           O  
ATOM    263  N   ILE A  21       7.521  -2.766  -0.140  1.00 85.43           N  
ATOM    264  H   ILE A  21       7.510  -2.531  -1.123  1.00 85.43           H  
ATOM    265  CA  ILE A  21       7.725  -1.691   0.837  1.00 85.43           C  
ATOM    266  HA  ILE A  21       7.756  -2.127   1.835  1.00 85.43           H  
ATOM    267  C   ILE A  21       6.537  -0.745   0.834  1.00 85.43           C  
ATOM    268  CB  ILE A  21       9.061  -0.945   0.660  1.00 85.43           C  
ATOM    269  HB  ILE A  21       9.050  -0.088   1.333  1.00 85.43           H  
ATOM    270  O   ILE A  21       5.960  -0.448  -0.207  1.00 85.43           O  
ATOM    271  CG1 ILE A  21       9.264  -0.410  -0.767  1.00 85.43           C  
ATOM    272 HG12 ILE A  21       8.323   0.042  -1.082  1.00 85.43           H  
ATOM    273 HG13 ILE A  21       9.508  -1.228  -1.443  1.00 85.43           H  
ATOM    274  CG2 ILE A  21      10.177  -1.882   1.134  1.00 85.43           C  
ATOM    275 HG21 ILE A  21      10.090  -2.034   2.210  1.00 85.43           H  
ATOM    276 HG22 ILE A  21      10.069  -2.853   0.652  1.00 85.43           H  
ATOM    277 HG23 ILE A  21      11.160  -1.456   0.931  1.00 85.43           H  
ATOM    278  CD1 ILE A  21      10.321   0.695  -0.868  1.00 85.43           C  
ATOM    279 HD11 ILE A  21      11.245   0.408  -0.366  1.00 85.43           H  
ATOM    280 HD12 ILE A  21      10.537   0.902  -1.916  1.00 85.43           H  
ATOM    281 HD13 ILE A  21       9.944   1.599  -0.390  1.00 85.43           H  
ATOM    282  N   CYS A  22       6.184  -0.246   2.013  1.00 87.19           N  
ATOM    283  H   CYS A  22       6.693  -0.536   2.836  1.00 87.19           H  
ATOM    284  CA  CYS A  22       5.237   0.849   2.137  1.00 87.19           C  
ATOM    285  HA  CYS A  22       4.423   0.704   1.427  1.00 87.19           H  
ATOM    286  C   CYS A  22       5.960   2.162   1.801  1.00 87.19           C  
ATOM    287  CB  CYS A  22       4.653   0.830   3.555  1.00 87.19           C  
ATOM    288  HB2 CYS A  22       5.450   1.034   4.269  1.00 87.19           H  
ATOM    289  HB3 CYS A  22       4.255  -0.164   3.761  1.00 87.19           H  
ATOM    290  O   CYS A  22       6.633   2.735   2.659  1.00 87.19           O  
ATOM    291  SG  CYS A  22       3.328   2.029   3.823  1.00 87.19           S  
ATOM    292  N   LEU A  23       5.861   2.620   0.552  1.00 85.00           N  
ATOM    293  H   LEU A  23       5.251   2.129  -0.086  1.00 85.00           H  
ATOM    294  CA  LEU A  23       6.425   3.891   0.096  1.00 85.00           C  
ATOM    295  HA  LEU A  23       7.085   4.289   0.867  1.00 85.00           H  
ATOM    296  C   LEU A  23       5.286   4.886  -0.137  1.00 85.00           C  
ATOM    297  CB  LEU A  23       7.252   3.673  -1.184  1.00 85.00           C  
ATOM    298  HB2 LEU A  23       6.560   3.527  -2.014  1.00 85.00           H  
ATOM    299  HB3 LEU A  23       7.848   2.767  -1.082  1.00 85.00           H  
ATOM    300  O   LEU A  23       4.324   4.572  -0.828  1.00 85.00           O  
ATOM    301  CG  LEU A  23       8.181   4.870  -1.477  1.00 85.00           C  
ATOM    302  HG  LEU A  23       7.747   5.776  -1.055  1.00 85.00           H  
ATOM    303  CD1 LEU A  23       9.557   4.654  -0.844  1.00 85.00           C  
ATOM    304 HD11 LEU A  23       9.449   4.455   0.222  1.00 85.00           H  
ATOM    305 HD12 LEU A  23      10.165   5.548  -0.978  1.00 85.00           H  
ATOM    306 HD13 LEU A  23      10.059   3.810  -1.318  1.00 85.00           H  
ATOM    307  CD2 LEU A  23       8.378   5.117  -2.971  1.00 85.00           C  
ATOM    308 HD21 LEU A  23       8.936   6.042  -3.116  1.00 85.00           H  
ATOM    309 HD22 LEU A  23       8.937   4.298  -3.423  1.00 85.00           H  
ATOM    310 HD23 LEU A  23       7.409   5.213  -3.462  1.00 85.00           H  
ATOM    311  N   SER A  24       5.379   6.097   0.418  1.00 85.13           N  
ATOM    312  H   SER A  24       6.225   6.341   0.912  1.00 85.13           H  
ATOM    313  CA  SER A  24       4.370   7.150   0.194  1.00 85.13           C  
ATOM    314  HA  SER A  24       4.578   7.962   0.892  1.00 85.13           H  
ATOM    315  C   SER A  24       2.929   6.690   0.480  1.00 85.13           C  
ATOM    316  CB  SER A  24       4.505   7.724  -1.223  1.00 85.13           C  
ATOM    317  HB2 SER A  24       3.812   8.556  -1.349  1.00 85.13           H  
ATOM    318  HB3 SER A  24       4.261   6.953  -1.954  1.00 85.13           H  
ATOM    319  O   SER A  24       2.009   6.999  -0.274  1.00 85.13           O  
ATOM    320  OG  SER A  24       5.827   8.180  -1.442  1.00 85.13           O  
ATOM    321  HG  SER A  24       5.941   8.322  -2.385  1.00 85.13           H  
ATOM    322  N   PHE A  25       2.736   5.933   1.566  1.00 85.03           N  
ATOM    323  H   PHE A  25       3.552   5.709   2.118  1.00 85.03           H  
ATOM    324  CA  PHE A  25       1.454   5.352   1.997  1.00 85.03           C  
ATOM    325  HA  PHE A  25       1.645   4.887   2.964  1.00 85.03           H  
ATOM    326  C   PHE A  25       0.888   4.224   1.118  1.00 85.03           C  
ATOM    327  CB  PHE A  25       0.400   6.447   2.237  1.00 85.03           C  
ATOM    328  HB2 PHE A  25      -0.062   6.707   1.285  1.00 85.03           H  
ATOM    329  HB3 PHE A  25      -0.375   6.025   2.877  1.00 85.03           H  
ATOM    330  O   PHE A  25      -0.211   3.745   1.404  1.00 85.03           O  
ATOM    331  CG  PHE A  25       0.909   7.710   2.897  1.00 85.03           C  
ATOM    332  CD1 PHE A  25       1.291   7.671   4.243  1.00 85.03           C  
ATOM    333  HD1 PHE A  25       1.239   6.735   4.779  1.00 85.03           H  
ATOM    334  CD2 PHE A  25       1.061   8.903   2.166  1.00 85.03           C  
ATOM    335  HD2 PHE A  25       0.790   8.933   1.121  1.00 85.03           H  
ATOM    336  CE1 PHE A  25       1.823   8.813   4.863  1.00 85.03           C  
ATOM    337  HE1 PHE A  25       2.199   8.761   5.874  1.00 85.03           H  
ATOM    338  CE2 PHE A  25       1.573  10.053   2.792  1.00 85.03           C  
ATOM    339  HE2 PHE A  25       1.687  10.967   2.228  1.00 85.03           H  
ATOM    340  CZ  PHE A  25       1.943  10.011   4.145  1.00 85.03           C  
ATOM    341  HZ  PHE A  25       2.359  10.888   4.619  1.00 85.03           H  
ATOM    342  N   VAL A  26       1.614   3.753   0.099  1.00 87.91           N  
ATOM    343  H   VAL A  26       2.510   4.171  -0.105  1.00 87.91           H  
ATOM    344  CA  VAL A  26       1.205   2.628  -0.758  1.00 87.91           C  
ATOM    345  HA  VAL A  26       0.295   2.188  -0.349  1.00 87.91           H  
ATOM    346  C   VAL A  26       2.246   1.509  -0.767  1.00 87.91           C  
ATOM    347  CB  VAL A  26       0.863   3.083  -2.190  1.00 87.91           C  
ATOM    348  HB  VAL A  26       0.630   2.195  -2.778  1.00 87.91           H  
ATOM    349  O   VAL A  26       3.449   1.750  -0.702  1.00 87.91           O  
ATOM    350  CG1 VAL A  26      -0.382   3.979  -2.189  1.00 87.91           C  
ATOM    351 HG11 VAL A  26      -1.213   3.453  -1.720  1.00 87.91           H  
ATOM    352 HG12 VAL A  26      -0.658   4.222  -3.216  1.00 87.91           H  
ATOM    353 HG13 VAL A  26      -0.185   4.903  -1.646  1.00 87.91           H  
ATOM    354  CG2 VAL A  26       1.999   3.836  -2.891  1.00 87.91           C  
ATOM    355 HG21 VAL A  26       1.724   4.035  -3.927  1.00 87.91           H  
ATOM    356 HG22 VAL A  26       2.193   4.783  -2.388  1.00 87.91           H  
ATOM    357 HG23 VAL A  26       2.910   3.236  -2.882  1.00 87.91           H  
ATOM    358  N   CYS A  27       1.789   0.262  -0.838  1.00 90.59           N  
ATOM    359  H   CYS A  27       0.792   0.104  -0.834  1.00 90.59           H  
ATOM    360  CA  CYS A  27       2.675  -0.883  -1.000  1.00 90.59           C  
ATOM    361  HA  CYS A  27       3.514  -0.791  -0.310  1.00 90.59           H  
ATOM    362  C   CYS A  27       3.211  -0.925  -2.428  1.00 90.59           C  
ATOM    363  CB  CYS A  27       1.925  -2.175  -0.677  1.00 90.59           C  
ATOM    364  HB2 CYS A  27       1.018  -2.212  -1.280  1.00 90.59           H  
ATOM    365  HB3 CYS A  27       2.547  -3.024  -0.958  1.00 90.59           H  
ATOM    366  O   CYS A  27       2.438  -1.085  -3.370  1.00 90.59           O  
ATOM    367  SG  CYS A  27       1.465  -2.365   1.054  1.00 90.59           S  
ATOM    368  N   ILE A  28       4.525  -0.835  -2.594  1.00 85.95           N  
ATOM    369  H   ILE A  28       5.104  -0.671  -1.783  1.00 85.95           H  
ATOM    370  CA  ILE A  28       5.197  -1.023  -3.878  1.00 85.95           C  
ATOM    371  HA  ILE A  28       4.445  -1.176  -4.653  1.00 85.95           H  
ATOM    372  C   ILE A  28       6.032  -2.301  -3.833  1.00 85.95           C  
ATOM    373  CB  ILE A  28       5.994   0.227  -4.305  1.00 85.95           C  
ATOM    374  HB  ILE A  28       6.446   0.007  -5.272  1.00 85.95           H  
ATOM    375  O   ILE A  28       6.849  -2.501  -2.932  1.00 85.95           O  
ATOM    376  CG1 ILE A  28       7.118   0.592  -3.320  1.00 85.95           C  
ATOM    377 HG12 ILE A  28       6.683   0.927  -2.378  1.00 85.95           H  
ATOM    378 HG13 ILE A  28       7.737  -0.289  -3.147  1.00 85.95           H  
ATOM    379  CG2 ILE A  28       5.030   1.414  -4.490  1.00 85.95           C  
ATOM    380 HG21 ILE A  28       5.529   2.232  -5.009  1.00 85.95           H  
ATOM    381 HG22 ILE A  28       4.173   1.108  -5.090  1.00 85.95           H  
ATOM    382 HG23 ILE A  28       4.677   1.766  -3.521  1.00 85.95           H  
ATOM    383  CD1 ILE A  28       8.075   1.660  -3.843  1.00 85.95           C  
ATOM    384 HD11 ILE A  28       8.839   1.869  -3.095  1.00 85.95           H  
ATOM    385 HD12 ILE A  28       7.533   2.580  -4.064  1.00 85.95           H  
ATOM    386 HD13 ILE A  28       8.561   1.305  -4.752  1.00 85.95           H  
ATOM    387  N   SER A  29       5.796  -3.195  -4.787  1.00 83.39           N  
ATOM    388  H   SER A  29       5.113  -2.994  -5.503  1.00 83.39           H  
ATOM    389  CA  SER A  29       6.617  -4.394  -4.954  1.00 83.39           C  
ATOM    390  HA  SER A  29       6.829  -4.836  -3.981  1.00 83.39           H  
ATOM    391  C   SER A  29       7.939  -4.031  -5.614  1.00 83.39           C  
ATOM    392  CB  SER A  29       5.895  -5.443  -5.797  1.00 83.39           C  
ATOM    393  HB2 SER A  29       6.525  -6.328  -5.887  1.00 83.39           H  
ATOM    394  HB3 SER A  29       5.695  -5.047  -6.793  1.00 83.39           H  
ATOM    395  O   SER A  29       7.965  -3.205  -6.521  1.00 83.39           O  
ATOM    396  OG  SER A  29       4.685  -5.791  -5.167  1.00 83.39           O  
ATOM    397  HG  SER A  29       4.409  -6.634  -5.533  1.00 83.39           H  
ATOM    398  N   PHE A  30       9.022  -4.682  -5.195  1.00 73.03           N  
ATOM    399  H   PHE A  30       8.923  -5.357  -4.449  1.00 73.03           H  
ATOM    400  CA  PHE A  30      10.334  -4.588  -5.845  1.00 73.03           C  
ATOM    401  HA  PHE A  30      10.452  -3.595  -6.278  1.00 73.03           H  
ATOM    402  C   PHE A  30      10.488  -5.576  -7.012  1.00 73.03           C  
ATOM    403  CB  PHE A  30      11.432  -4.800  -4.800  1.00 73.03           C  
ATOM    404  HB2 PHE A  30      12.400  -4.827  -5.301  1.00 73.03           H  
ATOM    405  HB3 PHE A  30      11.291  -5.777  -4.338  1.00 73.03           H  
ATOM    406  O   PHE A  30      11.585  -6.066  -7.261  1.00 73.03           O  
ATOM    407  CG  PHE A  30      11.544  -3.740  -3.733  1.00 73.03           C  
ATOM    408  CD1 PHE A  30      11.946  -2.439  -4.075  1.00 73.03           C  
ATOM    409  HD1 PHE A  30      12.003  -2.162  -5.117  1.00 73.03           H  
ATOM    410  CD2 PHE A  30      11.401  -4.094  -2.385  1.00 73.03           C  
ATOM    411  HD2 PHE A  30      11.109  -5.098  -2.115  1.00 73.03           H  
ATOM    412  CE1 PHE A  30      12.287  -1.510  -3.080  1.00 73.03           C  
ATOM    413  HE1 PHE A  30      12.627  -0.522  -3.353  1.00 73.03           H  
ATOM    414  CE2 PHE A  30      11.771  -3.180  -1.390  1.00 73.03           C  
ATOM    415  HE2 PHE A  30      11.796  -3.508  -0.361  1.00 73.03           H  
ATOM    416  CZ  PHE A  30      12.227  -1.897  -1.734  1.00 73.03           C  
ATOM    417  HZ  PHE A  30      12.569  -1.221  -0.964  1.00 73.03           H  
ATOM    418  N   ASP A  31       9.393  -5.914  -7.691  1.00 70.10           N  
ATOM    419  H   ASP A  31       8.553  -5.373  -7.544  1.00 70.10           H  
ATOM    420  CA  ASP A  31       9.461  -6.692  -8.928  1.00 70.10           C  
ATOM    421  HA  ASP A  31      10.188  -7.497  -8.823  1.00 70.10           H  
ATOM    422  C   ASP A  31       9.950  -5.750 -10.038  1.00 70.10           C  
ATOM    423  CB  ASP A  31       8.094  -7.336  -9.197  1.00 70.10           C  
ATOM    424  HB2 ASP A  31       7.361  -6.565  -9.436  1.00 70.10           H  
ATOM    425  HB3 ASP A  31       7.757  -7.833  -8.287  1.00 70.10           H  
ATOM    426  O   ASP A  31       9.161  -5.048 -10.672  1.00 70.10           O  
ATOM    427  CG  ASP A  31       8.155  -8.383 -10.313  1.00 70.10           C  
ATOM    428  OD1 ASP A  31       7.482  -8.174 -11.345  1.00 70.10           O  
ATOM    429  OD2 ASP A  31       8.776  -9.440 -10.059  1.00 70.10           O  
ATOM    430  N   PHE A  32      11.275  -5.633 -10.145  1.00 57.30           N  
ATOM    431  H   PHE A  32      11.832  -6.245  -9.567  1.00 57.30           H  
ATOM    432  CA  PHE A  32      11.981  -5.018 -11.267  1.00 57.30           C  
ATOM    433  HA  PHE A  32      11.303  -4.371 -11.824  1.00 57.30           H  
ATOM    434  C   PHE A  32      12.455  -6.109 -12.225  1.00 57.30           C  
ATOM    435  CB  PHE A  32      13.200  -4.211 -10.798  1.00 57.30           C  
ATOM    436  HB2 PHE A  32      13.555  -3.617 -11.640  1.00 57.30           H  
ATOM    437  HB3 PHE A  32      13.998  -4.913 -10.558  1.00 57.30           H  
ATOM    438  O   PHE A  32      12.933  -7.151 -11.717  1.00 57.30           O  
ATOM    439  CG  PHE A  32      13.016  -3.303  -9.604  1.00 57.30           C  
ATOM    440  CD1 PHE A  32      12.470  -2.018  -9.762  1.00 57.30           C  
ATOM    441  HD1 PHE A  32      12.099  -1.716 -10.730  1.00 57.30           H  
ATOM    442  CD2 PHE A  32      13.477  -3.719  -8.343  1.00 57.30           C  
ATOM    443  HD2 PHE A  32      13.870  -4.718  -8.223  1.00 57.30           H  
ATOM    444  CE1 PHE A  32      12.416  -1.137  -8.668  1.00 57.30           C  
ATOM    445  HE1 PHE A  32      12.000  -0.149  -8.795  1.00 57.30           H  
ATOM    446  CE2 PHE A  32      13.440  -2.836  -7.252  1.00 57.30           C  
ATOM    447  HE2 PHE A  32      13.827  -3.154  -6.295  1.00 57.30           H  
ATOM    448  CZ  PHE A  32      12.922  -1.539  -7.421  1.00 57.30           C  
ATOM    449  HZ  PHE A  32      12.914  -0.841  -6.597  1.00 57.30           H  
ATOM    450  OXT PHE A  32      12.422  -5.821 -13.440  1.00 57.30           O  
TER     451      PHE A  32                                                       
END   
