# Supplementary material for: δ‐Conotoxin Structure Prediction and Analysis through Large‐Scale Comparative and Deep Learning Modeling Approaches
Source: Adv Sci (Weinh). 2024 Jul 21;11(35):2404786. doi: 10.1002/advs.202404786 (PMC11425241; doi:10.1002/advs.202404786)
Supplement: Supplementary file 2 — Supporting Information [file ADVS-11-2404786-s001.gz › Data/Alphafold_results/MVID/ranked_4.pdb]

ATOM      1  N   GLU A   1      -1.184   7.343  13.811  1.00 50.86           N  
ATOM      2  H   GLU A   1      -1.182   8.122  14.454  1.00 50.86           H  
ATOM      3  H2  GLU A   1      -0.229   7.145  13.547  1.00 50.86           H  
ATOM      4  H3  GLU A   1      -1.578   6.518  14.241  1.00 50.86           H  
ATOM      5  CA  GLU A   1      -1.916   7.705  12.579  1.00 50.86           C  
ATOM      6  HA  GLU A   1      -2.977   7.831  12.793  1.00 50.86           H  
ATOM      7  C   GLU A   1      -1.731   6.543  11.614  1.00 50.86           C  
ATOM      8  CB  GLU A   1      -1.373   9.030  12.024  1.00 50.86           C  
ATOM      9  HB2 GLU A   1      -0.339   8.892  11.708  1.00 50.86           H  
ATOM     10  HB3 GLU A   1      -1.974   9.332  11.166  1.00 50.86           H  
ATOM     11  O   GLU A   1      -0.600   6.100  11.462  1.00 50.86           O  
ATOM     12  CG  GLU A   1      -1.435  10.114  13.113  1.00 50.86           C  
ATOM     13  HG2 GLU A   1      -0.886   9.802  14.001  1.00 50.86           H  
ATOM     14  HG3 GLU A   1      -2.475  10.260  13.402  1.00 50.86           H  
ATOM     15  CD  GLU A   1      -0.827  11.424  12.631  1.00 50.86           C  
ATOM     16  OE1 GLU A   1      -1.629  12.311  12.278  1.00 50.86           O  
ATOM     17  OE2 GLU A   1       0.418  11.486  12.639  1.00 50.86           O  
ATOM     18  N   ALA A   2      -2.805   5.930  11.108  1.00 67.37           N  
ATOM     19  H   ALA A   2      -3.723   6.342  11.192  1.00 67.37           H  
ATOM     20  CA  ALA A   2      -2.679   4.739  10.264  1.00 67.37           C  
ATOM     21  HA  ALA A   2      -1.952   4.060  10.709  1.00 67.37           H  
ATOM     22  C   ALA A   2      -2.164   5.159   8.884  1.00 67.37           C  
ATOM     23  CB  ALA A   2      -4.024   4.005  10.196  1.00 67.37           C  
ATOM     24  HB1 ALA A   2      -3.922   3.117   9.571  1.00 67.37           H  
ATOM     25  HB2 ALA A   2      -4.783   4.654   9.759  1.00 67.37           H  
ATOM     26  HB3 ALA A   2      -4.335   3.700  11.195  1.00 67.37           H  
ATOM     27  O   ALA A   2      -2.821   5.940   8.197  1.00 67.37           O  
ATOM     28  N   CYS A   3      -0.982   4.672   8.518  1.00 76.46           N  
ATOM     29  H   CYS A   3      -0.489   4.042   9.134  1.00 76.46           H  
ATOM     30  CA  CYS A   3      -0.364   4.935   7.232  1.00 76.46           C  
ATOM     31  HA  CYS A   3      -0.986   5.653   6.698  1.00 76.46           H  
ATOM     32  C   CYS A   3      -0.286   3.654   6.394  1.00 76.46           C  
ATOM     33  CB  CYS A   3       1.016   5.550   7.451  1.00 76.46           C  
ATOM     34  HB2 CYS A   3       0.928   6.463   8.041  1.00 76.46           H  
ATOM     35  HB3 CYS A   3       1.438   5.806   6.480  1.00 76.46           H  
ATOM     36  O   CYS A   3      -0.161   2.550   6.926  1.00 76.46           O  
ATOM     37  SG  CYS A   3       2.117   4.391   8.294  1.00 76.46           S  
ATOM     38  N   TYR A   4      -0.355   3.799   5.078  1.00 75.43           N  
ATOM     39  H   TYR A   4      -0.454   4.735   4.712  1.00 75.43           H  
ATOM     40  CA  TYR A   4      -0.322   2.692   4.132  1.00 75.43           C  
ATOM     41  HA  TYR A   4      -0.704   1.797   4.622  1.00 75.43           H  
ATOM     42  C   TYR A   4       1.110   2.406   3.676  1.00 75.43           C  
ATOM     43  CB  TYR A   4      -1.254   3.016   2.967  1.00 75.43           C  
ATOM     44  HB2 TYR A   4      -1.181   2.221   2.224  1.00 75.43           H  
ATOM     45  HB3 TYR A   4      -0.924   3.946   2.504  1.00 75.43           H  
ATOM     46  O   TYR A   4       1.872   3.326   3.378  1.00 75.43           O  
ATOM     47  CG  TYR A   4      -2.706   3.154   3.369  1.00 75.43           C  
ATOM     48  CD1 TYR A   4      -3.448   2.015   3.734  1.00 75.43           C  
ATOM     49  HD1 TYR A   4      -2.981   1.040   3.733  1.00 75.43           H  
ATOM     50  CD2 TYR A   4      -3.306   4.426   3.394  1.00 75.43           C  
ATOM     51  HD2 TYR A   4      -2.733   5.299   3.118  1.00 75.43           H  
ATOM     52  CE1 TYR A   4      -4.797   2.144   4.113  1.00 75.43           C  
ATOM     53  HE1 TYR A   4      -5.378   1.277   4.391  1.00 75.43           H  
ATOM     54  CE2 TYR A   4      -4.652   4.561   3.778  1.00 75.43           C  
ATOM     55  HE2 TYR A   4      -5.107   5.541   3.793  1.00 75.43           H  
ATOM     56  OH  TYR A   4      -6.699   3.546   4.505  1.00 75.43           O  
ATOM     57  HH  TYR A   4      -6.975   4.465   4.468  1.00 75.43           H  
ATOM     58  CZ  TYR A   4      -5.399   3.418   4.134  1.00 75.43           C  
ATOM     59  N   ASN A   5       1.474   1.125   3.624  1.00 74.95           N  
ATOM     60  H   ASN A   5       0.785   0.419   3.840  1.00 74.95           H  
ATOM     61  CA  ASN A   5       2.798   0.689   3.181  1.00 74.95           C  
ATOM     62  HA  ASN A   5       3.536   1.339   3.653  1.00 74.95           H  
ATOM     63  C   ASN A   5       2.973   0.869   1.665  1.00 74.95           C  
ATOM     64  CB  ASN A   5       3.031  -0.776   3.625  1.00 74.95           C  
ATOM     65  HB2 ASN A   5       3.327  -1.383   2.770  1.00 74.95           H  
ATOM     66  HB3 ASN A   5       2.110  -1.205   4.018  1.00 74.95           H  
ATOM     67  O   ASN A   5       1.991   0.927   0.919  1.00 74.95           O  
ATOM     68  CG  ASN A   5       4.123  -0.914   4.672  1.00 74.95           C  
ATOM     69  ND2 ASN A   5       4.083  -1.952   5.474  1.00 74.95           N  
ATOM     70 HD21 ASN A   5       3.361  -2.652   5.383  1.00 74.95           H  
ATOM     71 HD22 ASN A   5       4.840  -2.016   6.140  1.00 74.95           H  
ATOM     72  OD1 ASN A   5       5.030  -0.112   4.779  1.00 74.95           O  
ATOM     73  N   ALA A   6       4.223   0.891   1.201  1.00 78.66           N  
ATOM     74  H   ALA A   6       4.986   0.835   1.860  1.00 78.66           H  
ATOM     75  CA  ALA A   6       4.553   0.868  -0.225  1.00 78.66           C  
ATOM     76  HA  ALA A   6       4.270   1.826  -0.661  1.00 78.66           H  
ATOM     77  C   ALA A   6       3.815  -0.268  -0.958  1.00 78.66           C  
ATOM     78  CB  ALA A   6       6.063   0.681  -0.373  1.00 78.66           C  
ATOM     79  HB1 ALA A   6       6.583   1.183   0.443  1.00 78.66           H  
ATOM     80  HB2 ALA A   6       6.315  -0.378  -0.312  1.00 78.66           H  
ATOM     81  HB3 ALA A   6       6.399   1.074  -1.332  1.00 78.66           H  
ATOM     82  O   ALA A   6       3.686  -1.373  -0.434  1.00 78.66           O  
ATOM     83  N   GLY A   7       3.311   0.000  -2.160  1.00 76.47           N  
ATOM     84  H   GLY A   7       3.462   0.923  -2.542  1.00 76.47           H  
ATOM     85  CA  GLY A   7       2.512  -0.934  -2.954  1.00 76.47           C  
ATOM     86  HA2 GLY A   7       2.539  -0.619  -3.997  1.00 76.47           H  
ATOM     87  HA3 GLY A   7       2.951  -1.930  -2.886  1.00 76.47           H  
ATOM     88  C   GLY A   7       1.042  -1.040  -2.535  1.00 76.47           C  
ATOM     89  O   GLY A   7       0.268  -1.711  -3.215  1.00 76.47           O  
ATOM     90  N   THR A   8       0.621  -0.366  -1.461  1.00 80.06           N  
ATOM     91  H   THR A   8       1.292   0.156  -0.917  1.00 80.06           H  
ATOM     92  CA  THR A   8      -0.791  -0.356  -1.050  1.00 80.06           C  
ATOM     93  HA  THR A   8      -1.198  -1.353  -1.220  1.00 80.06           H  
ATOM     94  C   THR A   8      -1.589   0.642  -1.881  1.00 80.06           C  
ATOM     95  CB  THR A   8      -0.971  -0.036   0.437  1.00 80.06           C  
ATOM     96  HB  THR A   8      -0.744   1.018   0.594  1.00 80.06           H  
ATOM     97  O   THR A   8      -1.125   1.748  -2.158  1.00 80.06           O  
ATOM     98  CG2 THR A   8      -2.388  -0.340   0.925  1.00 80.06           C  
ATOM     99 HG21 THR A   8      -3.093   0.388   0.522  1.00 80.06           H  
ATOM    100 HG22 THR A   8      -2.681  -1.347   0.628  1.00 80.06           H  
ATOM    101 HG23 THR A   8      -2.415  -0.280   2.013  1.00 80.06           H  
ATOM    102  OG1 THR A   8      -0.099  -0.801   1.233  1.00 80.06           O  
ATOM    103  HG1 THR A   8       0.770  -0.415   1.103  1.00 80.06           H  
ATOM    104  N   PHE A   9      -2.815   0.275  -2.249  1.00 79.13           N  
ATOM    105  H   PHE A   9      -3.151  -0.641  -1.988  1.00 79.13           H  
ATOM    106  CA  PHE A   9      -3.727   1.170  -2.952  1.00 79.13           C  
ATOM    107  HA  PHE A   9      -3.180   1.612  -3.785  1.00 79.13           H  
ATOM    108  C   PHE A   9      -4.191   2.291  -2.007  1.00 79.13           C  
ATOM    109  CB  PHE A   9      -4.891   0.352  -3.531  1.00 79.13           C  
ATOM    110  HB2 PHE A   9      -4.545  -0.659  -3.741  1.00 79.13           H  
ATOM    111  HB3 PHE A   9      -5.690   0.264  -2.794  1.00 79.13           H  
ATOM    112  O   PHE A   9      -4.902   2.030  -1.040  1.00 79.13           O  
ATOM    113  CG  PHE A   9      -5.446   0.908  -4.825  1.00 79.13           C  
ATOM    114  CD1 PHE A   9      -6.573   1.751  -4.826  1.00 79.13           C  
ATOM    115  HD1 PHE A   9      -7.043   2.023  -3.892  1.00 79.13           H  
ATOM    116  CD2 PHE A   9      -4.835   0.555  -6.043  1.00 79.13           C  
ATOM    117  HD2 PHE A   9      -3.964  -0.084  -6.047  1.00 79.13           H  
ATOM    118  CE1 PHE A   9      -7.098   2.219  -6.045  1.00 79.13           C  
ATOM    119  HE1 PHE A   9      -7.972   2.854  -6.051  1.00 79.13           H  
ATOM    120  CE2 PHE A   9      -5.354   1.030  -7.259  1.00 79.13           C  
ATOM    121  HE2 PHE A   9      -4.878   0.763  -8.191  1.00 79.13           H  
ATOM    122  CZ  PHE A   9      -6.491   1.855  -7.260  1.00 79.13           C  
ATOM    123  HZ  PHE A   9      -6.890   2.219  -8.196  1.00 79.13           H  
ATOM    124  N   CYS A  10      -3.784   3.531  -2.271  1.00 79.54           N  
ATOM    125  H   CYS A  10      -3.237   3.673  -3.108  1.00 79.54           H  
ATOM    126  CA  CYS A  10      -4.171   4.705  -1.484  1.00 79.54           C  
ATOM    127  HA  CYS A  10      -4.540   4.358  -0.519  1.00 79.54           H  
ATOM    128  C   CYS A  10      -5.376   5.469  -2.090  1.00 79.54           C  
ATOM    129  CB  CYS A  10      -2.916   5.531  -1.153  1.00 79.54           C  
ATOM    130  HB2 CYS A  10      -2.094   5.240  -1.807  1.00 79.54           H  
ATOM    131  HB3 CYS A  10      -2.621   5.285  -0.134  1.00 79.54           H  
ATOM    132  O   CYS A  10      -5.992   6.298  -1.424  1.00 79.54           O  
ATOM    133  SG  CYS A  10      -3.105   7.318  -1.245  1.00 79.54           S  
ATOM    134  N   GLY A  11      -5.830   5.108  -3.299  1.00 74.93           N  
ATOM    135  H   GLY A  11      -5.292   4.434  -3.824  1.00 74.93           H  
ATOM    136  CA  GLY A  11      -7.056   5.661  -3.896  1.00 74.93           C  
ATOM    137  HA2 GLY A  11      -7.333   5.056  -4.759  1.00 74.93           H  
ATOM    138  HA3 GLY A  11      -7.862   5.599  -3.164  1.00 74.93           H  
ATOM    139  C   GLY A  11      -6.927   7.123  -4.354  1.00 74.93           C  
ATOM    140  O   GLY A  11      -5.832   7.670  -4.425  1.00 74.93           O  
ATOM    141  N   ILE A  12      -8.048   7.748  -4.761  1.00 66.85           N  
ATOM    142  H   ILE A  12      -8.911   7.224  -4.733  1.00 66.85           H  
ATOM    143  CA  ILE A  12      -8.078   9.110  -5.359  1.00 66.85           C  
ATOM    144  HA  ILE A  12      -7.305   9.174  -6.124  1.00 66.85           H  
ATOM    145  C   ILE A  12      -7.749  10.201  -4.326  1.00 66.85           C  
ATOM    146  CB  ILE A  12      -9.459   9.384  -6.026  1.00 66.85           C  
ATOM    147  HB  ILE A  12     -10.222   9.257  -5.258  1.00 66.85           H  
ATOM    148  O   ILE A  12      -7.324  11.300  -4.679  1.00 66.85           O  
ATOM    149  CG1 ILE A  12      -9.774   8.406  -7.185  1.00 66.85           C  
ATOM    150 HG12 ILE A  12      -9.368   7.418  -6.972  1.00 66.85           H  
ATOM    151 HG13 ILE A  12      -9.325   8.774  -8.108  1.00 66.85           H  
ATOM    152  CG2 ILE A  12      -9.577  10.822  -6.577  1.00 66.85           C  
ATOM    153 HG21 ILE A  12     -10.499  10.950  -7.144  1.00 66.85           H  
ATOM    154 HG22 ILE A  12      -9.597  11.546  -5.762  1.00 66.85           H  
ATOM    155 HG23 ILE A  12      -8.731  11.043  -7.227  1.00 66.85           H  
ATOM    156  CD1 ILE A  12     -11.270   8.240  -7.467  1.00 66.85           C  
ATOM    157 HD11 ILE A  12     -11.778   7.880  -6.573  1.00 66.85           H  
ATOM    158 HD12 ILE A  12     -11.405   7.510  -8.265  1.00 66.85           H  
ATOM    159 HD13 ILE A  12     -11.715   9.184  -7.782  1.00 66.85           H  
ATOM    160  N   LYS A  13      -7.959   9.921  -3.038  1.00 56.75           N  
ATOM    161  H   LYS A  13      -8.124   8.956  -2.790  1.00 56.75           H  
ATOM    162  CA  LYS A  13      -7.634  10.860  -1.966  1.00 56.75           C  
ATOM    163  HA  LYS A  13      -7.747  11.871  -2.357  1.00 56.75           H  
ATOM    164  C   LYS A  13      -6.175  10.661  -1.562  1.00 56.75           C  
ATOM    165  CB  LYS A  13      -8.598  10.679  -0.784  1.00 56.75           C  
ATOM    166  HB2 LYS A  13      -8.989   9.662  -0.774  1.00 56.75           H  
ATOM    167  HB3 LYS A  13      -8.069  10.850   0.153  1.00 56.75           H  
ATOM    168  O   LYS A  13      -5.830   9.536  -1.217  1.00 56.75           O  
ATOM    169  CG  LYS A  13      -9.739  11.699  -0.889  1.00 56.75           C  
ATOM    170  HG2 LYS A  13     -10.124  11.713  -1.909  1.00 56.75           H  
ATOM    171  HG3 LYS A  13      -9.346  12.687  -0.649  1.00 56.75           H  
ATOM    172  CD  LYS A  13     -10.890  11.357   0.059  1.00 56.75           C  
ATOM    173  HD2 LYS A  13     -10.499  11.188   1.062  1.00 56.75           H  
ATOM    174  HD3 LYS A  13     -11.377  10.448  -0.295  1.00 56.75           H  
ATOM    175  CE  LYS A  13     -11.887  12.521   0.086  1.00 56.75           C  
ATOM    176  HE2 LYS A  13     -11.406  13.375   0.563  1.00 56.75           H  
ATOM    177  HE3 LYS A  13     -12.118  12.801  -0.942  1.00 56.75           H  
ATOM    178  NZ  LYS A  13     -13.134  12.161   0.804  1.00 56.75           N  
ATOM    179  HZ1 LYS A  13     -13.599  11.392   0.342  1.00 56.75           H  
ATOM    180  HZ2 LYS A  13     -13.766  12.948   0.831  1.00 56.75           H  
ATOM    181  HZ3 LYS A  13     -12.926  11.887   1.754  1.00 56.75           H  
ATOM    182  N   PRO A  14      -5.341  11.716  -1.547  1.00 57.56           N  
ATOM    183  CA  PRO A  14      -3.985  11.617  -1.026  1.00 57.56           C  
ATOM    184  HA  PRO A  14      -3.439  10.821  -1.533  1.00 57.56           H  
ATOM    185  C   PRO A  14      -4.076  11.297   0.471  1.00 57.56           C  
ATOM    186  CB  PRO A  14      -3.330  12.967  -1.340  1.00 57.56           C  
ATOM    187  HB2 PRO A  14      -2.867  12.919  -2.325  1.00 57.56           H  
ATOM    188  HB3 PRO A  14      -2.591  13.253  -0.591  1.00 57.56           H  
ATOM    189  O   PRO A  14      -4.348  12.169   1.293  1.00 57.56           O  
ATOM    190  CG  PRO A  14      -4.505  13.945  -1.382  1.00 57.56           C  
ATOM    191  HG2 PRO A  14      -4.298  14.794  -2.034  1.00 57.56           H  
ATOM    192  HG3 PRO A  14      -4.736  14.287  -0.374  1.00 57.56           H  
ATOM    193  CD  PRO A  14      -5.654  13.092  -1.912  1.00 57.56           C  
ATOM    194  HD2 PRO A  14      -6.589  13.427  -1.462  1.00 57.56           H  
ATOM    195  HD3 PRO A  14      -5.705  13.173  -2.997  1.00 57.56           H  
ATOM    196  N   GLY A  15      -3.959  10.018   0.815  1.00 58.91           N  
ATOM    197  H   GLY A  15      -3.874   9.337   0.074  1.00 58.91           H  
ATOM    198  CA  GLY A  15      -4.154   9.504   2.163  1.00 58.91           C  
ATOM    199  HA2 GLY A  15      -4.392  10.306   2.861  1.00 58.91           H  
ATOM    200  HA3 GLY A  15      -4.987   8.801   2.154  1.00 58.91           H  
ATOM    201  C   GLY A  15      -2.918   8.758   2.638  1.00 58.91           C  
ATOM    202  O   GLY A  15      -2.644   7.667   2.156  1.00 58.91           O  
ATOM    203  N   LEU A  16      -2.193   9.381   3.574  1.00 67.24           N  
ATOM    204  H   LEU A  16      -2.488  10.324   3.783  1.00 67.24           H  
ATOM    205  CA  LEU A  16      -1.182   8.830   4.492  1.00 67.24           C  
ATOM    206  HA  LEU A  16      -0.412   9.592   4.613  1.00 67.24           H  
ATOM    207  C   LEU A  16      -0.417   7.583   4.011  1.00 67.24           C  
ATOM    208  CB  LEU A  16      -1.828   8.617   5.880  1.00 67.24           C  
ATOM    209  HB2 LEU A  16      -2.705   7.980   5.770  1.00 67.24           H  
ATOM    210  HB3 LEU A  16      -1.126   8.071   6.511  1.00 67.24           H  
ATOM    211  O   LEU A  16      -0.416   6.557   4.678  1.00 67.24           O  
ATOM    212  CG  LEU A  16      -2.196   9.929   6.605  1.00 67.24           C  
ATOM    213  HG  LEU A  16      -1.981  10.784   5.964  1.00 67.24           H  
ATOM    214  CD1 LEU A  16      -3.684   9.959   6.954  1.00 67.24           C  
ATOM    215 HD11 LEU A  16      -4.277   9.886   6.042  1.00 67.24           H  
ATOM    216 HD12 LEU A  16      -3.924  10.894   7.461  1.00 67.24           H  
ATOM    217 HD13 LEU A  16      -3.925   9.122   7.609  1.00 67.24           H  
ATOM    218  CD2 LEU A  16      -1.390  10.081   7.896  1.00 67.24           C  
ATOM    219 HD21 LEU A  16      -1.592   9.246   8.567  1.00 67.24           H  
ATOM    220 HD22 LEU A  16      -1.655  11.013   8.397  1.00 67.24           H  
ATOM    221 HD23 LEU A  16      -0.325  10.105   7.666  1.00 67.24           H  
ATOM    222  N   CYS A  17       0.285   7.645   2.885  1.00 76.47           N  
ATOM    223  H   CYS A  17       0.260   8.487   2.328  1.00 76.47           H  
ATOM    224  CA  CYS A  17       1.310   6.643   2.597  1.00 76.47           C  
ATOM    225  HA  CYS A  17       0.902   5.645   2.759  1.00 76.47           H  
ATOM    226  C   CYS A  17       2.495   6.857   3.559  1.00 76.47           C  
ATOM    227  CB  CYS A  17       1.707   6.755   1.130  1.00 76.47           C  
ATOM    228  HB2 CYS A  17       2.043   7.777   0.954  1.00 76.47           H  
ATOM    229  HB3 CYS A  17       2.533   6.071   0.934  1.00 76.47           H  
ATOM    230  O   CYS A  17       2.957   7.985   3.734  1.00 76.47           O  
ATOM    231  SG  CYS A  17       0.409   6.397  -0.069  1.00 76.47           S  
ATOM    232  N   CYS A  18       2.967   5.803   4.224  1.00 76.77           N  
ATOM    233  H   CYS A  18       2.610   4.884   4.002  1.00 76.77           H  
ATOM    234  CA  CYS A  18       4.040   5.916   5.214  1.00 76.77           C  
ATOM    235  HA  CYS A  18       3.830   6.777   5.848  1.00 76.77           H  
ATOM    236  C   CYS A  18       5.382   6.154   4.518  1.00 76.77           C  
ATOM    237  CB  CYS A  18       4.092   4.666   6.101  1.00 76.77           C  
ATOM    238  HB2 CYS A  18       5.041   4.150   5.953  1.00 76.77           H  
ATOM    239  HB3 CYS A  18       3.300   3.971   5.824  1.00 76.77           H  
ATOM    240  O   CYS A  18       5.861   5.267   3.817  1.00 76.77           O  
ATOM    241  SG  CYS A  18       3.939   5.077   7.850  1.00 76.77           S  
ATOM    242  N   SER A  19       5.962   7.350   4.684  1.00 76.70           N  
ATOM    243  H   SER A  19       5.518   8.017   5.299  1.00 76.70           H  
ATOM    244  CA  SER A  19       7.196   7.781   3.995  1.00 76.70           C  
ATOM    245  HA  SER A  19       7.278   8.860   4.120  1.00 76.70           H  
ATOM    246  C   SER A  19       7.173   7.536   2.479  1.00 76.70           C  
ATOM    247  CB  SER A  19       8.436   7.168   4.650  1.00 76.70           C  
ATOM    248  HB2 SER A  19       9.328   7.490   4.113  1.00 76.70           H  
ATOM    249  HB3 SER A  19       8.376   6.080   4.616  1.00 76.70           H  
ATOM    250  O   SER A  19       8.191   7.278   1.844  1.00 76.70           O  
ATOM    251  OG  SER A  19       8.529   7.610   5.991  1.00 76.70           O  
ATOM    252  HG  SER A  19       9.363   7.289   6.344  1.00 76.70           H  
ATOM    253  N   ALA A  20       5.981   7.594   1.897  1.00 78.33           N  
ATOM    254  H   ALA A  20       5.189   7.865   2.464  1.00 78.33           H  
ATOM    255  CA  ALA A  20       5.719   7.300   0.504  1.00 78.33           C  
ATOM    256  HA  ALA A  20       6.640   7.378  -0.073  1.00 78.33           H  
ATOM    257  C   ALA A  20       4.754   8.345  -0.050  1.00 78.33           C  
ATOM    258  CB  ALA A  20       5.197   5.857   0.405  1.00 78.33           C  
ATOM    259  HB1 ALA A  20       6.036   5.167   0.496  1.00 78.33           H  
ATOM    260  HB2 ALA A  20       4.521   5.642   1.232  1.00 78.33           H  
ATOM    261  HB3 ALA A  20       4.690   5.692  -0.545  1.00 78.33           H  
ATOM    262  O   ALA A  20       4.011   8.989   0.693  1.00 78.33           O  
ATOM    263  N   ILE A  21       4.755   8.513  -1.366  1.00 78.94           N  
ATOM    264  H   ILE A  21       5.354   7.919  -1.921  1.00 78.94           H  
ATOM    265  CA  ILE A  21       3.798   9.369  -2.061  1.00 78.94           C  
ATOM    266  HA  ILE A  21       3.288   9.993  -1.328  1.00 78.94           H  
ATOM    267  C   ILE A  21       2.728   8.498  -2.707  1.00 78.94           C  
ATOM    268  CB  ILE A  21       4.490  10.339  -3.040  1.00 78.94           C  
ATOM    269  HB  ILE A  21       3.709  10.929  -3.520  1.00 78.94           H  
ATOM    270  O   ILE A  21       3.004   7.419  -3.224  1.00 78.94           O  
ATOM    271  CG1 ILE A  21       5.268   9.600  -4.147  1.00 78.94           C  
ATOM    272 HG12 ILE A  21       4.555   8.991  -4.703  1.00 78.94           H  
ATOM    273 HG13 ILE A  21       6.025   8.951  -3.707  1.00 78.94           H  
ATOM    274  CG2 ILE A  21       5.382  11.313  -2.251  1.00 78.94           C  
ATOM    275 HG21 ILE A  21       5.726  12.119  -2.899  1.00 78.94           H  
ATOM    276 HG22 ILE A  21       4.822  11.752  -1.425  1.00 78.94           H  
ATOM    277 HG23 ILE A  21       6.249  10.789  -1.849  1.00 78.94           H  
ATOM    278  CD1 ILE A  21       5.947  10.518  -5.165  1.00 78.94           C  
ATOM    279 HD11 ILE A  21       6.799  11.022  -4.710  1.00 78.94           H  
ATOM    280 HD12 ILE A  21       6.303   9.923  -6.005  1.00 78.94           H  
ATOM    281 HD13 ILE A  21       5.237  11.260  -5.529  1.00 78.94           H  
ATOM    282  N   CYS A  22       1.485   8.961  -2.667  1.00 79.51           N  
ATOM    283  H   CYS A  22       1.311   9.859  -2.239  1.00 79.51           H  
ATOM    284  CA  CYS A  22       0.388   8.289  -3.344  1.00 79.51           C  
ATOM    285  HA  CYS A  22       0.528   7.209  -3.295  1.00 79.51           H  
ATOM    286  C   CYS A  22       0.366   8.727  -4.808  1.00 79.51           C  
ATOM    287  CB  CYS A  22      -0.896   8.632  -2.604  1.00 79.51           C  
ATOM    288  HB2 CYS A  22      -1.137   9.684  -2.758  1.00 79.51           H  
ATOM    289  HB3 CYS A  22      -0.723   8.485  -1.538  1.00 79.51           H  
ATOM    290  O   CYS A  22      -0.056   9.843  -5.114  1.00 79.51           O  
ATOM    291  SG  CYS A  22      -2.322   7.645  -3.072  1.00 79.51           S  
ATOM    292  N   LEU A  23       0.853   7.873  -5.705  1.00 79.31           N  
ATOM    293  H   LEU A  23       1.149   6.960  -5.391  1.00 79.31           H  
ATOM    294  CA  LEU A  23       0.984   8.169  -7.129  1.00 79.31           C  
ATOM    295  HA  LEU A  23       0.520   9.136  -7.322  1.00 79.31           H  
ATOM    296  C   LEU A  23       0.218   7.117  -7.938  1.00 79.31           C  
ATOM    297  CB  LEU A  23       2.483   8.274  -7.468  1.00 79.31           C  
ATOM    298  HB2 LEU A  23       2.867   7.280  -7.694  1.00 79.31           H  
ATOM    299  HB3 LEU A  23       3.001   8.630  -6.578  1.00 79.31           H  
ATOM    300  O   LEU A  23       0.352   5.921  -7.696  1.00 79.31           O  
ATOM    301  CG  LEU A  23       2.794   9.252  -8.620  1.00 79.31           C  
ATOM    302  HG  LEU A  23       1.932   9.897  -8.790  1.00 79.31           H  
ATOM    303  CD1 LEU A  23       3.981  10.162  -8.294  1.00 79.31           C  
ATOM    304 HD11 LEU A  23       4.905   9.589  -8.224  1.00 79.31           H  
ATOM    305 HD12 LEU A  23       3.796  10.686  -7.356  1.00 79.31           H  
ATOM    306 HD13 LEU A  23       4.096  10.903  -9.085  1.00 79.31           H  
ATOM    307  CD2 LEU A  23       3.096   8.512  -9.921  1.00 79.31           C  
ATOM    308 HD21 LEU A  23       2.248   7.884 -10.193  1.00 79.31           H  
ATOM    309 HD22 LEU A  23       3.274   9.231 -10.721  1.00 79.31           H  
ATOM    310 HD23 LEU A  23       3.980   7.886  -9.799  1.00 79.31           H  
ATOM    311  N   SER A  24      -0.644   7.555  -8.862  1.00 79.38           N  
ATOM    312  H   SER A  24      -0.665   8.543  -9.068  1.00 79.38           H  
ATOM    313  CA  SER A  24      -1.561   6.674  -9.614  1.00 79.38           C  
ATOM    314  HA  SER A  24      -2.295   7.310 -10.108  1.00 79.38           H  
ATOM    315  C   SER A  24      -2.376   5.714  -8.732  1.00 79.38           C  
ATOM    316  CB  SER A  24      -0.815   5.914 -10.719  1.00 79.38           C  
ATOM    317  HB2 SER A  24       0.052   5.404 -10.301  1.00 79.38           H  
ATOM    318  HB3 SER A  24      -1.474   5.174 -11.172  1.00 79.38           H  
ATOM    319  O   SER A  24      -2.562   4.552  -9.081  1.00 79.38           O  
ATOM    320  OG  SER A  24      -0.415   6.813 -11.731  1.00 79.38           O  
ATOM    321  HG  SER A  24       0.142   6.335 -12.349  1.00 79.38           H  
ATOM    322  N   PHE A  25      -2.876   6.202  -7.591  1.00 80.90           N  
ATOM    323  H   PHE A  25      -2.680   7.168  -7.374  1.00 80.90           H  
ATOM    324  CA  PHE A  25      -3.673   5.440  -6.615  1.00 80.90           C  
ATOM    325  HA  PHE A  25      -4.038   6.166  -5.889  1.00 80.90           H  
ATOM    326  C   PHE A  25      -2.904   4.402  -5.791  1.00 80.90           C  
ATOM    327  CB  PHE A  25      -4.916   4.813  -7.275  1.00 80.90           C  
ATOM    328  HB2 PHE A  25      -5.621   4.545  -6.489  1.00 80.90           H  
ATOM    329  HB3 PHE A  25      -4.625   3.889  -7.776  1.00 80.90           H  
ATOM    330  O   PHE A  25      -3.531   3.678  -5.020  1.00 80.90           O  
ATOM    331  CG  PHE A  25      -5.628   5.706  -8.266  1.00 80.90           C  
ATOM    332  CD1 PHE A  25      -6.282   6.851  -7.800  1.00 80.90           C  
ATOM    333  HD1 PHE A  25      -6.243   7.093  -6.748  1.00 80.90           H  
ATOM    334  CD2 PHE A  25      -5.566   5.462  -9.649  1.00 80.90           C  
ATOM    335  HD2 PHE A  25      -5.040   4.595 -10.020  1.00 80.90           H  
ATOM    336  CE1 PHE A  25      -6.872   7.750  -8.697  1.00 80.90           C  
ATOM    337  HE1 PHE A  25      -7.265   8.691  -8.341  1.00 80.90           H  
ATOM    338  CE2 PHE A  25      -6.181   6.350 -10.550  1.00 80.90           C  
ATOM    339  HE2 PHE A  25      -6.133   6.158 -11.611  1.00 80.90           H  
ATOM    340  CZ  PHE A  25      -6.848   7.489 -10.072  1.00 80.90           C  
ATOM    341  HZ  PHE A  25      -7.291   8.188 -10.766  1.00 80.90           H  
ATOM    342  N   VAL A  26      -1.575   4.348  -5.890  1.00 82.87           N  
ATOM    343  H   VAL A  26      -1.106   4.952  -6.550  1.00 82.87           H  
ATOM    344  CA  VAL A  26      -0.723   3.417  -5.136  1.00 82.87           C  
ATOM    345  HA  VAL A  26      -1.342   2.911  -4.395  1.00 82.87           H  
ATOM    346  C   VAL A  26       0.340   4.178  -4.351  1.00 82.87           C  
ATOM    347  CB  VAL A  26      -0.076   2.326  -6.029  1.00 82.87           C  
ATOM    348  HB  VAL A  26       1.008   2.380  -5.927  1.00 82.87           H  
ATOM    349  O   VAL A  26       0.900   5.163  -4.827  1.00 82.87           O  
ATOM    350  CG1 VAL A  26      -0.516   0.939  -5.548  1.00 82.87           C  
ATOM    351 HG11 VAL A  26      -1.598   0.838  -5.632  1.00 82.87           H  
ATOM    352 HG12 VAL A  26      -0.217   0.798  -4.510  1.00 82.87           H  
ATOM    353 HG13 VAL A  26      -0.036   0.166  -6.148  1.00 82.87           H  
ATOM    354  CG2 VAL A  26      -0.403   2.416  -7.528  1.00 82.87           C  
ATOM    355 HG21 VAL A  26       0.109   1.618  -8.066  1.00 82.87           H  
ATOM    356 HG22 VAL A  26      -1.476   2.325  -7.694  1.00 82.87           H  
ATOM    357 HG23 VAL A  26      -0.053   3.368  -7.927  1.00 82.87           H  
ATOM    358  N   CYS A  27       0.627   3.731  -3.134  1.00 86.02           N  
ATOM    359  H   CYS A  27       0.108   2.947  -2.763  1.00 86.02           H  
ATOM    360  CA  CYS A  27       1.735   4.255  -2.349  1.00 86.02           C  
ATOM    361  HA  CYS A  27       1.702   5.345  -2.356  1.00 86.02           H  
ATOM    362  C   CYS A  27       3.060   3.803  -2.958  1.00 86.02           C  
ATOM    363  CB  CYS A  27       1.623   3.765  -0.904  1.00 86.02           C  
ATOM    364  HB2 CYS A  27       1.573   2.676  -0.908  1.00 86.02           H  
ATOM    365  HB3 CYS A  27       2.526   4.052  -0.365  1.00 86.02           H  
ATOM    366  O   CYS A  27       3.320   2.605  -3.048  1.00 86.02           O  
ATOM    367  SG  CYS A  27       0.203   4.392   0.016  1.00 86.02           S  
ATOM    368  N   ILE A  28       3.916   4.745  -3.325  1.00 79.48           N  
ATOM    369  H   ILE A  28       3.627   5.711  -3.277  1.00 79.48           H  
ATOM    370  CA  ILE A  28       5.278   4.477  -3.781  1.00 79.48           C  
ATOM    371  HA  ILE A  28       5.483   3.410  -3.695  1.00 79.48           H  
ATOM    372  C   ILE A  28       6.271   5.177  -2.854  1.00 79.48           C  
ATOM    373  CB  ILE A  28       5.461   4.840  -5.270  1.00 79.48           C  
ATOM    374  HB  ILE A  28       6.527   4.779  -5.488  1.00 79.48           H  
ATOM    375  O   ILE A  28       6.199   6.386  -2.629  1.00 79.48           O  
ATOM    376  CG1 ILE A  28       4.968   6.261  -5.603  1.00 79.48           C  
ATOM    377 HG12 ILE A  28       5.340   6.942  -4.838  1.00 79.48           H  
ATOM    378 HG13 ILE A  28       3.879   6.298  -5.600  1.00 79.48           H  
ATOM    379  CG2 ILE A  28       4.742   3.807  -6.155  1.00 79.48           C  
ATOM    380 HG21 ILE A  28       4.978   3.980  -7.205  1.00 79.48           H  
ATOM    381 HG22 ILE A  28       3.663   3.875  -6.015  1.00 79.48           H  
ATOM    382 HG23 ILE A  28       5.071   2.801  -5.893  1.00 79.48           H  
ATOM    383  CD1 ILE A  28       5.496   6.776  -6.941  1.00 79.48           C  
ATOM    384 HD11 ILE A  28       5.276   7.841  -7.017  1.00 79.48           H  
ATOM    385 HD12 ILE A  28       5.030   6.245  -7.771  1.00 79.48           H  
ATOM    386 HD13 ILE A  28       6.578   6.648  -6.988  1.00 79.48           H  
ATOM    387  N   SER A  29       7.179   4.401  -2.270  1.00 75.28           N  
ATOM    388  H   SER A  29       7.181   3.407  -2.452  1.00 75.28           H  
ATOM    389  CA  SER A  29       8.259   4.925  -1.437  1.00 75.28           C  
ATOM    390  HA  SER A  29       7.884   5.722  -0.795  1.00 75.28           H  
ATOM    391  C   SER A  29       9.355   5.487  -2.326  1.00 75.28           C  
ATOM    392  CB  SER A  29       8.845   3.839  -0.536  1.00 75.28           C  
ATOM    393  HB2 SER A  29       9.567   4.289   0.145  1.00 75.28           H  
ATOM    394  HB3 SER A  29       9.351   3.086  -1.141  1.00 75.28           H  
ATOM    395  O   SER A  29       9.868   4.777  -3.187  1.00 75.28           O  
ATOM    396  OG  SER A  29       7.811   3.228   0.201  1.00 75.28           O  
ATOM    397  HG  SER A  29       8.143   3.090   1.091  1.00 75.28           H  
ATOM    398  N   PHE A  30       9.721   6.747  -2.109  1.00 68.36           N  
ATOM    399  H   PHE A  30       9.266   7.258  -1.366  1.00 68.36           H  
ATOM    400  CA  PHE A  30      10.975   7.301  -2.610  1.00 68.36           C  
ATOM    401  HA  PHE A  30      11.314   6.750  -3.487  1.00 68.36           H  
ATOM    402  C   PHE A  30      12.026   7.089  -1.521  1.00 68.36           C  
ATOM    403  CB  PHE A  30      10.791   8.774  -3.018  1.00 68.36           C  
ATOM    404  HB2 PHE A  30      11.662   9.349  -2.704  1.00 68.36           H  
ATOM    405  HB3 PHE A  30       9.933   9.204  -2.501  1.00 68.36           H  
ATOM    406  O   PHE A  30      12.309   7.986  -0.735  1.00 68.36           O  
ATOM    407  CG  PHE A  30      10.643   8.982  -4.511  1.00 68.36           C  
ATOM    408  CD1 PHE A  30      11.779   9.288  -5.284  1.00 68.36           C  
ATOM    409  HD1 PHE A  30      12.750   9.353  -4.815  1.00 68.36           H  
ATOM    410  CD2 PHE A  30       9.384   8.872  -5.130  1.00 68.36           C  
ATOM    411  HD2 PHE A  30       8.516   8.617  -4.540  1.00 68.36           H  
ATOM    412  CE1 PHE A  30      11.656   9.502  -6.668  1.00 68.36           C  
ATOM    413  HE1 PHE A  30      12.533   9.730  -7.256  1.00 68.36           H  
ATOM    414  CE2 PHE A  30       9.261   9.084  -6.515  1.00 68.36           C  
ATOM    415  HE2 PHE A  30       8.297   8.990  -6.992  1.00 68.36           H  
ATOM    416  CZ  PHE A  30      10.396   9.404  -7.283  1.00 68.36           C  
ATOM    417  HZ  PHE A  30      10.303   9.559  -8.348  1.00 68.36           H  
ATOM    418  N   ASP A  31      12.533   5.865  -1.426  1.00 63.42           N  
ATOM    419  H   ASP A  31      12.263   5.174  -2.112  1.00 63.42           H  
ATOM    420  CA  ASP A  31      13.802   5.623  -0.745  1.00 63.42           C  
ATOM    421  HA  ASP A  31      13.924   6.313   0.090  1.00 63.42           H  
ATOM    422  C   ASP A  31      14.893   5.897  -1.789  1.00 63.42           C  
ATOM    423  CB  ASP A  31      13.808   4.198  -0.179  1.00 63.42           C  
ATOM    424  HB2 ASP A  31      12.869   4.025   0.347  1.00 63.42           H  
ATOM    425  HB3 ASP A  31      13.865   3.478  -0.995  1.00 63.42           H  
ATOM    426  O   ASP A  31      14.932   5.227  -2.824  1.00 63.42           O  
ATOM    427  CG  ASP A  31      14.951   3.972   0.812  1.00 63.42           C  
ATOM    428  OD1 ASP A  31      15.781   3.079   0.541  1.00 63.42           O  
ATOM    429  OD2 ASP A  31      14.907   4.623   1.882  1.00 63.42           O  
ATOM    430  N   PHE A  32      15.643   6.985  -1.594  1.00 51.26           N  
ATOM    431  H   PHE A  32      15.619   7.403  -0.675  1.00 51.26           H  
ATOM    432  CA  PHE A  32      16.763   7.392  -2.446  1.00 51.26           C  
ATOM    433  HA  PHE A  32      16.642   6.961  -3.440  1.00 51.26           H  
ATOM    434  C   PHE A  32      18.066   6.827  -1.887  1.00 51.26           C  
ATOM    435  CB  PHE A  32      16.817   8.925  -2.567  1.00 51.26           C  
ATOM    436  HB2 PHE A  32      15.836   9.285  -2.878  1.00 51.26           H  
ATOM    437  HB3 PHE A  32      17.026   9.347  -1.584  1.00 51.26           H  
ATOM    438  O   PHE A  32      18.275   6.991  -0.663  1.00 51.26           O  
ATOM    439  CG  PHE A  32      17.862   9.432  -3.549  1.00 51.26           C  
ATOM    440  CD1 PHE A  32      19.207   9.574  -3.158  1.00 51.26           C  
ATOM    441  HD1 PHE A  32      19.498   9.285  -2.159  1.00 51.26           H  
ATOM    442  CD2 PHE A  32      17.492   9.740  -4.872  1.00 51.26           C  
ATOM    443  HD2 PHE A  32      16.466   9.603  -5.180  1.00 51.26           H  
ATOM    444  CE1 PHE A  32      20.172  10.025  -4.078  1.00 51.26           C  
ATOM    445  HE1 PHE A  32      21.206  10.097  -3.773  1.00 51.26           H  
ATOM    446  CE2 PHE A  32      18.454  10.193  -5.794  1.00 51.26           C  
ATOM    447  HE2 PHE A  32      18.165  10.410  -6.812  1.00 51.26           H  
ATOM    448  CZ  PHE A  32      19.795  10.336  -5.397  1.00 51.26           C  
ATOM    449  HZ  PHE A  32      20.540  10.662  -6.107  1.00 51.26           H  
ATOM    450  OXT PHE A  32      18.857   6.334  -2.718  1.00 51.26           O  
TER     451      PHE A  32                                                       
END   
