# Supplementary material for: δ‐Conotoxin Structure Prediction and Analysis through Large‐Scale Comparative and Deep Learning Modeling Approaches
Source: Adv Sci (Weinh). 2024 Jul 21;11(35):2404786. doi: 10.1002/advs.202404786 (PMC11425241; doi:10.1002/advs.202404786)
Supplement: Supplementary file 2 — Supporting Information [file ADVS-11-2404786-s001.gz › Data/Alphafold_results/MVID/msas/pdb70_hits.hhr]

Query         MVID 
Match_columns 32
No_of_seqs    9 out of 11
Neff          1.63719
Searched_HMMs 80799
Date          Wed Sep 29 17:02:46 2021
Command       /usr/bin/hhsearch -i /tmp/tmptgsnv0rh/query.a3m -o /tmp/tmptgsnv0rh/output.hhr -maxseq 1000000 -d /mnt/pdb70_database_path/pdb70 

 No Hit                             Prob E-value P-value  Score    SS Cols Query HMM  Template HMM
  1 1RMK_A Mu-O-conotoxin MrVIB; b  97.0 8.1E-06   1E-10   39.2   0.0   27    2-28      1-31  (31)
  2 1G1Z_A CONOTOXIN EVIA; three d  96.9 1.3E-05 1.6E-10   39.3   0.0   27    1-27      1-30  (33)
  3 4AOQ_F CATIONIC TRYPSIN (E.C.3  84.3    0.58 7.2E-06   24.9   0.0   24    1-24      2-27  (37)
  4 2ML7_A Specific abundant prote  81.8    0.88 1.1E-05   23.5   0.0   22    3-24      1-23  (31)
  5 2BBG_A POLLEN ALLERGEN 5; PROT  79.0     1.3 1.6E-05   24.0   0.0   15    6-20      7-21  (40)
  6 4AOR_F CATIONIC TRYPSIN (E.C.3  75.2       2 2.5E-05   22.9   0.0   24    1-24      2-27  (37)
  7 1DKC_A ANTIFUNGAL PEPTIDE; THR  68.8     3.6 4.5E-05   21.6   0.0   23    2-24      2-26  (38)
  8 6ENA_A Nemertide alpha-1; Neme  65.4     4.8 5.9E-05   20.9   0.0   21    2-23      1-21  (31)
  9 1Q3J_A ALO3; knottin, cystine-  62.8     5.8 7.1E-05   20.7   0.0   22    3-24      1-24  (36)
 10 5XBD_A pB1; Disulfide bond, Pe  57.7     8.1  0.0001   20.2   0.0   23    2-24      1-24  (36)
 11 5FZW_A U3-SCYTOTOXIN-STH1H; TO  57.3     8.4  0.0001   20.2   0.0   25    3-28      8-32  (33)
 12 2N8H_A conotoxin-muOxi-GVIIJ;   53.5      11 0.00013   20.1   0.0   21    3-23      3-23  (35)
 13 6PX7_A Venom polypeptide; disu  52.1      12 0.00014   19.2   0.0   24    1-25      5-28  (34)
 14 5UV0_A (+)-limonene synthase;   50.5      13 0.00016   26.3   0.0    9    3-11      4-12  (607)
 15 5UV2_A (+)-limonene synthase;   50.5      13 0.00016   26.3   0.0    9    3-11      4-12  (607)
 16 6CEG_A conotoxin MoVIB; conoto  46.0      17 0.00021   18.8   0.0   18    3-20      1-18  (30)
 17 2BDS_A BDS-I (NMR, 42 SIMULATE  38.3      27 0.00033   19.1   0.0   11    9-19     31-41  (43)
 18 1WQK_A Toxin APETx1; Anthopleu  27.2      54 0.00066   17.8   0.0   11    9-19     29-39  (42)
 19 2MUB_A Toxin APETx2; Disulfide  27.2      54 0.00067   17.8   0.0   11    9-19     29-39  (42)
 20 5Z5K_B Netrin receptor DCC, Dr  27.1      54 0.00067   19.0   0.0    6   14-19     12-17  (66)
 21 6BE6_C Disintegrin and metallo  25.5      61 0.00075   21.8   0.0   10   15-24    295-304 (449)
 22 5L0Q_A Disintegrin and metallo  24.8      64 0.00079   20.6   0.0   11   14-24     58-68  (203)
 23 5L0Q_D Disintegrin and metallo  24.8      64 0.00079   20.6   0.0   11   14-24     58-68  (203)
 24 2MF3_A U2-segestritoxin-Sf1a;   20.8      86  0.0011   17.6   0.0   22    1-23      2-24  (47)

No 1
>1RMK_A Mu-O-conotoxin MrVIB; beta sheet, cystine knot, TOXIN; NMR {Conus marmoreus} SCOP: g.3.6.1
Probab=97.00  E-value=8.1e-06  Score=39.20  Aligned_cols=27  Identities=37%  Similarity=0.940  Sum_probs=24.9  Template_Neff=5.400

Q MVID              2 ACYNAGTFCGIK---PGLCCSA-ICLSFVCI   28 (32)
Q Consensus         2 ~Cy~~GtFCGik---pGLCCS~-~C~~~~C~   28 (32)
                      +|++.||+|+++   +++|||| ||++++|+
T Consensus         1 ~C~~~ge~C~~~~~~~~~CCsg~~C~~~~C~   31 (31)
T 1RMK_A            1 ACSKKWEYCIVPILGFVYCCPGLICGPFVCV   31 (31)
T ss_dssp             CEECTTSCCCCCTTCCCEESTTCCBCSSSBC
T ss_pred             CCcCCCccCCccccCcCccccCCeeEEEEeC
Confidence            589999999999   8999999 99999874


No 2
>1G1Z_A CONOTOXIN EVIA; three disulfide linkages, cis/trans isomerism; HET: NH2, HYP; NMR {N/A} SCOP: g.3.6.1
Probab=96.90  E-value=1.3e-05  Score=39.26  Aligned_cols=27  Identities=33%  Similarity=0.977  Sum_probs=24.9  Template_Neff=5.100

Q MVID              1 EACYNAGTFCGIK---PGLCCSAICLSFVC   27 (32)
Q Consensus         1 e~Cy~~GtFCGik---pGLCCS~~C~~~~C   27 (32)
                      |+|++.||+|+++   +++||||||++++.
T Consensus         1 ~~C~~~Ge~C~~~~~~~~~CCsG~C~~vc~   30 (33)
T 1G1Z_A            1 DDCIKPYGFCSLPILKNGLCCSGACVGVCA   30 (33)
T ss_dssp             CCCBCTTSBCCSSCSSCSCBTTBEESSBEE
T ss_pred             CCCcCCCCcCCCcccCCCCcccCceEEEEe
Confidence            6899999999999   89999999999954


No 3
>4AOQ_F CATIONIC TRYPSIN (E.C.3.4.21.4), TRYPSIN INHIBITOR; HYDROLASE-INHIBITOR COMPLEX, MINIPROTEIN SCAFFOLD, KNOTTINS; HET: 1PE; 2.0A {BOS TAURUS}
Probab=84.33  E-value=0.58  Score=24.93  Aligned_cols=24  Identities=33%  Similarity=0.987  Sum_probs=19.3  Template_Neff=2.000

Q MVID              1 EACYNAGTFCGIK--PGLCCSAICLS   24 (32)
Q Consensus         1 e~Cy~~GtFCGik--pGLCCS~~C~~   24 (32)
                      ++|.+.|..|...  +..||||.|+-
T Consensus         2 d~C~psG~iCs~~gp~e~CCSgsCVP   27 (37)
T 4AOQ_F            2 DKCSPSGAICSGAGPPEQCCSGACVP   27 (37)
T ss_dssp             -CCBCTTSEECTTSCGGGBTTSCEEE
T ss_pred             CccCCCCcccCCCCCchhccCCcccc
Confidence            4688999999764  77999999974


No 4
>2ML7_A Specific abundant protein 3; ginsentide, UNKNOWN FUNCTION; NMR {Panax ginseng}
Probab=81.85  E-value=0.88  Score=23.53  Aligned_cols=22  Identities=41%  Similarity=1.152  Sum_probs=17.7  Template_Neff=1.900

Q MVID              3 CYNAGTFCGIKPGLCCSA-ICLS   24 (32)
Q Consensus         3 Cy~~GtFCGikpGLCCS~-~C~~   24 (32)
                      |++.|.+|.+.+..||.. .|++
T Consensus         1 c~~~GgfC~f~p~~CCg~cGCL~   23 (31)
T 2ML7_A            1 CKSGGAWCGFDPHGCCGNCGCLV   23 (31)
T ss_dssp             CBCSSCBCSSCTTCBSSSCEESS
T ss_pred             CCCccceeeecCcCCccccceeE
Confidence            678999999999999965 4553


No 5
>2BBG_A POLLEN ALLERGEN 5; PROTEIN ALLERGEN, SMALL HIGHLY DISULFIDE; NMR {Ambrosia trifida} SCOP: g.6.1.1
Probab=79.04  E-value=1.3  Score=24.01  Aligned_cols=15  Identities=47%  Similarity=0.957  Sum_probs=10.7  Template_Neff=1.400

Q MVID              6 AGTFCGIKPGLCCSA   20 (32)
Q Consensus         6 ~GtFCGikpGLCCS~   20 (32)
                      .|..|+-....|||.
T Consensus         7 aG~~CGe~~~YCcS~   21 (40)
T 2BBG_A            7 EGTNCGKVGKYCCSP   21 (40)
T ss_dssp             ESSTTSCTTSEEECS
T ss_pred             cCccCccccceEcCC
Confidence            356677777888875


No 6
>4AOR_F CATIONIC TRYPSIN (E.C.3.4.21.4), TRYPSIN INHIBITOR; HYDROLASE-INHIBITOR COMPLEX, MINIPROTEIN SCAFFOLD, KNOTTINS; HET: GOL, MES, IMD; 1.702A {BOS TAURUS}
Probab=75.19  E-value=2  Score=22.92  Aligned_cols=24  Identities=33%  Similarity=0.946  Sum_probs=18.9  Template_Neff=2.000

Q MVID              1 EACYNAGTFCGIK--PGLCCSAICLS   24 (32)
Q Consensus         1 e~Cy~~GtFCGik--pGLCCS~~C~~   24 (32)
                      ++|.+.|..|..+  +..||||.|+-
T Consensus         2 d~C~psG~iCs~~gp~e~CCSgsCVP   27 (37)
T 4AOR_F            2 DKCSPSGAICSGFGPPEQCCSGACVP   27 (37)
T ss_dssp             --CBCTTCEECTTSCGGGBTTSCEEE
T ss_pred             CccCCCCcccCCCCCchhccCCcccc
Confidence            4688999999765  77999999974


No 7
>1DKC_A ANTIFUNGAL PEPTIDE; THREE-STRANDS BETA SHEET, ANTIFUNGAL PROTEIN; NMR {Phytolacca americana} SCOP: g.3.4.2
Probab=68.82  E-value=3.6  Score=21.61  Aligned_cols=23  Identities=35%  Similarity=1.022  Sum_probs=20.4  Template_Neff=3.400

Q MVID              2 ACYNAGTFCGIK--PGLCCSAICLS   24 (32)
Q Consensus         2 ~Cy~~GtFCGik--pGLCCS~~C~~   24 (32)
                      .|++.|..|...  .++||||+|+-
T Consensus         2 ~cI~nG~~Ck~dGs~g~CcSGfC~q   26 (38)
T 1DKC_A            2 GCIKNGGRCNASAGPPYCCSSYCFQ   26 (38)
T ss_dssp             CCCSSSEEECTTSCCCCCSSSEEEE
T ss_pred             CcccCCCCcCCCCCCCcccceeeEE
Confidence            689999999877  89999999974


No 8
>6ENA_A Nemertide alpha-1; Nemertea, Lineus Longissimus, toxin, inhibitor; HET: HYP; NMR {N/A}
Probab=65.39  E-value=4.8  Score=20.89  Aligned_cols=21  Identities=33%  Similarity=0.997  Sum_probs=14.2  Template_Neff=1.000

Q MVID              2 ACYNAGTFCGIKPGLCCSAICL   23 (32)
Q Consensus         2 ~Cy~~GtFCGikpGLCCS~~C~   23 (32)
                      .|++.|.+|... ..||.-.|.
T Consensus         1 gciatgsfctls-kgcctkncg   21 (31)
T 6ENA_A            1 GCIATGSFCTLS-KGCCTKNCG   21 (31)
T ss_dssp             CCBCTTSBCSSG-GGBTTSCBC
T ss_pred             CceeccCeeeec-CCccccccc
Confidence            478889999876 456654443


No 9
>1Q3J_A ALO3; knottin, cystine-knot, ANTIFUNGAL PROTEIN; NMR {N/A} SCOP: g.3.4.2
Probab=62.83  E-value=5.8  Score=20.71  Aligned_cols=22  Identities=36%  Similarity=0.908  Sum_probs=18.5  Template_Neff=3.300

Q MVID              3 CYNAGTFCGIK--PGLCCSAICLS   24 (32)
Q Consensus         3 Cy~~GtFCGik--pGLCCS~~C~~   24 (32)
                      |++.|..|...  .++||||+|+-
T Consensus         1 CI~~G~~Ck~dgs~g~C~SG~C~q   24 (36)
T 1Q3J_A            1 CIKNGNGCQPNGSQGNCCSGYCHK   24 (36)
T ss_dssp             CCSSSSEEESSCSSCCCTTSCEEC
T ss_pred             CCCCCCccCCCCCCCccCcceeee
Confidence            67888888876  89999999953


No 10
>5XBD_A pB1; Disulfide bond, Pereskia bleo, Cystein-rich; HET: PCA; NMR {Pereskia bleo}
Probab=57.74  E-value=8.1  Score=20.20  Aligned_cols=23  Identities=35%  Similarity=0.759  Sum_probs=18.8  Template_Neff=3.200

Q MVID              2 ACYNAGTFCGIK-PGLCCSAICLS   24 (32)
Q Consensus         2 ~Cy~~GtFCGik-pGLCCS~~C~~   24 (32)
                      +|++.|..|..- .++||||+|+-
T Consensus         1 ~Ci~nG~~CkdgS~G~CcSGfC~q   24 (36)
T 5XBD_A            1 XCKPNGAKCTEISIPPCCSNFCLR   24 (36)
T ss_dssp             CCCCSSCCBBTTBCCCCSSSBCCC
T ss_pred             CCCCCCCcccCCCCCCccCceeeE
Confidence            588999999833 78899999974


No 11
>5FZW_A U3-SCYTOTOXIN-STH1H; TOXIN, SPIDER VENOM PEPTIDE, ICK; NMR {Scytodes thoracica}
Probab=57.31  E-value=8.4  Score=20.23  Aligned_cols=25  Identities=32%  Similarity=0.855  Sum_probs=17.7  Template_Neff=1.800

Q MVID              3 CYNAGTFCGIKPGLCCSAICLSFVCI   28 (32)
Q Consensus         3 Cy~~GtFCGikpGLCCS~~C~~~~C~   28 (32)
                      |.+.|-+|--. .+||++||--+.|.
T Consensus         8 Cmq~g~PC~eh-~DCC~~~Ce~lfc~   32 (33)
T 5FZW_A            8 CMQKGLPCMEH-VDCCHGVCDSLFCL   32 (33)
T ss_dssp             CBCTTSCCSSG-GGBTTCCEETTEEC
T ss_pred             hhccCCCcccc-cccchHHHHHhhhc
Confidence            55666666544 79999999876653


No 12
>2N8H_A conotoxin-muOxi-GVIIJ; inhibitor cysteine knot, Toxin; HET: HYP; NMR {N/A}
Probab=53.47  E-value=11  Score=20.08  Aligned_cols=21  Identities=38%  Similarity=0.917  Sum_probs=17.2  Template_Neff=1.300

Q MVID              3 CYNAGTFCGIKPGLCCSAICL   23 (32)
Q Consensus         3 Cy~~GtFCGikpGLCCS~~C~   23 (32)
                      |-+.+..|+...-.||||.|.
T Consensus         3 cg~p~atcgkl~l~ccsg~c~   23 (35)
T 2N8H_A            3 CGDPGATCGKLRLYCCSGFCD   23 (35)
T ss_dssp             CBCTTSBCSSSSCCBSSSCEE
T ss_pred             CCCCCCccceEEEEechhhch
Confidence            556777888888999999885


No 13
>6PX7_A Venom polypeptide; disulfide-rich, assassin-fly, knottin, ultra-stable peptide; NMR {Dolopus genitalis}
Probab=52.15  E-value=12  Score=19.17  Aligned_cols=24  Identities=33%  Similarity=0.884  Sum_probs=20.3  Template_Neff=3.800

Q MVID              1 EACYNAGTFCGIKPGLCCSAICLSF   25 (32)
Q Consensus         1 e~Cy~~GtFCGikpGLCCS~~C~~~   25 (32)
                      +.|.+.|++|... ..|||..|..+
T Consensus         5 ~~C~~vGe~C~~~-~dCCSkrC~~y   28 (34)
T 6PX7_A            5 RQCKKIGEHCYVA-DECCSKRCLFY   28 (34)
T ss_dssp             CCSCCTTCBCSST-TTSTTSCCCTT
T ss_pred             hhccccCCccccc-ccccccccccc
Confidence            4688999999887 78999999765


No 14
>5UV0_A (+)-limonene synthase; Terpene synthase, enantiomer, terpene synthase; 2.3A {Citrus sinensis}
Probab=50.53  E-value=13  Score=26.25  Aligned_cols=9  Identities=33%  Similarity=0.711  Sum_probs=0.0  Template_Neff=7.800

Q MVID              3 CYNAGTFCG   11 (32)
Q Consensus         3 Cy~~GtFCG   11 (32)
                      |+++...|.
T Consensus         4 ~~~~~~~~~   12 (607)
T 5UV0_A            4 CINPSTLAT   12 (607)
T ss_dssp             ---------
T ss_pred             cCCHHHhcc
Confidence            444444443


No 15
>5UV2_A (+)-limonene synthase; Terpene synthase, enantiomer, terpene synthase; HET: LA6; 2.2A {Citrus sinensis}
Probab=50.53  E-value=13  Score=26.25  Aligned_cols=9  Identities=33%  Similarity=0.711  Sum_probs=0.0  Template_Neff=7.800

Q MVID              3 CYNAGTFCG   11 (32)
Q Consensus         3 Cy~~GtFCG   11 (32)
                      |+++...|.
T Consensus         4 ~~~~~~~~~   12 (607)
T 5UV2_A            4 CINPSTLAT   12 (607)
T ss_dssp             ---------
T ss_pred             cCCHHHhcc
Confidence            444444443


No 16
>6CEG_A conotoxin MoVIB; conotoxin, omega-conotoxin, Ca2+ channel inhbitor; HET: HYP; NMR {N/A}
Probab=46.00  E-value=17  Score=18.80  Aligned_cols=18  Identities=28%  Similarity=0.754  Sum_probs=15.6  Template_Neff=1.700

Q MVID              3 CYNAGTFCGIKPGLCCSA   20 (32)
Q Consensus         3 Cy~~GtFCGikpGLCCS~   20 (32)
                      |.+.|.+|.....+||+.
T Consensus         1 Ck~PGs~Cs~s~~~CCts   18 (30)
T 6CEG_A            1 CKPPGSKCSPSMRDCCTT   18 (30)
T ss_dssp             CBCTTCBCCTTTTCBSSC
T ss_pred             CCCCCCCCChhHhhchhh
Confidence            678899999999999975


No 17
>2BDS_A BDS-I (NMR, 42 SIMULATED ANNEALING; ANTI-HYPERTENSIVE, ANTI-VIRAL PROTEIN; NMR {Anemonia sulcata} SCOP: g.9.1.1
Probab=38.30  E-value=27  Score=19.12  Aligned_cols=11  Identities=36%  Similarity=0.930  Sum_probs=6.1  Template_Neff=2.600

Q MVID              9 FCGIKPGLCCS   19 (32)
Q Consensus         9 FCGikpGLCCS   19 (32)
                      .|......||.
T Consensus        31 ~C~~~~giCCy   41 (43)
T 2BDS_A           31 NCYKWPNICCY   41 (43)
T ss_dssp             EEEETTEEEEC
T ss_pred             ccccccceeee
Confidence            45555556664


No 18
>1WQK_A Toxin APETx1; Anthopleura elegantissima, sea anemone toxin; NMR {Anthopleura elegantissima}
Probab=27.22  E-value=54  Score=17.84  Aligned_cols=11  Identities=45%  Similarity=1.195  Sum_probs=6.1  Template_Neff=2.800

Q MVID              9 FCGIKPGLCCS   19 (32)
Q Consensus         9 FCGikpGLCCS   19 (32)
                      .|..+...||.
T Consensus        29 ~C~~~~g~CCy   39 (42)
T 1WQK_A           29 SCGYFLGICCY   39 (42)
T ss_dssp             EEEETTEEEEE
T ss_pred             cceeeCceeee
Confidence            45555556664


No 19
>2MUB_A Toxin APETx2; Disulfide-rich toxin, Defensin fold, Toxin; NMR {N/A}
Probab=27.18  E-value=54  Score=17.80  Aligned_cols=11  Identities=36%  Similarity=0.945  Sum_probs=6.2  Template_Neff=2.900

Q MVID              9 FCGIKPGLCCS   19 (32)
Q Consensus         9 FCGikpGLCCS   19 (32)
                      .|..+...||.
T Consensus        29 ~C~~~~giCCy   39 (42)
T 2MUB_A           29 SCRYFLGTCCT   39 (42)
T ss_dssp             EEECSSSEEEE
T ss_pred             ccccccceeee
Confidence            45555556664


No 20
>5Z5K_B Netrin receptor DCC, Draxin; axon guidance, APOPTOSIS-INBITITOR complex; HET: NAG; 2.493A {Rattus norvegicus}
Probab=27.15  E-value=54  Score=19.02  Aligned_cols=6  Identities=67%  Similarity=2.018  Sum_probs=3.0  Template_Neff=3.500

Q MVID             14 PGLCCS   19 (32)
Q Consensus        14 pGLCCS   19 (32)
                      ++.||.
T Consensus        12 PG~CCh   17 (66)
T 5Z5K_B           12 PGTCCD   17 (66)
T ss_dssp             TTEEEE
T ss_pred             CCcccc
Confidence            455553


No 21
>6BE6_C Disintegrin and metalloproteinase domain-containing protein; ADAM10, MEMBRANE PROTEIN; HET: NAG, SO4, MAN; 2.8A {Homo sapiens}
Probab=25.48  E-value=61  Score=21.84  Aligned_cols=10  Identities=50%  Similarity=1.225  Sum_probs=4.7  Template_Neff=8.300

Q MVID             15 GLCCSAICLS   24 (32)
Q Consensus        15 GLCCS~~C~~   24 (32)
                      +.||...|.+
T Consensus       295 g~CC~~~C~~  304 (449)
T 6BE6_C          295 GPCCTAQCAF  304 (449)
T ss_dssp             CTTBCTTSCB
T ss_pred             CCCCCCCCee
Confidence            4555434433


No 22
>5L0Q_A Disintegrin and metalloproteinase domain-containing protein; ADAM protease, mAb, 8C7, Notch; HET: NAG, SO4; 2.759A {Bos taurus}
Probab=24.76  E-value=64  Score=20.59  Aligned_cols=11  Identities=45%  Similarity=1.099  Sum_probs=5.3  Template_Neff=6.500

Q MVID             14 PGLCCSAICLS   24 (32)
Q Consensus        14 pGLCCS~~C~~   24 (32)
                      .+.||+..|.+
T Consensus        58 ~g~CC~~~C~~   68 (203)
T 5L0Q_A           58 QGPCCTAHCAF   68 (203)
T ss_dssp             TCTTBCTTSCB
T ss_pred             CCCCCCCCCee
Confidence            35555544443


No 23
>5L0Q_D Disintegrin and metalloproteinase domain-containing protein; ADAM protease, mAb, 8C7, Notch; HET: NAG, SO4; 2.759A {Bos taurus}
Probab=24.76  E-value=64  Score=20.59  Aligned_cols=11  Identities=45%  Similarity=1.099  Sum_probs=5.3  Template_Neff=6.500

Q MVID             14 PGLCCSAICLS   24 (32)
Q Consensus        14 pGLCCS~~C~~   24 (32)
                      .+.||+..|.+
T Consensus        58 ~g~CC~~~C~~   68 (203)
T 5L0Q_D           58 QGPCCTAHCAF   68 (203)
T ss_dssp             TCTTBCTTSCB
T ss_pred             CCCCCCCCCee
Confidence            35555544443


No 24
>2MF3_A U2-segestritoxin-Sf1a; Spider, Toxin, ICK, Disulfide, Non-uniform; NMR {Segestria florentina}
Probab=20.80  E-value=86  Score=17.61  Aligned_cols=22  Identities=41%  Similarity=1.007  Sum_probs=15.4  Template_Neff=1.200

Q MVID              1 EACYNAGTFCGIK-PGLCCSAICL   23 (32)
Q Consensus         1 e~Cy~~GtFCGik-pGLCCS~~C~   23 (32)
                      |+|...|..|-+. -.+|| |.|+
T Consensus         2 kecm~d~tvcyihnhn~cc-gscl   24 (47)
T 2MF3_A            2 KECMTDGTVCYIHNHNDCC-GSCL   24 (47)
T ss_dssp             CCCCCTTSBCCTTTTCCCS-SCCE
T ss_pred             ccccCCCcEEEeecCCCcc-cccc
Confidence            5688889999988 44566 4453
