# Supplementary material for: δ‐Conotoxin Structure Prediction and Analysis through Large‐Scale Comparative and Deep Learning Modeling Approaches
Source: Adv Sci (Weinh). 2024 Jul 21;11(35):2404786. doi: 10.1002/advs.202404786 (PMC11425241; doi:10.1002/advs.202404786)
Supplement: Supplementary file 2 — Supporting Information [file ADVS-11-2404786-s001.gz › Data/Alphafold_results/TxVIB/ranked_2.pdb]

ATOM      1  N   TRP A   1     -13.474  -1.994  -2.942  1.00 80.69           N  
ATOM      2  H   TRP A   1     -13.797  -1.115  -2.562  1.00 80.69           H  
ATOM      3  H2  TRP A   1     -12.874  -1.788  -3.728  1.00 80.69           H  
ATOM      4  H3  TRP A   1     -14.258  -2.559  -3.236  1.00 80.69           H  
ATOM      5  CA  TRP A   1     -12.665  -2.706  -1.940  1.00 80.69           C  
ATOM      6  HA  TRP A   1     -13.229  -2.802  -1.012  1.00 80.69           H  
ATOM      7  C   TRP A   1     -11.467  -1.824  -1.680  1.00 80.69           C  
ATOM      8  CB  TRP A   1     -12.274  -4.114  -2.422  1.00 80.69           C  
ATOM      9  HB2 TRP A   1     -13.186  -4.686  -2.597  1.00 80.69           H  
ATOM     10  HB3 TRP A   1     -11.746  -4.606  -1.605  1.00 80.69           H  
ATOM     11  O   TRP A   1     -10.851  -1.392  -2.644  1.00 80.69           O  
ATOM     12  CG  TRP A   1     -11.417  -4.213  -3.655  1.00 80.69           C  
ATOM     13  CD1 TRP A   1     -11.690  -3.708  -4.886  1.00 80.69           C  
ATOM     14  HD1 TRP A   1     -12.577  -3.169  -5.188  1.00 80.69           H  
ATOM     15  CD2 TRP A   1     -10.131  -4.902  -3.799  1.00 80.69           C  
ATOM     16  CE2 TRP A   1      -9.671  -4.732  -5.139  1.00 80.69           C  
ATOM     17  CE3 TRP A   1      -9.315  -5.678  -2.944  1.00 80.69           C  
ATOM     18  HE3 TRP A   1      -9.618  -5.840  -1.920  1.00 80.69           H  
ATOM     19  NE1 TRP A   1     -10.644  -3.974  -5.744  1.00 80.69           N  
ATOM     20  HE1 TRP A   1     -10.602  -3.653  -6.701  1.00 80.69           H  
ATOM     21  CH2 TRP A   1      -7.701  -6.073  -4.740  1.00 80.69           C  
ATOM     22  HH2 TRP A   1      -6.794  -6.538  -5.096  1.00 80.69           H  
ATOM     23  CZ2 TRP A   1      -8.476  -5.291  -5.611  1.00 80.69           C  
ATOM     24  HZ2 TRP A   1      -8.171  -5.140  -6.636  1.00 80.69           H  
ATOM     25  CZ3 TRP A   1      -8.123  -6.266  -3.412  1.00 80.69           C  
ATOM     26  HZ3 TRP A   1      -7.539  -6.881  -2.742  1.00 80.69           H  
ATOM     27  N   CYS A   2     -11.237  -1.439  -0.433  1.00 88.32           N  
ATOM     28  H   CYS A   2     -11.721  -1.862   0.346  1.00 88.32           H  
ATOM     29  CA  CYS A   2     -10.074  -0.640  -0.071  1.00 88.32           C  
ATOM     30  HA  CYS A   2      -9.539  -0.329  -0.968  1.00 88.32           H  
ATOM     31  C   CYS A   2      -9.114  -1.529   0.727  1.00 88.32           C  
ATOM     32  CB  CYS A   2     -10.531   0.644   0.628  1.00 88.32           C  
ATOM     33  HB2 CYS A   2     -11.174   1.198  -0.056  1.00 88.32           H  
ATOM     34  HB3 CYS A   2      -9.655   1.267   0.806  1.00 88.32           H  
ATOM     35  O   CYS A   2      -9.550  -2.474   1.387  1.00 88.32           O  
ATOM     36  SG  CYS A   2     -11.423   0.421   2.184  1.00 88.32           S  
ATOM     37  N   LYS A   3      -7.819  -1.269   0.586  1.00 91.81           N  
ATOM     38  H   LYS A   3      -7.558  -0.481   0.010  1.00 91.81           H  
ATOM     39  CA  LYS A   3      -6.727  -2.042   1.180  1.00 91.81           C  
ATOM     40  HA  LYS A   3      -6.987  -3.100   1.231  1.00 91.81           H  
ATOM     41  C   LYS A   3      -6.463  -1.562   2.605  1.00 91.81           C  
ATOM     42  CB  LYS A   3      -5.498  -1.854   0.283  1.00 91.81           C  
ATOM     43  HB2 LYS A   3      -5.373  -0.787   0.100  1.00 91.81           H  
ATOM     44  HB3 LYS A   3      -4.602  -2.195   0.804  1.00 91.81           H  
ATOM     45  O   LYS A   3      -6.425  -0.352   2.840  1.00 91.81           O  
ATOM     46  CG  LYS A   3      -5.610  -2.545  -1.084  1.00 91.81           C  
ATOM     47  HG2 LYS A   3      -4.984  -2.001  -1.791  1.00 91.81           H  
ATOM     48  HG3 LYS A   3      -6.636  -2.531  -1.451  1.00 91.81           H  
ATOM     49  CD  LYS A   3      -5.098  -3.978  -0.995  1.00 91.81           C  
ATOM     50  HD2 LYS A   3      -5.728  -4.558  -0.321  1.00 91.81           H  
ATOM     51  HD3 LYS A   3      -4.090  -3.944  -0.582  1.00 91.81           H  
ATOM     52  CE  LYS A   3      -5.067  -4.635  -2.374  1.00 91.81           C  
ATOM     53  HE2 LYS A   3      -6.079  -4.936  -2.644  1.00 91.81           H  
ATOM     54  HE3 LYS A   3      -4.707  -3.906  -3.099  1.00 91.81           H  
ATOM     55  NZ  LYS A   3      -4.147  -5.791  -2.326  1.00 91.81           N  
ATOM     56  HZ1 LYS A   3      -4.150  -6.319  -3.187  1.00 91.81           H  
ATOM     57  HZ2 LYS A   3      -4.378  -6.377  -1.538  1.00 91.81           H  
ATOM     58  HZ3 LYS A   3      -3.223  -5.418  -2.163  1.00 91.81           H  
ATOM     59  N   GLN A   4      -6.297  -2.486   3.547  1.00 91.93           N  
ATOM     60  H   GLN A   4      -6.278  -3.458   3.271  1.00 91.93           H  
ATOM     61  CA  GLN A   4      -5.923  -2.129   4.921  1.00 91.93           C  
ATOM     62  HA  GLN A   4      -6.474  -1.234   5.209  1.00 91.93           H  
ATOM     63  C   GLN A   4      -4.435  -1.766   5.019  1.00 91.93           C  
ATOM     64  CB  GLN A   4      -6.304  -3.249   5.902  1.00 91.93           C  
ATOM     65  HB2 GLN A   4      -5.790  -3.085   6.850  1.00 91.93           H  
ATOM     66  HB3 GLN A   4      -5.989  -4.214   5.504  1.00 91.93           H  
ATOM     67  O   GLN A   4      -3.641  -2.109   4.145  1.00 91.93           O  
ATOM     68  CG  GLN A   4      -7.815  -3.260   6.176  1.00 91.93           C  
ATOM     69  HG2 GLN A   4      -8.347  -3.463   5.246  1.00 91.93           H  
ATOM     70  HG3 GLN A   4      -8.120  -2.277   6.535  1.00 91.93           H  
ATOM     71  CD  GLN A   4      -8.238  -4.299   7.211  1.00 91.93           C  
ATOM     72  NE2 GLN A   4      -9.503  -4.337   7.568  1.00 91.93           N  
ATOM     73 HE21 GLN A   4      -9.731  -5.029   8.268  1.00 91.93           H  
ATOM     74 HE22 GLN A   4     -10.168  -3.690   7.169  1.00 91.93           H  
ATOM     75  OE1 GLN A   4      -7.471  -5.089   7.730  1.00 91.93           O  
ATOM     76  N   SER A   5      -4.054  -1.067   6.091  1.00 90.88           N  
ATOM     77  H   SER A   5      -4.742  -0.814   6.786  1.00 90.88           H  
ATOM     78  CA  SER A   5      -2.650  -0.725   6.350  1.00 90.88           C  
ATOM     79  HA  SER A   5      -2.295  -0.112   5.522  1.00 90.88           H  
ATOM     80  C   SER A   5      -1.791  -2.002   6.409  1.00 90.88           C  
ATOM     81  CB  SER A   5      -2.542   0.122   7.623  1.00 90.88           C  
ATOM     82  HB2 SER A   5      -2.652  -0.519   8.498  1.00 90.88           H  
ATOM     83  HB3 SER A   5      -3.336   0.869   7.631  1.00 90.88           H  
ATOM     84  O   SER A   5      -2.204  -3.016   6.975  1.00 90.88           O  
ATOM     85  OG  SER A   5      -1.302   0.793   7.679  1.00 90.88           O  
ATOM     86  HG  SER A   5      -1.396   1.720   7.449  1.00 90.88           H  
ATOM     87  N   GLY A   6      -0.628  -1.981   5.758  1.00 89.45           N  
ATOM     88  H   GLY A   6      -0.328  -1.094   5.379  1.00 89.45           H  
ATOM     89  CA  GLY A   6       0.241  -3.144   5.548  1.00 89.45           C  
ATOM     90  HA2 GLY A   6       1.268  -2.796   5.441  1.00 89.45           H  
ATOM     91  HA3 GLY A   6       0.191  -3.785   6.428  1.00 89.45           H  
ATOM     92  C   GLY A   6      -0.101  -4.005   4.326  1.00 89.45           C  
ATOM     93  O   GLY A   6       0.710  -4.845   3.933  1.00 89.45           O  
ATOM     94  N   GLU A   7      -1.252  -3.803   3.679  1.00 93.10           N  
ATOM     95  H   GLU A   7      -1.911  -3.119   4.022  1.00 93.10           H  
ATOM     96  CA  GLU A   7      -1.555  -4.505   2.434  1.00 93.10           C  
ATOM     97  HA  GLU A   7      -1.186  -5.527   2.526  1.00 93.10           H  
ATOM     98  C   GLU A   7      -0.861  -3.880   1.226  1.00 93.10           C  
ATOM     99  CB  GLU A   7      -3.053  -4.597   2.151  1.00 93.10           C  
ATOM    100  HB2 GLU A   7      -3.500  -3.603   2.125  1.00 93.10           H  
ATOM    101  HB3 GLU A   7      -3.149  -5.027   1.154  1.00 93.10           H  
ATOM    102  O   GLU A   7      -0.683  -2.664   1.129  1.00 93.10           O  
ATOM    103  CG  GLU A   7      -3.823  -5.500   3.116  1.00 93.10           C  
ATOM    104  HG2 GLU A   7      -4.129  -4.934   3.996  1.00 93.10           H  
ATOM    105  HG3 GLU A   7      -3.187  -6.326   3.435  1.00 93.10           H  
ATOM    106  CD  GLU A   7      -5.032  -6.049   2.362  1.00 93.10           C  
ATOM    107  OE1 GLU A   7      -4.874  -7.118   1.725  1.00 93.10           O  
ATOM    108  OE2 GLU A   7      -6.050  -5.321   2.275  1.00 93.10           O  
ATOM    109  N   MET A   8      -0.536  -4.729   0.247  1.00 91.66           N  
ATOM    110  H   MET A   8      -0.678  -5.718   0.396  1.00 91.66           H  
ATOM    111  CA  MET A   8       0.015  -4.267  -1.021  1.00 91.66           C  
ATOM    112  HA  MET A   8       0.865  -3.627  -0.783  1.00 91.66           H  
ATOM    113  C   MET A   8      -1.009  -3.449  -1.805  1.00 91.66           C  
ATOM    114  CB  MET A   8       0.511  -5.431  -1.881  1.00 91.66           C  
ATOM    115  HB2 MET A   8      -0.228  -6.232  -1.888  1.00 91.66           H  
ATOM    116  HB3 MET A   8       0.648  -5.079  -2.904  1.00 91.66           H  
ATOM    117  O   MET A   8      -2.101  -3.938  -2.109  1.00 91.66           O  
ATOM    118  CG  MET A   8       1.855  -5.968  -1.397  1.00 91.66           C  
ATOM    119  HG2 MET A   8       1.763  -6.316  -0.369  1.00 91.66           H  
ATOM    120  HG3 MET A   8       2.581  -5.156  -1.425  1.00 91.66           H  
ATOM    121  SD  MET A   8       2.458  -7.327  -2.432  1.00 91.66           S  
ATOM    122  CE  MET A   8       4.174  -7.387  -1.858  1.00 91.66           C  
ATOM    123  HE1 MET A   8       4.658  -6.430  -2.051  1.00 91.66           H  
ATOM    124  HE2 MET A   8       4.709  -8.175  -2.387  1.00 91.66           H  
ATOM    125  HE3 MET A   8       4.195  -7.592  -0.787  1.00 91.66           H  
ATOM    126  N   CYS A   9      -0.626  -2.246  -2.202  1.00 93.25           N  
ATOM    127  H   CYS A   9       0.314  -1.958  -1.969  1.00 93.25           H  
ATOM    128  CA  CYS A   9      -1.438  -1.302  -2.960  1.00 93.25           C  
ATOM    129  HA  CYS A   9      -2.365  -1.777  -3.283  1.00 93.25           H  
ATOM    130  C   CYS A   9      -0.694  -0.829  -4.204  1.00 93.25           C  
ATOM    131  CB  CYS A   9      -1.796  -0.139  -2.045  1.00 93.25           C  
ATOM    132  HB2 CYS A   9      -2.409   0.596  -2.567  1.00 93.25           H  
ATOM    133  HB3 CYS A   9      -2.381  -0.548  -1.220  1.00 93.25           H  
ATOM    134  O   CYS A   9       0.508  -1.055  -4.359  1.00 93.25           O  
ATOM    135  SG  CYS A   9      -0.331   0.662  -1.372  1.00 93.25           S  
ATOM    136  N   ASN A  10      -1.413  -0.159  -5.101  1.00 89.89           N  
ATOM    137  H   ASN A  10      -2.359   0.110  -4.875  1.00 89.89           H  
ATOM    138  CA  ASN A  10      -0.807   0.400  -6.298  1.00 89.89           C  
ATOM    139  HA  ASN A  10       0.207   0.010  -6.389  1.00 89.89           H  
ATOM    140  C   ASN A  10      -0.694   1.918  -6.152  1.00 89.89           C  
ATOM    141  CB  ASN A  10      -1.596  -0.072  -7.530  1.00 89.89           C  
ATOM    142  HB2 ASN A  10      -2.045  -1.043  -7.321  1.00 89.89           H  
ATOM    143  HB3 ASN A  10      -2.398   0.632  -7.754  1.00 89.89           H  
ATOM    144  O   ASN A  10      -1.696   2.598  -5.939  1.00 89.89           O  
ATOM    145  CG  ASN A  10      -0.716  -0.247  -8.752  1.00 89.89           C  
ATOM    146  ND2 ASN A  10      -1.263  -0.776  -9.819  1.00 89.89           N  
ATOM    147 HD21 ASN A  10      -0.667  -0.868 -10.629  1.00 89.89           H  
ATOM    148 HD22 ASN A  10      -2.252  -0.982  -9.839  1.00 89.89           H  
ATOM    149  OD1 ASN A  10       0.461   0.073  -8.769  1.00 89.89           O  
ATOM    150  N   VAL A  11       0.522   2.455  -6.280  1.00 87.79           N  
ATOM    151  H   VAL A  11       1.299   1.833  -6.451  1.00 87.79           H  
ATOM    152  CA  VAL A  11       0.813   3.877  -5.999  1.00 87.79           C  
ATOM    153  HA  VAL A  11       0.489   4.094  -4.981  1.00 87.79           H  
ATOM    154  C   VAL A  11       0.031   4.816  -6.928  1.00 87.79           C  
ATOM    155  CB  VAL A  11       2.330   4.158  -6.084  1.00 87.79           C  
ATOM    156  HB  VAL A  11       2.633   4.158  -7.132  1.00 87.79           H  
ATOM    157  O   VAL A  11      -0.298   5.933  -6.543  1.00 87.79           O  
ATOM    158  CG1 VAL A  11       2.687   5.516  -5.467  1.00 87.79           C  
ATOM    159 HG11 VAL A  11       3.765   5.676  -5.510  1.00 87.79           H  
ATOM    160 HG12 VAL A  11       2.362   5.554  -4.428  1.00 87.79           H  
ATOM    161 HG13 VAL A  11       2.205   6.322  -6.019  1.00 87.79           H  
ATOM    162  CG2 VAL A  11       3.166   3.097  -5.349  1.00 87.79           C  
ATOM    163 HG21 VAL A  11       4.220   3.374  -5.371  1.00 87.79           H  
ATOM    164 HG22 VAL A  11       2.838   3.024  -4.312  1.00 87.79           H  
ATOM    165 HG23 VAL A  11       3.073   2.123  -5.830  1.00 87.79           H  
ATOM    166  N   LEU A  12      -0.314   4.335  -8.126  1.00 88.21           N  
ATOM    167  H   LEU A  12      -0.013   3.397  -8.351  1.00 88.21           H  
ATOM    168  CA  LEU A  12      -1.156   5.032  -9.104  1.00 88.21           C  
ATOM    169  HA  LEU A  12      -0.834   6.070  -9.190  1.00 88.21           H  
ATOM    170  C   LEU A  12      -2.644   5.068  -8.727  1.00 88.21           C  
ATOM    171  CB  LEU A  12      -0.982   4.323 -10.459  1.00 88.21           C  
ATOM    172  HB2 LEU A  12      -1.845   4.532 -11.091  1.00 88.21           H  
ATOM    173  HB3 LEU A  12      -0.970   3.246 -10.292  1.00 88.21           H  
ATOM    174  O   LEU A  12      -3.324   6.026  -9.073  1.00 88.21           O  
ATOM    175  CG  LEU A  12       0.294   4.765 -11.197  1.00 88.21           C  
ATOM    176  HG  LEU A  12       1.044   5.093 -10.477  1.00 88.21           H  
ATOM    177  CD1 LEU A  12       0.889   3.605 -11.994  1.00 88.21           C  
ATOM    178 HD11 LEU A  12       1.787   3.939 -12.513  1.00 88.21           H  
ATOM    179 HD12 LEU A  12       1.157   2.794 -11.317  1.00 88.21           H  
ATOM    180 HD13 LEU A  12       0.163   3.243 -12.723  1.00 88.21           H  
ATOM    181  CD2 LEU A  12      -0.011   5.914 -12.159  1.00 88.21           C  
ATOM    182 HD21 LEU A  12      -0.443   6.747 -11.605  1.00 88.21           H  
ATOM    183 HD22 LEU A  12      -0.720   5.590 -12.921  1.00 88.21           H  
ATOM    184 HD23 LEU A  12       0.909   6.248 -12.639  1.00 88.21           H  
ATOM    185  N   ASP A  13      -3.143   4.030  -8.054  1.00 87.29           N  
ATOM    186  H   ASP A  13      -2.507   3.332  -7.694  1.00 87.29           H  
ATOM    187  CA  ASP A  13      -4.575   3.852  -7.776  1.00 87.29           C  
ATOM    188  HA  ASP A  13      -5.151   4.421  -8.506  1.00 87.29           H  
ATOM    189  C   ASP A  13      -4.958   4.382  -6.382  1.00 87.29           C  
ATOM    190  CB  ASP A  13      -4.926   2.364  -7.963  1.00 87.29           C  
ATOM    191  HB2 ASP A  13      -4.248   1.927  -8.697  1.00 87.29           H  
ATOM    192  HB3 ASP A  13      -4.764   1.834  -7.024  1.00 87.29           H  
ATOM    193  O   ASP A  13      -6.128   4.648  -6.135  1.00 87.29           O  
ATOM    194  CG  ASP A  13      -6.353   2.123  -8.473  1.00 87.29           C  
ATOM    195  OD1 ASP A  13      -7.172   1.599  -7.683  1.00 87.29           O  
ATOM    196  OD2 ASP A  13      -6.563   2.327  -9.690  1.00 87.29           O  
ATOM    197  N   GLN A  14      -3.977   4.558  -5.475  1.00 87.01           N  
ATOM    198  H   GLN A  14      -3.043   4.300  -5.762  1.00 87.01           H  
ATOM    199  CA  GLN A  14      -4.171   5.031  -4.089  1.00 87.01           C  
ATOM    200  HA  GLN A  14      -3.306   4.706  -3.511  1.00 87.01           H  
ATOM    201  C   GLN A  14      -5.371   4.352  -3.408  1.00 87.01           C  
ATOM    202  CB  GLN A  14      -4.212   6.572  -4.025  1.00 87.01           C  
ATOM    203  HB2 GLN A  14      -4.805   6.947  -4.859  1.00 87.01           H  
ATOM    204  HB3 GLN A  14      -4.697   6.903  -3.107  1.00 87.01           H  
ATOM    205  O   GLN A  14      -6.208   4.966  -2.757  1.00 87.01           O  
ATOM    206  CG  GLN A  14      -2.814   7.208  -4.073  1.00 87.01           C  
ATOM    207  HG2 GLN A  14      -2.925   8.277  -4.257  1.00 87.01           H  
ATOM    208  HG3 GLN A  14      -2.256   6.785  -4.908  1.00 87.01           H  
ATOM    209  CD  GLN A  14      -2.014   7.043  -2.781  1.00 87.01           C  
ATOM    210  NE2 GLN A  14      -0.702   7.014  -2.861  1.00 87.01           N  
ATOM    211 HE21 GLN A  14      -0.164   6.899  -2.014  1.00 87.01           H  
ATOM    212 HE22 GLN A  14      -0.257   7.089  -3.764  1.00 87.01           H  
ATOM    213  OE1 GLN A  14      -2.525   6.913  -1.686  1.00 87.01           O  
ATOM    214  N   ASN A  15      -5.451   3.037  -3.564  1.00 91.81           N  
ATOM    215  H   ASN A  15      -4.731   2.589  -4.112  1.00 91.81           H  
ATOM    216  CA  ASN A  15      -6.585   2.212  -3.167  1.00 91.81           C  
ATOM    217  HA  ASN A  15      -7.475   2.835  -3.253  1.00 91.81           H  
ATOM    218  C   ASN A  15      -6.561   1.780  -1.686  1.00 91.81           C  
ATOM    219  CB  ASN A  15      -6.749   1.080  -4.199  1.00 91.81           C  
ATOM    220  HB2 ASN A  15      -7.136   1.530  -5.113  1.00 91.81           H  
ATOM    221  HB3 ASN A  15      -7.504   0.377  -3.847  1.00 91.81           H  
ATOM    222  O   ASN A  15      -7.136   0.749  -1.321  1.00 91.81           O  
ATOM    223  CG  ASN A  15      -5.495   0.306  -4.596  1.00 91.81           C  
ATOM    224  ND2 ASN A  15      -5.680  -0.772  -5.314  1.00 91.81           N  
ATOM    225 HD21 ASN A  15      -4.850  -1.164  -5.734  1.00 91.81           H  
ATOM    226 HD22 ASN A  15      -6.595  -0.878  -5.729  1.00 91.81           H  
ATOM    227  OD1 ASN A  15      -4.343   0.637  -4.344  1.00 91.81           O  
ATOM    228  N   CYS A  16      -5.908   2.565  -0.830  1.00 93.28           N  
ATOM    229  H   CYS A  16      -5.595   3.462  -1.175  1.00 93.28           H  
ATOM    230  CA  CYS A  16      -5.860   2.362   0.616  1.00 93.28           C  
ATOM    231  HA  CYS A  16      -5.797   1.295   0.826  1.00 93.28           H  
ATOM    232  C   CYS A  16      -7.137   2.892   1.278  1.00 93.28           C  
ATOM    233  CB  CYS A  16      -4.593   3.025   1.168  1.00 93.28           C  
ATOM    234  HB2 CYS A  16      -4.635   4.097   0.978  1.00 93.28           H  
ATOM    235  HB3 CYS A  16      -4.548   2.885   2.248  1.00 93.28           H  
ATOM    236  O   CYS A  16      -7.670   3.916   0.862  1.00 93.28           O  
ATOM    237  SG  CYS A  16      -3.086   2.349   0.428  1.00 93.28           S  
ATOM    238  N   CYS A  17      -7.664   2.179   2.280  1.00 92.53           N  
ATOM    239  H   CYS A  17      -7.196   1.336   2.581  1.00 92.53           H  
ATOM    240  CA  CYS A  17      -8.839   2.647   3.029  1.00 92.53           C  
ATOM    241  HA  CYS A  17      -9.650   2.893   2.343  1.00 92.53           H  
ATOM    242  C   CYS A  17      -8.526   3.900   3.841  1.00 92.53           C  
ATOM    243  CB  CYS A  17      -9.311   1.591   4.038  1.00 92.53           C  
ATOM    244  HB2 CYS A  17     -10.116   2.037   4.621  1.00 92.53           H  
ATOM    245  HB3 CYS A  17      -8.492   1.395   4.730  1.00 92.53           H  
ATOM    246  O   CYS A  17      -9.365   4.786   3.964  1.00 92.53           O  
ATOM    247  SG  CYS A  17      -9.908  -0.004   3.441  1.00 92.53           S  
ATOM    248  N   ASP A  18      -7.339   3.907   4.435  1.00 87.57           N  
ATOM    249  H   ASP A  18      -6.677   3.169   4.242  1.00 87.57           H  
ATOM    250  CA  ASP A  18      -6.836   4.987   5.256  1.00 87.57           C  
ATOM    251  HA  ASP A  18      -7.299   5.916   4.924  1.00 87.57           H  
ATOM    252  C   ASP A  18      -5.329   5.083   5.031  1.00 87.57           C  
ATOM    253  CB  ASP A  18      -7.200   4.733   6.728  1.00 87.57           C  
ATOM    254  HB2 ASP A  18      -8.215   4.339   6.781  1.00 87.57           H  
ATOM    255  HB3 ASP A  18      -6.528   3.984   7.146  1.00 87.57           H  
ATOM    256  O   ASP A  18      -4.666   4.064   4.797  1.00 87.57           O  
ATOM    257  CG  ASP A  18      -7.159   6.006   7.579  1.00 87.57           C  
ATOM    258  OD1 ASP A  18      -7.183   7.111   6.990  1.00 87.57           O  
ATOM    259  OD2 ASP A  18      -7.143   5.859   8.821  1.00 87.57           O  
ATOM    260  N   GLY A  19      -4.821   6.309   5.042  1.00 88.67           N  
ATOM    261  H   GLY A  19      -5.429   7.067   5.318  1.00 88.67           H  
ATOM    262  CA  GLY A  19      -3.437   6.594   4.689  1.00 88.67           C  
ATOM    263  HA2 GLY A  19      -2.815   5.846   5.181  1.00 88.67           H  
ATOM    264  HA3 GLY A  19      -3.152   7.571   5.078  1.00 88.67           H  
ATOM    265  C   GLY A  19      -3.150   6.567   3.184  1.00 88.67           C  
ATOM    266  O   GLY A  19      -4.042   6.737   2.349  1.00 88.67           O  
ATOM    267  N   TYR A  20      -1.875   6.400   2.836  1.00 90.97           N  
ATOM    268  H   TYR A  20      -1.235   6.116   3.565  1.00 90.97           H  
ATOM    269  CA  TYR A  20      -1.394   6.481   1.456  1.00 90.97           C  
ATOM    270  HA  TYR A  20      -2.247   6.619   0.792  1.00 90.97           H  
ATOM    271  C   TYR A  20      -0.701   5.199   1.029  1.00 90.97           C  
ATOM    272  CB  TYR A  20      -0.459   7.683   1.255  1.00 90.97           C  
ATOM    273  HB2 TYR A  20       0.325   7.654   2.011  1.00 90.97           H  
ATOM    274  HB3 TYR A  20       0.026   7.596   0.283  1.00 90.97           H  
ATOM    275  O   TYR A  20      -0.063   4.503   1.815  1.00 90.97           O  
ATOM    276  CG  TYR A  20      -1.163   9.023   1.305  1.00 90.97           C  
ATOM    277  CD1 TYR A  20      -1.718   9.581   0.136  1.00 90.97           C  
ATOM    278  HD1 TYR A  20      -1.639   9.055  -0.804  1.00 90.97           H  
ATOM    279  CD2 TYR A  20      -1.287   9.699   2.532  1.00 90.97           C  
ATOM    280  HD2 TYR A  20      -0.882   9.256   3.430  1.00 90.97           H  
ATOM    281  CE1 TYR A  20      -2.408  10.805   0.194  1.00 90.97           C  
ATOM    282  HE1 TYR A  20      -2.860  11.226  -0.692  1.00 90.97           H  
ATOM    283  CE2 TYR A  20      -1.977  10.924   2.597  1.00 90.97           C  
ATOM    284  HE2 TYR A  20      -2.091  11.425   3.547  1.00 90.97           H  
ATOM    285  OH  TYR A  20      -3.220  12.651   1.488  1.00 90.97           O  
ATOM    286  HH  TYR A  20      -3.310  12.947   2.397  1.00 90.97           H  
ATOM    287  CZ  TYR A  20      -2.543  11.475   1.427  1.00 90.97           C  
ATOM    288  N   CYS A  21      -0.758   4.926  -0.270  1.00 93.32           N  
ATOM    289  H   CYS A  21      -1.348   5.500  -0.855  1.00 93.32           H  
ATOM    290  CA  CYS A  21       0.074   3.889  -0.849  1.00 93.32           C  
ATOM    291  HA  CYS A  21       0.072   3.036  -0.170  1.00 93.32           H  
ATOM    292  C   CYS A  21       1.522   4.380  -0.994  1.00 93.32           C  
ATOM    293  CB  CYS A  21      -0.526   3.449  -2.183  1.00 93.32           C  
ATOM    294  HB2 CYS A  21      -0.416   4.248  -2.916  1.00 93.32           H  
ATOM    295  HB3 CYS A  21      -1.588   3.244  -2.048  1.00 93.32           H  
ATOM    296  O   CYS A  21       1.817   5.165  -1.899  1.00 93.32           O  
ATOM    297  SG  CYS A  21       0.273   1.957  -2.788  1.00 93.32           S  
ATOM    298  N   ILE A  22       2.427   3.920  -0.127  1.00 91.62           N  
ATOM    299  H   ILE A  22       2.116   3.274   0.585  1.00 91.62           H  
ATOM    300  CA  ILE A  22       3.852   4.283  -0.130  1.00 91.62           C  
ATOM    301  HA  ILE A  22       4.036   4.945  -0.976  1.00 91.62           H  
ATOM    302  C   ILE A  22       4.688   3.013  -0.331  1.00 91.62           C  
ATOM    303  CB  ILE A  22       4.261   5.055   1.150  1.00 91.62           C  
ATOM    304  HB  ILE A  22       4.334   4.345   1.974  1.00 91.62           H  
ATOM    305  O   ILE A  22       4.509   2.019   0.361  1.00 91.62           O  
ATOM    306  CG1 ILE A  22       3.238   6.151   1.535  1.00 91.62           C  
ATOM    307 HG12 ILE A  22       2.313   5.666   1.848  1.00 91.62           H  
ATOM    308 HG13 ILE A  22       3.018   6.769   0.664  1.00 91.62           H  
ATOM    309  CG2 ILE A  22       5.647   5.695   0.943  1.00 91.62           C  
ATOM    310 HG21 ILE A  22       6.048   6.024   1.901  1.00 91.62           H  
ATOM    311 HG22 ILE A  22       5.565   6.552   0.275  1.00 91.62           H  
ATOM    312 HG23 ILE A  22       6.351   4.982   0.514  1.00 91.62           H  
ATOM    313  CD1 ILE A  22       3.677   7.068   2.685  1.00 91.62           C  
ATOM    314 HD11 ILE A  22       4.034   6.470   3.523  1.00 91.62           H  
ATOM    315 HD12 ILE A  22       4.466   7.744   2.355  1.00 91.62           H  
ATOM    316 HD13 ILE A  22       2.825   7.665   3.013  1.00 91.62           H  
ATOM    317  N   VAL A  23       5.601   3.021  -1.310  1.00 91.09           N  
ATOM    318  H   VAL A  23       5.727   3.881  -1.824  1.00 91.09           H  
ATOM    319  CA  VAL A  23       6.418   1.842  -1.690  1.00 91.09           C  
ATOM    320  HA  VAL A  23       6.870   2.080  -2.653  1.00 91.09           H  
ATOM    321  C   VAL A  23       5.563   0.582  -1.933  1.00 91.09           C  
ATOM    322  CB  VAL A  23       7.589   1.575  -0.704  1.00 91.09           C  
ATOM    323  HB  VAL A  23       7.217   1.056   0.179  1.00 91.09           H  
ATOM    324  O   VAL A  23       5.932  -0.520  -1.546  1.00 91.09           O  
ATOM    325  CG1 VAL A  23       8.699   0.727  -1.350  1.00 91.09           C  
ATOM    326 HG11 VAL A  23       8.319  -0.238  -1.684  1.00 91.09           H  
ATOM    327 HG12 VAL A  23       9.482   0.528  -0.617  1.00 91.09           H  
ATOM    328 HG13 VAL A  23       9.129   1.253  -2.202  1.00 91.09           H  
ATOM    329  CG2 VAL A  23       8.282   2.863  -0.236  1.00 91.09           C  
ATOM    330 HG21 VAL A  23       9.225   2.629   0.257  1.00 91.09           H  
ATOM    331 HG22 VAL A  23       7.653   3.349   0.510  1.00 91.09           H  
ATOM    332 HG23 VAL A  23       8.469   3.528  -1.079  1.00 91.09           H  
ATOM    333  N   PHE A  24       4.405   0.740  -2.583  1.00 91.45           N  
ATOM    334  H   PHE A  24       4.142   1.676  -2.856  1.00 91.45           H  
ATOM    335  CA  PHE A  24       3.440  -0.342  -2.841  1.00 91.45           C  
ATOM    336  HA  PHE A  24       2.608   0.108  -3.383  1.00 91.45           H  
ATOM    337  C   PHE A  24       2.798  -0.967  -1.596  1.00 91.45           C  
ATOM    338  CB  PHE A  24       4.033  -1.418  -3.770  1.00 91.45           C  
ATOM    339  HB2 PHE A  24       4.845  -1.947  -3.270  1.00 91.45           H  
ATOM    340  HB3 PHE A  24       3.265  -2.163  -3.978  1.00 91.45           H  
ATOM    341  O   PHE A  24       2.238  -2.058  -1.694  1.00 91.45           O  
ATOM    342  CG  PHE A  24       4.518  -0.896  -5.098  1.00 91.45           C  
ATOM    343  CD1 PHE A  24       3.601  -0.767  -6.155  1.00 91.45           C  
ATOM    344  HD1 PHE A  24       2.568  -1.044  -6.008  1.00 91.45           H  
ATOM    345  CD2 PHE A  24       5.869  -0.553  -5.286  1.00 91.45           C  
ATOM    346  HD2 PHE A  24       6.571  -0.667  -4.473  1.00 91.45           H  
ATOM    347  CE1 PHE A  24       4.031  -0.294  -7.404  1.00 91.45           C  
ATOM    348  HE1 PHE A  24       3.326  -0.203  -8.216  1.00 91.45           H  
ATOM    349  CE2 PHE A  24       6.300  -0.076  -6.536  1.00 91.45           C  
ATOM    350  HE2 PHE A  24       7.338   0.183  -6.686  1.00 91.45           H  
ATOM    351  CZ  PHE A  24       5.381   0.052  -7.593  1.00 91.45           C  
ATOM    352  HZ  PHE A  24       5.714   0.412  -8.556  1.00 91.45           H  
ATOM    353  N   VAL A  25       2.826  -0.298  -0.443  1.00 92.91           N  
ATOM    354  H   VAL A  25       3.337   0.571  -0.376  1.00 92.91           H  
ATOM    355  CA  VAL A  25       2.150  -0.753   0.779  1.00 92.91           C  
ATOM    356  HA  VAL A  25       1.479  -1.573   0.522  1.00 92.91           H  
ATOM    357  C   VAL A  25       1.296   0.377   1.344  1.00 92.91           C  
ATOM    358  CB  VAL A  25       3.143  -1.268   1.840  1.00 92.91           C  
ATOM    359  HB  VAL A  25       3.471  -0.437   2.465  1.00 92.91           H  
ATOM    360  O   VAL A  25       1.708   1.536   1.315  1.00 92.91           O  
ATOM    361  CG1 VAL A  25       2.445  -2.305   2.724  1.00 92.91           C  
ATOM    362 HG11 VAL A  25       1.574  -1.853   3.199  1.00 92.91           H  
ATOM    363 HG12 VAL A  25       2.126  -3.160   2.128  1.00 92.91           H  
ATOM    364 HG13 VAL A  25       3.122  -2.646   3.507  1.00 92.91           H  
ATOM    365  CG2 VAL A  25       4.397  -1.936   1.257  1.00 92.91           C  
ATOM    366 HG21 VAL A  25       5.013  -1.185   0.763  1.00 92.91           H  
ATOM    367 HG22 VAL A  25       4.989  -2.379   2.058  1.00 92.91           H  
ATOM    368 HG23 VAL A  25       4.115  -2.710   0.543  1.00 92.91           H  
ATOM    369  N   CYS A  26       0.091   0.067   1.816  1.00 94.03           N  
ATOM    370  H   CYS A  26      -0.235  -0.888   1.766  1.00 94.03           H  
ATOM    371  CA  CYS A  26      -0.737   1.063   2.488  1.00 94.03           C  
ATOM    372  HA  CYS A  26      -0.760   1.974   1.889  1.00 94.03           H  
ATOM    373  C   CYS A  26      -0.118   1.404   3.838  1.00 94.03           C  
ATOM    374  CB  CYS A  26      -2.166   0.550   2.654  1.00 94.03           C  
ATOM    375  HB2 CYS A  26      -2.705   1.227   3.316  1.00 94.03           H  
ATOM    376  HB3 CYS A  26      -2.134  -0.434   3.120  1.00 94.03           H  
ATOM    377  O   CYS A  26       0.122   0.499   4.641  1.00 94.03           O  
ATOM    378  SG  CYS A  26      -3.072   0.440   1.104  1.00 94.03           S  
ATOM    379  N   THR A  27       0.137   2.689   4.069  1.00 91.37           N  
ATOM    380  H   THR A  27      -0.069   3.367   3.348  1.00 91.37           H  
ATOM    381  CA  THR A  27       0.667   3.222   5.327  1.00 91.37           C  
ATOM    382  HA  THR A  27       0.737   2.412   6.054  1.00 91.37           H  
ATOM    383  C   THR A  27      -0.313   4.215   5.906  1.00 91.37           C  
ATOM    384  CB  THR A  27       2.072   3.828   5.193  1.00 91.37           C  
ATOM    385  HB  THR A  27       2.557   3.766   6.167  1.00 91.37           H  
ATOM    386  O   THR A  27      -0.593   5.206   5.187  1.00 91.37           O  
ATOM    387  CG2 THR A  27       2.951   3.125   4.159  1.00 91.37           C  
ATOM    388 HG21 THR A  27       2.971   2.054   4.362  1.00 91.37           H  
ATOM    389 HG22 THR A  27       3.965   3.520   4.222  1.00 91.37           H  
ATOM    390 HG23 THR A  27       2.559   3.296   3.157  1.00 91.37           H  
ATOM    391  OG1 THR A  27       2.012   5.181   4.828  1.00 91.37           O  
ATOM    392  HG1 THR A  27       1.077   5.395   4.883  1.00 91.37           H  
ATOM    393  OXT THR A  27      -0.732   3.953   7.048  1.00 91.37           O  
TER     394      THR A  27                                                       
END   
