# Supplementary material for: δ‐Conotoxin Structure Prediction and Analysis through Large‐Scale Comparative and Deep Learning Modeling Approaches
Source: Adv Sci (Weinh). 2024 Jul 21;11(35):2404786. doi: 10.1002/advs.202404786 (PMC11425241; doi:10.1002/advs.202404786)
Supplement: Supplementary file 2 — Supporting Information [file ADVS-11-2404786-s001.gz › Data/Alphafold_results/TxVIB/ranked_3.pdb]

ATOM      1  N   TRP A   1     -13.995  10.497   2.524  1.00 81.72           N  
ATOM      2  H   TRP A   1     -13.533  10.596   3.417  1.00 81.72           H  
ATOM      3  H2  TRP A   1     -13.332  10.749   1.805  1.00 81.72           H  
ATOM      4  H3  TRP A   1     -14.806  11.098   2.480  1.00 81.72           H  
ATOM      5  CA  TRP A   1     -14.374   9.092   2.307  1.00 81.72           C  
ATOM      6  HA  TRP A   1     -14.978   8.737   3.142  1.00 81.72           H  
ATOM      7  C   TRP A   1     -13.074   8.317   2.292  1.00 81.72           C  
ATOM      8  CB  TRP A   1     -15.178   8.920   1.006  1.00 81.72           C  
ATOM      9  HB2 TRP A   1     -16.074   9.538   1.062  1.00 81.72           H  
ATOM     10  HB3 TRP A   1     -15.507   7.883   0.954  1.00 81.72           H  
ATOM     11  O   TRP A   1     -12.161   8.742   1.599  1.00 81.72           O  
ATOM     12  CG  TRP A   1     -14.459   9.245  -0.276  1.00 81.72           C  
ATOM     13  CD1 TRP A   1     -13.928  10.442  -0.636  1.00 81.72           C  
ATOM     14  HD1 TRP A   1     -13.965  11.364  -0.075  1.00 81.72           H  
ATOM     15  CD2 TRP A   1     -14.190   8.351  -1.404  1.00 81.72           C  
ATOM     16  CE2 TRP A   1     -13.417   9.058  -2.373  1.00 81.72           C  
ATOM     17  CE3 TRP A   1     -14.562   7.029  -1.730  1.00 81.72           C  
ATOM     18  HE3 TRP A   1     -15.177   6.464  -1.045  1.00 81.72           H  
ATOM     19  NE1 TRP A   1     -13.275  10.318  -1.844  1.00 81.72           N  
ATOM     20  HE1 TRP A   1     -12.747  11.059  -2.282  1.00 81.72           H  
ATOM     21  CH2 TRP A   1     -13.394   7.174  -3.879  1.00 81.72           C  
ATOM     22  HH2 TRP A   1     -13.118   6.731  -4.825  1.00 81.72           H  
ATOM     23  CZ2 TRP A   1     -12.989   8.481  -3.574  1.00 81.72           C  
ATOM     24  HZ2 TRP A   1     -12.392   9.050  -4.272  1.00 81.72           H  
ATOM     25  CZ3 TRP A   1     -14.206   6.471  -2.972  1.00 81.72           C  
ATOM     26  HZ3 TRP A   1     -14.600   5.504  -3.249  1.00 81.72           H  
ATOM     27  N   CYS A   2     -12.937   7.302   3.132  1.00 87.59           N  
ATOM     28  H   CYS A   2     -13.723   6.938   3.651  1.00 87.59           H  
ATOM     29  CA  CYS A   2     -11.756   6.447   3.132  1.00 87.59           C  
ATOM     30  HA  CYS A   2     -11.013   6.830   2.432  1.00 87.59           H  
ATOM     31  C   CYS A   2     -12.167   5.061   2.625  1.00 87.59           C  
ATOM     32  CB  CYS A   2     -11.108   6.477   4.519  1.00 87.59           C  
ATOM     33  HB2 CYS A   2     -10.187   5.894   4.482  1.00 87.59           H  
ATOM     34  HB3 CYS A   2     -10.819   7.504   4.745  1.00 87.59           H  
ATOM     35  O   CYS A   2     -13.346   4.701   2.691  1.00 87.59           O  
ATOM     36  SG  CYS A   2     -12.145   5.871   5.871  1.00 87.59           S  
ATOM     37  N   LYS A   3     -11.215   4.333   2.055  1.00 90.50           N  
ATOM     38  H   LYS A   3     -10.282   4.720   2.025  1.00 90.50           H  
ATOM     39  CA  LYS A   3     -11.405   3.022   1.442  1.00 90.50           C  
ATOM     40  HA  LYS A   3     -12.435   2.915   1.101  1.00 90.50           H  
ATOM     41  C   LYS A   3     -11.185   1.915   2.468  1.00 90.50           C  
ATOM     42  CB  LYS A   3     -10.438   2.924   0.249  1.00 90.50           C  
ATOM     43  HB2 LYS A   3     -10.389   1.892  -0.096  1.00 90.50           H  
ATOM     44  HB3 LYS A   3      -9.439   3.208   0.579  1.00 90.50           H  
ATOM     45  O   LYS A   3     -10.219   1.970   3.226  1.00 90.50           O  
ATOM     46  CG  LYS A   3     -10.813   3.826  -0.937  1.00 90.50           C  
ATOM     47  HG2 LYS A   3     -10.106   3.637  -1.744  1.00 90.50           H  
ATOM     48  HG3 LYS A   3     -10.753   4.876  -0.648  1.00 90.50           H  
ATOM     49  CD  LYS A   3     -12.233   3.504  -1.398  1.00 90.50           C  
ATOM     50  HD2 LYS A   3     -12.949   4.078  -0.810  1.00 90.50           H  
ATOM     51  HD3 LYS A   3     -12.400   2.445  -1.205  1.00 90.50           H  
ATOM     52  CE  LYS A   3     -12.481   3.721  -2.879  1.00 90.50           C  
ATOM     53  HE2 LYS A   3     -12.470   4.786  -3.111  1.00 90.50           H  
ATOM     54  HE3 LYS A   3     -11.677   3.233  -3.430  1.00 90.50           H  
ATOM     55  NZ  LYS A   3     -13.778   3.077  -3.214  1.00 90.50           N  
ATOM     56  HZ1 LYS A   3     -13.945   3.019  -4.208  1.00 90.50           H  
ATOM     57  HZ2 LYS A   3     -13.810   2.134  -2.855  1.00 90.50           H  
ATOM     58  HZ3 LYS A   3     -14.550   3.510  -2.728  1.00 90.50           H  
ATOM     59  N   GLN A   4     -12.091   0.940   2.517  1.00 90.47           N  
ATOM     60  H   GLN A   4     -12.829   0.932   1.828  1.00 90.47           H  
ATOM     61  CA  GLN A   4     -11.933  -0.226   3.396  1.00 90.47           C  
ATOM     62  HA  GLN A   4     -11.528   0.103   4.353  1.00 90.47           H  
ATOM     63  C   GLN A   4     -10.921  -1.218   2.811  1.00 90.47           C  
ATOM     64  CB  GLN A   4     -13.290  -0.898   3.659  1.00 90.47           C  
ATOM     65  HB2 GLN A   4     -13.126  -1.856   4.152  1.00 90.47           H  
ATOM     66  HB3 GLN A   4     -13.797  -1.083   2.712  1.00 90.47           H  
ATOM     67  O   GLN A   4     -10.613  -1.171   1.620  1.00 90.47           O  
ATOM     68  CG  GLN A   4     -14.177  -0.033   4.565  1.00 90.47           C  
ATOM     69  HG2 GLN A   4     -14.324   0.938   4.093  1.00 90.47           H  
ATOM     70  HG3 GLN A   4     -13.678   0.125   5.521  1.00 90.47           H  
ATOM     71  CD  GLN A   4     -15.544  -0.655   4.832  1.00 90.47           C  
ATOM     72  NE2 GLN A   4     -16.562   0.151   5.043  1.00 90.47           N  
ATOM     73 HE21 GLN A   4     -17.446  -0.308   5.209  1.00 90.47           H  
ATOM     74 HE22 GLN A   4     -16.438   1.152   4.997  1.00 90.47           H  
ATOM     75  OE1 GLN A   4     -15.744  -1.856   4.873  1.00 90.47           O  
ATOM     76  N   SER A   5     -10.410  -2.130   3.636  1.00 90.30           N  
ATOM     77  H   SER A   5     -10.634  -2.112   4.621  1.00 90.30           H  
ATOM     78  CA  SER A   5      -9.505  -3.191   3.187  1.00 90.30           C  
ATOM     79  HA  SER A   5      -8.580  -2.726   2.846  1.00 90.30           H  
ATOM     80  C   SER A   5     -10.119  -3.989   2.026  1.00 90.30           C  
ATOM     81  CB  SER A   5      -9.160  -4.126   4.348  1.00 90.30           C  
ATOM     82  HB2 SER A   5      -8.341  -4.786   4.060  1.00 90.30           H  
ATOM     83  HB3 SER A   5     -10.034  -4.731   4.588  1.00 90.30           H  
ATOM     84  O   SER A   5     -11.292  -4.358   2.059  1.00 90.30           O  
ATOM     85  OG  SER A   5      -8.798  -3.379   5.496  1.00 90.30           O  
ATOM     86  HG  SER A   5      -7.854  -3.202   5.489  1.00 90.30           H  
ATOM     87  N   GLY A   6      -9.329  -4.232   0.981  1.00 88.39           N  
ATOM     88  H   GLY A   6      -8.369  -3.923   1.042  1.00 88.39           H  
ATOM     89  CA  GLY A   6      -9.750  -4.869  -0.268  1.00 88.39           C  
ATOM     90  HA2 GLY A   6     -10.484  -5.644  -0.043  1.00 88.39           H  
ATOM     91  HA3 GLY A   6      -8.882  -5.341  -0.728  1.00 88.39           H  
ATOM     92  C   GLY A   6     -10.371  -3.921  -1.298  1.00 88.39           C  
ATOM     93  O   GLY A   6     -10.530  -4.310  -2.455  1.00 88.39           O  
ATOM     94  N   GLU A   7     -10.690  -2.675  -0.934  1.00 92.07           N  
ATOM     95  H   GLU A   7     -10.550  -2.378   0.021  1.00 92.07           H  
ATOM     96  CA  GLU A   7     -11.109  -1.683  -1.919  1.00 92.07           C  
ATOM     97  HA  GLU A   7     -11.781  -2.170  -2.626  1.00 92.07           H  
ATOM     98  C   GLU A   7      -9.929  -1.143  -2.723  1.00 92.07           C  
ATOM     99  CB  GLU A   7     -11.871  -0.512  -1.298  1.00 92.07           C  
ATOM    100  HB2 GLU A   7     -11.296  -0.071  -0.483  1.00 92.07           H  
ATOM    101  HB3 GLU A   7     -11.963   0.250  -2.072  1.00 92.07           H  
ATOM    102  O   GLU A   7      -8.808  -1.010  -2.227  1.00 92.07           O  
ATOM    103  CG  GLU A   7     -13.279  -0.871  -0.813  1.00 92.07           C  
ATOM    104  HG2 GLU A   7     -13.243  -1.212   0.222  1.00 92.07           H  
ATOM    105  HG3 GLU A   7     -13.691  -1.668  -1.431  1.00 92.07           H  
ATOM    106  CD  GLU A   7     -14.158   0.374  -0.955  1.00 92.07           C  
ATOM    107  OE1 GLU A   7     -14.626   0.641  -2.090  1.00 92.07           O  
ATOM    108  OE2 GLU A   7     -14.201   1.195  -0.013  1.00 92.07           O  
ATOM    109  N   MET A   8     -10.216  -0.768  -3.970  1.00 90.53           N  
ATOM    110  H   MET A   8     -11.155  -0.904  -4.317  1.00 90.53           H  
ATOM    111  CA  MET A   8      -9.243  -0.104  -4.824  1.00 90.53           C  
ATOM    112  HA  MET A   8      -8.346  -0.724  -4.821  1.00 90.53           H  
ATOM    113  C   MET A   8      -8.890   1.277  -4.271  1.00 90.53           C  
ATOM    114  CB  MET A   8      -9.747   0.008  -6.264  1.00 90.53           C  
ATOM    115  HB2 MET A   8      -9.066   0.641  -6.834  1.00 90.53           H  
ATOM    116  HB3 MET A   8     -10.733   0.472  -6.266  1.00 90.53           H  
ATOM    117  O   MET A   8      -9.770   2.093  -3.975  1.00 90.53           O  
ATOM    118  CG  MET A   8      -9.823  -1.355  -6.952  1.00 90.53           C  
ATOM    119  HG2 MET A   8     -10.400  -2.043  -6.334  1.00 90.53           H  
ATOM    120  HG3 MET A   8      -8.812  -1.751  -7.053  1.00 90.53           H  
ATOM    121  SD  MET A   8     -10.589  -1.269  -8.592  1.00 90.53           S  
ATOM    122  CE  MET A   8     -10.466  -3.012  -9.063  1.00 90.53           C  
ATOM    123  HE1 MET A   8     -10.900  -3.153 -10.052  1.00 90.53           H  
ATOM    124  HE2 MET A   8      -9.417  -3.309  -9.083  1.00 90.53           H  
ATOM    125  HE3 MET A   8     -11.001  -3.628  -8.341  1.00 90.53           H  
ATOM    126  N   CYS A   9      -7.597   1.545  -4.190  1.00 91.60           N  
ATOM    127  H   CYS A   9      -6.950   0.833  -4.499  1.00 91.60           H  
ATOM    128  CA  CYS A   9      -7.025   2.783  -3.685  1.00 91.60           C  
ATOM    129  HA  CYS A   9      -7.803   3.538  -3.569  1.00 91.60           H  
ATOM    130  C   CYS A   9      -5.985   3.326  -4.658  1.00 91.60           C  
ATOM    131  CB  CYS A   9      -6.425   2.506  -2.314  1.00 91.60           C  
ATOM    132  HB2 CYS A   9      -7.243   2.183  -1.670  1.00 91.60           H  
ATOM    133  HB3 CYS A   9      -5.985   3.408  -1.889  1.00 91.60           H  
ATOM    134  O   CYS A   9      -5.535   2.638  -5.579  1.00 91.60           O  
ATOM    135  SG  CYS A   9      -5.181   1.215  -2.368  1.00 91.60           S  
ATOM    136  N   ASN A  10      -5.595   4.578  -4.453  1.00 89.28           N  
ATOM    137  H   ASN A  10      -5.909   5.066  -3.626  1.00 89.28           H  
ATOM    138  CA  ASN A  10      -4.555   5.192  -5.257  1.00 89.28           C  
ATOM    139  HA  ASN A  10      -4.415   4.623  -6.176  1.00 89.28           H  
ATOM    140  C   ASN A  10      -3.234   5.168  -4.483  1.00 89.28           C  
ATOM    141  CB  ASN A  10      -5.029   6.593  -5.650  1.00 89.28           C  
ATOM    142  HB2 ASN A  10      -6.055   6.538  -6.015  1.00 89.28           H  
ATOM    143  HB3 ASN A  10      -5.011   7.234  -4.770  1.00 89.28           H  
ATOM    144  O   ASN A  10      -3.141   5.709  -3.393  1.00 89.28           O  
ATOM    145  CG  ASN A  10      -4.184   7.208  -6.745  1.00 89.28           C  
ATOM    146  ND2 ASN A  10      -4.530   8.397  -7.173  1.00 89.28           N  
ATOM    147 HD21 ASN A  10      -5.269   8.900  -6.704  1.00 89.28           H  
ATOM    148 HD22 ASN A  10      -3.943   8.817  -7.880  1.00 89.28           H  
ATOM    149  OD1 ASN A  10      -3.219   6.638  -7.233  1.00 89.28           O  
ATOM    150  N   VAL A  11      -2.177   4.571  -5.033  1.00 87.13           N  
ATOM    151  H   VAL A  11      -2.278   4.116  -5.929  1.00 87.13           H  
ATOM    152  CA  VAL A  11      -0.889   4.494  -4.313  1.00 87.13           C  
ATOM    153  HA  VAL A  11      -1.071   4.052  -3.334  1.00 87.13           H  
ATOM    154  C   VAL A  11      -0.306   5.895  -4.059  1.00 87.13           C  
ATOM    155  CB  VAL A  11       0.100   3.580  -5.061  1.00 87.13           C  
ATOM    156  HB  VAL A  11       0.296   4.001  -6.047  1.00 87.13           H  
ATOM    157  O   VAL A  11       0.376   6.108  -3.057  1.00 87.13           O  
ATOM    158  CG1 VAL A  11       1.434   3.437  -4.317  1.00 87.13           C  
ATOM    159 HG11 VAL A  11       2.082   2.738  -4.845  1.00 87.13           H  
ATOM    160 HG12 VAL A  11       1.259   3.067  -3.306  1.00 87.13           H  
ATOM    161 HG13 VAL A  11       1.947   4.397  -4.264  1.00 87.13           H  
ATOM    162  CG2 VAL A  11      -0.477   2.166  -5.239  1.00 87.13           C  
ATOM    163 HG21 VAL A  11      -1.388   2.192  -5.837  1.00 87.13           H  
ATOM    164 HG22 VAL A  11       0.246   1.534  -5.754  1.00 87.13           H  
ATOM    165 HG23 VAL A  11      -0.700   1.733  -4.264  1.00 87.13           H  
ATOM    166  N   LEU A  12      -0.629   6.859  -4.933  1.00 88.25           N  
ATOM    167  H   LEU A  12      -1.236   6.606  -5.699  1.00 88.25           H  
ATOM    168  CA  LEU A  12      -0.250   8.270  -4.800  1.00 88.25           C  
ATOM    169  HA  LEU A  12       0.799   8.339  -4.512  1.00 88.25           H  
ATOM    170  C   LEU A  12      -1.051   9.020  -3.726  1.00 88.25           C  
ATOM    171  CB  LEU A  12      -0.465   8.959  -6.160  1.00 88.25           C  
ATOM    172  HB2 LEU A  12      -1.478   8.741  -6.497  1.00 88.25           H  
ATOM    173  HB3 LEU A  12      -0.395  10.039  -6.027  1.00 88.25           H  
ATOM    174  O   LEU A  12      -0.538   9.967  -3.141  1.00 88.25           O  
ATOM    175  CG  LEU A  12       0.537   8.536  -7.247  1.00 88.25           C  
ATOM    176  HG  LEU A  12       0.653   7.453  -7.246  1.00 88.25           H  
ATOM    177  CD1 LEU A  12       0.015   8.955  -8.621  1.00 88.25           C  
ATOM    178 HD11 LEU A  12      -0.938   8.463  -8.814  1.00 88.25           H  
ATOM    179 HD12 LEU A  12      -0.121  10.036  -8.655  1.00 88.25           H  
ATOM    180 HD13 LEU A  12       0.725   8.654  -9.391  1.00 88.25           H  
ATOM    181  CD2 LEU A  12       1.905   9.187  -7.032  1.00 88.25           C  
ATOM    182 HD21 LEU A  12       2.585   8.887  -7.830  1.00 88.25           H  
ATOM    183 HD22 LEU A  12       1.809  10.273  -7.029  1.00 88.25           H  
ATOM    184 HD23 LEU A  12       2.326   8.864  -6.080  1.00 88.25           H  
ATOM    185  N   ASP A  13      -2.292   8.605  -3.480  1.00 83.02           N  
ATOM    186  H   ASP A  13      -2.585   7.717  -3.861  1.00 83.02           H  
ATOM    187  CA  ASP A  13      -3.212   9.231  -2.533  1.00 83.02           C  
ATOM    188  HA  ASP A  13      -2.699  10.000  -1.956  1.00 83.02           H  
ATOM    189  C   ASP A  13      -3.675   8.133  -1.580  1.00 83.02           C  
ATOM    190  CB  ASP A  13      -4.363   9.911  -3.299  1.00 83.02           C  
ATOM    191  HB2 ASP A  13      -4.983   9.170  -3.802  1.00 83.02           H  
ATOM    192  HB3 ASP A  13      -3.937  10.554  -4.069  1.00 83.02           H  
ATOM    193  O   ASP A  13      -4.624   7.418  -1.886  1.00 83.02           O  
ATOM    194  CG  ASP A  13      -5.234  10.775  -2.384  1.00 83.02           C  
ATOM    195  OD1 ASP A  13      -6.388  10.375  -2.105  1.00 83.02           O  
ATOM    196  OD2 ASP A  13      -4.748  11.864  -2.011  1.00 83.02           O  
ATOM    197  N   GLN A  14      -2.924   7.933  -0.488  1.00 86.19           N  
ATOM    198  H   GLN A  14      -2.152   8.568  -0.344  1.00 86.19           H  
ATOM    199  CA  GLN A  14      -3.121   6.871   0.511  1.00 86.19           C  
ATOM    200  HA  GLN A  14      -3.137   5.909  -0.001  1.00 86.19           H  
ATOM    201  C   GLN A  14      -4.474   7.032   1.221  1.00 86.19           C  
ATOM    202  CB  GLN A  14      -1.954   6.874   1.518  1.00 86.19           C  
ATOM    203  HB2 GLN A  14      -1.845   7.881   1.923  1.00 86.19           H  
ATOM    204  HB3 GLN A  14      -2.192   6.210   2.349  1.00 86.19           H  
ATOM    205  O   GLN A  14      -4.565   7.450   2.371  1.00 86.19           O  
ATOM    206  CG  GLN A  14      -0.608   6.439   0.917  1.00 86.19           C  
ATOM    207  HG2 GLN A  14      -0.408   7.009   0.010  1.00 86.19           H  
ATOM    208  HG3 GLN A  14       0.182   6.668   1.633  1.00 86.19           H  
ATOM    209  CD  GLN A  14      -0.534   4.945   0.615  1.00 86.19           C  
ATOM    210  NE2 GLN A  14      -0.072   4.552  -0.551  1.00 86.19           N  
ATOM    211 HE21 GLN A  14       0.012   3.557  -0.702  1.00 86.19           H  
ATOM    212 HE22 GLN A  14       0.179   5.224  -1.263  1.00 86.19           H  
ATOM    213  OE1 GLN A  14      -0.874   4.097   1.423  1.00 86.19           O  
ATOM    214  N   ASN A  15      -5.545   6.715   0.505  1.00 90.98           N  
ATOM    215  H   ASN A  15      -5.383   6.483  -0.464  1.00 90.98           H  
ATOM    216  CA  ASN A  15      -6.924   6.995   0.871  1.00 90.98           C  
ATOM    217  HA  ASN A  15      -6.914   7.823   1.580  1.00 90.98           H  
ATOM    218  C   ASN A  15      -7.593   5.826   1.605  1.00 90.98           C  
ATOM    219  CB  ASN A  15      -7.677   7.477  -0.381  1.00 90.98           C  
ATOM    220  HB2 ASN A  15      -7.136   8.316  -0.820  1.00 90.98           H  
ATOM    221  HB3 ASN A  15      -8.655   7.846  -0.070  1.00 90.98           H  
ATOM    222  O   ASN A  15      -8.823   5.756   1.671  1.00 90.98           O  
ATOM    223  CG  ASN A  15      -7.864   6.426  -1.468  1.00 90.98           C  
ATOM    224  ND2 ASN A  15      -9.013   6.407  -2.101  1.00 90.98           N  
ATOM    225 HD21 ASN A  15      -9.107   5.707  -2.823  1.00 90.98           H  
ATOM    226 HD22 ASN A  15      -9.702   7.115  -1.890  1.00 90.98           H  
ATOM    227  OD1 ASN A  15      -7.022   5.602  -1.787  1.00 90.98           O  
ATOM    228  N   CYS A  16      -6.796   4.910   2.152  1.00 92.22           N  
ATOM    229  H   CYS A  16      -5.800   5.074   2.114  1.00 92.22           H  
ATOM    230  CA  CYS A  16      -7.257   3.796   2.969  1.00 92.22           C  
ATOM    231  HA  CYS A  16      -8.137   3.358   2.498  1.00 92.22           H  
ATOM    232  C   CYS A  16      -7.672   4.283   4.362  1.00 92.22           C  
ATOM    233  CB  CYS A  16      -6.161   2.725   3.007  1.00 92.22           C  
ATOM    234  HB2 CYS A  16      -5.267   3.134   3.478  1.00 92.22           H  
ATOM    235  HB3 CYS A  16      -6.496   1.882   3.611  1.00 92.22           H  
ATOM    236  O   CYS A  16      -7.049   5.180   4.924  1.00 92.22           O  
ATOM    237  SG  CYS A  16      -5.740   2.121   1.353  1.00 92.22           S  
ATOM    238  N   CYS A  17      -8.762   3.730   4.905  1.00 91.06           N  
ATOM    239  H   CYS A  17      -9.238   3.000   4.395  1.00 91.06           H  
ATOM    240  CA  CYS A  17      -9.212   4.044   6.268  1.00 91.06           C  
ATOM    241  HA  CYS A  17      -9.292   5.124   6.399  1.00 91.06           H  
ATOM    242  C   CYS A  17      -8.229   3.525   7.314  1.00 91.06           C  
ATOM    243  CB  CYS A  17     -10.564   3.379   6.559  1.00 91.06           C  
ATOM    244  HB2 CYS A  17     -10.446   2.302   6.440  1.00 91.06           H  
ATOM    245  HB3 CYS A  17     -10.792   3.556   7.610  1.00 91.06           H  
ATOM    246  O   CYS A  17      -8.004   4.173   8.331  1.00 91.06           O  
ATOM    247  SG  CYS A  17     -12.014   3.878   5.604  1.00 91.06           S  
ATOM    248  N   ASP A  18      -7.702   2.335   7.052  1.00 87.98           N  
ATOM    249  H   ASP A  18      -7.905   1.889   6.169  1.00 87.98           H  
ATOM    250  CA  ASP A  18      -6.734   1.635   7.871  1.00 87.98           C  
ATOM    251  HA  ASP A  18      -6.162   2.356   8.455  1.00 87.98           H  
ATOM    252  C   ASP A  18      -5.791   0.893   6.921  1.00 87.98           C  
ATOM    253  CB  ASP A  18      -7.462   0.685   8.829  1.00 87.98           C  
ATOM    254  HB2 ASP A  18      -8.275   1.222   9.320  1.00 87.98           H  
ATOM    255  HB3 ASP A  18      -7.895  -0.143   8.268  1.00 87.98           H  
ATOM    256  O   ASP A  18      -6.224   0.417   5.863  1.00 87.98           O  
ATOM    257  CG  ASP A  18      -6.515   0.162   9.907  1.00 87.98           C  
ATOM    258  OD1 ASP A  18      -6.273  -1.061   9.931  1.00 87.98           O  
ATOM    259  OD2 ASP A  18      -6.040   1.004  10.702  1.00 87.98           O  
ATOM    260  N   GLY A  19      -4.509   0.866   7.272  1.00 87.56           N  
ATOM    261  H   GLY A  19      -4.251   1.238   8.175  1.00 87.56           H  
ATOM    262  CA  GLY A  19      -3.470   0.271   6.441  1.00 87.56           C  
ATOM    263  HA2 GLY A  19      -2.612   0.008   7.060  1.00 87.56           H  
ATOM    264  HA3 GLY A  19      -3.877  -0.657   6.039  1.00 87.56           H  
ATOM    265  C   GLY A  19      -2.981   1.154   5.286  1.00 87.56           C  
ATOM    266  O   GLY A  19      -3.098   2.382   5.313  1.00 87.56           O  
ATOM    267  N   TYR A  20      -2.373   0.523   4.285  1.00 89.59           N  
ATOM    268  H   TYR A  20      -2.465  -0.483   4.264  1.00 89.59           H  
ATOM    269  CA  TYR A  20      -1.717   1.185   3.160  1.00 89.59           C  
ATOM    270  HA  TYR A  20      -1.863   2.262   3.244  1.00 89.59           H  
ATOM    271  C   TYR A  20      -2.315   0.754   1.831  1.00 89.59           C  
ATOM    272  CB  TYR A  20      -0.204   0.925   3.173  1.00 89.59           C  
ATOM    273  HB2 TYR A  20       0.226   1.284   2.237  1.00 89.59           H  
ATOM    274  HB3 TYR A  20      -0.029  -0.149   3.220  1.00 89.59           H  
ATOM    275  O   TYR A  20      -2.787  -0.367   1.648  1.00 89.59           O  
ATOM    276  CG  TYR A  20       0.521   1.609   4.313  1.00 89.59           C  
ATOM    277  CD1 TYR A  20       0.926   2.952   4.187  1.00 89.59           C  
ATOM    278  HD1 TYR A  20       0.719   3.490   3.274  1.00 89.59           H  
ATOM    279  CD2 TYR A  20       0.756   0.911   5.512  1.00 89.59           C  
ATOM    280  HD2 TYR A  20       0.415  -0.108   5.615  1.00 89.59           H  
ATOM    281  CE1 TYR A  20       1.561   3.603   5.261  1.00 89.59           C  
ATOM    282  HE1 TYR A  20       1.849   4.640   5.168  1.00 89.59           H  
ATOM    283  CE2 TYR A  20       1.398   1.555   6.586  1.00 89.59           C  
ATOM    284  HE2 TYR A  20       1.564   1.034   7.517  1.00 89.59           H  
ATOM    285  OH  TYR A  20       2.401   3.528   7.506  1.00 89.59           O  
ATOM    286  HH  TYR A  20       2.544   4.458   7.313  1.00 89.59           H  
ATOM    287  CZ  TYR A  20       1.796   2.902   6.464  1.00 89.59           C  
ATOM    288  N   CYS A  21      -2.224   1.650   0.855  1.00 92.64           N  
ATOM    289  H   CYS A  21      -1.811   2.547   1.065  1.00 92.64           H  
ATOM    290  CA  CYS A  21      -2.521   1.301  -0.516  1.00 92.64           C  
ATOM    291  HA  CYS A  21      -3.387   0.640  -0.512  1.00 92.64           H  
ATOM    292  C   CYS A  21      -1.344   0.538  -1.133  1.00 92.64           C  
ATOM    293  CB  CYS A  21      -2.874   2.562  -1.302  1.00 92.64           C  
ATOM    294  HB2 CYS A  21      -1.994   3.195  -1.411  1.00 92.64           H  
ATOM    295  HB3 CYS A  21      -3.642   3.121  -0.766  1.00 92.64           H  
ATOM    296  O   CYS A  21      -0.346   1.146  -1.535  1.00 92.64           O  
ATOM    297  SG  CYS A  21      -3.496   2.141  -2.930  1.00 92.64           S  
ATOM    298  N   ILE A  22      -1.464  -0.787  -1.220  1.00 90.73           N  
ATOM    299  H   ILE A  22      -2.325  -1.203  -0.892  1.00 90.73           H  
ATOM    300  CA  ILE A  22      -0.452  -1.691  -1.777  1.00 90.73           C  
ATOM    301  HA  ILE A  22       0.431  -1.113  -2.051  1.00 90.73           H  
ATOM    302  C   ILE A  22      -1.021  -2.323  -3.047  1.00 90.73           C  
ATOM    303  CB  ILE A  22      -0.014  -2.743  -0.729  1.00 90.73           C  
ATOM    304  HB  ILE A  22      -0.890  -3.333  -0.461  1.00 90.73           H  
ATOM    305  O   ILE A  22      -2.094  -2.908  -3.028  1.00 90.73           O  
ATOM    306  CG1 ILE A  22       0.525  -2.047   0.546  1.00 90.73           C  
ATOM    307 HG12 ILE A  22       1.251  -1.286   0.258  1.00 90.73           H  
ATOM    308 HG13 ILE A  22      -0.304  -1.539   1.037  1.00 90.73           H  
ATOM    309  CG2 ILE A  22       1.013  -3.715  -1.335  1.00 90.73           C  
ATOM    310 HG21 ILE A  22       0.509  -4.337  -2.074  1.00 90.73           H  
ATOM    311 HG22 ILE A  22       1.845  -3.170  -1.781  1.00 90.73           H  
ATOM    312 HG23 ILE A  22       1.391  -4.399  -0.576  1.00 90.73           H  
ATOM    313  CD1 ILE A  22       1.187  -2.955   1.594  1.00 90.73           C  
ATOM    314 HD11 ILE A  22       0.613  -3.869   1.751  1.00 90.73           H  
ATOM    315 HD12 ILE A  22       2.192  -3.224   1.270  1.00 90.73           H  
ATOM    316 HD13 ILE A  22       1.263  -2.416   2.539  1.00 90.73           H  
ATOM    317  N   VAL A  23      -0.318  -2.202  -4.180  1.00 89.64           N  
ATOM    318  H   VAL A  23       0.572  -1.727  -4.134  1.00 89.64           H  
ATOM    319  CA  VAL A  23      -0.774  -2.742  -5.485  1.00 89.64           C  
ATOM    320  HA  VAL A  23      -0.128  -2.310  -6.249  1.00 89.64           H  
ATOM    321  C   VAL A  23      -2.203  -2.269  -5.832  1.00 89.64           C  
ATOM    322  CB  VAL A  23      -0.592  -4.284  -5.566  1.00 89.64           C  
ATOM    323  HB  VAL A  23      -1.312  -4.777  -4.914  1.00 89.64           H  
ATOM    324  O   VAL A  23      -3.031  -3.028  -6.321  1.00 89.64           O  
ATOM    325  CG1 VAL A  23      -0.736  -4.842  -6.995  1.00 89.64           C  
ATOM    326 HG11 VAL A  23      -0.076  -4.308  -7.679  1.00 89.64           H  
ATOM    327 HG12 VAL A  23      -0.486  -5.903  -7.007  1.00 89.64           H  
ATOM    328 HG13 VAL A  23      -1.763  -4.758  -7.350  1.00 89.64           H  
ATOM    329  CG2 VAL A  23       0.824  -4.711  -5.140  1.00 89.64           C  
ATOM    330 HG21 VAL A  23       0.904  -5.798  -5.162  1.00 89.64           H  
ATOM    331 HG22 VAL A  23       1.565  -4.281  -5.814  1.00 89.64           H  
ATOM    332 HG23 VAL A  23       1.046  -4.385  -4.124  1.00 89.64           H  
ATOM    333  N   PHE A  24      -2.500  -0.992  -5.568  1.00 89.95           N  
ATOM    334  H   PHE A  24      -1.791  -0.423  -5.127  1.00 89.95           H  
ATOM    335  CA  PHE A  24      -3.817  -0.376  -5.799  1.00 89.95           C  
ATOM    336  HA  PHE A  24      -3.744   0.656  -5.455  1.00 89.95           H  
ATOM    337  C   PHE A  24      -4.979  -0.969  -4.988  1.00 89.95           C  
ATOM    338  CB  PHE A  24      -4.143  -0.310  -7.302  1.00 89.95           C  
ATOM    339  HB2 PHE A  24      -4.277  -1.315  -7.701  1.00 89.95           H  
ATOM    340  HB3 PHE A  24      -5.095   0.205  -7.432  1.00 89.95           H  
ATOM    341  O   PHE A  24      -6.132  -0.718  -5.333  1.00 89.95           O  
ATOM    342  CG  PHE A  24      -3.117   0.426  -8.129  1.00 89.95           C  
ATOM    343  CD1 PHE A  24      -3.216   1.821  -8.260  1.00 89.95           C  
ATOM    344  HD1 PHE A  24      -4.020   2.351  -7.772  1.00 89.95           H  
ATOM    345  CD2 PHE A  24      -2.080  -0.274  -8.773  1.00 89.95           C  
ATOM    346  HD2 PHE A  24      -2.017  -1.348  -8.680  1.00 89.95           H  
ATOM    347  CE1 PHE A  24      -2.277   2.522  -9.034  1.00 89.95           C  
ATOM    348  HE1 PHE A  24      -2.358   3.594  -9.140  1.00 89.95           H  
ATOM    349  CE2 PHE A  24      -1.137   0.428  -9.544  1.00 89.95           C  
ATOM    350  HE2 PHE A  24      -0.342  -0.107 -10.042  1.00 89.95           H  
ATOM    351  CZ  PHE A  24      -1.238   1.825  -9.676  1.00 89.95           C  
ATOM    352  HZ  PHE A  24      -0.519   2.364 -10.275  1.00 89.95           H  
ATOM    353  N   VAL A  25      -4.714  -1.702  -3.904  1.00 91.42           N  
ATOM    354  H   VAL A  25      -3.758  -1.936  -3.679  1.00 91.42           H  
ATOM    355  CA  VAL A  25      -5.738  -2.159  -2.953  1.00 91.42           C  
ATOM    356  HA  VAL A  25      -6.668  -1.630  -3.165  1.00 91.42           H  
ATOM    357  C   VAL A  25      -5.364  -1.800  -1.518  1.00 91.42           C  
ATOM    358  CB  VAL A  25      -6.039  -3.661  -3.090  1.00 91.42           C  
ATOM    359  HB  VAL A  25      -6.729  -3.941  -2.294  1.00 91.42           H  
ATOM    360  O   VAL A  25      -4.190  -1.817  -1.148  1.00 91.42           O  
ATOM    361  CG1 VAL A  25      -6.736  -3.948  -4.426  1.00 91.42           C  
ATOM    362 HG11 VAL A  25      -7.022  -4.999  -4.469  1.00 91.42           H  
ATOM    363 HG12 VAL A  25      -6.067  -3.723  -5.257  1.00 91.42           H  
ATOM    364 HG13 VAL A  25      -7.633  -3.336  -4.508  1.00 91.42           H  
ATOM    365  CG2 VAL A  25      -4.798  -4.555  -2.984  1.00 91.42           C  
ATOM    366 HG21 VAL A  25      -4.270  -4.354  -2.052  1.00 91.42           H  
ATOM    367 HG22 VAL A  25      -4.127  -4.374  -3.824  1.00 91.42           H  
ATOM    368 HG23 VAL A  25      -5.101  -5.602  -2.991  1.00 91.42           H  
ATOM    369  N   CYS A  26      -6.359  -1.431  -0.714  1.00 93.52           N  
ATOM    370  H   CYS A  26      -7.296  -1.362  -1.085  1.00 93.52           H  
ATOM    371  CA  CYS A  26      -6.138  -1.169   0.703  1.00 93.52           C  
ATOM    372  HA  CYS A  26      -5.251  -0.545   0.815  1.00 93.52           H  
ATOM    373  C   CYS A  26      -5.883  -2.477   1.436  1.00 93.52           C  
ATOM    374  CB  CYS A  26      -7.331  -0.433   1.307  1.00 93.52           C  
ATOM    375  HB2 CYS A  26      -8.243  -0.973   1.054  1.00 93.52           H  
ATOM    376  HB3 CYS A  26      -7.225  -0.423   2.392  1.00 93.52           H  
ATOM    377  O   CYS A  26      -6.690  -3.406   1.347  1.00 93.52           O  
ATOM    378  SG  CYS A  26      -7.477   1.266   0.742  1.00 93.52           S  
ATOM    379  N   THR A  27      -4.784  -2.532   2.174  1.00 90.32           N  
ATOM    380  H   THR A  27      -4.172  -1.730   2.216  1.00 90.32           H  
ATOM    381  CA  THR A  27      -4.398  -3.668   3.011  1.00 90.32           C  
ATOM    382  HA  THR A  27      -5.273  -4.280   3.229  1.00 90.32           H  
ATOM    383  C   THR A  27      -3.857  -3.214   4.342  1.00 90.32           C  
ATOM    384  CB  THR A  27      -3.366  -4.552   2.319  1.00 90.32           C  
ATOM    385  HB  THR A  27      -3.810  -4.979   1.420  1.00 90.32           H  
ATOM    386  O   THR A  27      -3.274  -2.112   4.400  1.00 90.32           O  
ATOM    387  CG2 THR A  27      -2.094  -3.814   1.930  1.00 90.32           C  
ATOM    388 HG21 THR A  27      -2.341  -2.986   1.266  1.00 90.32           H  
ATOM    389 HG22 THR A  27      -1.451  -4.523   1.409  1.00 90.32           H  
ATOM    390 HG23 THR A  27      -1.586  -3.433   2.816  1.00 90.32           H  
ATOM    391  OG1 THR A  27      -3.013  -5.592   3.198  1.00 90.32           O  
ATOM    392  HG1 THR A  27      -3.235  -5.256   4.069  1.00 90.32           H  
ATOM    393  OXT THR A  27      -3.966  -4.065   5.245  1.00 90.32           O  
TER     394      THR A  27                                                       
END   
