# Supplementary material for: δ‐Conotoxin Structure Prediction and Analysis through Large‐Scale Comparative and Deep Learning Modeling Approaches
Source: Adv Sci (Weinh). 2024 Jul 21;11(35):2404786. doi: 10.1002/advs.202404786 (PMC11425241; doi:10.1002/advs.202404786)
Supplement: Supplementary file 2 — Supporting Information [file ADVS-11-2404786-s001.gz › Data/Alphafold_results/TxVIB/ranked_1.pdb]

ATOM      1  N   TRP A   1       3.342  -4.451   9.349  1.00 80.80           N  
ATOM      2  H   TRP A   1       3.025  -5.197   8.747  1.00 80.80           H  
ATOM      3  H2  TRP A   1       3.766  -3.744   8.765  1.00 80.80           H  
ATOM      4  H3  TRP A   1       4.015  -4.800  10.016  1.00 80.80           H  
ATOM      5  CA  TRP A   1       2.194  -3.835  10.035  1.00 80.80           C  
ATOM      6  HA  TRP A   1       1.655  -4.584  10.616  1.00 80.80           H  
ATOM      7  C   TRP A   1       1.286  -3.345   8.932  1.00 80.80           C  
ATOM      8  CB  TRP A   1       2.649  -2.705  10.974  1.00 80.80           C  
ATOM      9  HB2 TRP A   1       1.766  -2.223  11.394  1.00 80.80           H  
ATOM     10  HB3 TRP A   1       3.203  -3.145  11.803  1.00 80.80           H  
ATOM     11  O   TRP A   1       1.784  -2.707   8.015  1.00 80.80           O  
ATOM     12  CG  TRP A   1       3.515  -1.661  10.333  1.00 80.80           C  
ATOM     13  CD1 TRP A   1       4.832  -1.775  10.032  1.00 80.80           C  
ATOM     14  HD1 TRP A   1       5.466  -2.622  10.249  1.00 80.80           H  
ATOM     15  CD2 TRP A   1       3.140  -0.314   9.913  1.00 80.80           C  
ATOM     16  CE2 TRP A   1       4.260   0.299   9.276  1.00 80.80           C  
ATOM     17  CE3 TRP A   1       1.987   0.473  10.069  1.00 80.80           C  
ATOM     18  HE3 TRP A   1       1.133   0.074  10.595  1.00 80.80           H  
ATOM     19  NE1 TRP A   1       5.257  -0.641   9.367  1.00 80.80           N  
ATOM     20  HE1 TRP A   1       6.190  -0.512   9.004  1.00 80.80           H  
ATOM     21  CH2 TRP A   1       3.071   2.367   8.940  1.00 80.80           C  
ATOM     22  HH2 TRP A   1       3.041   3.395   8.610  1.00 80.80           H  
ATOM     23  CZ2 TRP A   1       4.226   1.599   8.751  1.00 80.80           C  
ATOM     24  HZ2 TRP A   1       5.092   2.017   8.259  1.00 80.80           H  
ATOM     25  CZ3 TRP A   1       1.992   1.809   9.642  1.00 80.80           C  
ATOM     26  HZ3 TRP A   1       1.171   2.441   9.945  1.00 80.80           H  
ATOM     27  N   CYS A   2       0.027  -3.758   8.935  1.00 86.38           N  
ATOM     28  H   CYS A   2      -0.375  -4.223   9.737  1.00 86.38           H  
ATOM     29  CA  CYS A   2      -0.926  -3.323   7.925  1.00 86.38           C  
ATOM     30  HA  CYS A   2      -0.402  -2.842   7.099  1.00 86.38           H  
ATOM     31  C   CYS A   2      -1.846  -2.261   8.540  1.00 86.38           C  
ATOM     32  CB  CYS A   2      -1.620  -4.553   7.334  1.00 86.38           C  
ATOM     33  HB2 CYS A   2      -2.253  -4.225   6.509  1.00 86.38           H  
ATOM     34  HB3 CYS A   2      -0.861  -5.206   6.903  1.00 86.38           H  
ATOM     35  O   CYS A   2      -2.011  -2.221   9.763  1.00 86.38           O  
ATOM     36  SG  CYS A   2      -2.610  -5.522   8.492  1.00 86.38           S  
ATOM     37  N   LYS A   3      -2.365  -1.367   7.705  1.00 89.53           N  
ATOM     38  H   LYS A   3      -2.146  -1.460   6.724  1.00 89.53           H  
ATOM     39  CA  LYS A   3      -3.219  -0.245   8.094  1.00 89.53           C  
ATOM     40  HA  LYS A   3      -3.024   0.027   9.131  1.00 89.53           H  
ATOM     41  C   LYS A   3      -4.692  -0.639   8.038  1.00 89.53           C  
ATOM     42  CB  LYS A   3      -2.906   0.939   7.162  1.00 89.53           C  
ATOM     43  HB2 LYS A   3      -3.685   1.694   7.266  1.00 89.53           H  
ATOM     44  HB3 LYS A   3      -2.922   0.593   6.129  1.00 89.53           H  
ATOM     45  O   LYS A   3      -5.110  -1.295   7.084  1.00 89.53           O  
ATOM     46  CG  LYS A   3      -1.545   1.603   7.419  1.00 89.53           C  
ATOM     47  HG2 LYS A   3      -1.447   2.447   6.737  1.00 89.53           H  
ATOM     48  HG3 LYS A   3      -0.736   0.900   7.218  1.00 89.53           H  
ATOM     49  CD  LYS A   3      -1.466   2.084   8.870  1.00 89.53           C  
ATOM     50  HD2 LYS A   3      -2.481   2.190   9.254  1.00 89.53           H  
ATOM     51  HD3 LYS A   3      -0.958   1.331   9.472  1.00 89.53           H  
ATOM     52  CE  LYS A   3      -0.809   3.445   9.029  1.00 89.53           C  
ATOM     53  HE2 LYS A   3       0.210   3.430   8.642  1.00 89.53           H  
ATOM     54  HE3 LYS A   3      -1.381   4.158   8.435  1.00 89.53           H  
ATOM     55  NZ  LYS A   3      -0.883   3.845  10.456  1.00 89.53           N  
ATOM     56  HZ1 LYS A   3      -1.841   3.778  10.767  1.00 89.53           H  
ATOM     57  HZ2 LYS A   3      -0.593   4.801  10.604  1.00 89.53           H  
ATOM     58  HZ3 LYS A   3      -0.393   3.203  11.063  1.00 89.53           H  
ATOM     59  N   GLN A   4      -5.465  -0.269   9.055  1.00 91.47           N  
ATOM     60  H   GLN A   4      -5.068   0.305   9.784  1.00 91.47           H  
ATOM     61  CA  GLN A   4      -6.912  -0.501   9.063  1.00 91.47           C  
ATOM     62  HA  GLN A   4      -7.113  -1.478   8.624  1.00 91.47           H  
ATOM     63  C   GLN A   4      -7.647   0.525   8.192  1.00 91.47           C  
ATOM     64  CB  GLN A   4      -7.449  -0.510  10.503  1.00 91.47           C  
ATOM     65  HB2 GLN A   4      -8.538  -0.468  10.478  1.00 91.47           H  
ATOM     66  HB3 GLN A   4      -7.084   0.366  11.039  1.00 91.47           H  
ATOM     67  O   GLN A   4      -7.106   1.582   7.867  1.00 91.47           O  
ATOM     68  CG  GLN A   4      -7.034  -1.791  11.242  1.00 91.47           C  
ATOM     69  HG2 GLN A   4      -5.947  -1.827  11.314  1.00 91.47           H  
ATOM     70  HG3 GLN A   4      -7.367  -2.657  10.670  1.00 91.47           H  
ATOM     71  CD  GLN A   4      -7.611  -1.898  12.650  1.00 91.47           C  
ATOM     72  NE2 GLN A   4      -7.320  -2.969  13.356  1.00 91.47           N  
ATOM     73 HE21 GLN A   4      -6.740  -3.697  12.964  1.00 91.47           H  
ATOM     74 HE22 GLN A   4      -7.737  -3.005  14.275  1.00 91.47           H  
ATOM     75  OE1 GLN A   4      -8.331  -1.056  13.156  1.00 91.47           O  
ATOM     76  N   SER A   5      -8.890   0.215   7.816  1.00 89.99           N  
ATOM     77  H   SER A   5      -9.289  -0.666   8.105  1.00 89.99           H  
ATOM     78  CA  SER A   5      -9.738   1.136   7.050  1.00 89.99           C  
ATOM     79  HA  SER A   5      -9.238   1.334   6.102  1.00 89.99           H  
ATOM     80  C   SER A   5      -9.900   2.471   7.801  1.00 89.99           C  
ATOM     81  CB  SER A   5     -11.080   0.468   6.720  1.00 89.99           C  
ATOM     82  HB2 SER A   5     -11.690   0.411   7.622  1.00 89.99           H  
ATOM     83  HB3 SER A   5     -10.900  -0.541   6.351  1.00 89.99           H  
ATOM     84  O   SER A   5     -10.066   2.498   9.023  1.00 89.99           O  
ATOM     85  OG  SER A   5     -11.773   1.186   5.722  1.00 89.99           O  
ATOM     86  HG  SER A   5     -11.793   0.690   4.901  1.00 89.99           H  
ATOM     87  N   GLY A   6      -9.768   3.587   7.085  1.00 89.18           N  
ATOM     88  H   GLY A   6      -9.687   3.479   6.084  1.00 89.18           H  
ATOM     89  CA  GLY A   6      -9.716   4.946   7.633  1.00 89.18           C  
ATOM     90  HA2 GLY A   6     -10.089   5.640   6.880  1.00 89.18           H  
ATOM     91  HA3 GLY A   6     -10.376   5.003   8.499  1.00 89.18           H  
ATOM     92  C   GLY A   6      -8.326   5.420   8.075  1.00 89.18           C  
ATOM     93  O   GLY A   6      -8.140   6.618   8.300  1.00 89.18           O  
ATOM     94  N   GLU A   7      -7.328   4.537   8.173  1.00 92.82           N  
ATOM     95  H   GLU A   7      -7.504   3.561   7.985  1.00 92.82           H  
ATOM     96  CA  GLU A   7      -5.955   4.960   8.449  1.00 92.82           C  
ATOM     97  HA  GLU A   7      -5.993   5.777   9.169  1.00 92.82           H  
ATOM     98  C   GLU A   7      -5.245   5.490   7.203  1.00 92.82           C  
ATOM     99  CB  GLU A   7      -5.103   3.850   9.071  1.00 92.82           C  
ATOM    100  HB2 GLU A   7      -4.074   4.209   9.096  1.00 92.82           H  
ATOM    101  HB3 GLU A   7      -5.116   2.963   8.437  1.00 92.82           H  
ATOM    102  O   GLU A   7      -5.493   5.060   6.075  1.00 92.82           O  
ATOM    103  CG  GLU A   7      -5.501   3.480  10.502  1.00 92.82           C  
ATOM    104  HG2 GLU A   7      -5.704   4.389  11.069  1.00 92.82           H  
ATOM    105  HG3 GLU A   7      -6.397   2.860  10.493  1.00 92.82           H  
ATOM    106  CD  GLU A   7      -4.324   2.738  11.140  1.00 92.82           C  
ATOM    107  OE1 GLU A   7      -3.363   3.429  11.574  1.00 92.82           O  
ATOM    108  OE2 GLU A   7      -4.263   1.494  11.023  1.00 92.82           O  
ATOM    109  N   MET A   8      -4.288   6.393   7.434  1.00 92.17           N  
ATOM    110  H   MET A   8      -4.136   6.712   8.380  1.00 92.17           H  
ATOM    111  CA  MET A   8      -3.423   6.888   6.372  1.00 92.17           C  
ATOM    112  HA  MET A   8      -4.080   7.218   5.568  1.00 92.17           H  
ATOM    113  C   MET A   8      -2.510   5.783   5.841  1.00 92.17           C  
ATOM    114  CB  MET A   8      -2.586   8.084   6.829  1.00 92.17           C  
ATOM    115  HB2 MET A   8      -2.082   7.842   7.765  1.00 92.17           H  
ATOM    116  HB3 MET A   8      -1.830   8.297   6.074  1.00 92.17           H  
ATOM    117  O   MET A   8      -1.805   5.121   6.606  1.00 92.17           O  
ATOM    118  CG  MET A   8      -3.435   9.340   7.013  1.00 92.17           C  
ATOM    119  HG2 MET A   8      -3.883   9.602   6.054  1.00 92.17           H  
ATOM    120  HG3 MET A   8      -4.236   9.135   7.724  1.00 92.17           H  
ATOM    121  SD  MET A   8      -2.470  10.749   7.616  1.00 92.17           S  
ATOM    122  CE  MET A   8      -3.764  12.015   7.595  1.00 92.17           C  
ATOM    123  HE1 MET A   8      -4.579  11.719   8.254  1.00 92.17           H  
ATOM    124  HE2 MET A   8      -4.145  12.131   6.580  1.00 92.17           H  
ATOM    125  HE3 MET A   8      -3.348  12.964   7.935  1.00 92.17           H  
ATOM    126  N   CYS A   9      -2.470   5.634   4.527  1.00 94.26           N  
ATOM    127  H   CYS A   9      -3.048   6.244   3.967  1.00 94.26           H  
ATOM    128  CA  CYS A   9      -1.703   4.612   3.831  1.00 94.26           C  
ATOM    129  HA  CYS A   9      -1.013   4.127   4.521  1.00 94.26           H  
ATOM    130  C   CYS A   9      -0.880   5.209   2.697  1.00 94.26           C  
ATOM    131  CB  CYS A   9      -2.676   3.557   3.330  1.00 94.26           C  
ATOM    132  HB2 CYS A   9      -3.160   3.157   4.221  1.00 94.26           H  
ATOM    133  HB3 CYS A   9      -2.156   2.744   2.824  1.00 94.26           H  
ATOM    134  O   CYS A   9      -1.080   6.349   2.271  1.00 94.26           O  
ATOM    135  SG  CYS A   9      -3.941   4.235   2.244  1.00 94.26           S  
ATOM    136  N   ASN A  10       0.065   4.418   2.200  1.00 91.23           N  
ATOM    137  H   ASN A  10       0.123   3.465   2.530  1.00 91.23           H  
ATOM    138  CA  ASN A  10       0.871   4.801   1.058  1.00 91.23           C  
ATOM    139  HA  ASN A  10       0.809   5.880   0.917  1.00 91.23           H  
ATOM    140  C   ASN A  10       0.322   4.130  -0.202  1.00 91.23           C  
ATOM    141  CB  ASN A  10       2.336   4.466   1.357  1.00 91.23           C  
ATOM    142  HB2 ASN A  10       2.592   4.836   2.350  1.00 91.23           H  
ATOM    143  HB3 ASN A  10       2.481   3.386   1.342  1.00 91.23           H  
ATOM    144  O   ASN A  10       0.348   2.906  -0.319  1.00 91.23           O  
ATOM    145  CG  ASN A  10       3.280   5.112   0.364  1.00 91.23           C  
ATOM    146  ND2 ASN A  10       4.564   5.013   0.603  1.00 91.23           N  
ATOM    147 HD21 ASN A  10       4.894   4.436   1.363  1.00 91.23           H  
ATOM    148 HD22 ASN A  10       5.185   5.400  -0.093  1.00 91.23           H  
ATOM    149  OD1 ASN A  10       2.885   5.710  -0.626  1.00 91.23           O  
ATOM    150  N   VAL A  11      -0.148   4.932  -1.160  1.00 87.35           N  
ATOM    151  H   VAL A  11      -0.146   5.927  -0.988  1.00 87.35           H  
ATOM    152  CA  VAL A  11      -0.766   4.440  -2.405  1.00 87.35           C  
ATOM    153  HA  VAL A  11      -1.619   3.812  -2.147  1.00 87.35           H  
ATOM    154  C   VAL A  11       0.201   3.562  -3.210  1.00 87.35           C  
ATOM    155  CB  VAL A  11      -1.283   5.623  -3.250  1.00 87.35           C  
ATOM    156  HB  VAL A  11      -0.443   6.271  -3.499  1.00 87.35           H  
ATOM    157  O   VAL A  11      -0.241   2.642  -3.894  1.00 87.35           O  
ATOM    158  CG1 VAL A  11      -1.950   5.171  -4.555  1.00 87.35           C  
ATOM    159 HG11 VAL A  11      -2.760   4.475  -4.337  1.00 87.35           H  
ATOM    160 HG12 VAL A  11      -1.225   4.684  -5.207  1.00 87.35           H  
ATOM    161 HG13 VAL A  11      -2.354   6.032  -5.087  1.00 87.35           H  
ATOM    162  CG2 VAL A  11      -2.323   6.454  -2.478  1.00 87.35           C  
ATOM    163 HG21 VAL A  11      -3.182   5.830  -2.231  1.00 87.35           H  
ATOM    164 HG22 VAL A  11      -1.896   6.857  -1.560  1.00 87.35           H  
ATOM    165 HG23 VAL A  11      -2.654   7.292  -3.091  1.00 87.35           H  
ATOM    166  N   LEU A  12       1.511   3.809  -3.086  1.00 88.65           N  
ATOM    167  H   LEU A  12       1.792   4.559  -2.471  1.00 88.65           H  
ATOM    168  CA  LEU A  12       2.566   3.024  -3.734  1.00 88.65           C  
ATOM    169  HA  LEU A  12       2.281   2.811  -4.765  1.00 88.65           H  
ATOM    170  C   LEU A  12       2.823   1.668  -3.063  1.00 88.65           C  
ATOM    171  CB  LEU A  12       3.860   3.856  -3.729  1.00 88.65           C  
ATOM    172  HB2 LEU A  12       4.028   4.235  -2.721  1.00 88.65           H  
ATOM    173  HB3 LEU A  12       4.698   3.200  -3.961  1.00 88.65           H  
ATOM    174  O   LEU A  12       3.164   0.716  -3.754  1.00 88.65           O  
ATOM    175  CG  LEU A  12       3.829   5.018  -4.742  1.00 88.65           C  
ATOM    176  HG  LEU A  12       2.816   5.163  -5.118  1.00 88.65           H  
ATOM    177  CD1 LEU A  12       4.278   6.325  -4.090  1.00 88.65           C  
ATOM    178 HD11 LEU A  12       3.614   6.564  -3.258  1.00 88.65           H  
ATOM    179 HD12 LEU A  12       4.233   7.135  -4.818  1.00 88.65           H  
ATOM    180 HD13 LEU A  12       5.298   6.227  -3.719  1.00 88.65           H  
ATOM    181  CD2 LEU A  12       4.749   4.728  -5.930  1.00 88.65           C  
ATOM    182 HD21 LEU A  12       4.439   3.799  -6.409  1.00 88.65           H  
ATOM    183 HD22 LEU A  12       5.781   4.629  -5.592  1.00 88.65           H  
ATOM    184 HD23 LEU A  12       4.681   5.538  -6.656  1.00 88.65           H  
ATOM    185  N   ASP A  13       2.679   1.590  -1.739  1.00 89.68           N  
ATOM    186  H   ASP A  13       2.305   2.388  -1.245  1.00 89.68           H  
ATOM    187  CA  ASP A  13       2.985   0.381  -0.959  1.00 89.68           C  
ATOM    188  HA  ASP A  13       3.722  -0.216  -1.497  1.00 89.68           H  
ATOM    189  C   ASP A  13       1.742  -0.502  -0.755  1.00 89.68           C  
ATOM    190  CB  ASP A  13       3.614   0.807   0.379  1.00 89.68           C  
ATOM    191  HB2 ASP A  13       4.247   1.679   0.213  1.00 89.68           H  
ATOM    192  HB3 ASP A  13       2.821   1.102   1.066  1.00 89.68           H  
ATOM    193  O   ASP A  13       1.872  -1.679  -0.441  1.00 89.68           O  
ATOM    194  CG  ASP A  13       4.485  -0.280   1.023  1.00 89.68           C  
ATOM    195  OD1 ASP A  13       4.137  -0.714   2.143  1.00 89.68           O  
ATOM    196  OD2 ASP A  13       5.564  -0.561   0.458  1.00 89.68           O  
ATOM    197  N   GLN A  14       0.534   0.062  -0.938  1.00 87.24           N  
ATOM    198  H   GLN A  14       0.521   1.045  -1.172  1.00 87.24           H  
ATOM    199  CA  GLN A  14      -0.757  -0.595  -0.675  1.00 87.24           C  
ATOM    200  HA  GLN A  14      -1.505   0.190  -0.563  1.00 87.24           H  
ATOM    201  C   GLN A  14      -0.749  -1.336   0.670  1.00 87.24           C  
ATOM    202  CB  GLN A  14      -1.193  -1.480  -1.859  1.00 87.24           C  
ATOM    203  HB2 GLN A  14      -0.379  -2.160  -2.114  1.00 87.24           H  
ATOM    204  HB3 GLN A  14      -2.051  -2.086  -1.567  1.00 87.24           H  
ATOM    205  O   GLN A  14      -1.182  -2.476   0.794  1.00 87.24           O  
ATOM    206  CG  GLN A  14      -1.586  -0.676  -3.106  1.00 87.24           C  
ATOM    207  HG2 GLN A  14      -1.737  -1.369  -3.934  1.00 87.24           H  
ATOM    208  HG3 GLN A  14      -0.764  -0.014  -3.380  1.00 87.24           H  
ATOM    209  CD  GLN A  14      -2.872   0.132  -2.936  1.00 87.24           C  
ATOM    210  NE2 GLN A  14      -2.898   1.365  -3.395  1.00 87.24           N  
ATOM    211 HE21 GLN A  14      -3.755   1.892  -3.302  1.00 87.24           H  
ATOM    212 HE22 GLN A  14      -2.062   1.754  -3.807  1.00 87.24           H  
ATOM    213  OE1 GLN A  14      -3.870  -0.309  -2.389  1.00 87.24           O  
ATOM    214  N   ASN A  15      -0.253  -0.666   1.708  1.00 93.05           N  
ATOM    215  H   ASN A  15       0.086   0.272   1.546  1.00 93.05           H  
ATOM    216  CA  ASN A  15      -0.026  -1.248   3.028  1.00 93.05           C  
ATOM    217  HA  ASN A  15       0.352  -2.257   2.864  1.00 93.05           H  
ATOM    218  C   ASN A  15      -1.300  -1.415   3.880  1.00 93.05           C  
ATOM    219  CB  ASN A  15       1.085  -0.458   3.735  1.00 93.05           C  
ATOM    220  HB2 ASN A  15       1.970  -0.462   3.099  1.00 93.05           H  
ATOM    221  HB3 ASN A  15       1.346  -0.975   4.659  1.00 93.05           H  
ATOM    222  O   ASN A  15      -1.222  -1.464   5.111  1.00 93.05           O  
ATOM    223  CG  ASN A  15       0.749   0.991   4.046  1.00 93.05           C  
ATOM    224  ND2 ASN A  15       1.279   1.515   5.127  1.00 93.05           N  
ATOM    225 HD21 ASN A  15       1.050   2.478   5.326  1.00 93.05           H  
ATOM    226 HD22 ASN A  15       1.887   0.946   5.699  1.00 93.05           H  
ATOM    227  OD1 ASN A  15       0.059   1.702   3.332  1.00 93.05           O  
ATOM    228  N   CYS A  16      -2.469  -1.486   3.246  1.00 93.43           N  
ATOM    229  H   CYS A  16      -2.441  -1.599   2.243  1.00 93.43           H  
ATOM    230  CA  CYS A  16      -3.751  -1.725   3.901  1.00 93.43           C  
ATOM    231  HA  CYS A  16      -3.784  -1.156   4.830  1.00 93.43           H  
ATOM    232  C   CYS A  16      -3.901  -3.209   4.254  1.00 93.43           C  
ATOM    233  CB  CYS A  16      -4.877  -1.212   2.997  1.00 93.43           C  
ATOM    234  HB2 CYS A  16      -5.839  -1.386   3.479  1.00 93.43           H  
ATOM    235  HB3 CYS A  16      -4.873  -1.772   2.062  1.00 93.43           H  
ATOM    236  O   CYS A  16      -3.431  -4.078   3.525  1.00 93.43           O  
ATOM    237  SG  CYS A  16      -4.726   0.553   2.630  1.00 93.43           S  
ATOM    238  N   CYS A  17      -4.518  -3.514   5.399  1.00 92.36           N  
ATOM    239  H   CYS A  17      -4.879  -2.765   5.972  1.00 92.36           H  
ATOM    240  CA  CYS A  17      -4.801  -4.903   5.787  1.00 92.36           C  
ATOM    241  HA  CYS A  17      -3.900  -5.509   5.697  1.00 92.36           H  
ATOM    242  C   CYS A  17      -5.872  -5.531   4.895  1.00 92.36           C  
ATOM    243  CB  CYS A  17      -5.325  -4.965   7.228  1.00 92.36           C  
ATOM    244  HB2 CYS A  17      -5.584  -6.004   7.434  1.00 92.36           H  
ATOM    245  HB3 CYS A  17      -6.253  -4.395   7.270  1.00 92.36           H  
ATOM    246  O   CYS A  17      -5.828  -6.727   4.628  1.00 92.36           O  
ATOM    247  SG  CYS A  17      -4.274  -4.392   8.583  1.00 92.36           S  
ATOM    248  N   ASP A  18      -6.845  -4.714   4.505  1.00 88.45           N  
ATOM    249  H   ASP A  18      -6.778  -3.729   4.721  1.00 88.45           H  
ATOM    250  CA  ASP A  18      -7.979  -5.072   3.673  1.00 88.45           C  
ATOM    251  HA  ASP A  18      -7.701  -5.900   3.021  1.00 88.45           H  
ATOM    252  C   ASP A  18      -8.334  -3.859   2.810  1.00 88.45           C  
ATOM    253  CB  ASP A  18      -9.152  -5.511   4.559  1.00 88.45           C  
ATOM    254  HB2 ASP A  18      -9.552  -4.648   5.092  1.00 88.45           H  
ATOM    255  HB3 ASP A  18      -8.797  -6.230   5.298  1.00 88.45           H  
ATOM    256  O   ASP A  18      -8.114  -2.714   3.226  1.00 88.45           O  
ATOM    257  CG  ASP A  18     -10.247  -6.180   3.729  1.00 88.45           C  
ATOM    258  OD1 ASP A  18      -9.937  -7.224   3.114  1.00 88.45           O  
ATOM    259  OD2 ASP A  18     -11.377  -5.652   3.711  1.00 88.45           O  
ATOM    260  N   GLY A  19      -8.818  -4.128   1.601  1.00 89.59           N  
ATOM    261  H   GLY A  19      -9.017  -5.091   1.372  1.00 89.59           H  
ATOM    262  CA  GLY A  19      -9.160  -3.097   0.631  1.00 89.59           C  
ATOM    263  HA2 GLY A  19      -9.750  -3.535  -0.174  1.00 89.59           H  
ATOM    264  HA3 GLY A  19      -9.791  -2.372   1.144  1.00 89.59           H  
ATOM    265  C   GLY A  19      -7.956  -2.381   0.012  1.00 89.59           C  
ATOM    266  O   GLY A  19      -6.864  -2.943  -0.106  1.00 89.59           O  
ATOM    267  N   TYR A  20      -8.176  -1.152  -0.452  1.00 90.74           N  
ATOM    268  H   TYR A  20      -9.036  -0.701  -0.175  1.00 90.74           H  
ATOM    269  CA  TYR A  20      -7.190  -0.399  -1.233  1.00 90.74           C  
ATOM    270  HA  TYR A  20      -6.266  -0.975  -1.292  1.00 90.74           H  
ATOM    271  C   TYR A  20      -6.839   0.923  -0.572  1.00 90.74           C  
ATOM    272  CB  TYR A  20      -7.671  -0.175  -2.673  1.00 90.74           C  
ATOM    273  HB2 TYR A  20      -8.653   0.297  -2.650  1.00 90.74           H  
ATOM    274  HB3 TYR A  20      -6.989   0.517  -3.167  1.00 90.74           H  
ATOM    275  O   TYR A  20      -7.672   1.591   0.038  1.00 90.74           O  
ATOM    276  CG  TYR A  20      -7.732  -1.441  -3.503  1.00 90.74           C  
ATOM    277  CD1 TYR A  20      -6.560  -1.960  -4.089  1.00 90.74           C  
ATOM    278  HD1 TYR A  20      -5.618  -1.455  -3.935  1.00 90.74           H  
ATOM    279  CD2 TYR A  20      -8.956  -2.119  -3.660  1.00 90.74           C  
ATOM    280  HD2 TYR A  20      -9.847  -1.735  -3.186  1.00 90.74           H  
ATOM    281  CE1 TYR A  20      -6.609  -3.155  -4.833  1.00 90.74           C  
ATOM    282  HE1 TYR A  20      -5.703  -3.559  -5.259  1.00 90.74           H  
ATOM    283  CE2 TYR A  20      -9.011  -3.312  -4.405  1.00 90.74           C  
ATOM    284  HE2 TYR A  20      -9.942  -3.848  -4.514  1.00 90.74           H  
ATOM    285  OH  TYR A  20      -7.891  -4.992  -5.696  1.00 90.74           O  
ATOM    286  HH  TYR A  20      -7.013  -5.275  -5.962  1.00 90.74           H  
ATOM    287  CZ  TYR A  20      -7.838  -3.833  -4.989  1.00 90.74           C  
ATOM    288  N   CYS A  21      -5.594   1.343  -0.763  1.00 94.39           N  
ATOM    289  H   CYS A  21      -4.960   0.742  -1.269  1.00 94.39           H  
ATOM    290  CA  CYS A  21      -5.183   2.687  -0.410  1.00 94.39           C  
ATOM    291  HA  CYS A  21      -5.653   2.954   0.537  1.00 94.39           H  
ATOM    292  C   CYS A  21      -5.658   3.675  -1.483  1.00 94.39           C  
ATOM    293  CB  CYS A  21      -3.667   2.717  -0.220  1.00 94.39           C  
ATOM    294  HB2 CYS A  21      -3.375   1.932   0.476  1.00 94.39           H  
ATOM    295  HB3 CYS A  21      -3.174   2.529  -1.174  1.00 94.39           H  
ATOM    296  O   CYS A  21      -5.075   3.741  -2.570  1.00 94.39           O  
ATOM    297  SG  CYS A  21      -3.107   4.298   0.424  1.00 94.39           S  
ATOM    298  N   ILE A  22      -6.702   4.446  -1.177  1.00 91.56           N  
ATOM    299  H   ILE A  22      -7.112   4.340  -0.259  1.00 91.56           H  
ATOM    300  CA  ILE A  22      -7.329   5.421  -2.075  1.00 91.56           C  
ATOM    301  HA  ILE A  22      -6.821   5.399  -3.039  1.00 91.56           H  
ATOM    302  C   ILE A  22      -7.157   6.814  -1.469  1.00 91.56           C  
ATOM    303  CB  ILE A  22      -8.817   5.071  -2.321  1.00 91.56           C  
ATOM    304  HB  ILE A  22      -9.338   5.123  -1.366  1.00 91.56           H  
ATOM    305  O   ILE A  22      -7.556   7.061  -0.337  1.00 91.56           O  
ATOM    306  CG1 ILE A  22      -8.965   3.637  -2.884  1.00 91.56           C  
ATOM    307 HG12 ILE A  22      -8.566   2.931  -2.155  1.00 91.56           H  
ATOM    308 HG13 ILE A  22      -8.378   3.543  -3.797  1.00 91.56           H  
ATOM    309  CG2 ILE A  22      -9.468   6.110  -3.251  1.00 91.56           C  
ATOM    310 HG21 ILE A  22     -10.502   5.838  -3.463  1.00 91.56           H  
ATOM    311 HG22 ILE A  22      -9.510   7.071  -2.737  1.00 91.56           H  
ATOM    312 HG23 ILE A  22      -8.915   6.190  -4.187  1.00 91.56           H  
ATOM    313  CD1 ILE A  22     -10.404   3.193  -3.179  1.00 91.56           C  
ATOM    314 HD11 ILE A  22     -10.417   2.118  -3.359  1.00 91.56           H  
ATOM    315 HD12 ILE A  22     -10.784   3.694  -4.069  1.00 91.56           H  
ATOM    316 HD13 ILE A  22     -11.051   3.413  -2.330  1.00 91.56           H  
ATOM    317  N   VAL A  23      -6.544   7.743  -2.213  1.00 91.25           N  
ATOM    318  H   VAL A  23      -6.254   7.484  -3.145  1.00 91.25           H  
ATOM    319  CA  VAL A  23      -6.306   9.132  -1.751  1.00 91.25           C  
ATOM    320  HA  VAL A  23      -5.594   9.581  -2.444  1.00 91.25           H  
ATOM    321  C   VAL A  23      -5.617   9.153  -0.372  1.00 91.25           C  
ATOM    322  CB  VAL A  23      -7.600   9.988  -1.822  1.00 91.25           C  
ATOM    323  HB  VAL A  23      -8.306   9.654  -1.062  1.00 91.25           H  
ATOM    324  O   VAL A  23      -5.972   9.917   0.517  1.00 91.25           O  
ATOM    325  CG1 VAL A  23      -7.347  11.497  -1.650  1.00 91.25           C  
ATOM    326 HG11 VAL A  23      -6.589  11.839  -2.355  1.00 91.25           H  
ATOM    327 HG12 VAL A  23      -8.271  12.050  -1.818  1.00 91.25           H  
ATOM    328 HG13 VAL A  23      -7.022  11.728  -0.635  1.00 91.25           H  
ATOM    329  CG2 VAL A  23      -8.276   9.873  -3.200  1.00 91.25           C  
ATOM    330 HG21 VAL A  23      -7.613  10.255  -3.976  1.00 91.25           H  
ATOM    331 HG22 VAL A  23      -9.203  10.447  -3.205  1.00 91.25           H  
ATOM    332 HG23 VAL A  23      -8.528   8.839  -3.434  1.00 91.25           H  
ATOM    333  N   PHE A  24      -4.616   8.282  -0.194  1.00 90.83           N  
ATOM    334  H   PHE A  24      -4.402   7.655  -0.956  1.00 90.83           H  
ATOM    335  CA  PHE A  24      -3.851   8.120   1.050  1.00 90.83           C  
ATOM    336  HA  PHE A  24      -3.101   7.353   0.856  1.00 90.83           H  
ATOM    337  C   PHE A  24      -4.636   7.596   2.256  1.00 90.83           C  
ATOM    338  CB  PHE A  24      -3.083   9.407   1.400  1.00 90.83           C  
ATOM    339  HB2 PHE A  24      -2.435   9.208   2.253  1.00 90.83           H  
ATOM    340  HB3 PHE A  24      -3.778  10.185   1.714  1.00 90.83           H  
ATOM    341  O   PHE A  24      -4.126   7.685   3.369  1.00 90.83           O  
ATOM    342  CG  PHE A  24      -2.217   9.930   0.283  1.00 90.83           C  
ATOM    343  CD1 PHE A  24      -0.930   9.393   0.112  1.00 90.83           C  
ATOM    344  HD1 PHE A  24      -0.579   8.618   0.777  1.00 90.83           H  
ATOM    345  CD2 PHE A  24      -2.685  10.941  -0.576  1.00 90.83           C  
ATOM    346  HD2 PHE A  24      -3.672  11.355  -0.433  1.00 90.83           H  
ATOM    347  CE1 PHE A  24      -0.103   9.872  -0.916  1.00 90.83           C  
ATOM    348  HE1 PHE A  24       0.889   9.465  -1.043  1.00 90.83           H  
ATOM    349  CE2 PHE A  24      -1.859  11.416  -1.609  1.00 90.83           C  
ATOM    350  HE2 PHE A  24      -2.213  12.196  -2.267  1.00 90.83           H  
ATOM    351  CZ  PHE A  24      -0.568  10.883  -1.776  1.00 90.83           C  
ATOM    352  HZ  PHE A  24       0.070  11.254  -2.565  1.00 90.83           H  
ATOM    353  N   VAL A  25      -5.827   7.026   2.070  1.00 92.85           N  
ATOM    354  H   VAL A  25      -6.241   7.016   1.149  1.00 92.85           H  
ATOM    355  CA  VAL A  25      -6.602   6.392   3.145  1.00 92.85           C  
ATOM    356  HA  VAL A  25      -5.983   6.320   4.039  1.00 92.85           H  
ATOM    357  C   VAL A  25      -6.983   4.970   2.743  1.00 92.85           C  
ATOM    358  CB  VAL A  25      -7.833   7.241   3.510  1.00 92.85           C  
ATOM    359  HB  VAL A  25      -8.504   7.302   2.654  1.00 92.85           H  
ATOM    360  O   VAL A  25      -7.363   4.725   1.599  1.00 92.85           O  
ATOM    361  CG1 VAL A  25      -8.593   6.638   4.694  1.00 92.85           C  
ATOM    362 HG11 VAL A  25      -7.916   6.500   5.537  1.00 92.85           H  
ATOM    363 HG12 VAL A  25      -9.410   7.296   4.991  1.00 92.85           H  
ATOM    364 HG13 VAL A  25      -9.026   5.677   4.413  1.00 92.85           H  
ATOM    365  CG2 VAL A  25      -7.423   8.665   3.919  1.00 92.85           C  
ATOM    366 HG21 VAL A  25      -6.978   9.186   3.072  1.00 92.85           H  
ATOM    367 HG22 VAL A  25      -6.704   8.623   4.737  1.00 92.85           H  
ATOM    368 HG23 VAL A  25      -8.302   9.226   4.238  1.00 92.85           H  
ATOM    369  N   CYS A  26      -6.837   4.018   3.664  1.00 93.57           N  
ATOM    370  H   CYS A  26      -6.485   4.265   4.578  1.00 93.57           H  
ATOM    371  CA  CYS A  26      -7.288   2.650   3.430  1.00 93.57           C  
ATOM    372  HA  CYS A  26      -6.926   2.305   2.461  1.00 93.57           H  
ATOM    373  C   CYS A  26      -8.810   2.624   3.406  1.00 93.57           C  
ATOM    374  CB  CYS A  26      -6.762   1.718   4.519  1.00 93.57           C  
ATOM    375  HB2 CYS A  26      -7.007   2.146   5.491  1.00 93.57           H  
ATOM    376  HB3 CYS A  26      -7.271   0.758   4.432  1.00 93.57           H  
ATOM    377  O   CYS A  26      -9.434   3.117   4.347  1.00 93.57           O  
ATOM    378  SG  CYS A  26      -4.993   1.419   4.444  1.00 93.57           S  
ATOM    379  N   THR A  27      -9.392   2.061   2.353  1.00 89.82           N  
ATOM    380  H   THR A  27      -8.819   1.687   1.610  1.00 89.82           H  
ATOM    381  CA  THR A  27     -10.843   1.875   2.226  1.00 89.82           C  
ATOM    382  HA  THR A  27     -11.338   2.328   3.085  1.00 89.82           H  
ATOM    383  C   THR A  27     -11.160   0.406   2.294  1.00 89.82           C  
ATOM    384  CB  THR A  27     -11.446   2.528   0.977  1.00 89.82           C  
ATOM    385  HB  THR A  27     -12.489   2.762   1.191  1.00 89.82           H  
ATOM    386  O   THR A  27     -10.621  -0.303   1.413  1.00 89.82           O  
ATOM    387  CG2 THR A  27     -10.724   3.811   0.577  1.00 89.82           C  
ATOM    388 HG21 THR A  27      -9.723   3.574   0.218  1.00 89.82           H  
ATOM    389 HG22 THR A  27     -10.650   4.473   1.440  1.00 89.82           H  
ATOM    390 HG23 THR A  27     -11.293   4.314  -0.205  1.00 89.82           H  
ATOM    391  OG1 THR A  27     -11.415   1.663  -0.129  1.00 89.82           O  
ATOM    392  HG1 THR A  27     -11.128   0.826   0.243  1.00 89.82           H  
ATOM    393  OXT THR A  27     -11.931   0.061   3.209  1.00 89.82           O  
TER     394      THR A  27                                                       
END   
