# Supplementary material for: δ‐Conotoxin Structure Prediction and Analysis through Large‐Scale Comparative and Deep Learning Modeling Approaches
Source: Adv Sci (Weinh). 2024 Jul 21;11(35):2404786. doi: 10.1002/advs.202404786 (PMC11425241; doi:10.1002/advs.202404786)
Supplement: Supplementary file 2 — Supporting Information [file ADVS-11-2404786-s001.gz › Data/Alphafold_results/TxVIB/ranked_0.pdb]

ATOM      1  N   TRP A   1       2.434  -4.384  12.691  1.00 81.09           N  
ATOM      2  H   TRP A   1       2.751  -4.659  13.610  1.00 81.09           H  
ATOM      3  H2  TRP A   1       1.931  -5.140  12.249  1.00 81.09           H  
ATOM      4  H3  TRP A   1       3.223  -4.161  12.101  1.00 81.09           H  
ATOM      5  CA  TRP A   1       1.585  -3.185  12.763  1.00 81.09           C  
ATOM      6  HA  TRP A   1       0.666  -3.400  13.309  1.00 81.09           H  
ATOM      7  C   TRP A   1       1.233  -2.878  11.327  1.00 81.09           C  
ATOM      8  CB  TRP A   1       2.324  -2.026  13.452  1.00 81.09           C  
ATOM      9  HB2 TRP A   1       1.684  -1.144  13.424  1.00 81.09           H  
ATOM     10  HB3 TRP A   1       2.475  -2.282  14.500  1.00 81.09           H  
ATOM     11  O   TRP A   1       2.143  -2.794  10.520  1.00 81.09           O  
ATOM     12  CG  TRP A   1       3.658  -1.675  12.855  1.00 81.09           C  
ATOM     13  CD1 TRP A   1       4.802  -2.399  12.932  1.00 81.09           C  
ATOM     14  HD1 TRP A   1       4.942  -3.324  13.472  1.00 81.09           H  
ATOM     15  CD2 TRP A   1       4.008  -0.485  12.087  1.00 81.09           C  
ATOM     16  CE2 TRP A   1       5.361  -0.599  11.647  1.00 81.09           C  
ATOM     17  CE3 TRP A   1       3.340   0.715  11.791  1.00 81.09           C  
ATOM     18  HE3 TRP A   1       2.331   0.867  12.144  1.00 81.09           H  
ATOM     19  NE1 TRP A   1       5.786  -1.795  12.174  1.00 81.09           N  
ATOM     20  HE1 TRP A   1       6.709  -2.180  12.031  1.00 81.09           H  
ATOM     21  CH2 TRP A   1       5.331   1.600  10.665  1.00 81.09           C  
ATOM     22  HH2 TRP A   1       5.839   2.415  10.171  1.00 81.09           H  
ATOM     23  CZ2 TRP A   1       6.006   0.394  10.899  1.00 81.09           C  
ATOM     24  HZ2 TRP A   1       7.027   0.260  10.574  1.00 81.09           H  
ATOM     25  CZ3 TRP A   1       4.024   1.762  11.159  1.00 81.09           C  
ATOM     26  HZ3 TRP A   1       3.536   2.725  11.130  1.00 81.09           H  
ATOM     27  N   CYS A   2      -0.046  -2.883  10.977  1.00 88.13           N  
ATOM     28  H   CYS A   2      -0.784  -2.890  11.665  1.00 88.13           H  
ATOM     29  CA  CYS A   2      -0.454  -2.580   9.611  1.00 88.13           C  
ATOM     30  HA  CYS A   2       0.370  -2.770   8.923  1.00 88.13           H  
ATOM     31  C   CYS A   2      -0.787  -1.085   9.506  1.00 88.13           C  
ATOM     32  CB  CYS A   2      -1.578  -3.536   9.208  1.00 88.13           C  
ATOM     33  HB2 CYS A   2      -1.831  -3.352   8.164  1.00 88.13           H  
ATOM     34  HB3 CYS A   2      -1.201  -4.558   9.263  1.00 88.13           H  
ATOM     35  O   CYS A   2      -1.091  -0.442  10.514  1.00 88.13           O  
ATOM     36  SG  CYS A   2      -3.074  -3.426  10.217  1.00 88.13           S  
ATOM     37  N   LYS A   3      -0.672  -0.532   8.304  1.00 91.38           N  
ATOM     38  H   LYS A   3      -0.387  -1.131   7.542  1.00 91.38           H  
ATOM     39  CA  LYS A   3      -0.885   0.882   7.997  1.00 91.38           C  
ATOM     40  HA  LYS A   3      -0.686   1.491   8.879  1.00 91.38           H  
ATOM     41  C   LYS A   3      -2.339   1.148   7.622  1.00 91.38           C  
ATOM     42  CB  LYS A   3       0.077   1.258   6.859  1.00 91.38           C  
ATOM     43  HB2 LYS A   3      -0.191   2.239   6.468  1.00 91.38           H  
ATOM     44  HB3 LYS A   3      -0.035   0.535   6.051  1.00 91.38           H  
ATOM     45  O   LYS A   3      -2.913   0.389   6.843  1.00 91.38           O  
ATOM     46  CG  LYS A   3       1.555   1.273   7.270  1.00 91.38           C  
ATOM     47  HG2 LYS A   3       2.141   1.587   6.406  1.00 91.38           H  
ATOM     48  HG3 LYS A   3       1.885   0.279   7.572  1.00 91.38           H  
ATOM     49  CD  LYS A   3       1.744   2.258   8.421  1.00 91.38           C  
ATOM     50  HD2 LYS A   3       1.006   3.052   8.307  1.00 91.38           H  
ATOM     51  HD3 LYS A   3       1.558   1.758   9.372  1.00 91.38           H  
ATOM     52  CE  LYS A   3       3.117   2.904   8.427  1.00 91.38           C  
ATOM     53  HE2 LYS A   3       3.385   3.156   7.400  1.00 91.38           H  
ATOM     54  HE3 LYS A   3       3.856   2.199   8.807  1.00 91.38           H  
ATOM     55  NZ  LYS A   3       3.027   4.144   9.235  1.00 91.38           N  
ATOM     56  HZ1 LYS A   3       2.225   4.690   8.954  1.00 91.38           H  
ATOM     57  HZ2 LYS A   3       3.851   4.724   9.169  1.00 91.38           H  
ATOM     58  HZ3 LYS A   3       2.779   3.950  10.195  1.00 91.38           H  
ATOM     59  N   GLN A   4      -2.939   2.200   8.176  1.00 91.74           N  
ATOM     60  H   GLN A   4      -2.400   2.814   8.769  1.00 91.74           H  
ATOM     61  CA  GLN A   4      -4.304   2.595   7.805  1.00 91.74           C  
ATOM     62  HA  GLN A   4      -4.905   1.695   7.671  1.00 91.74           H  
ATOM     63  C   GLN A   4      -4.332   3.337   6.462  1.00 91.74           C  
ATOM     64  CB  GLN A   4      -4.954   3.427   8.919  1.00 91.74           C  
ATOM     65  HB2 GLN A   4      -5.887   3.848   8.544  1.00 91.74           H  
ATOM     66  HB3 GLN A   4      -4.295   4.248   9.200  1.00 91.74           H  
ATOM     67  O   GLN A   4      -3.303   3.808   5.981  1.00 91.74           O  
ATOM     68  CG  GLN A   4      -5.277   2.571  10.152  1.00 91.74           C  
ATOM     69  HG2 GLN A   4      -5.869   1.706   9.852  1.00 91.74           H  
ATOM     70  HG3 GLN A   4      -4.344   2.211  10.588  1.00 91.74           H  
ATOM     71  CD  GLN A   4      -6.058   3.332  11.219  1.00 91.74           C  
ATOM     72  NE2 GLN A   4      -6.018   2.884  12.454  1.00 91.74           N  
ATOM     73 HE21 GLN A   4      -5.452   2.080  12.687  1.00 91.74           H  
ATOM     74 HE22 GLN A   4      -6.560   3.413  13.122  1.00 91.74           H  
ATOM     75  OE1 GLN A   4      -6.738   4.316  10.986  1.00 91.74           O  
ATOM     76  N   SER A   5      -5.518   3.456   5.859  1.00 91.40           N  
ATOM     77  H   SER A   5      -6.333   3.057   6.302  1.00 91.40           H  
ATOM     78  CA  SER A   5      -5.713   4.244   4.637  1.00 91.40           C  
ATOM     79  HA  SER A   5      -5.150   3.772   3.832  1.00 91.40           H  
ATOM     80  C   SER A   5      -5.201   5.683   4.819  1.00 91.40           C  
ATOM     81  CB  SER A   5      -7.191   4.242   4.241  1.00 91.40           C  
ATOM     82  HB2 SER A   5      -7.767   4.765   5.005  1.00 91.40           H  
ATOM     83  HB3 SER A   5      -7.550   3.216   4.167  1.00 91.40           H  
ATOM     84  O   SER A   5      -5.420   6.307   5.858  1.00 91.40           O  
ATOM     85  OG  SER A   5      -7.374   4.885   2.999  1.00 91.40           O  
ATOM     86  HG  SER A   5      -7.348   4.227   2.300  1.00 91.40           H  
ATOM     87  N   GLY A   6      -4.474   6.191   3.825  1.00 89.46           N  
ATOM     88  H   GLY A   6      -4.380   5.633   2.988  1.00 89.46           H  
ATOM     89  CA  GLY A   6      -3.799   7.490   3.853  1.00 89.46           C  
ATOM     90  HA2 GLY A   6      -4.431   8.206   4.378  1.00 89.46           H  
ATOM     91  HA3 GLY A   6      -3.669   7.837   2.828  1.00 89.46           H  
ATOM     92  C   GLY A   6      -2.427   7.491   4.535  1.00 89.46           C  
ATOM     93  O   GLY A   6      -1.694   8.473   4.410  1.00 89.46           O  
ATOM     94  N   GLU A   7      -2.031   6.415   5.221  1.00 92.96           N  
ATOM     95  H   GLU A   7      -2.652   5.624   5.315  1.00 92.96           H  
ATOM     96  CA  GLU A   7      -0.678   6.314   5.764  1.00 92.96           C  
ATOM     97  HA  GLU A   7      -0.391   7.296   6.140  1.00 92.96           H  
ATOM     98  C   GLU A   7       0.350   5.920   4.707  1.00 92.96           C  
ATOM     99  CB  GLU A   7      -0.578   5.335   6.934  1.00 92.96           C  
ATOM    100  HB2 GLU A   7       0.484   5.179   7.127  1.00 92.96           H  
ATOM    101  HB3 GLU A   7      -0.993   4.364   6.663  1.00 92.96           H  
ATOM    102  O   GLU A   7       0.070   5.178   3.763  1.00 92.96           O  
ATOM    103  CG  GLU A   7      -1.217   5.843   8.229  1.00 92.96           C  
ATOM    104  HG2 GLU A   7      -1.021   6.909   8.342  1.00 92.96           H  
ATOM    105  HG3 GLU A   7      -2.294   5.680   8.206  1.00 92.96           H  
ATOM    106  CD  GLU A   7      -0.564   5.087   9.386  1.00 92.96           C  
ATOM    107  OE1 GLU A   7       0.596   5.444   9.732  1.00 92.96           O  
ATOM    108  OE2 GLU A   7      -1.108   4.037   9.797  1.00 92.96           O  
ATOM    109  N   MET A   8       1.589   6.369   4.926  1.00 92.45           N  
ATOM    110  H   MET A   8       1.756   6.975   5.716  1.00 92.45           H  
ATOM    111  CA  MET A   8       2.719   5.934   4.116  1.00 92.45           C  
ATOM    112  HA  MET A   8       2.442   6.105   3.076  1.00 92.45           H  
ATOM    113  C   MET A   8       2.996   4.445   4.311  1.00 92.45           C  
ATOM    114  CB  MET A   8       3.984   6.739   4.415  1.00 92.45           C  
ATOM    115  HB2 MET A   8       4.829   6.262   3.920  1.00 92.45           H  
ATOM    116  HB3 MET A   8       4.172   6.749   5.489  1.00 92.45           H  
ATOM    117  O   MET A   8       3.073   3.955   5.440  1.00 92.45           O  
ATOM    118  CG  MET A   8       3.882   8.171   3.895  1.00 92.45           C  
ATOM    119  HG2 MET A   8       3.050   8.676   4.385  1.00 92.45           H  
ATOM    120  HG3 MET A   8       3.684   8.140   2.823  1.00 92.45           H  
ATOM    121  SD  MET A   8       5.397   9.121   4.178  1.00 92.45           S  
ATOM    122  CE  MET A   8       4.917  10.670   3.375  1.00 92.45           C  
ATOM    123  HE1 MET A   8       4.680  10.481   2.328  1.00 92.45           H  
ATOM    124  HE2 MET A   8       4.041  11.086   3.873  1.00 92.45           H  
ATOM    125  HE3 MET A   8       5.740  11.382   3.435  1.00 92.45           H  
ATOM    126  N   CYS A   9       3.216   3.746   3.208  1.00 95.05           N  
ATOM    127  H   CYS A   9       3.160   4.232   2.324  1.00 95.05           H  
ATOM    128  CA  CYS A   9       3.435   2.310   3.175  1.00 95.05           C  
ATOM    129  HA  CYS A   9       3.710   1.958   4.169  1.00 95.05           H  
ATOM    130  C   CYS A   9       4.564   1.931   2.223  1.00 95.05           C  
ATOM    131  CB  CYS A   9       2.120   1.647   2.786  1.00 95.05           C  
ATOM    132  HB2 CYS A   9       1.401   1.927   3.556  1.00 95.05           H  
ATOM    133  HB3 CYS A   9       2.211   0.561   2.777  1.00 95.05           H  
ATOM    134  O   CYS A   9       5.029   2.724   1.402  1.00 95.05           O  
ATOM    135  SG  CYS A   9       1.493   2.216   1.196  1.00 95.05           S  
ATOM    136  N   ASN A  10       5.006   0.682   2.338  1.00 92.05           N  
ATOM    137  H   ASN A  10       4.556   0.063   2.998  1.00 92.05           H  
ATOM    138  CA  ASN A  10       6.010   0.119   1.454  1.00 92.05           C  
ATOM    139  HA  ASN A  10       6.541   0.926   0.949  1.00 92.05           H  
ATOM    140  C   ASN A  10       5.338  -0.746   0.382  1.00 92.05           C  
ATOM    141  CB  ASN A  10       7.035  -0.639   2.307  1.00 92.05           C  
ATOM    142  HB2 ASN A  10       7.369   0.004   3.122  1.00 92.05           H  
ATOM    143  HB3 ASN A  10       6.581  -1.532   2.735  1.00 92.05           H  
ATOM    144  O   ASN A  10       4.711  -1.754   0.704  1.00 92.05           O  
ATOM    145  CG  ASN A  10       8.257  -1.040   1.507  1.00 92.05           C  
ATOM    146  ND2 ASN A  10       9.259  -1.572   2.163  1.00 92.05           N  
ATOM    147 HD21 ASN A  10       9.170  -1.786   3.146  1.00 92.05           H  
ATOM    148 HD22 ASN A  10      10.053  -1.874   1.617  1.00 92.05           H  
ATOM    149  OD1 ASN A  10       8.329  -0.885   0.297  1.00 92.05           O  
ATOM    150  N   VAL A  11       5.498  -0.366  -0.888  1.00 88.41           N  
ATOM    151  H   VAL A  11       6.024   0.477  -1.070  1.00 88.41           H  
ATOM    152  CA  VAL A  11       4.891  -1.068  -2.034  1.00 88.41           C  
ATOM    153  HA  VAL A  11       3.815  -1.126  -1.869  1.00 88.41           H  
ATOM    154  C   VAL A  11       5.411  -2.505  -2.150  1.00 88.41           C  
ATOM    155  CB  VAL A  11       5.127  -0.284  -3.344  1.00 88.41           C  
ATOM    156  HB  VAL A  11       6.197  -0.259  -3.551  1.00 88.41           H  
ATOM    157  O   VAL A  11       4.678  -3.380  -2.603  1.00 88.41           O  
ATOM    158  CG1 VAL A  11       4.413  -0.926  -4.541  1.00 88.41           C  
ATOM    159 HG11 VAL A  11       4.556  -0.315  -5.432  1.00 88.41           H  
ATOM    160 HG12 VAL A  11       3.346  -1.012  -4.339  1.00 88.41           H  
ATOM    161 HG13 VAL A  11       4.821  -1.916  -4.745  1.00 88.41           H  
ATOM    162  CG2 VAL A  11       4.623   1.165  -3.241  1.00 88.41           C  
ATOM    163 HG21 VAL A  11       3.554   1.169  -3.025  1.00 88.41           H  
ATOM    164 HG22 VAL A  11       4.797   1.684  -4.183  1.00 88.41           H  
ATOM    165 HG23 VAL A  11       5.152   1.707  -2.457  1.00 88.41           H  
ATOM    166  N   LEU A  12       6.639  -2.765  -1.689  1.00 90.25           N  
ATOM    167  H   LEU A  12       7.168  -2.005  -1.287  1.00 90.25           H  
ATOM    168  CA  LEU A  12       7.252  -4.096  -1.704  1.00 90.25           C  
ATOM    169  HA  LEU A  12       7.064  -4.571  -2.666  1.00 90.25           H  
ATOM    170  C   LEU A  12       6.674  -5.034  -0.636  1.00 90.25           C  
ATOM    171  CB  LEU A  12       8.768  -3.941  -1.492  1.00 90.25           C  
ATOM    172  HB2 LEU A  12       8.932  -3.398  -0.561  1.00 90.25           H  
ATOM    173  HB3 LEU A  12       9.208  -4.931  -1.372  1.00 90.25           H  
ATOM    174  O   LEU A  12       6.561  -6.229  -0.877  1.00 90.25           O  
ATOM    175  CG  LEU A  12       9.500  -3.216  -2.635  1.00 90.25           C  
ATOM    176  HG  LEU A  12       8.988  -2.284  -2.874  1.00 90.25           H  
ATOM    177  CD1 LEU A  12      10.924  -2.872  -2.199  1.00 90.25           C  
ATOM    178 HD11 LEU A  12      11.468  -3.782  -1.946  1.00 90.25           H  
ATOM    179 HD12 LEU A  12      11.440  -2.353  -3.007  1.00 90.25           H  
ATOM    180 HD13 LEU A  12      10.888  -2.215  -1.330  1.00 90.25           H  
ATOM    181  CD2 LEU A  12       9.574  -4.081  -3.895  1.00 90.25           C  
ATOM    182 HD21 LEU A  12       8.571  -4.265  -4.281  1.00 90.25           H  
ATOM    183 HD22 LEU A  12      10.148  -3.565  -4.665  1.00 90.25           H  
ATOM    184 HD23 LEU A  12      10.051  -5.035  -3.669  1.00 90.25           H  
ATOM    185  N   ASP A  13       6.319  -4.491   0.529  1.00 90.13           N  
ATOM    186  H   ASP A  13       6.383  -3.487   0.625  1.00 90.13           H  
ATOM    187  CA  ASP A  13       5.898  -5.268   1.705  1.00 90.13           C  
ATOM    188  HA  ASP A  13       6.201  -6.307   1.574  1.00 90.13           H  
ATOM    189  C   ASP A  13       4.369  -5.265   1.898  1.00 90.13           C  
ATOM    190  CB  ASP A  13       6.646  -4.708   2.927  1.00 90.13           C  
ATOM    191  HB2 ASP A  13       7.664  -4.451   2.634  1.00 90.13           H  
ATOM    192  HB3 ASP A  13       6.153  -3.791   3.248  1.00 90.13           H  
ATOM    193  O   ASP A  13       3.863  -5.913   2.808  1.00 90.13           O  
ATOM    194  CG  ASP A  13       6.744  -5.684   4.104  1.00 90.13           C  
ATOM    195  OD1 ASP A  13       6.516  -5.220   5.240  1.00 90.13           O  
ATOM    196  OD2 ASP A  13       7.151  -6.843   3.887  1.00 90.13           O  
ATOM    197  N   GLN A  14       3.639  -4.490   1.075  1.00 87.56           N  
ATOM    198  H   GLN A  14       4.154  -3.972   0.378  1.00 87.56           H  
ATOM    199  CA  GLN A  14       2.175  -4.317   1.096  1.00 87.56           C  
ATOM    200  HA  GLN A  14       1.963  -3.334   0.675  1.00 87.56           H  
ATOM    201  C   GLN A  14       1.600  -4.269   2.521  1.00 87.56           C  
ATOM    202  CB  GLN A  14       1.478  -5.359   0.198  1.00 87.56           C  
ATOM    203  HB2 GLN A  14       1.831  -6.354   0.467  1.00 87.56           H  
ATOM    204  HB3 GLN A  14       0.403  -5.328   0.372  1.00 87.56           H  
ATOM    205  O   GLN A  14       0.653  -4.964   2.868  1.00 87.56           O  
ATOM    206  CG  GLN A  14       1.709  -5.126  -1.303  1.00 87.56           C  
ATOM    207  HG2 GLN A  14       1.274  -5.960  -1.855  1.00 87.56           H  
ATOM    208  HG3 GLN A  14       2.780  -5.120  -1.506  1.00 87.56           H  
ATOM    209  CD  GLN A  14       1.070  -3.838  -1.821  1.00 87.56           C  
ATOM    210  NE2 GLN A  14       1.828  -2.967  -2.445  1.00 87.56           N  
ATOM    211 HE21 GLN A  14       1.373  -2.164  -2.857  1.00 87.56           H  
ATOM    212 HE22 GLN A  14       2.796  -3.193  -2.621  1.00 87.56           H  
ATOM    213  OE1 GLN A  14      -0.110  -3.573  -1.678  1.00 87.56           O  
ATOM    214  N   ASN A  15       2.197  -3.438   3.376  1.00 92.86           N  
ATOM    215  H   ASN A  15       3.004  -2.935   3.038  1.00 92.86           H  
ATOM    216  CA  ASN A  15       1.923  -3.435   4.817  1.00 92.86           C  
ATOM    217  HA  ASN A  15       1.696  -4.464   5.094  1.00 92.86           H  
ATOM    218  C   ASN A  15       0.648  -2.672   5.227  1.00 92.86           C  
ATOM    219  CB  ASN A  15       3.208  -3.006   5.557  1.00 92.86           C  
ATOM    220  HB2 ASN A  15       3.020  -2.144   6.197  1.00 92.86           H  
ATOM    221  HB3 ASN A  15       3.990  -2.734   4.849  1.00 92.86           H  
ATOM    222  O   ASN A  15       0.542  -2.184   6.353  1.00 92.86           O  
ATOM    223  CG  ASN A  15       3.766  -4.119   6.420  1.00 92.86           C  
ATOM    224  ND2 ASN A  15       3.939  -5.290   5.856  1.00 92.86           N  
ATOM    225 HD21 ASN A  15       4.812  -5.718   6.128  1.00 92.86           H  
ATOM    226 HD22 ASN A  15       3.720  -5.423   4.879  1.00 92.86           H  
ATOM    227  OD1 ASN A  15       4.071  -3.926   7.587  1.00 92.86           O  
ATOM    228  N   CYS A  16      -0.316  -2.545   4.318  1.00 94.76           N  
ATOM    229  H   CYS A  16      -0.246  -3.109   3.483  1.00 94.76           H  
ATOM    230  CA  CYS A  16      -1.607  -1.916   4.585  1.00 94.76           C  
ATOM    231  HA  CYS A  16      -1.449  -1.042   5.218  1.00 94.76           H  
ATOM    232  C   CYS A  16      -2.527  -2.876   5.350  1.00 94.76           C  
ATOM    233  CB  CYS A  16      -2.209  -1.424   3.264  1.00 94.76           C  
ATOM    234  HB2 CYS A  16      -3.173  -0.954   3.456  1.00 94.76           H  
ATOM    235  HB3 CYS A  16      -2.385  -2.276   2.608  1.00 94.76           H  
ATOM    236  O   CYS A  16      -2.467  -4.087   5.157  1.00 94.76           O  
ATOM    237  SG  CYS A  16      -1.142  -0.229   2.415  1.00 94.76           S  
ATOM    238  N   CYS A  17      -3.347  -2.347   6.263  1.00 92.09           N  
ATOM    239  H   CYS A  17      -3.337  -1.346   6.401  1.00 92.09           H  
ATOM    240  CA  CYS A  17      -4.329  -3.149   7.003  1.00 92.09           C  
ATOM    241  HA  CYS A  17      -3.849  -4.031   7.427  1.00 92.09           H  
ATOM    242  C   CYS A  17      -5.462  -3.636   6.101  1.00 92.09           C  
ATOM    243  CB  CYS A  17      -4.966  -2.315   8.124  1.00 92.09           C  
ATOM    244  HB2 CYS A  17      -5.765  -2.915   8.560  1.00 92.09           H  
ATOM    245  HB3 CYS A  17      -5.437  -1.441   7.674  1.00 92.09           H  
ATOM    246  O   CYS A  17      -5.973  -4.735   6.291  1.00 92.09           O  
ATOM    247  SG  CYS A  17      -3.923  -1.746   9.484  1.00 92.09           S  
ATOM    248  N   ASP A  18      -5.859  -2.781   5.165  1.00 89.04           N  
ATOM    249  H   ASP A  18      -5.355  -1.913   5.046  1.00 89.04           H  
ATOM    250  CA  ASP A  18      -6.887  -3.018   4.169  1.00 89.04           C  
ATOM    251  HA  ASP A  18      -6.957  -4.087   3.966  1.00 89.04           H  
ATOM    252  C   ASP A  18      -6.464  -2.293   2.890  1.00 89.04           C  
ATOM    253  CB  ASP A  18      -8.241  -2.523   4.694  1.00 89.04           C  
ATOM    254  HB2 ASP A  18      -8.215  -1.438   4.798  1.00 89.04           H  
ATOM    255  HB3 ASP A  18      -8.422  -2.954   5.679  1.00 89.04           H  
ATOM    256  O   ASP A  18      -5.843  -1.226   2.961  1.00 89.04           O  
ATOM    257  CG  ASP A  18      -9.387  -2.938   3.772  1.00 89.04           C  
ATOM    258  OD1 ASP A  18     -10.170  -2.049   3.377  1.00 89.04           O  
ATOM    259  OD2 ASP A  18      -9.475  -4.153   3.482  1.00 89.04           O  
ATOM    260  N   GLY A  19      -6.744  -2.911   1.746  1.00 89.60           N  
ATOM    261  H   GLY A  19      -7.309  -3.747   1.786  1.00 89.60           H  
ATOM    262  CA  GLY A  19      -6.374  -2.381   0.440  1.00 89.60           C  
ATOM    263  HA2 GLY A  19      -6.967  -2.873  -0.331  1.00 89.60           H  
ATOM    264  HA3 GLY A  19      -6.644  -1.326   0.429  1.00 89.60           H  
ATOM    265  C   GLY A  19      -4.894  -2.540   0.072  1.00 89.60           C  
ATOM    266  O   GLY A  19      -4.214  -3.472   0.509  1.00 89.60           O  
ATOM    267  N   TYR A  20      -4.410  -1.659  -0.802  1.00 91.73           N  
ATOM    268  H   TYR A  20      -4.955  -0.822  -0.951  1.00 91.73           H  
ATOM    269  CA  TYR A  20      -3.098  -1.778  -1.439  1.00 91.73           C  
ATOM    270  HA  TYR A  20      -2.578  -2.640  -1.023  1.00 91.73           H  
ATOM    271  C   TYR A  20      -2.229  -0.561  -1.168  1.00 91.73           C  
ATOM    272  CB  TYR A  20      -3.233  -2.019  -2.950  1.00 91.73           C  
ATOM    273  HB2 TYR A  20      -2.243  -1.972  -3.404  1.00 91.73           H  
ATOM    274  HB3 TYR A  20      -3.828  -1.215  -3.384  1.00 91.73           H  
ATOM    275  O   TYR A  20      -2.692   0.574  -1.071  1.00 91.73           O  
ATOM    276  CG  TYR A  20      -3.849  -3.356  -3.309  1.00 91.73           C  
ATOM    277  CD1 TYR A  20      -3.053  -4.517  -3.337  1.00 91.73           C  
ATOM    278  HD1 TYR A  20      -2.001  -4.451  -3.099  1.00 91.73           H  
ATOM    279  CD2 TYR A  20      -5.227  -3.442  -3.582  1.00 91.73           C  
ATOM    280  HD2 TYR A  20      -5.841  -2.555  -3.530  1.00 91.73           H  
ATOM    281  CE1 TYR A  20      -3.631  -5.766  -3.634  1.00 91.73           C  
ATOM    282  HE1 TYR A  20      -3.020  -6.657  -3.630  1.00 91.73           H  
ATOM    283  CE2 TYR A  20      -5.809  -4.687  -3.886  1.00 91.73           C  
ATOM    284  HE2 TYR A  20      -6.870  -4.765  -4.076  1.00 91.73           H  
ATOM    285  OH  TYR A  20      -5.578  -7.054  -4.186  1.00 91.73           O  
ATOM    286  HH  TYR A  20      -4.941  -7.766  -4.087  1.00 91.73           H  
ATOM    287  CZ  TYR A  20      -5.014  -5.850  -3.907  1.00 91.73           C  
ATOM    288  N   CYS A  21      -0.922  -0.793  -1.119  1.00 94.95           N  
ATOM    289  H   CYS A  21      -0.603  -1.745  -1.227  1.00 94.95           H  
ATOM    290  CA  CYS A  21       0.034   0.298  -1.097  1.00 94.95           C  
ATOM    291  HA  CYS A  21      -0.374   1.107  -0.492  1.00 94.95           H  
ATOM    292  C   CYS A  21       0.250   0.826  -2.521  1.00 94.95           C  
ATOM    293  CB  CYS A  21       1.324  -0.182  -0.436  1.00 94.95           C  
ATOM    294  HB2 CYS A  21       1.795  -0.941  -1.061  1.00 94.95           H  
ATOM    295  HB3 CYS A  21       1.088  -0.626   0.530  1.00 94.95           H  
ATOM    296  O   CYS A  21       0.976   0.208  -3.307  1.00 94.95           O  
ATOM    297  SG  CYS A  21       2.491   1.159  -0.188  1.00 94.95           S  
ATOM    298  N   ILE A  22      -0.371   1.961  -2.851  1.00 92.12           N  
ATOM    299  H   ILE A  22      -0.920   2.418  -2.137  1.00 92.12           H  
ATOM    300  CA  ILE A  22      -0.314   2.612  -4.166  1.00 92.12           C  
ATOM    301  HA  ILE A  22       0.237   1.971  -4.854  1.00 92.12           H  
ATOM    302  C   ILE A  22       0.455   3.931  -4.031  1.00 92.12           C  
ATOM    303  CB  ILE A  22      -1.737   2.799  -4.750  1.00 92.12           C  
ATOM    304  HB  ILE A  22      -2.306   3.439  -4.076  1.00 92.12           H  
ATOM    305  O   ILE A  22       0.105   4.782  -3.223  1.00 92.12           O  
ATOM    306  CG1 ILE A  22      -2.458   1.431  -4.852  1.00 92.12           C  
ATOM    307 HG12 ILE A  22      -2.677   1.081  -3.843  1.00 92.12           H  
ATOM    308 HG13 ILE A  22      -1.785   0.704  -5.308  1.00 92.12           H  
ATOM    309  CG2 ILE A  22      -1.670   3.509  -6.114  1.00 92.12           C  
ATOM    310 HG21 ILE A  22      -1.303   4.525  -5.969  1.00 92.12           H  
ATOM    311 HG22 ILE A  22      -2.667   3.608  -6.542  1.00 92.12           H  
ATOM    312 HG23 ILE A  22      -1.032   2.957  -6.804  1.00 92.12           H  
ATOM    313  CD1 ILE A  22      -3.776   1.408  -5.643  1.00 92.12           C  
ATOM    314 HD11 ILE A  22      -4.325   0.499  -5.399  1.00 92.12           H  
ATOM    315 HD12 ILE A  22      -4.397   2.274  -5.416  1.00 92.12           H  
ATOM    316 HD13 ILE A  22      -3.561   1.404  -6.712  1.00 92.12           H  
ATOM    317  N   VAL A  23       1.531   4.108  -4.810  1.00 92.05           N  
ATOM    318  H   VAL A  23       1.752   3.381  -5.476  1.00 92.05           H  
ATOM    319  CA  VAL A  23       2.402   5.309  -4.754  1.00 92.05           C  
ATOM    320  HA  VAL A  23       3.314   5.063  -5.298  1.00 92.05           H  
ATOM    321  C   VAL A  23       2.847   5.625  -3.312  1.00 92.05           C  
ATOM    322  CB  VAL A  23       1.767   6.527  -5.478  1.00 92.05           C  
ATOM    323  HB  VAL A  23       0.938   6.917  -4.887  1.00 92.05           H  
ATOM    324  O   VAL A  23       2.798   6.761  -2.856  1.00 92.05           O  
ATOM    325  CG1 VAL A  23       2.778   7.657  -5.747  1.00 92.05           C  
ATOM    326 HG11 VAL A  23       3.168   8.073  -4.818  1.00 92.05           H  
ATOM    327 HG12 VAL A  23       3.610   7.287  -6.346  1.00 92.05           H  
ATOM    328 HG13 VAL A  23       2.286   8.471  -6.279  1.00 92.05           H  
ATOM    329  CG2 VAL A  23       1.235   6.155  -6.873  1.00 92.05           C  
ATOM    330 HG21 VAL A  23       0.788   7.032  -7.342  1.00 92.05           H  
ATOM    331 HG22 VAL A  23       2.047   5.786  -7.500  1.00 92.05           H  
ATOM    332 HG23 VAL A  23       0.464   5.388  -6.806  1.00 92.05           H  
ATOM    333  N   PHE A  24       3.272   4.595  -2.572  1.00 91.20           N  
ATOM    334  H   PHE A  24       3.255   3.676  -2.991  1.00 91.20           H  
ATOM    335  CA  PHE A  24       3.692   4.696  -1.166  1.00 91.20           C  
ATOM    336  HA  PHE A  24       3.955   3.689  -0.845  1.00 91.20           H  
ATOM    337  C   PHE A  24       2.605   5.147  -0.177  1.00 91.20           C  
ATOM    338  CB  PHE A  24       4.970   5.546  -1.028  1.00 91.20           C  
ATOM    339  HB2 PHE A  24       5.290   5.530   0.014  1.00 91.20           H  
ATOM    340  HB3 PHE A  24       4.753   6.587  -1.268  1.00 91.20           H  
ATOM    341  O   PHE A  24       2.948   5.509   0.945  1.00 91.20           O  
ATOM    342  CG  PHE A  24       6.133   5.072  -1.865  1.00 91.20           C  
ATOM    343  CD1 PHE A  24       6.992   4.087  -1.350  1.00 91.20           C  
ATOM    344  HD1 PHE A  24       6.812   3.677  -0.367  1.00 91.20           H  
ATOM    345  CD2 PHE A  24       6.367   5.618  -3.140  1.00 91.20           C  
ATOM    346  HD2 PHE A  24       5.711   6.385  -3.526  1.00 91.20           H  
ATOM    347  CE1 PHE A  24       8.089   3.646  -2.108  1.00 91.20           C  
ATOM    348  HE1 PHE A  24       8.755   2.895  -1.710  1.00 91.20           H  
ATOM    349  CE2 PHE A  24       7.461   5.173  -3.902  1.00 91.20           C  
ATOM    350  HE2 PHE A  24       7.645   5.595  -4.879  1.00 91.20           H  
ATOM    351  CZ  PHE A  24       8.323   4.189  -3.384  1.00 91.20           C  
ATOM    352  HZ  PHE A  24       9.169   3.854  -3.966  1.00 91.20           H  
ATOM    353  N   VAL A  25       1.319   5.098  -0.538  1.00 93.54           N  
ATOM    354  H   VAL A  25       1.075   4.850  -1.486  1.00 93.54           H  
ATOM    355  CA  VAL A  25       0.196   5.400   0.365  1.00 93.54           C  
ATOM    356  HA  VAL A  25       0.574   5.506   1.382  1.00 93.54           H  
ATOM    357  C   VAL A  25      -0.805   4.247   0.370  1.00 93.54           C  
ATOM    358  CB  VAL A  25      -0.478   6.732  -0.014  1.00 93.54           C  
ATOM    359  HB  VAL A  25      -0.889   6.661  -1.022  1.00 93.54           H  
ATOM    360  O   VAL A  25      -1.103   3.670  -0.674  1.00 93.54           O  
ATOM    361  CG1 VAL A  25      -1.611   7.085   0.956  1.00 93.54           C  
ATOM    362 HG11 VAL A  25      -2.013   8.070   0.718  1.00 93.54           H  
ATOM    363 HG12 VAL A  25      -2.425   6.366   0.863  1.00 93.54           H  
ATOM    364 HG13 VAL A  25      -1.237   7.086   1.979  1.00 93.54           H  
ATOM    365  CG2 VAL A  25       0.530   7.891   0.026  1.00 93.54           C  
ATOM    366 HG21 VAL A  25       0.998   7.942   1.009  1.00 93.54           H  
ATOM    367 HG22 VAL A  25       1.298   7.744  -0.734  1.00 93.54           H  
ATOM    368 HG23 VAL A  25       0.021   8.831  -0.185  1.00 93.54           H  
ATOM    369  N   CYS A  26      -1.303   3.880   1.550  1.00 94.66           N  
ATOM    370  H   CYS A  26      -0.994   4.357   2.385  1.00 94.66           H  
ATOM    371  CA  CYS A  26      -2.348   2.869   1.668  1.00 94.66           C  
ATOM    372  HA  CYS A  26      -2.093   2.014   1.042  1.00 94.66           H  
ATOM    373  C   CYS A  26      -3.677   3.428   1.177  1.00 94.66           C  
ATOM    374  CB  CYS A  26      -2.475   2.398   3.114  1.00 94.66           C  
ATOM    375  HB2 CYS A  26      -2.546   3.275   3.757  1.00 94.66           H  
ATOM    376  HB3 CYS A  26      -3.393   1.820   3.216  1.00 94.66           H  
ATOM    377  O   CYS A  26      -4.113   4.485   1.635  1.00 94.66           O  
ATOM    378  SG  CYS A  26      -1.108   1.371   3.669  1.00 94.66           S  
ATOM    379  N   THR A  27      -4.325   2.703   0.277  1.00 91.24           N  
ATOM    380  H   THR A  27      -3.929   1.826  -0.032  1.00 91.24           H  
ATOM    381  CA  THR A  27      -5.643   3.023  -0.273  1.00 91.24           C  
ATOM    382  HA  THR A  27      -6.144   3.754   0.361  1.00 91.24           H  
ATOM    383  C   THR A  27      -6.528   1.803  -0.295  1.00 91.24           C  
ATOM    384  CB  THR A  27      -5.543   3.617  -1.675  1.00 91.24           C  
ATOM    385  HB  THR A  27      -5.102   4.612  -1.601  1.00 91.24           H  
ATOM    386  O   THR A  27      -5.985   0.685  -0.408  1.00 91.24           O  
ATOM    387  CG2 THR A  27      -4.699   2.794  -2.638  1.00 91.24           C  
ATOM    388 HG21 THR A  27      -3.678   2.718  -2.265  1.00 91.24           H  
ATOM    389 HG22 THR A  27      -4.688   3.324  -3.590  1.00 91.24           H  
ATOM    390 HG23 THR A  27      -5.124   1.798  -2.762  1.00 91.24           H  
ATOM    391  OG1 THR A  27      -6.834   3.730  -2.224  1.00 91.24           O  
ATOM    392  HG1 THR A  27      -7.378   3.148  -1.688  1.00 91.24           H  
ATOM    393  OXT THR A  27      -7.745   2.069  -0.294  1.00 91.24           O  
TER     394      THR A  27                                                       
END   
