# Supplementary material for: δ‐Conotoxin Structure Prediction and Analysis through Large‐Scale Comparative and Deep Learning Modeling Approaches
Source: Adv Sci (Weinh). 2024 Jul 21;11(35):2404786. doi: 10.1002/advs.202404786 (PMC11425241; doi:10.1002/advs.202404786)
Supplement: Supplementary file 2 — Supporting Information [file ADVS-11-2404786-s001.gz › Data/Alphafold_results/TxVIB/ranked_4.pdb]

ATOM      1  N   TRP A   1     -16.145   9.482  -3.603  1.00 76.40           N  
ATOM      2  H   TRP A   1     -16.975  10.026  -3.788  1.00 76.40           H  
ATOM      3  H2  TRP A   1     -15.637   9.865  -2.819  1.00 76.40           H  
ATOM      4  H3  TRP A   1     -15.531   9.507  -4.405  1.00 76.40           H  
ATOM      5  CA  TRP A   1     -16.484   8.070  -3.344  1.00 76.40           C  
ATOM      6  HA  TRP A   1     -17.091   7.986  -2.443  1.00 76.40           H  
ATOM      7  C   TRP A   1     -15.171   7.366  -3.099  1.00 76.40           C  
ATOM      8  CB  TRP A   1     -17.245   7.450  -4.526  1.00 76.40           C  
ATOM      9  HB2 TRP A   1     -18.257   7.855  -4.538  1.00 76.40           H  
ATOM     10  HB3 TRP A   1     -17.332   6.375  -4.366  1.00 76.40           H  
ATOM     11  O   TRP A   1     -14.217   7.672  -3.798  1.00 76.40           O  
ATOM     12  CG  TRP A   1     -16.627   7.692  -5.874  1.00 76.40           C  
ATOM     13  CD1 TRP A   1     -16.825   8.786  -6.650  1.00 76.40           C  
ATOM     14  HD1 TRP A   1     -17.486   9.611  -6.427  1.00 76.40           H  
ATOM     15  CD2 TRP A   1     -15.699   6.840  -6.624  1.00 76.40           C  
ATOM     16  CE2 TRP A   1     -15.374   7.498  -7.849  1.00 76.40           C  
ATOM     17  CE3 TRP A   1     -15.076   5.594  -6.392  1.00 76.40           C  
ATOM     18  HE3 TRP A   1     -15.245   5.077  -5.459  1.00 76.40           H  
ATOM     19  NE1 TRP A   1     -16.068   8.684  -7.799  1.00 76.40           N  
ATOM     20  HE1 TRP A   1     -16.044   9.382  -8.528  1.00 76.40           H  
ATOM     21  CH2 TRP A   1     -13.911   5.714  -8.548  1.00 76.40           C  
ATOM     22  HH2 TRP A   1     -13.211   5.294  -9.255  1.00 76.40           H  
ATOM     23  CZ2 TRP A   1     -14.516   6.949  -8.809  1.00 76.40           C  
ATOM     24  HZ2 TRP A   1     -14.297   7.485  -9.721  1.00 76.40           H  
ATOM     25  CZ3 TRP A   1     -14.173   5.061  -7.334  1.00 76.40           C  
ATOM     26  HZ3 TRP A   1     -13.613   4.166  -7.105  1.00 76.40           H  
ATOM     27  N   CYS A   2     -15.093   6.521  -2.083  1.00 85.99           N  
ATOM     28  H   CYS A   2     -15.913   6.241  -1.564  1.00 85.99           H  
ATOM     29  CA  CYS A   2     -13.901   5.727  -1.828  1.00 85.99           C  
ATOM     30  HA  CYS A   2     -13.132   5.962  -2.564  1.00 85.99           H  
ATOM     31  C   CYS A   2     -14.253   4.248  -2.020  1.00 85.99           C  
ATOM     32  CB  CYS A   2     -13.322   6.110  -0.462  1.00 85.99           C  
ATOM     33  HB2 CYS A   2     -13.078   7.172  -0.475  1.00 85.99           H  
ATOM     34  HB3 CYS A   2     -12.382   5.576  -0.321  1.00 85.99           H  
ATOM     35  O   CYS A   2     -15.427   3.874  -1.950  1.00 85.99           O  
ATOM     36  SG  CYS A   2     -14.401   5.794   0.952  1.00 85.99           S  
ATOM     37  N   LYS A   3     -13.249   3.446  -2.350  1.00 88.78           N  
ATOM     38  H   LYS A   3     -12.328   3.855  -2.412  1.00 88.78           H  
ATOM     39  CA  LYS A   3     -13.357   2.026  -2.667  1.00 88.78           C  
ATOM     40  HA  LYS A   3     -14.380   1.784  -2.953  1.00 88.78           H  
ATOM     41  C   LYS A   3     -13.073   1.195  -1.425  1.00 88.78           C  
ATOM     42  CB  LYS A   3     -12.387   1.728  -3.826  1.00 88.78           C  
ATOM     43  HB2 LYS A   3     -11.416   2.163  -3.592  1.00 88.78           H  
ATOM     44  HB3 LYS A   3     -12.245   0.651  -3.920  1.00 88.78           H  
ATOM     45  O   LYS A   3     -12.102   1.457  -0.717  1.00 88.78           O  
ATOM     46  CG  LYS A   3     -12.854   2.304  -5.173  1.00 88.78           C  
ATOM     47  HG2 LYS A   3     -13.065   3.369  -5.072  1.00 88.78           H  
ATOM     48  HG3 LYS A   3     -12.061   2.166  -5.908  1.00 88.78           H  
ATOM     49  CD  LYS A   3     -14.104   1.549  -5.631  1.00 88.78           C  
ATOM     50  HD2 LYS A   3     -14.927   1.744  -4.943  1.00 88.78           H  
ATOM     51  HD3 LYS A   3     -13.863   0.488  -5.577  1.00 88.78           H  
ATOM     52  CE  LYS A   3     -14.606   1.834  -7.037  1.00 88.78           C  
ATOM     53  HE2 LYS A   3     -15.046   2.831  -7.057  1.00 88.78           H  
ATOM     54  HE3 LYS A   3     -13.777   1.769  -7.741  1.00 88.78           H  
ATOM     55  NZ  LYS A   3     -15.641   0.826  -7.347  1.00 88.78           N  
ATOM     56  HZ1 LYS A   3     -15.204  -0.047  -7.606  1.00 88.78           H  
ATOM     57  HZ2 LYS A   3     -16.130   0.557  -6.506  1.00 88.78           H  
ATOM     58  HZ3 LYS A   3     -16.298   1.121  -8.056  1.00 88.78           H  
ATOM     59  N   GLN A   4     -13.945   0.236  -1.137  1.00 90.44           N  
ATOM     60  H   GLN A   4     -14.697   0.054  -1.785  1.00 90.44           H  
ATOM     61  CA  GLN A   4     -13.764  -0.684  -0.016  1.00 90.44           C  
ATOM     62  HA  GLN A   4     -13.391  -0.129   0.844  1.00 90.44           H  
ATOM     63  C   GLN A   4     -12.718  -1.748  -0.355  1.00 90.44           C  
ATOM     64  CB  GLN A   4     -15.106  -1.323   0.372  1.00 90.44           C  
ATOM     65  HB2 GLN A   4     -14.930  -2.084   1.132  1.00 90.44           H  
ATOM     66  HB3 GLN A   4     -15.548  -1.804  -0.500  1.00 90.44           H  
ATOM     67  O   GLN A   4     -12.406  -1.985  -1.524  1.00 90.44           O  
ATOM     68  CG  GLN A   4     -16.080  -0.280   0.935  1.00 90.44           C  
ATOM     69  HG2 GLN A   4     -15.630   0.215   1.796  1.00 90.44           H  
ATOM     70  HG3 GLN A   4     -16.275   0.473   0.172  1.00 90.44           H  
ATOM     71  CD  GLN A   4     -17.406  -0.892   1.371  1.00 90.44           C  
ATOM     72  NE2 GLN A   4     -18.510  -0.216   1.139  1.00 90.44           N  
ATOM     73 HE21 GLN A   4     -19.363  -0.676   1.423  1.00 90.44           H  
ATOM     74 HE22 GLN A   4     -18.471   0.646   0.616  1.00 90.44           H  
ATOM     75  OE1 GLN A   4     -17.496  -1.967   1.938  1.00 90.44           O  
ATOM     76  N   SER A   5     -12.182  -2.408   0.670  1.00 90.04           N  
ATOM     77  H   SER A   5     -12.417  -2.156   1.619  1.00 90.04           H  
ATOM     78  CA  SER A   5     -11.232  -3.508   0.500  1.00 90.04           C  
ATOM     79  HA  SER A   5     -10.326  -3.101   0.052  1.00 90.04           H  
ATOM     80  C   SER A   5     -11.804  -4.594  -0.422  1.00 90.04           C  
ATOM     81  CB  SER A   5     -10.857  -4.105   1.859  1.00 90.04           C  
ATOM     82  HB2 SER A   5     -11.702  -4.678   2.242  1.00 90.04           H  
ATOM     83  HB3 SER A   5     -10.000  -4.769   1.747  1.00 90.04           H  
ATOM     84  O   SER A   5     -12.962  -4.991  -0.297  1.00 90.04           O  
ATOM     85  OG  SER A   5     -10.555  -3.077   2.785  1.00 90.04           O  
ATOM     86  HG  SER A   5      -9.617  -2.873   2.759  1.00 90.04           H  
ATOM     87  N   GLY A   6     -10.997  -5.064  -1.371  1.00 87.86           N  
ATOM     88  H   GLY A   6     -10.052  -4.708  -1.397  1.00 87.86           H  
ATOM     89  CA  GLY A   6     -11.394  -6.004  -2.419  1.00 87.86           C  
ATOM     90  HA2 GLY A   6     -12.127  -6.702  -2.015  1.00 87.86           H  
ATOM     91  HA3 GLY A   6     -10.518  -6.575  -2.728  1.00 87.86           H  
ATOM     92  C   GLY A   6     -12.003  -5.356  -3.667  1.00 87.86           C  
ATOM     93  O   GLY A   6     -12.121  -6.025  -4.694  1.00 87.86           O  
ATOM     94  N   GLU A   7     -12.357  -4.067  -3.637  1.00 92.11           N  
ATOM     95  H   GLU A   7     -12.251  -3.537  -2.784  1.00 92.11           H  
ATOM     96  CA  GLU A   7     -12.796  -3.370  -4.844  1.00 92.11           C  
ATOM     97  HA  GLU A   7     -13.408  -4.058  -5.428  1.00 92.11           H  
ATOM     98  C   GLU A   7     -11.624  -2.939  -5.731  1.00 92.11           C  
ATOM     99  CB  GLU A   7     -13.657  -2.140  -4.550  1.00 92.11           C  
ATOM    100  HB2 GLU A   7     -13.113  -1.445  -3.911  1.00 92.11           H  
ATOM    101  HB3 GLU A   7     -13.816  -1.654  -5.513  1.00 92.11           H  
ATOM    102  O   GLU A   7     -10.523  -2.640  -5.263  1.00 92.11           O  
ATOM    103  CG  GLU A   7     -15.045  -2.409  -3.963  1.00 92.11           C  
ATOM    104  HG2 GLU A   7     -15.528  -3.207  -4.528  1.00 92.11           H  
ATOM    105  HG3 GLU A   7     -14.955  -2.718  -2.922  1.00 92.11           H  
ATOM    106  CD  GLU A   7     -15.873  -1.122  -4.085  1.00 92.11           C  
ATOM    107  OE1 GLU A   7     -16.337  -0.816  -5.219  1.00 92.11           O  
ATOM    108  OE2 GLU A   7     -15.926  -0.349  -3.103  1.00 92.11           O  
ATOM    109  N   MET A   8     -11.904  -2.833  -7.033  1.00 89.59           N  
ATOM    110  H   MET A   8     -12.822  -3.105  -7.356  1.00 89.59           H  
ATOM    111  CA  MET A   8     -10.958  -2.276  -7.992  1.00 89.59           C  
ATOM    112  HA  MET A   8     -10.019  -2.813  -7.858  1.00 89.59           H  
ATOM    113  C   MET A   8     -10.705  -0.790  -7.734  1.00 89.59           C  
ATOM    114  CB  MET A   8     -11.424  -2.488  -9.435  1.00 89.59           C  
ATOM    115  HB2 MET A   8     -12.459  -2.162  -9.541  1.00 89.59           H  
ATOM    116  HB3 MET A   8     -10.802  -1.885 -10.097  1.00 89.59           H  
ATOM    117  O   MET A   8     -11.641   0.011  -7.625  1.00 89.59           O  
ATOM    118  CG  MET A   8     -11.294  -3.947  -9.869  1.00 89.59           C  
ATOM    119  HG2 MET A   8     -10.249  -4.242  -9.775  1.00 89.59           H  
ATOM    120  HG3 MET A   8     -11.891  -4.579  -9.211  1.00 89.59           H  
ATOM    121  SD  MET A   8     -11.823  -4.214 -11.581  1.00 89.59           S  
ATOM    122  CE  MET A   8     -11.247  -5.915 -11.801  1.00 89.59           C  
ATOM    123  HE1 MET A   8     -11.736  -6.565 -11.075  1.00 89.59           H  
ATOM    124  HE2 MET A   8     -10.167  -5.958 -11.653  1.00 89.59           H  
ATOM    125  HE3 MET A   8     -11.486  -6.255 -12.809  1.00 89.59           H  
ATOM    126  N   CYS A   9      -9.428  -0.430  -7.712  1.00 93.44           N  
ATOM    127  H   CYS A   9      -8.736  -1.152  -7.851  1.00 93.44           H  
ATOM    128  CA  CYS A   9      -8.938   0.911  -7.435  1.00 93.44           C  
ATOM    129  HA  CYS A   9      -9.769   1.615  -7.441  1.00 93.44           H  
ATOM    130  C   CYS A   9      -7.929   1.369  -8.481  1.00 93.44           C  
ATOM    131  CB  CYS A   9      -8.338   0.914  -6.037  1.00 93.44           C  
ATOM    132  HB2 CYS A   9      -9.143   0.597  -5.374  1.00 93.44           H  
ATOM    133  HB3 CYS A   9      -8.024   1.916  -5.746  1.00 93.44           H  
ATOM    134  O   CYS A   9      -7.369   0.577  -9.244  1.00 93.44           O  
ATOM    135  SG  CYS A   9      -6.960  -0.229  -5.838  1.00 93.44           S  
ATOM    136  N   ASN A  10      -7.692   2.677  -8.509  1.00 89.82           N  
ATOM    137  H   ASN A  10      -8.109   3.257  -7.794  1.00 89.82           H  
ATOM    138  CA  ASN A  10      -6.696   3.267  -9.384  1.00 89.82           C  
ATOM    139  HA  ASN A  10      -6.441   2.559 -10.172  1.00 89.82           H  
ATOM    140  C   ASN A  10      -5.422   3.560  -8.588  1.00 89.82           C  
ATOM    141  CB  ASN A  10      -7.298   4.504 -10.061  1.00 89.82           C  
ATOM    142  HB2 ASN A  10      -7.475   5.280  -9.317  1.00 89.82           H  
ATOM    143  HB3 ASN A  10      -8.252   4.237 -10.516  1.00 89.82           H  
ATOM    144  O   ASN A  10      -5.436   4.378  -7.669  1.00 89.82           O  
ATOM    145  CG  ASN A  10      -6.403   5.054 -11.155  1.00 89.82           C  
ATOM    146  ND2 ASN A  10      -6.799   6.141 -11.770  1.00 89.82           N  
ATOM    147 HD21 ASN A  10      -7.613   6.641 -11.445  1.00 89.82           H  
ATOM    148 HD22 ASN A  10      -6.175   6.524 -12.466  1.00 89.82           H  
ATOM    149  OD1 ASN A  10      -5.346   4.525 -11.467  1.00 89.82           O  
ATOM    150  N   VAL A  11      -4.312   2.925  -8.969  1.00 83.49           N  
ATOM    151  H   VAL A  11      -4.376   2.269  -9.734  1.00 83.49           H  
ATOM    152  CA  VAL A  11      -3.016   3.075  -8.281  1.00 83.49           C  
ATOM    153  HA  VAL A  11      -3.150   2.805  -7.233  1.00 83.49           H  
ATOM    154  C   VAL A  11      -2.531   4.531  -8.310  1.00 83.49           C  
ATOM    155  CB  VAL A  11      -1.963   2.123  -8.889  1.00 83.49           C  
ATOM    156  HB  VAL A  11      -1.771   2.420  -9.920  1.00 83.49           H  
ATOM    157  O   VAL A  11      -1.844   4.960  -7.389  1.00 83.49           O  
ATOM    158  CG1 VAL A  11      -0.640   2.150  -8.114  1.00 83.49           C  
ATOM    159 HG11 VAL A  11       0.056   1.425  -8.535  1.00 83.49           H  
ATOM    160 HG12 VAL A  11      -0.816   1.909  -7.065  1.00 83.49           H  
ATOM    161 HG13 VAL A  11      -0.179   3.136  -8.181  1.00 83.49           H  
ATOM    162  CG2 VAL A  11      -2.448   0.663  -8.890  1.00 83.49           C  
ATOM    163 HG21 VAL A  11      -3.353   0.552  -9.487  1.00 83.49           H  
ATOM    164 HG22 VAL A  11      -1.682   0.020  -9.324  1.00 83.49           H  
ATOM    165 HG23 VAL A  11      -2.648   0.339  -7.869  1.00 83.49           H  
ATOM    166  N   LEU A  12      -2.936   5.303  -9.326  1.00 87.06           N  
ATOM    167  H   LEU A  12      -3.529   4.889 -10.032  1.00 87.06           H  
ATOM    168  CA  LEU A  12      -2.600   6.723  -9.458  1.00 87.06           C  
ATOM    169  HA  LEU A  12      -1.564   6.875  -9.154  1.00 87.06           H  
ATOM    170  C   LEU A  12      -3.443   7.646  -8.564  1.00 87.06           C  
ATOM    171  CB  LEU A  12      -2.763   7.133 -10.933  1.00 87.06           C  
ATOM    172  HB2 LEU A  12      -2.643   8.213 -11.011  1.00 87.06           H  
ATOM    173  HB3 LEU A  12      -3.780   6.894 -11.244  1.00 87.06           H  
ATOM    174  O   LEU A  12      -2.957   8.704  -8.183  1.00 87.06           O  
ATOM    175  CG  LEU A  12      -1.770   6.462 -11.899  1.00 87.06           C  
ATOM    176  HG  LEU A  12      -1.787   5.381 -11.757  1.00 87.06           H  
ATOM    177  CD1 LEU A  12      -2.182   6.755 -13.342  1.00 87.06           C  
ATOM    178 HD11 LEU A  12      -3.177   6.349 -13.523  1.00 87.06           H  
ATOM    179 HD12 LEU A  12      -1.482   6.277 -14.027  1.00 87.06           H  
ATOM    180 HD13 LEU A  12      -2.189   7.830 -13.520  1.00 87.06           H  
ATOM    181  CD2 LEU A  12      -0.340   6.965 -11.692  1.00 87.06           C  
ATOM    182 HD21 LEU A  12       0.013   6.692 -10.698  1.00 87.06           H  
ATOM    183 HD22 LEU A  12      -0.305   8.049 -11.798  1.00 87.06           H  
ATOM    184 HD23 LEU A  12       0.322   6.509 -12.428  1.00 87.06           H  
ATOM    185  N   ASP A  13      -4.684   7.264  -8.249  1.00 85.33           N  
ATOM    186  H   ASP A  13      -4.982   6.336  -8.512  1.00 85.33           H  
ATOM    187  CA  ASP A  13      -5.638   8.110  -7.507  1.00 85.33           C  
ATOM    188  HA  ASP A  13      -5.283   9.140  -7.512  1.00 85.33           H  
ATOM    189  C   ASP A  13      -5.772   7.695  -6.030  1.00 85.33           C  
ATOM    190  CB  ASP A  13      -6.990   8.090  -8.242  1.00 85.33           C  
ATOM    191  HB2 ASP A  13      -7.484   7.140  -8.036  1.00 85.33           H  
ATOM    192  HB3 ASP A  13      -6.813   8.145  -9.316  1.00 85.33           H  
ATOM    193  O   ASP A  13      -6.334   8.440  -5.238  1.00 85.33           O  
ATOM    194  CG  ASP A  13      -7.927   9.246  -7.862  1.00 85.33           C  
ATOM    195  OD1 ASP A  13      -9.063   8.936  -7.432  1.00 85.33           O  
ATOM    196  OD2 ASP A  13      -7.560  10.408  -8.142  1.00 85.33           O  
ATOM    197  N   GLN A  14      -5.249   6.515  -5.645  1.00 83.62           N  
ATOM    198  H   GLN A  14      -4.824   5.946  -6.363  1.00 83.62           H  
ATOM    199  CA  GLN A  14      -5.307   5.967  -4.275  1.00 83.62           C  
ATOM    200  HA  GLN A  14      -5.144   4.891  -4.346  1.00 83.62           H  
ATOM    201  C   GLN A  14      -6.705   6.118  -3.649  1.00 83.62           C  
ATOM    202  CB  GLN A  14      -4.172   6.547  -3.407  1.00 83.62           C  
ATOM    203  HB2 GLN A  14      -4.399   6.422  -2.348  1.00 83.62           H  
ATOM    204  HB3 GLN A  14      -4.099   7.618  -3.596  1.00 83.62           H  
ATOM    205  O   GLN A  14      -6.872   6.502  -2.496  1.00 83.62           O  
ATOM    206  CG  GLN A  14      -2.808   5.893  -3.683  1.00 83.62           C  
ATOM    207  HG2 GLN A  14      -2.705   5.682  -4.747  1.00 83.62           H  
ATOM    208  HG3 GLN A  14      -2.026   6.603  -3.412  1.00 83.62           H  
ATOM    209  CD  GLN A  14      -2.572   4.627  -2.862  1.00 83.62           C  
ATOM    210  NE2 GLN A  14      -2.206   3.520  -3.476  1.00 83.62           N  
ATOM    211 HE21 GLN A  14      -2.015   3.541  -4.468  1.00 83.62           H  
ATOM    212 HE22 GLN A  14      -1.920   2.751  -2.888  1.00 83.62           H  
ATOM    213  OE1 GLN A  14      -2.670   4.604  -1.652  1.00 83.62           O  
ATOM    214  N   ASN A  15      -7.738   5.797  -4.425  1.00 91.55           N  
ATOM    215  H   ASN A  15      -7.541   5.476  -5.362  1.00 91.55           H  
ATOM    216  CA  ASN A  15      -9.135   6.038  -4.073  1.00 91.55           C  
ATOM    217  HA  ASN A  15      -9.170   7.001  -3.564  1.00 91.55           H  
ATOM    218  C   ASN A  15      -9.726   5.023  -3.075  1.00 91.55           C  
ATOM    219  CB  ASN A  15      -9.956   6.185  -5.365  1.00 91.55           C  
ATOM    220  HB2 ASN A  15     -10.977   6.459  -5.101  1.00 91.55           H  
ATOM    221  HB3 ASN A  15      -9.543   7.008  -5.948  1.00 91.55           H  
ATOM    222  O   ASN A  15     -10.943   4.829  -3.051  1.00 91.55           O  
ATOM    223  CG  ASN A  15      -9.993   4.953  -6.256  1.00 91.55           C  
ATOM    224  ND2 ASN A  15     -10.988   4.856  -7.102  1.00 91.55           N  
ATOM    225 HD21 ASN A  15     -10.981   4.060  -7.723  1.00 91.55           H  
ATOM    226 HD22 ASN A  15     -11.655   5.613  -7.150  1.00 91.55           H  
ATOM    227  OD1 ASN A  15      -9.133   4.084  -6.274  1.00 91.55           O  
ATOM    228  N   CYS A  16      -8.895   4.367  -2.266  1.00 92.46           N  
ATOM    229  H   CYS A  16      -7.940   4.693  -2.226  1.00 92.46           H  
ATOM    230  CA  CYS A  16      -9.321   3.420  -1.238  1.00 92.46           C  
ATOM    231  HA  CYS A  16     -10.151   2.832  -1.630  1.00 92.46           H  
ATOM    232  C   CYS A  16      -9.824   4.160   0.007  1.00 92.46           C  
ATOM    233  CB  CYS A  16      -8.173   2.451  -0.925  1.00 92.46           C  
ATOM    234  HB2 CYS A  16      -8.491   1.752  -0.152  1.00 92.46           H  
ATOM    235  HB3 CYS A  16      -7.324   3.010  -0.531  1.00 92.46           H  
ATOM    236  O   CYS A  16      -9.288   5.201   0.375  1.00 92.46           O  
ATOM    237  SG  CYS A  16      -7.641   1.503  -2.374  1.00 92.46           S  
ATOM    238  N   CYS A  17     -10.887   3.653   0.640  1.00 90.90           N  
ATOM    239  H   CYS A  17     -11.296   2.797   0.294  1.00 90.90           H  
ATOM    240  CA  CYS A  17     -11.388   4.225   1.897  1.00 90.90           C  
ATOM    241  HA  CYS A  17     -11.487   5.307   1.803  1.00 90.90           H  
ATOM    242  C   CYS A  17     -10.432   3.945   3.057  1.00 90.90           C  
ATOM    243  CB  CYS A  17     -12.743   3.612   2.276  1.00 90.90           C  
ATOM    244  HB2 CYS A  17     -13.029   4.028   3.242  1.00 90.90           H  
ATOM    245  HB3 CYS A  17     -12.598   2.542   2.428  1.00 90.90           H  
ATOM    246  O   CYS A  17     -10.265   4.780   3.941  1.00 90.90           O  
ATOM    247  SG  CYS A  17     -14.154   3.808   1.164  1.00 90.90           S  
ATOM    248  N   ASP A  18      -9.866   2.742   3.049  1.00 86.48           N  
ATOM    249  H   ASP A  18     -10.023   2.128   2.262  1.00 86.48           H  
ATOM    250  CA  ASP A  18      -8.926   2.234   4.031  1.00 86.48           C  
ATOM    251  HA  ASP A  18      -8.396   3.071   4.485  1.00 86.48           H  
ATOM    252  C   ASP A  18      -7.917   1.345   3.303  1.00 86.48           C  
ATOM    253  CB  ASP A  18      -9.682   1.469   5.128  1.00 86.48           C  
ATOM    254  HB2 ASP A  18     -10.493   2.094   5.502  1.00 86.48           H  
ATOM    255  HB3 ASP A  18     -10.120   0.567   4.700  1.00 86.48           H  
ATOM    256  O   ASP A  18      -8.275   0.649   2.344  1.00 86.48           O  
ATOM    257  CG  ASP A  18      -8.784   1.097   6.311  1.00 86.48           C  
ATOM    258  OD1 ASP A  18      -9.148   0.139   7.027  1.00 86.48           O  
ATOM    259  OD2 ASP A  18      -7.764   1.799   6.513  1.00 86.48           O  
ATOM    260  N   GLY A  19      -6.662   1.418   3.734  1.00 88.17           N  
ATOM    261  H   GLY A  19      -6.502   1.904   4.605  1.00 88.17           H  
ATOM    262  CA  GLY A  19      -5.554   0.717   3.101  1.00 88.17           C  
ATOM    263  HA2 GLY A  19      -5.893  -0.300   2.902  1.00 88.17           H  
ATOM    264  HA3 GLY A  19      -4.720   0.651   3.799  1.00 88.17           H  
ATOM    265  C   GLY A  19      -5.043   1.343   1.795  1.00 88.17           C  
ATOM    266  O   GLY A  19      -5.245   2.525   1.510  1.00 88.17           O  
ATOM    267  N   TYR A  20      -4.323   0.543   1.013  1.00 88.21           N  
ATOM    268  H   TYR A  20      -4.361  -0.444   1.226  1.00 88.21           H  
ATOM    269  CA  TYR A  20      -3.618   0.966  -0.194  1.00 88.21           C  
ATOM    270  HA  TYR A  20      -3.763   2.038  -0.332  1.00 88.21           H  
ATOM    271  C   TYR A  20      -4.169   0.265  -1.431  1.00 88.21           C  
ATOM    272  CB  TYR A  20      -2.108   0.720  -0.055  1.00 88.21           C  
ATOM    273  HB2 TYR A  20      -1.632   0.899  -1.019  1.00 88.21           H  
ATOM    274  HB3 TYR A  20      -1.943  -0.328   0.197  1.00 88.21           H  
ATOM    275  O   TYR A  20      -4.566  -0.898  -1.411  1.00 88.21           O  
ATOM    276  CG  TYR A  20      -1.432   1.601   0.978  1.00 88.21           C  
ATOM    277  CD1 TYR A  20      -0.993   2.892   0.625  1.00 88.21           C  
ATOM    278  HD1 TYR A  20      -1.130   3.249  -0.385  1.00 88.21           H  
ATOM    279  CD2 TYR A  20      -1.268   1.146   2.300  1.00 88.21           C  
ATOM    280  HD2 TYR A  20      -1.629   0.166   2.578  1.00 88.21           H  
ATOM    281  CE1 TYR A  20      -0.413   3.737   1.588  1.00 88.21           C  
ATOM    282  HE1 TYR A  20      -0.109   4.736   1.312  1.00 88.21           H  
ATOM    283  CE2 TYR A  20      -0.673   1.981   3.266  1.00 88.21           C  
ATOM    284  HE2 TYR A  20      -0.562   1.646   4.286  1.00 88.21           H  
ATOM    285  OH  TYR A  20       0.300   4.096   3.850  1.00 88.21           O  
ATOM    286  HH  TYR A  20       0.456   4.973   3.492  1.00 88.21           H  
ATOM    287  CZ  TYR A  20      -0.255   3.281   2.914  1.00 88.21           C  
ATOM    288  N   CYS A  21      -4.119   0.965  -2.561  1.00 92.86           N  
ATOM    289  H   CYS A  21      -3.844   1.936  -2.522  1.00 92.86           H  
ATOM    290  CA  CYS A  21      -4.385   0.345  -3.849  1.00 92.86           C  
ATOM    291  HA  CYS A  21      -5.238  -0.325  -3.738  1.00 92.86           H  
ATOM    292  C   CYS A  21      -3.175  -0.488  -4.300  1.00 92.86           C  
ATOM    293  CB  CYS A  21      -4.754   1.438  -4.856  1.00 92.86           C  
ATOM    294  HB2 CYS A  21      -3.888   2.075  -5.033  1.00 92.86           H  
ATOM    295  HB3 CYS A  21      -5.554   2.049  -4.437  1.00 92.86           H  
ATOM    296  O   CYS A  21      -2.200   0.065  -4.817  1.00 92.86           O  
ATOM    297  SG  CYS A  21      -5.317   0.770  -6.430  1.00 92.86           S  
ATOM    298  N   ILE A  22      -3.226  -1.809  -4.112  1.00 90.00           N  
ATOM    299  H   ILE A  22      -4.067  -2.198  -3.708  1.00 90.00           H  
ATOM    300  CA  ILE A  22      -2.156  -2.747  -4.477  1.00 90.00           C  
ATOM    301  HA  ILE A  22      -1.302  -2.176  -4.841  1.00 90.00           H  
ATOM    302  C   ILE A  22      -2.649  -3.642  -5.620  1.00 90.00           C  
ATOM    303  CB  ILE A  22      -1.662  -3.561  -3.254  1.00 90.00           C  
ATOM    304  HB  ILE A  22      -2.433  -4.282  -2.982  1.00 90.00           H  
ATOM    305  O   ILE A  22      -3.696  -4.270  -5.528  1.00 90.00           O  
ATOM    306  CG1 ILE A  22      -1.368  -2.657  -2.032  1.00 90.00           C  
ATOM    307 HG12 ILE A  22      -2.307  -2.233  -1.676  1.00 90.00           H  
ATOM    308 HG13 ILE A  22      -0.731  -1.828  -2.340  1.00 90.00           H  
ATOM    309  CG2 ILE A  22      -0.381  -4.331  -3.624  1.00 90.00           C  
ATOM    310 HG21 ILE A  22       0.461  -3.643  -3.696  1.00 90.00           H  
ATOM    311 HG22 ILE A  22      -0.497  -4.843  -4.579  1.00 90.00           H  
ATOM    312 HG23 ILE A  22      -0.169  -5.084  -2.865  1.00 90.00           H  
ATOM    313  CD1 ILE A  22      -0.701  -3.360  -0.839  1.00 90.00           C  
ATOM    314 HD11 ILE A  22      -0.779  -2.724   0.043  1.00 90.00           H  
ATOM    315 HD12 ILE A  22       0.355  -3.532  -1.049  1.00 90.00           H  
ATOM    316 HD13 ILE A  22      -1.180  -4.317  -0.633  1.00 90.00           H  
ATOM    317  N   VAL A  23      -1.905  -3.692  -6.732  1.00 90.55           N  
ATOM    318  H   VAL A  23      -1.040  -3.172  -6.737  1.00 90.55           H  
ATOM    319  CA  VAL A  23      -2.288  -4.440  -7.954  1.00 90.55           C  
ATOM    320  HA  VAL A  23      -1.641  -4.073  -8.751  1.00 90.55           H  
ATOM    321  C   VAL A  23      -3.728  -4.132  -8.410  1.00 90.55           C  
ATOM    322  CB  VAL A  23      -2.029  -5.967  -7.841  1.00 90.55           C  
ATOM    323  HB  VAL A  23      -2.849  -6.443  -7.303  1.00 90.55           H  
ATOM    324  O   VAL A  23      -4.491  -5.026  -8.761  1.00 90.55           O  
ATOM    325  CG1 VAL A  23      -1.907  -6.613  -9.231  1.00 90.55           C  
ATOM    326 HG11 VAL A  23      -2.814  -6.458  -9.816  1.00 90.55           H  
ATOM    327 HG12 VAL A  23      -1.059  -6.190  -9.769  1.00 90.55           H  
ATOM    328 HG13 VAL A  23      -1.767  -7.689  -9.127  1.00 90.55           H  
ATOM    329  CG2 VAL A  23      -0.728  -6.318  -7.106  1.00 90.55           C  
ATOM    330 HG21 VAL A  23       0.086  -5.664  -7.418  1.00 90.55           H  
ATOM    331 HG22 VAL A  23      -0.452  -7.356  -7.293  1.00 90.55           H  
ATOM    332 HG23 VAL A  23      -0.905  -6.238  -6.033  1.00 90.55           H  
ATOM    333  N   PHE A  24      -4.111  -2.850  -8.401  1.00 89.49           N  
ATOM    334  H   PHE A  24      -3.450  -2.162  -8.069  1.00 89.49           H  
ATOM    335  CA  PHE A  24      -5.457  -2.382  -8.772  1.00 89.49           C  
ATOM    336  HA  PHE A  24      -5.452  -1.298  -8.661  1.00 89.49           H  
ATOM    337  C   PHE A  24      -6.599  -2.863  -7.864  1.00 89.49           C  
ATOM    338  CB  PHE A  24      -5.757  -2.667 -10.256  1.00 89.49           C  
ATOM    339  HB2 PHE A  24      -5.914  -3.736 -10.403  1.00 89.49           H  
ATOM    340  HB3 PHE A  24      -6.696  -2.179 -10.519  1.00 89.49           H  
ATOM    341  O   PHE A  24      -7.758  -2.744  -8.254  1.00 89.49           O  
ATOM    342  CG  PHE A  24      -4.700  -2.180 -11.217  1.00 89.49           C  
ATOM    343  CD1 PHE A  24      -4.725  -0.842 -11.645  1.00 89.49           C  
ATOM    344  HD1 PHE A  24      -5.497  -0.178 -11.285  1.00 89.49           H  
ATOM    345  CD2 PHE A  24      -3.700  -3.053 -11.687  1.00 89.49           C  
ATOM    346  HD2 PHE A  24      -3.690  -4.083 -11.362  1.00 89.49           H  
ATOM    347  CE1 PHE A  24      -3.751  -0.373 -12.543  1.00 89.49           C  
ATOM    348  HE1 PHE A  24      -3.774   0.654 -12.876  1.00 89.49           H  
ATOM    349  CE2 PHE A  24      -2.723  -2.582 -12.581  1.00 89.49           C  
ATOM    350  HE2 PHE A  24      -1.957  -3.252 -12.945  1.00 89.49           H  
ATOM    351  CZ  PHE A  24      -2.750  -1.243 -13.010  1.00 89.49           C  
ATOM    352  HZ  PHE A  24      -2.002  -0.883 -13.701  1.00 89.49           H  
ATOM    353  N   VAL A  25      -6.309  -3.360  -6.658  1.00 92.31           N  
ATOM    354  H   VAL A  25      -5.344  -3.493  -6.392  1.00 92.31           H  
ATOM    355  CA  VAL A  25      -7.317  -3.733  -5.655  1.00 92.31           C  
ATOM    356  HA  VAL A  25      -8.297  -3.391  -5.987  1.00 92.31           H  
ATOM    357  C   VAL A  25      -7.017  -3.038  -4.325  1.00 92.31           C  
ATOM    358  CB  VAL A  25      -7.391  -5.263  -5.498  1.00 92.31           C  
ATOM    359  HB  VAL A  25      -6.434  -5.641  -5.138  1.00 92.31           H  
ATOM    360  O   VAL A  25      -5.863  -2.964  -3.906  1.00 92.31           O  
ATOM    361  CG1 VAL A  25      -8.486  -5.670  -4.508  1.00 92.31           C  
ATOM    362 HG11 VAL A  25      -8.232  -5.326  -3.505  1.00 92.31           H  
ATOM    363 HG12 VAL A  25      -9.439  -5.238  -4.813  1.00 92.31           H  
ATOM    364 HG13 VAL A  25      -8.575  -6.756  -4.475  1.00 92.31           H  
ATOM    365  CG2 VAL A  25      -7.716  -5.942  -6.838  1.00 92.31           C  
ATOM    366 HG21 VAL A  25      -6.902  -5.781  -7.546  1.00 92.31           H  
ATOM    367 HG22 VAL A  25      -8.639  -5.533  -7.249  1.00 92.31           H  
ATOM    368 HG23 VAL A  25      -7.826  -7.017  -6.692  1.00 92.31           H  
ATOM    369  N   CYS A  26      -8.044  -2.492  -3.671  1.00 93.55           N  
ATOM    370  H   CYS A  26      -8.969  -2.548  -4.072  1.00 93.55           H  
ATOM    371  CA  CYS A  26      -7.887  -1.918  -2.336  1.00 93.55           C  
ATOM    372  HA  CYS A  26      -7.017  -1.261  -2.325  1.00 93.55           H  
ATOM    373  C   CYS A  26      -7.651  -3.029  -1.318  1.00 93.55           C  
ATOM    374  CB  CYS A  26      -9.121  -1.101  -1.949  1.00 93.55           C  
ATOM    375  HB2 CYS A  26     -10.010  -1.711  -2.107  1.00 93.55           H  
ATOM    376  HB3 CYS A  26      -9.061  -0.859  -0.888  1.00 93.55           H  
ATOM    377  O   CYS A  26      -8.440  -3.972  -1.243  1.00 93.55           O  
ATOM    378  SG  CYS A  26      -9.303   0.441  -2.854  1.00 93.55           S  
ATOM    379  N   THR A  27      -6.594  -2.908  -0.525  1.00 89.36           N  
ATOM    380  H   THR A  27      -5.986  -2.107  -0.619  1.00 89.36           H  
ATOM    381  CA  THR A  27      -6.246  -3.845   0.548  1.00 89.36           C  
ATOM    382  HA  THR A  27      -7.139  -4.378   0.875  1.00 89.36           H  
ATOM    383  C   THR A  27      -5.719  -3.125   1.766  1.00 89.36           C  
ATOM    384  CB  THR A  27      -5.226  -4.882   0.085  1.00 89.36           C  
ATOM    385  HB  THR A  27      -5.676  -5.494  -0.697  1.00 89.36           H  
ATOM    386  O   THR A  27      -5.141  -2.031   1.605  1.00 89.36           O  
ATOM    387  CG2 THR A  27      -3.939  -4.275  -0.459  1.00 89.36           C  
ATOM    388 HG21 THR A  27      -3.283  -5.088  -0.769  1.00 89.36           H  
ATOM    389 HG22 THR A  27      -4.169  -3.654  -1.325  1.00 89.36           H  
ATOM    390 HG23 THR A  27      -3.450  -3.672   0.307  1.00 89.36           H  
ATOM    391  OG1 THR A  27      -4.897  -5.706   1.176  1.00 89.36           O  
ATOM    392  HG1 THR A  27      -5.122  -5.181   1.948  1.00 89.36           H  
ATOM    393  OXT THR A  27      -5.837  -3.769   2.826  1.00 89.36           O  
TER     394      THR A  27                                                       
END   
