# Supplementary material for: δ‐Conotoxin Structure Prediction and Analysis through Large‐Scale Comparative and Deep Learning Modeling Approaches
Source: Adv Sci (Weinh). 2024 Jul 21;11(35):2404786. doi: 10.1002/advs.202404786 (PMC11425241; doi:10.1002/advs.202404786)
Supplement: Supplementary file 2 — Supporting Information [file ADVS-11-2404786-s001.gz › Data/Alphafold_results/TxVIB/msas/bfd_uniclust_hits.a3m]

>TxVIB
WCKQSGEMCNVLDQNCCDGYCIVFVCT
>sp|P69749|CO6A_CONBU Delta-conotoxin-like BVIA OS=Conus bullatus PE=2 SV=2
-CSAPGAFCLIRPGLCCSEFCFFA-CF
>tr|A0A291C2R9|A0A291C2R9_CONPC Conotoxin (Fragment) OS=Conus praecellens PE=2 SV=1
-CIPRGKLC---TGRCCSDWCFIV-CL
>sp|P69752|CO6B_CONER Delta-conotoxin-like EVIB OS=Conus ermineus PE=2 SV=1
-CYPPGTFCGIKPGLCCSELCLPAVCV
>sp|P56710|CO6A_CONNI Delta-conotoxin NgVIA OS=Conus nigropunctatus PE=1 SV=1
-CFSPGTFCGIKPGLCCSVRCFSLFCI
>sp|P69759|CO16B_CONVC Conotoxin Vc6b OS=Conus victoriae PE=1 SV=1
-CHEEGQLCDPFLQNCCLGWnCV-FVCI
>tr|F6LPL6|F6LPL6_CONEB Conotoxin Eb6.5 OS=Conus eburneus PE=2 SV=1
-CLGKNALCGAPgvgVLVCC-SFkCVV-VCV
>sp|Q9U662|O1612_CONPE Conotoxin PnMKLT1-1111 OS=Conus pennaceus PE=2 SV=1
-CFESWVACESP-KRCCSHVCL-FVCA
>tr|U6BZW0|U6BZW0_CONMR Mr_precursor_114 OS=Conus marmoreus PE=2 SV=1
-CEPPGVFCGTFkiGPPCCSGWCFLWCDL
>tr|W4VSL4|W4VSL4_CONVC O1_Vc6.3iv prepropeptide OS=Conus victoriae PE=2 SV=1
-CYGFGEACLVL-YTDCCGYCVLAVCL
>tr|A0A0K2S6E1|A0A0K2S6E1_CONEP Conotoxin Superfamily O1 OS=Conus episcopatus PE=2 SV=1
-CVPYEGPCNWLTQNCCSGNiCFIFFCL
>tr|A0A142C1K7|A0A142C1K7_CONBE Conotoxin OS=Conus betulinus PE=2 SV=1
-CLLNGEPCVPINGDCCSGVCV-IICV
>tr|A0A0K2S5I3|A0A0K2S5I3_CONEP Conotoxin Superfamily O1 OS=Conus episcopatus PE=2 SV=1
-CIPQFDPCDMLRHTCCQGLCVLIACL
>tr|A0A142C1L0|A0A142C1L0_CONBE Conotoxin OS=Conus betulinus PE=2 SV=1
-CRPNGETCNRSDNDCCSCLCL-FVCV
>tr|R4IKA4|R4IKA4_CONEA O-superfamily conotoxin (Fragment) OS=Conus ebraeus PE=2 SV=1
-CVNRGDPCQRT-VRCCSRRCGVNGRA
>tr|R4IL98|R4IL98_CONEA O-superfamily conotoxin (Fragment) OS=Conus ebraeus PE=2 SV=1
-CIRKGEPCNSS-VPCCSGICGYFNCA
>tr|R4IKJ8|R4IKJ8_CONEA O-superfamily conotoxin (Fragment) OS=Conus ebraeus PE=2 SV=1
-CVQTGGSCPST-NGCCNGLCNVNRCA
>tr|R4ILB1|R4ILB1_CONEA O-superfamily conotoxin (Fragment) OS=Conus ebraeus GN=ED6 PE=2 SV=1
-CVNSGDPCQRT-VRCCSRRCGINGC-
>tr|A0A291C2L6|A0A291C2L6_CONPC Conotoxin OS=Conus praecellens PE=2 SV=1
-CIAGGSGCNRN-GACCSGVCFLGICW
>tr|A0A291C2N6|A0A291C2N6_CONPC Conotoxin OS=Conus praecellens PE=2 SV=1
-CKSDGSLCYSY-EECCGGNCFIG-CW
>tr|A0A291C2L9|A0A291C2L9_CONPC Conotoxin OS=Conus praecellens PE=2 SV=1
-CKSKGSLCYYY-GECCGRNCLIA-CW
>tr|A0A0K2S6A9|A0A0K2S6A9_CONEP Conotoxin Superfamily O1 OS=Conus episcopatus OX=88764 PE=2 SV=1
KCLGFGEACLMLYSDCCS-YCVALVCL
>tr|U6BZI5|U6BZI5_CONMR Mr_precursor_121 OS=Conus marmoreus OX=42752 PE=2 SV=1
RCLDGGEICGILFQAAAVGGALFSSAH
>tr|A0A0K2S611|A0A0K2S611_CONEP Conotoxin Superfamily O1 OS=Conus episcopatus OX=88764 PE=2 SV=1
RCKAENELCDIITQNCCGGMCFLICIE
>sp|P0C8V5|CO161_CONAH Delta-conotoxin-like Ac6.1 OS=Conus achatinus OX=369967 PE=1 SV=1
RdeCFSPGTFCGIKPGLCCSAWCYSFFCL
>sp|P69755|CO6C_CONMA Delta-conotoxin-like MVIC OS=Conus magus OX=6492 PE=2 SV=2
RdeCYPPGTFCGIKPGLCCSAICLSFVCI
>sp|Q9U657|O1614_CONPE Mu-conotoxin-like PnMKLT1-014 OS=Conus pennaceus OX=37335 PE=2 SV=1
RktCQRRWDFCPGalvGVITCCGGLiCLGVMCI
>tr|U6BZD0|U6BZD0_CONMR Mr_precursor_026 OS=Conus marmoreus OX=42752 PE=2 SV=1
RCIDGGEICDIFFPNCCSGWCIILVCV
>tr|U6C1V5|U6C1V5_CONMR Mr_precursor_137 OS=Conus marmoreus OX=42752 PE=2 SV=1
RCLDAGEMCDLFNSKCCSGWCIILFCA
>tr|U6BZR7|U6BZR7_CONMR Mr_precursor_024 OS=Conus marmoreus OX=42752 PE=2 SV=1
RCIDGGEMCDPFSSDCCSGWCIFFFCI
>tr|U6BZI1|U6BZI1_CONMR Mr_precursor_100 OS=Conus marmoreus OX=42752 PE=2 SV=1
RCLDGGEICGILFPSCCSGWCIVLVCA
>sp|Q7Z027|CO16C_CONVX Conotoxin C11GB OS=Conus vexillum OX=89431 PE=3 SV=1
RdrCQRANFVCDAFHhaAVCCEGVCVLVCAW
>tr|A0A291C1W6|A0A291C1W6_9CAEN Conotoxin OS=Conus andremenezi OX=1077466 PE=2 SV=1
RdddCVAGGQGCGFpkiGG-PCCSGWCFIVCT-
>sp|P58913|CO16A_CONPU Delta-conotoxin PVIA OS=Conus purpurascens OX=41690 PE=1 SV=1
KeaCYAPGTFCGIKPGLCCSEFCLPGVCF
>tr|A0A125S9F1|A0A125S9F1_CONIM Conopeptide im017 OS=Conus imperialis OX=35631 PE=2 SV=1
RgCLPDEYFCGFsmiGALLCCSGWCLGICMT
>sp|Q5K0B9|CO12_CONIM Omega-conotoxin-like 2/7 OS=Conus imperialis OX=35631 PE=2 SV=1
RvCIADDMPCGFglfGGPLCCSGWCLFVCL-
>tr|A0A142C1L0|A0A142C1L0_CONBE Conotoxin OS=Conus betulinus OX=89764 PE=2 SV=1
RCRPNGETCNRSDNDCCSCLCLFVCVT
>tr|F6LPL6|F6LPL6_CONEB Conotoxin Eb6.5 OS=Conus eburneus OX=101300 PE=2 SV=1
KtCLGKNALCGApgvGVLVCCSFKCVVVCV-
>sp|Q5K0C2|CO16_CONIM Conotoxin 6 OS=Conus imperialis OX=35631 PE=2 SV=1
RgCREGGEFCGTlYEERCCSGWCFFVCV-
>sp|Q9U655|CO16B_CONTE Delta-conotoxin TxVIA OS=Conus textile OX=6494 PE=1 SV=1
RwCKQSGEMCNLLDQNCCDGYCIVLVCT
>sp|Q9BH84|O162_CONAE Omega-conotoxin-like ArMKLT1-011 OS=Conus arenatus OX=89451 PE=2 SV=1
KvCVDGGTFCGFpkiGG-PCCSGWCIFVCL-
>sp|Q5K0B8|CO11_CONIM Conotoxin 1 OS=Conus imperialis OX=35631 PE=2 SV=1
RqCRVEGEICGMlFEAQCCDGWCFFVCM-
>tr|A0A0P0CQR9|A0A0P0CQR9_CONAA Conotoxin (Fragment) OS=Conus amadis OX=198732 PE=2 SV=1
RCKQAGESCDIFSQNCCVGTCAFICIQ
>tr|U6BZE0|U6BZE0_CONMR Mr_precursor_025 OS=Conus marmoreus OX=42752 PE=2 SV=1
RCPNTGELCDVVEQNCCYTYCFIVVCL
>tr|W4VSL4|W4VSL4_CONVC O1_Vc6.3iv prepropeptide OS=Conus victoriae OX=319920 PE=2 SV=1
KCYGFGEACLVLYTDCC-GYCVLAVCL
>sp|P56714|CO7_CONTE Omega-conotoxin TxVII OS=Conus textile OX=6494 PE=1 SV=2
RCKQADEPCDVFSLDCCTGICLGVCMW
>tr|M9PM84|M9PM84_CONMR Conotoxin Mr14.2 OS=Conus marmoreus OX=42752 PE=2 SV=1
RGPNTGELCDGVEQNCRYPYCFIVVCL
>tr|W4VS44|W4VS44_CONVC O1_Vc6.40 prepropeptide OS=Conus victoriae OX=319920 PE=2 SV=1
RCTQSSEFCDVIDPDCCSGVCMAFFCI
>tr|A0A291C1Y1|A0A291C1Y1_9CAEN Conotoxin OS=Conus andremenezi OX=1077466 PE=2 SV=1
ReDC---EAGGSgcmYGSECCSGVCFLVCF-
>sp|P69762|CO16C_CONVC Conotoxin Vc6c OS=Conus victoriae OX=319920 PE=1 SV=1
RCIPFLHPCTFFFPDCCNSICAQFICL
>sp|Q9U648|CO111_CONTE Omega-conotoxin-like TxMKLT1-0211 OS=Conus textile OX=6494 PE=2 SV=1
RCYDGGTSCDSGI-QCCSGWCIFVCL-
>sp|Q9U662|O1612_CONPE Conotoxin PnMKLT1-1111 OS=Conus pennaceus OX=37335 PE=2 SV=1
RCFESWVACESPK-RCCSHVCLFVCA-
>tr|A0A068B6Z2|A0A068B6Z2_CONMR Conotoxin Mr7.1 (Fragment) OS=Conus marmoreus OX=42752 PE=4 SV=1
RCQEFGEVCNFFFPDCC-GYCVLLLCL
>sp|Q9XZL2|CO15_CONTE Omega-conotoxin-like TxO5 OS=Conus textile OX=6494 GN=TXO5 PE=2 SV=1
RCVPYEGPCNWLTQNCCDATCVVFWCL
>sp|P69758|CO16A_CONVC Conotoxin Vc6a OS=Conus victoriae OX=319920 PE=1 SV=1
RCLSGGEVCDFLFPKCC-NYCILLFCS
>sp|Q3YEF3|CO161_CONTE Omega-conotoxin-like TeA61 OS=Conus textile OX=6494 PE=2 SV=1
RCLDAGEVCDIFFPTCC-GYCILLFCA
>tr|A0A0K2S5K4|A0A0K2S5K4_CONEP Conotoxin Superfamily O1 OS=Conus episcopatus OX=88764 PE=2 SV=1
RCLGFGEVCNFFFPNCCG-YCVALVCL
>tr|A0A0C9R728|A0A0C9R728_9CAEN Ctr_38_TN conopeptide OS=Conus tribblei OX=101761 PE=4 SV=1
-CIPGGLQCDVLDDKCC-NSCSLFWCT
>sp|Q9BP92|O164_CONAE Conotoxin ArMKLT2-0122 OS=Conus arenatus OX=89451 PE=2 SV=1
-CLPPLSLCTMADDECC-HDCILFLCL
>sp|Q9BP88|O168_CONAE Conotoxin ArMKLT2-0211 OS=Conus arenatus OX=89451 PE=2 SV=1
-CLPPLSLCNMADDDCC-NDCVLFLCS
>tr|A0A291C1U7|A0A291C1U7_9CAEN Conotoxin OS=Conus andremenezi OX=1077466 PE=2 SV=1
-CAPAAAWCNIINDRCC-NYCKFLRCA
>tr|A0A291C2J7|A0A291C2J7_CONPC Conotoxin OS=Conus praecellens OX=128530 PE=2 SV=1
-CKGAGALCGGeeIPTECC-EVCVFNWCT
>tr|A0A291C2K2|A0A291C2K2_CONPC Conotoxin OS=Conus praecellens OX=128530 PE=2 SV=1
-CRPPGNFCN--TEGCC-DKCIIFWCV
>sp|Q9BP89|O167_CONAE Conotoxin ArMKLT2-041 OS=Conus arenatus OX=89451 PE=2 SV=1
-CLPPLHWCNMVDDECC-HFCVLLACV
>tr|A0A291C1V8|A0A291C1V8_9CAEN Conotoxin OS=Conus andremenezi OX=1077466 PE=2 SV=1
-CLGGSSPCTAFSGNCC-NYCAFFWCT
>tr|A0A0C9S5T7|A0A0C9S5T7_9CAEN Ctr_40_T conopeptide OS=Conus tribblei OX=101761 PE=4 SV=1
-CKGPGSWCGGeeVPTECC-EVCTFGWCT
>tr|A0A0C9SFK5|A0A0C9SFK5_9CAEN Ctr_84_T conopeptide (Fragment) OS=Conus tribblei OX=101761 PE=4 SV=1
-CMPGGSMCAFMANLCCSGSCVAVVCA
>sp|D2Y4A0|COG1F_CONCL Conotoxin Cal6.1f (Fragment) OS=Californiconus californicus OX=1736779 PE=2 SV=1
RCIGGGDPCEFHrPYTCCSGYCIVFVCA
>sp|D2Y4A1|COG1G_CONCL Conotoxin Cal6.1g (Fragment) OS=Californiconus californicus OX=1736779 PE=2 SV=1
RCIAGGQPCEFHrGYMCCSEHCIIFVCA
>sp|D2Y498|COG1D_CONCL Conotoxin Cal6.1d (Fragment) OS=Californiconus californicus OX=1736779 PE=2 SV=1
RCLAGSAPCEFHrGYTCCSGHCLIWVCA
>sp|D2Y4A2|COG1H_CONCL Conotoxin Cal6.1h (Fragment) OS=Californiconus californicus OX=1736779 PE=2 SV=1
ECIEGSEPCEVFrPYTCCSGHCIIFVCA
>tr|A0A061QLA8|A0A061QLA8_CONLI O1-conotoxin (Fragment) OS=Conus lividus OX=89426 PE=2 SV=1
DCSMYGEFCFPGVTDCCMGVCIFFC--
>tr|U6BZK2|U6BZK2_CONMR Mr_precursor_135 OS=Conus marmoreus OX=42752 PE=2 SV=1
ECLEADYYCVLPfvgNWMCCSGICVFVC--
>sp|P0DJC6|CXT61_CONQU Conotoxin Qc6.1 OS=Conus quercinus OX=101313 PE=2 SV=1
KCAAAGEACVIPiigNVFCCKGYCLFVC--
>tr|A0A061QLD0|A0A061QLD0_CONLI O1-conotoxin (Fragment) OS=Conus lividus OX=89426 PE=2 SV=1
RCYDVGDFCGIPfikNGNCCSQFCVFVC--
>sp|Q9BPA1|O1612_CONVE Conotoxin VnMKLT1-021 OS=Conus ventricosus OX=117992 PE=2 SV=1
GCIEDKKYCGiLPfanSGVCCSYLCIFVC--
>sp|P69753|CO6A_CONMA Delta-conotoxin-like MVIA OS=Conus magus OX=6492 PE=2 SV=2
GCYNAGTFCGIRPGLCCSEFCFLWC--
>sp|Q5K0D2|CO19_CONST Omega-conotoxin-like 9 OS=Conus striatus OX=6493 PE=2 SV=1
GCSSGGTFCGIHPGLCCSEFCFLWC--
>sp|B2KJ30|CO168_CONST Delta-conotoxin-like S6.8 OS=Conus striatus OX=6493 PE=2 SV=1
GCSNAGGFCGIHPGLCCSEICLVWC--
>sp|Q9BP99|O163_CONAE Omega-conotoxin-like ArMKLT1-02 OS=Conus arenatus OX=89451 PE=2 SV=1
DCRALGEYCGLPyvhNSRCCSQLCGFIC--
>tr|W4VSL3|W4VSL3_CONVC O1_Vc6.30 prepropeptide OS=Conus victoriae OX=319920 PE=2 SV=1
DCQALWDYCPVPflsSGDCCIGLi----C--
>sp|Q9BPA0|O1613_CONVE Conotoxin VnMKLT1-022 OS=Conus ventricosus OX=117992 PE=2 SV=1
-CRQPGEFCFPVVAKCCGGTCLVIC--
>tr|A0A0K2SFF3|A0A0K2SFF3_CONEP Conotoxin Superfamily O1 OS=Conus episcopatus OX=88764 PE=2 SV=1
DCEPPGNFCGMIkiGPPCCSGWCFFAC--
>tr|A0A291C2M2|A0A291C2M2_CONPC Conotoxin OS=Conus praecellens OX=128530 PE=2 SV=1
ECVAGGQACGFPkvGGPCCSGYCAFAC--
>sp|Q3YED8|CO192_CONVR Conotoxin ViKr92 OS=Conus virgo OX=89427 PE=2 SV=1
GCLDPGYFCGTPflGAYCCGGICLIVC--
>tr|A0A142C1K9|A0A142C1K9_CONBE Conotoxin OS=Conus betulinus OX=89764 PE=2 SV=1
WCALDGELCVIPivgTIFCCSGICFIYC--
>sp|Q9U660|O1613_CONPE Conotoxin PnMKLT1-0121 OS=Conus pennaceus OX=37335 PE=2 SV=1
-CIAESEPCNiI-TQNCCDGKCLFFC--
>tr|A0A291C2L0|A0A291C2L0_CONPC Conotoxin OS=Conus praecellens OX=128530 PE=2 SV=1
PCKAPKWGCM--yGHECCGGACIFVC--
>sp|Q9XYZ0|CO16A_CONPL Omega-conotoxin-like PuIA OS=Conus pulicarius OX=93154 PE=2 SV=1
DCRPVGQYCGIPyehNWRCCSQLCAIIC--
>tr|A0A061QHJ6|A0A061QHJ6_9CAEN O1-conotoxin (Fragment) OS=Conus sanguinolentus OX=97184 PE=2 SV=1
GCVDGGQFCGFPkiGGPCCSGWCFFVC--
>sp|Q3YED1|CO193_CONMR Conotoxin MaIr193 OS=Conus marmoreus OX=42752 PE=2 SV=1
RCRPPGMVCGFPkpGPYCCSGWCFAVC--
>tr|W4VSA4|W4VSA4_CONVC O1_Vc6.33 prepropeptide OS=Conus victoriae OX=319920 PE=2 SV=1
-CLAKGDVCNlI-DQDCCVGICFISA--
>sp|Q9BPA2|O1611_CONVE Conotoxin VnMKLT1-01121 OS=Conus ventricosus OX=117992 PE=2 SV=1
DCEAGGRFCGFPkiGEPCCSGWCFFVC--
>sp|P0C902|CO11_CONLE Conotoxin Leo-O1 OS=Conus leopardus OX=101306 PE=3 SV=1
DCVKAGTACGFPkpEPACCSSWCIFVC--
>tr|A0A0K2S5T0|A0A0K2S5T0_CONEP Conotoxin Superfamily O1 OS=Conus episcopatus OX=88764 PE=2 SV=1
GCLAVDYFCGIPfvsNGLCCSGNCVFVC--
>tr|A0A142C1M3|A0A142C1M3_CONBE Conotoxin OS=Conus betulinus OX=89764 PE=2 SV=1
RCRPGGTVCGFPkpGPYCCSGWCFFVC--
>tr|R4IKQ7|R4IKQ7_CONEA O-superfamily conotoxin (Fragment) OS=Conus ebraeus OX=89425 PE=2 SV=1
SCYGAGEFCFFSvpgLFICCSSVcLFHVC--
>tr|A0A291C1X8|A0A291C1X8_9CAEN Conotoxin (Fragment) OS=Conus andremenezi OX=1077466 PE=2 SV=1
DCKANGSFCM--yYAECCNKSCISVC--
>tr|W4VSA3|W4VSA3_CONVC O1_Vc6.38 prepropeptide OS=Conus victoriae OX=319920 PE=2 SV=1
-CIEYLEPCDfL-RHTCCVGVCLLMA--
>sp|Q9U659|CO1K1_CONPE Conotoxin PnMKLT1-0122 OS=Conus pennaceus OX=37335 PE=2 SV=1
-CVKYLDPCDmL-RHTCCFGLCVLIA--
>tr|W4VSL1|W4VSL1_CONVC O1_Vc6.41 prepropeptide OS=Conus victoriae OX=319920 PE=2 SV=1
-CRLGAESCDvI-SQNCCQGTCVFFC--
>tr|W4VSL2|W4VSL2_CONVC O1_Vc6.36 prepropeptide OS=Conus victoriae OX=319920 PE=2 SV=1
PCHKEGQLCDPFLQNCCLGWnCVFVC--
>sp|Q9BPA3|O1610_CONVE Conotoxin VnMKLT1-012 OS=Conus ventricosus OX=117992 PE=2 SV=1
RCRPGGMICGFPkpGPYCCSGWCFVVC--
>tr|A0A061QLB1|A0A061QLB1_CONLI O1-conotoxin (Fragment) OS=Conus lividus OX=89426 PE=2 SV=1
RCRERGVLCGFPkpGPYCCNGWCFFVC--
>tr|W4VRZ6|W4VRZ6_CONVC O1_Vc6.34 prepropeptide OS=Conus victoriae OX=319920 PE=2 SV=1
-CHLGGEYCGLF-EVCCYGDCFIMC--
>tr|R4IK98|R4IK98_CONEA O-superfamily conotoxin (Fragment) OS=Conus ebraeus OX=89425 PE=2 SV=1
GCVQTGGSCP--sTTGCCNGLcNVDKC--
>tr|R4IKR6|R4IKR6_CONEA O-superfamily conotoxin (Fragment) OS=Conus ebraeus OX=89425 GN=ED4 PE=2 SV=1
RCVQTGSSCP--sTTGCCSGLcNVNKC--
>tr|A0A0C9SFL5|A0A0C9SFL5_9CAEN Ctr_15_T conopeptide OS=Conus tribblei OX=101761 PE=4 SV=1
ECLPGGKLCTDPdTPACCSGICFIVC--
>tr|R4IL98|R4IL98_CONEA O-superfamily conotoxin (Fragment) OS=Conus ebraeus OX=89425 PE=2 SV=1
SCIRKGEPCN--sSVPCCSGIcGYFNC--
>tr|R4IKK7|R4IKK7_CONEA O-superfamily conotoxin (Fragment) OS=Conus ebraeus OX=89425 GN=ED6 PE=2 SV=1
ACVNRGDPCQ--rTVRCCSRRcSINGC--
>tr|R4IKA1|R4IKA1_CONEA O-superfamily conotoxin (Fragment) OS=Conus ebraeus OX=89425 PE=2 SV=1
ACVNRGDPCQ--rTVRCCSRRcGVNSC--
>tr|A0A291C2L6|A0A291C2L6_CONPC Conotoxin OS=Conus praecellens OX=128530 PE=2 SV=1
ECIAGGSGCN--rNGACCSGVcFLGIC--
>sp|P0DJC7|CXT62_CONQU Conotoxin Qc6.2 OS=Conus quercinus OX=101313 PE=2 SV=1
DCQDSGVVCGFPkpEPHCCSGWCLFVC--
>tr|A0A291C2N6|A0A291C2N6_CONPC Conotoxin OS=Conus praecellens OX=128530 PE=2 SV=1
DCKSDGSLCY--sYEECCGGNcFIG-C--
>sp|D2Y499|COG1E_CONCL Conotoxin Cal6.1e OS=Californiconus californicus PE=2 SV=2
GCIGGGDPCEFHrGYTCCSEHCIIWVCA
>sp|D2Y496|COG1B_CONCL Conotoxin Cal6.1b OS=Californiconus californicus PE=2 SV=2
RCLAGSARCEFHkPSTCCSGHCIFWWCA
>sp|D6C4L2|CM65_CONCL Conotoxin Cl6.5 OS=Californiconus californicus PE=3 SV=1
KCIPDHHGCGLlHhSRYCCNGTCFFV-CI
>sp|D6C4K9|CO62B_CONCL Conotoxin Cl6.2 OS=Californiconus californicus PE=3 SV=1
NCIPKNHFCGLlHhSRNCCTPTCLIV-CF
>sp|P0CH13|CO7B_CONDE Conotoxin de7b OS=Conus delessertii PE=1 SV=1
DCIPGGENCDVFrPYRCCSGYCILLLCA
>sp|P0DL66|CO6A_CONTS Delta-conotoxin TsVIA OS=Conus tessulatus OX=101317 PE=1 SV=1 
-CAAFGSFCGLPgLVDCCSGRCFIVCL-
>sp|D2Y497|COG1C_CONCL Conotoxin Cal6.1c (Fragment) OS=Californiconus californicus OX=1736779 PE=2 SV=1
RCLAGSAPCEFHkRSTCCSGHCIIWWCA
