# Supplementary material for: δ‐Conotoxin Structure Prediction and Analysis through Large‐Scale Comparative and Deep Learning Modeling Approaches
Source: Adv Sci (Weinh). 2024 Jul 21;11(35):2404786. doi: 10.1002/advs.202404786 (PMC11425241; doi:10.1002/advs.202404786)
Supplement: Supplementary file 2 — Supporting Information [file ADVS-11-2404786-s001.gz › Data/Alphafold_results/TxVIB/msas/pdb70_hits.hhr]

Query         TxVIB 
Match_columns 27
No_of_seqs    1 out of 3
Neff          1
Searched_HMMs 80799
Date          Wed Sep 29 23:36:05 2021
Command       /usr/bin/hhsearch -i /tmp/tmpgck38aen/query.a3m -o /tmp/tmpgck38aen/output.hhr -maxseq 1000000 -d /mnt/pdb70_database_path/pdb70 

 No Hit                             Prob E-value P-value  Score    SS Cols Query HMM  Template HMM
  1 1RMK_A Mu-O-conotoxin MrVIB; b  97.5 5.2E-07 6.5E-12   41.8   0.0   27    1-27      1-31  (31)
  2 1G1Z_A CONOTOXIN EVIA; three d  97.3 1.7E-06 2.1E-11   40.9   0.0   25    1-25      2-29  (33)
  3 2N3P_A Asteropsin_G; KNOTTIN,   94.3  0.0086 1.1E-07   29.6   0.0   20    1-22      2-22  (32)
  4 1DKC_A ANTIFUNGAL PEPTIDE; THR  90.7     0.1 1.3E-06   26.4   0.0   23    1-23      2-26  (38)
  5 1Q3J_A ALO3; knottin, cystine-  90.3    0.12 1.5E-06   26.0   0.0   22    2-23      1-24  (36)
  6 2N8H_A conotoxin-muOxi-GVIIJ;   90.3    0.12 1.5E-06   26.6   0.0   21    2-22      3-23  (35)
  7 2MAU_A Wrightide R1; cystine k  90.2    0.13 1.6E-06   25.8   0.0   19    2-21      1-20  (30)
  8 4BFH_A WRIGHTIDE R1; HYDROLASE  90.2    0.13 1.6E-06   25.8   0.0   19    2-21      1-20  (30)
  9 2LZY_A ABU8-3; KNOTTIN, SPONGE  89.2    0.18 2.2E-06   25.2   0.0   22    1-22      2-24  (35)
 10 4AOR_F CATIONIC TRYPSIN (E.C.3  87.4     0.3 3.7E-06   25.3   0.0   22    1-22      3-26  (37)
 11 4AOQ_F CATIONIC TRYPSIN (E.C.3  87.3     0.3 3.8E-06   25.2   0.0   22    1-22      3-26  (37)
 12 6PX7_A Venom polypeptide; disu  80.0     1.1 1.4E-05   22.0   0.0   23    1-24      6-28  (34)
 13 5XBD_A pB1; Disulfide bond, Pe  77.9     1.5 1.8E-05   22.2   0.0   23    1-23      1-24  (36)
 14 2MM6_A entity; HYDROLASE INHIB  72.8     2.6 3.2E-05   21.2   0.0   20    2-21      1-21  (30)
 15 2MI9_A alpha amylase inhibitor  71.8     2.8 3.5E-05   21.0   0.0   20    2-21      1-21  (30)
 16 2MM5_A entity; HYDROLASE INHIB  69.2     3.5 4.3E-05   20.3   0.0   20    2-21      1-21  (30)
 17 3Q8J_A Asteropsin A; cystine k  63.8     5.3 6.6E-05   20.8   0.0   18    2-19      3-20  (37)
 18 5O0U_A Beta/omega-theraphotoxi  58.1     7.9 9.8E-05   18.3   0.0   17    2-19      2-18  (30)
 19 6CNU_B JzTx-V(D), JzTx-V; inhi  56.5     8.8 0.00011   18.3   0.0   17    2-19      3-19  (31)
 20 2MQU_A toxin Hm-3; spider toxi  49.2      14 0.00017   19.0   0.0   22    1-22      1-24  (35)
 21 1EMX_A HETEROPODATOXIN 2; toxi  44.0      19 0.00023   16.8   0.0   17    2-19      3-19  (30)
 22 2MYH_A Omega-Tbo-IT1 toxin; cy  35.5      31 0.00039   18.3   0.0   19    4-22      3-26  (41)
 23 2MFS_A Ep-AMP1; cystine-knot,   34.1      34 0.00043   17.6   0.0   18    2-19      1-19  (35)
 24 6CEG_A conotoxin MoVIB; conoto  33.9      35 0.00043   17.2   0.0   18    2-19      1-18  (30)
 25 5IX5_A Antibacterial factor-re  32.0      39 0.00049   19.1   0.0   11   13-23     30-40  (68)
 26 2D56_A ASABF; ANTIBACTERIAL PE  31.4      41 0.00051   18.1   0.0   11   13-23     29-39  (53)
 27 2MFJ_A Blo t 19; Allergen, Ant  30.1      44 0.00055   18.8   0.0   11   13-23     32-42  (68)
 28 1EIT_A MU-AGATOXIN-I; NEUROTOX  27.4      53 0.00066   17.0   0.0   18    2-19      2-19  (37)
 29 6CEI_A G117; Conotoxin Conus G  27.0      55 0.00068   15.6   0.0   20    2-21      1-24  (32)
 30 1V91_A Delta-palutoxin IT2; Ne  26.3      57 0.00071   17.0   0.0   20    2-21      2-23  (38)
 31 1MG1_A HTLV-1 GP21 ECTODOMAIN   25.7      59 0.00074   19.0   0.0   16    4-19    417-432 (450)
 32 5LAH_A tau-AnmTx Ueq 12-1; PRO  25.7      60 0.00074   17.6   0.0    9    9-17     35-43  (45)
 33 1MOF_A MOLONEY MURINE LEUKEMIA  23.1      72 0.00089   16.4   0.0   15    4-18     38-52  (55)
 34 2XZ3_A MALTOSE ABC TRANSPORTER  22.2      77 0.00095   18.6   0.0   14    7-20    427-440 (463)
 35 1KQI_A ACTX-Hi:OB4219; Hadrony  22.0      78 0.00097   16.5   0.0   21    1-21      1-23  (38)
 36 2I1T_A Jingzhaotoxin-3; Jingzh  21.5      81   0.001   15.2   0.0   18    2-19      4-21  (36)
 37 5EPM_D antibody Fab fragment h  20.3      89  0.0011   15.1   0.0   19    1-19      1-19  (33)

No 1
>1RMK_A Mu-O-conotoxin MrVIB; beta sheet, cystine knot, TOXIN; NMR {Conus marmoreus} SCOP: g.3.6.1
Probab=97.50  E-value=5.2e-07  Score=41.81  Aligned_cols=27  Identities=41%  Similarity=0.823  Sum_probs=25.0  Template_Neff=5.400

Q TxVIB             1 WCKQSGEMCNVL---DQNCCDG-YCIVFVCT   27 (27)
Q Consensus         1 wckqsgemcnvl---dqnccdg-ycivfvct   27 (27)
                      +|++.||+|+++   +++|||| ||+|++|+
T Consensus         1 ~C~~~ge~C~~~~~~~~~CCsg~~C~~~~C~   31 (31)
T 1RMK_A            1 ACSKKWEYCIVPILGFVYCCPGLICGPFVCV   31 (31)
T ss_dssp             CEECTTSCCCCCTTCCCEESTTCCBCSSSBC
T ss_pred             CCcCCCccCCccccCcCccccCCeeEEEEeC
Confidence            589999999999   8999999 99999874


No 2
>1G1Z_A CONOTOXIN EVIA; three disulfide linkages, cis/trans isomerism; HET: NH2, HYP; NMR {N/A} SCOP: g.3.6.1
Probab=97.30  E-value=1.7e-06  Score=40.91  Aligned_cols=25  Identities=24%  Similarity=0.697  Sum_probs=23.4  Template_Neff=5.100

Q TxVIB             1 WCKQSGEMCNVL---DQNCCDGYCIVFV   25 (27)
Q Consensus         1 wckqsgemcnvl---dqnccdgycivfv   25 (27)
                      +|++.||+|+++   +++||||||+|++
T Consensus         2 ~C~~~Ge~C~~~~~~~~~CCsG~C~~vc   29 (33)
T 1G1Z_A            2 DCIKPYGFCSLPILKNGLCCSGACVGVC   29 (33)
T ss_dssp             CCBCTTSBCCSSCSSCSCBTTBEESSBE
T ss_pred             CCcCCCCcCCCcccCCCCcccCceEEEE
Confidence            589999999999   8999999999986


No 3
>2N3P_A Asteropsin_G; KNOTTIN, SPONGE, TOXIN; HET: PCA; NMR {Asteropus}
Probab=94.25  E-value=0.0086  Score=29.59  Aligned_cols=20  Identities=50%  Similarity=1.391  Sum_probs=14.8  Template_Neff=3.100

Q TxVIB             1 WCKQSGEMCNVLDQNCCDG-YCI   22 (27)
Q Consensus         1 wckqsgemcnvldqnccdg-yci   22 (27)
                      +|...|+.|  ....||.| .|.
T Consensus         2 wCp~~G~sC--~~~pCCpGl~C~   22 (32)
T 2N3P_A            2 WCAEEGESC--EVYPCCDGLICY   22 (32)
T ss_dssp             CSCCBTSBC--SSSCCSSSCEEE
T ss_pred             CCCCCCCcc--ccccCCCCCeec
Confidence            478899999  33699988 454


No 4
>1DKC_A ANTIFUNGAL PEPTIDE; THREE-STRANDS BETA SHEET, ANTIFUNGAL PROTEIN; NMR {Phytolacca americana} SCOP: g.3.4.2
Probab=90.67  E-value=0.1  Score=26.44  Aligned_cols=23  Identities=35%  Similarity=0.950  Sum_probs=19.7  Template_Neff=3.400

Q TxVIB             1 WCKQSGEMCNVL--DQNCCDGYCIV   23 (27)
Q Consensus         1 wckqsgemcnvl--dqnccdgyciv   23 (27)
                      .|++.|..|...  .++||||+|+-
T Consensus         2 ~cI~nG~~Ck~dGs~g~CcSGfC~q   26 (38)
T 1DKC_A            2 GCIKNGGRCNASAGPPYCCSSYCFQ   26 (38)
T ss_dssp             CCCSSSEEECTTSCCCCCSSSEEEE
T ss_pred             CcccCCCCcCCCCCCCcccceeeEE
Confidence            488899999877  89999999974


No 5
>1Q3J_A ALO3; knottin, cystine-knot, ANTIFUNGAL PROTEIN; NMR {N/A} SCOP: g.3.4.2
Probab=90.27  E-value=0.12  Score=26.00  Aligned_cols=22  Identities=41%  Similarity=1.096  Sum_probs=18.4  Template_Neff=3.300

Q TxVIB             2 CKQSGEMCNVL--DQNCCDGYCIV   23 (27)
Q Consensus         2 ckqsgemcnvl--dqnccdgyciv   23 (27)
                      |++.|..|...  .++||||+|+-
T Consensus         1 CI~~G~~Ck~dgs~g~C~SG~C~q   24 (36)
T 1Q3J_A            1 CIKNGNGCQPNGSQGNCCSGYCHK   24 (36)
T ss_dssp             CCSSSSEEESSCSSCCCTTSCEEC
T ss_pred             CCCCCCccCCCCCCCccCcceeee
Confidence            67888888876  89999999963


No 6
>2N8H_A conotoxin-muOxi-GVIIJ; inhibitor cysteine knot, Toxin; HET: HYP; NMR {N/A}
Probab=90.26  E-value=0.12  Score=26.58  Aligned_cols=21  Identities=38%  Similarity=1.134  Sum_probs=17.3  Template_Neff=1.300

Q TxVIB             2 CKQSGEMCNVLDQNCCDGYCI   22 (27)
Q Consensus         2 ckqsgemcnvldqnccdgyci   22 (27)
                      |-+.+..|+-..-.||||.|.
T Consensus         3 cg~p~atcgkl~l~ccsg~c~   23 (35)
T 2N8H_A            3 CGDPGATCGKLRLYCCSGFCD   23 (35)
T ss_dssp             CBCTTSBCSSSSCCBSSSCEE
T ss_pred             CCCCCCccceEEEEechhhch
Confidence            566778888888899999885


No 7
>2MAU_A Wrightide R1; cystine knot, alpha amylase inhibitor; NMR {Wrightia religiosa}
Probab=90.16  E-value=0.13  Score=25.77  Aligned_cols=19  Identities=53%  Similarity=1.300  Sum_probs=13.3  Template_Neff=1.700

Q TxVIB             2 CKQSGEMCNVLDQNCCDG-YC   21 (27)
Q Consensus         2 ckqsgemcnvldqnccdg-yc   21 (27)
                      |++.|+.|++. ..||.. +|
T Consensus         1 C~~~g~~C~v~-nQCCDPy~C   20 (30)
T 2MAU_A            1 CAQKGEYCSVY-LQCCDPYHC   20 (30)
T ss_dssp             CBCSSSEECSS-SCBCTTCCB
T ss_pred             CCcccceeecc-eecCCcccc
Confidence            67889999765 456665 44


No 8
>4BFH_A WRIGHTIDE R1; HYDROLASE INHIBITOR, INSECT ALPHA-AMYLASE INHIBITOR; 1.25A {WRIGHTIA RELIGIOSA}
Probab=90.16  E-value=0.13  Score=25.77  Aligned_cols=19  Identities=53%  Similarity=1.300  Sum_probs=13.3  Template_Neff=1.700

Q TxVIB             2 CKQSGEMCNVLDQNCCDG-YC   21 (27)
Q Consensus         2 ckqsgemcnvldqnccdg-yc   21 (27)
                      |++.|+.|++. ..||.. +|
T Consensus         1 C~~~g~~C~v~-nQCCDPy~C   20 (30)
T 4BFH_A            1 CAQKGEYCSVY-LQCCDPYHC   20 (30)
T ss_dssp             CBCTTSEECSS-SCBCTTCCB
T ss_pred             CCcccceeecc-eecCCcccc
Confidence            67889999765 456665 44


No 9
>2LZY_A ABU8-3; KNOTTIN, SPONGE, TOXIN; HET: PCA; NMR {Asteropus}
Probab=89.20  E-value=0.18  Score=25.22  Aligned_cols=22  Identities=41%  Similarity=0.878  Sum_probs=18.0  Template_Neff=3.400

Q TxVIB             1 WCKQSGEMCNVLDQNCCDG-YCI   22 (27)
Q Consensus         1 wckqsgemcnvldqnccdg-yci   22 (27)
                      +|...||.|+.....||.| .|.
T Consensus         2 ~C~~~Ge~C~~~f~~CCpG~~C~   24 (35)
T 2LZY_A            2 DCPGEGEQCDVEFNPCCPPLTCI   24 (35)
T ss_dssp             CCCCTTSEEESSSCCCCSSCEEE
T ss_pred             CCCCCCCCCCCCCccCCCCCeec
Confidence            4788999999987899988 443


No 10
>4AOR_F CATIONIC TRYPSIN (E.C.3.4.21.4), TRYPSIN INHIBITOR; HYDROLASE-INHIBITOR COMPLEX, MINIPROTEIN SCAFFOLD, KNOTTINS; HET: GOL, MES, IMD; 1.702A {BOS TAURUS}
Probab=87.40  E-value=0.3  Score=25.28  Aligned_cols=22  Identities=36%  Similarity=1.128  Sum_probs=18.0  Template_Neff=2.000

Q TxVIB             1 WCKQSGEMCNVL--DQNCCDGYCI   22 (27)
Q Consensus         1 wckqsgemcnvl--dqnccdgyci   22 (27)
                      .|.+.|..|..+  ...||||.|+
T Consensus         3 ~C~psG~iCs~~gp~e~CCSgsCV   26 (37)
T 4AOR_F            3 KCSPSGAICSGFGPPEQCCSGACV   26 (37)
T ss_dssp             -CBCTTCEECTTSCGGGBTTSCEE
T ss_pred             ccCCCCcccCCCCCchhccCCccc
Confidence            478889999765  7799999996


No 11
>4AOQ_F CATIONIC TRYPSIN (E.C.3.4.21.4), TRYPSIN INHIBITOR; HYDROLASE-INHIBITOR COMPLEX, MINIPROTEIN SCAFFOLD, KNOTTINS; HET: 1PE; 2.0A {BOS TAURUS}
Probab=87.31  E-value=0.3  Score=25.24  Aligned_cols=22  Identities=36%  Similarity=1.079  Sum_probs=18.1  Template_Neff=2.000

Q TxVIB             1 WCKQSGEMCNVL--DQNCCDGYCI   22 (27)
Q Consensus         1 wckqsgemcnvl--dqnccdgyci   22 (27)
                      .|.+.|..|...  ...||||.|+
T Consensus         3 ~C~psG~iCs~~gp~e~CCSgsCV   26 (37)
T 4AOQ_F            3 KCSPSGAICSGAGPPEQCCSGACV   26 (37)
T ss_dssp             CCBCTTSEECTTSCGGGBTTSCEE
T ss_pred             ccCCCCcccCCCCCchhccCCccc
Confidence            478889999764  7799999996


No 12
>6PX7_A Venom polypeptide; disulfide-rich, assassin-fly, knottin, ultra-stable peptide; NMR {Dolopus genitalis}
Probab=79.99  E-value=1.1  Score=22.02  Aligned_cols=23  Identities=39%  Similarity=1.083  Sum_probs=18.8  Template_Neff=3.800

Q TxVIB             1 WCKQSGEMCNVLDQNCCDGYCIVF   24 (27)
Q Consensus         1 wckqsgemcnvldqnccdgycivf   24 (27)
                      .|.+.|++|... ..|||..|..+
T Consensus         6 ~C~~vGe~C~~~-~dCCSkrC~~y   28 (34)
T 6PX7_A            6 QCKKIGEHCYVA-DECCSKRCLFY   28 (34)
T ss_dssp             CSCCTTCBCSST-TTSTTSCCCTT
T ss_pred             hccccCCccccc-ccccccccccc
Confidence            477889999776 78999999865


No 13
>5XBD_A pB1; Disulfide bond, Pereskia bleo, Cystein-rich; HET: PCA; NMR {Pereskia bleo}
Probab=77.91  E-value=1.5  Score=22.16  Aligned_cols=23  Identities=30%  Similarity=1.012  Sum_probs=18.6  Template_Neff=3.200

Q TxVIB             1 WCKQSGEMCNVL-DQNCCDGYCIV   23 (27)
Q Consensus         1 wckqsgemcnvl-dqnccdgyciv   23 (27)
                      +|++.|..|..- .++||||+|+-
T Consensus         1 ~Ci~nG~~CkdgS~G~CcSGfC~q   24 (36)
T 5XBD_A            1 XCKPNGAKCTEISIPPCCSNFCLR   24 (36)
T ss_dssp             CCCCSSCCBBTTBCCCCSSSBCCC
T ss_pred             CCCCCCCcccCCCCCCccCceeeE
Confidence            588899999833 77899999974


No 14
>2MM6_A entity; HYDROLASE INHIBITOR; NMR {Allatide scholaris}
Probab=72.80  E-value=2.6  Score=21.16  Aligned_cols=20  Identities=35%  Similarity=0.991  Sum_probs=15.7  Template_Neff=1.700

Q TxVIB             2 CKQSGEMCNVLDQNCCDG-YC   21 (27)
Q Consensus         2 ckqsgemcnvldqnccdg-yc   21 (27)
                      |++.|+.||.....||.. +|
T Consensus         1 C~~~g~~Cdgv~nQCCdPy~C   21 (30)
T 2MM6_A            1 CRPYGYRCDGVINQCCDPYHC   21 (30)
T ss_pred             CCCccccccchhhccCCcccc
Confidence            678899998887778876 44


No 15
>2MI9_A alpha amylase inhibitor; conformations, HYDROLASE INHIBITOR; NMR {Allamanda cathartica}
Probab=71.75  E-value=2.8  Score=21.03  Aligned_cols=20  Identities=30%  Similarity=0.853  Sum_probs=15.9  Template_Neff=1.600

Q TxVIB             2 CKQSGEMCNVLDQNCCDG-YC   21 (27)
Q Consensus         2 ckqsgemcnvldqnccdg-yc   21 (27)
                      |++.|+.||.....||.. +|
T Consensus         1 C~~~g~~Cdgv~nQCCdPy~C   21 (30)
T 2MI9_A            1 CIAHYGKCDGIINQCCDPWLC   21 (30)
T ss_dssp             CCCTTCBCCSSCCCCCSSSCE
T ss_pred             CccccceecchhcccCCceec
Confidence            678899998887778876 44


No 16
>2MM5_A entity; HYDROLASE INHIBITOR; NMR {Allatide scholaris}
Probab=69.22  E-value=3.5  Score=20.33  Aligned_cols=20  Identities=35%  Similarity=1.046  Sum_probs=14.6  Template_Neff=2.800

Q TxVIB             2 CKQSGEMCNVLDQNCCDG-YC   21 (27)
Q Consensus         2 ckqsgemcnvldqnccdg-yc   21 (27)
                      |.+.++.|+.....||+| +|
T Consensus         1 Cv~~~~~C~~w~~~CCdgyyC   21 (30)
T 2MM5_A            1 CVPQYGVCDGIINQCCDPYYC   21 (30)
T ss_dssp             CCCSSCBCCCSSSSSCTTCCE
T ss_pred             CCCCCcccchhccccCCCeee
Confidence            567788896664669998 44


No 17
>3Q8J_A Asteropsin A; cystine knot, marine sponge, MARINE; HET: MOH; 0.87A {Asteropus}
Probab=63.84  E-value=5.3  Score=20.81  Aligned_cols=18  Identities=50%  Similarity=1.043  Sum_probs=14.9  Template_Neff=1.000

Q TxVIB             2 CKQSGEMCNVLDQNCCDG   19 (27)
Q Consensus         2 ckqsgemcnvldqnccdg   19 (27)
                      |.-.||.|+..+..||.|
T Consensus         3 cafegescnvqfypccpg   20 (37)
T 3Q8J_A            3 CAFEGESCNVQFYPCCPG   20 (37)
T ss_dssp             CBCTTSEEETTTBCBCTT
T ss_pred             CccccccceeeEEccCCC
Confidence            556789999988999987


No 18
>5O0U_A Beta/omega-theraphotoxin-Tp2a; Inhibitor cystine knot, ion channel; 0.99A {N/A}
Probab=58.14  E-value=7.9  Score=18.32  Aligned_cols=17  Identities=29%  Similarity=1.034  Sum_probs=12.4  Template_Neff=4.400

Q TxVIB             2 CKQSGEMCNVLDQNCCDG   19 (27)
Q Consensus         2 ckqsgemcnvldqnccdg   19 (27)
                      |......|+. ...||+|
T Consensus         2 C~g~~~~C~~-~~~CC~g   18 (30)
T 5O0U_A            2 CQKWMWTCDS-ERKCCEG   18 (30)
T ss_dssp             CBCTTSBCCS-SSCBCTT
T ss_pred             CccchhcCCC-CCcccCC
Confidence            5556667877 7888887


No 19
>6CNU_B JzTx-V(D), JzTx-V; inhibitor cysteine knot, TOXIN; HET: DLY, F9D, GOL, MSE, DLE, DTR, SO4, DGL, DTH, DAL, DAR, DCY, DSN; 1.05A {N/A}
Probab=56.49  E-value=8.8  Score=18.33  Aligned_cols=17  Identities=29%  Similarity=0.954  Sum_probs=12.4  Template_Neff=4.300

Q TxVIB             2 CKQSGEMCNVLDQNCCDG   19 (27)
Q Consensus         2 ckqsgemcnvldqnccdg   19 (27)
                      |......|+. ...||+|
T Consensus         3 C~g~~~~C~~-~~~CC~g   19 (31)
T 6CNU_B            3 CQKWMWTCDS-ARACCEG   19 (31)
T ss_dssp             SBCTTSBCBT-TBCBCTT
T ss_pred             CccccccCCC-CCcccCC
Confidence            5556667877 7888887


No 20
>2MQU_A toxin Hm-3; spider toxins, voltage-gated sodium channels; NMR {Heriaeus melloteei}
Probab=49.24  E-value=14  Score=18.95  Aligned_cols=22  Identities=23%  Similarity=0.679  Sum_probs=18.6  Template_Neff=2.300

Q TxVIB             1 WCKQSGEMCNVL-DQNCCDG-YCI   22 (27)
Q Consensus         1 wckqsgemcnvl-dqnccdg-yci   22 (27)
                      +|++.++.|... .+.||+| +|-
T Consensus         1 gCi~~~k~Ca~wSGP~CC~gl~Ck   24 (35)
T 2MQU_A            1 GCIAKNKECAWFSGEWCCGALSCK   24 (35)
T ss_dssp             CCBCTTSBCCTTSSCCBSTTCCEE
T ss_pred             CCccCCCccccccCCcccCceEEE
Confidence            488999999986 8999999 663


No 21
>1EMX_A HETEROPODATOXIN 2; toxin; NMR {Heteropoda venatoria} SCOP: g.3.6.2
Probab=44.04  E-value=19  Score=16.76  Aligned_cols=17  Identities=29%  Similarity=1.009  Sum_probs=11.4  Template_Neff=4.900

Q TxVIB             2 CKQSGEMCNVLDQNCCDG   19 (27)
Q Consensus         2 ckqsgemcnvldqnccdg   19 (27)
                      |......|.. ...||++
T Consensus         3 C~~~~~~C~~-~~~CC~~   19 (30)
T 1EMX_A            3 CGKLFSGCDT-NADCCEG   19 (30)
T ss_dssp             CCCTTCTTCS-TTCCCTT
T ss_pred             cccccccCCC-CCCCCCC
Confidence            4455556766 7788887


No 22
>2MYH_A Omega-Tbo-IT1 toxin; cystine knot inhibitor, ICK, Toxin; NMR {Tibellus oblongus}
Probab=35.54  E-value=31  Score=18.31  Aligned_cols=19  Identities=37%  Similarity=0.992  Sum_probs=12.3  Template_Neff=1.000

Q TxVIB             4 QSGEMCNVL-----DQNCCDGYCI   22 (27)
Q Consensus         4 qsgemcnvl-----dqnccdgyci   22 (27)
                      ...|-|+..     .+.||.|.|+
T Consensus         3 sknercgnalygtkgpgccngkci   26 (41)
T 2MYH_A            3 SKNERCGNALYGTKGPGCCNGKCI   26 (41)
T ss_dssp             CTTCBCCBGGGTBCCCCBSSSCEE
T ss_pred             ccCccccccccCCCCCCccCCeEE
Confidence            344555543     6789999775


No 23
>2MFS_A Ep-AMP1; cystine-knot, ANTIMICROBIAL PROTEIN; NMR {N/A}
Probab=34.09  E-value=34  Score=17.56  Aligned_cols=18  Identities=33%  Similarity=0.940  Sum_probs=15.8  Template_Neff=2.200

Q TxVIB             2 CKQSGEMCNVL-DQNCCDG   19 (27)
Q Consensus         2 ckqsgemcnvl-dqnccdg   19 (27)
                      |...|++|+.. .++|||+
T Consensus         1 Cv~~G~yCN~~fGP~CCs~   19 (35)
T 2MFS_A            1 CVLIGQRCDNDRGPRCCSG   19 (35)
T ss_dssp             CBCTTSBCCTTTSCCBCTT
T ss_pred             CCccCCccccccCCCccCC
Confidence            56789999987 8999998


No 24
>6CEG_A conotoxin MoVIB; conotoxin, omega-conotoxin, Ca2+ channel inhbitor; HET: HYP; NMR {N/A}
Probab=33.89  E-value=35  Score=17.16  Aligned_cols=18  Identities=33%  Similarity=0.951  Sum_probs=15.3  Template_Neff=1.700

Q TxVIB             2 CKQSGEMCNVLDQNCCDG   19 (27)
Q Consensus         2 ckqsgemcnvldqnccdg   19 (27)
                      |.+.|.+|.....+||+.
T Consensus         1 Ck~PGs~Cs~s~~~CCts   18 (30)
T 6CEG_A            1 CKPPGSKCSPSMRDCCTT   18 (30)
T ss_dssp             CBCTTCBCCTTTTCBSSC
T ss_pred             CCCCCCCCChhHhhchhh
Confidence            567899999989999975


No 25
>5IX5_A Antibacterial factor-related peptide 2; antimicrobial peptide, CYANA 2.1, ANTIBIOTIC; NMR {Caenorhabditis elegans}
Probab=32.02  E-value=39  Score=19.08  Aligned_cols=11  Identities=45%  Similarity=0.770  Sum_probs=7.8  Template_Neff=3.200

Q TxVIB            13 DQNCCDGYCIV   23 (27)
Q Consensus        13 dqnccdgyciv   23 (27)
                      .|+|=.|+|..
T Consensus        30 ~QnC~tG~C~~   40 (68)
T 5IX5_A           30 MQNCGTGSCKK   40 (68)
T ss_dssp             TTTCSBCCEEE
T ss_pred             cccCCCCccEE
Confidence            67887777753


No 26
>2D56_A ASABF; ANTIBACTERIAL PEPTIDE, CYSTINE STABILIZED ALPHA-BETA; NMR {Ascaris suum}
Probab=31.36  E-value=41  Score=18.06  Aligned_cols=11  Identities=45%  Similarity=0.697  Sum_probs=7.4  Template_Neff=3.600

Q TxVIB            13 DQNCCDGYCIV   23 (27)
Q Consensus        13 dqnccdgyciv   23 (27)
                      .|+|=.|+|..
T Consensus        29 ~qnC~tG~C~~   39 (53)
T 2D56_A           29 FQNCGTGHCEK   39 (53)
T ss_dssp             TTTSCCEEEEC
T ss_pred             hccCCCCccEE
Confidence            67777777753


No 27
>2MFJ_A Blo t 19; Allergen, Anti-microbial Protein; NMR {Blomia tropicalis}
Probab=30.12  E-value=44  Score=18.83  Aligned_cols=11  Identities=45%  Similarity=0.688  Sum_probs=7.6  Template_Neff=3.300

Q TxVIB            13 DQNCCDGYCIV   23 (27)
Q Consensus        13 dqnccdgyciv   23 (27)
                      .|+|=.|+|..
T Consensus        32 ~QnCgtG~Ce~   42 (68)
T 2MFJ_A           32 FQNCGTGHCER   42 (68)
T ss_dssp             HTTEEEEEEEE
T ss_pred             hccCCCCccEE
Confidence            67777777753


No 28
>1EIT_A MU-AGATOXIN-I; NEUROTOXIN, EXCITATORY INSECT TOXIN; NMR {Agelenopsis aperta} SCOP: g.3.6.2
Probab=27.40  E-value=53  Score=17.03  Aligned_cols=18  Identities=28%  Similarity=0.881  Sum_probs=12.8  Template_Neff=2.300

Q TxVIB             2 CKQSGEMCNVLDQNCCDG   19 (27)
Q Consensus         2 ckqsgemcnvldqnccdg   19 (27)
                      |...++-|..-...||.|
T Consensus         2 Cv~e~~~CadW~g~CC~g   19 (37)
T 1EIT_A            2 CVPENGHCRDWYDECCEG   19 (37)
T ss_dssp             CBCTTCCCCSSSSCBCTT
T ss_pred             CCccccccccccCcccCC
Confidence            566677777665578887


No 29
>6CEI_A G117; Conotoxin Conus Geographus disulfide-rich peptide; NMR {N/A}
Probab=26.97  E-value=55  Score=15.57  Aligned_cols=20  Identities=35%  Similarity=0.869  Sum_probs=12.9  Template_Neff=4.600

Q TxVIB             2 CKQSGEMCNVL----DQNCCDGYC   21 (27)
Q Consensus         2 ckqsgemcnvl----dqnccdgyc   21 (27)
                      |...|+.|...    ..+||-|.|
T Consensus         1 c~~~g~~C~~~sdCCg~lCC~g~C   24 (32)
T 6CEI_A            1 CAVTHEKCSDDYDCCGSLCCVGIC   24 (32)
T ss_dssp             CBCTTSBCSSGGGBSTTCEESSBE
T ss_pred             CCcCCCccCCcCCcCccccccccc
Confidence            45678888766    555665555


No 30
>1V91_A Delta-palutoxin IT2; Neurotoxin, Ionic channel inhibitor, Amidation; HET: NH2; NMR {Paracoelotes luctuosus}
Probab=26.28  E-value=57  Score=16.99  Aligned_cols=20  Identities=45%  Similarity=1.290  Sum_probs=14.0  Template_Neff=2.300

Q TxVIB             2 CKQSGEMCNVL-DQNCCDG-YC   21 (27)
Q Consensus         2 ckqsgemcnvl-dqnccdg-yc   21 (27)
                      |...++-|..- .+.||.| +|
T Consensus         2 Cv~e~~~CadW~gp~CC~gyyC   23 (38)
T 1V91_A            2 CVGDGQRCASWSGPYCCDGYYC   23 (38)
T ss_dssp             CBCSSEECSTTTCSCBCSSCEE
T ss_pred             CCccccccccccCCcccCCeeE
Confidence            56667777666 5679998 44


No 31
>1MG1_A HTLV-1 GP21 ECTODOMAIN - MALTOSE-BINDING; HUMAN T CELL LEUKEMIA VIRUS; HET: MAL; 2.5A {Human T-lymphotropic virus 1} SCOP: c.94.1.1, h.3.2.1
Probab=25.75  E-value=59  Score=19.02  Aligned_cols=16  Identities=31%  Similarity=0.922  Sum_probs=12.3  Template_Neff=10.500

Q TxVIB             4 QSGEMCNVLDQNCCDG   19 (27)
Q Consensus         4 qsgemcnvldqnccdg   19 (27)
                      +.|..|..+...||..
T Consensus       417 ~~g~~c~~~~~~cc~~  432 (450)
T 1MG1_A          417 EQGGLCKALQEQCCFL  432 (450)
T ss_dssp             GGTHHHHHTTSCCCCC
T ss_pred             hhCChhHHcCCeeeEE
Confidence            4577888888888854


No 32
>5LAH_A tau-AnmTx Ueq 12-1; PROTEIN, sea anemone, antimicrobial peptide; NMR {Urticina eques}
Probab=25.68  E-value=60  Score=17.55  Aligned_cols=9  Identities=33%  Similarity=1.331  Sum_probs=3.9  Template_Neff=1.000

Q TxVIB             9 CNVLDQNCC   17 (27)
Q Consensus         9 cnvldqncc   17 (27)
                      |+.....||
T Consensus        35 cdasgdrcc   43 (45)
T 5LAH_A           35 CDASGDRCC   43 (45)
T ss_dssp             CSSTTCEEE
T ss_pred             ccCCCCccc
Confidence            444434443


No 33
>1MOF_A MOLONEY MURINE LEUKEMIA VIRUS P15; GLYCOPROTEIN, COAT PROTEIN, POLYPROTEIN, TRANSMEMBRANE; 1.7A {Moloney murine leukemia virus} SCOP: h.3.2.1
Probab=23.13  E-value=72  Score=16.38  Aligned_cols=15  Identities=27%  Similarity=0.804  Sum_probs=11.3  Template_Neff=5.300

Q TxVIB             4 QSGEMCNVLDQNCCD   18 (27)
Q Consensus         4 qsgemcnvldqnccd   18 (27)
                      +.|..|..+...||.
T Consensus        38 ~~Gg~C~~~~~~CC~   52 (55)
T 1MOF_A           38 KEGGLCAALKEECAF   52 (55)
T ss_dssp             GGTCHHHHHTSCCCC
T ss_pred             hhCCchHHcCCccce
Confidence            457788888888885


No 34
>2XZ3_A MALTOSE ABC TRANSPORTER PERIPLASMIC PROTEIN; VIRAL PROTEIN, VIRAL MEMBRANE FUSION; HET: EDO, MAL; 1.95A {ESCHERICHIA COLI, BOVINE LEUKEMIA VIRUS}
Probab=22.17  E-value=77  Score=18.65  Aligned_cols=14  Identities=21%  Similarity=0.755  Sum_probs=11.2  Template_Neff=10.500

Q TxVIB             7 EMCNVLDQNCCDGY   20 (27)
Q Consensus         7 emcnvldqnccdgy   20 (27)
                      ..|..+...||..+
T Consensus       427 ~~~~~~~~~cc~~~  440 (463)
T 2XZ3_A          427 SLCPTINEPCCFLR  440 (463)
T ss_dssp             CHHHHHTCCCCCCC
T ss_pred             ccHHHcCCceeeEE
Confidence            88888888898654


No 35
>1KQI_A ACTX-Hi:OB4219; Hadronyche infensa, funnel web, spider; NMR {Hadronyche infensa} SCOP: g.3.6.2
Probab=21.96  E-value=78  Score=16.47  Aligned_cols=21  Identities=24%  Similarity=0.771  Sum_probs=14.9  Template_Neff=2.400

Q TxVIB             1 WCKQSGEMCNVL-DQNCCDG-YC   21 (27)
Q Consensus         1 wckqsgemcnvl-dqnccdg-yc   21 (27)
                      .|...++-|..- ...||+| +|
T Consensus         1 ~C~~e~~~Cadwsgp~CC~g~yC   23 (38)
T 1KQI_A            1 KCLAEAADCSPWSGDSCCKPYLC   23 (38)
T ss_dssp             CCBCTTEECCSSSSCCBCTTCEE
T ss_pred             CccccccccCcCcCCcccCCeeE
Confidence            366777788766 5569998 44


No 36
>2I1T_A Jingzhaotoxin-3; Jingzhaotoxin-III, Kv2.1 channel, Nav channel; NMR {Chilobrachys jingzhao}
Probab=21.46  E-value=81  Score=15.16  Aligned_cols=18  Identities=28%  Similarity=0.591  Sum_probs=11.7  Template_Neff=4.900

Q TxVIB             2 CKQSGEMCNVLDQNCCDG   19 (27)
Q Consensus         2 ckqsgemcnvldqnccdg   19 (27)
                      |......|......||++
T Consensus         4 C~~~~~~C~~~~~~CC~~   21 (36)
T 2I1T_A            4 CGGFWWKCGRGKPPCCKG   21 (36)
T ss_pred             cccccCCCCCCCccCCCC
Confidence            445555666656788876


No 37
>5EPM_D antibody Fab fragment heavy chain; Ceratotoxin, random mutagenesis, Nav1.7 ion; HET: PCA; 1.75A {Mus musculus}
Probab=20.30  E-value=89  Score=15.08  Aligned_cols=19  Identities=21%  Similarity=0.560  Sum_probs=14.6  Template_Neff=4.300

Q TxVIB             1 WCKQSGEMCNVLDQNCCDG   19 (27)
Q Consensus         1 wckqsgemcnvldqnccdg   19 (27)
                      +|...+..|+.....||+|
T Consensus         1 ~C~g~~~~C~~~~~~CC~g   19 (33)
T 5EPM_D            1 DCLGMFKSCDPENDKCCKR   19 (33)
T ss_dssp             CCBCTTCBCCGGGCCBCTT
T ss_pred             CcccccccCCCCCCcccCC
Confidence            3666777888877889887
