# Supplementary material for: δ‐Conotoxin Structure Prediction and Analysis through Large‐Scale Comparative and Deep Learning Modeling Approaches
Source: Adv Sci (Weinh). 2024 Jul 21;11(35):2404786. doi: 10.1002/advs.202404786 (PMC11425241; doi:10.1002/advs.202404786)
Supplement: Supplementary file 2 — Supporting Information [file ADVS-11-2404786-s001.gz › Data/Alphafold_results/GmVIA/ranked_2.pdb]

ATOM      1  N   VAL A   1      10.538   5.432 -12.304  1.00 53.92           N  
ATOM      2  H   VAL A   1      10.001   6.037 -12.909  1.00 53.92           H  
ATOM      3  H2  VAL A   1      11.097   6.012 -11.695  1.00 53.92           H  
ATOM      4  H3  VAL A   1      11.153   4.857 -12.862  1.00 53.92           H  
ATOM      5  CA  VAL A   1       9.649   4.584 -11.472  1.00 53.92           C  
ATOM      6  HA  VAL A   1       8.970   4.018 -12.109  1.00 53.92           H  
ATOM      7  C   VAL A   1       8.843   5.522 -10.587  1.00 53.92           C  
ATOM      8  CB  VAL A   1      10.472   3.587 -10.628  1.00 53.92           C  
ATOM      9  HB  VAL A   1      11.036   4.129  -9.869  1.00 53.92           H  
ATOM     10  O   VAL A   1       9.469   6.318  -9.898  1.00 53.92           O  
ATOM     11  CG1 VAL A   1       9.567   2.564  -9.937  1.00 53.92           C  
ATOM     12 HG11 VAL A   1       8.878   3.063  -9.255  1.00 53.92           H  
ATOM     13 HG12 VAL A   1       8.999   1.992 -10.671  1.00 53.92           H  
ATOM     14 HG13 VAL A   1      10.172   1.874  -9.349  1.00 53.92           H  
ATOM     15  CG2 VAL A   1      11.473   2.817 -11.505  1.00 53.92           C  
ATOM     16 HG21 VAL A   1      10.962   2.316 -12.327  1.00 53.92           H  
ATOM     17 HG22 VAL A   1      11.970   2.057 -10.902  1.00 53.92           H  
ATOM     18 HG23 VAL A   1      12.254   3.472 -11.891  1.00 53.92           H  
ATOM     19  N   LYS A   2       7.503   5.552 -10.674  1.00 63.11           N  
ATOM     20  H   LYS A   2       7.016   4.843 -11.203  1.00 63.11           H  
ATOM     21  CA  LYS A   2       6.701   6.414  -9.781  1.00 63.11           C  
ATOM     22  HA  LYS A   2       7.019   7.448  -9.911  1.00 63.11           H  
ATOM     23  C   LYS A   2       6.985   5.999  -8.327  1.00 63.11           C  
ATOM     24  CB  LYS A   2       5.192   6.310 -10.085  1.00 63.11           C  
ATOM     25  HB2 LYS A   2       4.941   5.285 -10.357  1.00 63.11           H  
ATOM     26  HB3 LYS A   2       4.638   6.556  -9.179  1.00 63.11           H  
ATOM     27  O   LYS A   2       6.951   4.796  -8.062  1.00 63.11           O  
ATOM     28  CG  LYS A   2       4.731   7.280 -11.188  1.00 63.11           C  
ATOM     29  HG2 LYS A   2       4.920   8.302 -10.861  1.00 63.11           H  
ATOM     30  HG3 LYS A   2       5.301   7.090 -12.097  1.00 63.11           H  
ATOM     31  CD  LYS A   2       3.230   7.115 -11.488  1.00 63.11           C  
ATOM     32  HD2 LYS A   2       3.055   6.109 -11.869  1.00 63.11           H  
ATOM     33  HD3 LYS A   2       2.666   7.240 -10.564  1.00 63.11           H  
ATOM     34  CE  LYS A   2       2.749   8.148 -12.519  1.00 63.11           C  
ATOM     35  HE2 LYS A   2       2.896   9.145 -12.103  1.00 63.11           H  
ATOM     36  HE3 LYS A   2       3.369   8.068 -13.413  1.00 63.11           H  
ATOM     37  NZ  LYS A   2       1.318   7.957 -12.878  1.00 63.11           N  
ATOM     38  HZ1 LYS A   2       1.014   8.663 -13.533  1.00 63.11           H  
ATOM     39  HZ2 LYS A   2       0.729   8.026 -12.061  1.00 63.11           H  
ATOM     40  HZ3 LYS A   2       1.163   7.052 -13.300  1.00 63.11           H  
ATOM     41  N   PRO A   3       7.307   6.932  -7.416  1.00 79.04           N  
ATOM     42  CA  PRO A   3       7.557   6.581  -6.025  1.00 79.04           C  
ATOM     43  HA  PRO A   3       8.337   5.823  -5.964  1.00 79.04           H  
ATOM     44  C   PRO A   3       6.265   6.030  -5.417  1.00 79.04           C  
ATOM     45  CB  PRO A   3       8.047   7.867  -5.351  1.00 79.04           C  
ATOM     46  HB2 PRO A   3       7.725   7.934  -4.312  1.00 79.04           H  
ATOM     47  HB3 PRO A   3       9.134   7.915  -5.415  1.00 79.04           H  
ATOM     48  O   PRO A   3       5.214   6.662  -5.511  1.00 79.04           O  
ATOM     49  CG  PRO A   3       7.440   8.980  -6.206  1.00 79.04           C  
ATOM     50  HG2 PRO A   3       6.428   9.192  -5.862  1.00 79.04           H  
ATOM     51  HG3 PRO A   3       8.047   9.885  -6.180  1.00 79.04           H  
ATOM     52  CD  PRO A   3       7.386   8.373  -7.607  1.00 79.04           C  
ATOM     53  HD2 PRO A   3       6.515   8.754  -8.140  1.00 79.04           H  
ATOM     54  HD3 PRO A   3       8.300   8.617  -8.148  1.00 79.04           H  
ATOM     55  N   CYS A   4       6.342   4.835  -4.836  1.00 89.15           N  
ATOM     56  H   CYS A   4       7.234   4.364  -4.788  1.00 89.15           H  
ATOM     57  CA  CYS A   4       5.238   4.245  -4.093  1.00 89.15           C  
ATOM     58  HA  CYS A   4       4.298   4.620  -4.498  1.00 89.15           H  
ATOM     59  C   CYS A   4       5.302   4.682  -2.623  1.00 89.15           C  
ATOM     60  CB  CYS A   4       5.236   2.729  -4.311  1.00 89.15           C  
ATOM     61  HB2 CYS A   4       5.129   2.552  -5.381  1.00 89.15           H  
ATOM     62  HB3 CYS A   4       4.344   2.322  -3.834  1.00 89.15           H  
ATOM     63  O   CYS A   4       6.383   4.924  -2.076  1.00 89.15           O  
ATOM     64  SG  CYS A   4       6.696   1.808  -3.744  1.00 89.15           S  
ATOM     65  N   ARG A   5       4.139   4.827  -1.986  1.00 89.68           N  
ATOM     66  H   ARG A   5       3.287   4.636  -2.494  1.00 89.68           H  
ATOM     67  CA  ARG A   5       4.022   5.225  -0.579  1.00 89.68           C  
ATOM     68  HA  ARG A   5       4.738   6.019  -0.369  1.00 89.68           H  
ATOM     69  C   ARG A   5       4.359   4.035   0.330  1.00 89.68           C  
ATOM     70  CB  ARG A   5       2.601   5.759  -0.336  1.00 89.68           C  
ATOM     71  HB2 ARG A   5       2.438   5.892   0.734  1.00 89.68           H  
ATOM     72  HB3 ARG A   5       1.897   5.006  -0.690  1.00 89.68           H  
ATOM     73  O   ARG A   5       3.906   2.917   0.086  1.00 89.68           O  
ATOM     74  CG  ARG A   5       2.231   7.058  -1.063  1.00 89.68           C  
ATOM     75  HG2 ARG A   5       2.547   7.019  -2.105  1.00 89.68           H  
ATOM     76  HG3 ARG A   5       1.145   7.148  -1.040  1.00 89.68           H  
ATOM     77  CD  ARG A   5       2.824   8.289  -0.381  1.00 89.68           C  
ATOM     78  HD2 ARG A   5       3.906   8.289  -0.509  1.00 89.68           H  
ATOM     79  HD3 ARG A   5       2.592   8.232   0.682  1.00 89.68           H  
ATOM     80  NE  ARG A   5       2.248   9.528  -0.929  1.00 89.68           N  
ATOM     81  HE  ARG A   5       1.566   9.423  -1.666  1.00 89.68           H  
ATOM     82  NH1 ARG A   5       3.088  10.937   0.678  1.00 89.68           N  
ATOM     83 HH11 ARG A   5       3.640  10.174   1.043  1.00 89.68           H  
ATOM     84 HH12 ARG A   5       3.096  11.836   1.137  1.00 89.68           H  
ATOM     85  NH2 ARG A   5       1.670  11.725  -0.865  1.00 89.68           N  
ATOM     86 HH21 ARG A   5       0.987  11.560  -1.590  1.00 89.68           H  
ATOM     87 HH22 ARG A   5       1.683  12.618  -0.392  1.00 89.68           H  
ATOM     88  CZ  ARG A   5       2.334  10.718  -0.367  1.00 89.68           C  
ATOM     89  N   LYS A   6       5.188   4.276   1.350  1.00 89.00           N  
ATOM     90  H   LYS A   6       5.455   5.238   1.504  1.00 89.00           H  
ATOM     91  CA  LYS A   6       5.528   3.287   2.393  1.00 89.00           C  
ATOM     92  HA  LYS A   6       5.553   2.290   1.953  1.00 89.00           H  
ATOM     93  C   LYS A   6       4.447   3.253   3.478  1.00 89.00           C  
ATOM     94  CB  LYS A   6       6.899   3.600   3.015  1.00 89.00           C  
ATOM     95  HB2 LYS A   6       6.875   4.599   3.450  1.00 89.00           H  
ATOM     96  HB3 LYS A   6       7.078   2.892   3.825  1.00 89.00           H  
ATOM     97  O   LYS A   6       3.645   4.182   3.542  1.00 89.00           O  
ATOM     98  CG  LYS A   6       8.063   3.493   2.019  1.00 89.00           C  
ATOM     99  HG2 LYS A   6       8.055   2.502   1.564  1.00 89.00           H  
ATOM    100  HG3 LYS A   6       7.953   4.244   1.237  1.00 89.00           H  
ATOM    101  CD  LYS A   6       9.395   3.706   2.751  1.00 89.00           C  
ATOM    102  HD2 LYS A   6       9.402   4.702   3.195  1.00 89.00           H  
ATOM    103  HD3 LYS A   6       9.479   2.967   3.548  1.00 89.00           H  
ATOM    104  CE  LYS A   6      10.583   3.558   1.795  1.00 89.00           C  
ATOM    105  HE2 LYS A   6      10.529   2.571   1.333  1.00 89.00           H  
ATOM    106  HE3 LYS A   6      10.493   4.303   1.004  1.00 89.00           H  
ATOM    107  NZ  LYS A   6      11.873   3.713   2.514  1.00 89.00           N  
ATOM    108  HZ1 LYS A   6      11.947   3.026   3.250  1.00 89.00           H  
ATOM    109  HZ2 LYS A   6      11.942   4.627   2.938  1.00 89.00           H  
ATOM    110  HZ3 LYS A   6      12.655   3.586   1.887  1.00 89.00           H  
ATOM    111  N   GLU A   7       4.480   2.231   4.333  1.00 90.24           N  
ATOM    112  H   GLU A   7       5.150   1.488   4.200  1.00 90.24           H  
ATOM    113  CA  GLU A   7       3.639   2.126   5.536  1.00 90.24           C  
ATOM    114  HA  GLU A   7       2.646   1.785   5.240  1.00 90.24           H  
ATOM    115  C   GLU A   7       3.522   3.455   6.290  1.00 90.24           C  
ATOM    116  CB  GLU A   7       4.222   1.084   6.494  1.00 90.24           C  
ATOM    117  HB2 GLU A   7       4.430   0.179   5.922  1.00 90.24           H  
ATOM    118  HB3 GLU A   7       5.173   1.450   6.880  1.00 90.24           H  
ATOM    119  O   GLU A   7       4.506   4.188   6.438  1.00 90.24           O  
ATOM    120  CG  GLU A   7       3.267   0.785   7.670  1.00 90.24           C  
ATOM    121  HG2 GLU A   7       2.275   0.551   7.284  1.00 90.24           H  
ATOM    122  HG3 GLU A   7       3.169   1.683   8.280  1.00 90.24           H  
ATOM    123  CD  GLU A   7       3.784  -0.344   8.575  1.00 90.24           C  
ATOM    124  OE1 GLU A   7       4.977  -0.276   8.944  1.00 90.24           O  
ATOM    125  OE2 GLU A   7       3.006  -1.260   8.910  1.00 90.24           O  
ATOM    126  N   GLY A   8       2.307   3.781   6.730  1.00 87.98           N  
ATOM    127  H   GLY A   8       1.562   3.115   6.588  1.00 87.98           H  
ATOM    128  CA  GLY A   8       2.017   4.979   7.516  1.00 87.98           C  
ATOM    129  HA2 GLY A   8       1.027   4.875   7.960  1.00 87.98           H  
ATOM    130  HA3 GLY A   8       2.746   5.055   8.322  1.00 87.98           H  
ATOM    131  C   GLY A   8       2.049   6.290   6.727  1.00 87.98           C  
ATOM    132  O   GLY A   8       1.629   7.323   7.246  1.00 87.98           O  
ATOM    133  N   GLN A   9       2.490   6.289   5.464  1.00 91.34           N  
ATOM    134  H   GLN A   9       2.828   5.424   5.066  1.00 91.34           H  
ATOM    135  CA  GLN A   9       2.331   7.464   4.616  1.00 91.34           C  
ATOM    136  HA  GLN A   9       2.550   8.351   5.211  1.00 91.34           H  
ATOM    137  C   GLN A   9       0.903   7.585   4.106  1.00 91.34           C  
ATOM    138  CB  GLN A   9       3.264   7.465   3.411  1.00 91.34           C  
ATOM    139  HB2 GLN A   9       2.965   8.309   2.790  1.00 91.34           H  
ATOM    140  HB3 GLN A   9       3.134   6.552   2.829  1.00 91.34           H  
ATOM    141  O   GLN A   9       0.297   6.595   3.700  1.00 91.34           O  
ATOM    142  CG  GLN A   9       4.734   7.652   3.776  1.00 91.34           C  
ATOM    143  HG2 GLN A   9       5.110   6.736   4.233  1.00 91.34           H  
ATOM    144  HG3 GLN A   9       4.842   8.468   4.490  1.00 91.34           H  
ATOM    145  CD  GLN A   9       5.534   7.996   2.528  1.00 91.34           C  
ATOM    146  NE2 GLN A   9       6.594   7.269   2.248  1.00 91.34           N  
ATOM    147 HE21 GLN A   9       7.143   7.574   1.457  1.00 91.34           H  
ATOM    148 HE22 GLN A   9       6.908   6.594   2.930  1.00 91.34           H  
ATOM    149  OE1 GLN A   9       5.208   8.897   1.763  1.00 91.34           O  
ATOM    150  N   LEU A  10       0.433   8.831   4.019  1.00 90.75           N  
ATOM    151  H   LEU A  10       0.975   9.579   4.426  1.00 90.75           H  
ATOM    152  CA  LEU A  10      -0.807   9.172   3.335  1.00 90.75           C  
ATOM    153  HA  LEU A  10      -1.621   8.656   3.845  1.00 90.75           H  
ATOM    154  C   LEU A  10      -0.799   8.676   1.891  1.00 90.75           C  
ATOM    155  CB  LEU A  10      -1.042  10.693   3.390  1.00 90.75           C  
ATOM    156  HB2 LEU A  10      -0.107  11.201   3.626  1.00 90.75           H  
ATOM    157  HB3 LEU A  10      -1.338  11.044   2.401  1.00 90.75           H  
ATOM    158  O   LEU A  10       0.162   8.883   1.145  1.00 90.75           O  
ATOM    159  CG  LEU A  10      -2.138  11.083   4.404  1.00 90.75           C  
ATOM    160  HG  LEU A  10      -2.443  10.219   4.994  1.00 90.75           H  
ATOM    161  CD1 LEU A  10      -1.615  12.139   5.376  1.00 90.75           C  
ATOM    162 HD11 LEU A  10      -2.396  12.386   6.095  1.00 90.75           H  
ATOM    163 HD12 LEU A  10      -1.328  13.042   4.837  1.00 90.75           H  
ATOM    164 HD13 LEU A  10      -0.759  11.744   5.922  1.00 90.75           H  
ATOM    165  CD2 LEU A  10      -3.367  11.635   3.682  1.00 90.75           C  
ATOM    166 HD21 LEU A  10      -4.139  11.881   4.411  1.00 90.75           H  
ATOM    167 HD22 LEU A  10      -3.765  10.874   3.010  1.00 90.75           H  
ATOM    168 HD23 LEU A  10      -3.112  12.528   3.113  1.00 90.75           H  
ATOM    169  N   CYS A  11      -1.900   8.055   1.509  1.00 92.14           N  
ATOM    170  H   CYS A  11      -2.669   7.978   2.159  1.00 92.14           H  
ATOM    171  CA  CYS A  11      -2.114   7.493   0.193  1.00 92.14           C  
ATOM    172  HA  CYS A  11      -1.413   7.933  -0.517  1.00 92.14           H  
ATOM    173  C   CYS A  11      -3.530   7.831  -0.285  1.00 92.14           C  
ATOM    174  CB  CYS A  11      -1.833   5.993   0.279  1.00 92.14           C  
ATOM    175  HB2 CYS A  11      -0.833   5.856   0.690  1.00 92.14           H  
ATOM    176  HB3 CYS A  11      -1.862   5.550  -0.717  1.00 92.14           H  
ATOM    177  O   CYS A  11      -4.412   8.163   0.505  1.00 92.14           O  
ATOM    178  SG  CYS A  11      -3.005   5.129   1.335  1.00 92.14           S  
ATOM    179  N   ASP A  12      -3.737   7.743  -1.593  1.00 89.44           N  
ATOM    180  H   ASP A  12      -3.009   7.344  -2.168  1.00 89.44           H  
ATOM    181  CA  ASP A  12      -5.041   7.930  -2.212  1.00 89.44           C  
ATOM    182  HA  ASP A  12      -5.641   8.589  -1.584  1.00 89.44           H  
ATOM    183  C   ASP A  12      -5.730   6.572  -2.371  1.00 89.44           C  
ATOM    184  CB  ASP A  12      -4.903   8.613  -3.574  1.00 89.44           C  
ATOM    185  HB2 ASP A  12      -5.657   8.211  -4.250  1.00 89.44           H  
ATOM    186  HB3 ASP A  12      -3.926   8.411  -4.012  1.00 89.44           H  
ATOM    187  O   ASP A  12      -5.269   5.755  -3.180  1.00 89.44           O  
ATOM    188  CG  ASP A  12      -5.137  10.110  -3.452  1.00 89.44           C  
ATOM    189  OD1 ASP A  12      -6.320  10.489  -3.570  1.00 89.44           O  
ATOM    190  OD2 ASP A  12      -4.127  10.829  -3.281  1.00 89.44           O  
ATOM    191  N   PRO A  13      -6.849   6.316  -1.670  1.00 85.80           N  
ATOM    192  CA  PRO A  13      -7.545   5.034  -1.750  1.00 85.80           C  
ATOM    193  HA  PRO A  13      -6.856   4.230  -1.492  1.00 85.80           H  
ATOM    194  C   PRO A  13      -8.083   4.746  -3.159  1.00 85.80           C  
ATOM    195  CB  PRO A  13      -8.642   5.094  -0.682  1.00 85.80           C  
ATOM    196  HB2 PRO A  13      -9.561   4.604  -1.004  1.00 85.80           H  
ATOM    197  HB3 PRO A  13      -8.273   4.627   0.232  1.00 85.80           H  
ATOM    198  O   PRO A  13      -8.234   3.584  -3.527  1.00 85.80           O  
ATOM    199  CG  PRO A  13      -8.856   6.585  -0.429  1.00 85.80           C  
ATOM    200  HG2 PRO A  13      -9.576   6.977  -1.146  1.00 85.80           H  
ATOM    201  HG3 PRO A  13      -9.187   6.778   0.592  1.00 85.80           H  
ATOM    202  CD  PRO A  13      -7.486   7.194  -0.699  1.00 85.80           C  
ATOM    203  HD2 PRO A  13      -6.900   7.204   0.219  1.00 85.80           H  
ATOM    204  HD3 PRO A  13      -7.612   8.206  -1.083  1.00 85.80           H  
ATOM    205  N   ILE A  14      -8.293   5.785  -3.976  1.00 86.54           N  
ATOM    206  H   ILE A  14      -8.156   6.711  -3.597  1.00 86.54           H  
ATOM    207  CA  ILE A  14      -8.694   5.661  -5.386  1.00 86.54           C  
ATOM    208  HA  ILE A  14      -9.489   4.920  -5.462  1.00 86.54           H  
ATOM    209  C   ILE A  14      -7.531   5.164  -6.254  1.00 86.54           C  
ATOM    210  CB  ILE A  14      -9.236   7.016  -5.904  1.00 86.54           C  
ATOM    211  HB  ILE A  14      -8.450   7.765  -5.807  1.00 86.54           H  
ATOM    212  O   ILE A  14      -7.721   4.325  -7.130  1.00 86.54           O  
ATOM    213  CG1 ILE A  14     -10.446   7.470  -5.051  1.00 86.54           C  
ATOM    214 HG12 ILE A  14     -11.235   6.720  -5.117  1.00 86.54           H  
ATOM    215 HG13 ILE A  14     -10.145   7.550  -4.007  1.00 86.54           H  
ATOM    216  CG2 ILE A  14      -9.621   6.919  -7.394  1.00 86.54           C  
ATOM    217 HG21 ILE A  14      -8.756   6.651  -8.001  1.00 86.54           H  
ATOM    218 HG22 ILE A  14      -9.975   7.882  -7.763  1.00 86.54           H  
ATOM    219 HG23 ILE A  14     -10.400   6.169  -7.532  1.00 86.54           H  
ATOM    220  CD1 ILE A  14     -11.030   8.832  -5.446  1.00 86.54           C  
ATOM    221 HD11 ILE A  14     -11.518   8.776  -6.419  1.00 86.54           H  
ATOM    222 HD12 ILE A  14     -11.775   9.129  -4.708  1.00 86.54           H  
ATOM    223 HD13 ILE A  14     -10.239   9.582  -5.470  1.00 86.54           H  
ATOM    224  N   PHE A  15      -6.320   5.674  -6.018  1.00 86.41           N  
ATOM    225  H   PHE A  15      -6.202   6.291  -5.228  1.00 86.41           H  
ATOM    226  CA  PHE A  15      -5.153   5.363  -6.846  1.00 86.41           C  
ATOM    227  HA  PHE A  15      -5.499   5.051  -7.831  1.00 86.41           H  
ATOM    228  C   PHE A  15      -4.324   4.188  -6.323  1.00 86.41           C  
ATOM    229  CB  PHE A  15      -4.305   6.627  -7.040  1.00 86.41           C  
ATOM    230  HB2 PHE A  15      -4.104   7.082  -6.071  1.00 86.41           H  
ATOM    231  HB3 PHE A  15      -3.344   6.346  -7.471  1.00 86.41           H  
ATOM    232  O   PHE A  15      -3.437   3.738  -7.046  1.00 86.41           O  
ATOM    233  CG  PHE A  15      -4.946   7.639  -7.971  1.00 86.41           C  
ATOM    234  CD1 PHE A  15      -4.946   7.403  -9.360  1.00 86.41           C  
ATOM    235  HD1 PHE A  15      -4.500   6.502  -9.753  1.00 86.41           H  
ATOM    236  CD2 PHE A  15      -5.563   8.797  -7.462  1.00 86.41           C  
ATOM    237  HD2 PHE A  15      -5.582   8.990  -6.400  1.00 86.41           H  
ATOM    238  CE1 PHE A  15      -5.557   8.321 -10.235  1.00 86.41           C  
ATOM    239  HE1 PHE A  15      -5.578   8.128 -11.297  1.00 86.41           H  
ATOM    240  CE2 PHE A  15      -6.175   9.712  -8.336  1.00 86.41           C  
ATOM    241  HE2 PHE A  15      -6.656  10.592  -7.936  1.00 86.41           H  
ATOM    242  CZ  PHE A  15      -6.172   9.476  -9.721  1.00 86.41           C  
ATOM    243  HZ  PHE A  15      -6.657  10.175 -10.386  1.00 86.41           H  
ATOM    244  N   GLN A  16      -4.580   3.714  -5.094  1.00 86.49           N  
ATOM    245  H   GLN A  16      -5.278   4.197  -4.546  1.00 86.49           H  
ATOM    246  CA  GLN A  16      -3.838   2.627  -4.436  1.00 86.49           C  
ATOM    247  HA  GLN A  16      -4.000   2.725  -3.363  1.00 86.49           H  
ATOM    248  C   GLN A  16      -2.322   2.780  -4.641  1.00 86.49           C  
ATOM    249  CB  GLN A  16      -4.379   1.249  -4.864  1.00 86.49           C  
ATOM    250  HB2 GLN A  16      -4.376   1.187  -5.952  1.00 86.49           H  
ATOM    251  HB3 GLN A  16      -3.718   0.469  -4.485  1.00 86.49           H  
ATOM    252  O   GLN A  16      -1.603   1.865  -5.032  1.00 86.49           O  
ATOM    253  CG  GLN A  16      -5.799   0.953  -4.351  1.00 86.49           C  
ATOM    254  HG2 GLN A  16      -6.144   0.017  -4.791  1.00 86.49           H  
ATOM    255  HG3 GLN A  16      -6.475   1.741  -4.683  1.00 86.49           H  
ATOM    256  CD  GLN A  16      -5.870   0.809  -2.832  1.00 86.49           C  
ATOM    257  NE2 GLN A  16      -6.744   1.540  -2.182  1.00 86.49           N  
ATOM    258 HE21 GLN A  16      -7.385   2.135  -2.689  1.00 86.49           H  
ATOM    259 HE22 GLN A  16      -6.794   1.464  -1.176  1.00 86.49           H  
ATOM    260  OE1 GLN A  16      -5.115   0.085  -2.206  1.00 86.49           O  
ATOM    261  N   ASN A  17      -1.821   3.989  -4.408  1.00 90.49           N  
ATOM    262  H   ASN A  17      -2.448   4.683  -4.025  1.00 90.49           H  
ATOM    263  CA  ASN A  17      -0.444   4.407  -4.680  1.00 90.49           C  
ATOM    264  HA  ASN A  17      -0.124   3.864  -5.569  1.00 90.49           H  
ATOM    265  C   ASN A  17       0.557   3.968  -3.589  1.00 90.49           C  
ATOM    266  CB  ASN A  17      -0.426   5.910  -5.047  1.00 90.49           C  
ATOM    267  HB2 ASN A  17       0.603   6.266  -5.088  1.00 90.49           H  
ATOM    268  HB3 ASN A  17      -0.857   6.012  -6.043  1.00 90.49           H  
ATOM    269  O   ASN A  17       1.643   4.543  -3.452  1.00 90.49           O  
ATOM    270  CG  ASN A  17      -1.226   6.821  -4.126  1.00 90.49           C  
ATOM    271  ND2 ASN A  17      -1.261   8.106  -4.391  1.00 90.49           N  
ATOM    272 HD21 ASN A  17      -0.835   8.473  -5.230  1.00 90.49           H  
ATOM    273 HD22 ASN A  17      -1.916   8.660  -3.858  1.00 90.49           H  
ATOM    274  OD1 ASN A  17      -1.854   6.407  -3.173  1.00 90.49           O  
ATOM    275  N   CYS A  18       0.210   2.924  -2.840  1.00 92.43           N  
ATOM    276  H   CYS A  18      -0.644   2.444  -3.086  1.00 92.43           H  
ATOM    277  CA  CYS A  18       1.086   2.251  -1.894  1.00 92.43           C  
ATOM    278  HA  CYS A  18       1.696   2.995  -1.380  1.00 92.43           H  
ATOM    279  C   CYS A  18       2.046   1.289  -2.593  1.00 92.43           C  
ATOM    280  CB  CYS A  18       0.237   1.542  -0.844  1.00 92.43           C  
ATOM    281  HB2 CYS A  18       0.900   0.989  -0.177  1.00 92.43           H  
ATOM    282  HB3 CYS A  18      -0.439   0.834  -1.324  1.00 92.43           H  
ATOM    283  O   CYS A  18       1.814   0.831  -3.713  1.00 92.43           O  
ATOM    284  SG  CYS A  18      -0.707   2.686   0.170  1.00 92.43           S  
ATOM    285  N   CYS A  19       3.169   0.996  -1.942  1.00 91.26           N  
ATOM    286  H   CYS A  19       3.339   1.418  -1.040  1.00 91.26           H  
ATOM    287  CA  CYS A  19       4.074  -0.037  -2.427  1.00 91.26           C  
ATOM    288  HA  CYS A  19       4.311   0.171  -3.470  1.00 91.26           H  
ATOM    289  C   CYS A  19       3.388  -1.408  -2.393  1.00 91.26           C  
ATOM    290  CB  CYS A  19       5.380  -0.013  -1.628  1.00 91.26           C  
ATOM    291  HB2 CYS A  19       5.141  -0.176  -0.577  1.00 91.26           H  
ATOM    292  HB3 CYS A  19       6.003  -0.845  -1.955  1.00 91.26           H  
ATOM    293  O   CYS A  19       2.536  -1.678  -1.550  1.00 91.26           O  
ATOM    294  SG  CYS A  19       6.363   1.511  -1.760  1.00 91.26           S  
ATOM    295  N   ARG A  20       3.771  -2.294  -3.317  1.00 85.47           N  
ATOM    296  H   ARG A  20       4.492  -2.022  -3.970  1.00 85.47           H  
ATOM    297  CA  ARG A  20       3.179  -3.632  -3.427  1.00 85.47           C  
ATOM    298  HA  ARG A  20       2.117  -3.501  -3.634  1.00 85.47           H  
ATOM    299  C   ARG A  20       3.315  -4.381  -2.094  1.00 85.47           C  
ATOM    300  CB  ARG A  20       3.850  -4.380  -4.589  1.00 85.47           C  
ATOM    301  HB2 ARG A  20       4.809  -4.782  -4.263  1.00 85.47           H  
ATOM    302  HB3 ARG A  20       4.032  -3.675  -5.400  1.00 85.47           H  
ATOM    303  O   ARG A  20       4.417  -4.461  -1.559  1.00 85.47           O  
ATOM    304  CG  ARG A  20       2.969  -5.507  -5.139  1.00 85.47           C  
ATOM    305  HG2 ARG A  20       2.029  -5.078  -5.486  1.00 85.47           H  
ATOM    306  HG3 ARG A  20       2.761  -6.238  -4.358  1.00 85.47           H  
ATOM    307  CD  ARG A  20       3.679  -6.196  -6.311  1.00 85.47           C  
ATOM    308  HD2 ARG A  20       4.507  -6.780  -5.910  1.00 85.47           H  
ATOM    309  HD3 ARG A  20       4.082  -5.436  -6.981  1.00 85.47           H  
ATOM    310  NE  ARG A  20       2.751  -7.047  -7.079  1.00 85.47           N  
ATOM    311  HE  ARG A  20       1.795  -6.727  -7.139  1.00 85.47           H  
ATOM    312  NH1 ARG A  20       4.231  -8.700  -7.689  1.00 85.47           N  
ATOM    313 HH11 ARG A  20       4.414  -9.578  -8.154  1.00 85.47           H  
ATOM    314 HH12 ARG A  20       4.952  -8.255  -7.140  1.00 85.47           H  
ATOM    315  NH2 ARG A  20       2.115  -8.790  -8.392  1.00 85.47           N  
ATOM    316 HH21 ARG A  20       2.322  -9.660  -8.863  1.00 85.47           H  
ATOM    317 HH22 ARG A  20       1.172  -8.429  -8.414  1.00 85.47           H  
ATOM    318  CZ  ARG A  20       3.039  -8.171  -7.713  1.00 85.47           C  
ATOM    319  N   GLY A  21       2.202  -4.910  -1.592  1.00 86.68           N  
ATOM    320  H   GLY A  21       1.330  -4.724  -2.066  1.00 86.68           H  
ATOM    321  CA  GLY A  21       2.105  -5.534  -0.266  1.00 86.68           C  
ATOM    322  HA2 GLY A  21       1.588  -6.489  -0.354  1.00 86.68           H  
ATOM    323  HA3 GLY A  21       3.100  -5.725   0.137  1.00 86.68           H  
ATOM    324  C   GLY A  21       1.350  -4.693   0.765  1.00 86.68           C  
ATOM    325  O   GLY A  21       0.977  -5.232   1.795  1.00 86.68           O  
ATOM    326  N   TRP A  22       1.082  -3.422   0.456  1.00 89.26           N  
ATOM    327  H   TRP A  22       1.430  -3.037  -0.411  1.00 89.26           H  
ATOM    328  CA  TRP A  22       0.353  -2.489   1.309  1.00 89.26           C  
ATOM    329  HA  TRP A  22       0.106  -2.953   2.264  1.00 89.26           H  
ATOM    330  C   TRP A  22      -0.940  -2.060   0.623  1.00 89.26           C  
ATOM    331  CB  TRP A  22       1.241  -1.275   1.579  1.00 89.26           C  
ATOM    332  HB2 TRP A  22       0.691  -0.582   2.216  1.00 89.26           H  
ATOM    333  HB3 TRP A  22       1.451  -0.784   0.628  1.00 89.26           H  
ATOM    334  O   TRP A  22      -0.948  -1.770  -0.577  1.00 89.26           O  
ATOM    335  CG  TRP A  22       2.553  -1.581   2.221  1.00 89.26           C  
ATOM    336  CD1 TRP A  22       3.673  -2.017   1.602  1.00 89.26           C  
ATOM    337  HD1 TRP A  22       3.754  -2.187   0.538  1.00 89.26           H  
ATOM    338  CD2 TRP A  22       2.842  -1.631   3.637  1.00 89.26           C  
ATOM    339  CE2 TRP A  22       4.168  -2.119   3.818  1.00 89.26           C  
ATOM    340  CE3 TRP A  22       2.062  -1.422   4.779  1.00 89.26           C  
ATOM    341  HE3 TRP A  22       1.031  -1.117   4.675  1.00 89.26           H  
ATOM    342  NE1 TRP A  22       4.644  -2.303   2.540  1.00 89.26           N  
ATOM    343  HE1 TRP A  22       5.507  -2.780   2.324  1.00 89.26           H  
ATOM    344  CH2 TRP A  22       3.867  -2.263   6.193  1.00 89.26           C  
ATOM    345  HH2 TRP A  22       4.214  -2.559   7.172  1.00 89.26           H  
ATOM    346  CZ2 TRP A  22       4.706  -2.393   5.078  1.00 89.26           C  
ATOM    347  HZ2 TRP A  22       5.703  -2.791   5.194  1.00 89.26           H  
ATOM    348  CZ3 TRP A  22       2.550  -1.788   6.035  1.00 89.26           C  
ATOM    349  HZ3 TRP A  22       1.879  -1.760   6.880  1.00 89.26           H  
ATOM    350  N   ASN A  23      -2.018  -1.994   1.386  1.00 90.70           N  
ATOM    351  H   ASN A  23      -1.910  -2.173   2.375  1.00 90.70           H  
ATOM    352  CA  ASN A  23      -3.320  -1.522   0.967  1.00 90.70           C  
ATOM    353  HA  ASN A  23      -3.381  -1.590  -0.119  1.00 90.70           H  
ATOM    354  C   ASN A  23      -3.495  -0.055   1.371  1.00 90.70           C  
ATOM    355  CB  ASN A  23      -4.382  -2.446   1.581  1.00 90.70           C  
ATOM    356  HB2 ASN A  23      -3.981  -3.455   1.677  1.00 90.70           H  
ATOM    357  HB3 ASN A  23      -4.637  -2.098   2.582  1.00 90.70           H  
ATOM    358  O   ASN A  23      -3.106   0.369   2.459  1.00 90.70           O  
ATOM    359  CG  ASN A  23      -5.611  -2.540   0.704  1.00 90.70           C  
ATOM    360  ND2 ASN A  23      -6.775  -2.212   1.211  1.00 90.70           N  
ATOM    361 HD21 ASN A  23      -6.842  -1.904   2.171  1.00 90.70           H  
ATOM    362 HD22 ASN A  23      -7.565  -2.280   0.586  1.00 90.70           H  
ATOM    363  OD1 ASN A  23      -5.545  -2.914  -0.454  1.00 90.70           O  
ATOM    364  N   CYS A  24      -4.096   0.747   0.497  1.00 91.42           N  
ATOM    365  H   CYS A  24      -4.424   0.372  -0.382  1.00 91.42           H  
ATOM    366  CA  CYS A  24      -4.382   2.133   0.835  1.00 91.42           C  
ATOM    367  HA  CYS A  24      -3.679   2.473   1.595  1.00 91.42           H  
ATOM    368  C   CYS A  24      -5.794   2.277   1.406  1.00 91.42           C  
ATOM    369  CB  CYS A  24      -4.179   3.024  -0.385  1.00 91.42           C  
ATOM    370  HB2 CYS A  24      -3.167   2.911  -0.775  1.00 91.42           H  
ATOM    371  HB3 CYS A  24      -4.880   2.740  -1.170  1.00 91.42           H  
ATOM    372  O   CYS A  24      -6.770   2.130   0.668  1.00 91.42           O  
ATOM    373  SG  CYS A  24      -4.478   4.740   0.040  1.00 91.42           S  
ATOM    374  N   VAL A  25      -5.900   2.606   2.697  1.00 89.33           N  
ATOM    375  H   VAL A  25      -5.052   2.606   3.246  1.00 89.33           H  
ATOM    376  CA  VAL A  25      -7.186   2.922   3.358  1.00 89.33           C  
ATOM    377  HA  VAL A  25      -8.004   2.666   2.685  1.00 89.33           H  
ATOM    378  C   VAL A  25      -7.319   4.428   3.639  1.00 89.33           C  
ATOM    379  CB  VAL A  25      -7.365   2.070   4.634  1.00 89.33           C  
ATOM    380  HB  VAL A  25      -6.642   2.392   5.383  1.00 89.33           H  
ATOM    381  O   VAL A  25      -8.404   4.992   3.566  1.00 89.33           O  
ATOM    382  CG1 VAL A  25      -8.779   2.217   5.213  1.00 89.33           C  
ATOM    383 HG11 VAL A  25      -8.888   1.582   6.092  1.00 89.33           H  
ATOM    384 HG12 VAL A  25      -9.521   1.930   4.468  1.00 89.33           H  
ATOM    385 HG13 VAL A  25      -8.958   3.249   5.514  1.00 89.33           H  
ATOM    386  CG2 VAL A  25      -7.147   0.573   4.356  1.00 89.33           C  
ATOM    387 HG21 VAL A  25      -6.118   0.388   4.047  1.00 89.33           H  
ATOM    388 HG22 VAL A  25      -7.826   0.237   3.573  1.00 89.33           H  
ATOM    389 HG23 VAL A  25      -7.329  -0.002   5.264  1.00 89.33           H  
ATOM    390  N   LEU A  26      -6.194   5.085   3.909  1.00 88.12           N  
ATOM    391  H   LEU A  26      -5.356   4.523   3.866  1.00 88.12           H  
ATOM    392  CA  LEU A  26      -5.989   6.541   4.051  1.00 88.12           C  
ATOM    393  HA  LEU A  26      -6.371   7.052   3.168  1.00 88.12           H  
ATOM    394  C   LEU A  26      -4.478   6.793   4.175  1.00 88.12           C  
ATOM    395  CB  LEU A  26      -6.675   7.057   5.338  1.00 88.12           C  
ATOM    396  HB2 LEU A  26      -5.934   7.130   6.134  1.00 88.12           H  
ATOM    397  HB3 LEU A  26      -7.430   6.352   5.685  1.00 88.12           H  
ATOM    398  O   LEU A  26      -3.908   7.762   3.676  1.00 88.12           O  
ATOM    399  CG  LEU A  26      -7.336   8.432   5.133  1.00 88.12           C  
ATOM    400  HG  LEU A  26      -6.806   8.987   4.360  1.00 88.12           H  
ATOM    401  CD1 LEU A  26      -8.800   8.265   4.721  1.00 88.12           C  
ATOM    402 HD11 LEU A  26      -9.361   7.763   5.510  1.00 88.12           H  
ATOM    403 HD12 LEU A  26      -9.243   9.241   4.525  1.00 88.12           H  
ATOM    404 HD13 LEU A  26      -8.856   7.664   3.813  1.00 88.12           H  
ATOM    405  CD2 LEU A  26      -7.292   9.259   6.418  1.00 88.12           C  
ATOM    406 HD21 LEU A  26      -6.253   9.445   6.691  1.00 88.12           H  
ATOM    407 HD22 LEU A  26      -7.788   8.721   7.226  1.00 88.12           H  
ATOM    408 HD23 LEU A  26      -7.788  10.216   6.257  1.00 88.12           H  
ATOM    409  N   PHE A  27      -3.843   5.830   4.836  1.00 91.50           N  
ATOM    410  H   PHE A  27      -4.421   5.127   5.273  1.00 91.50           H  
ATOM    411  CA  PHE A  27      -2.420   5.576   4.894  1.00 91.50           C  
ATOM    412  HA  PHE A  27      -1.922   6.317   4.269  1.00 91.50           H  
ATOM    413  C   PHE A  27      -2.173   4.180   4.317  1.00 91.50           C  
ATOM    414  CB  PHE A  27      -1.912   5.698   6.343  1.00 91.50           C  
ATOM    415  HB2 PHE A  27      -0.929   6.168   6.333  1.00 91.50           H  
ATOM    416  HB3 PHE A  27      -1.786   4.701   6.763  1.00 91.50           H  
ATOM    417  O   PHE A  27      -3.099   3.361   4.258  1.00 91.50           O  
ATOM    418  CG  PHE A  27      -2.836   6.481   7.260  1.00 91.50           C  
ATOM    419  CD1 PHE A  27      -2.795   7.887   7.273  1.00 91.50           C  
ATOM    420  HD1 PHE A  27      -2.059   8.409   6.680  1.00 91.50           H  
ATOM    421  CD2 PHE A  27      -3.815   5.800   8.009  1.00 91.50           C  
ATOM    422  HD2 PHE A  27      -3.859   4.721   7.989  1.00 91.50           H  
ATOM    423  CE1 PHE A  27      -3.725   8.610   8.041  1.00 91.50           C  
ATOM    424  HE1 PHE A  27      -3.694   9.689   8.052  1.00 91.50           H  
ATOM    425  CE2 PHE A  27      -4.747   6.523   8.773  1.00 91.50           C  
ATOM    426  HE2 PHE A  27      -5.496   6.000   9.348  1.00 91.50           H  
ATOM    427  CZ  PHE A  27      -4.700   7.928   8.791  1.00 91.50           C  
ATOM    428  HZ  PHE A  27      -5.415   8.483   9.380  1.00 91.50           H  
ATOM    429  N   CYS A  28      -0.947   3.914   3.885  1.00 93.13           N  
ATOM    430  H   CYS A  28      -0.251   4.646   3.903  1.00 93.13           H  
ATOM    431  CA  CYS A  28      -0.553   2.565   3.500  1.00 93.13           C  
ATOM    432  HA  CYS A  28      -1.305   2.147   2.831  1.00 93.13           H  
ATOM    433  C   CYS A  28      -0.468   1.677   4.737  1.00 93.13           C  
ATOM    434  CB  CYS A  28       0.785   2.613   2.775  1.00 93.13           C  
ATOM    435  HB2 CYS A  28       1.094   1.597   2.529  1.00 93.13           H  
ATOM    436  HB3 CYS A  28       1.525   3.040   3.453  1.00 93.13           H  
ATOM    437  O   CYS A  28       0.289   2.003   5.656  1.00 93.13           O  
ATOM    438  SG  CYS A  28       0.727   3.591   1.270  1.00 93.13           S  
ATOM    439  N   VAL A  29      -1.234   0.587   4.731  1.00 91.13           N  
ATOM    440  H   VAL A  29      -1.822   0.405   3.930  1.00 91.13           H  
ATOM    441  CA  VAL A  29      -1.322  -0.429   5.793  1.00 91.13           C  
ATOM    442  HA  VAL A  29      -0.407  -0.430   6.386  1.00 91.13           H  
ATOM    443  C   VAL A  29      -1.420  -1.832   5.217  1.00 91.13           C  
ATOM    444  CB  VAL A  29      -2.497  -0.180   6.748  1.00 91.13           C  
ATOM    445  HB  VAL A  29      -2.513  -0.990   7.478  1.00 91.13           H  
ATOM    446  O   VAL A  29      -1.876  -1.962   4.062  1.00 91.13           O  
ATOM    447  CG1 VAL A  29      -2.308   1.134   7.514  1.00 91.13           C  
ATOM    448 HG11 VAL A  29      -2.352   1.983   6.831  1.00 91.13           H  
ATOM    449 HG12 VAL A  29      -3.088   1.234   8.268  1.00 91.13           H  
ATOM    450 HG13 VAL A  29      -1.338   1.120   8.010  1.00 91.13           H  
ATOM    451  CG2 VAL A  29      -3.856  -0.150   6.035  1.00 91.13           C  
ATOM    452 HG21 VAL A  29      -4.018  -1.094   5.516  1.00 91.13           H  
ATOM    453 HG22 VAL A  29      -4.651  -0.012   6.768  1.00 91.13           H  
ATOM    454 HG23 VAL A  29      -3.881   0.663   5.310  1.00 91.13           H  
ATOM    455  OXT VAL A  29      -1.001  -2.751   5.935  1.00 91.13           O  
TER     456      VAL A  29                                                       
END   
