# Supplementary material for: δ‐Conotoxin Structure Prediction and Analysis through Large‐Scale Comparative and Deep Learning Modeling Approaches
Source: Adv Sci (Weinh). 2024 Jul 21;11(35):2404786. doi: 10.1002/advs.202404786 (PMC11425241; doi:10.1002/advs.202404786)
Supplement: Supplementary file 2 — Supporting Information [file ADVS-11-2404786-s001.gz › Data/Alphafold_results/GmVIA/ranked_3.pdb]

ATOM      1  N   VAL A   1      -1.732 -14.826  -2.961  1.00 61.93           N  
ATOM      2  H   VAL A   1      -1.077 -15.072  -3.689  1.00 61.93           H  
ATOM      3  H2  VAL A   1      -1.302 -15.039  -2.072  1.00 61.93           H  
ATOM      4  H3  VAL A   1      -2.574 -15.376  -3.058  1.00 61.93           H  
ATOM      5  CA  VAL A   1      -2.046 -13.376  -2.995  1.00 61.93           C  
ATOM      6  HA  VAL A   1      -2.457 -13.114  -3.970  1.00 61.93           H  
ATOM      7  C   VAL A   1      -0.748 -12.606  -2.811  1.00 61.93           C  
ATOM      8  CB  VAL A   1      -3.094 -13.000  -1.926  1.00 61.93           C  
ATOM      9  HB  VAL A   1      -3.193 -11.915  -1.911  1.00 61.93           H  
ATOM     10  O   VAL A   1       0.008 -12.970  -1.921  1.00 61.93           O  
ATOM     11  CG1 VAL A   1      -4.448 -13.601  -2.322  1.00 61.93           C  
ATOM     12 HG11 VAL A   1      -4.728 -13.277  -3.325  1.00 61.93           H  
ATOM     13 HG12 VAL A   1      -5.215 -13.246  -1.633  1.00 61.93           H  
ATOM     14 HG13 VAL A   1      -4.435 -14.690  -2.279  1.00 61.93           H  
ATOM     15  CG2 VAL A   1      -2.758 -13.488  -0.508  1.00 61.93           C  
ATOM     16 HG21 VAL A   1      -1.825 -13.048  -0.157  1.00 61.93           H  
ATOM     17 HG22 VAL A   1      -3.543 -13.165   0.176  1.00 61.93           H  
ATOM     18 HG23 VAL A   1      -2.695 -14.575  -0.454  1.00 61.93           H  
ATOM     19  N   LYS A   2      -0.401 -11.647  -3.680  1.00 69.70           N  
ATOM     20  H   LYS A   2      -1.065 -11.317  -4.365  1.00 69.70           H  
ATOM     21  CA  LYS A   2       0.821 -10.849  -3.467  1.00 69.70           C  
ATOM     22  HA  LYS A   2       1.666 -11.524  -3.329  1.00 69.70           H  
ATOM     23  C   LYS A   2       0.635 -10.033  -2.178  1.00 69.70           C  
ATOM     24  CB  LYS A   2       1.118  -9.926  -4.664  1.00 69.70           C  
ATOM     25  HB2 LYS A   2       1.921  -9.246  -4.383  1.00 69.70           H  
ATOM     26  HB3 LYS A   2       0.235  -9.328  -4.889  1.00 69.70           H  
ATOM     27  O   LYS A   2      -0.440  -9.450  -2.030  1.00 69.70           O  
ATOM     28  CG  LYS A   2       1.555 -10.701  -5.920  1.00 69.70           C  
ATOM     29  HG2 LYS A   2       2.440 -11.292  -5.685  1.00 69.70           H  
ATOM     30  HG3 LYS A   2       0.755 -11.375  -6.226  1.00 69.70           H  
ATOM     31  CD  LYS A   2       1.879  -9.748  -7.082  1.00 69.70           C  
ATOM     32  HD2 LYS A   2       2.686  -9.083  -6.773  1.00 69.70           H  
ATOM     33  HD3 LYS A   2       0.999  -9.147  -7.312  1.00 69.70           H  
ATOM     34  CE  LYS A   2       2.310 -10.531  -8.332  1.00 69.70           C  
ATOM     35  HE2 LYS A   2       3.129 -11.195  -8.057  1.00 69.70           H  
ATOM     36  HE3 LYS A   2       1.477 -11.150  -8.665  1.00 69.70           H  
ATOM     37  NZ  LYS A   2       2.750  -9.628  -9.429  1.00 69.70           N  
ATOM     38  HZ1 LYS A   2       2.006  -9.006  -9.713  1.00 69.70           H  
ATOM     39  HZ2 LYS A   2       3.533  -9.062  -9.136  1.00 69.70           H  
ATOM     40  HZ3 LYS A   2       3.042 -10.158 -10.238  1.00 69.70           H  
ATOM     41  N   PRO A   3       1.600 -10.012  -1.244  1.00 78.93           N  
ATOM     42  CA  PRO A   3       1.493  -9.159  -0.069  1.00 78.93           C  
ATOM     43  HA  PRO A   3       0.579  -9.378   0.482  1.00 78.93           H  
ATOM     44  C   PRO A   3       1.472  -7.701  -0.540  1.00 78.93           C  
ATOM     45  CB  PRO A   3       2.709  -9.498   0.799  1.00 78.93           C  
ATOM     46  HB2 PRO A   3       3.073  -8.634   1.356  1.00 78.93           H  
ATOM     47  HB3 PRO A   3       2.450 -10.306   1.483  1.00 78.93           H  
ATOM     48  O   PRO A   3       2.401  -7.254  -1.206  1.00 78.93           O  
ATOM     49  CG  PRO A   3       3.746 -10.002  -0.207  1.00 78.93           C  
ATOM     50  HG2 PRO A   3       4.444 -10.703   0.250  1.00 78.93           H  
ATOM     51  HG3 PRO A   3       4.282  -9.157  -0.637  1.00 78.93           H  
ATOM     52  CD  PRO A   3       2.897 -10.674  -1.286  1.00 78.93           C  
ATOM     53  HD2 PRO A   3       3.377 -10.556  -2.257  1.00 78.93           H  
ATOM     54  HD3 PRO A   3       2.770 -11.731  -1.050  1.00 78.93           H  
ATOM     55  N   CYS A   4       0.393  -6.986  -0.239  1.00 85.67           N  
ATOM     56  H   CYS A   4      -0.351  -7.415   0.293  1.00 85.67           H  
ATOM     57  CA  CYS A   4       0.286  -5.552  -0.472  1.00 85.67           C  
ATOM     58  HA  CYS A   4       1.149  -5.212  -1.045  1.00 85.67           H  
ATOM     59  C   CYS A   4       0.327  -4.811   0.867  1.00 85.67           C  
ATOM     60  CB  CYS A   4      -0.950  -5.252  -1.324  1.00 85.67           C  
ATOM     61  HB2 CYS A   4      -0.841  -5.799  -2.260  1.00 85.67           H  
ATOM     62  HB3 CYS A   4      -0.940  -4.191  -1.573  1.00 85.67           H  
ATOM     63  O   CYS A   4      -0.062  -5.351   1.908  1.00 85.67           O  
ATOM     64  SG  CYS A   4      -2.564  -5.689  -0.612  1.00 85.67           S  
ATOM     65  N   ARG A   5       0.848  -3.587   0.852  1.00 86.66           N  
ATOM     66  H   ARG A   5       1.168  -3.212  -0.030  1.00 86.66           H  
ATOM     67  CA  ARG A   5       0.969  -2.740   2.038  1.00 86.66           C  
ATOM     68  HA  ARG A   5       1.236  -3.363   2.892  1.00 86.66           H  
ATOM     69  C   ARG A   5      -0.377  -2.098   2.368  1.00 86.66           C  
ATOM     70  CB  ARG A   5       2.081  -1.704   1.810  1.00 86.66           C  
ATOM     71  HB2 ARG A   5       1.858  -1.154   0.895  1.00 86.66           H  
ATOM     72  HB3 ARG A   5       2.098  -0.996   2.638  1.00 86.66           H  
ATOM     73  O   ARG A   5      -1.091  -1.647   1.471  1.00 86.66           O  
ATOM     74  CG  ARG A   5       3.485  -2.295   1.634  1.00 86.66           C  
ATOM     75  HG2 ARG A   5       4.169  -1.480   1.399  1.00 86.66           H  
ATOM     76  HG3 ARG A   5       3.493  -2.995   0.799  1.00 86.66           H  
ATOM     77  CD  ARG A   5       3.968  -2.997   2.903  1.00 86.66           C  
ATOM     78  HD2 ARG A   5       3.963  -2.278   3.722  1.00 86.66           H  
ATOM     79  HD3 ARG A   5       3.295  -3.820   3.142  1.00 86.66           H  
ATOM     80  NE  ARG A   5       5.328  -3.522   2.724  1.00 86.66           N  
ATOM     81  HE  ARG A   5       5.836  -3.183   1.920  1.00 86.66           H  
ATOM     82  NH1 ARG A   5       5.452  -4.623   4.736  1.00 86.66           N  
ATOM     83 HH11 ARG A   5       4.577  -4.199   5.012  1.00 86.66           H  
ATOM     84 HH12 ARG A   5       5.992  -5.130   5.422  1.00 86.66           H  
ATOM     85  NH2 ARG A   5       7.189  -4.678   3.319  1.00 86.66           N  
ATOM     86 HH21 ARG A   5       7.719  -5.198   4.004  1.00 86.66           H  
ATOM     87 HH22 ARG A   5       7.650  -4.331   2.490  1.00 86.66           H  
ATOM     88  CZ  ARG A   5       5.980  -4.273   3.591  1.00 86.66           C  
ATOM     89  N   LYS A   6      -0.725  -2.118   3.658  1.00 86.51           N  
ATOM     90  H   LYS A   6      -0.022  -2.431   4.312  1.00 86.51           H  
ATOM     91  CA  LYS A   6      -1.946  -1.495   4.184  1.00 86.51           C  
ATOM     92  HA  LYS A   6      -2.664  -1.556   3.367  1.00 86.51           H  
ATOM     93  C   LYS A   6      -1.765  -0.002   4.433  1.00 86.51           C  
ATOM     94  CB  LYS A   6      -2.541  -2.212   5.409  1.00 86.51           C  
ATOM     95  HB2 LYS A   6      -1.821  -2.192   6.227  1.00 86.51           H  
ATOM     96  HB3 LYS A   6      -3.413  -1.647   5.739  1.00 86.51           H  
ATOM     97  O   LYS A   6      -0.626   0.427   4.575  1.00 86.51           O  
ATOM     98  CG  LYS A   6      -2.996  -3.653   5.128  1.00 86.51           C  
ATOM     99  HG2 LYS A   6      -2.143  -4.257   4.816  1.00 86.51           H  
ATOM    100  HG3 LYS A   6      -3.738  -3.647   4.330  1.00 86.51           H  
ATOM    101  CD  LYS A   6      -3.614  -4.258   6.398  1.00 86.51           C  
ATOM    102  HD2 LYS A   6      -4.437  -3.624   6.727  1.00 86.51           H  
ATOM    103  HD3 LYS A   6      -2.855  -4.278   7.180  1.00 86.51           H  
ATOM    104  CE  LYS A   6      -4.135  -5.678   6.149  1.00 86.51           C  
ATOM    105  HE2 LYS A   6      -4.925  -5.627   5.400  1.00 86.51           H  
ATOM    106  HE3 LYS A   6      -3.324  -6.282   5.741  1.00 86.51           H  
ATOM    107  NZ  LYS A   6      -4.653  -6.285   7.402  1.00 86.51           N  
ATOM    108  HZ1 LYS A   6      -5.395  -5.715   7.782  1.00 86.51           H  
ATOM    109  HZ2 LYS A   6      -5.023  -7.209   7.232  1.00 86.51           H  
ATOM    110  HZ3 LYS A   6      -3.925  -6.348   8.100  1.00 86.51           H  
ATOM    111  N   GLU A   7      -2.863   0.744   4.527  1.00 87.13           N  
ATOM    112  H   GLU A   7      -3.760   0.352   4.282  1.00 87.13           H  
ATOM    113  CA  GLU A   7      -2.864   2.142   4.976  1.00 87.13           C  
ATOM    114  HA  GLU A   7      -2.499   2.765   4.159  1.00 87.13           H  
ATOM    115  C   GLU A   7      -1.963   2.336   6.206  1.00 87.13           C  
ATOM    116  CB  GLU A   7      -4.297   2.581   5.284  1.00 87.13           C  
ATOM    117  HB2 GLU A   7      -4.929   2.304   4.440  1.00 87.13           H  
ATOM    118  HB3 GLU A   7      -4.654   2.055   6.169  1.00 87.13           H  
ATOM    119  O   GLU A   7      -1.949   1.506   7.122  1.00 87.13           O  
ATOM    120  CG  GLU A   7      -4.434   4.093   5.488  1.00 87.13           C  
ATOM    121  HG2 GLU A   7      -4.121   4.609   4.581  1.00 87.13           H  
ATOM    122  HG3 GLU A   7      -3.787   4.412   6.305  1.00 87.13           H  
ATOM    123  CD  GLU A   7      -5.893   4.430   5.812  1.00 87.13           C  
ATOM    124  OE1 GLU A   7      -6.172   4.659   7.011  1.00 87.13           O  
ATOM    125  OE2 GLU A   7      -6.729   4.348   4.884  1.00 87.13           O  
ATOM    126  N   GLY A   8      -1.143   3.385   6.178  1.00 85.94           N  
ATOM    127  H   GLY A   8      -1.229   4.025   5.401  1.00 85.94           H  
ATOM    128  CA  GLY A   8      -0.174   3.705   7.227  1.00 85.94           C  
ATOM    129  HA2 GLY A   8      -0.664   3.610   8.196  1.00 85.94           H  
ATOM    130  HA3 GLY A   8       0.137   4.742   7.108  1.00 85.94           H  
ATOM    131  C   GLY A   8       1.087   2.830   7.250  1.00 85.94           C  
ATOM    132  O   GLY A   8       2.026   3.151   7.976  1.00 85.94           O  
ATOM    133  N   GLN A   9       1.174   1.753   6.459  1.00 89.30           N  
ATOM    134  H   GLN A   9       0.391   1.522   5.864  1.00 89.30           H  
ATOM    135  CA  GLN A   9       2.438   1.029   6.295  1.00 89.30           C  
ATOM    136  HA  GLN A   9       2.923   0.961   7.269  1.00 89.30           H  
ATOM    137  C   GLN A   9       3.381   1.779   5.367  1.00 89.30           C  
ATOM    138  CB  GLN A   9       2.262  -0.397   5.762  1.00 89.30           C  
ATOM    139  HB2 GLN A   9       3.252  -0.784   5.518  1.00 89.30           H  
ATOM    140  HB3 GLN A   9       1.680  -0.391   4.841  1.00 89.30           H  
ATOM    141  O   GLN A   9       2.953   2.330   4.353  1.00 89.30           O  
ATOM    142  CG  GLN A   9       1.636  -1.344   6.786  1.00 89.30           C  
ATOM    143  HG2 GLN A   9       2.167  -1.264   7.734  1.00 89.30           H  
ATOM    144  HG3 GLN A   9       0.595  -1.064   6.947  1.00 89.30           H  
ATOM    145  CD  GLN A   9       1.730  -2.786   6.301  1.00 89.30           C  
ATOM    146  NE2 GLN A   9       0.626  -3.402   5.944  1.00 89.30           N  
ATOM    147 HE21 GLN A   9       0.724  -4.375   5.692  1.00 89.30           H  
ATOM    148 HE22 GLN A   9      -0.256  -2.949   6.136  1.00 89.30           H  
ATOM    149  OE1 GLN A   9       2.785  -3.393   6.183  1.00 89.30           O  
ATOM    150  N   LEU A  10       4.678   1.698   5.678  1.00 89.05           N  
ATOM    151  H   LEU A  10       4.944   1.250   6.543  1.00 89.05           H  
ATOM    152  CA  LEU A  10       5.735   2.176   4.799  1.00 89.05           C  
ATOM    153  HA  LEU A  10       5.590   3.247   4.656  1.00 89.05           H  
ATOM    154  C   LEU A  10       5.642   1.477   3.439  1.00 89.05           C  
ATOM    155  CB  LEU A  10       7.113   1.938   5.439  1.00 89.05           C  
ATOM    156  HB2 LEU A  10       7.055   2.084   6.517  1.00 89.05           H  
ATOM    157  HB3 LEU A  10       7.403   0.903   5.260  1.00 89.05           H  
ATOM    158  O   LEU A  10       5.464   0.254   3.357  1.00 89.05           O  
ATOM    159  CG  LEU A  10       8.181   2.889   4.862  1.00 89.05           C  
ATOM    160  HG  LEU A  10       7.966   3.107   3.816  1.00 89.05           H  
ATOM    161  CD1 LEU A  10       8.208   4.198   5.654  1.00 89.05           C  
ATOM    162 HD11 LEU A  10       8.927   4.880   5.201  1.00 89.05           H  
ATOM    163 HD12 LEU A  10       7.225   4.669   5.618  1.00 89.05           H  
ATOM    164 HD13 LEU A  10       8.488   4.014   6.691  1.00 89.05           H  
ATOM    165  CD2 LEU A  10       9.566   2.249   4.930  1.00 89.05           C  
ATOM    166 HD21 LEU A  10       9.582   1.346   4.319  1.00 89.05           H  
ATOM    167 HD22 LEU A  10       9.819   2.003   5.961  1.00 89.05           H  
ATOM    168 HD23 LEU A  10      10.305   2.944   4.531  1.00 89.05           H  
ATOM    169  N   CYS A  11       5.771   2.267   2.388  1.00 90.87           N  
ATOM    170  H   CYS A  11       5.969   3.249   2.525  1.00 90.87           H  
ATOM    171  CA  CYS A  11       5.668   1.807   1.021  1.00 90.87           C  
ATOM    172  HA  CYS A  11       5.815   0.728   0.980  1.00 90.87           H  
ATOM    173  C   CYS A  11       6.759   2.451   0.169  1.00 90.87           C  
ATOM    174  CB  CYS A  11       4.253   2.119   0.541  1.00 90.87           C  
ATOM    175  HB2 CYS A  11       4.071   1.655  -0.429  1.00 90.87           H  
ATOM    176  HB3 CYS A  11       3.556   1.693   1.264  1.00 90.87           H  
ATOM    177  O   CYS A  11       7.339   3.477   0.526  1.00 90.87           O  
ATOM    178  SG  CYS A  11       3.931   3.881   0.405  1.00 90.87           S  
ATOM    179  N   ASP A  12       7.022   1.839  -0.978  1.00 87.20           N  
ATOM    180  H   ASP A  12       6.479   1.023  -1.224  1.00 87.20           H  
ATOM    181  CA  ASP A  12       8.016   2.319  -1.924  1.00 87.20           C  
ATOM    182  HA  ASP A  12       8.753   2.925  -1.396  1.00 87.20           H  
ATOM    183  C   ASP A  12       7.312   3.141  -3.011  1.00 87.20           C  
ATOM    184  CB  ASP A  12       8.768   1.129  -2.518  1.00 87.20           C  
ATOM    185  HB2 ASP A  12       9.476   1.492  -3.262  1.00 87.20           H  
ATOM    186  HB3 ASP A  12       8.056   0.466  -3.010  1.00 87.20           H  
ATOM    187  O   ASP A  12       6.578   2.559  -3.821  1.00 87.20           O  
ATOM    188  CG  ASP A  12       9.512   0.348  -1.438  1.00 87.20           C  
ATOM    189  OD1 ASP A  12      10.665   0.734  -1.156  1.00 87.20           O  
ATOM    190  OD2 ASP A  12       8.910  -0.634  -0.929  1.00 87.20           O  
ATOM    191  N   PRO A  13       7.524   4.469  -3.094  1.00 81.77           N  
ATOM    192  CA  PRO A  13       6.821   5.316  -4.061  1.00 81.77           C  
ATOM    193  HA  PRO A  13       5.745   5.216  -3.918  1.00 81.77           H  
ATOM    194  C   PRO A  13       7.134   4.937  -5.516  1.00 81.77           C  
ATOM    195  CB  PRO A  13       7.227   6.754  -3.718  1.00 81.77           C  
ATOM    196  HB2 PRO A  13       6.483   7.185  -3.047  1.00 81.77           H  
ATOM    197  HB3 PRO A  13       7.334   7.379  -4.604  1.00 81.77           H  
ATOM    198  O   PRO A  13       6.331   5.201  -6.407  1.00 81.77           O  
ATOM    199  CG  PRO A  13       8.550   6.602  -2.968  1.00 81.77           C  
ATOM    200  HG2 PRO A  13       9.369   6.530  -3.684  1.00 81.77           H  
ATOM    201  HG3 PRO A  13       8.718   7.424  -2.272  1.00 81.77           H  
ATOM    202  CD  PRO A  13       8.388   5.272  -2.242  1.00 81.77           C  
ATOM    203  HD2 PRO A  13       9.366   4.811  -2.101  1.00 81.77           H  
ATOM    204  HD3 PRO A  13       7.902   5.431  -1.279  1.00 81.77           H  
ATOM    205  N   ILE A  14       8.259   4.255  -5.751  1.00 84.24           N  
ATOM    206  H   ILE A  14       8.866   4.088  -4.961  1.00 84.24           H  
ATOM    207  CA  ILE A  14       8.669   3.737  -7.062  1.00 84.24           C  
ATOM    208  HA  ILE A  14       8.457   4.491  -7.820  1.00 84.24           H  
ATOM    209  C   ILE A  14       7.877   2.478  -7.441  1.00 84.24           C  
ATOM    210  CB  ILE A  14      10.192   3.456  -7.064  1.00 84.24           C  
ATOM    211  HB  ILE A  14      10.400   2.678  -6.328  1.00 84.24           H  
ATOM    212  O   ILE A  14       7.453   2.332  -8.584  1.00 84.24           O  
ATOM    213  CG1 ILE A  14      10.983   4.723  -6.659  1.00 84.24           C  
ATOM    214 HG12 ILE A  14      10.678   5.038  -5.661  1.00 84.24           H  
ATOM    215 HG13 ILE A  14      10.752   5.531  -7.353  1.00 84.24           H  
ATOM    216  CG2 ILE A  14      10.647   2.941  -8.443  1.00 84.24           C  
ATOM    217 HG21 ILE A  14      10.110   2.033  -8.717  1.00 84.24           H  
ATOM    218 HG22 ILE A  14      10.470   3.702  -9.203  1.00 84.24           H  
ATOM    219 HG23 ILE A  14      11.707   2.687  -8.428  1.00 84.24           H  
ATOM    220  CD1 ILE A  14      12.504   4.536  -6.611  1.00 84.24           C  
ATOM    221 HD11 ILE A  14      12.908   4.426  -7.617  1.00 84.24           H  
ATOM    222 HD12 ILE A  14      12.753   3.659  -6.014  1.00 84.24           H  
ATOM    223 HD13 ILE A  14      12.961   5.415  -6.154  1.00 84.24           H  
ATOM    224  N   PHE A  15       7.674   1.560  -6.491  1.00 83.08           N  
ATOM    225  H   PHE A  15       7.957   1.771  -5.545  1.00 83.08           H  
ATOM    226  CA  PHE A  15       7.033   0.269  -6.758  1.00 83.08           C  
ATOM    227  HA  PHE A  15       7.146   0.035  -7.817  1.00 83.08           H  
ATOM    228  C   PHE A  15       5.524   0.273  -6.502  1.00 83.08           C  
ATOM    229  CB  PHE A  15       7.743  -0.844  -5.974  1.00 83.08           C  
ATOM    230  HB2 PHE A  15       7.155  -1.758  -6.050  1.00 83.08           H  
ATOM    231  HB3 PHE A  15       7.784  -0.578  -4.918  1.00 83.08           H  
ATOM    232  O   PHE A  15       4.866  -0.697  -6.877  1.00 83.08           O  
ATOM    233  CG  PHE A  15       9.137  -1.153  -6.484  1.00 83.08           C  
ATOM    234  CD1 PHE A  15       9.296  -1.981  -7.611  1.00 83.08           C  
ATOM    235  HD1 PHE A  15       8.427  -2.388  -8.107  1.00 83.08           H  
ATOM    236  CD2 PHE A  15      10.272  -0.611  -5.851  1.00 83.08           C  
ATOM    237  HD2 PHE A  15      10.163   0.019  -4.981  1.00 83.08           H  
ATOM    238  CE1 PHE A  15      10.581  -2.269  -8.103  1.00 83.08           C  
ATOM    239  HE1 PHE A  15      10.701  -2.897  -8.974  1.00 83.08           H  
ATOM    240  CE2 PHE A  15      11.557  -0.894  -6.347  1.00 83.08           C  
ATOM    241  HE2 PHE A  15      12.424  -0.477  -5.858  1.00 83.08           H  
ATOM    242  CZ  PHE A  15      11.712  -1.722  -7.472  1.00 83.08           C  
ATOM    243  HZ  PHE A  15      12.700  -1.934  -7.852  1.00 83.08           H  
ATOM    244  N   GLN A  16       4.984   1.323  -5.865  1.00 81.89           N  
ATOM    245  H   GLN A  16       5.614   2.037  -5.527  1.00 81.89           H  
ATOM    246  CA  GLN A  16       3.562   1.464  -5.519  1.00 81.89           C  
ATOM    247  HA  GLN A  16       3.491   2.201  -4.719  1.00 81.89           H  
ATOM    248  C   GLN A  16       3.000   0.155  -4.938  1.00 81.89           C  
ATOM    249  CB  GLN A  16       2.756   2.003  -6.719  1.00 81.89           C  
ATOM    250  HB2 GLN A  16       2.924   1.352  -7.578  1.00 81.89           H  
ATOM    251  HB3 GLN A  16       1.693   1.969  -6.483  1.00 81.89           H  
ATOM    252  O   GLN A  16       1.980  -0.375  -5.373  1.00 81.89           O  
ATOM    253  CG  GLN A  16       3.110   3.448  -7.116  1.00 81.89           C  
ATOM    254  HG2 GLN A  16       4.183   3.524  -7.294  1.00 81.89           H  
ATOM    255  HG3 GLN A  16       2.606   3.685  -8.053  1.00 81.89           H  
ATOM    256  CD  GLN A  16       2.677   4.487  -6.082  1.00 81.89           C  
ATOM    257  NE2 GLN A  16       3.565   5.360  -5.666  1.00 81.89           N  
ATOM    258 HE21 GLN A  16       4.492   5.375  -6.067  1.00 81.89           H  
ATOM    259 HE22 GLN A  16       3.286   6.056  -4.988  1.00 81.89           H  
ATOM    260  OE1 GLN A  16       1.554   4.510  -5.606  1.00 81.89           O  
ATOM    261  N   ASN A  17       3.699  -0.408  -3.948  1.00 87.34           N  
ATOM    262  H   ASN A  17       4.495   0.098  -3.586  1.00 87.34           H  
ATOM    263  CA  ASN A  17       3.395  -1.715  -3.352  1.00 87.34           C  
ATOM    264  HA  ASN A  17       3.085  -2.366  -4.169  1.00 87.34           H  
ATOM    265  C   ASN A  17       2.197  -1.698  -2.379  1.00 87.34           C  
ATOM    266  CB  ASN A  17       4.679  -2.323  -2.747  1.00 87.34           C  
ATOM    267  HB2 ASN A  17       4.448  -3.306  -2.338  1.00 87.34           H  
ATOM    268  HB3 ASN A  17       5.407  -2.456  -3.548  1.00 87.34           H  
ATOM    269  O   ASN A  17       2.017  -2.631  -1.588  1.00 87.34           O  
ATOM    270  CG  ASN A  17       5.343  -1.487  -1.660  1.00 87.34           C  
ATOM    271  ND2 ASN A  17       6.322  -2.037  -0.983  1.00 87.34           N  
ATOM    272 HD21 ASN A  17       7.001  -1.380  -0.625  1.00 87.34           H  
ATOM    273 HD22 ASN A  17       6.695  -2.916  -1.311  1.00 87.34           H  
ATOM    274  OD1 ASN A  17       5.048  -0.325  -1.453  1.00 87.34           O  
ATOM    275  N   CYS A  18       1.370  -0.658  -2.437  1.00 90.79           N  
ATOM    276  H   CYS A  18       1.522   0.021  -3.169  1.00 90.79           H  
ATOM    277  CA  CYS A  18       0.144  -0.538  -1.664  1.00 90.79           C  
ATOM    278  HA  CYS A  18       0.340  -0.862  -0.642  1.00 90.79           H  
ATOM    279  C   CYS A  18      -0.966  -1.434  -2.215  1.00 90.79           C  
ATOM    280  CB  CYS A  18      -0.273   0.930  -1.610  1.00 90.79           C  
ATOM    281  HB2 CYS A  18      -1.208   1.010  -1.056  1.00 90.79           H  
ATOM    282  HB3 CYS A  18      -0.440   1.303  -2.621  1.00 90.79           H  
ATOM    283  O   CYS A  18      -0.967  -1.842  -3.379  1.00 90.79           O  
ATOM    284  SG  CYS A  18       0.939   1.976  -0.783  1.00 90.79           S  
ATOM    285  N   CYS A  19      -1.922  -1.785  -1.358  1.00 88.43           N  
ATOM    286  H   CYS A  19      -1.864  -1.476  -0.398  1.00 88.43           H  
ATOM    287  CA  CYS A  19      -3.122  -2.472  -1.818  1.00 88.43           C  
ATOM    288  HA  CYS A  19      -2.813  -3.353  -2.382  1.00 88.43           H  
ATOM    289  C   CYS A  19      -3.907  -1.575  -2.787  1.00 88.43           C  
ATOM    290  CB  CYS A  19      -3.955  -2.953  -0.629  1.00 88.43           C  
ATOM    291  HB2 CYS A  19      -4.844  -3.459  -1.006  1.00 88.43           H  
ATOM    292  HB3 CYS A  19      -4.296  -2.080  -0.073  1.00 88.43           H  
ATOM    293  O   CYS A  19      -3.918  -0.353  -2.662  1.00 88.43           O  
ATOM    294  SG  CYS A  19      -3.098  -4.080   0.514  1.00 88.43           S  
ATOM    295  N   ARG A  20      -4.540  -2.196  -3.788  1.00 82.00           N  
ATOM    296  H   ARG A  20      -4.502  -3.206  -3.808  1.00 82.00           H  
ATOM    297  CA  ARG A  20      -5.204  -1.500  -4.896  1.00 82.00           C  
ATOM    298  HA  ARG A  20      -4.437  -0.979  -5.469  1.00 82.00           H  
ATOM    299  C   ARG A  20      -6.197  -0.455  -4.376  1.00 82.00           C  
ATOM    300  CB  ARG A  20      -5.883  -2.553  -5.785  1.00 82.00           C  
ATOM    301  HB2 ARG A  20      -5.141  -3.312  -6.035  1.00 82.00           H  
ATOM    302  HB3 ARG A  20      -6.691  -3.034  -5.234  1.00 82.00           H  
ATOM    303  O   ARG A  20      -7.147  -0.818  -3.692  1.00 82.00           O  
ATOM    304  CG  ARG A  20      -6.434  -1.966  -7.089  1.00 82.00           C  
ATOM    305  HG2 ARG A  20      -7.283  -1.316  -6.879  1.00 82.00           H  
ATOM    306  HG3 ARG A  20      -5.651  -1.386  -7.578  1.00 82.00           H  
ATOM    307  CD  ARG A  20      -6.869  -3.104  -8.020  1.00 82.00           C  
ATOM    308  HD2 ARG A  20      -7.693  -3.646  -7.556  1.00 82.00           H  
ATOM    309  HD3 ARG A  20      -6.037  -3.799  -8.137  1.00 82.00           H  
ATOM    310  NE  ARG A  20      -7.236  -2.598  -9.357  1.00 82.00           N  
ATOM    311  HE  ARG A  20      -6.493  -2.170  -9.890  1.00 82.00           H  
ATOM    312  NH1 ARG A  20      -9.483  -3.108  -9.336  1.00 82.00           N  
ATOM    313 HH11 ARG A  20      -9.408  -3.412  -8.375  1.00 82.00           H  
ATOM    314 HH12 ARG A  20     -10.385  -3.085  -9.788  1.00 82.00           H  
ATOM    315  NH2 ARG A  20      -8.580  -2.157 -11.137  1.00 82.00           N  
ATOM    316 HH21 ARG A  20      -7.802  -1.737 -11.626  1.00 82.00           H  
ATOM    317 HH22 ARG A  20      -9.493  -2.150 -11.568  1.00 82.00           H  
ATOM    318  CZ  ARG A  20      -8.427  -2.626  -9.931  1.00 82.00           C  
ATOM    319  N   GLY A  21      -5.981   0.804  -4.752  1.00 81.26           N  
ATOM    320  H   GLY A  21      -5.118   1.015  -5.233  1.00 81.26           H  
ATOM    321  CA  GLY A  21      -6.776   1.954  -4.306  1.00 81.26           C  
ATOM    322  HA2 GLY A  21      -7.124   2.513  -5.175  1.00 81.26           H  
ATOM    323  HA3 GLY A  21      -7.648   1.615  -3.746  1.00 81.26           H  
ATOM    324  C   GLY A  21      -6.007   2.920  -3.406  1.00 81.26           C  
ATOM    325  O   GLY A  21      -6.400   4.077  -3.330  1.00 81.26           O  
ATOM    326  N   TRP A  22      -4.899   2.477  -2.807  1.00 84.50           N  
ATOM    327  H   TRP A  22      -4.641   1.504  -2.881  1.00 84.50           H  
ATOM    328  CA  TRP A  22      -4.017   3.332  -2.018  1.00 84.50           C  
ATOM    329  HA  TRP A  22      -4.561   4.227  -1.716  1.00 84.50           H  
ATOM    330  C   TRP A  22      -2.815   3.807  -2.827  1.00 84.50           C  
ATOM    331  CB  TRP A  22      -3.592   2.603  -0.744  1.00 84.50           C  
ATOM    332  HB2 TRP A  22      -2.813   3.187  -0.253  1.00 84.50           H  
ATOM    333  HB3 TRP A  22      -3.178   1.633  -1.022  1.00 84.50           H  
ATOM    334  O   TRP A  22      -2.188   3.036  -3.558  1.00 84.50           O  
ATOM    335  CG  TRP A  22      -4.681   2.370   0.253  1.00 84.50           C  
ATOM    336  CD1 TRP A  22      -5.706   3.215   0.501  1.00 84.50           C  
ATOM    337  HD1 TRP A  22      -5.832   4.186   0.045  1.00 84.50           H  
ATOM    338  CD2 TRP A  22      -4.835   1.285   1.213  1.00 84.50           C  
ATOM    339  CE2 TRP A  22      -5.984   1.547   2.015  1.00 84.50           C  
ATOM    340  CE3 TRP A  22      -4.141   0.087   1.473  1.00 84.50           C  
ATOM    341  HE3 TRP A  22      -3.290  -0.161   0.855  1.00 84.50           H  
ATOM    342  NE1 TRP A  22      -6.462   2.745   1.552  1.00 84.50           N  
ATOM    343  HE1 TRP A  22      -7.088   3.349   2.066  1.00 84.50           H  
ATOM    344  CH2 TRP A  22      -5.714  -0.500   3.261  1.00 84.50           C  
ATOM    345  HH2 TRP A  22      -6.073  -1.195   4.005  1.00 84.50           H  
ATOM    346  CZ2 TRP A  22      -6.392   0.706   3.057  1.00 84.50           C  
ATOM    347  HZ2 TRP A  22      -7.232   0.993   3.672  1.00 84.50           H  
ATOM    348  CZ3 TRP A  22      -4.650  -0.833   2.411  1.00 84.50           C  
ATOM    349  HZ3 TRP A  22      -4.279  -1.847   2.424  1.00 84.50           H  
ATOM    350  N   ASN A  23      -2.493   5.082  -2.671  1.00 87.99           N  
ATOM    351  H   ASN A  23      -2.998   5.590  -1.960  1.00 87.99           H  
ATOM    352  CA  ASN A  23      -1.337   5.736  -3.239  1.00 87.99           C  
ATOM    353  HA  ASN A  23      -1.069   5.231  -4.167  1.00 87.99           H  
ATOM    354  C   ASN A  23      -0.156   5.641  -2.273  1.00 87.99           C  
ATOM    355  CB  ASN A  23      -1.715   7.187  -3.563  1.00 87.99           C  
ATOM    356  HB2 ASN A  23      -2.687   7.210  -4.055  1.00 87.99           H  
ATOM    357  HB3 ASN A  23      -1.782   7.768  -2.643  1.00 87.99           H  
ATOM    358  O   ASN A  23      -0.287   5.859  -1.068  1.00 87.99           O  
ATOM    359  CG  ASN A  23      -0.711   7.802  -4.511  1.00 87.99           C  
ATOM    360  ND2 ASN A  23       0.229   8.574  -4.022  1.00 87.99           N  
ATOM    361 HD21 ASN A  23       0.918   8.910  -4.679  1.00 87.99           H  
ATOM    362 HD22 ASN A  23       0.257   8.782  -3.034  1.00 87.99           H  
ATOM    363  OD1 ASN A  23      -0.732   7.559  -5.704  1.00 87.99           O  
ATOM    364  N   CYS A  24       1.028   5.360  -2.806  1.00 89.57           N  
ATOM    365  H   CYS A  24       1.094   5.176  -3.796  1.00 89.57           H  
ATOM    366  CA  CYS A  24       2.241   5.389  -2.008  1.00 89.57           C  
ATOM    367  HA  CYS A  24       1.985   5.231  -0.960  1.00 89.57           H  
ATOM    368  C   CYS A  24       2.942   6.747  -2.120  1.00 89.57           C  
ATOM    369  CB  CYS A  24       3.157   4.245  -2.424  1.00 89.57           C  
ATOM    370  HB2 CYS A  24       2.645   3.289  -2.313  1.00 89.57           H  
ATOM    371  HB3 CYS A  24       3.445   4.358  -3.469  1.00 89.57           H  
ATOM    372  O   CYS A  24       3.482   7.074  -3.178  1.00 89.57           O  
ATOM    373  SG  CYS A  24       4.645   4.252  -1.430  1.00 89.57           S  
ATOM    374  N   VAL A  25       2.957   7.512  -1.023  1.00 86.64           N  
ATOM    375  H   VAL A  25       2.421   7.191  -0.230  1.00 86.64           H  
ATOM    376  CA  VAL A  25       3.698   8.789  -0.914  1.00 86.64           C  
ATOM    377  HA  VAL A  25       4.063   9.077  -1.899  1.00 86.64           H  
ATOM    378  C   VAL A  25       4.941   8.641  -0.020  1.00 86.64           C  
ATOM    379  CB  VAL A  25       2.766   9.920  -0.421  1.00 86.64           C  
ATOM    380  HB  VAL A  25       2.443   9.693   0.595  1.00 86.64           H  
ATOM    381  O   VAL A  25       5.992   9.198  -0.312  1.00 86.64           O  
ATOM    382  CG1 VAL A  25       3.467  11.284  -0.419  1.00 86.64           C  
ATOM    383 HG11 VAL A  25       3.829  11.522  -1.419  1.00 86.64           H  
ATOM    384 HG12 VAL A  25       2.772  12.058  -0.094  1.00 86.64           H  
ATOM    385 HG13 VAL A  25       4.310  11.275   0.272  1.00 86.64           H  
ATOM    386  CG2 VAL A  25       1.518  10.048  -1.309  1.00 86.64           C  
ATOM    387 HG21 VAL A  25       1.817  10.205  -2.346  1.00 86.64           H  
ATOM    388 HG22 VAL A  25       0.913  10.891  -0.977  1.00 86.64           H  
ATOM    389 HG23 VAL A  25       0.908   9.148  -1.223  1.00 86.64           H  
ATOM    390  N   LEU A  26       4.828   7.846   1.045  1.00 86.73           N  
ATOM    391  H   LEU A  26       3.935   7.386   1.148  1.00 86.73           H  
ATOM    392  CA  LEU A  26       5.896   7.425   1.976  1.00 86.73           C  
ATOM    393  HA  LEU A  26       6.770   7.097   1.413  1.00 86.73           H  
ATOM    394  C   LEU A  26       5.366   6.251   2.816  1.00 86.73           C  
ATOM    395  CB  LEU A  26       6.249   8.612   2.901  1.00 86.73           C  
ATOM    396  HB2 LEU A  26       6.495   9.482   2.292  1.00 86.73           H  
ATOM    397  HB3 LEU A  26       5.368   8.870   3.489  1.00 86.73           H  
ATOM    398  O   LEU A  26       6.036   5.257   3.087  1.00 86.73           O  
ATOM    399  CG  LEU A  26       7.429   8.344   3.855  1.00 86.73           C  
ATOM    400  HG  LEU A  26       7.296   7.382   4.351  1.00 86.73           H  
ATOM    401  CD1 LEU A  26       8.761   8.343   3.105  1.00 86.73           C  
ATOM    402 HD11 LEU A  26       8.775   7.534   2.374  1.00 86.73           H  
ATOM    403 HD12 LEU A  26       8.905   9.294   2.590  1.00 86.73           H  
ATOM    404 HD13 LEU A  26       9.580   8.185   3.807  1.00 86.73           H  
ATOM    405  CD2 LEU A  26       7.486   9.423   4.937  1.00 86.73           C  
ATOM    406 HD21 LEU A  26       6.557   9.426   5.507  1.00 86.73           H  
ATOM    407 HD22 LEU A  26       8.311   9.218   5.618  1.00 86.73           H  
ATOM    408 HD23 LEU A  26       7.632  10.402   4.480  1.00 86.73           H  
ATOM    409  N   PHE A  27       4.095   6.387   3.171  1.00 89.09           N  
ATOM    410  H   PHE A  27       3.651   7.270   2.961  1.00 89.09           H  
ATOM    411  CA  PHE A  27       3.196   5.353   3.635  1.00 89.09           C  
ATOM    412  HA  PHE A  27       3.731   4.403   3.639  1.00 89.09           H  
ATOM    413  C   PHE A  27       2.032   5.234   2.643  1.00 89.09           C  
ATOM    414  CB  PHE A  27       2.743   5.682   5.066  1.00 89.09           C  
ATOM    415  HB2 PHE A  27       3.576   5.485   5.740  1.00 89.09           H  
ATOM    416  HB3 PHE A  27       1.937   5.004   5.348  1.00 89.09           H  
ATOM    417  O   PHE A  27       1.801   6.144   1.838  1.00 89.09           O  
ATOM    418  CG  PHE A  27       2.293   7.121   5.273  1.00 89.09           C  
ATOM    419  CD1 PHE A  27       3.248   8.135   5.490  1.00 89.09           C  
ATOM    420  HD1 PHE A  27       4.297   7.883   5.541  1.00 89.09           H  
ATOM    421  CD2 PHE A  27       0.928   7.455   5.248  1.00 89.09           C  
ATOM    422  HD2 PHE A  27       0.183   6.687   5.103  1.00 89.09           H  
ATOM    423  CE1 PHE A  27       2.849   9.476   5.629  1.00 89.09           C  
ATOM    424  HE1 PHE A  27       3.587  10.250   5.780  1.00 89.09           H  
ATOM    425  CE2 PHE A  27       0.528   8.792   5.430  1.00 89.09           C  
ATOM    426  HE2 PHE A  27      -0.522   9.043   5.456  1.00 89.09           H  
ATOM    427  CZ  PHE A  27       1.485   9.806   5.594  1.00 89.09           C  
ATOM    428  HZ  PHE A  27       1.169  10.831   5.721  1.00 89.09           H  
ATOM    429  N   CYS A  28       1.336   4.101   2.668  1.00 91.54           N  
ATOM    430  H   CYS A  28       1.622   3.371   3.305  1.00 91.54           H  
ATOM    431  CA  CYS A  28       0.120   3.924   1.883  1.00 91.54           C  
ATOM    432  HA  CYS A  28       0.310   4.221   0.852  1.00 91.54           H  
ATOM    433  C   CYS A  28      -0.998   4.804   2.439  1.00 91.54           C  
ATOM    434  CB  CYS A  28      -0.305   2.458   1.907  1.00 91.54           C  
ATOM    435  HB2 CYS A  28      -0.449   2.166   2.947  1.00 91.54           H  
ATOM    436  HB3 CYS A  28      -1.261   2.363   1.392  1.00 91.54           H  
ATOM    437  O   CYS A  28      -1.268   4.741   3.643  1.00 91.54           O  
ATOM    438  SG  CYS A  28       0.879   1.345   1.139  1.00 91.54           S  
ATOM    439  N   VAL A  29      -1.635   5.576   1.558  1.00 86.67           N  
ATOM    440  H   VAL A  29      -1.334   5.567   0.594  1.00 86.67           H  
ATOM    441  CA  VAL A  29      -2.793   6.445   1.833  1.00 86.67           C  
ATOM    442  HA  VAL A  29      -3.271   6.145   2.765  1.00 86.67           H  
ATOM    443  C   VAL A  29      -3.874   6.293   0.784  1.00 86.67           C  
ATOM    444  CB  VAL A  29      -2.407   7.925   1.941  1.00 86.67           C  
ATOM    445  HB  VAL A  29      -3.320   8.511   2.051  1.00 86.67           H  
ATOM    446  O   VAL A  29      -3.523   5.994  -0.376  1.00 86.67           O  
ATOM    447  CG1 VAL A  29      -1.556   8.143   3.181  1.00 86.67           C  
ATOM    448 HG11 VAL A  29      -1.402   9.213   3.324  1.00 86.67           H  
ATOM    449 HG12 VAL A  29      -2.068   7.729   4.050  1.00 86.67           H  
ATOM    450 HG13 VAL A  29      -0.594   7.650   3.047  1.00 86.67           H  
ATOM    451  CG2 VAL A  29      -1.622   8.461   0.736  1.00 86.67           C  
ATOM    452 HG21 VAL A  29      -1.433   9.527   0.863  1.00 86.67           H  
ATOM    453 HG22 VAL A  29      -2.209   8.313  -0.171  1.00 86.67           H  
ATOM    454 HG23 VAL A  29      -0.674   7.933   0.637  1.00 86.67           H  
ATOM    455  OXT VAL A  29      -5.042   6.474   1.157  1.00 86.67           O  
TER     456      VAL A  29                                                       
END   
