# Supplementary material for: δ‐Conotoxin Structure Prediction and Analysis through Large‐Scale Comparative and Deep Learning Modeling Approaches
Source: Adv Sci (Weinh). 2024 Jul 21;11(35):2404786. doi: 10.1002/advs.202404786 (PMC11425241; doi:10.1002/advs.202404786)
Supplement: Supplementary file 2 — Supporting Information [file ADVS-11-2404786-s001.gz › Data/Alphafold_results/GmVIA/ranked_1.pdb]

ATOM      1  N   VAL A   1       6.865   0.466 -15.706  1.00 59.68           N  
ATOM      2  H   VAL A   1       7.520   1.088 -16.160  1.00 59.68           H  
ATOM      3  H2  VAL A   1       7.366  -0.301 -15.283  1.00 59.68           H  
ATOM      4  H3  VAL A   1       6.241   0.087 -16.404  1.00 59.68           H  
ATOM      5  CA  VAL A   1       6.063   1.203 -14.698  1.00 59.68           C  
ATOM      6  HA  VAL A   1       6.706   1.546 -13.887  1.00 59.68           H  
ATOM      7  C   VAL A   1       5.037   0.224 -14.148  1.00 59.68           C  
ATOM      8  CB  VAL A   1       5.378   2.432 -15.334  1.00 59.68           C  
ATOM      9  HB  VAL A   1       4.628   2.101 -16.052  1.00 59.68           H  
ATOM     10  O   VAL A   1       4.316  -0.345 -14.956  1.00 59.68           O  
ATOM     11  CG1 VAL A   1       4.699   3.303 -14.274  1.00 59.68           C  
ATOM     12 HG11 VAL A   1       4.227   4.163 -14.750  1.00 59.68           H  
ATOM     13 HG12 VAL A   1       5.426   3.663 -13.545  1.00 59.68           H  
ATOM     14 HG13 VAL A   1       3.919   2.742 -13.760  1.00 59.68           H  
ATOM     15  CG2 VAL A   1       6.402   3.303 -16.079  1.00 59.68           C  
ATOM     16 HG21 VAL A   1       6.797   2.794 -16.958  1.00 59.68           H  
ATOM     17 HG22 VAL A   1       7.217   3.597 -15.417  1.00 59.68           H  
ATOM     18 HG23 VAL A   1       5.913   4.210 -16.435  1.00 59.68           H  
ATOM     19  N   LYS A   2       5.031  -0.092 -12.843  1.00 66.12           N  
ATOM     20  H   LYS A   2       5.590   0.442 -12.193  1.00 66.12           H  
ATOM     21  CA  LYS A   2       4.014  -1.006 -12.282  1.00 66.12           C  
ATOM     22  HA  LYS A   2       4.063  -1.959 -12.808  1.00 66.12           H  
ATOM     23  C   LYS A   2       2.626  -0.385 -12.521  1.00 66.12           C  
ATOM     24  CB  LYS A   2       4.245  -1.253 -10.777  1.00 66.12           C  
ATOM     25  HB2 LYS A   2       4.361  -0.295 -10.269  1.00 66.12           H  
ATOM     26  HB3 LYS A   2       3.360  -1.741 -10.368  1.00 66.12           H  
ATOM     27  O   LYS A   2       2.488   0.810 -12.254  1.00 66.12           O  
ATOM     28  CG  LYS A   2       5.463  -2.148 -10.486  1.00 66.12           C  
ATOM     29  HG2 LYS A   2       6.355  -1.697 -10.921  1.00 66.12           H  
ATOM     30  HG3 LYS A   2       5.306  -3.124 -10.943  1.00 66.12           H  
ATOM     31  CD  LYS A   2       5.681  -2.324  -8.973  1.00 66.12           C  
ATOM     32  HD2 LYS A   2       4.786  -2.768  -8.537  1.00 66.12           H  
ATOM     33  HD3 LYS A   2       5.841  -1.346  -8.520  1.00 66.12           H  
ATOM     34  CE  LYS A   2       6.892  -3.227  -8.684  1.00 66.12           C  
ATOM     35  HE2 LYS A   2       7.778  -2.786  -9.141  1.00 66.12           H  
ATOM     36  HE3 LYS A   2       6.721  -4.195  -9.156  1.00 66.12           H  
ATOM     37  NZ  LYS A   2       7.112  -3.413  -7.224  1.00 66.12           N  
ATOM     38  HZ1 LYS A   2       7.898  -4.024  -7.052  1.00 66.12           H  
ATOM     39  HZ2 LYS A   2       6.302  -3.830  -6.788  1.00 66.12           H  
ATOM     40  HZ3 LYS A   2       7.293  -2.532  -6.765  1.00 66.12           H  
ATOM     41  N   PRO A   3       1.636  -1.122 -13.055  1.00 80.59           N  
ATOM     42  CA  PRO A   3       0.306  -0.567 -13.262  1.00 80.59           C  
ATOM     43  HA  PRO A   3       0.363   0.334 -13.872  1.00 80.59           H  
ATOM     44  C   PRO A   3      -0.301  -0.220 -11.899  1.00 80.59           C  
ATOM     45  CB  PRO A   3      -0.480  -1.642 -14.019  1.00 80.59           C  
ATOM     46  HB2 PRO A   3      -0.365  -1.486 -15.092  1.00 80.59           H  
ATOM     47  HB3 PRO A   3      -1.537  -1.647 -13.750  1.00 80.59           H  
ATOM     48  O   PRO A   3      -0.372  -1.075 -11.019  1.00 80.59           O  
ATOM     49  CG  PRO A   3       0.212  -2.946 -13.620  1.00 80.59           C  
ATOM     50  HG2 PRO A   3       0.110  -3.711 -14.390  1.00 80.59           H  
ATOM     51  HG3 PRO A   3      -0.196  -3.303 -12.674  1.00 80.59           H  
ATOM     52  CD  PRO A   3       1.670  -2.531 -13.424  1.00 80.59           C  
ATOM     53  HD2 PRO A   3       2.215  -2.646 -14.361  1.00 80.59           H  
ATOM     54  HD3 PRO A   3       2.125  -3.138 -12.642  1.00 80.59           H  
ATOM     55  N   CYS A   4      -0.696   1.038 -11.718  1.00 88.87           N  
ATOM     56  H   CYS A   4      -0.606   1.697 -12.479  1.00 88.87           H  
ATOM     57  CA  CYS A   4      -1.430   1.488 -10.542  1.00 88.87           C  
ATOM     58  HA  CYS A   4      -1.263   0.788  -9.724  1.00 88.87           H  
ATOM     59  C   CYS A   4      -2.937   1.491 -10.832  1.00 88.87           C  
ATOM     60  CB  CYS A   4      -0.877   2.841 -10.088  1.00 88.87           C  
ATOM     61  HB2 CYS A   4       0.184   2.707  -9.875  1.00 88.87           H  
ATOM     62  HB3 CYS A   4      -1.358   3.099  -9.144  1.00 88.87           H  
ATOM     63  O   CYS A   4      -3.363   1.626 -11.983  1.00 88.87           O  
ATOM     64  SG  CYS A   4      -1.040   4.226 -11.253  1.00 88.87           S  
ATOM     65  N   ARG A   5      -3.748   1.303  -9.794  1.00 89.29           N  
ATOM     66  H   ARG A   5      -3.332   1.164  -8.884  1.00 89.29           H  
ATOM     67  CA  ARG A   5      -5.212   1.289  -9.883  1.00 89.29           C  
ATOM     68  HA  ARG A   5      -5.511   0.828 -10.824  1.00 89.29           H  
ATOM     69  C   ARG A   5      -5.759   2.728  -9.892  1.00 89.29           C  
ATOM     70  CB  ARG A   5      -5.750   0.437  -8.720  1.00 89.29           C  
ATOM     71  HB2 ARG A   5      -6.838   0.496  -8.693  1.00 89.29           H  
ATOM     72  HB3 ARG A   5      -5.360   0.848  -7.789  1.00 89.29           H  
ATOM     73  O   ARG A   5      -5.304   3.567  -9.117  1.00 89.29           O  
ATOM     74  CG  ARG A   5      -5.333  -1.038  -8.719  1.00 89.29           C  
ATOM     75  HG2 ARG A   5      -5.688  -1.491  -7.794  1.00 89.29           H  
ATOM     76  HG3 ARG A   5      -4.247  -1.125  -8.743  1.00 89.29           H  
ATOM     77  CD  ARG A   5      -5.936  -1.795  -9.898  1.00 89.29           C  
ATOM     78  HD2 ARG A   5      -7.020  -1.685  -9.856  1.00 89.29           H  
ATOM     79  HD3 ARG A   5      -5.564  -1.362 -10.826  1.00 89.29           H  
ATOM     80  NE  ARG A   5      -5.596  -3.226  -9.848  1.00 89.29           N  
ATOM     81  HE  ARG A   5      -5.208  -3.562  -8.978  1.00 89.29           H  
ATOM     82  NH1 ARG A   5      -6.537  -3.755 -11.864  1.00 89.29           N  
ATOM     83 HH11 ARG A   5      -6.845  -4.440 -12.540  1.00 89.29           H  
ATOM     84 HH12 ARG A   5      -6.835  -2.793 -11.935  1.00 89.29           H  
ATOM     85  NH2 ARG A   5      -5.612  -5.368 -10.613  1.00 89.29           N  
ATOM     86 HH21 ARG A   5      -5.206  -5.670  -9.739  1.00 89.29           H  
ATOM     87 HH22 ARG A   5      -5.910  -6.051 -11.294  1.00 89.29           H  
ATOM     88  CZ  ARG A   5      -5.912  -4.109 -10.773  1.00 89.29           C  
ATOM     89  N   LYS A   6      -6.691   3.016 -10.809  1.00 88.45           N  
ATOM     90  H   LYS A   6      -7.037   2.242 -11.358  1.00 88.45           H  
ATOM     91  CA  LYS A   6      -7.404   4.310 -10.923  1.00 88.45           C  
ATOM     92  HA  LYS A   6      -6.749   5.121 -10.606  1.00 88.45           H  
ATOM     93  C   LYS A   6      -8.631   4.350 -10.000  1.00 88.45           C  
ATOM     94  CB  LYS A   6      -7.850   4.545 -12.378  1.00 88.45           C  
ATOM     95  HB2 LYS A   6      -8.413   5.478 -12.418  1.00 88.45           H  
ATOM     96  HB3 LYS A   6      -8.524   3.741 -12.674  1.00 88.45           H  
ATOM     97  O   LYS A   6      -8.982   3.304  -9.461  1.00 88.45           O  
ATOM     98  CG  LYS A   6      -6.702   4.644 -13.393  1.00 88.45           C  
ATOM     99  HG2 LYS A   6      -6.177   3.691 -13.453  1.00 88.45           H  
ATOM    100  HG3 LYS A   6      -6.003   5.419 -13.075  1.00 88.45           H  
ATOM    101  CD  LYS A   6      -7.276   5.004 -14.771  1.00 88.45           C  
ATOM    102  HD2 LYS A   6      -7.982   4.231 -15.075  1.00 88.45           H  
ATOM    103  HD3 LYS A   6      -7.808   5.952 -14.692  1.00 88.45           H  
ATOM    104  CE  LYS A   6      -6.171   5.131 -15.826  1.00 88.45           C  
ATOM    105  HE2 LYS A   6      -5.455   5.879 -15.485  1.00 88.45           H  
ATOM    106  HE3 LYS A   6      -5.649   4.178 -15.903  1.00 88.45           H  
ATOM    107  NZ  LYS A   6      -6.734   5.525 -17.144  1.00 88.45           N  
ATOM    108  HZ1 LYS A   6      -7.406   4.843 -17.466  1.00 88.45           H  
ATOM    109  HZ2 LYS A   6      -6.005   5.619 -17.836  1.00 88.45           H  
ATOM    110  HZ3 LYS A   6      -7.209   6.413 -17.066  1.00 88.45           H  
ATOM    111  N   GLU A   7      -9.300   5.507  -9.898  1.00 89.84           N  
ATOM    112  H   GLU A   7      -8.911   6.347 -10.303  1.00 89.84           H  
ATOM    113  CA  GLU A   7     -10.598   5.668  -9.210  1.00 89.84           C  
ATOM    114  HA  GLU A   7     -10.417   5.801  -8.143  1.00 89.84           H  
ATOM    115  C   GLU A   7     -11.529   4.485  -9.397  1.00 89.84           C  
ATOM    116  CB  GLU A   7     -11.429   6.850  -9.751  1.00 89.84           C  
ATOM    117  HB2 GLU A   7     -10.794   7.678 -10.066  1.00 89.84           H  
ATOM    118  HB3 GLU A   7     -11.904   6.561 -10.688  1.00 89.84           H  
ATOM    119  O   GLU A   7     -11.708   4.007 -10.522  1.00 89.84           O  
ATOM    120  CG  GLU A   7     -12.556   7.253  -8.760  1.00 89.84           C  
ATOM    121  HG2 GLU A   7     -13.436   6.663  -9.017  1.00 89.84           H  
ATOM    122  HG3 GLU A   7     -12.319   6.947  -7.741  1.00 89.84           H  
ATOM    123  CD  GLU A   7     -12.939   8.742  -8.819  1.00 89.84           C  
ATOM    124  OE1 GLU A   7     -13.525   9.115  -9.854  1.00 89.84           O  
ATOM    125  OE2 GLU A   7     -12.634   9.503  -7.876  1.00 89.84           O  
ATOM    126  N   GLY A   8     -12.141   4.036  -8.304  1.00 88.90           N  
ATOM    127  H   GLY A   8     -11.934   4.484  -7.422  1.00 88.90           H  
ATOM    128  CA  GLY A   8     -13.200   3.033  -8.338  1.00 88.90           C  
ATOM    129  HA2 GLY A   8     -13.650   2.965  -7.348  1.00 88.90           H  
ATOM    130  HA3 GLY A   8     -13.967   3.354  -9.043  1.00 88.90           H  
ATOM    131  C   GLY A   8     -12.733   1.636  -8.749  1.00 88.90           C  
ATOM    132  O   GLY A   8     -13.521   0.694  -8.701  1.00 88.90           O  
ATOM    133  N   GLN A   9     -11.460   1.449  -9.116  1.00 91.19           N  
ATOM    134  H   GLN A   9     -10.846   2.250  -9.158  1.00 91.19           H  
ATOM    135  CA  GLN A   9     -10.908   0.114  -9.295  1.00 91.19           C  
ATOM    136  HA  GLN A   9     -11.633  -0.489  -9.841  1.00 91.19           H  
ATOM    137  C   GLN A   9     -10.673  -0.537  -7.943  1.00 91.19           C  
ATOM    138  CB  GLN A   9      -9.595   0.116 -10.080  1.00 91.19           C  
ATOM    139  HB2 GLN A   9      -8.862   0.747  -9.578  1.00 91.19           H  
ATOM    140  HB3 GLN A   9      -9.221  -0.908 -10.089  1.00 91.19           H  
ATOM    141  O   GLN A   9     -10.169   0.109  -7.025  1.00 91.19           O  
ATOM    142  CG  GLN A   9      -9.781   0.587 -11.523  1.00 91.19           C  
ATOM    143  HG2 GLN A   9      -9.940   1.665 -11.528  1.00 91.19           H  
ATOM    144  HG3 GLN A   9     -10.667   0.113 -11.946  1.00 91.19           H  
ATOM    145  CD  GLN A   9      -8.596   0.246 -12.420  1.00 91.19           C  
ATOM    146  NE2 GLN A   9      -8.542   0.830 -13.595  1.00 91.19           N  
ATOM    147 HE21 GLN A   9      -7.805   0.528 -14.217  1.00 91.19           H  
ATOM    148 HE22 GLN A   9      -9.314   1.417 -13.878  1.00 91.19           H  
ATOM    149  OE1 GLN A   9      -7.710  -0.549 -12.125  1.00 91.19           O  
ATOM    150  N   LEU A  10     -10.952  -1.840  -7.869  1.00 90.71           N  
ATOM    151  H   LEU A  10     -11.409  -2.290  -8.649  1.00 90.71           H  
ATOM    152  CA  LEU A  10     -10.551  -2.654  -6.731  1.00 90.71           C  
ATOM    153  HA  LEU A  10     -11.039  -2.257  -5.840  1.00 90.71           H  
ATOM    154  C   LEU A  10      -9.046  -2.551  -6.507  1.00 90.71           C  
ATOM    155  CB  LEU A  10     -10.968  -4.119  -6.909  1.00 90.71           C  
ATOM    156  HB2 LEU A  10     -10.829  -4.419  -7.948  1.00 90.71           H  
ATOM    157  HB3 LEU A  10     -10.296  -4.736  -6.312  1.00 90.71           H  
ATOM    158  O   LEU A  10      -8.230  -2.689  -7.428  1.00 90.71           O  
ATOM    159  CG  LEU A  10     -12.415  -4.374  -6.442  1.00 90.71           C  
ATOM    160  HG  LEU A  10     -12.861  -3.454  -6.065  1.00 90.71           H  
ATOM    161  CD1 LEU A  10     -13.275  -4.872  -7.602  1.00 90.71           C  
ATOM    162 HD11 LEU A  10     -12.875  -5.807  -7.995  1.00 90.71           H  
ATOM    163 HD12 LEU A  10     -13.299  -4.119  -8.390  1.00 90.71           H  
ATOM    164 HD13 LEU A  10     -14.293  -5.038  -7.252  1.00 90.71           H  
ATOM    165  CD2 LEU A  10     -12.442  -5.412  -5.321  1.00 90.71           C  
ATOM    166 HD21 LEU A  10     -11.862  -5.046  -4.474  1.00 90.71           H  
ATOM    167 HD22 LEU A  10     -13.469  -5.568  -4.990  1.00 90.71           H  
ATOM    168 HD23 LEU A  10     -12.025  -6.359  -5.664  1.00 90.71           H  
ATOM    169  N   CYS A  11      -8.710  -2.324  -5.253  1.00 91.51           N  
ATOM    170  H   CYS A  11      -9.436  -2.293  -4.551  1.00 91.51           H  
ATOM    171  CA  CYS A  11      -7.359  -2.155  -4.786  1.00 91.51           C  
ATOM    172  HA  CYS A  11      -6.659  -2.481  -5.555  1.00 91.51           H  
ATOM    173  C   CYS A  11      -7.151  -3.029  -3.553  1.00 91.51           C  
ATOM    174  CB  CYS A  11      -7.144  -0.668  -4.537  1.00 91.51           C  
ATOM    175  HB2 CYS A  11      -6.086  -0.462  -4.373  1.00 91.51           H  
ATOM    176  HB3 CYS A  11      -7.470  -0.127  -5.425  1.00 91.51           H  
ATOM    177  O   CYS A  11      -8.100  -3.480  -2.912  1.00 91.51           O  
ATOM    178  SG  CYS A  11      -8.071  -0.062  -3.127  1.00 91.51           S  
ATOM    179  N   ASP A  12      -5.888  -3.283  -3.244  1.00 89.27           N  
ATOM    180  H   ASP A  12      -5.159  -2.786  -3.736  1.00 89.27           H  
ATOM    181  CA  ASP A  12      -5.527  -4.101  -2.098  1.00 89.27           C  
ATOM    182  HA  ASP A  12      -6.393  -4.692  -1.800  1.00 89.27           H  
ATOM    183  C   ASP A  12      -5.095  -3.187  -0.942  1.00 89.27           C  
ATOM    184  CB  ASP A  12      -4.457  -5.101  -2.529  1.00 89.27           C  
ATOM    185  HB2 ASP A  12      -4.603  -5.369  -3.575  1.00 89.27           H  
ATOM    186  HB3 ASP A  12      -3.463  -4.662  -2.432  1.00 89.27           H  
ATOM    187  O   ASP A  12      -4.068  -2.507  -1.075  1.00 89.27           O  
ATOM    188  CG  ASP A  12      -4.570  -6.358  -1.683  1.00 89.27           C  
ATOM    189  OD1 ASP A  12      -4.219  -6.258  -0.487  1.00 89.27           O  
ATOM    190  OD2 ASP A  12      -5.002  -7.378  -2.257  1.00 89.27           O  
ATOM    191  N   PRO A  13      -5.858  -3.100   0.166  1.00 86.27           N  
ATOM    192  CA  PRO A  13      -5.580  -2.141   1.235  1.00 86.27           C  
ATOM    193  HA  PRO A  13      -5.513  -1.137   0.816  1.00 86.27           H  
ATOM    194  C   PRO A  13      -4.256  -2.433   1.951  1.00 86.27           C  
ATOM    195  CB  PRO A  13      -6.793  -2.201   2.169  1.00 86.27           C  
ATOM    196  HB2 PRO A  13      -7.521  -1.451   1.859  1.00 86.27           H  
ATOM    197  HB3 PRO A  13      -6.521  -2.050   3.214  1.00 86.27           H  
ATOM    198  O   PRO A  13      -3.677  -1.528   2.549  1.00 86.27           O  
ATOM    199  CG  PRO A  13      -7.373  -3.593   1.928  1.00 86.27           C  
ATOM    200  HG2 PRO A  13      -6.839  -4.323   2.538  1.00 86.27           H  
ATOM    201  HG3 PRO A  13      -8.443  -3.628   2.134  1.00 86.27           H  
ATOM    202  CD  PRO A  13      -7.073  -3.846   0.453  1.00 86.27           C  
ATOM    203  HD2 PRO A  13      -6.938  -4.914   0.282  1.00 86.27           H  
ATOM    204  HD3 PRO A  13      -7.888  -3.463  -0.161  1.00 86.27           H  
ATOM    205  N   ILE A  14      -3.735  -3.660   1.839  1.00 86.97           N  
ATOM    206  H   ILE A  14      -4.248  -4.352   1.313  1.00 86.97           H  
ATOM    207  CA  ILE A  14      -2.425  -4.048   2.375  1.00 86.97           C  
ATOM    208  HA  ILE A  14      -2.304  -3.613   3.367  1.00 86.97           H  
ATOM    209  C   ILE A  14      -1.298  -3.494   1.495  1.00 86.97           C  
ATOM    210  CB  ILE A  14      -2.346  -5.588   2.503  1.00 86.97           C  
ATOM    211  HB  ILE A  14      -2.499  -6.027   1.517  1.00 86.97           H  
ATOM    212  O   ILE A  14      -0.310  -2.969   2.004  1.00 86.97           O  
ATOM    213  CG1 ILE A  14      -3.458  -6.107   3.448  1.00 86.97           C  
ATOM    214 HG12 ILE A  14      -4.429  -5.762   3.093  1.00 86.97           H  
ATOM    215 HG13 ILE A  14      -3.302  -5.702   4.448  1.00 86.97           H  
ATOM    216  CG2 ILE A  14      -0.955  -6.024   3.004  1.00 86.97           C  
ATOM    217 HG21 ILE A  14      -0.178  -5.703   2.310  1.00 86.97           H  
ATOM    218 HG22 ILE A  14      -0.759  -5.595   3.986  1.00 86.97           H  
ATOM    219 HG23 ILE A  14      -0.895  -7.111   3.063  1.00 86.97           H  
ATOM    220  CD1 ILE A  14      -3.547  -7.635   3.541  1.00 86.97           C  
ATOM    221 HD11 ILE A  14      -4.436  -7.908   4.109  1.00 86.97           H  
ATOM    222 HD12 ILE A  14      -2.675  -8.043   4.052  1.00 86.97           H  
ATOM    223 HD13 ILE A  14      -3.623  -8.063   2.541  1.00 86.97           H  
ATOM    224  N   PHE A  15      -1.441  -3.588   0.170  1.00 85.97           N  
ATOM    225  H   PHE A  15      -2.287  -4.010  -0.186  1.00 85.97           H  
ATOM    226  CA  PHE A  15      -0.399  -3.171  -0.773  1.00 85.97           C  
ATOM    227  HA  PHE A  15       0.564  -3.223  -0.265  1.00 85.97           H  
ATOM    228  C   PHE A  15      -0.527  -1.721  -1.251  1.00 85.97           C  
ATOM    229  CB  PHE A  15      -0.340  -4.149  -1.953  1.00 85.97           C  
ATOM    230  HB2 PHE A  15      -1.323  -4.223  -2.417  1.00 85.97           H  
ATOM    231  HB3 PHE A  15       0.339  -3.750  -2.707  1.00 85.97           H  
ATOM    232  O   PHE A  15       0.395  -1.240  -1.910  1.00 85.97           O  
ATOM    233  CG  PHE A  15       0.161  -5.526  -1.571  1.00 85.97           C  
ATOM    234  CD1 PHE A  15       1.543  -5.744  -1.414  1.00 85.97           C  
ATOM    235  HD1 PHE A  15       2.235  -4.928  -1.556  1.00 85.97           H  
ATOM    236  CD2 PHE A  15      -0.741  -6.583  -1.349  1.00 85.97           C  
ATOM    237  HD2 PHE A  15      -1.806  -6.424  -1.439  1.00 85.97           H  
ATOM    238  CE1 PHE A  15       2.022  -7.014  -1.046  1.00 85.97           C  
ATOM    239  HE1 PHE A  15       3.080  -7.176  -0.907  1.00 85.97           H  
ATOM    240  CE2 PHE A  15      -0.263  -7.852  -0.982  1.00 85.97           C  
ATOM    241  HE2 PHE A  15      -0.965  -8.652  -0.799  1.00 85.97           H  
ATOM    242  CZ  PHE A  15       1.118  -8.069  -0.832  1.00 85.97           C  
ATOM    243  HZ  PHE A  15       1.478  -9.043  -0.534  1.00 85.97           H  
ATOM    244  N   GLN A  16      -1.646  -1.042  -0.962  1.00 86.89           N  
ATOM    245  H   GLN A  16      -2.379  -1.545  -0.482  1.00 86.89           H  
ATOM    246  CA  GLN A  16      -1.942   0.332  -1.394  1.00 86.89           C  
ATOM    247  HA  GLN A  16      -3.022   0.468  -1.327  1.00 86.89           H  
ATOM    248  C   GLN A  16      -1.587   0.547  -2.876  1.00 86.89           C  
ATOM    249  CB  GLN A  16      -1.287   1.354  -0.445  1.00 86.89           C  
ATOM    250  HB2 GLN A  16      -1.406   2.356  -0.856  1.00 86.89           H  
ATOM    251  HB3 GLN A  16      -0.218   1.147  -0.383  1.00 86.89           H  
ATOM    252  O   GLN A  16      -0.860   1.461  -3.256  1.00 86.89           O  
ATOM    253  CG  GLN A  16      -1.880   1.342   0.975  1.00 86.89           C  
ATOM    254  HG2 GLN A  16      -1.289   2.002   1.610  1.00 86.89           H  
ATOM    255  HG3 GLN A  16      -1.814   0.337   1.391  1.00 86.89           H  
ATOM    256  CD  GLN A  16      -3.328   1.829   1.016  1.00 86.89           C  
ATOM    257  NE2 GLN A  16      -4.220   1.098   1.642  1.00 86.89           N  
ATOM    258 HE21 GLN A  16      -3.948   0.254   2.124  1.00 86.89           H  
ATOM    259 HE22 GLN A  16      -5.178   1.419   1.650  1.00 86.89           H  
ATOM    260  OE1 GLN A  16      -3.689   2.840   0.437  1.00 86.89           O  
ATOM    261  N   ASN A  17      -2.079  -0.342  -3.741  1.00 90.18           N  
ATOM    262  H   ASN A  17      -2.713  -1.041  -3.380  1.00 90.18           H  
ATOM    263  CA  ASN A  17      -1.709  -0.401  -5.161  1.00 90.18           C  
ATOM    264  HA  ASN A  17      -0.654  -0.134  -5.221  1.00 90.18           H  
ATOM    265  C   ASN A  17      -2.434   0.635  -6.050  1.00 90.18           C  
ATOM    266  CB  ASN A  17      -1.838  -1.853  -5.658  1.00 90.18           C  
ATOM    267  HB2 ASN A  17      -1.473  -1.911  -6.684  1.00 90.18           H  
ATOM    268  HB3 ASN A  17      -1.212  -2.494  -5.037  1.00 90.18           H  
ATOM    269  O   ASN A  17      -2.493   0.482  -7.276  1.00 90.18           O  
ATOM    270  CG  ASN A  17      -3.256  -2.396  -5.621  1.00 90.18           C  
ATOM    271  ND2 ASN A  17      -3.472  -3.599  -6.098  1.00 90.18           N  
ATOM    272 HD21 ASN A  17      -4.371  -3.992  -5.861  1.00 90.18           H  
ATOM    273 HD22 ASN A  17      -2.686  -4.185  -6.343  1.00 90.18           H  
ATOM    274  OD1 ASN A  17      -4.186  -1.790  -5.128  1.00 90.18           O  
ATOM    275  N   CYS A  18      -2.975   1.689  -5.445  1.00 91.89           N  
ATOM    276  H   CYS A  18      -2.809   1.797  -4.455  1.00 91.89           H  
ATOM    277  CA  CYS A  18      -3.592   2.806  -6.143  1.00 91.89           C  
ATOM    278  HA  CYS A  18      -4.179   2.421  -6.977  1.00 91.89           H  
ATOM    279  C   CYS A  18      -2.555   3.760  -6.738  1.00 91.89           C  
ATOM    280  CB  CYS A  18      -4.557   3.519  -5.200  1.00 91.89           C  
ATOM    281  HB2 CYS A  18      -4.973   4.380  -5.724  1.00 91.89           H  
ATOM    282  HB3 CYS A  18      -4.027   3.869  -4.314  1.00 91.89           H  
ATOM    283  O   CYS A  18      -1.387   3.792  -6.348  1.00 91.89           O  
ATOM    284  SG  CYS A  18      -5.947   2.493  -4.710  1.00 91.89           S  
ATOM    285  N   CYS A  19      -2.970   4.531  -7.741  1.00 90.64           N  
ATOM    286  H   CYS A  19      -3.926   4.451  -8.056  1.00 90.64           H  
ATOM    287  CA  CYS A  19      -2.132   5.588  -8.290  1.00 90.64           C  
ATOM    288  HA  CYS A  19      -1.159   5.167  -8.542  1.00 90.64           H  
ATOM    289  C   CYS A  19      -1.882   6.675  -7.237  1.00 90.64           C  
ATOM    290  CB  CYS A  19      -2.763   6.135  -9.574  1.00 90.64           C  
ATOM    291  HB2 CYS A  19      -3.757   6.513  -9.333  1.00 90.64           H  
ATOM    292  HB3 CYS A  19      -2.168   6.977  -9.925  1.00 90.64           H  
ATOM    293  O   CYS A  19      -2.713   6.931  -6.372  1.00 90.64           O  
ATOM    294  SG  CYS A  19      -2.917   4.940 -10.938  1.00 90.64           S  
ATOM    295  N   ARG A  20      -0.717   7.331  -7.300  1.00 85.30           N  
ATOM    296  H   ARG A  20      -0.070   7.093  -8.038  1.00 85.30           H  
ATOM    297  CA  ARG A  20      -0.349   8.369  -6.328  1.00 85.30           C  
ATOM    298  HA  ARG A  20      -0.308   7.896  -5.347  1.00 85.30           H  
ATOM    299  C   ARG A  20      -1.427   9.459  -6.283  1.00 85.30           C  
ATOM    300  CB  ARG A  20       1.033   8.933  -6.683  1.00 85.30           C  
ATOM    301  HB2 ARG A  20       0.962   9.522  -7.598  1.00 85.30           H  
ATOM    302  HB3 ARG A  20       1.716   8.102  -6.858  1.00 85.30           H  
ATOM    303  O   ARG A  20      -1.774  10.008  -7.324  1.00 85.30           O  
ATOM    304  CG  ARG A  20       1.604   9.799  -5.553  1.00 85.30           C  
ATOM    305  HG2 ARG A  20       0.959  10.660  -5.378  1.00 85.30           H  
ATOM    306  HG3 ARG A  20       1.657   9.202  -4.642  1.00 85.30           H  
ATOM    307  CD  ARG A  20       3.008  10.286  -5.922  1.00 85.30           C  
ATOM    308  HD2 ARG A  20       3.615   9.430  -6.217  1.00 85.30           H  
ATOM    309  HD3 ARG A  20       2.920  10.959  -6.775  1.00 85.30           H  
ATOM    310  NE  ARG A  20       3.659  10.958  -4.780  1.00 85.30           N  
ATOM    311  HE  ARG A  20       3.474  10.567  -3.867  1.00 85.30           H  
ATOM    312  NH1 ARG A  20       4.752  12.625  -5.932  1.00 85.30           N  
ATOM    313 HH11 ARG A  20       4.331  12.306  -6.793  1.00 85.30           H  
ATOM    314 HH12 ARG A  20       5.334  13.451  -5.925  1.00 85.30           H  
ATOM    315  NH2 ARG A  20       4.986  12.471  -3.720  1.00 85.30           N  
ATOM    316 HH21 ARG A  20       4.766  12.047  -2.830  1.00 85.30           H  
ATOM    317 HH22 ARG A  20       5.587  13.282  -3.743  1.00 85.30           H  
ATOM    318  CZ  ARG A  20       4.459  12.010  -4.819  1.00 85.30           C  
ATOM    319  N   GLY A  21      -1.921   9.757  -5.083  1.00 85.98           N  
ATOM    320  H   GLY A  21      -1.625   9.198  -4.295  1.00 85.98           H  
ATOM    321  CA  GLY A  21      -3.044  10.675  -4.852  1.00 85.98           C  
ATOM    322  HA2 GLY A  21      -3.251  11.255  -5.751  1.00 85.98           H  
ATOM    323  HA3 GLY A  21      -2.783  11.369  -4.053  1.00 85.98           H  
ATOM    324  C   GLY A  21      -4.346   9.979  -4.450  1.00 85.98           C  
ATOM    325  O   GLY A  21      -5.278  10.666  -4.062  1.00 85.98           O  
ATOM    326  N   TRP A  22      -4.378   8.647  -4.507  1.00 88.85           N  
ATOM    327  H   TRP A  22      -3.577   8.145  -4.863  1.00 88.85           H  
ATOM    328  CA  TRP A  22      -5.539   7.818  -4.209  1.00 88.85           C  
ATOM    329  HA  TRP A  22      -6.395   8.430  -3.924  1.00 88.85           H  
ATOM    330  C   TRP A  22      -5.198   6.868  -3.068  1.00 88.85           C  
ATOM    331  CB  TRP A  22      -5.897   7.014  -5.455  1.00 88.85           C  
ATOM    332  HB2 TRP A  22      -5.047   6.378  -5.704  1.00 88.85           H  
ATOM    333  HB3 TRP A  22      -6.746   6.376  -5.211  1.00 88.85           H  
ATOM    334  O   TRP A  22      -4.144   6.224  -3.081  1.00 88.85           O  
ATOM    335  CG  TRP A  22      -6.217   7.805  -6.677  1.00 88.85           C  
ATOM    336  CD1 TRP A  22      -5.386   8.622  -7.362  1.00 88.85           C  
ATOM    337  HD1 TRP A  22      -4.348   8.789  -7.117  1.00 88.85           H  
ATOM    338  CD2 TRP A  22      -7.507   7.957  -7.298  1.00 88.85           C  
ATOM    339  CE2 TRP A  22      -7.389   8.893  -8.367  1.00 88.85           C  
ATOM    340  CE3 TRP A  22      -8.780   7.523  -6.933  1.00 88.85           C  
ATOM    341  HE3 TRP A  22      -8.914   6.933  -6.038  1.00 88.85           H  
ATOM    342  NE1 TRP A  22      -6.071   9.257  -8.373  1.00 88.85           N  
ATOM    343  HE1 TRP A  22      -5.697  10.034  -8.898  1.00 88.85           H  
ATOM    344  CH2 TRP A  22      -9.727   9.086  -8.554  1.00 88.85           C  
ATOM    345  HH2 TRP A  22     -10.570   9.652  -8.924  1.00 88.85           H  
ATOM    346  CZ2 TRP A  22      -8.477   9.384  -9.073  1.00 88.85           C  
ATOM    347  HZ2 TRP A  22      -8.366  10.145  -9.831  1.00 88.85           H  
ATOM    348  CZ3 TRP A  22      -9.876   8.171  -7.495  1.00 88.85           C  
ATOM    349  HZ3 TRP A  22     -10.823   8.094  -6.981  1.00 88.85           H  
ATOM    350  N   ASN A  23      -6.086   6.770  -2.097  1.00 90.33           N  
ATOM    351  H   ASN A  23      -6.962   7.258  -2.218  1.00 90.33           H  
ATOM    352  CA  ASN A  23      -6.009   5.861  -0.978  1.00 90.33           C  
ATOM    353  HA  ASN A  23      -4.963   5.606  -0.811  1.00 90.33           H  
ATOM    354  C   ASN A  23      -6.777   4.576  -1.293  1.00 90.33           C  
ATOM    355  CB  ASN A  23      -6.545   6.586   0.263  1.00 90.33           C  
ATOM    356  HB2 ASN A  23      -6.217   7.625   0.254  1.00 90.33           H  
ATOM    357  HB3 ASN A  23      -7.635   6.576   0.248  1.00 90.33           H  
ATOM    358  O   ASN A  23      -7.873   4.597  -1.856  1.00 90.33           O  
ATOM    359  CG  ASN A  23      -6.014   5.963   1.534  1.00 90.33           C  
ATOM    360  ND2 ASN A  23      -6.861   5.677   2.493  1.00 90.33           N  
ATOM    361 HD21 ASN A  23      -6.472   5.236   3.314  1.00 90.33           H  
ATOM    362 HD22 ASN A  23      -7.847   5.858   2.366  1.00 90.33           H  
ATOM    363  OD1 ASN A  23      -4.828   5.736   1.689  1.00 90.33           O  
ATOM    364  N   CYS A  24      -6.216   3.435  -0.910  1.00 90.79           N  
ATOM    365  H   CYS A  24      -5.334   3.449  -0.417  1.00 90.79           H  
ATOM    366  CA  CYS A  24      -6.916   2.173  -1.058  1.00 90.79           C  
ATOM    367  HA  CYS A  24      -7.633   2.261  -1.874  1.00 90.79           H  
ATOM    368  C   CYS A  24      -7.691   1.827   0.215  1.00 90.79           C  
ATOM    369  CB  CYS A  24      -5.936   1.068  -1.433  1.00 90.79           C  
ATOM    370  HB2 CYS A  24      -5.416   1.322  -2.357  1.00 90.79           H  
ATOM    371  HB3 CYS A  24      -5.197   0.945  -0.641  1.00 90.79           H  
ATOM    372  O   CYS A  24      -7.086   1.491   1.235  1.00 90.79           O  
ATOM    373  SG  CYS A  24      -6.807  -0.484  -1.632  1.00 90.79           S  
ATOM    374  N   VAL A  25      -9.023   1.862   0.140  1.00 88.73           N  
ATOM    375  H   VAL A  25      -9.430   2.238  -0.705  1.00 88.73           H  
ATOM    376  CA  VAL A  25      -9.915   1.394   1.224  1.00 88.73           C  
ATOM    377  HA  VAL A  25      -9.332   1.242   2.132  1.00 88.73           H  
ATOM    378  C   VAL A  25     -10.538   0.033   0.881  1.00 88.73           C  
ATOM    379  CB  VAL A  25     -10.977   2.470   1.538  1.00 88.73           C  
ATOM    380  HB  VAL A  25     -11.588   2.635   0.651  1.00 88.73           H  
ATOM    381  O   VAL A  25     -10.682  -0.831   1.737  1.00 88.73           O  
ATOM    382  CG1 VAL A  25     -11.897   2.053   2.692  1.00 88.73           C  
ATOM    383 HG11 VAL A  25     -11.312   1.878   3.594  1.00 88.73           H  
ATOM    384 HG12 VAL A  25     -12.629   2.839   2.882  1.00 88.73           H  
ATOM    385 HG13 VAL A  25     -12.438   1.142   2.436  1.00 88.73           H  
ATOM    386  CG2 VAL A  25     -10.314   3.801   1.932  1.00 88.73           C  
ATOM    387 HG21 VAL A  25      -9.646   3.649   2.780  1.00 88.73           H  
ATOM    388 HG22 VAL A  25     -11.078   4.531   2.198  1.00 88.73           H  
ATOM    389 HG23 VAL A  25      -9.746   4.203   1.092  1.00 88.73           H  
ATOM    390  N   LEU A  26     -10.862  -0.166  -0.394  1.00 88.69           N  
ATOM    391  H   LEU A  26     -10.615   0.591  -1.015  1.00 88.69           H  
ATOM    392  CA  LEU A  26     -11.327  -1.410  -1.040  1.00 88.69           C  
ATOM    393  HA  LEU A  26     -10.652  -2.227  -0.786  1.00 88.69           H  
ATOM    394  C   LEU A  26     -11.309  -1.189  -2.560  1.00 88.69           C  
ATOM    395  CB  LEU A  26     -12.775  -1.719  -0.592  1.00 88.69           C  
ATOM    396  HB2 LEU A  26     -12.877  -1.547   0.479  1.00 88.69           H  
ATOM    397  HB3 LEU A  26     -13.454  -1.032  -1.096  1.00 88.69           H  
ATOM    398  O   LEU A  26     -10.988  -2.061  -3.365  1.00 88.69           O  
ATOM    399  CG  LEU A  26     -13.212  -3.167  -0.888  1.00 88.69           C  
ATOM    400  HG  LEU A  26     -12.924  -3.447  -1.901  1.00 88.69           H  
ATOM    401  CD1 LEU A  26     -12.584  -4.147   0.105  1.00 88.69           C  
ATOM    402 HD11 LEU A  26     -12.905  -5.163  -0.124  1.00 88.69           H  
ATOM    403 HD12 LEU A  26     -11.497  -4.107   0.035  1.00 88.69           H  
ATOM    404 HD13 LEU A  26     -12.883  -3.893   1.122  1.00 88.69           H  
ATOM    405  CD2 LEU A  26     -14.729  -3.304  -0.761  1.00 88.69           C  
ATOM    406 HD21 LEU A  26     -15.208  -2.761  -1.575  1.00 88.69           H  
ATOM    407 HD22 LEU A  26     -15.016  -4.353  -0.835  1.00 88.69           H  
ATOM    408 HD23 LEU A  26     -15.064  -2.903   0.195  1.00 88.69           H  
ATOM    409  N   PHE A  27     -11.610   0.057  -2.912  1.00 90.85           N  
ATOM    410  H   PHE A  27     -11.939   0.669  -2.179  1.00 90.85           H  
ATOM    411  CA  PHE A  27     -11.399   0.692  -4.196  1.00 90.85           C  
ATOM    412  HA  PHE A  27     -10.923  -0.034  -4.856  1.00 90.85           H  
ATOM    413  C   PHE A  27     -10.459   1.880  -3.993  1.00 90.85           C  
ATOM    414  CB  PHE A  27     -12.743   1.134  -4.804  1.00 90.85           C  
ATOM    415  HB2 PHE A  27     -12.844   2.215  -4.707  1.00 90.85           H  
ATOM    416  HB3 PHE A  27     -12.736   0.909  -5.870  1.00 90.85           H  
ATOM    417  O   PHE A  27     -10.313   2.371  -2.867  1.00 90.85           O  
ATOM    418  CG  PHE A  27     -13.960   0.494  -4.163  1.00 90.85           C  
ATOM    419  CD1 PHE A  27     -14.425  -0.752  -4.618  1.00 90.85           C  
ATOM    420  HD1 PHE A  27     -13.946  -1.231  -5.459  1.00 90.85           H  
ATOM    421  CD2 PHE A  27     -14.562   1.106  -3.046  1.00 90.85           C  
ATOM    422  HD2 PHE A  27     -14.194   2.055  -2.685  1.00 90.85           H  
ATOM    423  CE1 PHE A  27     -15.512  -1.370  -3.977  1.00 90.85           C  
ATOM    424  HE1 PHE A  27     -15.878  -2.322  -4.333  1.00 90.85           H  
ATOM    425  CE2 PHE A  27     -15.641   0.482  -2.399  1.00 90.85           C  
ATOM    426  HE2 PHE A  27     -16.108   0.955  -1.548  1.00 90.85           H  
ATOM    427  CZ  PHE A  27     -16.126  -0.747  -2.876  1.00 90.85           C  
ATOM    428  HZ  PHE A  27     -16.967  -1.218  -2.389  1.00 90.85           H  
ATOM    429  N   CYS A  28      -9.827   2.336  -5.068  1.00 92.75           N  
ATOM    430  H   CYS A  28      -9.944   1.854  -5.948  1.00 92.75           H  
ATOM    431  CA  CYS A  28      -9.077   3.583  -5.031  1.00 92.75           C  
ATOM    432  HA  CYS A  28      -8.433   3.588  -4.152  1.00 92.75           H  
ATOM    433  C   CYS A  28     -10.033   4.763  -4.931  1.00 92.75           C  
ATOM    434  CB  CYS A  28      -8.212   3.704  -6.276  1.00 92.75           C  
ATOM    435  HB2 CYS A  28      -8.870   3.706  -7.145  1.00 92.75           H  
ATOM    436  HB3 CYS A  28      -7.678   4.654  -6.250  1.00 92.75           H  
ATOM    437  O   CYS A  28     -10.884   4.932  -5.812  1.00 92.75           O  
ATOM    438  SG  CYS A  28      -7.026   2.367  -6.420  1.00 92.75           S  
ATOM    439  N   VAL A  29      -9.848   5.562  -3.883  1.00 90.33           N  
ATOM    440  H   VAL A  29      -9.112   5.344  -3.228  1.00 90.33           H  
ATOM    441  CA  VAL A  29     -10.599   6.785  -3.572  1.00 90.33           C  
ATOM    442  HA  VAL A  29     -11.078   7.172  -4.471  1.00 90.33           H  
ATOM    443  C   VAL A  29      -9.679   7.902  -3.111  1.00 90.33           C  
ATOM    444  CB  VAL A  29     -11.687   6.533  -2.518  1.00 90.33           C  
ATOM    445  HB  VAL A  29     -12.152   7.488  -2.274  1.00 90.33           H  
ATOM    446  O   VAL A  29      -8.555   7.588  -2.668  1.00 90.33           O  
ATOM    447  CG1 VAL A  29     -12.778   5.613  -3.081  1.00 90.33           C  
ATOM    448 HG11 VAL A  29     -13.604   5.549  -2.372  1.00 90.33           H  
ATOM    449 HG12 VAL A  29     -12.376   4.616  -3.262  1.00 90.33           H  
ATOM    450 HG13 VAL A  29     -13.147   6.027  -4.019  1.00 90.33           H  
ATOM    451  CG2 VAL A  29     -11.142   5.914  -1.221  1.00 90.33           C  
ATOM    452 HG21 VAL A  29     -10.717   4.930  -1.420  1.00 90.33           H  
ATOM    453 HG22 VAL A  29     -11.946   5.823  -0.491  1.00 90.33           H  
ATOM    454 HG23 VAL A  29     -10.363   6.558  -0.812  1.00 90.33           H  
ATOM    455  OXT VAL A  29     -10.117   9.057  -3.213  1.00 90.33           O  
TER     456      VAL A  29                                                       
END   
