# Supplementary material for: δ‐Conotoxin Structure Prediction and Analysis through Large‐Scale Comparative and Deep Learning Modeling Approaches
Source: Adv Sci (Weinh). 2024 Jul 21;11(35):2404786. doi: 10.1002/advs.202404786 (PMC11425241; doi:10.1002/advs.202404786)
Supplement: Supplementary file 2 — Supporting Information [file ADVS-11-2404786-s001.gz › Data/Alphafold_results/GmVIA/ranked_0.pdb]

ATOM      1  N   VAL A   1      15.308  -0.276  -8.540  1.00 63.64           N  
ATOM      2  H   VAL A   1      16.216  -0.503  -8.159  1.00 63.64           H  
ATOM      3  H2  VAL A   1      15.162  -0.796  -9.393  1.00 63.64           H  
ATOM      4  H3  VAL A   1      15.285   0.708  -8.764  1.00 63.64           H  
ATOM      5  CA  VAL A   1      14.243  -0.566  -7.548  1.00 63.64           C  
ATOM      6  HA  VAL A   1      14.179  -1.640  -7.375  1.00 63.64           H  
ATOM      7  C   VAL A   1      12.937  -0.071  -8.148  1.00 63.64           C  
ATOM      8  CB  VAL A   1      14.534   0.129  -6.200  1.00 63.64           C  
ATOM      9  HB  VAL A   1      14.401   1.206  -6.307  1.00 63.64           H  
ATOM     10  O   VAL A   1      12.901   1.094  -8.524  1.00 63.64           O  
ATOM     11  CG1 VAL A   1      13.595  -0.381  -5.104  1.00 63.64           C  
ATOM     12 HG11 VAL A   1      13.721  -1.454  -4.957  1.00 63.64           H  
ATOM     13 HG12 VAL A   1      13.814   0.128  -4.165  1.00 63.64           H  
ATOM     14 HG13 VAL A   1      12.558  -0.169  -5.361  1.00 63.64           H  
ATOM     15  CG2 VAL A   1      15.979  -0.128  -5.745  1.00 63.64           C  
ATOM     16 HG21 VAL A   1      16.699   0.367  -6.398  1.00 63.64           H  
ATOM     17 HG22 VAL A   1      16.123   0.290  -4.748  1.00 63.64           H  
ATOM     18 HG23 VAL A   1      16.187  -1.197  -5.697  1.00 63.64           H  
ATOM     19  N   LYS A   2      11.926  -0.925  -8.372  1.00 68.46           N  
ATOM     20  H   LYS A   2      11.960  -1.861  -7.994  1.00 68.46           H  
ATOM     21  CA  LYS A   2      10.634  -0.440  -8.896  1.00 68.46           C  
ATOM     22  HA  LYS A   2      10.810   0.091  -9.832  1.00 68.46           H  
ATOM     23  C   LYS A   2      10.051   0.553  -7.878  1.00 68.46           C  
ATOM     24  CB  LYS A   2       9.647  -1.594  -9.155  1.00 68.46           C  
ATOM     25  HB2 LYS A   2       9.679  -2.296  -8.322  1.00 68.46           H  
ATOM     26  HB3 LYS A   2       8.639  -1.182  -9.206  1.00 68.46           H  
ATOM     27  O   LYS A   2      10.066   0.223  -6.691  1.00 68.46           O  
ATOM     28  CG  LYS A   2       9.924  -2.330 -10.478  1.00 68.46           C  
ATOM     29  HG2 LYS A   2      10.941  -2.723 -10.469  1.00 68.46           H  
ATOM     30  HG3 LYS A   2       9.828  -1.623 -11.302  1.00 68.46           H  
ATOM     31  CD  LYS A   2       8.936  -3.490 -10.689  1.00 68.46           C  
ATOM     32  HD2 LYS A   2       7.918  -3.104 -10.642  1.00 68.46           H  
ATOM     33  HD3 LYS A   2       9.071  -4.219  -9.890  1.00 68.46           H  
ATOM     34  CE  LYS A   2       9.161  -4.167 -12.050  1.00 68.46           C  
ATOM     35  HE2 LYS A   2      10.199  -4.493 -12.116  1.00 68.46           H  
ATOM     36  HE3 LYS A   2       8.995  -3.427 -12.833  1.00 68.46           H  
ATOM     37  NZ  LYS A   2       8.250  -5.325 -12.254  1.00 68.46           N  
ATOM     38  HZ1 LYS A   2       8.406  -6.042 -11.559  1.00 68.46           H  
ATOM     39  HZ2 LYS A   2       8.388  -5.736 -13.166  1.00 68.46           H  
ATOM     40  HZ3 LYS A   2       7.284  -5.037 -12.194  1.00 68.46           H  
ATOM     41  N   PRO A   3       9.602   1.750  -8.293  1.00 81.14           N  
ATOM     42  CA  PRO A   3       8.979   2.682  -7.367  1.00 81.14           C  
ATOM     43  HA  PRO A   3       9.657   2.914  -6.546  1.00 81.14           H  
ATOM     44  C   PRO A   3       7.710   2.029  -6.814  1.00 81.14           C  
ATOM     45  CB  PRO A   3       8.705   3.952  -8.178  1.00 81.14           C  
ATOM     46  HB2 PRO A   3       9.566   4.617  -8.106  1.00 81.14           H  
ATOM     47  HB3 PRO A   3       7.803   4.466  -7.848  1.00 81.14           H  
ATOM     48  O   PRO A   3       6.846   1.609  -7.580  1.00 81.14           O  
ATOM     49  CG  PRO A   3       8.578   3.445  -9.615  1.00 81.14           C  
ATOM     50  HG2 PRO A   3       8.854   4.210 -10.340  1.00 81.14           H  
ATOM     51  HG3 PRO A   3       7.559   3.103  -9.794  1.00 81.14           H  
ATOM     52  CD  PRO A   3       9.533   2.253  -9.657  1.00 81.14           C  
ATOM     53  HD2 PRO A   3      10.523   2.586  -9.970  1.00 81.14           H  
ATOM     54  HD3 PRO A   3       9.149   1.499 -10.344  1.00 81.14           H  
ATOM     55  N   CYS A   4       7.632   1.902  -5.494  1.00 87.02           N  
ATOM     56  H   CYS A   4       8.383   2.254  -4.918  1.00 87.02           H  
ATOM     57  CA  CYS A   4       6.439   1.440  -4.801  1.00 87.02           C  
ATOM     58  HA  CYS A   4       5.714   1.074  -5.528  1.00 87.02           H  
ATOM     59  C   CYS A   4       5.785   2.617  -4.074  1.00 87.02           C  
ATOM     60  CB  CYS A   4       6.794   0.252  -3.903  1.00 87.02           C  
ATOM     61  HB2 CYS A   4       5.866  -0.143  -3.489  1.00 87.02           H  
ATOM     62  HB3 CYS A   4       7.214  -0.527  -4.540  1.00 87.02           H  
ATOM     63  O   CYS A   4       6.459   3.571  -3.669  1.00 87.02           O  
ATOM     64  SG  CYS A   4       7.973   0.562  -2.555  1.00 87.02           S  
ATOM     65  N   ARG A   5       4.460   2.579  -3.953  1.00 88.22           N  
ATOM     66  H   ARG A   5       3.965   1.783  -4.328  1.00 88.22           H  
ATOM     67  CA  ARG A   5       3.677   3.618  -3.283  1.00 88.22           C  
ATOM     68  HA  ARG A   5       4.109   4.593  -3.513  1.00 88.22           H  
ATOM     69  C   ARG A   5       3.765   3.446  -1.770  1.00 88.22           C  
ATOM     70  CB  ARG A   5       2.229   3.578  -3.793  1.00 88.22           C  
ATOM     71  HB2 ARG A   5       1.616   4.265  -3.209  1.00 88.22           H  
ATOM     72  HB3 ARG A   5       1.836   2.571  -3.655  1.00 88.22           H  
ATOM     73  O   ARG A   5       3.707   2.324  -1.265  1.00 88.22           O  
ATOM     74  CG  ARG A   5       2.070   3.917  -5.279  1.00 88.22           C  
ATOM     75  HG2 ARG A   5       2.682   3.249  -5.884  1.00 88.22           H  
ATOM     76  HG3 ARG A   5       1.026   3.764  -5.553  1.00 88.22           H  
ATOM     77  CD  ARG A   5       2.448   5.372  -5.564  1.00 88.22           C  
ATOM     78  HD2 ARG A   5       1.824   6.018  -4.946  1.00 88.22           H  
ATOM     79  HD3 ARG A   5       3.495   5.534  -5.310  1.00 88.22           H  
ATOM     80  NE  ARG A   5       2.237   5.703  -6.978  1.00 88.22           N  
ATOM     81  HE  ARG A   5       1.711   5.033  -7.522  1.00 88.22           H  
ATOM     82  NH1 ARG A   5       3.058   7.844  -6.866  1.00 88.22           N  
ATOM     83 HH11 ARG A   5       3.224   8.740  -7.300  1.00 88.22           H  
ATOM     84 HH12 ARG A   5       3.138   7.759  -5.863  1.00 88.22           H  
ATOM     85  NH2 ARG A   5       2.276   7.041  -8.809  1.00 88.22           N  
ATOM     86 HH21 ARG A   5       2.410   7.950  -9.229  1.00 88.22           H  
ATOM     87 HH22 ARG A   5       1.785   6.323  -9.322  1.00 88.22           H  
ATOM     88  CZ  ARG A   5       2.528   6.858  -7.543  1.00 88.22           C  
ATOM     89  N   LYS A   6       3.955   4.565  -1.066  1.00 89.09           N  
ATOM     90  H   LYS A   6       3.897   5.443  -1.561  1.00 89.09           H  
ATOM     91  CA  LYS A   6       4.010   4.584   0.399  1.00 89.09           C  
ATOM     92  HA  LYS A   6       4.311   3.571   0.668  1.00 89.09           H  
ATOM     93  C   LYS A   6       2.632   4.753   1.029  1.00 89.09           C  
ATOM     94  CB  LYS A   6       5.017   5.603   0.969  1.00 89.09           C  
ATOM     95  HB2 LYS A   6       4.683   6.612   0.725  1.00 89.09           H  
ATOM     96  HB3 LYS A   6       4.997   5.522   2.055  1.00 89.09           H  
ATOM     97  O   LYS A   6       1.719   5.179   0.333  1.00 89.09           O  
ATOM     98  CG  LYS A   6       6.473   5.407   0.516  1.00 89.09           C  
ATOM     99  HG2 LYS A   6       6.540   5.491  -0.569  1.00 89.09           H  
ATOM    100  HG3 LYS A   6       6.815   4.417   0.817  1.00 89.09           H  
ATOM    101  CD  LYS A   6       7.359   6.479   1.170  1.00 89.09           C  
ATOM    102  HD2 LYS A   6       7.035   7.460   0.822  1.00 89.09           H  
ATOM    103  HD3 LYS A   6       7.230   6.434   2.251  1.00 89.09           H  
ATOM    104  CE  LYS A   6       8.839   6.276   0.831  1.00 89.09           C  
ATOM    105  HE2 LYS A   6       9.152   5.309   1.226  1.00 89.09           H  
ATOM    106  HE3 LYS A   6       8.951   6.247  -0.253  1.00 89.09           H  
ATOM    107  NZ  LYS A   6       9.674   7.361   1.409  1.00 89.09           N  
ATOM    108  HZ1 LYS A   6      10.653   7.210   1.213  1.00 89.09           H  
ATOM    109  HZ2 LYS A   6       9.555   7.395   2.411  1.00 89.09           H  
ATOM    110  HZ3 LYS A   6       9.402   8.260   1.035  1.00 89.09           H  
ATOM    111  N   GLU A   7       2.517   4.460   2.321  1.00 89.74           N  
ATOM    112  H   GLU A   7       3.286   4.014   2.801  1.00 89.74           H  
ATOM    113  CA  GLU A   7       1.316   4.697   3.126  1.00 89.74           C  
ATOM    114  HA  GLU A   7       0.587   3.924   2.883  1.00 89.74           H  
ATOM    115  C   GLU A   7       0.708   6.077   2.844  1.00 89.74           C  
ATOM    116  CB  GLU A   7       1.659   4.551   4.610  1.00 89.74           C  
ATOM    117  HB2 GLU A   7       2.205   3.616   4.738  1.00 89.74           H  
ATOM    118  HB3 GLU A   7       2.303   5.377   4.914  1.00 89.74           H  
ATOM    119  O   GLU A   7       1.424   7.075   2.715  1.00 89.74           O  
ATOM    120  CG  GLU A   7       0.423   4.495   5.515  1.00 89.74           C  
ATOM    121  HG2 GLU A   7      -0.148   3.596   5.285  1.00 89.74           H  
ATOM    122  HG3 GLU A   7      -0.210   5.360   5.317  1.00 89.74           H  
ATOM    123  CD  GLU A   7       0.839   4.488   6.992  1.00 89.74           C  
ATOM    124  OE1 GLU A   7       0.341   5.367   7.730  1.00 89.74           O  
ATOM    125  OE2 GLU A   7       1.710   3.659   7.349  1.00 89.74           O  
ATOM    126  N   GLY A   8      -0.612   6.109   2.664  1.00 88.40           N  
ATOM    127  H   GLY A   8      -1.125   5.252   2.813  1.00 88.40           H  
ATOM    128  CA  GLY A   8      -1.369   7.321   2.349  1.00 88.40           C  
ATOM    129  HA2 GLY A   8      -1.043   8.120   3.014  1.00 88.40           H  
ATOM    130  HA3 GLY A   8      -2.425   7.132   2.545  1.00 88.40           H  
ATOM    131  C   GLY A   8      -1.239   7.829   0.907  1.00 88.40           C  
ATOM    132  O   GLY A   8      -2.004   8.706   0.508  1.00 88.40           O  
ATOM    133  N   GLN A   9      -0.330   7.292   0.083  1.00 91.21           N  
ATOM    134  H   GLN A   9       0.272   6.561   0.434  1.00 91.21           H  
ATOM    135  CA  GLN A   9      -0.330   7.598  -1.351  1.00 91.21           C  
ATOM    136  HA  GLN A   9      -0.519   8.664  -1.479  1.00 91.21           H  
ATOM    137  C   GLN A   9      -1.441   6.841  -2.066  1.00 91.21           C  
ATOM    138  CB  GLN A   9       1.000   7.266  -2.037  1.00 91.21           C  
ATOM    139  HB2 GLN A   9       0.864   7.391  -3.112  1.00 91.21           H  
ATOM    140  HB3 GLN A   9       1.266   6.224  -1.862  1.00 91.21           H  
ATOM    141  O   GLN A   9      -1.685   5.673  -1.762  1.00 91.21           O  
ATOM    142  CG  GLN A   9       2.137   8.187  -1.600  1.00 91.21           C  
ATOM    143  HG2 GLN A   9       2.350   8.021  -0.544  1.00 91.21           H  
ATOM    144  HG3 GLN A   9       1.843   9.227  -1.735  1.00 91.21           H  
ATOM    145  CD  GLN A   9       3.383   7.921  -2.434  1.00 91.21           C  
ATOM    146  NE2 GLN A   9       4.427   7.390  -1.841  1.00 91.21           N  
ATOM    147 HE21 GLN A   9       5.263   7.301  -2.401  1.00 91.21           H  
ATOM    148 HE22 GLN A   9       4.395   7.286  -0.836  1.00 91.21           H  
ATOM    149  OE1 GLN A   9       3.450   8.134  -3.638  1.00 91.21           O  
ATOM    150  N   LEU A  10      -2.028   7.482  -3.083  1.00 91.38           N  
ATOM    151  H   LEU A  10      -1.801   8.451  -3.254  1.00 91.38           H  
ATOM    152  CA  LEU A  10      -2.922   6.801  -4.012  1.00 91.38           C  
ATOM    153  HA  LEU A  10      -3.751   6.399  -3.430  1.00 91.38           H  
ATOM    154  C   LEU A  10      -2.221   5.613  -4.668  1.00 91.38           C  
ATOM    155  CB  LEU A  10      -3.475   7.745  -5.097  1.00 91.38           C  
ATOM    156  HB2 LEU A  10      -3.490   7.193  -6.037  1.00 91.38           H  
ATOM    157  HB3 LEU A  10      -2.804   8.591  -5.250  1.00 91.38           H  
ATOM    158  O   LEU A  10      -1.058   5.688  -5.086  1.00 91.38           O  
ATOM    159  CG  LEU A  10      -4.912   8.226  -4.813  1.00 91.38           C  
ATOM    160  HG  LEU A  10      -5.397   7.578  -4.082  1.00 91.38           H  
ATOM    161  CD1 LEU A  10      -4.908   9.655  -4.270  1.00 91.38           C  
ATOM    162 HD11 LEU A  10      -5.930   9.961  -4.050  1.00 91.38           H  
ATOM    163 HD12 LEU A  10      -4.480  10.337  -5.004  1.00 91.38           H  
ATOM    164 HD13 LEU A  10      -4.328   9.693  -3.348  1.00 91.38           H  
ATOM    165  CD2 LEU A  10      -5.750   8.189  -6.090  1.00 91.38           C  
ATOM    166 HD21 LEU A  10      -6.760   8.540  -5.877  1.00 91.38           H  
ATOM    167 HD22 LEU A  10      -5.302   8.817  -6.860  1.00 91.38           H  
ATOM    168 HD23 LEU A  10      -5.817   7.163  -6.451  1.00 91.38           H  
ATOM    169  N   CYS A  11      -2.974   4.533  -4.772  1.00 92.24           N  
ATOM    170  H   CYS A  11      -3.931   4.570  -4.450  1.00 92.24           H  
ATOM    171  CA  CYS A  11      -2.532   3.277  -5.329  1.00 92.24           C  
ATOM    172  HA  CYS A  11      -1.671   3.440  -5.976  1.00 92.24           H  
ATOM    173  C   CYS A  11      -3.651   2.674  -6.180  1.00 92.24           C  
ATOM    174  CB  CYS A  11      -2.105   2.388  -4.162  1.00 92.24           C  
ATOM    175  HB2 CYS A  11      -1.374   2.942  -3.573  1.00 92.24           H  
ATOM    176  HB3 CYS A  11      -1.630   1.480  -4.533  1.00 92.24           H  
ATOM    177  O   CYS A  11      -4.824   3.027  -6.048  1.00 92.24           O  
ATOM    178  SG  CYS A  11      -3.467   1.919  -3.084  1.00 92.24           S  
ATOM    179  N   ASP A  12      -3.277   1.742  -7.048  1.00 89.37           N  
ATOM    180  H   ASP A  12      -2.307   1.460  -7.063  1.00 89.37           H  
ATOM    181  CA  ASP A  12      -4.224   1.038  -7.900  1.00 89.37           C  
ATOM    182  HA  ASP A  12      -5.125   1.640  -8.014  1.00 89.37           H  
ATOM    183  C   ASP A  12      -4.554  -0.318  -7.267  1.00 89.37           C  
ATOM    184  CB  ASP A  12      -3.642   0.867  -9.299  1.00 89.37           C  
ATOM    185  HB2 ASP A  12      -2.684   0.351  -9.232  1.00 89.37           H  
ATOM    186  HB3 ASP A  12      -4.328   0.258  -9.887  1.00 89.37           H  
ATOM    187  O   ASP A  12      -3.675  -1.188  -7.220  1.00 89.37           O  
ATOM    188  CG  ASP A  12      -3.443   2.213  -9.986  1.00 89.37           C  
ATOM    189  OD1 ASP A  12      -4.421   2.677 -10.607  1.00 89.37           O  
ATOM    190  OD2 ASP A  12      -2.301   2.731  -9.888  1.00 89.37           O  
ATOM    191  N   PRO A  13      -5.796  -0.552  -6.801  1.00 84.94           N  
ATOM    192  CA  PRO A  13      -6.149  -1.787  -6.094  1.00 84.94           C  
ATOM    193  HA  PRO A  13      -5.498  -1.914  -5.230  1.00 84.94           H  
ATOM    194  C   PRO A  13      -5.995  -3.033  -6.974  1.00 84.94           C  
ATOM    195  CB  PRO A  13      -7.583  -1.576  -5.595  1.00 84.94           C  
ATOM    196  HB2 PRO A  13      -7.552  -1.200  -4.572  1.00 84.94           H  
ATOM    197  HB3 PRO A  13      -8.176  -2.490  -5.638  1.00 84.94           H  
ATOM    198  O   PRO A  13      -5.765  -4.124  -6.459  1.00 84.94           O  
ATOM    199  CG  PRO A  13      -8.149  -0.491  -6.510  1.00 84.94           C  
ATOM    200  HG2 PRO A  13      -8.927   0.090  -6.016  1.00 84.94           H  
ATOM    201  HG3 PRO A  13      -8.530  -0.947  -7.424  1.00 84.94           H  
ATOM    202  CD  PRO A  13      -6.928   0.361  -6.836  1.00 84.94           C  
ATOM    203  HD2 PRO A  13      -7.053   0.820  -7.816  1.00 84.94           H  
ATOM    204  HD3 PRO A  13      -6.799   1.128  -6.071  1.00 84.94           H  
ATOM    205  N   ILE A  14      -6.041  -2.863  -8.299  1.00 87.04           N  
ATOM    206  H   ILE A  14      -6.243  -1.932  -8.636  1.00 87.04           H  
ATOM    207  CA  ILE A  14      -5.811  -3.924  -9.286  1.00 87.04           C  
ATOM    208  HA  ILE A  14      -6.352  -4.817  -8.973  1.00 87.04           H  
ATOM    209  C   ILE A  14      -4.325  -4.302  -9.367  1.00 87.04           C  
ATOM    210  CB  ILE A  14      -6.352  -3.483 -10.669  1.00 87.04           C  
ATOM    211  HB  ILE A  14      -5.795  -2.604 -10.995  1.00 87.04           H  
ATOM    212  O   ILE A  14      -3.990  -5.478  -9.472  1.00 87.04           O  
ATOM    213  CG1 ILE A  14      -7.850  -3.098 -10.569  1.00 87.04           C  
ATOM    214 HG12 ILE A  14      -7.968  -2.282  -9.857  1.00 87.04           H  
ATOM    215 HG13 ILE A  14      -8.418  -3.951 -10.199  1.00 87.04           H  
ATOM    216  CG2 ILE A  14      -6.138  -4.596 -11.713  1.00 87.04           C  
ATOM    217 HG21 ILE A  14      -6.479  -4.274 -12.696  1.00 87.04           H  
ATOM    218 HG22 ILE A  14      -6.680  -5.494 -11.418  1.00 87.04           H  
ATOM    219 HG23 ILE A  14      -5.079  -4.838 -11.811  1.00 87.04           H  
ATOM    220  CD1 ILE A  14      -8.479  -2.621 -11.884  1.00 87.04           C  
ATOM    221 HD11 ILE A  14      -7.876  -1.825 -12.320  1.00 87.04           H  
ATOM    222 HD12 ILE A  14      -9.480  -2.237 -11.683  1.00 87.04           H  
ATOM    223 HD13 ILE A  14      -8.567  -3.447 -12.590  1.00 87.04           H  
ATOM    224  N   PHE A  15      -3.424  -3.316  -9.315  1.00 87.05           N  
ATOM    225  H   PHE A  15      -3.742  -2.377  -9.120  1.00 87.05           H  
ATOM    226  CA  PHE A  15      -1.987  -3.549  -9.481  1.00 87.05           C  
ATOM    227  HA  PHE A  15      -1.844  -4.472 -10.043  1.00 87.05           H  
ATOM    228  C   PHE A  15      -1.247  -3.757  -8.159  1.00 87.05           C  
ATOM    229  CB  PHE A  15      -1.360  -2.415 -10.302  1.00 87.05           C  
ATOM    230  HB2 PHE A  15      -0.276  -2.522 -10.279  1.00 87.05           H  
ATOM    231  HB3 PHE A  15      -1.596  -1.457  -9.837  1.00 87.05           H  
ATOM    232  O   PHE A  15      -0.086  -4.162  -8.200  1.00 87.05           O  
ATOM    233  CG  PHE A  15      -1.789  -2.410 -11.755  1.00 87.05           C  
ATOM    234  CD1 PHE A  15      -1.213  -3.329 -12.653  1.00 87.05           C  
ATOM    235  HD1 PHE A  15      -0.473  -4.034 -12.302  1.00 87.05           H  
ATOM    236  CD2 PHE A  15      -2.766  -1.508 -12.215  1.00 87.05           C  
ATOM    237  HD2 PHE A  15      -3.212  -0.793 -11.539  1.00 87.05           H  
ATOM    238  CE1 PHE A  15      -1.613  -3.347 -14.001  1.00 87.05           C  
ATOM    239  HE1 PHE A  15      -1.180  -4.061 -14.686  1.00 87.05           H  
ATOM    240  CE2 PHE A  15      -3.168  -1.527 -13.561  1.00 87.05           C  
ATOM    241  HE2 PHE A  15      -3.918  -0.831 -13.907  1.00 87.05           H  
ATOM    242  CZ  PHE A  15      -2.592  -2.446 -14.455  1.00 87.05           C  
ATOM    243  HZ  PHE A  15      -2.907  -2.461 -15.488  1.00 87.05           H  
ATOM    244  N   GLN A  16      -1.881  -3.465  -7.013  1.00 85.85           N  
ATOM    245  H   GLN A  16      -2.811  -3.076  -7.080  1.00 85.85           H  
ATOM    246  CA  GLN A  16      -1.271  -3.549  -5.679  1.00 85.85           C  
ATOM    247  HA  GLN A  16      -1.867  -2.932  -5.006  1.00 85.85           H  
ATOM    248  C   GLN A  16       0.138  -2.931  -5.675  1.00 85.85           C  
ATOM    249  CB  GLN A  16      -1.315  -4.996  -5.148  1.00 85.85           C  
ATOM    250  HB2 GLN A  16      -0.858  -5.659  -5.883  1.00 85.85           H  
ATOM    251  HB3 GLN A  16      -0.726  -5.063  -4.234  1.00 85.85           H  
ATOM    252  O   GLN A  16       1.111  -3.513  -5.202  1.00 85.85           O  
ATOM    253  CG  GLN A  16      -2.735  -5.499  -4.838  1.00 85.85           C  
ATOM    254  HG2 GLN A  16      -3.360  -5.401  -5.726  1.00 85.85           H  
ATOM    255  HG3 GLN A  16      -2.686  -6.558  -4.586  1.00 85.85           H  
ATOM    256  CD  GLN A  16      -3.381  -4.770  -3.662  1.00 85.85           C  
ATOM    257  NE2 GLN A  16      -4.600  -4.302  -3.814  1.00 85.85           N  
ATOM    258 HE21 GLN A  16      -5.094  -4.445  -4.683  1.00 85.85           H  
ATOM    259 HE22 GLN A  16      -5.036  -3.808  -3.048  1.00 85.85           H  
ATOM    260  OE1 GLN A  16      -2.783  -4.562  -2.619  1.00 85.85           O  
ATOM    261  N   ASN A  17       0.265  -1.731  -6.250  1.00 90.44           N  
ATOM    262  H   ASN A  17      -0.576  -1.272  -6.569  1.00 90.44           H  
ATOM    263  CA  ASN A  17       1.544  -1.044  -6.462  1.00 90.44           C  
ATOM    264  HA  ASN A  17       2.269  -1.810  -6.740  1.00 90.44           H  
ATOM    265  C   ASN A  17       2.125  -0.398  -5.186  1.00 90.44           C  
ATOM    266  CB  ASN A  17       1.423  -0.082  -7.666  1.00 90.44           C  
ATOM    267  HB2 ASN A  17       2.379   0.417  -7.823  1.00 90.44           H  
ATOM    268  HB3 ASN A  17       1.203  -0.673  -8.555  1.00 90.44           H  
ATOM    269  O   ASN A  17       3.026   0.446  -5.257  1.00 90.44           O  
ATOM    270  CG  ASN A  17       0.340   0.983  -7.542  1.00 90.44           C  
ATOM    271  ND2 ASN A  17       0.189   1.815  -8.548  1.00 90.44           N  
ATOM    272 HD21 ASN A  17       0.694   1.654  -9.408  1.00 90.44           H  
ATOM    273 HD22 ASN A  17      -0.688   2.309  -8.628  1.00 90.44           H  
ATOM    274  OD1 ASN A  17      -0.404   1.052  -6.581  1.00 90.44           O  
ATOM    275  N   CYS A  18       1.632  -0.806  -4.020  1.00 92.24           N  
ATOM    276  H   CYS A  18       0.968  -1.567  -4.038  1.00 92.24           H  
ATOM    277  CA  CYS A  18       2.146  -0.416  -2.719  1.00 92.24           C  
ATOM    278  HA  CYS A  18       2.337   0.657  -2.724  1.00 92.24           H  
ATOM    279  C   CYS A  18       3.469  -1.111  -2.398  1.00 92.24           C  
ATOM    280  CB  CYS A  18       1.080  -0.696  -1.661  1.00 92.24           C  
ATOM    281  HB2 CYS A  18       1.484  -0.472  -0.673  1.00 92.24           H  
ATOM    282  HB3 CYS A  18       0.811  -1.752  -1.684  1.00 92.24           H  
ATOM    283  O   CYS A  18       3.828  -2.149  -2.960  1.00 92.24           O  
ATOM    284  SG  CYS A  18      -0.403   0.299  -1.894  1.00 92.24           S  
ATOM    285  N   CYS A  19       4.238  -0.511  -1.495  1.00 90.06           N  
ATOM    286  H   CYS A  19       3.934   0.366  -1.098  1.00 90.06           H  
ATOM    287  CA  CYS A  19       5.424  -1.164  -0.962  1.00 90.06           C  
ATOM    288  HA  CYS A  19       6.044  -1.488  -1.798  1.00 90.06           H  
ATOM    289  C   CYS A  19       5.030  -2.429  -0.188  1.00 90.06           C  
ATOM    290  CB  CYS A  19       6.238  -0.171  -0.129  1.00 90.06           C  
ATOM    291  HB2 CYS A  19       7.100  -0.690   0.291  1.00 90.06           H  
ATOM    292  HB3 CYS A  19       5.625   0.163   0.708  1.00 90.06           H  
ATOM    293  O   CYS A  19       3.965  -2.503   0.419  1.00 90.06           O  
ATOM    294  SG  CYS A  19       6.835   1.290  -1.033  1.00 90.06           S  
ATOM    295  N   ARG A  20       5.894  -3.447  -0.234  1.00 85.05           N  
ATOM    296  H   ARG A  20       6.759  -3.309  -0.736  1.00 85.05           H  
ATOM    297  CA  ARG A  20       5.624  -4.762   0.358  1.00 85.05           C  
ATOM    298  HA  ARG A  20       4.776  -5.198  -0.169  1.00 85.05           H  
ATOM    299  C   ARG A  20       5.247  -4.625   1.837  1.00 85.05           C  
ATOM    300  CB  ARG A  20       6.863  -5.648   0.174  1.00 85.05           C  
ATOM    301  HB2 ARG A  20       7.168  -5.608  -0.871  1.00 85.05           H  
ATOM    302  HB3 ARG A  20       7.678  -5.260   0.785  1.00 85.05           H  
ATOM    303  O   ARG A  20       6.023  -4.071   2.607  1.00 85.05           O  
ATOM    304  CG  ARG A  20       6.597  -7.111   0.546  1.00 85.05           C  
ATOM    305  HG2 ARG A  20       5.803  -7.501  -0.091  1.00 85.05           H  
ATOM    306  HG3 ARG A  20       6.289  -7.186   1.589  1.00 85.05           H  
ATOM    307  CD  ARG A  20       7.871  -7.933   0.337  1.00 85.05           C  
ATOM    308  HD2 ARG A  20       8.253  -7.747  -0.667  1.00 85.05           H  
ATOM    309  HD3 ARG A  20       8.613  -7.603   1.064  1.00 85.05           H  
ATOM    310  NE  ARG A  20       7.612  -9.375   0.494  1.00 85.05           N  
ATOM    311  HE  ARG A  20       6.644  -9.662   0.501  1.00 85.05           H  
ATOM    312  NH1 ARG A  20       9.797 -10.064   0.670  1.00 85.05           N  
ATOM    313 HH11 ARG A  20      10.470 -10.807   0.799  1.00 85.05           H  
ATOM    314 HH12 ARG A  20      10.096  -9.100   0.643  1.00 85.05           H  
ATOM    315  NH2 ARG A  20       8.154 -11.573   0.736  1.00 85.05           N  
ATOM    316 HH21 ARG A  20       8.842 -12.299   0.875  1.00 85.05           H  
ATOM    317 HH22 ARG A  20       7.174 -11.819   0.727  1.00 85.05           H  
ATOM    318  CZ  ARG A  20       8.519 -10.326   0.632  1.00 85.05           C  
ATOM    319  N   GLY A  21       4.096  -5.182   2.203  1.00 85.76           N  
ATOM    320  H   GLY A  21       3.488  -5.534   1.478  1.00 85.76           H  
ATOM    321  CA  GLY A  21       3.517  -5.075   3.546  1.00 85.76           C  
ATOM    322  HA2 GLY A  21       4.260  -4.703   4.251  1.00 85.76           H  
ATOM    323  HA3 GLY A  21       3.192  -6.060   3.880  1.00 85.76           H  
ATOM    324  C   GLY A  21       2.313  -4.138   3.613  1.00 85.76           C  
ATOM    325  O   GLY A  21       1.537  -4.255   4.552  1.00 85.76           O  
ATOM    326  N   TRP A  22       2.125  -3.291   2.599  1.00 88.48           N  
ATOM    327  H   TRP A  22       2.820  -3.215   1.869  1.00 88.48           H  
ATOM    328  CA  TRP A  22       0.953  -2.437   2.463  1.00 88.48           C  
ATOM    329  HA  TRP A  22       0.392  -2.444   3.398  1.00 88.48           H  
ATOM    330  C   TRP A  22       0.003  -2.967   1.398  1.00 88.48           C  
ATOM    331  CB  TRP A  22       1.389  -0.991   2.208  1.00 88.48           C  
ATOM    332  HB2 TRP A  22       2.028  -0.961   1.325  1.00 88.48           H  
ATOM    333  HB3 TRP A  22       0.498  -0.396   2.012  1.00 88.48           H  
ATOM    334  O   TRP A  22       0.412  -3.364   0.304  1.00 88.48           O  
ATOM    335  CG  TRP A  22       2.123  -0.352   3.345  1.00 88.48           C  
ATOM    336  CD1 TRP A  22       1.920  -0.643   4.650  1.00 88.48           C  
ATOM    337  HD1 TRP A  22       1.176  -1.330   5.025  1.00 88.48           H  
ATOM    338  CD2 TRP A  22       3.097   0.739   3.340  1.00 88.48           C  
ATOM    339  CE2 TRP A  22       3.406   1.066   4.694  1.00 88.48           C  
ATOM    340  CE3 TRP A  22       3.776   1.479   2.347  1.00 88.48           C  
ATOM    341  HE3 TRP A  22       3.610   1.225   1.311  1.00 88.48           H  
ATOM    342  NE1 TRP A  22       2.674   0.186   5.444  1.00 88.48           N  
ATOM    343  HE1 TRP A  22       2.489   0.294   6.432  1.00 88.48           H  
ATOM    344  CH2 TRP A  22       4.930   2.817   4.054  1.00 88.48           C  
ATOM    345  HH2 TRP A  22       5.639   3.584   4.327  1.00 88.48           H  
ATOM    346  CZ2 TRP A  22       4.258   2.115   5.055  1.00 88.48           C  
ATOM    347  HZ2 TRP A  22       4.380   2.367   6.098  1.00 88.48           H  
ATOM    348  CZ3 TRP A  22       4.750   2.433   2.719  1.00 88.48           C  
ATOM    349  HZ3 TRP A  22       5.444   2.833   1.995  1.00 88.48           H  
ATOM    350  N   ASN A  23      -1.272  -2.968   1.744  1.00 89.73           N  
ATOM    351  H   ASN A  23      -1.502  -2.534   2.626  1.00 89.73           H  
ATOM    352  CA  ASN A  23      -2.387  -3.315   0.902  1.00 89.73           C  
ATOM    353  HA  ASN A  23      -2.047  -4.009   0.132  1.00 89.73           H  
ATOM    354  C   ASN A  23      -2.931  -2.057   0.226  1.00 89.73           C  
ATOM    355  CB  ASN A  23      -3.433  -4.018   1.773  1.00 89.73           C  
ATOM    356  HB2 ASN A  23      -3.923  -3.290   2.420  1.00 89.73           H  
ATOM    357  HB3 ASN A  23      -2.946  -4.761   2.405  1.00 89.73           H  
ATOM    358  O   ASN A  23      -3.057  -0.992   0.831  1.00 89.73           O  
ATOM    359  CG  ASN A  23      -4.445  -4.747   0.919  1.00 89.73           C  
ATOM    360  ND2 ASN A  23      -5.681  -4.309   0.897  1.00 89.73           N  
ATOM    361 HD21 ASN A  23      -6.320  -4.804   0.292  1.00 89.73           H  
ATOM    362 HD22 ASN A  23      -5.946  -3.511   1.457  1.00 89.73           H  
ATOM    363  OD1 ASN A  23      -4.133  -5.710   0.244  1.00 89.73           O  
ATOM    364  N   CYS A  24      -3.292  -2.181  -1.044  1.00 91.15           N  
ATOM    365  H   CYS A  24      -3.167  -3.072  -1.503  1.00 91.15           H  
ATOM    366  CA  CYS A  24      -3.943  -1.099  -1.756  1.00 91.15           C  
ATOM    367  HA  CYS A  24      -3.684  -0.150  -1.287  1.00 91.15           H  
ATOM    368  C   CYS A  24      -5.465  -1.252  -1.710  1.00 91.15           C  
ATOM    369  CB  CYS A  24      -3.437  -1.049  -3.192  1.00 91.15           C  
ATOM    370  HB2 CYS A  24      -2.352  -0.944  -3.211  1.00 91.15           H  
ATOM    371  HB3 CYS A  24      -3.704  -1.971  -3.710  1.00 91.15           H  
ATOM    372  O   CYS A  24      -6.004  -2.193  -2.296  1.00 91.15           O  
ATOM    373  SG  CYS A  24      -4.193   0.326  -4.058  1.00 91.15           S  
ATOM    374  N   VAL A  25      -6.151  -0.308  -1.060  1.00 88.31           N  
ATOM    375  H   VAL A  25      -5.620   0.371  -0.535  1.00 88.31           H  
ATOM    376  CA  VAL A  25      -7.628  -0.210  -1.076  1.00 88.31           C  
ATOM    377  HA  VAL A  25      -8.043  -1.093  -1.562  1.00 88.31           H  
ATOM    378  C   VAL A  25      -8.093   0.996  -1.906  1.00 88.31           C  
ATOM    379  CB  VAL A  25      -8.184  -0.177   0.365  1.00 88.31           C  
ATOM    380  HB  VAL A  25      -7.842   0.733   0.857  1.00 88.31           H  
ATOM    381  O   VAL A  25      -9.078   0.917  -2.632  1.00 88.31           O  
ATOM    382  CG1 VAL A  25      -9.717  -0.198   0.386  1.00 88.31           C  
ATOM    383 HG11 VAL A  25     -10.088  -1.086  -0.127  1.00 88.31           H  
ATOM    384 HG12 VAL A  25     -10.113   0.690  -0.107  1.00 88.31           H  
ATOM    385 HG13 VAL A  25     -10.074  -0.202   1.416  1.00 88.31           H  
ATOM    386  CG2 VAL A  25      -7.695  -1.385   1.181  1.00 88.31           C  
ATOM    387 HG21 VAL A  25      -6.613  -1.338   1.308  1.00 88.31           H  
ATOM    388 HG22 VAL A  25      -7.965  -2.310   0.672  1.00 88.31           H  
ATOM    389 HG23 VAL A  25      -8.148  -1.369   2.172  1.00 88.31           H  
ATOM    390  N   LEU A  26      -7.341   2.094  -1.836  1.00 88.42           N  
ATOM    391  H   LEU A  26      -6.519   2.017  -1.254  1.00 88.42           H  
ATOM    392  CA  LEU A  26      -7.463   3.328  -2.634  1.00 88.42           C  
ATOM    393  HA  LEU A  26      -7.569   3.077  -3.690  1.00 88.42           H  
ATOM    394  C   LEU A  26      -6.186   4.159  -2.436  1.00 88.42           C  
ATOM    395  CB  LEU A  26      -8.683   4.129  -2.129  1.00 88.42           C  
ATOM    396  HB2 LEU A  26      -8.521   4.387  -1.083  1.00 88.42           H  
ATOM    397  HB3 LEU A  26      -9.571   3.498  -2.172  1.00 88.42           H  
ATOM    398  O   LEU A  26      -5.626   4.761  -3.350  1.00 88.42           O  
ATOM    399  CG  LEU A  26      -8.966   5.417  -2.924  1.00 88.42           C  
ATOM    400  HG  LEU A  26      -8.054   6.005  -3.026  1.00 88.42           H  
ATOM    401  CD1 LEU A  26      -9.520   5.104  -4.315  1.00 88.42           C  
ATOM    402 HD11 LEU A  26      -8.779   4.556  -4.896  1.00 88.42           H  
ATOM    403 HD12 LEU A  26     -10.427   4.504  -4.231  1.00 88.42           H  
ATOM    404 HD13 LEU A  26      -9.748   6.033  -4.838  1.00 88.42           H  
ATOM    405  CD2 LEU A  26      -9.991   6.270  -2.178  1.00 88.42           C  
ATOM    406 HD21 LEU A  26     -10.920   5.713  -2.053  1.00 88.42           H  
ATOM    407 HD22 LEU A  26      -9.599   6.543  -1.198  1.00 88.42           H  
ATOM    408 HD23 LEU A  26     -10.190   7.182  -2.741  1.00 88.42           H  
ATOM    409  N   PHE A  27      -5.722   4.126  -1.194  1.00 91.59           N  
ATOM    410  H   PHE A  27      -6.295   3.669  -0.499  1.00 91.59           H  
ATOM    411  CA  PHE A  27      -4.404   4.504  -0.738  1.00 91.59           C  
ATOM    412  HA  PHE A  27      -3.819   4.823  -1.601  1.00 91.59           H  
ATOM    413  C   PHE A  27      -3.723   3.268  -0.141  1.00 91.59           C  
ATOM    414  CB  PHE A  27      -4.526   5.676   0.250  1.00 91.59           C  
ATOM    415  HB2 PHE A  27      -3.576   5.808   0.768  1.00 91.59           H  
ATOM    416  HB3 PHE A  27      -4.707   6.585  -0.322  1.00 91.59           H  
ATOM    417  O   PHE A  27      -4.396   2.291   0.210  1.00 91.59           O  
ATOM    418  CG  PHE A  27      -5.648   5.527   1.269  1.00 91.59           C  
ATOM    419  CD1 PHE A  27      -6.968   5.878   0.922  1.00 91.59           C  
ATOM    420  HD1 PHE A  27      -7.174   6.289  -0.055  1.00 91.59           H  
ATOM    421  CD2 PHE A  27      -5.384   5.026   2.554  1.00 91.59           C  
ATOM    422  HD2 PHE A  27      -4.370   4.790   2.842  1.00 91.59           H  
ATOM    423  CE1 PHE A  27      -8.022   5.681   1.831  1.00 91.59           C  
ATOM    424  HE1 PHE A  27      -9.033   5.940   1.555  1.00 91.59           H  
ATOM    425  CE2 PHE A  27      -6.436   4.850   3.472  1.00 91.59           C  
ATOM    426  HE2 PHE A  27      -6.228   4.496   4.471  1.00 91.59           H  
ATOM    427  CZ  PHE A  27      -7.756   5.159   3.107  1.00 91.59           C  
ATOM    428  HZ  PHE A  27      -8.558   5.019   3.816  1.00 91.59           H  
ATOM    429  N   CYS A  28      -2.395   3.290  -0.080  1.00 92.68           N  
ATOM    430  H   CYS A  28      -1.904   4.090  -0.452  1.00 92.68           H  
ATOM    431  CA  CYS A  28      -1.639   2.232   0.582  1.00 92.68           C  
ATOM    432  HA  CYS A  28      -1.990   1.265   0.224  1.00 92.68           H  
ATOM    433  C   CYS A  28      -1.860   2.293   2.092  1.00 92.68           C  
ATOM    434  CB  CYS A  28      -0.155   2.373   0.256  1.00 92.68           C  
ATOM    435  HB2 CYS A  28       0.400   1.624   0.820  1.00 92.68           H  
ATOM    436  HB3 CYS A  28       0.171   3.359   0.586  1.00 92.68           H  
ATOM    437  O   CYS A  28      -1.686   3.365   2.681  1.00 92.68           O  
ATOM    438  SG  CYS A  28       0.222   2.181  -1.492  1.00 92.68           S  
ATOM    439  N   VAL A  29      -2.210   1.148   2.681  1.00 89.62           N  
ATOM    440  H   VAL A  29      -2.351   0.329   2.107  1.00 89.62           H  
ATOM    441  CA  VAL A  29      -2.413   0.931   4.123  1.00 89.62           C  
ATOM    442  HA  VAL A  29      -1.877   1.692   4.691  1.00 89.62           H  
ATOM    443  C   VAL A  29      -1.820  -0.383   4.588  1.00 89.62           C  
ATOM    444  CB  VAL A  29      -3.892   0.980   4.524  1.00 89.62           C  
ATOM    445  HB  VAL A  29      -3.968   0.724   5.581  1.00 89.62           H  
ATOM    446  O   VAL A  29      -1.810  -1.336   3.783  1.00 89.62           O  
ATOM    447  CG1 VAL A  29      -4.434   2.390   4.344  1.00 89.62           C  
ATOM    448 HG11 VAL A  29      -3.778   3.105   4.840  1.00 89.62           H  
ATOM    449 HG12 VAL A  29      -4.490   2.610   3.278  1.00 89.62           H  
ATOM    450 HG13 VAL A  29      -5.429   2.440   4.787  1.00 89.62           H  
ATOM    451  CG2 VAL A  29      -4.793   0.027   3.723  1.00 89.62           C  
ATOM    452 HG21 VAL A  29      -5.818   0.094   4.089  1.00 89.62           H  
ATOM    453 HG22 VAL A  29      -4.768   0.282   2.663  1.00 89.62           H  
ATOM    454 HG23 VAL A  29      -4.440  -0.996   3.849  1.00 89.62           H  
ATOM    455  OXT VAL A  29      -1.370  -0.415   5.743  1.00 89.62           O  
TER     456      VAL A  29                                                       
END   
