# Supplementary material for: δ‐Conotoxin Structure Prediction and Analysis through Large‐Scale Comparative and Deep Learning Modeling Approaches
Source: Adv Sci (Weinh). 2024 Jul 21;11(35):2404786. doi: 10.1002/advs.202404786 (PMC11425241; doi:10.1002/advs.202404786)
Supplement: Supplementary file 2 — Supporting Information [file ADVS-11-2404786-s001.gz › Data/Alphafold_results/GmVIA/ranked_4.pdb]

ATOM      1  N   VAL A   1       2.823   8.316  13.848  1.00 56.37           N  
ATOM      2  H   VAL A   1       2.430   8.358  14.778  1.00 56.37           H  
ATOM      3  H2  VAL A   1       2.552   9.147  13.343  1.00 56.37           H  
ATOM      4  H3  VAL A   1       3.831   8.300  13.906  1.00 56.37           H  
ATOM      5  CA  VAL A   1       2.309   7.129  13.120  1.00 56.37           C  
ATOM      6  HA  VAL A   1       2.679   6.219  13.590  1.00 56.37           H  
ATOM      7  C   VAL A   1       2.843   7.224  11.700  1.00 56.37           C  
ATOM      8  CB  VAL A   1       0.764   7.091  13.124  1.00 56.37           C  
ATOM      9  HB  VAL A   1       0.378   7.795  12.387  1.00 56.37           H  
ATOM     10  O   VAL A   1       2.668   8.281  11.107  1.00 56.37           O  
ATOM     11  CG1 VAL A   1       0.261   5.686  12.783  1.00 56.37           C  
ATOM     12 HG11 VAL A   1      -0.827   5.692  12.725  1.00 56.37           H  
ATOM     13 HG12 VAL A   1       0.644   5.370  11.813  1.00 56.37           H  
ATOM     14 HG13 VAL A   1       0.565   4.968  13.546  1.00 56.37           H  
ATOM     15  CG2 VAL A   1       0.188   7.480  14.495  1.00 56.37           C  
ATOM     16 HG21 VAL A   1       0.610   6.858  15.284  1.00 56.37           H  
ATOM     17 HG22 VAL A   1       0.352   8.535  14.714  1.00 56.37           H  
ATOM     18 HG23 VAL A   1      -0.891   7.326  14.487  1.00 56.37           H  
ATOM     19  N   LYS A   2       3.590   6.237  11.187  1.00 67.37           N  
ATOM     20  H   LYS A   2       3.658   5.349  11.664  1.00 67.37           H  
ATOM     21  CA  LYS A   2       4.087   6.316   9.800  1.00 67.37           C  
ATOM     22  HA  LYS A   2       4.612   7.262   9.668  1.00 67.37           H  
ATOM     23  C   LYS A   2       2.876   6.300   8.854  1.00 67.37           C  
ATOM     24  CB  LYS A   2       5.058   5.167   9.470  1.00 67.37           C  
ATOM     25  HB2 LYS A   2       4.612   4.217   9.765  1.00 67.37           H  
ATOM     26  HB3 LYS A   2       5.211   5.146   8.391  1.00 67.37           H  
ATOM     27  O   LYS A   2       2.006   5.452   9.064  1.00 67.37           O  
ATOM     28  CG  LYS A   2       6.429   5.338  10.147  1.00 67.37           C  
ATOM     29  HG2 LYS A   2       6.869   6.281   9.824  1.00 67.37           H  
ATOM     30  HG3 LYS A   2       6.301   5.362  11.229  1.00 67.37           H  
ATOM     31  CD  LYS A   2       7.380   4.186   9.779  1.00 67.37           C  
ATOM     32  HD2 LYS A   2       6.964   3.250  10.151  1.00 67.37           H  
ATOM     33  HD3 LYS A   2       7.460   4.126   8.693  1.00 67.37           H  
ATOM     34  CE  LYS A   2       8.776   4.407  10.381  1.00 67.37           C  
ATOM     35  HE2 LYS A   2       9.168   5.349   9.996  1.00 67.37           H  
ATOM     36  HE3 LYS A   2       8.686   4.503  11.463  1.00 67.37           H  
ATOM     37  NZ  LYS A   2       9.710   3.302  10.039  1.00 67.37           N  
ATOM     38  HZ1 LYS A   2       9.383   2.416  10.397  1.00 67.37           H  
ATOM     39  HZ2 LYS A   2      10.630   3.477  10.417  1.00 67.37           H  
ATOM     40  HZ3 LYS A   2       9.808   3.216   9.038  1.00 67.37           H  
ATOM     41  N   PRO A   3       2.772   7.219   7.879  1.00 79.32           N  
ATOM     42  CA  PRO A   3       1.681   7.175   6.918  1.00 79.32           C  
ATOM     43  HA  PRO A   3       0.719   7.182   7.431  1.00 79.32           H  
ATOM     44  C   PRO A   3       1.819   5.890   6.101  1.00 79.32           C  
ATOM     45  CB  PRO A   3       1.820   8.446   6.074  1.00 79.32           C  
ATOM     46  HB2 PRO A   3       1.251   9.251   6.539  1.00 79.32           H  
ATOM     47  HB3 PRO A   3       1.492   8.296   5.046  1.00 79.32           H  
ATOM     48  O   PRO A   3       2.852   5.660   5.479  1.00 79.32           O  
ATOM     49  CG  PRO A   3       3.312   8.771   6.152  1.00 79.32           C  
ATOM     50  HG2 PRO A   3       3.500   9.839   6.034  1.00 79.32           H  
ATOM     51  HG3 PRO A   3       3.852   8.205   5.393  1.00 79.32           H  
ATOM     52  CD  PRO A   3       3.714   8.278   7.542  1.00 79.32           C  
ATOM     53  HD2 PRO A   3       3.618   9.090   8.263  1.00 79.32           H  
ATOM     54  HD3 PRO A   3       4.739   7.909   7.519  1.00 79.32           H  
ATOM     55  N   CYS A   4       0.797   5.043   6.143  1.00 86.02           N  
ATOM     56  H   CYS A   4      -0.020   5.282   6.686  1.00 86.02           H  
ATOM     57  CA  CYS A   4       0.701   3.865   5.295  1.00 86.02           C  
ATOM     58  HA  CYS A   4       1.643   3.724   4.765  1.00 86.02           H  
ATOM     59  C   CYS A   4      -0.378   4.088   4.232  1.00 86.02           C  
ATOM     60  CB  CYS A   4       0.502   2.621   6.163  1.00 86.02           C  
ATOM     61  HB2 CYS A   4       1.343   2.567   6.854  1.00 86.02           H  
ATOM     62  HB3 CYS A   4       0.565   1.745   5.517  1.00 86.02           H  
ATOM     63  O   CYS A   4      -1.335   4.843   4.433  1.00 86.02           O  
ATOM     64  SG  CYS A   4      -1.025   2.542   7.141  1.00 86.02           S  
ATOM     65  N   ARG A   5      -0.193   3.468   3.071  1.00 85.38           N  
ATOM     66  H   ARG A   5       0.626   2.884   2.975  1.00 85.38           H  
ATOM     67  CA  ARG A   5      -1.099   3.559   1.929  1.00 85.38           C  
ATOM     68  HA  ARG A   5      -1.537   4.557   1.899  1.00 85.38           H  
ATOM     69  C   ARG A   5      -2.252   2.574   2.110  1.00 85.38           C  
ATOM     70  CB  ARG A   5      -0.304   3.324   0.634  1.00 85.38           C  
ATOM     71  HB2 ARG A   5       0.200   2.360   0.709  1.00 85.38           H  
ATOM     72  HB3 ARG A   5      -0.987   3.283  -0.215  1.00 85.38           H  
ATOM     73  O   ARG A   5      -2.044   1.429   2.510  1.00 85.38           O  
ATOM     74  CG  ARG A   5       0.780   4.375   0.353  1.00 85.38           C  
ATOM     75  HG2 ARG A   5       1.346   4.054  -0.521  1.00 85.38           H  
ATOM     76  HG3 ARG A   5       1.465   4.439   1.198  1.00 85.38           H  
ATOM     77  CD  ARG A   5       0.183   5.755   0.068  1.00 85.38           C  
ATOM     78  HD2 ARG A   5      -0.457   5.678  -0.811  1.00 85.38           H  
ATOM     79  HD3 ARG A   5      -0.418   6.077   0.919  1.00 85.38           H  
ATOM     80  NE  ARG A   5       1.234   6.753  -0.181  1.00 85.38           N  
ATOM     81  HE  ARG A   5       2.181   6.411  -0.259  1.00 85.38           H  
ATOM     82  NH1 ARG A   5      -0.179   8.538  -0.479  1.00 85.38           N  
ATOM     83 HH11 ARG A   5      -0.976   7.919  -0.425  1.00 85.38           H  
ATOM     84 HH12 ARG A   5      -0.327   9.502  -0.740  1.00 85.38           H  
ATOM     85  NH2 ARG A   5       2.035   8.823  -0.665  1.00 85.38           N  
ATOM     86 HH21 ARG A   5       1.873   9.785  -0.924  1.00 85.38           H  
ATOM     87 HH22 ARG A   5       2.966   8.438  -0.737  1.00 85.38           H  
ATOM     88  CZ  ARG A   5       1.024   8.030  -0.436  1.00 85.38           C  
ATOM     89  N   LYS A   6      -3.468   3.063   1.865  1.00 86.41           N  
ATOM     90  H   LYS A   6      -3.512   3.986   1.456  1.00 86.41           H  
ATOM     91  CA  LYS A   6      -4.693   2.254   1.903  1.00 86.41           C  
ATOM     92  HA  LYS A   6      -4.573   1.498   2.678  1.00 86.41           H  
ATOM     93  C   LYS A   6      -4.873   1.481   0.601  1.00 86.41           C  
ATOM     94  CB  LYS A   6      -5.937   3.099   2.224  1.00 86.41           C  
ATOM     95  HB2 LYS A   6      -6.079   3.845   1.442  1.00 86.41           H  
ATOM     96  HB3 LYS A   6      -6.806   2.442   2.210  1.00 86.41           H  
ATOM     97  O   LYS A   6      -4.264   1.852  -0.399  1.00 86.41           O  
ATOM     98  CG  LYS A   6      -5.877   3.784   3.599  1.00 86.41           C  
ATOM     99  HG2 LYS A   6      -5.060   4.505   3.615  1.00 86.41           H  
ATOM    100  HG3 LYS A   6      -5.706   3.033   4.370  1.00 86.41           H  
ATOM    101  CD  LYS A   6      -7.202   4.509   3.876  1.00 86.41           C  
ATOM    102  HD2 LYS A   6      -8.011   3.778   3.861  1.00 86.41           H  
ATOM    103  HD3 LYS A   6      -7.378   5.241   3.088  1.00 86.41           H  
ATOM    104  CE  LYS A   6      -7.178   5.213   5.237  1.00 86.41           C  
ATOM    105  HE2 LYS A   6      -6.990   4.467   6.009  1.00 86.41           H  
ATOM    106  HE3 LYS A   6      -6.352   5.924   5.249  1.00 86.41           H  
ATOM    107  NZ  LYS A   6      -8.464   5.909   5.500  1.00 86.41           N  
ATOM    108  HZ1 LYS A   6      -9.226   5.247   5.491  1.00 86.41           H  
ATOM    109  HZ2 LYS A   6      -8.650   6.602   4.789  1.00 86.41           H  
ATOM    110  HZ3 LYS A   6      -8.454   6.364   6.402  1.00 86.41           H  
ATOM    111  N   GLU A   7      -5.730   0.468   0.623  1.00 86.37           N  
ATOM    112  H   GLU A   7      -6.123   0.166   1.503  1.00 86.37           H  
ATOM    113  CA  GLU A   7      -6.172  -0.256  -0.572  1.00 86.37           C  
ATOM    114  HA  GLU A   7      -5.374  -0.933  -0.878  1.00 86.37           H  
ATOM    115  C   GLU A   7      -6.506   0.692  -1.738  1.00 86.37           C  
ATOM    116  CB  GLU A   7      -7.388  -1.108  -0.209  1.00 86.37           C  
ATOM    117  HB2 GLU A   7      -7.180  -1.630   0.725  1.00 86.37           H  
ATOM    118  HB3 GLU A   7      -8.249  -0.458  -0.049  1.00 86.37           H  
ATOM    119  O   GLU A   7      -7.086   1.766  -1.542  1.00 86.37           O  
ATOM    120  CG  GLU A   7      -7.719  -2.153  -1.277  1.00 86.37           C  
ATOM    121  HG2 GLU A   7      -7.928  -1.659  -2.226  1.00 86.37           H  
ATOM    122  HG3 GLU A   7      -6.864  -2.815  -1.412  1.00 86.37           H  
ATOM    123  CD  GLU A   7      -8.940  -2.949  -0.817  1.00 86.37           C  
ATOM    124  OE1 GLU A   7     -10.052  -2.597  -1.270  1.00 86.37           O  
ATOM    125  OE2 GLU A   7      -8.760  -3.814   0.072  1.00 86.37           O  
ATOM    126  N   GLY A   8      -6.068   0.327  -2.943  1.00 85.03           N  
ATOM    127  H   GLY A   8      -5.618  -0.574  -3.024  1.00 85.03           H  
ATOM    128  CA  GLY A   8      -6.261   1.105  -4.166  1.00 85.03           C  
ATOM    129  HA2 GLY A   8      -6.086   0.455  -5.023  1.00 85.03           H  
ATOM    130  HA3 GLY A   8      -7.296   1.443  -4.206  1.00 85.03           H  
ATOM    131  C   GLY A   8      -5.357   2.336  -4.314  1.00 85.03           C  
ATOM    132  O   GLY A   8      -5.304   2.915  -5.398  1.00 85.03           O  
ATOM    133  N   GLN A   9      -4.605   2.746  -3.283  1.00 88.88           N  
ATOM    134  H   GLN A   9      -4.666   2.246  -2.408  1.00 88.88           H  
ATOM    135  CA  GLN A   9      -3.581   3.780  -3.456  1.00 88.88           C  
ATOM    136  HA  GLN A   9      -3.981   4.551  -4.115  1.00 88.88           H  
ATOM    137  C   GLN A   9      -2.330   3.220  -4.126  1.00 88.88           C  
ATOM    138  CB  GLN A   9      -3.178   4.454  -2.139  1.00 88.88           C  
ATOM    139  HB2 GLN A   9      -2.250   5.001  -2.307  1.00 88.88           H  
ATOM    140  HB3 GLN A   9      -2.979   3.702  -1.376  1.00 88.88           H  
ATOM    141  O   GLN A   9      -1.899   2.108  -3.824  1.00 88.88           O  
ATOM    142  CG  GLN A   9      -4.217   5.459  -1.643  1.00 88.88           C  
ATOM    143  HG2 GLN A   9      -5.145   4.936  -1.411  1.00 88.88           H  
ATOM    144  HG3 GLN A   9      -4.419   6.194  -2.423  1.00 88.88           H  
ATOM    145  CD  GLN A   9      -3.700   6.190  -0.411  1.00 88.88           C  
ATOM    146  NE2 GLN A   9      -4.170   5.830   0.764  1.00 88.88           N  
ATOM    147 HE21 GLN A   9      -3.893   6.404   1.547  1.00 88.88           H  
ATOM    148 HE22 GLN A   9      -4.942   5.179   0.778  1.00 88.88           H  
ATOM    149  OE1 GLN A   9      -2.840   7.062  -0.455  1.00 88.88           O  
ATOM    150  N   LEU A  10      -1.701   4.059  -4.952  1.00 86.72           N  
ATOM    151  H   LEU A  10      -2.151   4.936  -5.175  1.00 86.72           H  
ATOM    152  CA  LEU A  10      -0.361   3.831  -5.485  1.00 86.72           C  
ATOM    153  HA  LEU A  10      -0.377   2.939  -6.112  1.00 86.72           H  
ATOM    154  C   LEU A  10       0.639   3.592  -4.355  1.00 86.72           C  
ATOM    155  CB  LEU A  10       0.063   5.035  -6.339  1.00 86.72           C  
ATOM    156  HB2 LEU A  10      -0.257   5.949  -5.839  1.00 86.72           H  
ATOM    157  HB3 LEU A  10       1.150   5.071  -6.406  1.00 86.72           H  
ATOM    158  O   LEU A  10       0.660   4.305  -3.342  1.00 86.72           O  
ATOM    159  CG  LEU A  10      -0.522   4.967  -7.761  1.00 86.72           C  
ATOM    160  HG  LEU A  10      -1.451   4.396  -7.754  1.00 86.72           H  
ATOM    161  CD1 LEU A  10      -0.843   6.370  -8.272  1.00 86.72           C  
ATOM    162 HD11 LEU A  10      -1.245   6.305  -9.283  1.00 86.72           H  
ATOM    163 HD12 LEU A  10       0.060   6.980  -8.284  1.00 86.72           H  
ATOM    164 HD13 LEU A  10      -1.593   6.834  -7.631  1.00 86.72           H  
ATOM    165  CD2 LEU A  10       0.464   4.304  -8.723  1.00 86.72           C  
ATOM    166 HD21 LEU A  10       1.382   4.888  -8.793  1.00 86.72           H  
ATOM    167 HD22 LEU A  10       0.706   3.302  -8.371  1.00 86.72           H  
ATOM    168 HD23 LEU A  10       0.015   4.223  -9.713  1.00 86.72           H  
ATOM    169  N   CYS A  11       1.472   2.584  -4.556  1.00 89.82           N  
ATOM    170  H   CYS A  11       1.425   2.066  -5.421  1.00 89.82           H  
ATOM    171  CA  CYS A  11       2.483   2.177  -3.605  1.00 89.82           C  
ATOM    172  HA  CYS A  11       2.704   3.005  -2.932  1.00 89.82           H  
ATOM    173  C   CYS A  11       3.775   1.815  -4.335  1.00 89.82           C  
ATOM    174  CB  CYS A  11       1.915   1.018  -2.783  1.00 89.82           C  
ATOM    175  HB2 CYS A  11       2.583   0.788  -1.954  1.00 89.82           H  
ATOM    176  HB3 CYS A  11       0.956   1.341  -2.379  1.00 89.82           H  
ATOM    177  O   CYS A  11       3.765   1.395  -5.490  1.00 89.82           O  
ATOM    178  SG  CYS A  11       1.644  -0.479  -3.750  1.00 89.82           S  
ATOM    179  N   ASP A  12       4.893   1.961  -3.631  1.00 86.16           N  
ATOM    180  H   ASP A  12       4.865   2.444  -2.745  1.00 86.16           H  
ATOM    181  CA  ASP A  12       6.197   1.557  -4.134  1.00 86.16           C  
ATOM    182  HA  ASP A  12       6.217   1.704  -5.214  1.00 86.16           H  
ATOM    183  C   ASP A  12       6.451   0.090  -3.766  1.00 86.16           C  
ATOM    184  CB  ASP A  12       7.285   2.454  -3.548  1.00 86.16           C  
ATOM    185  HB2 ASP A  12       7.303   2.344  -2.464  1.00 86.16           H  
ATOM    186  HB3 ASP A  12       8.253   2.144  -3.941  1.00 86.16           H  
ATOM    187  O   ASP A  12       6.581  -0.213  -2.572  1.00 86.16           O  
ATOM    188  CG  ASP A  12       7.030   3.913  -3.900  1.00 86.16           C  
ATOM    189  OD1 ASP A  12       7.489   4.323  -4.984  1.00 86.16           O  
ATOM    190  OD2 ASP A  12       6.372   4.575  -3.057  1.00 86.16           O  
ATOM    191  N   PRO A  13       6.565  -0.828  -4.744  1.00 78.42           N  
ATOM    192  CA  PRO A  13       6.776  -2.250  -4.465  1.00 78.42           C  
ATOM    193  HA  PRO A  13       5.969  -2.630  -3.839  1.00 78.42           H  
ATOM    194  C   PRO A  13       8.093  -2.510  -3.721  1.00 78.42           C  
ATOM    195  CB  PRO A  13       6.705  -2.947  -5.829  1.00 78.42           C  
ATOM    196  HB2 PRO A  13       7.409  -3.775  -5.907  1.00 78.42           H  
ATOM    197  HB3 PRO A  13       5.689  -3.305  -5.992  1.00 78.42           H  
ATOM    198  O   PRO A  13       8.200  -3.484  -2.985  1.00 78.42           O  
ATOM    199  CG  PRO A  13       7.016  -1.843  -6.839  1.00 78.42           C  
ATOM    200  HG2 PRO A  13       8.095  -1.743  -6.950  1.00 78.42           H  
ATOM    201  HG3 PRO A  13       6.546  -2.033  -7.804  1.00 78.42           H  
ATOM    202  CD  PRO A  13       6.453  -0.593  -6.175  1.00 78.42           C  
ATOM    203  HD2 PRO A  13       7.027   0.277  -6.495  1.00 78.42           H  
ATOM    204  HD3 PRO A  13       5.403  -0.475  -6.442  1.00 78.42           H  
ATOM    205  N   ILE A  14       9.067  -1.602  -3.844  1.00 83.07           N  
ATOM    206  H   ILE A  14       8.907  -0.834  -4.480  1.00 83.07           H  
ATOM    207  CA  ILE A  14      10.355  -1.673  -3.141  1.00 83.07           C  
ATOM    208  HA  ILE A  14      10.724  -2.697  -3.190  1.00 83.07           H  
ATOM    209  C   ILE A  14      10.224  -1.329  -1.653  1.00 83.07           C  
ATOM    210  CB  ILE A  14      11.378  -0.743  -3.832  1.00 83.07           C  
ATOM    211  HB  ILE A  14      11.024   0.284  -3.737  1.00 83.07           H  
ATOM    212  O   ILE A  14      10.839  -1.979  -0.813  1.00 83.07           O  
ATOM    213  CG1 ILE A  14      11.526  -1.030  -5.344  1.00 83.07           C  
ATOM    214 HG12 ILE A  14      12.280  -0.359  -5.755  1.00 83.07           H  
ATOM    215 HG13 ILE A  14      10.590  -0.796  -5.851  1.00 83.07           H  
ATOM    216  CG2 ILE A  14      12.751  -0.816  -3.141  1.00 83.07           C  
ATOM    217 HG21 ILE A  14      13.486  -0.240  -3.704  1.00 83.07           H  
ATOM    218 HG22 ILE A  14      12.693  -0.395  -2.138  1.00 83.07           H  
ATOM    219 HG23 ILE A  14      13.086  -1.851  -3.066  1.00 83.07           H  
ATOM    220  CD1 ILE A  14      11.919  -2.472  -5.700  1.00 83.07           C  
ATOM    221 HD11 ILE A  14      12.871  -2.733  -5.237  1.00 83.07           H  
ATOM    222 HD12 ILE A  14      11.149  -3.170  -5.374  1.00 83.07           H  
ATOM    223 HD13 ILE A  14      12.024  -2.556  -6.782  1.00 83.07           H  
ATOM    224  N   PHE A  15       9.431  -0.312  -1.312  1.00 82.07           N  
ATOM    225  H   PHE A  15       8.881   0.140  -2.029  1.00 82.07           H  
ATOM    226  CA  PHE A  15       9.299   0.145   0.074  1.00 82.07           C  
ATOM    227  HA  PHE A  15      10.190  -0.142   0.631  1.00 82.07           H  
ATOM    228  C   PHE A  15       8.121  -0.502   0.815  1.00 82.07           C  
ATOM    229  CB  PHE A  15       9.220   1.672   0.108  1.00 82.07           C  
ATOM    230  HB2 PHE A  15       8.977   1.961   1.131  1.00 82.07           H  
ATOM    231  HB3 PHE A  15       8.417   2.005  -0.549  1.00 82.07           H  
ATOM    232  O   PHE A  15       8.030  -0.366   2.033  1.00 82.07           O  
ATOM    233  CG  PHE A  15      10.503   2.396  -0.232  1.00 82.07           C  
ATOM    234  CD1 PHE A  15      11.462   2.598   0.778  1.00 82.07           C  
ATOM    235  HD1 PHE A  15      11.285   2.215   1.772  1.00 82.07           H  
ATOM    236  CD2 PHE A  15      10.736   2.889  -1.529  1.00 82.07           C  
ATOM    237  HD2 PHE A  15      10.001   2.748  -2.308  1.00 82.07           H  
ATOM    238  CE1 PHE A  15      12.654   3.286   0.494  1.00 82.07           C  
ATOM    239  HE1 PHE A  15      13.393   3.432   1.267  1.00 82.07           H  
ATOM    240  CE2 PHE A  15      11.931   3.572  -1.814  1.00 82.07           C  
ATOM    241  HE2 PHE A  15      12.110   3.949  -2.811  1.00 82.07           H  
ATOM    242  CZ  PHE A  15      12.889   3.771  -0.804  1.00 82.07           C  
ATOM    243  HZ  PHE A  15      13.807   4.294  -1.029  1.00 82.07           H  
ATOM    244  N   GLN A  16       7.224  -1.192   0.096  1.00 80.76           N  
ATOM    245  H   GLN A  16       7.368  -1.239  -0.902  1.00 80.76           H  
ATOM    246  CA  GLN A  16       6.008  -1.813   0.631  1.00 80.76           C  
ATOM    247  HA  GLN A  16       5.342  -1.975  -0.216  1.00 80.76           H  
ATOM    248  C   GLN A  16       5.247  -0.878   1.583  1.00 80.76           C  
ATOM    249  CB  GLN A  16       6.293  -3.191   1.247  1.00 80.76           C  
ATOM    250  HB2 GLN A  16       7.014  -3.095   2.059  1.00 80.76           H  
ATOM    251  HB3 GLN A  16       5.360  -3.572   1.663  1.00 80.76           H  
ATOM    252  O   GLN A  16       4.870  -1.235   2.696  1.00 80.76           O  
ATOM    253  CG  GLN A  16       6.801  -4.216   0.226  1.00 80.76           C  
ATOM    254  HG2 GLN A  16       6.232  -4.126  -0.700  1.00 80.76           H  
ATOM    255  HG3 GLN A  16       7.852  -4.032   0.003  1.00 80.76           H  
ATOM    256  CD  GLN A  16       6.641  -5.630   0.776  1.00 80.76           C  
ATOM    257  NE2 GLN A  16       5.783  -6.444   0.198  1.00 80.76           N  
ATOM    258 HE21 GLN A  16       5.691  -7.363   0.608  1.00 80.76           H  
ATOM    259 HE22 GLN A  16       5.337  -6.199  -0.674  1.00 80.76           H  
ATOM    260  OE1 GLN A  16       7.240  -6.012   1.768  1.00 80.76           O  
ATOM    261  N   ASN A  17       4.997   0.348   1.120  1.00 86.79           N  
ATOM    262  H   ASN A  17       5.384   0.574   0.215  1.00 86.79           H  
ATOM    263  CA  ASN A  17       4.409   1.430   1.918  1.00 86.79           C  
ATOM    264  HA  ASN A  17       4.943   1.469   2.868  1.00 86.79           H  
ATOM    265  C   ASN A  17       2.921   1.227   2.274  1.00 86.79           C  
ATOM    266  CB  ASN A  17       4.644   2.754   1.165  1.00 86.79           C  
ATOM    267  HB2 ASN A  17       4.214   2.685   0.165  1.00 86.79           H  
ATOM    268  HB3 ASN A  17       4.156   3.572   1.694  1.00 86.79           H  
ATOM    269  O   ASN A  17       2.263   2.161   2.739  1.00 86.79           O  
ATOM    270  CG  ASN A  17       6.112   3.111   1.058  1.00 86.79           C  
ATOM    271  ND2 ASN A  17       6.536   3.791   0.015  1.00 86.79           N  
ATOM    272 HD21 ASN A  17       7.527   3.984  -0.019  1.00 86.79           H  
ATOM    273 HD22 ASN A  17       5.976   4.018  -0.795  1.00 86.79           H  
ATOM    274  OD1 ASN A  17       6.894   2.812   1.939  1.00 86.79           O  
ATOM    275  N   CYS A  18       2.364   0.044   2.028  1.00 89.53           N  
ATOM    276  H   CYS A  18       2.981  -0.719   1.791  1.00 89.53           H  
ATOM    277  CA  CYS A  18       0.976  -0.286   2.314  1.00 89.53           C  
ATOM    278  HA  CYS A  18       0.346   0.549   2.007  1.00 89.53           H  
ATOM    279  C   CYS A  18       0.747  -0.503   3.809  1.00 89.53           C  
ATOM    280  CB  CYS A  18       0.566  -1.503   1.486  1.00 89.53           C  
ATOM    281  HB2 CYS A  18       1.198  -2.352   1.746  1.00 89.53           H  
ATOM    282  HB3 CYS A  18      -0.465  -1.763   1.726  1.00 89.53           H  
ATOM    283  O   CYS A  18       1.657  -0.851   4.566  1.00 89.53           O  
ATOM    284  SG  CYS A  18       0.665  -1.210  -0.291  1.00 89.53           S  
ATOM    285  N   CYS A  19      -0.482  -0.269   4.266  1.00 88.33           N  
ATOM    286  H   CYS A  19      -1.199   0.052   3.631  1.00 88.33           H  
ATOM    287  CA  CYS A  19      -0.829  -0.635   5.632  1.00 88.33           C  
ATOM    288  HA  CYS A  19      -0.081  -0.201   6.295  1.00 88.33           H  
ATOM    289  C   CYS A  19      -0.746  -2.155   5.799  1.00 88.33           C  
ATOM    290  CB  CYS A  19      -2.185  -0.069   6.052  1.00 88.33           C  
ATOM    291  HB2 CYS A  19      -2.958  -0.578   5.477  1.00 88.33           H  
ATOM    292  HB3 CYS A  19      -2.359  -0.327   7.097  1.00 88.33           H  
ATOM    293  O   CYS A  19      -0.975  -2.927   4.871  1.00 88.33           O  
ATOM    294  SG  CYS A  19      -2.390   1.727   5.876  1.00 88.33           S  
ATOM    295  N   ARG A  20      -0.375  -2.575   7.008  1.00 80.66           N  
ATOM    296  H   ARG A  20      -0.250  -1.878   7.728  1.00 80.66           H  
ATOM    297  CA  ARG A  20      -0.110  -3.974   7.337  1.00 80.66           C  
ATOM    298  HA  ARG A  20       0.718  -4.312   6.714  1.00 80.66           H  
ATOM    299  C   ARG A  20      -1.337  -4.836   7.007  1.00 80.66           C  
ATOM    300  CB  ARG A  20       0.294  -4.027   8.818  1.00 80.66           C  
ATOM    301  HB2 ARG A  20       1.002  -3.222   9.015  1.00 80.66           H  
ATOM    302  HB3 ARG A  20      -0.586  -3.869   9.441  1.00 80.66           H  
ATOM    303  O   ARG A  20      -2.417  -4.565   7.520  1.00 80.66           O  
ATOM    304  CG  ARG A  20       0.963  -5.348   9.198  1.00 80.66           C  
ATOM    305  HG2 ARG A  20       0.241  -6.153   9.063  1.00 80.66           H  
ATOM    306  HG3 ARG A  20       1.816  -5.539   8.547  1.00 80.66           H  
ATOM    307  CD  ARG A  20       1.421  -5.348  10.663  1.00 80.66           C  
ATOM    308  HD2 ARG A  20       1.549  -6.392  10.948  1.00 80.66           H  
ATOM    309  HD3 ARG A  20       0.637  -4.923  11.290  1.00 80.66           H  
ATOM    310  NE  ARG A  20       2.694  -4.619  10.868  1.00 80.66           N  
ATOM    311  HE  ARG A  20       2.903  -3.880  10.213  1.00 80.66           H  
ATOM    312  NH1 ARG A  20       3.457  -5.881  12.634  1.00 80.66           N  
ATOM    313 HH11 ARG A  20       2.599  -6.413  12.614  1.00 80.66           H  
ATOM    314 HH12 ARG A  20       4.185  -6.129  13.288  1.00 80.66           H  
ATOM    315  NH2 ARG A  20       4.750  -4.270  11.803  1.00 80.66           N  
ATOM    316 HH21 ARG A  20       4.955  -3.579  11.095  1.00 80.66           H  
ATOM    317 HH22 ARG A  20       5.465  -4.549  12.460  1.00 80.66           H  
ATOM    318  CZ  ARG A  20       3.621  -4.922  11.765  1.00 80.66           C  
ATOM    319  N   GLY A  21      -1.141  -5.853   6.170  1.00 81.85           N  
ATOM    320  H   GLY A  21      -0.232  -5.945   5.740  1.00 81.85           H  
ATOM    321  CA  GLY A  21      -2.209  -6.701   5.626  1.00 81.85           C  
ATOM    322  HA2 GLY A  21      -3.161  -6.459   6.097  1.00 81.85           H  
ATOM    323  HA3 GLY A  21      -1.982  -7.747   5.833  1.00 81.85           H  
ATOM    324  C   GLY A  21      -2.395  -6.549   4.115  1.00 81.85           C  
ATOM    325  O   GLY A  21      -2.872  -7.487   3.491  1.00 81.85           O  
ATOM    326  N   TRP A  22      -1.942  -5.433   3.535  1.00 84.43           N  
ATOM    327  H   TRP A  22      -1.591  -4.678   4.106  1.00 84.43           H  
ATOM    328  CA  TRP A  22      -1.961  -5.208   2.092  1.00 84.43           C  
ATOM    329  HA  TRP A  22      -2.617  -5.941   1.622  1.00 84.43           H  
ATOM    330  C   TRP A  22      -0.576  -5.382   1.469  1.00 84.43           C  
ATOM    331  CB  TRP A  22      -2.548  -3.830   1.787  1.00 84.43           C  
ATOM    332  HB2 TRP A  22      -1.971  -3.081   2.329  1.00 84.43           H  
ATOM    333  HB3 TRP A  22      -2.445  -3.640   0.719  1.00 84.43           H  
ATOM    334  O   TRP A  22       0.433  -4.884   1.978  1.00 84.43           O  
ATOM    335  CG  TRP A  22      -3.991  -3.656   2.144  1.00 84.43           C  
ATOM    336  CD1 TRP A  22      -4.987  -4.509   1.814  1.00 84.43           C  
ATOM    337  HD1 TRP A  22      -4.866  -5.412   1.235  1.00 84.43           H  
ATOM    338  CD2 TRP A  22      -4.639  -2.546   2.833  1.00 84.43           C  
ATOM    339  CE2 TRP A  22      -6.038  -2.817   2.910  1.00 84.43           C  
ATOM    340  CE3 TRP A  22      -4.193  -1.322   3.378  1.00 84.43           C  
ATOM    341  HE3 TRP A  22      -3.142  -1.084   3.300  1.00 84.43           H  
ATOM    342  NE1 TRP A  22      -6.200  -3.998   2.223  1.00 84.43           N  
ATOM    343  HE1 TRP A  22      -7.075  -4.346   1.856  1.00 84.43           H  
ATOM    344  CH2 TRP A  22      -6.459  -0.748   4.097  1.00 84.43           C  
ATOM    345  HH2 TRP A  22      -7.147  -0.077   4.589  1.00 84.43           H  
ATOM    346  CZ2 TRP A  22      -6.939  -1.933   3.518  1.00 84.43           C  
ATOM    347  HZ2 TRP A  22      -7.992  -2.175   3.521  1.00 84.43           H  
ATOM    348  CZ3 TRP A  22      -5.088  -0.451   4.034  1.00 84.43           C  
ATOM    349  HZ3 TRP A  22      -4.721   0.451   4.500  1.00 84.43           H  
ATOM    350  N   ASN A  23      -0.546  -6.075   0.341  1.00 86.65           N  
ATOM    351  H   ASN A  23      -1.444  -6.324  -0.050  1.00 86.65           H  
ATOM    352  CA  ASN A  23       0.590  -6.204  -0.544  1.00 86.65           C  
ATOM    353  HA  ASN A  23       1.502  -6.177   0.052  1.00 86.65           H  
ATOM    354  C   ASN A  23       0.647  -5.041  -1.527  1.00 86.65           C  
ATOM    355  CB  ASN A  23       0.521  -7.547  -1.279  1.00 86.65           C  
ATOM    356  HB2 ASN A  23       1.121  -7.506  -2.188  1.00 86.65           H  
ATOM    357  HB3 ASN A  23      -0.509  -7.764  -1.565  1.00 86.65           H  
ATOM    358  O   ASN A  23      -0.358  -4.564  -2.046  1.00 86.65           O  
ATOM    359  CG  ASN A  23       1.089  -8.650  -0.419  1.00 86.65           C  
ATOM    360  ND2 ASN A  23       0.287  -9.610  -0.026  1.00 86.65           N  
ATOM    361 HD21 ASN A  23      -0.695  -9.559  -0.254  1.00 86.65           H  
ATOM    362 HD22 ASN A  23       0.679 -10.324   0.570  1.00 86.65           H  
ATOM    363  OD1 ASN A  23       2.262  -8.644  -0.080  1.00 86.65           O  
ATOM    364  N   CYS A  24       1.867  -4.611  -1.823  1.00 89.08           N  
ATOM    365  H   CYS A  24       2.660  -5.083  -1.413  1.00 89.08           H  
ATOM    366  CA  CYS A  24       2.106  -3.633  -2.865  1.00 89.08           C  
ATOM    367  HA  CYS A  24       1.195  -3.065  -3.052  1.00 89.08           H  
ATOM    368  C   CYS A  24       2.511  -4.332  -4.163  1.00 89.08           C  
ATOM    369  CB  CYS A  24       3.186  -2.660  -2.400  1.00 89.08           C  
ATOM    370  HB2 CYS A  24       2.895  -2.202  -1.454  1.00 89.08           H  
ATOM    371  HB3 CYS A  24       4.123  -3.200  -2.257  1.00 89.08           H  
ATOM    372  O   CYS A  24       3.613  -4.873  -4.240  1.00 89.08           O  
ATOM    373  SG  CYS A  24       3.444  -1.376  -3.629  1.00 89.08           S  
ATOM    374  N   VAL A  25       1.642  -4.302  -5.175  1.00 86.46           N  
ATOM    375  H   VAL A  25       0.724  -3.920  -4.995  1.00 86.46           H  
ATOM    376  CA  VAL A  25       1.952  -4.823  -6.526  1.00 86.46           C  
ATOM    377  HA  VAL A  25       2.908  -5.345  -6.500  1.00 86.46           H  
ATOM    378  C   VAL A  25       2.119  -3.678  -7.534  1.00 86.46           C  
ATOM    379  CB  VAL A  25       0.888  -5.851  -6.969  1.00 86.46           C  
ATOM    380  HB  VAL A  25      -0.071  -5.345  -7.081  1.00 86.46           H  
ATOM    381  O   VAL A  25       2.954  -3.744  -8.429  1.00 86.46           O  
ATOM    382  CG1 VAL A  25       1.254  -6.510  -8.305  1.00 86.46           C  
ATOM    383 HG11 VAL A  25       1.289  -5.763  -9.098  1.00 86.46           H  
ATOM    384 HG12 VAL A  25       0.501  -7.252  -8.571  1.00 86.46           H  
ATOM    385 HG13 VAL A  25       2.227  -6.997  -8.229  1.00 86.46           H  
ATOM    386  CG2 VAL A  25       0.729  -6.975  -5.932  1.00 86.46           C  
ATOM    387 HG21 VAL A  25       0.015  -7.715  -6.294  1.00 86.46           H  
ATOM    388 HG22 VAL A  25       1.690  -7.457  -5.752  1.00 86.46           H  
ATOM    389 HG23 VAL A  25       0.344  -6.575  -4.993  1.00 86.46           H  
ATOM    390  N   LEU A  26       1.360  -2.600  -7.348  1.00 84.71           N  
ATOM    391  H   LEU A  26       0.751  -2.632  -6.544  1.00 84.71           H  
ATOM    392  CA  LEU A  26       1.436  -1.314  -8.067  1.00 84.71           C  
ATOM    393  HA  LEU A  26       2.470  -0.969  -8.088  1.00 84.71           H  
ATOM    394  C   LEU A  26       0.569  -0.290  -7.313  1.00 84.71           C  
ATOM    395  CB  LEU A  26       0.879  -1.496  -9.500  1.00 84.71           C  
ATOM    396  HB2 LEU A  26      -0.153  -1.147  -9.529  1.00 84.71           H  
ATOM    397  HB3 LEU A  26       0.846  -2.552  -9.767  1.00 84.71           H  
ATOM    398  O   LEU A  26       0.894   0.881  -7.131  1.00 84.71           O  
ATOM    399  CG  LEU A  26       1.697  -0.743 -10.563  1.00 84.71           C  
ATOM    400  HG  LEU A  26       2.229   0.091 -10.104  1.00 84.71           H  
ATOM    401  CD1 LEU A  26       2.703  -1.681 -11.231  1.00 84.71           C  
ATOM    402 HD11 LEU A  26       2.185  -2.492 -11.744  1.00 84.71           H  
ATOM    403 HD12 LEU A  26       3.363  -2.104 -10.473  1.00 84.71           H  
ATOM    404 HD13 LEU A  26       3.306  -1.125 -11.948  1.00 84.71           H  
ATOM    405  CD2 LEU A  26       0.781  -0.176 -11.647  1.00 84.71           C  
ATOM    406 HD21 LEU A  26       0.111   0.564 -11.208  1.00 84.71           H  
ATOM    407 HD22 LEU A  26       0.194  -0.977 -12.097  1.00 84.71           H  
ATOM    408 HD23 LEU A  26       1.380   0.310 -12.418  1.00 84.71           H  
ATOM    409  N   PHE A  27      -0.549  -0.815  -6.828  1.00 87.79           N  
ATOM    410  H   PHE A  27      -0.763  -1.763  -7.104  1.00 87.79           H  
ATOM    411  CA  PHE A  27      -1.420  -0.275  -5.808  1.00 87.79           C  
ATOM    412  HA  PHE A  27      -0.996   0.661  -5.445  1.00 87.79           H  
ATOM    413  C   PHE A  27      -1.454  -1.262  -4.635  1.00 87.79           C  
ATOM    414  CB  PHE A  27      -2.804   0.003  -6.422  1.00 87.79           C  
ATOM    415  HB2 PHE A  27      -2.737   0.926  -6.998  1.00 87.79           H  
ATOM    416  HB3 PHE A  27      -3.523   0.180  -5.622  1.00 87.79           H  
ATOM    417  O   PHE A  27      -1.077  -2.431  -4.785  1.00 87.79           O  
ATOM    418  CG  PHE A  27      -3.325  -1.091  -7.346  1.00 87.79           C  
ATOM    419  CD1 PHE A  27      -2.901  -1.142  -8.690  1.00 87.79           C  
ATOM    420  HD1 PHE A  27      -2.240  -0.378  -9.072  1.00 87.79           H  
ATOM    421  CD2 PHE A  27      -4.224  -2.060  -6.873  1.00 87.79           C  
ATOM    422  HD2 PHE A  27      -4.581  -2.014  -5.855  1.00 87.79           H  
ATOM    423  CE1 PHE A  27      -3.320  -2.185  -9.534  1.00 87.79           C  
ATOM    424  HE1 PHE A  27      -2.977  -2.227 -10.557  1.00 87.79           H  
ATOM    425  CE2 PHE A  27      -4.672  -3.085  -7.729  1.00 87.79           C  
ATOM    426  HE2 PHE A  27      -5.389  -3.810  -7.375  1.00 87.79           H  
ATOM    427  CZ  PHE A  27      -4.204  -3.163  -9.050  1.00 87.79           C  
ATOM    428  HZ  PHE A  27      -4.544  -3.957  -9.698  1.00 87.79           H  
ATOM    429  N   CYS A  28      -1.852  -0.780  -3.461  1.00 91.00           N  
ATOM    430  H   CYS A  28      -2.087   0.200  -3.395  1.00 91.00           H  
ATOM    431  CA  CYS A  28      -2.065  -1.639  -2.302  1.00 91.00           C  
ATOM    432  HA  CYS A  28      -1.196  -2.284  -2.175  1.00 91.00           H  
ATOM    433  C   CYS A  28      -3.297  -2.518  -2.520  1.00 91.00           C  
ATOM    434  CB  CYS A  28      -2.226  -0.784  -1.046  1.00 91.00           C  
ATOM    435  HB2 CYS A  28      -3.068  -0.110  -1.201  1.00 91.00           H  
ATOM    436  HB3 CYS A  28      -2.465  -1.438  -0.207  1.00 91.00           H  
ATOM    437  O   CYS A  28      -4.370  -1.984  -2.815  1.00 91.00           O  
ATOM    438  SG  CYS A  28      -0.767   0.186  -0.625  1.00 91.00           S  
ATOM    439  N   VAL A  29      -3.126  -3.830  -2.354  1.00 86.50           N  
ATOM    440  H   VAL A  29      -2.205  -4.170  -2.113  1.00 86.50           H  
ATOM    441  CA  VAL A  29      -4.155  -4.878  -2.466  1.00 86.50           C  
ATOM    442  HA  VAL A  29      -5.147  -4.440  -2.357  1.00 86.50           H  
ATOM    443  C   VAL A  29      -4.051  -5.893  -1.348  1.00 86.50           C  
ATOM    444  CB  VAL A  29      -4.097  -5.626  -3.804  1.00 86.50           C  
ATOM    445  HB  VAL A  29      -4.842  -6.422  -3.783  1.00 86.50           H  
ATOM    446  O   VAL A  29      -2.925  -6.122  -0.861  1.00 86.50           O  
ATOM    447  CG1 VAL A  29      -4.448  -4.686  -4.947  1.00 86.50           C  
ATOM    448 HG11 VAL A  29      -5.392  -4.184  -4.733  1.00 86.50           H  
ATOM    449 HG12 VAL A  29      -4.543  -5.270  -5.862  1.00 86.50           H  
ATOM    450 HG13 VAL A  29      -3.650  -3.953  -5.061  1.00 86.50           H  
ATOM    451  CG2 VAL A  29      -2.728  -6.246  -4.117  1.00 86.50           C  
ATOM    452 HG21 VAL A  29      -1.965  -5.469  -4.174  1.00 86.50           H  
ATOM    453 HG22 VAL A  29      -2.457  -6.952  -3.332  1.00 86.50           H  
ATOM    454 HG23 VAL A  29      -2.773  -6.780  -5.067  1.00 86.50           H  
ATOM    455  OXT VAL A  29      -5.107  -6.432  -0.988  1.00 86.50           O  
TER     456      VAL A  29                                                       
END   
