# Supplementary material for: δ‐Conotoxin Structure Prediction and Analysis through Large‐Scale Comparative and Deep Learning Modeling Approaches
Source: Adv Sci (Weinh). 2024 Jul 21;11(35):2404786. doi: 10.1002/advs.202404786 (PMC11425241; doi:10.1002/advs.202404786)
Supplement: Supplementary file 2 — Supporting Information [file ADVS-11-2404786-s001.gz › Data/Alphafold_results/GmVIA/msas/bfd_uniclust_hits.a3m]

>GmVIA
VKPCRKEGQLCDPIFQNCCRGWNCVLFCV
>sp|P69749|CO6A_CONBU Delta-conotoxin-like BVIA OS=Conus bullatus PE=2 SV=2
-KdECSAPGAFCLIRPGLCCSEF-CFFA--
>sp|P69756|CO6D_CONMA Delta-conotoxin-like MVID OS=Conus magus PE=2 SV=1
--eACYNAGTFCGIKPGLCCSAI-CLSF--
>sp|P69752|CO6B_CONER Delta-conotoxin-like EVIB OS=Conus ermineus PE=2 SV=1
--eACYPPGTFCGIKPGLCCSEL-CLPA--
>sp|P56710|CO6A_CONNI Delta-conotoxin NgVIA OS=Conus nigropunctatus PE=1 SV=1
--sKCFSPGTFCGIKPGLCCSVR-CFSL--
>tr|F6LPL6|F6LPL6_CONEB Conotoxin Eb6.5 OS=Conus eburneus PE=2 SV=1
-KkTCLGKNALCGAPgvgVLVCC-SFKCVV---
>tr|W4VSL4|W4VSL4_CONVC O1_Vc6.3iv prepropeptide OS=Conus victoriae PE=2 SV=1
---CYGFGEACLVL-YTDCCGY-CVLA--
>tr|A0A0K2S6E1|A0A0K2S6E1_CONEP Conotoxin Superfamily O1 OS=Conus episcopatus PE=2 SV=1
-KRCVPYEGPCNWLTQNCCSGNICFIF--
>tr|A0A142C1K7|A0A142C1K7_CONBE Conotoxin OS=Conus betulinus PE=2 SV=1
-KRCLLNGEPCVPINGDCCSGV-CV-I--
>tr|A0A0K2S5I3|A0A0K2S5I3_CONEP Conotoxin Superfamily O1 OS=Conus episcopatus PE=2 SV=1
-KRCIPQFDPCDMLRHTCCQGL-CVLI--
>tr|R4IKA4|R4IKA4_CONEA O-superfamily conotoxin (Fragment) OS=Conus ebraeus PE=2 SV=1
-QkACVNRGDPCQRT-VRCCSRR-CGVN--
>tr|R4IL98|R4IL98_CONEA O-superfamily conotoxin (Fragment) OS=Conus ebraeus PE=2 SV=1
-EkSCIRKGEPCNSS-VPCCSGI-CGYF--
>tr|R4IKJ8|R4IKJ8_CONEA O-superfamily conotoxin (Fragment) OS=Conus ebraeus PE=2 SV=1
-QkRCVQTGGSCPST-NGCCNGL-CNVN--
>tr|R4ILB1|R4ILB1_CONEA O-superfamily conotoxin (Fragment) OS=Conus ebraeus GN=ED6 PE=2 SV=1
--RCVNSGDPCQRT-VRCCSRR-CGIN--
>tr|A0A291C2L6|A0A291C2L6_CONPC Conotoxin OS=Conus praecellens PE=2 SV=1
-LrECIAGGSGCNRN-GACCSGV-CFLG--
>tr|A0A291C2N6|A0A291C2N6_CONPC Conotoxin OS=Conus praecellens PE=2 SV=1
-DeDCKSDGSLCYSY-EECCGGN-CFIG--
>tr|A0A291C2L9|A0A291C2L9_CONPC Conotoxin OS=Conus praecellens PE=2 SV=1
-TqDCKSKGSLCYYY-GECCGRN-CLIA--
>tr|A0A061QLA8|A0A061QLA8_CONLI O1-conotoxin (Fragment) OS=Conus lividus OX=89426 PE=2 SV=1
--DCSMYGEFCFPGVTDCCMGV-CIFFCV
>tr|U6BZK2|U6BZK2_CONMR Mr_precursor_135 OS=Conus marmoreus OX=42752 PE=2 SV=1
--ECLEADYYCVLPfvgNWMCCSGI-CVFVCI
>sp|P0DJC6|CXT61_CONQU Conotoxin Qc6.1 OS=Conus quercinus OX=101313 PE=2 SV=1
--KCAAAGEACVIPiigNVFCCKGY-CLFVCI
>tr|A0A1P7ZCR4|A0A1P7ZCR4_CONBE Conotoxin OS=Conus betulinus OX=89764 PE=2 SV=1
--WCALDGELCVIPivgTIFCCSGI-CFIYCV
>tr|A0A061QLD0|A0A061QLD0_CONLI O1-conotoxin (Fragment) OS=Conus lividus OX=89426 PE=2 SV=1
--RCYDVGDFCGIPfikNGNCCSQF-CVFVCT
>sp|Q9BPA1|O1612_CONVE Conotoxin VnMKLT1-021 OS=Conus ventricosus OX=117992 PE=2 SV=1
--GCIEDKKYCGiLPfanSGVCCSYL-CIFVCV
>tr|U6BZR9|U6BZR9_CONMR Mr_precursor_029 OS=Conus marmoreus OX=42752 PE=2 SV=1
--ECEPPGDFCGFFkiGPPCCSGW-CFLWCD
>sp|P69753|CO6A_CONMA Delta-conotoxin-like MVIA OS=Conus magus OX=6492 PE=2 SV=2
--GCYNAGTFCGIRPGLCCSEF-CFLWCI
>sp|Q5K0D2|CO19_CONST Omega-conotoxin-like 9 OS=Conus striatus OX=6493 PE=2 SV=1
--GCSSGGTFCGIHPGLCCSEF-CFLWCI
>sp|B2KJ30|CO168_CONST Delta-conotoxin-like S6.8 OS=Conus striatus OX=6493 PE=2 SV=1
--GCSNAGGFCGIHPGLCCSEI-CLVWCT
>sp|Q9BP99|O163_CONAE Omega-conotoxin-like ArMKLT1-02 OS=Conus arenatus OX=89451 PE=2 SV=1
--DCRALGEYCGLPyvhNSRCCSQL-CGFICV
>sp|Q9BPA0|O1613_CONVE Conotoxin VnMKLT1-022 OS=Conus ventricosus OX=117992 PE=2 SV=1
---CRQPGEFCFPVVAKCCGGT-CLVICI
>tr|A0A0K2SFF3|A0A0K2SFF3_CONEP Conotoxin Superfamily O1 OS=Conus episcopatus OX=88764 PE=2 SV=1
--DCEPPGNFCGMIkiGPPCCSGW-CFFACA
>tr|A0A291C2M2|A0A291C2M2_CONPC Conotoxin OS=Conus praecellens OX=128530 PE=2 SV=1
--ECVAGGQACGFPkvGGPCCSGY-CAFACL
>sp|Q3YED8|CO192_CONVR Conotoxin ViKr92 OS=Conus virgo OX=89427 PE=2 SV=1
--GCLDPGYFCGTPflGAYCCGGI-CLIVCI
>sp|Q9U660|O1613_CONPE Conotoxin PnMKLT1-0121 OS=Conus pennaceus OX=37335 PE=2 SV=1
---CIAESEPCNiI-TQNCCDGK-CLFFCI
>tr|A0A291C2L0|A0A291C2L0_CONPC Conotoxin OS=Conus praecellens OX=128530 PE=2 SV=1
--PCKAPKWGCM--yGHECCGGA-CIFVCF
>sp|Q9XYZ0|CO16A_CONPL Omega-conotoxin-like PuIA OS=Conus pulicarius OX=93154 PE=2 SV=1
--DCRPVGQYCGIPyehNWRCCSQL-CAIICV
>tr|A0A061QHJ6|A0A061QHJ6_9CAEN O1-conotoxin (Fragment) OS=Conus sanguinolentus OX=97184 PE=2 SV=1
--GCVDGGQFCGFPkiGGPCCSGW-CFFVCL
>sp|Q3YED1|CO193_CONMR Conotoxin MaIr193 OS=Conus marmoreus OX=42752 PE=2 SV=1
--RCRPPGMVCGFPkpGPYCCSGW-CFAVCL
>tr|W4VSA4|W4VSA4_CONVC O1_Vc6.33 prepropeptide OS=Conus victoriae OX=319920 PE=2 SV=1
---CLAKGDVCNlI-DQDCCVGI-CFISAH
>sp|Q9BPA2|O1611_CONVE Conotoxin VnMKLT1-01121 OS=Conus ventricosus OX=117992 PE=2 SV=1
--DCEAGGRFCGFPkiGEPCCSGW-CFFVCA
>sp|P0C902|CO11_CONLE Conotoxin Leo-O1 OS=Conus leopardus OX=101306 PE=3 SV=1
--DCVKAGTACGFPkpEPACCSSW-CIFVCT
>tr|A0A0K2S5T0|A0A0K2S5T0_CONEP Conotoxin Superfamily O1 OS=Conus episcopatus OX=88764 PE=2 SV=1
--GCLAVDYFCGIPfvsNGLCCSGN-CVFVCT
>tr|A0A142C1M3|A0A142C1M3_CONBE Conotoxin OS=Conus betulinus OX=89764 PE=2 SV=1
--RCRPGGTVCGFPkpGPYCCSGW-CFFVCA
>tr|R4IKQ7|R4IKQ7_CONEA O-superfamily conotoxin (Fragment) OS=Conus ebraeus OX=89425 PE=2 SV=1
--SCYGAGEFCFFSvpgLFICCSSVCLFHVCL
>tr|A0A291C224|A0A291C224_9CAEN Conotoxin OS=Conus andremenezi OX=1077466 PE=2 SV=1
--DCKANGSFCM--yYAECCNKS-CIFVCY
>tr|W4VSA3|W4VSA3_CONVC O1_Vc6.38 prepropeptide OS=Conus victoriae OX=319920 PE=2 SV=1
---CIEYLEPCDfL-RHTCCVGV-CLLMAC
>sp|Q9U659|CO1K1_CONPE Conotoxin PnMKLT1-0122 OS=Conus pennaceus OX=37335 PE=2 SV=1
---CVKYLDPCDmL-RHTCCFGL-CVLIAC
>tr|W4VSL1|W4VSL1_CONVC O1_Vc6.41 prepropeptide OS=Conus victoriae OX=319920 PE=2 SV=1
---CRLGAESCDvI-SQNCCQGT-CVFFCL
>tr|W4VSL2|W4VSL2_CONVC O1_Vc6.36 prepropeptide OS=Conus victoriae OX=319920 PE=2 SV=1
--PCHKEGQLCDPFLQNCCLGWNCVFVCI
>sp|Q9BPA3|O1610_CONVE Conotoxin VnMKLT1-012 OS=Conus ventricosus OX=117992 PE=2 SV=1
--RCRPGGMICGFPkpGPYCCSGW-CFVVCL
>tr|A0A061QLB1|A0A061QLB1_CONLI O1-conotoxin (Fragment) OS=Conus lividus OX=89426 PE=2 SV=1
--RCRERGVLCGFPkpGPYCCNGW-CFFVCI
>tr|W4VRZ6|W4VRZ6_CONVC O1_Vc6.34 prepropeptide OS=Conus victoriae OX=319920 PE=2 SV=1
---CHLGGEYCGLF-EVCCYGD-CFIMCW
>tr|R4IK98|R4IK98_CONEA O-superfamily conotoxin (Fragment) OS=Conus ebraeus OX=89425 PE=2 SV=1
--GCVQTGGSCP--sTTGCCNGLCNVDKCT
>tr|R4IKR6|R4IKR6_CONEA O-superfamily conotoxin (Fragment) OS=Conus ebraeus OX=89425 GN=ED4 PE=2 SV=1
--RCVQTGSSCP--sTTGCCSGLCNVNKCT
>tr|A0A0C9SFL5|A0A0C9SFL5_9CAEN Ctr_15_T conopeptide OS=Conus tribblei OX=101761 PE=4 SV=1
--ECLPGGKLCTDPdTPACCSGI-CFIVCT
>tr|R4IL98|R4IL98_CONEA O-superfamily conotoxin (Fragment) OS=Conus ebraeus OX=89425 PE=2 SV=1
--SCIRKGEPCN--sSVPCCSGICGYFNCA
>tr|R4IKK7|R4IKK7_CONEA O-superfamily conotoxin (Fragment) OS=Conus ebraeus OX=89425 GN=ED6 PE=2 SV=1
--ACVNRGDPCQ--rTVRCCSRRCSINGC-
>tr|R4IKA1|R4IKA1_CONEA O-superfamily conotoxin (Fragment) OS=Conus ebraeus OX=89425 PE=2 SV=1
--ACVNRGDPCQ--rTVRCCSRRCGVNSCA
>tr|A0A291C2L6|A0A291C2L6_CONPC Conotoxin OS=Conus praecellens OX=128530 PE=2 SV=1
--ECIAGGSGCN--rNGACCSGVCFLGICW
>sp|P0DJC7|CXT62_CONQU Conotoxin Qc6.2 OS=Conus quercinus OX=101313 PE=2 SV=1
--DCQDSGVVCGFPkpEPHCCSGW-CLFVCA
>tr|A0A291C2N6|A0A291C2N6_CONPC Conotoxin OS=Conus praecellens OX=128530 PE=2 SV=1
--DCKSDGSLCY--sYEECCGGNCFIG-CW
>tr|A0A0K2S6A9|A0A0K2S6A9_CONEP Conotoxin Superfamily O1 OS=Conus episcopatus OX=88764 PE=2 SV=1
DKKCLGFGEACLMLYSDCCS-Y-CVALV-
>tr|U6BZI5|U6BZI5_CONMR Mr_precursor_121 OS=Conus marmoreus OX=42752 PE=2 SV=1
NKRCLDGGEICGILFQAAAVGG-ALFSS-
>sp|P0C8V5|CO161_CONAH Delta-conotoxin-like Ac6.1 OS=Conus achatinus OX=369967 PE=1 SV=1
NKRdeCFSPGTFCGIKPGLCCSAW-CYSFF-
>sp|P69755|CO6C_CONMA Delta-conotoxin-like MVIC OS=Conus magus OX=6492 PE=2 SV=2
NKRdeCYPPGTFCGIKPGLCCSAI-CLSFV-
>sp|Q9U657|O1614_CONPE Mu-conotoxin-like PnMKLT1-014 OS=Conus pennaceus OX=37335 PE=2 SV=1
EKRktCQRRWDFCPGalvGVITCCGGLICLGVM-
>tr|U6BZD0|U6BZD0_CONMR Mr_precursor_026 OS=Conus marmoreus OX=42752 PE=2 SV=1
NKRCIDGGEICDIFFPNCCSGW-CIILV-
>tr|U6C1V5|U6C1V5_CONMR Mr_precursor_137 OS=Conus marmoreus OX=42752 PE=2 SV=1
NKRCLDAGEMCDLFNSKCCSGW-CIILF-
>tr|U6BZR7|U6BZR7_CONMR Mr_precursor_024 OS=Conus marmoreus OX=42752 PE=2 SV=1
NKRCIDGGEMCDPFSSDCCSGW-CIFFF-
>tr|U6BZI1|U6BZI1_CONMR Mr_precursor_100 OS=Conus marmoreus OX=42752 PE=2 SV=1
NKRCLDGGEICGILFPSCCSGW-CIVLV-
>sp|Q7Z027|CO16C_CONVX Conotoxin C11GB OS=Conus vexillum OX=89431 PE=3 SV=1
NTRdrCQRANFVCDAFHhaAVCCEGV-CVLVC-
>tr|A0A291C1W6|A0A291C1W6_9CAEN Conotoxin OS=Conus andremenezi OX=1077466 PE=2 SV=1
NNRdddCVAGGQGCGFpkiGG-PCCSGW-CFIVC-
>sp|P58913|CO16A_CONPU Delta-conotoxin PVIA OS=Conus purpurascens OX=41690 PE=1 SV=1
DKKeaCYAPGTFCGIKPGLCCSEF-CLPGV-
>tr|A0A125S9F1|A0A125S9F1_CONIM Conopeptide im017 OS=Conus imperialis OX=35631 PE=2 SV=1
NKRgCLPDEYFCGFsmiGALLCCSGW-CLGIC-
>sp|Q5K0B9|CO12_CONIM Omega-conotoxin-like 2/7 OS=Conus imperialis OX=35631 PE=2 SV=1
NKRvCIADDMPCGFglfGGPLCCSGW-CLFVC-
>tr|A0A142C1L0|A0A142C1L0_CONBE Conotoxin OS=Conus betulinus OX=89764 PE=2 SV=1
NKRCRPNGETCNRSDNDCCSCL-CLFVC-
>tr|F6LPL6|F6LPL6_CONEB Conotoxin Eb6.5 OS=Conus eburneus OX=101300 PE=2 SV=1
NKKtCLGKNALCGApgvGVLVCCSFK-CVVVC-
>sp|Q5K0C2|CO16_CONIM Conotoxin 6 OS=Conus imperialis OX=35631 PE=2 SV=1
NKRgCREGGEFCGTlYEERCCSGW-CFFVC-
>sp|Q9U655|CO16B_CONTE Delta-conotoxin TxVIA OS=Conus textile OX=6494 PE=1 SV=1
NKRwCKQSGEMCNLLDQNCCDGY-CIVLV-
>sp|Q9BH84|O162_CONAE Omega-conotoxin-like ArMKLT1-011 OS=Conus arenatus OX=89451 PE=2 SV=1
DKKvCVDGGTFCGFpkiGG-PCCSGW-CIFVC-
>sp|Q5K0B8|CO11_CONIM Conotoxin 1 OS=Conus imperialis OX=35631 PE=2 SV=1
NKRqCRVEGEICGMlFEAQCCDGW-CFFVC-
>tr|A0A0P0CQR9|A0A0P0CQR9_CONAA Conotoxin (Fragment) OS=Conus amadis OX=198732 PE=2 SV=1
NKRCKQAGESCDIFSQNCCVGT-CAFIC-
>tr|U6BZE0|U6BZE0_CONMR Mr_precursor_025 OS=Conus marmoreus OX=42752 PE=2 SV=1
NKRCPNTGELCDVVEQNCCYTY-CFIVV-
>tr|W4VSL4|W4VSL4_CONVC O1_Vc6.3iv prepropeptide OS=Conus victoriae OX=319920 PE=2 SV=1
NEKCYGFGEACLVLYTDCC-GY-CVLAV-
>sp|P56714|CO7_CONTE Omega-conotoxin TxVII OS=Conus textile OX=6494 PE=1 SV=2
NKRCKQADEPCDVFSLDCCTGI-CLGVC-
>tr|M9PM84|M9PM84_CONMR Conotoxin Mr14.2 OS=Conus marmoreus OX=42752 PE=2 SV=1
NKRGPNTGELCDGVEQNCRYPY-CFIVV-
>tr|W4VS44|W4VS44_CONVC O1_Vc6.40 prepropeptide OS=Conus victoriae OX=319920 PE=2 SV=1
NKRCTQSSEFCDVIDPDCCSGV-CMAFF-
>tr|A0A291C1Y1|A0A291C1Y1_9CAEN Conotoxin OS=Conus andremenezi OX=1077466 PE=2 SV=1
NKReDC---EAGGSgcmYGSECCSGV-CFLVC-
>sp|P69762|CO16C_CONVC Conotoxin Vc6c OS=Conus victoriae OX=319920 PE=1 SV=1
NKRCIPFLHPCTFFFPDCCNSI-CAQFI-
>sp|Q9U648|CO111_CONTE Omega-conotoxin-like TxMKLT1-0211 OS=Conus textile OX=6494 PE=2 SV=1
NKRCYDGGTSCDSGI-QCCSGW-CIFVC-
>sp|Q9U662|O1612_CONPE Conotoxin PnMKLT1-1111 OS=Conus pennaceus OX=37335 PE=2 SV=1
DKRCFESWVACESPK-RCCSHV-CLFVC-
>tr|A0A068B6Z2|A0A068B6Z2_CONMR Conotoxin Mr7.1 (Fragment) OS=Conus marmoreus OX=42752 PE=4 SV=1
NKRCQEFGEVCNFFFPDCC-GY-CVLLL-
>sp|Q9XZL2|CO15_CONTE Omega-conotoxin-like TxO5 OS=Conus textile OX=6494 GN=TXO5 PE=2 SV=1
NKRCVPYEGPCNWLTQNCCDAT-CVVFW-
>sp|P69758|CO16A_CONVC Conotoxin Vc6a OS=Conus victoriae OX=319920 PE=1 SV=1
NERCLSGGEVCDFLFPKCC-NY-CILLF-
>sp|Q3YEF3|CO161_CONTE Omega-conotoxin-like TeA61 OS=Conus textile OX=6494 PE=2 SV=1
NERCLDAGEVCDIFFPTCC-GY-CILLF-
>tr|A0A0K2S5K4|A0A0K2S5K4_CONEP Conotoxin Superfamily O1 OS=Conus episcopatus OX=88764 PE=2 SV=1
NERCLGFGEVCNFFFPNCCG-Y-CVALV-
>sp|P0CH13|CO7B_CONDE Conotoxin de7b OS=Conus delessertii OX=348592 PE=1 SV=1 
--DCIPGGENCDVFrPYRCCSGY-CILL--
>tr|A0A0K2S797|A0A0K2S797_CONEP Conotoxin Superfamily SF1 OS=Conus episcopatus OX=88764 PE=2 SV=1 
NKRCKAENELCDIITQNCCGGM-CFLICI
>tr|A0A0K2S723|A0A0K2S723_CONEP Conotoxin Superfamily SF14 OS=Conus episcopatus OX=88764 PE=2 SV=1
DKKCLGFGEACLMFYSDCCSFC-VGAVCL
>tr|A0A291C2R9|A0A291C2R9_CONPC Conotoxin (Fragment) OS=Conus praecellens OX=128530 PE=2 SV=1
NKRdaCIPRGKLCT---GRCCSDW-CFIVCL
>tr|A0A0K2S6M6|A0A0K2S6M6_CONEP Conotoxin Superfamily O1 OS=Conus episcopatus PE=2 SV=1
--DCQEKWEYCIVPilgFVYCCPGlI-CGPfVC-
>sp|Q9U657|O1614_CONPE Mu-conotoxin-like PnMKLT1-014 OS=Conus pennaceus PE=2 SV=1
--TCQRRWDFCPGAlvgVITCCGGlI-CLGvMC-
>sp|Q9U644|O1631_CONTE Omega-conotoxin-like TxMKLT1-031 OS=Conus textile PE=2 SV=1
--DCQEKWDFCPAPffgSRYCCFGlF-CTLfFC-
>sp|P0C8V7|CO163_CONAH Delta-conotoxin-like Ac6.3 OS=Conus achatinus PE=2 SV=1
--ECYSTGTFCGvNG-GLCCSNL-CLFfVC-
>sp|P58913|CO16A_CONPU Delta-conotoxin PVIA OS=Conus purpurascens PE=1 SV=1
--ACYAPGTFCGiKP-GLCCSEF-CLPgVC-
>tr|A0A0K2S5Z3|A0A0K2S5Z3_CONEP Conotoxin Superfamily O1 OS=Conus episcopatus PE=2 SV=1
---CKAENELCDiIT-QNCCGGM-CFLiCI-
>sp|P69751|CO6E_CONCT Delta-conotoxin-like CVIE OS=Conus catus PE=2 SV=2
--GCSNAGAFCGiHP-GLCCSEL-CLVwCT-
>tr|M1F106|M1F106_CONBR O-superfamily conotoxin Br7.11 OS=Conus brunneus PE=2 SV=1
---CLPDYMLCAfNM-GLCCSDK-CMLvCL-
>tr|A0A0K2S6E9|A0A0K2S6E9_CONEP Conotoxin Superfamily O1 OS=Conus episcopatus PE=2 SV=1
---CVPYEGPCNwLT-QNCCSGnI-CFIfFC-
>tr|W4VS44|W4VS44_CONVC O1_Vc6.40 prepropeptide OS=Conus victoriae PE=2 SV=1
---CTQSSEFCDvID-PDCCSGV-CMAfFC-
>tr|U6BZR7|U6BZR7_CONMR Mr_precursor_024 OS=Conus marmoreus PE=2 SV=1
---CIDGGEMCDpFS-SDCCSGW-CIFfFC-
>sp|P0CB10|CO162_CONAJ Omega-conotoxin-like Ai6.2 OS=Conus ammiralis PE=2 SV=1
---CTQSGELCDvID-PDCCNNF-CIIfFC-
>sp|P18513|CO1K2_CONTE Conotoxin King-Kong 2 OS=Conus textile PE=2 SV=2
---CAPFLHPCTfFF-PNCCNSY-CVQfIC-
>tr|A0A0K2S6E3|A0A0K2S6E3_CONEP Conotoxin Superfamily O1 OS=Conus episcopatus PE=2 SV=1
---CIPQFDPCDmLR-HTCCQGL-CVLiAC-
>sp|P56714|CO7_CONTE Omega-conotoxin TxVII OS=Conus textile PE=1 SV=2
---CKQADEPCDvFS-LDCCT-G-ICLgVC-
>tr|U6BZH8|U6BZH8_CONMR Mr_precursor_095 OS=Conus marmoreus PE=2 SV=1
---CLDGGEICGiLF-PSCCSGW-CIVlVC-
>sp|Q3YEF3|CO161_CONTE Omega-conotoxin-like TeA61 OS=Conus textile PE=2 SV=1
---CLDAGEVCDiFF-PTCCG-Y-CILlFC-
>tr|A0A0K2S6D1|A0A0K2S6D1_CONEP Conotoxin Superfamily O1 OS=Conus episcopatus PE=2 SV=1
---CLGFGEACLmFY-SDCCS-F-CVGaVC-
>tr|U6BZI5|U6BZI5_CONMR Mr_precursor_121 OS=Conus marmoreus PE=2 SV=1
---CLDGGEICGiLF-QAAAVGG-ALFsSA-
>sp|P0C8V6|CO162_CONAH Delta-conotoxin-like Ac6.2 OS=Conus achatinus PE=1 SV=1
--ECYPPGTFCGiKP-GLCCSER-CFPfVC-
>sp|Q5K0D2|CO19_CONST Omega-conotoxin-like 9 OS=Conus striatus PE=2 SV=1
--GCSSGGTFCGiHP-GLCCSEF-CFLwCI-
>tr|W4VSL2|W4VSL2_CONVC O1_Vc6.36 prepropeptide OS=Conus victoriae PE=2 SV=1
---CHKEGQLCDpFL-QNCCLGW-NCVfVC-
>tr|U6C1V5|U6C1V5_CONMR Mr_precursor_137 OS=Conus marmoreus PE=2 SV=1
---CLDAGEMCDlFN-SKCCSGW-CIIlFC-
>tr|W4VSL3|W4VSL3_CONVC O1_Vc6.30 prepropeptide OS=Conus victoriae PE=2 SV=1
--DCQALWDYCPVPflsSGDCCIGlI-CGPfIC-
>sp|Q9XZL3|CO16_CONTE Omega-conotoxin-like TxO6 OS=Conus textile GN=TXO6 PE=2 SV=1
--YCQEKWDYCPVPflgSRYCCDGlF-CTLfFC-
>sp|Q9BPA0|O1613_CONVE Conotoxin VnMKLT1-022 OS=Conus ventricosus PE=2 SV=1
--ECRQPGEFCFpVV-AKCCGGT-CLViCI-
>sp|P0CC14|CO6C_CONCN Delta-conotoxin-like CnVIC OS=Conus consors PE=1 SV=2
--ECFSPGTFCGiKP-GLCCSAR-CLSfFC-
>sp|Q5K0C2|CO16_CONIM Conotoxin 6 OS=Conus imperialis PE=2 SV=1
--GCREGGEFCGtlYE-ERCCSGW-CFFvCV-
>sp|Q9BPA2|O1611_CONVE Conotoxin VnMKLT1-01121 OS=Conus ventricosus PE=2 SV=1
--DCEAGGRFCGfpkIG-EPCCSGW-CFFvCA-
>sp|Q9BPA4|O169_CONVE Conotoxin VnMKLT1-01122 OS=Conus ventricosus PE=2 SV=1
--DCAAGGQFCGFPkig-GPCCSGW-CLGVC-
>sp|P24159|CO6B_CONTE Delta-conotoxin TxVIB OS=Conus textile PE=1 SV=1
--WCKQSGEMCNvLD-QNCCDGY-CIVfVC-
>tr|R4IK95|R4IK95_CONEA O-superfamily conotoxin (Fragment) OS=Conus ebraeus PE=2 SV=1
--ACVNRGDPCQRT-VRCCSRR-CSInGC-
>tr|R4IKC7|R4IKC7_CONEA O-superfamily conotoxin (Fragment) OS=Conus ebraeus PE=2 SV=1
--RCVQTGSSCPST-TGCCSGL-CNVnKC-
>tr|A0A0P0CQR9|A0A0P0CQR9_CONAA Conotoxin (Fragment) OS=Conus amadis PE=2 SV=1
--RCKQAGESCDiFS-QNCCVGT-CAFiCI-
>tr|R4IKI6|R4IKI6_CONEA O-superfamily conotoxin (Fragment) OS=Conus ebraeus PE=2 SV=1
--SCYEAGEFCFFSvpgLFICCSSV-CLFhVC-
>sp|M9PQ91|CO64_CONBE Delta-conotoxin-like Bt6.4 OS=Conus betulinus PE=3 SV=1
--RCAGIGSFCGLPgLVDCCSGR-CFIVC-
>tr|A0A291C1Y1|A0A291C1Y1_9CAEN Conotoxin OS=Conus andremenezi PE=2 SV=1
--DCEAGGSGC-mYG-SECCSGV-CFLvCF-
>sp|P0DMA3|CU6D_CONPB Conotoxin pc6d OS=Conus pictus OX=1042615 PE=1 SV=1
--KCFEVGEFCGSPmllGSLCCYpGW-CFFVCV
>sp|P0DMA2|CU6B_CONPB Conotoxin pc6b OS=Conus pictus OX=1042615 PE=1 SV=1
--TCLEIGEFCGKPmmvGSLCCSpGW-CFFICV
>sp|D2Y4A0|COG1F_CONCL Conotoxin Cal6.1f (Fragment) OS=Californiconus californicus OX=1736779 PE=2 SV=1
-KRCIGGGDPCEFHrPYTCCSGY-CIVF--
>sp|D2Y4A1|COG1G_CONCL Conotoxin Cal6.1g (Fragment) OS=Californiconus californicus OX=1736779 PE=2 SV=1
-KRCIAGGQPCEFHrGYMCCSEH-CIIF--
>sp|D2Y498|COG1D_CONCL Conotoxin Cal6.1d (Fragment) OS=Californiconus californicus OX=1736779 PE=2 SV=1
-KRCLAGSAPCEFHrGYTCCSGH-CLIW--
>sp|D2Y4A2|COG1H_CONCL Conotoxin Cal6.1h (Fragment) OS=Californiconus californicus OX=1736779 PE=2 SV=1
-RECIEGSEPCEVFrPYTCCSGH-CIIF--
