# Supplementary material for: δ‐Conotoxin Structure Prediction and Analysis through Large‐Scale Comparative and Deep Learning Modeling Approaches
Source: Adv Sci (Weinh). 2024 Jul 21;11(35):2404786. doi: 10.1002/advs.202404786 (PMC11425241; doi:10.1002/advs.202404786)
Supplement: Supplementary file 2 — Supporting Information [file ADVS-11-2404786-s001.gz › Data/Alphafold_results/GmVIA/msas/pdb70_hits.hhr]

Query         GmVIA 
Match_columns 29
No_of_seqs    2 out of 3
Neff          1.21146
Searched_HMMs 80799
Date          Wed Sep 29 00:15:31 2021
Command       /usr/bin/hhsearch -i /tmp/tmpj_uwabaw/query.a3m -o /tmp/tmpj_uwabaw/output.hhr -maxseq 1000000 -d /mnt/pdb70_database_path/pdb70 

 No Hit                             Prob E-value P-value  Score    SS Cols Query HMM  Template HMM
  1 1G1Z_A CONOTOXIN EVIA; three d  97.1 4.8E-06 5.9E-11   39.9   0.0   27    2-29      1-30  (33)
  2 1RMK_A Mu-O-conotoxin MrVIB; b  96.3 0.00014 1.7E-09   34.2   0.0   25    3-28      1-29  (31)
  3 2MFS_A Ep-AMP1; cystine-knot,   93.0   0.028 3.5E-07   29.0   0.0   22    4-25      1-24  (35)
  4 2MM6_A entity; HYDROLASE INHIB  91.7   0.063 7.9E-07   27.1   0.0   21    4-24      1-21  (30)
  5 2MI9_A alpha amylase inhibitor  91.3   0.079 9.7E-07   26.8   0.0   21    4-24      1-21  (30)
  6 2LZY_A ABU8-3; KNOTTIN, SPONGE  90.9    0.09 1.1E-06   26.6   0.0   23    3-25      2-24  (35)
  7 2MM5_A entity; HYDROLASE INHIB  90.3    0.12 1.5E-06   25.8   0.0   21    4-24      1-21  (30)
  8 2MAU_A Wrightide R1; cystine k  82.9    0.75 9.3E-06   23.3   0.0   20    4-24      1-20  (30)
  9 4BFH_A WRIGHTIDE R1; HYDROLASE  82.9    0.75 9.3E-06   23.3   0.0   20    4-24      1-20  (30)
 10 2N3P_A Asteropsin_G; KNOTTIN,   79.9     1.2 1.4E-05   22.5   0.0   22    3-26      2-23  (32)
 11 2KGH_A Venom peptide 2; insect  73.4     2.4   3E-05   22.5   0.0   20    7-26     13-33  (39)
 12 1I25_A HUWENTOXIN-II; neurotox  68.0     3.9 4.8E-05   21.5   0.0   11   16-26     21-31  (37)
 13 3Q8J_A Asteropsin A; cystine k  66.7     4.3 5.3E-05   21.4   0.0   20    3-22      2-21  (37)
 14 5O0U_A Beta/omega-theraphotoxi  65.6     4.7 5.8E-05   19.4   0.0   21    4-25      2-22  (30)
 15 6CNU_B JzTx-V(D), JzTx-V; inhi  64.0     5.3 6.5E-05   19.4   0.0   22    3-25      2-23  (31)
 16 6GM5_A Fe-hydrogenase (E.C.1.1  54.7     9.9 0.00012   26.1   0.0   11   15-25    111-121 (452)
 17 2N0S_A Fe-hydrogenase (E.C.1.1  53.6      11 0.00013   25.7   0.0   11   15-25    111-121 (442)
 18 6GL6_A Fe-hydrogenase (E.C.1.1  53.5      11 0.00013   25.9   0.0   11   15-25    111-121 (452)
 19 6CEG_A conotoxin MoVIB; conoto  48.2      15 0.00018   18.7   0.0   18    4-21      1-18  (30)
 20 1KQI_A ACTX-Hi:OB4219; Hadrony  47.9      15 0.00019   19.3   0.0   20    3-22      1-21  (38)
 21 6QJB_A Evasin-3; chemokine-bin  44.5      18 0.00023   19.1   0.0   17   11-27     10-26  (40)
 22 1EIT_A MU-AGATOXIN-I; NEUROTOX  43.6      19 0.00024   18.9   0.0   20    3-22      1-20  (37)
 23 2NAJ_A Tau-theraphotoxin-Hs1a;  43.1      20 0.00025   18.6   0.0   23    3-26      1-23  (33)
 24 4AOQ_F CATIONIC TRYPSIN (E.C.3  42.1      21 0.00026   18.8   0.0   24    2-26      2-27  (37)
 25 4R0V_A Fe-hydrogenase (E.C.1.1  41.5      22 0.00027   25.1   0.0   10   15-24    166-175 (514)
 26 4R0V_B Fe-hydrogenase (E.C.1.1  41.5      22 0.00027   25.1   0.0   10   15-24    166-175 (514)
 27 5OLL_A Gurmarin; Gurmarin, swe  41.1      23 0.00028   18.6   0.0   22    3-24      2-23  (35)
 28 6P0F_A LlaJI.R1; YTH domain, r  36.9      29 0.00036   23.2   0.0   13   14-27     41-53  (185)
 29 5EPM_D antibody Fab fragment h  31.6      40  0.0005   16.5   0.0   23    3-25      1-23  (33)
 30 1QK7_A SELENOCOSMIA HUWENA LEC  31.1      41 0.00051   16.4   0.0   15    9-24      5-19  (32)
 31 1V91_A Delta-palutoxin IT2; Ne  30.3      44 0.00054   17.7   0.0   19    4-22      2-21  (38)
 32 1E08_A [FE]-HYDROGENASE (LARGE  27.4      53 0.00066   20.3   0.0    8   15-22    149-156 (371)
 33 1HFE_L FE-ONLY HYDROGENASE (E.  24.5      65  0.0008   20.6   0.0    8   15-22    175-182 (421)
 34 1WQJ_B Insulin-like growth fac  22.2      77 0.00095   16.6   0.0   15    7-21     40-54  (80)

No 1
>1G1Z_A CONOTOXIN EVIA; three disulfide linkages, cis/trans isomerism; HET: NH2, HYP; NMR {N/A} SCOP: g.3.6.1
Probab=97.11  E-value=4.8e-06  Score=39.93  Aligned_cols=27  Identities=33%  Similarity=0.699  Sum_probs=25.2  Template_Neff=5.100

Q GmVIA             2 KPCRKEGQLCDPI---FQNCCRGWNCVLFCV   29 (29)
Q Consensus         2 kpc~~egqlcdp~---~qncc~gwncv~~ci   29 (29)
                      |+|++.||+|+++   +++||||| |+|+++
T Consensus         1 ~~C~~~Ge~C~~~~~~~~~CCsG~-C~~vc~   30 (33)
T 1G1Z_A            1 DDCIKPYGFCSLPILKNGLCCSGA-CVGVCA   30 (33)
T ss_dssp             CCCBCTTSBCCSSCSSCSCBTTBE-ESSBEE
T ss_pred             CCCcCCCCcCCCcccCCCCcccCc-eEEEEe
Confidence            6899999999999   89999999 999975


No 2
>1RMK_A Mu-O-conotoxin MrVIB; beta sheet, cystine knot, TOXIN; NMR {Conus marmoreus} SCOP: g.3.6.1
Probab=96.30  E-value=0.00014  Score=34.22  Aligned_cols=25  Identities=36%  Similarity=0.812  Sum_probs=23.2  Template_Neff=5.400

Q GmVIA             3 PCRKEGQLCDPI---FQNCCRG-WNCVLFC   28 (29)
Q Consensus         3 pc~~egqlcdp~---~qncc~g-wncv~~c   28 (29)
                      +|++.||+|+++   +++|||| | |+|++
T Consensus         1 ~C~~~ge~C~~~~~~~~~CCsg~~-C~~~~   29 (31)
T 1RMK_A            1 ACSKKWEYCIVPILGFVYCCPGLI-CGPFV   29 (31)
T ss_dssp             CEECTTSCCCCCTTCCCEESTTCC-BCSSS
T ss_pred             CCcCCCccCCccccCcCccccCCe-eEEEE
Confidence            589999999999   8999999 9 99984


No 3
>2MFS_A Ep-AMP1; cystine-knot, ANTIMICROBIAL PROTEIN; NMR {N/A}
Probab=92.99  E-value=0.028  Score=29.03  Aligned_cols=22  Identities=50%  Similarity=0.943  Sum_probs=17.8  Template_Neff=2.200

Q GmVIA             4 CRKEGQLCDPI-FQNCCRG-WNCV   25 (29)
Q Consensus         4 c~~egqlcdp~-~qncc~g-wncv   25 (29)
                      |...|++|+.. .++|||+ +.|+
T Consensus         1 Cv~~G~yCN~~fGP~CCs~~~acv   24 (35)
T 2MFS_A            1 CVLIGQRCDNDRGPRCCSGQGNCV   24 (35)
T ss_dssp             CBCTTSBCCTTTSCCBCTTTCEEE
T ss_pred             CCccCCccccccCCCccCCCCccc
Confidence            56789999987 8999998 6444


No 4
>2MM6_A entity; HYDROLASE INHIBITOR; NMR {Allatide scholaris}
Probab=91.68  E-value=0.063  Score=27.13  Aligned_cols=21  Identities=38%  Similarity=1.167  Sum_probs=17.1  Template_Neff=1.700

Q GmVIA             4 CRKEGQLCDPIFQNCCRGWNC   24 (29)
Q Consensus         4 c~~egqlcdp~~qncc~gwnc   24 (29)
                      |++.|+.||.....||..|-|
T Consensus         1 C~~~g~~Cdgv~nQCCdPy~C   21 (30)
T 2MM6_A            1 CRPYGYRCDGVINQCCDPYHC   21 (30)
T ss_pred             CCCccccccchhhccCCcccc
Confidence            678999999888889987535


No 5
>2MI9_A alpha amylase inhibitor; conformations, HYDROLASE INHIBITOR; NMR {Allamanda cathartica}
Probab=91.25  E-value=0.079  Score=26.82  Aligned_cols=21  Identities=38%  Similarity=1.059  Sum_probs=17.1  Template_Neff=1.600

Q GmVIA             4 CRKEGQLCDPIFQNCCRGWNC   24 (29)
Q Consensus         4 c~~egqlcdp~~qncc~gwnc   24 (29)
                      |++.|+.||.....||..|-|
T Consensus         1 C~~~g~~Cdgv~nQCCdPy~C   21 (30)
T 2MI9_A            1 CIAHYGKCDGIINQCCDPWLC   21 (30)
T ss_dssp             CCCTTCBCCSSCCCCCSSSCE
T ss_pred             CccccceecchhcccCCceec
Confidence            678899999888889987535


No 6
>2LZY_A ABU8-3; KNOTTIN, SPONGE, TOXIN; HET: PCA; NMR {Asteropus}
Probab=90.95  E-value=0.09  Score=26.63  Aligned_cols=23  Identities=39%  Similarity=1.050  Sum_probs=19.4  Template_Neff=3.400

Q GmVIA             3 PCRKEGQLCDPIFQNCCRGWNCV   25 (29)
Q Consensus         3 pc~~egqlcdp~~qncc~gwncv   25 (29)
                      .|...||.|+..+..||.|..|.
T Consensus         2 ~C~~~Ge~C~~~f~~CCpG~~C~   24 (35)
T 2LZY_A            2 DCPGEGEQCDVEFNPCCPPLTCI   24 (35)
T ss_dssp             CCCCTTSEEESSSCCCCSSCEEE
T ss_pred             CCCCCCCCCCCCCccCCCCCeec
Confidence            48899999999889999985464


No 7
>2MM5_A entity; HYDROLASE INHIBITOR; NMR {Allatide scholaris}
Probab=90.28  E-value=0.12  Score=25.78  Aligned_cols=21  Identities=33%  Similarity=1.010  Sum_probs=15.3  Template_Neff=2.800

Q GmVIA             4 CRKEGQLCDPIFQNCCRGWNC   24 (29)
Q Consensus         4 c~~egqlcdp~~qncc~gwnc   24 (29)
                      |...++.|+.....||.|+-|
T Consensus         1 Cv~~~~~C~~w~~~CCdgyyC   21 (30)
T 2MM5_A            1 CVPQYGVCDGIINQCCDPYYC   21 (30)
T ss_dssp             CCCSSCBCCCSSSSSCTTCCE
T ss_pred             CCCCCcccchhccccCCCeee
Confidence            667888997665669998425


No 8
>2MAU_A Wrightide R1; cystine knot, alpha amylase inhibitor; NMR {Wrightia religiosa}
Probab=82.86  E-value=0.75  Score=23.32  Aligned_cols=20  Identities=30%  Similarity=1.139  Sum_probs=14.3  Template_Neff=1.700

Q GmVIA             4 CRKEGQLCDPIFQNCCRGWNC   24 (29)
Q Consensus         4 c~~egqlcdp~~qncc~gwnc   24 (29)
                      |++.|+.|++. ..||..|-|
T Consensus         1 C~~~g~~C~v~-nQCCDPy~C   20 (30)
T 2MAU_A            1 CAQKGEYCSVY-LQCCDPYHC   20 (30)
T ss_dssp             CBCSSSEECSS-SCBCTTCCB
T ss_pred             CCcccceeecc-eecCCcccc
Confidence            67889999755 567776425


No 9
>4BFH_A WRIGHTIDE R1; HYDROLASE INHIBITOR, INSECT ALPHA-AMYLASE INHIBITOR; 1.25A {WRIGHTIA RELIGIOSA}
Probab=82.86  E-value=0.75  Score=23.32  Aligned_cols=20  Identities=30%  Similarity=1.139  Sum_probs=14.3  Template_Neff=1.700

Q GmVIA             4 CRKEGQLCDPIFQNCCRGWNC   24 (29)
Q Consensus         4 c~~egqlcdp~~qncc~gwnc   24 (29)
                      |++.|+.|++. ..||..|-|
T Consensus         1 C~~~g~~C~v~-nQCCDPy~C   20 (30)
T 4BFH_A            1 CAQKGEYCSVY-LQCCDPYHC   20 (30)
T ss_dssp             CBCTTSEECSS-SCBCTTCCB
T ss_pred             CCcccceeecc-eecCCcccc
Confidence            67889999755 567776425


No 10
>2N3P_A Asteropsin_G; KNOTTIN, SPONGE, TOXIN; HET: PCA; NMR {Asteropus}
Probab=79.92  E-value=1.2  Score=22.45  Aligned_cols=22  Identities=36%  Similarity=0.865  Sum_probs=16.5  Template_Neff=3.100

Q GmVIA             3 PCRKEGQLCDPIFQNCCRGWNCVL   26 (29)
Q Consensus         3 pc~~egqlcdp~~qncc~gwncv~   26 (29)
                      -|...|+.|  ....||.|..|.-
T Consensus         2 wCp~~G~sC--~~~pCCpGl~C~~   23 (32)
T 2N3P_A            2 WCAEEGESC--EVYPCCDGLICYP   23 (32)
T ss_dssp             CSCCBTSBC--SSSCCSSSCEEEC
T ss_pred             CCCCCCCcc--ccccCCCCCeecC
Confidence            477889999  3369999965754


No 11
>2KGH_A Venom peptide 2; insecticidal peptides, Disulfide bond, Neurotoxin; NMR {Brachypelma ruhnaui}
Probab=73.38  E-value=2.4  Score=22.49  Aligned_cols=20  Identities=40%  Similarity=1.149  Sum_probs=11.7  Template_Neff=1.900

Q GmVIA             7 EGQLCDPI-FQNCCRGWNCVL   26 (29)
Q Consensus         7 egqlcdp~-~qncc~gwncv~   26 (29)
                      .|.+|-.. ...|..||.|-|
T Consensus        13 ~GkpCK~k~~kkc~GGWrCK~   33 (39)
T 2KGH_A           13 EGKPCKPKGEKKCTGGWRCKI   33 (39)
T ss_pred             CCeeCCCCCCcccCcceeeee
Confidence            34555544 466766776755


No 12
>1I25_A HUWENTOXIN-II; neurotoxin, insecticidal toxin, disulfide bonds; NMR {Ornithoctonus huwena} SCOP: g.3.6.2
Probab=68.01  E-value=3.9  Score=21.53  Aligned_cols=11  Identities=36%  Similarity=1.313  Sum_probs=7.0  Template_Neff=1.900

Q GmVIA            16 QNCCRGWNCVL   26 (29)
Q Consensus        16 qncc~gwncv~   26 (29)
                      ..|..||.|-|
T Consensus        21 kkc~GGWrCK~   31 (37)
T 1I25_A           21 KKCKGGWKCKF   31 (37)
T ss_dssp             CCCCTTEEECS
T ss_pred             CccCccceeeE
Confidence            46666776655


No 13
>3Q8J_A Asteropsin A; cystine knot, marine sponge, MARINE; HET: MOH; 0.87A {Asteropus}
Probab=66.68  E-value=4.3  Score=21.41  Aligned_cols=20  Identities=40%  Similarity=0.969  Sum_probs=16.6  Template_Neff=1.000

Q GmVIA             3 PCRKEGQLCDPIFQNCCRGW   22 (29)
Q Consensus         3 pc~~egqlcdp~~qncc~gw   22 (29)
                      .|.-.||.|...+..||.|.
T Consensus         2 gcafegescnvqfypccpgl   21 (37)
T 3Q8J_A            2 GCAFEGESCNVQFYPCCPGL   21 (37)
T ss_dssp             CCBCTTSEEETTTBCBCTTS
T ss_pred             CCccccccceeeEEccCCCc
Confidence            46678999999999999873


No 14
>5O0U_A Beta/omega-theraphotoxin-Tp2a; Inhibitor cystine knot, ion channel; 0.99A {N/A}
Probab=65.62  E-value=4.7  Score=19.40  Aligned_cols=21  Identities=38%  Similarity=0.884  Sum_probs=15.5  Template_Neff=4.400

Q GmVIA             4 CRKEGQLCDPIFQNCCRGWNCV   25 (29)
Q Consensus         4 c~~egqlcdp~~qncc~gwncv   25 (29)
                      |......|+. ...||+|+.|-
T Consensus         2 C~g~~~~C~~-~~~CC~g~vCs   22 (30)
T 5O0U_A            2 CQKWMWTCDS-ERKCCEGMVCR   22 (30)
T ss_dssp             CBCTTSBCCS-SSCBCTTEEES
T ss_pred             CccchhcCCC-CCcccCCceec
Confidence            5666677888 88999986454


No 15
>6CNU_B JzTx-V(D), JzTx-V; inhibitor cysteine knot, TOXIN; HET: DLY, F9D, GOL, MSE, DLE, DTR, SO4, DGL, DTH, DAL, DAR, DCY, DSN; 1.05A {N/A}
Probab=63.99  E-value=5.3  Score=19.39  Aligned_cols=22  Identities=36%  Similarity=0.898  Sum_probs=17.0  Template_Neff=4.300

Q GmVIA             3 PCRKEGQLCDPIFQNCCRGWNCV   25 (29)
Q Consensus         3 pc~~egqlcdp~~qncc~gwncv   25 (29)
                      +|......|+. ...||+|+.|-
T Consensus         2 ~C~g~~~~C~~-~~~CC~g~vCs   23 (31)
T 6CNU_B            2 XCQKWMWTCDS-ARACCEGLRCK   23 (31)
T ss_dssp             CSBCTTSBCBT-TBCBCTTEEES
T ss_pred             cCccccccCCC-CCcccCCCeec
Confidence            57777788888 88999986454


No 16
>6GM5_A Fe-hydrogenase (E.C.1.18.99.1); Hydrogenase, H-cluster, apo-form, HYDROLASE; 1.45A {Chlamydomonas reinhardtii}
Probab=54.69  E-value=9.9  Score=26.05  Aligned_cols=11  Identities=45%  Similarity=1.515  Sum_probs=7.8  Template_Neff=6.500

Q GmVIA            15 FQNCCRGWNCV   25 (29)
Q Consensus        15 ~qncc~gwncv   25 (29)
                      ...||.||.|.
T Consensus       111 itS~CPgwV~y  121 (452)
T 6GM5_A          111 FTSCCPGWIAM  121 (452)
T ss_dssp             ECCCCHHHHHH
T ss_pred             EecCCHHHHHH
Confidence            67788888443


No 17
>2N0S_A Fe-hydrogenase (E.C.1.18.99.1), Ferredoxin, chloroplastic; OXIDOREDUCTASE; HET: FES, SF4; NMR {Chlamydomonas reinhardtii}
Probab=53.62  E-value=11  Score=25.70  Aligned_cols=11  Identities=45%  Similarity=1.515  Sum_probs=7.7  Template_Neff=6.700

Q GmVIA            15 FQNCCRGWNCV   25 (29)
Q Consensus        15 ~qncc~gwncv   25 (29)
                      ...||.||.|.
T Consensus       111 itS~CPgwV~y  121 (442)
T 2N0S_A          111 FTSCCPGWIAM  121 (442)
T ss_dssp             ECCCCHHHHHH
T ss_pred             EecCCHHHHHH
Confidence            66788888443


No 18
>6GL6_A Fe-hydrogenase (E.C.1.18.99.1); [FeFe]-hydrogenase, iron sulfur cluster binding; 1.8A {Chlamydomonas reinhardtii}
Probab=53.50  E-value=11  Score=25.90  Aligned_cols=11  Identities=45%  Similarity=1.515  Sum_probs=7.8  Template_Neff=6.500

Q GmVIA            15 FQNCCRGWNCV   25 (29)
Q Consensus        15 ~qncc~gwncv   25 (29)
                      ...||.||.|.
T Consensus       111 itS~CPgwV~y  121 (452)
T 6GL6_A          111 FTSCCPGWIAM  121 (452)
T ss_dssp             ECCCCHHHHHH
T ss_pred             EecCCHHHHHH
Confidence            67788888443


No 19
>6CEG_A conotoxin MoVIB; conotoxin, omega-conotoxin, Ca2+ channel inhbitor; HET: HYP; NMR {N/A}
Probab=48.22  E-value=15  Score=18.72  Aligned_cols=18  Identities=33%  Similarity=1.158  Sum_probs=15.7  Template_Neff=1.700

Q GmVIA             4 CRKEGQLCDPIFQNCCRG   21 (29)
Q Consensus         4 c~~egqlcdp~~qncc~g   21 (29)
                      |.+.|..|.....+||+.
T Consensus         1 Ck~PGs~Cs~s~~~CCts   18 (30)
T 6CEG_A            1 CKPPGSKCSPSMRDCCTT   18 (30)
T ss_dssp             CBCTTCBCCTTTTCBSSC
T ss_pred             CCCCCCCCChhHhhchhh
Confidence            678899999999999976


No 20
>1KQI_A ACTX-Hi:OB4219; Hadronyche infensa, funnel web, spider; NMR {Hadronyche infensa} SCOP: g.3.6.2
Probab=47.93  E-value=15  Score=19.35  Aligned_cols=20  Identities=30%  Similarity=0.846  Sum_probs=14.5  Template_Neff=2.400

Q GmVIA             3 PCRKEGQLCDPI-FQNCCRGW   22 (29)
Q Consensus         3 pc~~egqlcdp~-~qncc~gw   22 (29)
                      .|...++-|..- ...||.|.
T Consensus         1 ~C~~e~~~Cadwsgp~CC~g~   21 (38)
T 1KQI_A            1 KCLAEAADCSPWSGDSCCKPY   21 (38)
T ss_dssp             CCBCTTEECCSSSSCCBCTTC
T ss_pred             CccccccccCcCcCCcccCCe
Confidence            367778888877 55599883


No 21
>6QJB_A Evasin-3; chemokine-binding protein, ticks, IMMUNE SYSTEM; NMR {N/A}
Probab=44.51  E-value=18  Score=19.10  Aligned_cols=17  Identities=29%  Similarity=0.626  Sum_probs=7.1  Template_Neff=2.700

Q GmVIA            11 CDPIFQNCCRGWNCVLF   27 (29)
Q Consensus        11 cdp~~qncc~gwncv~~   27 (29)
                      |.+....|.+|-.|+++
T Consensus        10 Ctp~~~~Cs~gC~Cv~~   26 (40)
T 6QJB_A           10 CTSGQNECPEGCFCGLL   26 (40)
T ss_dssp             EETTTCCCCTTCEECCS
T ss_pred             ccCCCCccCCCcEEEEe
Confidence            33333355555115543


No 22
>1EIT_A MU-AGATOXIN-I; NEUROTOXIN, EXCITATORY INSECT TOXIN; NMR {Agelenopsis aperta} SCOP: g.3.6.2
Probab=43.62  E-value=19  Score=18.87  Aligned_cols=20  Identities=30%  Similarity=0.978  Sum_probs=14.7  Template_Neff=2.300

Q GmVIA             3 PCRKEGQLCDPIFQNCCRGW   22 (29)
Q Consensus         3 pc~~egqlcdp~~qncc~gw   22 (29)
                      +|...++-|......||.|+
T Consensus         1 ~Cv~e~~~CadW~g~CC~g~   20 (37)
T 1EIT_A            1 ECVPENGHCRDWYDECCEGF   20 (37)
T ss_dssp             CCBCTTCCCCSSSSCBCTTE
T ss_pred             CCCccccccccccCcccCCe
Confidence            36777788877766899883


No 23
>2NAJ_A Tau-theraphotoxin-Hs1a; trpv1, toxins, tarantula, spider, ICK; NMR {N/A}
Probab=43.09  E-value=20  Score=18.59  Aligned_cols=23  Identities=43%  Similarity=1.092  Sum_probs=16.0  Template_Neff=1.300

Q GmVIA             3 PCRKEGQLCDPIFQNCCRGWNCVL   26 (29)
Q Consensus         3 pc~~egqlcdp~~qncc~gwncv~   26 (29)
                      +|...||.|+.. ..||.+..|-+
T Consensus         1 ~cakegevc~wg-~kcc~~~~cp~   23 (33)
T 2NAJ_A            1 NCAKEGEVCGWG-SKCCHGLDCPL   23 (33)
T ss_pred             Cccccccccccc-ccccCCCCCch
Confidence            477889999875 67887743543


No 24
>4AOQ_F CATIONIC TRYPSIN (E.C.3.4.21.4), TRYPSIN INHIBITOR; HYDROLASE-INHIBITOR COMPLEX, MINIPROTEIN SCAFFOLD, KNOTTINS; HET: 1PE; 2.0A {BOS TAURUS}
Probab=42.13  E-value=21  Score=18.81  Aligned_cols=24  Identities=33%  Similarity=0.924  Sum_probs=19.4  Template_Neff=2.000

Q GmVIA             2 KPCRKEGQLCDPI--FQNCCRGWNCVL   26 (29)
Q Consensus         2 kpc~~egqlcdp~--~qncc~gwncv~   26 (29)
                      +.|.+.|..|...  ...||||. |+-
T Consensus         2 d~C~psG~iCs~~gp~e~CCSgs-CVP   27 (37)
T 4AOQ_F            2 DKCSPSGAICSGAGPPEQCCSGA-CVP   27 (37)
T ss_dssp             -CCBCTTSEECTTSCGGGBTTSC-EEE
T ss_pred             CccCCCCcccCCCCCchhccCCc-ccc
Confidence            5789999999765  77999998 863


No 25
>4R0V_A Fe-hydrogenase (E.C.1.18.99.1); HydA1 monomer, FES cluster, H-cluster; HET: SF4; 2.29A {Chlamydomonas reinhardtii}
Probab=41.50  E-value=22  Score=25.13  Aligned_cols=10  Identities=50%  Similarity=1.614  Sum_probs=7.1  Template_Neff=6.100

Q GmVIA            15 FQNCCRGWNC   24 (29)
Q Consensus        15 ~qncc~gwnc   24 (29)
                      ...||.||.|
T Consensus       166 itS~CPgwV~  175 (514)
T 4R0V_A          166 FTSCCPGWIA  175 (514)
T ss_dssp             ECCCCHHHHH
T ss_pred             EeccCHHHHH
Confidence            6678888744


No 26
>4R0V_B Fe-hydrogenase (E.C.1.18.99.1); HydA1 monomer, FES cluster, H-cluster; HET: SF4, CSD, CSO; 2.29A {Chlamydomonas reinhardtii}
Probab=41.46  E-value=22  Score=25.13  Aligned_cols=10  Identities=50%  Similarity=1.614  Sum_probs=7.0  Template_Neff=6.100

Q GmVIA            15 FQNCCRGWNC   24 (29)
Q Consensus        15 ~qncc~gwnc   24 (29)
                      ...||.||.|
T Consensus       166 itS~CPgwV~  175 (514)
T 4R0V_B          166 FTSCCPGWIA  175 (514)
T ss_dssp             ECCCCHHHHH
T ss_pred             eecCCHHHHH
Confidence            6678888744


No 27
>5OLL_A Gurmarin; Gurmarin, sweet, taste, knottin, GPCR; 1.45A {Gymnema sylvestre}
Probab=41.08  E-value=23  Score=18.58  Aligned_cols=22  Identities=36%  Similarity=1.109  Sum_probs=16.8  Template_Neff=1.000

Q GmVIA             3 PCRKEGQLCDPIFQNCCRGWNC   24 (29)
Q Consensus         3 pc~~egqlcdp~~qncc~gwnc   24 (29)
                      .|....|+|-+..-+||....|
T Consensus         2 qcvkkdelcipyyldcceplec   23 (35)
T 5OLL_A            2 QCVKKDELCIPYYLDCCEPLEC   23 (35)
T ss_dssp             CCBCTTSEEBTTTBCBCTTCEE
T ss_pred             CccccccceeeeecccCCceec
Confidence            5778889998888888876434


No 28
>6P0F_A LlaJI.R1; YTH domain, restriction endonuclease, DNA; HET: MES, MSE; 1.683A {Thermococcus gammatolerans (strain DSM 15229 / JCM 11827 / EJ3)}
Probab=36.90  E-value=29  Score=23.24  Aligned_cols=13  Identities=38%  Similarity=1.203  Sum_probs=10.5  Template_Neff=1.000

Q GmVIA            14 IFQNCCRGWNCVLF   27 (29)
Q Consensus        14 ~~qncc~gwncv~~   27 (29)
                      ...+|||.. |.|+
T Consensus        41 ildnccsdv-cyfw   53 (185)
T 6P0F_A           41 ILDNCCSDV-CYFW   53 (185)
T ss_dssp             HHHHHCSSE-EEEE
T ss_pred             HHHhcchhc-hhhc
Confidence            367999998 8876


No 29
>5EPM_D antibody Fab fragment heavy chain; Ceratotoxin, random mutagenesis, Nav1.7 ion; HET: PCA; 1.75A {Mus musculus}
Probab=31.59  E-value=40  Score=16.54  Aligned_cols=23  Identities=30%  Similarity=0.749  Sum_probs=17.5  Template_Neff=4.300

Q GmVIA             3 PCRKEGQLCDPIFQNCCRGWNCV   25 (29)
Q Consensus         3 pc~~egqlcdp~~qncc~gwncv   25 (29)
                      +|......|+.....||+|+.|-
T Consensus         1 ~C~g~~~~C~~~~~~CC~g~~Cs   23 (33)
T 5EPM_D            1 DCLGMFKSCDPENDKCCKRLVCS   23 (33)
T ss_dssp             CCBCTTCBCCGGGCCBCTTEEEC
T ss_pred             CcccccccCCCCCCcccCCceec
Confidence            46777788888888999986453


No 30
>1QK7_A SELENOCOSMIA HUWENA LECTIN-I; LECTIN, SELENOCOSMIA HUWENA, SHL-I, CYSTINE; NMR {SELENOCOSMIA HUWENA} SCOP: g.3.6.2
Probab=31.13  E-value=41  Score=16.40  Aligned_cols=15  Identities=40%  Similarity=1.176  Sum_probs=10.4  Template_Neff=4.300

Q GmVIA             9 QLCDPIFQNCCRGWNC   24 (29)
Q Consensus         9 qlcdp~~qncc~gwnc   24 (29)
                      ..|+.. ..||+++.|
T Consensus         5 ~~C~~~-~~CC~~~~C   19 (32)
T 1QK7_A            5 DKCDYN-NGCCSGYVC   19 (32)
T ss_dssp             CBCSSS-CCCCTTEEE
T ss_pred             CCCCCC-CCCCCCCee
Confidence            567766 788887534


No 31
>1V91_A Delta-palutoxin IT2; Neurotoxin, Ionic channel inhibitor, Amidation; HET: NH2; NMR {Paracoelotes luctuosus}
Probab=30.32  E-value=44  Score=17.67  Aligned_cols=19  Identities=37%  Similarity=0.957  Sum_probs=13.9  Template_Neff=2.300

Q GmVIA             4 CRKEGQLCDPI-FQNCCRGW   22 (29)
Q Consensus         4 c~~egqlcdp~-~qncc~gw   22 (29)
                      |...++-|... .+.||.|+
T Consensus         2 Cv~e~~~CadW~gp~CC~gy   21 (38)
T 1V91_A            2 CVGDGQRCASWSGPYCCDGY   21 (38)
T ss_dssp             CBCSSEECSTTTCSCBCSSC
T ss_pred             CCccccccccccCCcccCCe
Confidence            66777778766 55799883


No 32
>1E08_A [FE]-HYDROGENASE (LARGE SUBUNIT), [FE]-HYDROGENASE (SMALL; HYDROGENASE, CYTOCHROME C553, ELECTRON TRANSFER; HET: HEC, SF4; NMR {DESULFOVIBRIO DESULFURICANS} SCOP: i.4.1.1
Probab=27.38  E-value=53  Score=20.32  Aligned_cols=8  Identities=63%  Similarity=2.112  Sum_probs=4.5  Template_Neff=9.000

Q GmVIA            15 FQNCCRGW   22 (29)
Q Consensus        15 ~qncc~gw   22 (29)
                      ...+|.+|
T Consensus       149 isS~CP~~  156 (371)
T 1E08_A          149 FTSCCPGW  156 (371)
T ss_dssp             CCTTSHHH
T ss_pred             EecCCHHH
Confidence            44566665


No 33
>1HFE_L FE-ONLY HYDROGENASE (E.C.1.18.99.1); FE-ONLY HYDROGENASE, HYDROGENE METABOLISM, PERIPLASM; HET: PDT, CYS, SF4; 1.6A {Desulfovibrio vulgaris subsp. vulgaris str. Hildenborough} SCOP: d.58.1.5, c.96.1.1
Probab=24.50  E-value=65  Score=20.62  Aligned_cols=8  Identities=63%  Similarity=2.112  Sum_probs=4.4  Template_Neff=8.600

Q GmVIA            15 FQNCCRGW   22 (29)
Q Consensus        15 ~qncc~gw   22 (29)
                      ...+|.+|
T Consensus       175 isS~CP~~  182 (421)
T 1HFE_L          175 FTSCCPGW  182 (421)
T ss_dssp             ECCCCHHH
T ss_pred             EecCCHHH
Confidence            34566665


No 34
>1WQJ_B Insulin-like growth factor binding protein; PROTEIN-PROTEIN COMPLEX, DISULFIDE RICH, DISULFIDE; 1.6A {Homo sapiens} SCOP: g.3.9.1
Probab=22.21  E-value=77  Score=16.64  Aligned_cols=15  Identities=27%  Similarity=0.521  Sum_probs=7.5  Template_Neff=7.000

Q GmVIA             7 EGQLCDPIFQNCCRG   21 (29)
Q Consensus         7 egqlcdp~~qncc~g   21 (29)
                      .||.|+.....|=.|
T Consensus        40 ~Ge~Cg~~~~~C~~G   54 (80)
T 1WQJ_B           40 LGMPCGVYTPRCGSG   54 (80)
T ss_pred             cCCCCCCCCCCCCCC
Confidence            455555544444444
