# Supplementary material for: δ‐Conotoxin Structure Prediction and Analysis through Large‐Scale Comparative and Deep Learning Modeling Approaches
Source: Adv Sci (Weinh). 2024 Jul 21;11(35):2404786. doi: 10.1002/advs.202404786 (PMC11425241; doi:10.1002/advs.202404786)
Supplement: Supplementary file 2 — Supporting Information [file ADVS-11-2404786-s001.gz › Data/Alphafold_results/SuVIA/ranked_2.pdb]

ATOM      1  N   CYS A   1     -10.179   0.681  -9.367  1.00 78.69           N  
ATOM      2  H   CYS A   1      -9.747   0.117 -10.085  1.00 78.69           H  
ATOM      3  H2  CYS A   1     -10.244   1.634  -9.694  1.00 78.69           H  
ATOM      4  H3  CYS A   1     -11.100   0.326  -9.155  1.00 78.69           H  
ATOM      5  CA  CYS A   1      -9.337   0.630  -8.167  1.00 78.69           C  
ATOM      6  HA  CYS A   1      -9.783   1.282  -7.416  1.00 78.69           H  
ATOM      7  C   CYS A   1      -7.950   1.175  -8.511  1.00 78.69           C  
ATOM      8  CB  CYS A   1      -9.319  -0.796  -7.611  1.00 78.69           C  
ATOM      9  HB2 CYS A   1      -8.796  -0.778  -6.655  1.00 78.69           H  
ATOM     10  HB3 CYS A   1     -10.343  -1.095  -7.389  1.00 78.69           H  
ATOM     11  O   CYS A   1      -7.520   1.030  -9.651  1.00 78.69           O  
ATOM     12  SG  CYS A   1      -8.590  -2.055  -8.698  1.00 78.69           S  
ATOM     13  N   ALA A   2      -7.288   1.863  -7.590  1.00 84.23           N  
ATOM     14  H   ALA A   2      -7.712   1.983  -6.682  1.00 84.23           H  
ATOM     15  CA  ALA A   2      -5.985   2.477  -7.789  1.00 84.23           C  
ATOM     16  HA  ALA A   2      -5.904   2.799  -8.827  1.00 84.23           H  
ATOM     17  C   ALA A   2      -4.857   1.464  -7.529  1.00 84.23           C  
ATOM     18  CB  ALA A   2      -5.932   3.731  -6.918  1.00 84.23           C  
ATOM     19  HB1 ALA A   2      -4.955   4.206  -7.005  1.00 84.23           H  
ATOM     20  HB2 ALA A   2      -6.686   4.438  -7.261  1.00 84.23           H  
ATOM     21  HB3 ALA A   2      -6.137   3.478  -5.877  1.00 84.23           H  
ATOM     22  O   ALA A   2      -4.940   0.644  -6.610  1.00 84.23           O  
ATOM     23  N   GLY A   3      -3.828   1.494  -8.380  1.00 86.59           N  
ATOM     24  H   GLY A   3      -3.800   2.221  -9.079  1.00 86.59           H  
ATOM     25  CA  GLY A   3      -2.697   0.569  -8.298  1.00 86.59           C  
ATOM     26  HA2 GLY A   3      -2.102   0.631  -9.209  1.00 86.59           H  
ATOM     27  HA3 GLY A   3      -3.075  -0.449  -8.203  1.00 86.59           H  
ATOM     28  C   GLY A   3      -1.793   0.872  -7.104  1.00 86.59           C  
ATOM     29  O   GLY A   3      -1.810   1.984  -6.579  1.00 86.59           O  
ATOM     30  N   ILE A   4      -0.975  -0.096  -6.694  1.00 87.73           N  
ATOM     31  H   ILE A   4      -0.999  -0.986  -7.172  1.00 87.73           H  
ATOM     32  CA  ILE A   4       0.000   0.069  -5.605  1.00 87.73           C  
ATOM     33  HA  ILE A   4      -0.549   0.232  -4.677  1.00 87.73           H  
ATOM     34  C   ILE A   4       0.883   1.301  -5.870  1.00 87.73           C  
ATOM     35  CB  ILE A   4       0.847  -1.213  -5.439  1.00 87.73           C  
ATOM     36  HB  ILE A   4       1.372  -1.398  -6.375  1.00 87.73           H  
ATOM     37  O   ILE A   4       1.352   1.508  -6.988  1.00 87.73           O  
ATOM     38  CG1 ILE A   4      -0.049  -2.436  -5.121  1.00 87.73           C  
ATOM     39 HG12 ILE A   4      -0.940  -2.435  -5.749  1.00 87.73           H  
ATOM     40 HG13 ILE A   4      -0.382  -2.379  -4.085  1.00 87.73           H  
ATOM     41  CG2 ILE A   4       1.890  -1.028  -4.318  1.00 87.73           C  
ATOM     42 HG21 ILE A   4       1.392  -0.755  -3.388  1.00 87.73           H  
ATOM     43 HG22 ILE A   4       2.607  -0.252  -4.586  1.00 87.73           H  
ATOM     44 HG23 ILE A   4       2.452  -1.948  -4.159  1.00 87.73           H  
ATOM     45  CD1 ILE A   4       0.650  -3.779  -5.364  1.00 87.73           C  
ATOM     46 HD11 ILE A   4       0.917  -3.869  -6.417  1.00 87.73           H  
ATOM     47 HD12 ILE A   4       1.552  -3.868  -4.760  1.00 87.73           H  
ATOM     48 HD13 ILE A   4      -0.030  -4.589  -5.101  1.00 87.73           H  
ATOM     49  N   GLY A   5       1.076   2.138  -4.851  1.00 84.89           N  
ATOM     50  H   GLY A   5       0.690   1.881  -3.954  1.00 84.89           H  
ATOM     51  CA  GLY A   5       1.806   3.407  -4.942  1.00 84.89           C  
ATOM     52  HA2 GLY A   5       2.656   3.284  -5.613  1.00 84.89           H  
ATOM     53  HA3 GLY A   5       2.185   3.665  -3.953  1.00 84.89           H  
ATOM     54  C   GLY A   5       0.979   4.593  -5.451  1.00 84.89           C  
ATOM     55  O   GLY A   5       1.446   5.728  -5.376  1.00 84.89           O  
ATOM     56  N   SER A   6      -0.255   4.374  -5.914  1.00 87.17           N  
ATOM     57  H   SER A   6      -0.597   3.425  -5.970  1.00 87.17           H  
ATOM     58  CA  SER A   6      -1.158   5.472  -6.278  1.00 87.17           C  
ATOM     59  HA  SER A   6      -0.642   6.142  -6.965  1.00 87.17           H  
ATOM     60  C   SER A   6      -1.573   6.253  -5.039  1.00 87.17           C  
ATOM     61  CB  SER A   6      -2.426   4.970  -6.957  1.00 87.17           C  
ATOM     62  HB2 SER A   6      -3.050   5.821  -7.231  1.00 87.17           H  
ATOM     63  HB3 SER A   6      -2.967   4.339  -6.252  1.00 87.17           H  
ATOM     64  O   SER A   6      -1.879   5.658  -4.007  1.00 87.17           O  
ATOM     65  OG  SER A   6      -2.119   4.223  -8.113  1.00 87.17           O  
ATOM     66  HG  SER A   6      -1.783   3.386  -7.786  1.00 87.17           H  
ATOM     67  N   PHE A   7      -1.630   7.579  -5.144  1.00 84.57           N  
ATOM     68  H   PHE A   7      -1.375   8.015  -6.018  1.00 84.57           H  
ATOM     69  CA  PHE A   7      -2.107   8.429  -4.060  1.00 84.57           C  
ATOM     70  HA  PHE A   7      -1.555   8.182  -3.153  1.00 84.57           H  
ATOM     71  C   PHE A   7      -3.592   8.170  -3.806  1.00 84.57           C  
ATOM     72  CB  PHE A   7      -1.829   9.896  -4.396  1.00 84.57           C  
ATOM     73  HB2 PHE A   7      -2.453  10.201  -5.236  1.00 84.57           H  
ATOM     74  HB3 PHE A   7      -0.790   9.992  -4.709  1.00 84.57           H  
ATOM     75  O   PHE A   7      -4.428   8.385  -4.681  1.00 84.57           O  
ATOM     76  CG  PHE A   7      -2.053  10.836  -3.230  1.00 84.57           C  
ATOM     77  CD1 PHE A   7      -3.233  11.598  -3.140  1.00 84.57           C  
ATOM     78  HD1 PHE A   7      -4.003  11.496  -3.891  1.00 84.57           H  
ATOM     79  CD2 PHE A   7      -1.060  10.966  -2.241  1.00 84.57           C  
ATOM     80  HD2 PHE A   7      -0.155  10.381  -2.302  1.00 84.57           H  
ATOM     81  CE1 PHE A   7      -3.405  12.507  -2.081  1.00 84.57           C  
ATOM     82  HE1 PHE A   7      -4.304  13.103  -2.022  1.00 84.57           H  
ATOM     83  CE2 PHE A   7      -1.234  11.873  -1.181  1.00 84.57           C  
ATOM     84  HE2 PHE A   7      -0.460  11.988  -0.437  1.00 84.57           H  
ATOM     85  CZ  PHE A   7      -2.405  12.645  -1.101  1.00 84.57           C  
ATOM     86  HZ  PHE A   7      -2.537  13.345  -0.290  1.00 84.57           H  
ATOM     87  N   CYS A   8      -3.903   7.698  -2.605  1.00 86.16           N  
ATOM     88  H   CYS A   8      -3.156   7.542  -1.943  1.00 86.16           H  
ATOM     89  CA  CYS A   8      -5.272   7.478  -2.159  1.00 86.16           C  
ATOM     90  HA  CYS A   8      -5.939   7.614  -3.010  1.00 86.16           H  
ATOM     91  C   CYS A   8      -5.708   8.515  -1.112  1.00 86.16           C  
ATOM     92  CB  CYS A   8      -5.408   6.027  -1.708  1.00 86.16           C  
ATOM     93  HB2 CYS A   8      -6.456   5.812  -1.501  1.00 86.16           H  
ATOM     94  HB3 CYS A   8      -5.090   5.383  -2.528  1.00 86.16           H  
ATOM     95  O   CYS A   8      -6.904   8.715  -0.949  1.00 86.16           O  
ATOM     96  SG  CYS A   8      -4.418   5.647  -0.254  1.00 86.16           S  
ATOM     97  N   GLY A   9      -4.755   9.233  -0.492  1.00 70.88           N  
ATOM     98  H   GLY A   9      -3.802   8.945  -0.662  1.00 70.88           H  
ATOM     99  CA  GLY A   9      -4.906  10.539   0.169  1.00 70.88           C  
ATOM    100  HA2 GLY A   9      -5.368  11.225  -0.542  1.00 70.88           H  
ATOM    101  HA3 GLY A   9      -3.914  10.921   0.410  1.00 70.88           H  
ATOM    102  C   GLY A   9      -5.743  10.588   1.447  1.00 70.88           C  
ATOM    103  O   GLY A   9      -5.293  11.122   2.456  1.00 70.88           O  
ATOM    104  N   LEU A  10      -6.951  10.039   1.419  1.00 69.08           N  
ATOM    105  H   LEU A  10      -7.241   9.592   0.561  1.00 69.08           H  
ATOM    106  CA  LEU A  10      -7.860   9.910   2.543  1.00 69.08           C  
ATOM    107  HA  LEU A  10      -7.281   9.955   3.465  1.00 69.08           H  
ATOM    108  C   LEU A  10      -8.565   8.551   2.445  1.00 69.08           C  
ATOM    109  CB  LEU A  10      -8.902  11.044   2.544  1.00 69.08           C  
ATOM    110  HB2 LEU A  10      -9.702  10.729   3.213  1.00 69.08           H  
ATOM    111  HB3 LEU A  10      -9.343  11.149   1.553  1.00 69.08           H  
ATOM    112  O   LEU A  10      -8.991   8.170   1.348  1.00 69.08           O  
ATOM    113  CG  LEU A  10      -8.374  12.406   3.037  1.00 69.08           C  
ATOM    114  HG  LEU A  10      -7.550  12.255   3.733  1.00 69.08           H  
ATOM    115  CD1 LEU A  10      -7.918  13.322   1.896  1.00 69.08           C  
ATOM    116 HD11 LEU A  10      -8.751  13.525   1.223  1.00 69.08           H  
ATOM    117 HD12 LEU A  10      -7.111  12.854   1.333  1.00 69.08           H  
ATOM    118 HD13 LEU A  10      -7.548  14.261   2.308  1.00 69.08           H  
ATOM    119  CD2 LEU A  10      -9.489  13.142   3.782  1.00 69.08           C  
ATOM    120 HD21 LEU A  10      -9.799  12.560   4.650  1.00 69.08           H  
ATOM    121 HD22 LEU A  10      -9.127  14.111   4.128  1.00 69.08           H  
ATOM    122 HD23 LEU A  10     -10.345  13.290   3.124  1.00 69.08           H  
ATOM    123  N   PRO A  11      -8.733   7.825   3.565  1.00 61.16           N  
ATOM    124  CA  PRO A  11      -9.546   6.616   3.568  1.00 61.16           C  
ATOM    125  HA  PRO A  11      -9.098   5.866   2.916  1.00 61.16           H  
ATOM    126  C   PRO A  11     -10.956   6.958   3.057  1.00 61.16           C  
ATOM    127  CB  PRO A  11      -9.522   6.108   5.016  1.00 61.16           C  
ATOM    128  HB2 PRO A  11      -8.712   5.387   5.128  1.00 61.16           H  
ATOM    129  HB3 PRO A  11     -10.470   5.657   5.308  1.00 61.16           H  
ATOM    130  O   PRO A  11     -11.644   7.789   3.645  1.00 61.16           O  
ATOM    131  CG  PRO A  11      -9.207   7.352   5.849  1.00 61.16           C  
ATOM    132  HG2 PRO A  11     -10.131   7.888   6.066  1.00 61.16           H  
ATOM    133  HG3 PRO A  11      -8.684   7.100   6.772  1.00 61.16           H  
ATOM    134  CD  PRO A  11      -8.338   8.193   4.919  1.00 61.16           C  
ATOM    135  HD2 PRO A  11      -8.512   9.250   5.118  1.00 61.16           H  
ATOM    136  HD3 PRO A  11      -7.287   7.945   5.068  1.00 61.16           H  
ATOM    137  N   GLY A  12     -11.354   6.350   1.934  1.00 64.08           N  
ATOM    138  H   GLY A  12     -10.711   5.715   1.483  1.00 64.08           H  
ATOM    139  CA  GLY A  12     -12.678   6.514   1.322  1.00 64.08           C  
ATOM    140  HA2 GLY A  12     -13.385   6.866   2.075  1.00 64.08           H  
ATOM    141  HA3 GLY A  12     -13.021   5.536   0.985  1.00 64.08           H  
ATOM    142  C   GLY A  12     -12.781   7.465   0.121  1.00 64.08           C  
ATOM    143  O   GLY A  12     -13.865   7.569  -0.443  1.00 64.08           O  
ATOM    144  N   LEU A  13     -11.704   8.143  -0.305  1.00 70.72           N  
ATOM    145  H   LEU A  13     -10.844   8.077   0.221  1.00 70.72           H  
ATOM    146  CA  LEU A  13     -11.742   8.970  -1.528  1.00 70.72           C  
ATOM    147  HA  LEU A  13     -12.769   9.292  -1.696  1.00 70.72           H  
ATOM    148  C   LEU A  13     -11.345   8.196  -2.792  1.00 70.72           C  
ATOM    149  CB  LEU A  13     -10.860  10.224  -1.352  1.00 70.72           C  
ATOM    150  HB2 LEU A  13     -10.457  10.267  -0.340  1.00 70.72           H  
ATOM    151  HB3 LEU A  13     -10.011  10.159  -2.032  1.00 70.72           H  
ATOM    152  O   LEU A  13     -11.798   8.516  -3.889  1.00 70.72           O  
ATOM    153  CG  LEU A  13     -11.638  11.519  -1.642  1.00 70.72           C  
ATOM    154  HG  LEU A  13     -12.235  11.397  -2.546  1.00 70.72           H  
ATOM    155  CD1 LEU A  13     -12.559  11.873  -0.471  1.00 70.72           C  
ATOM    156 HD11 LEU A  13     -13.111  12.784  -0.698  1.00 70.72           H  
ATOM    157 HD12 LEU A  13     -13.273  11.066  -0.304  1.00 70.72           H  
ATOM    158 HD13 LEU A  13     -11.974  12.020   0.437  1.00 70.72           H  
ATOM    159  CD2 LEU A  13     -10.673  12.684  -1.862  1.00 70.72           C  
ATOM    160 HD21 LEU A  13     -10.060  12.485  -2.740  1.00 70.72           H  
ATOM    161 HD22 LEU A  13     -10.030  12.806  -0.991  1.00 70.72           H  
ATOM    162 HD23 LEU A  13     -11.238  13.602  -2.030  1.00 70.72           H  
ATOM    163  N   VAL A  14     -10.473   7.199  -2.640  1.00 70.24           N  
ATOM    164  H   VAL A  14     -10.150   6.988  -1.707  1.00 70.24           H  
ATOM    165  CA  VAL A  14      -9.940   6.395  -3.740  1.00 70.24           C  
ATOM    166  HA  VAL A  14     -10.611   6.459  -4.596  1.00 70.24           H  
ATOM    167  C   VAL A  14      -9.859   4.941  -3.295  1.00 70.24           C  
ATOM    168  CB  VAL A  14      -8.550   6.907  -4.169  1.00 70.24           C  
ATOM    169  HB  VAL A  14      -7.886   6.851  -3.307  1.00 70.24           H  
ATOM    170  O   VAL A  14      -9.108   4.608  -2.377  1.00 70.24           O  
ATOM    171  CG1 VAL A  14      -7.950   6.056  -5.294  1.00 70.24           C  
ATOM    172 HG11 VAL A  14      -6.976   6.457  -5.575  1.00 70.24           H  
ATOM    173 HG12 VAL A  14      -7.807   5.032  -4.950  1.00 70.24           H  
ATOM    174 HG13 VAL A  14      -8.610   6.063  -6.161  1.00 70.24           H  
ATOM    175  CG2 VAL A  14      -8.580   8.361  -4.661  1.00 70.24           C  
ATOM    176 HG21 VAL A  14      -8.848   9.025  -3.839  1.00 70.24           H  
ATOM    177 HG22 VAL A  14      -7.593   8.654  -5.020  1.00 70.24           H  
ATOM    178 HG23 VAL A  14      -9.309   8.471  -5.463  1.00 70.24           H  
ATOM    179  N   ASP A  15     -10.598   4.073  -3.982  1.00 83.51           N  
ATOM    180  H   ASP A  15     -11.301   4.419  -4.619  1.00 83.51           H  
ATOM    181  CA  ASP A  15     -10.541   2.630  -3.757  1.00 83.51           C  
ATOM    182  HA  ASP A  15     -10.574   2.432  -2.686  1.00 83.51           H  
ATOM    183  C   ASP A  15      -9.246   2.056  -4.322  1.00 83.51           C  
ATOM    184  CB  ASP A  15     -11.746   1.937  -4.401  1.00 83.51           C  
ATOM    185  HB2 ASP A  15     -11.823   2.232  -5.447  1.00 83.51           H  
ATOM    186  HB3 ASP A  15     -11.596   0.858  -4.362  1.00 83.51           H  
ATOM    187  O   ASP A  15      -9.044   2.029  -5.538  1.00 83.51           O  
ATOM    188  CG  ASP A  15     -13.033   2.271  -3.657  1.00 83.51           C  
ATOM    189  OD1 ASP A  15     -13.052   2.059  -2.427  1.00 83.51           O  
ATOM    190  OD2 ASP A  15     -13.955   2.769  -4.339  1.00 83.51           O  
ATOM    191  N   CYS A  16      -8.364   1.578  -3.451  1.00 85.90           N  
ATOM    192  H   CYS A  16      -8.601   1.633  -2.470  1.00 85.90           H  
ATOM    193  CA  CYS A  16      -7.164   0.837  -3.833  1.00 85.90           C  
ATOM    194  HA  CYS A  16      -6.684   1.337  -4.674  1.00 85.90           H  
ATOM    195  C   CYS A  16      -7.519  -0.589  -4.261  1.00 85.90           C  
ATOM    196  CB  CYS A  16      -6.197   0.839  -2.650  1.00 85.90           C  
ATOM    197  HB2 CYS A  16      -6.706   0.439  -1.773  1.00 85.90           H  
ATOM    198  HB3 CYS A  16      -5.346   0.196  -2.871  1.00 85.90           H  
ATOM    199  O   CYS A  16      -8.417  -1.191  -3.688  1.00 85.90           O  
ATOM    200  SG  CYS A  16      -5.583   2.493  -2.268  1.00 85.90           S  
ATOM    201  N   CYS A  17      -6.800  -1.166  -5.230  1.00 88.22           N  
ATOM    202  H   CYS A  17      -6.063  -0.645  -5.684  1.00 88.22           H  
ATOM    203  CA  CYS A  17      -7.070  -2.550  -5.666  1.00 88.22           C  
ATOM    204  HA  CYS A  17      -8.129  -2.651  -5.903  1.00 88.22           H  
ATOM    205  C   CYS A  17      -6.806  -3.597  -4.576  1.00 88.22           C  
ATOM    206  CB  CYS A  17      -6.255  -2.878  -6.921  1.00 88.22           C  
ATOM    207  HB2 CYS A  17      -6.454  -3.917  -7.182  1.00 88.22           H  
ATOM    208  HB3 CYS A  17      -5.195  -2.801  -6.678  1.00 88.22           H  
ATOM    209  O   CYS A  17      -7.293  -4.715  -4.681  1.00 88.22           O  
ATOM    210  SG  CYS A  17      -6.591  -1.863  -8.385  1.00 88.22           S  
ATOM    211  N   SER A  18      -6.042  -3.222  -3.555  1.00 85.75           N  
ATOM    212  H   SER A  18      -5.569  -2.332  -3.618  1.00 85.75           H  
ATOM    213  CA  SER A  18      -5.715  -4.049  -2.394  1.00 85.75           C  
ATOM    214  HA  SER A  18      -5.870  -5.099  -2.644  1.00 85.75           H  
ATOM    215  C   SER A  18      -6.588  -3.734  -1.171  1.00 85.75           C  
ATOM    216  CB  SER A  18      -4.237  -3.859  -2.027  1.00 85.75           C  
ATOM    217  HB2 SER A  18      -4.159  -3.045  -1.306  1.00 85.75           H  
ATOM    218  HB3 SER A  18      -3.869  -4.768  -1.551  1.00 85.75           H  
ATOM    219  O   SER A  18      -6.282  -4.205  -0.079  1.00 85.75           O  
ATOM    220  OG  SER A  18      -3.423  -3.528  -3.143  1.00 85.75           O  
ATOM    221  HG  SER A  18      -2.599  -3.241  -2.745  1.00 85.75           H  
ATOM    222  N   ASP A  19      -7.581  -2.841  -1.309  1.00 83.93           N  
ATOM    223  H   ASP A  19      -7.877  -2.617  -2.248  1.00 83.93           H  
ATOM    224  CA  ASP A  19      -8.437  -2.314  -0.226  1.00 83.93           C  
ATOM    225  HA  ASP A  19      -9.059  -1.538  -0.671  1.00 83.93           H  
ATOM    226  C   ASP A  19      -7.674  -1.623   0.923  1.00 83.93           C  
ATOM    227  CB  ASP A  19      -9.407  -3.399   0.262  1.00 83.93           C  
ATOM    228  HB2 ASP A  19     -10.042  -2.987   1.046  1.00 83.93           H  
ATOM    229  HB3 ASP A  19      -8.851  -4.234   0.688  1.00 83.93           H  
ATOM    230  O   ASP A  19      -8.218  -1.321   1.986  1.00 83.93           O  
ATOM    231  CG  ASP A  19     -10.301  -3.886  -0.876  1.00 83.93           C  
ATOM    232  OD1 ASP A  19     -11.230  -3.129  -1.229  1.00 83.93           O  
ATOM    233  OD2 ASP A  19     -10.038  -4.996  -1.390  1.00 83.93           O  
ATOM    234  N   ARG A  20      -6.383  -1.338   0.716  1.00 83.56           N  
ATOM    235  H   ARG A  20      -5.985  -1.684  -0.145  1.00 83.56           H  
ATOM    236  CA  ARG A  20      -5.493  -0.731   1.706  1.00 83.56           C  
ATOM    237  HA  ARG A  20      -6.042  -0.577   2.634  1.00 83.56           H  
ATOM    238  C   ARG A  20      -4.996   0.619   1.229  1.00 83.56           C  
ATOM    239  CB  ARG A  20      -4.327  -1.675   2.001  1.00 83.56           C  
ATOM    240  HB2 ARG A  20      -3.850  -1.968   1.065  1.00 83.56           H  
ATOM    241  HB3 ARG A  20      -3.600  -1.146   2.618  1.00 83.56           H  
ATOM    242  O   ARG A  20      -4.224   0.708   0.275  1.00 83.56           O  
ATOM    243  CG  ARG A  20      -4.781  -2.922   2.762  1.00 83.56           C  
ATOM    244  HG2 ARG A  20      -5.183  -2.629   3.732  1.00 83.56           H  
ATOM    245  HG3 ARG A  20      -5.552  -3.454   2.205  1.00 83.56           H  
ATOM    246  CD  ARG A  20      -3.577  -3.836   2.958  1.00 83.56           C  
ATOM    247  HD2 ARG A  20      -2.792  -3.286   3.476  1.00 83.56           H  
ATOM    248  HD3 ARG A  20      -3.206  -4.137   1.978  1.00 83.56           H  
ATOM    249  NE  ARG A  20      -3.941  -5.030   3.734  1.00 83.56           N  
ATOM    250  HE  ARG A  20      -4.926  -5.181   3.896  1.00 83.56           H  
ATOM    251  NH1 ARG A  20      -1.825  -5.883   3.792  1.00 83.56           N  
ATOM    252 HH11 ARG A  20      -1.185  -6.637   4.000  1.00 83.56           H  
ATOM    253 HH12 ARG A  20      -1.586  -5.257   3.036  1.00 83.56           H  
ATOM    254  NH2 ARG A  20      -3.494  -6.971   4.826  1.00 83.56           N  
ATOM    255 HH21 ARG A  20      -2.841  -7.698   5.083  1.00 83.56           H  
ATOM    256 HH22 ARG A  20      -4.481  -7.071   5.016  1.00 83.56           H  
ATOM    257  CZ  ARG A  20      -3.086  -5.952   4.117  1.00 83.56           C  
ATOM    258  N   CYS A  21      -5.398   1.658   1.950  1.00 83.78           N  
ATOM    259  H   CYS A  21      -6.040   1.486   2.710  1.00 83.78           H  
ATOM    260  CA  CYS A  21      -4.970   3.031   1.734  1.00 83.78           C  
ATOM    261  HA  CYS A  21      -4.222   3.068   0.943  1.00 83.78           H  
ATOM    262  C   CYS A  21      -4.350   3.602   3.016  1.00 83.78           C  
ATOM    263  CB  CYS A  21      -6.185   3.858   1.296  1.00 83.78           C  
ATOM    264  HB2 CYS A  21      -6.537   3.502   0.328  1.00 83.78           H  
ATOM    265  HB3 CYS A  21      -6.988   3.724   2.021  1.00 83.78           H  
ATOM    266  O   CYS A  21      -5.011   3.647   4.052  1.00 83.78           O  
ATOM    267  SG  CYS A  21      -5.822   5.624   1.182  1.00 83.78           S  
ATOM    268  N   PHE A  22      -3.102   4.072   2.944  1.00 82.37           N  
ATOM    269  H   PHE A  22      -2.600   3.955   2.075  1.00 82.37           H  
ATOM    270  CA  PHE A  22      -2.420   4.744   4.061  1.00 82.37           C  
ATOM    271  HA  PHE A  22      -3.171   5.090   4.772  1.00 82.37           H  
ATOM    272  C   PHE A  22      -1.677   6.002   3.579  1.00 82.37           C  
ATOM    273  CB  PHE A  22      -1.511   3.741   4.803  1.00 82.37           C  
ATOM    274  HB2 PHE A  22      -2.058   2.808   4.932  1.00 82.37           H  
ATOM    275  HB3 PHE A  22      -0.641   3.524   4.183  1.00 82.37           H  
ATOM    276  O   PHE A  22      -0.517   6.183   3.907  1.00 82.37           O  
ATOM    277  CG  PHE A  22      -1.051   4.197   6.182  1.00 82.37           C  
ATOM    278  CD1 PHE A  22       0.221   4.775   6.372  1.00 82.37           C  
ATOM    279  HD1 PHE A  22       0.892   4.894   5.534  1.00 82.37           H  
ATOM    280  CD2 PHE A  22      -1.908   4.041   7.288  1.00 82.37           C  
ATOM    281  HD2 PHE A  22      -2.884   3.598   7.154  1.00 82.37           H  
ATOM    282  CE1 PHE A  22       0.619   5.220   7.645  1.00 82.37           C  
ATOM    283  HE1 PHE A  22       1.589   5.677   7.778  1.00 82.37           H  
ATOM    284  CE2 PHE A  22      -1.504   4.469   8.565  1.00 82.37           C  
ATOM    285  HE2 PHE A  22      -2.168   4.351   9.409  1.00 82.37           H  
ATOM    286  CZ  PHE A  22      -0.243   5.066   8.744  1.00 82.37           C  
ATOM    287  HZ  PHE A  22       0.062   5.405   9.723  1.00 82.37           H  
ATOM    288  N   ILE A  23      -2.323   6.847   2.757  1.00 87.55           N  
ATOM    289  H   ILE A  23      -3.293   6.621   2.592  1.00 87.55           H  
ATOM    290  CA  ILE A  23      -1.769   7.937   1.901  1.00 87.55           C  
ATOM    291  HA  ILE A  23      -2.524   8.721   1.865  1.00 87.55           H  
ATOM    292  C   ILE A  23      -1.578   7.465   0.459  1.00 87.55           C  
ATOM    293  CB  ILE A  23      -0.466   8.602   2.434  1.00 87.55           C  
ATOM    294  HB  ILE A  23       0.332   7.859   2.437  1.00 87.55           H  
ATOM    295  O   ILE A  23      -2.026   8.131  -0.476  1.00 87.55           O  
ATOM    296  CG1 ILE A  23      -0.633   9.188   3.857  1.00 87.55           C  
ATOM    297 HG12 ILE A  23      -1.304   8.573   4.456  1.00 87.55           H  
ATOM    298 HG13 ILE A  23      -1.087  10.177   3.795  1.00 87.55           H  
ATOM    299  CG2 ILE A  23       0.008   9.725   1.493  1.00 87.55           C  
ATOM    300 HG21 ILE A  23       0.907  10.197   1.888  1.00 87.55           H  
ATOM    301 HG22 ILE A  23      -0.775  10.477   1.394  1.00 87.55           H  
ATOM    302 HG23 ILE A  23       0.252   9.330   0.506  1.00 87.55           H  
ATOM    303  CD1 ILE A  23       0.697   9.287   4.616  1.00 87.55           C  
ATOM    304 HD11 ILE A  23       1.143   8.298   4.717  1.00 87.55           H  
ATOM    305 HD12 ILE A  23       0.513   9.691   5.612  1.00 87.55           H  
ATOM    306 HD13 ILE A  23       1.390   9.947   4.095  1.00 87.55           H  
ATOM    307  N   VAL A  24      -0.981   6.290   0.282  1.00 89.00           N  
ATOM    308  H   VAL A  24      -0.658   5.794   1.100  1.00 89.00           H  
ATOM    309  CA  VAL A  24      -0.894   5.593  -1.006  1.00 89.00           C  
ATOM    310  HA  VAL A  24      -1.490   6.143  -1.735  1.00 89.00           H  
ATOM    311  C   VAL A  24      -1.510   4.204  -0.907  1.00 89.00           C  
ATOM    312  CB  VAL A  24       0.545   5.526  -1.552  1.00 89.00           C  
ATOM    313  HB  VAL A  24       0.521   5.005  -2.508  1.00 89.00           H  
ATOM    314  O   VAL A  24      -1.657   3.658   0.192  1.00 89.00           O  
ATOM    315  CG1 VAL A  24       1.115   6.925  -1.810  1.00 89.00           C  
ATOM    316 HG11 VAL A  24       0.455   7.474  -2.482  1.00 89.00           H  
ATOM    317 HG12 VAL A  24       1.222   7.475  -0.874  1.00 89.00           H  
ATOM    318 HG13 VAL A  24       2.091   6.837  -2.287  1.00 89.00           H  
ATOM    319  CG2 VAL A  24       1.497   4.762  -0.624  1.00 89.00           C  
ATOM    320 HG21 VAL A  24       1.565   5.254   0.347  1.00 89.00           H  
ATOM    321 HG22 VAL A  24       2.490   4.727  -1.073  1.00 89.00           H  
ATOM    322 HG23 VAL A  24       1.149   3.739  -0.488  1.00 89.00           H  
ATOM    323  N   CYS A  25      -1.869   3.635  -2.052  1.00 90.21           N  
ATOM    324  H   CYS A  25      -1.808   4.173  -2.905  1.00 90.21           H  
ATOM    325  CA  CYS A  25      -2.318   2.258  -2.126  1.00 90.21           C  
ATOM    326  HA  CYS A  25      -3.105   2.117  -1.384  1.00 90.21           H  
ATOM    327  C   CYS A  25      -1.176   1.316  -1.778  1.00 90.21           C  
ATOM    328  CB  CYS A  25      -2.891   1.967  -3.507  1.00 90.21           C  
ATOM    329  HB2 CYS A  25      -3.121   0.904  -3.578  1.00 90.21           H  
ATOM    330  HB3 CYS A  25      -2.133   2.208  -4.252  1.00 90.21           H  
ATOM    331  O   CYS A  25      -0.116   1.337  -2.409  1.00 90.21           O  
ATOM    332  SG  CYS A  25      -4.388   2.907  -3.863  1.00 90.21           S  
ATOM    333  N   LEU A  26      -1.406   0.504  -0.758  1.00 86.29           N  
ATOM    334  H   LEU A  26      -2.325   0.517  -0.339  1.00 86.29           H  
ATOM    335  CA  LEU A  26      -0.473  -0.519  -0.315  1.00 86.29           C  
ATOM    336  HA  LEU A  26       0.544  -0.195  -0.537  1.00 86.29           H  
ATOM    337  C   LEU A  26      -0.724  -1.824  -1.085  1.00 86.29           C  
ATOM    338  CB  LEU A  26      -0.632  -0.684   1.204  1.00 86.29           C  
ATOM    339  HB2 LEU A  26      -0.083  -1.564   1.538  1.00 86.29           H  
ATOM    340  HB3 LEU A  26      -1.687  -0.865   1.410  1.00 86.29           H  
ATOM    341  O   LEU A  26      -1.814  -1.994  -1.634  1.00 86.29           O  
ATOM    342  CG  LEU A  26      -0.164   0.539   2.015  1.00 86.29           C  
ATOM    343  HG  LEU A  26      -0.602   1.453   1.613  1.00 86.29           H  
ATOM    344  CD1 LEU A  26      -0.633   0.391   3.462  1.00 86.29           C  
ATOM    345 HD11 LEU A  26      -0.239   1.208   4.066  1.00 86.29           H  
ATOM    346 HD12 LEU A  26      -1.722   0.418   3.497  1.00 86.29           H  
ATOM    347 HD13 LEU A  26      -0.279  -0.555   3.873  1.00 86.29           H  
ATOM    348  CD2 LEU A  26       1.361   0.676   2.012  1.00 86.29           C  
ATOM    349 HD21 LEU A  26       1.717   0.858   0.998  1.00 86.29           H  
ATOM    350 HD22 LEU A  26       1.653   1.523   2.632  1.00 86.29           H  
ATOM    351 HD23 LEU A  26       1.820  -0.232   2.402  1.00 86.29           H  
ATOM    352  N   PRO A  27       0.265  -2.729  -1.166  1.00 82.19           N  
ATOM    353  CA  PRO A  27       0.024  -4.104  -1.591  1.00 82.19           C  
ATOM    354  HA  PRO A  27      -0.438  -4.126  -2.578  1.00 82.19           H  
ATOM    355  C   PRO A  27      -0.919  -4.853  -0.635  1.00 82.19           C  
ATOM    356  CB  PRO A  27       1.405  -4.757  -1.669  1.00 82.19           C  
ATOM    357  HB2 PRO A  27       1.843  -4.586  -2.652  1.00 82.19           H  
ATOM    358  HB3 PRO A  27       1.365  -5.825  -1.452  1.00 82.19           H  
ATOM    359  O   PRO A  27      -0.944  -4.557   0.589  1.00 82.19           O  
ATOM    360  CG  PRO A  27       2.205  -3.992  -0.619  1.00 82.19           C  
ATOM    361  HG2 PRO A  27       3.274  -4.011  -0.830  1.00 82.19           H  
ATOM    362  HG3 PRO A  27       2.001  -4.406   0.368  1.00 82.19           H  
ATOM    363  CD  PRO A  27       1.637  -2.577  -0.706  1.00 82.19           C  
ATOM    364  HD2 PRO A  27       2.201  -1.999  -1.437  1.00 82.19           H  
ATOM    365  HD3 PRO A  27       1.692  -2.100   0.273  1.00 82.19           H  
ATOM    366  OXT PRO A  27      -1.595  -5.747  -1.173  1.00 82.19           O  
TER     367      PRO A  27                                                       
END   
