# Supplementary material for: δ‐Conotoxin Structure Prediction and Analysis through Large‐Scale Comparative and Deep Learning Modeling Approaches
Source: Adv Sci (Weinh). 2024 Jul 21;11(35):2404786. doi: 10.1002/advs.202404786 (PMC11425241; doi:10.1002/advs.202404786)
Supplement: Supplementary file 2 — Supporting Information [file ADVS-11-2404786-s001.gz › Data/Alphafold_results/SuVIA/ranked_3.pdb]

ATOM      1  N   CYS A   1       4.947  -6.175   2.429  1.00 77.54           N  
ATOM      2  H   CYS A   1       4.594  -6.834   1.750  1.00 77.54           H  
ATOM      3  H2  CYS A   1       5.946  -6.091   2.314  1.00 77.54           H  
ATOM      4  H3  CYS A   1       4.731  -6.492   3.364  1.00 77.54           H  
ATOM      5  CA  CYS A   1       4.343  -4.857   2.198  1.00 77.54           C  
ATOM      6  HA  CYS A   1       3.260  -4.961   2.263  1.00 77.54           H  
ATOM      7  C   CYS A   1       4.694  -4.409   0.780  1.00 77.54           C  
ATOM      8  CB  CYS A   1       4.795  -3.887   3.293  1.00 77.54           C  
ATOM      9  HB2 CYS A   1       4.246  -2.954   3.170  1.00 77.54           H  
ATOM     10  HB3 CYS A   1       4.487  -4.289   4.259  1.00 77.54           H  
ATOM     11  O   CYS A   1       5.769  -4.759   0.301  1.00 77.54           O  
ATOM     12  SG  CYS A   1       6.576  -3.549   3.377  1.00 77.54           S  
ATOM     13  N   ALA A   2       3.790  -3.741   0.072  1.00 82.71           N  
ATOM     14  H   ALA A   2       2.903  -3.513   0.499  1.00 82.71           H  
ATOM     15  CA  ALA A   2       3.994  -3.336  -1.312  1.00 82.71           C  
ATOM     16  HA  ALA A   2       4.638  -4.069  -1.797  1.00 82.71           H  
ATOM     17  C   ALA A   2       4.699  -1.979  -1.415  1.00 82.71           C  
ATOM     18  CB  ALA A   2       2.657  -3.386  -2.033  1.00 82.71           C  
ATOM     19  HB1 ALA A   2       1.933  -2.733  -1.545  1.00 82.71           H  
ATOM     20  HB2 ALA A   2       2.307  -4.418  -2.022  1.00 82.71           H  
ATOM     21  HB3 ALA A   2       2.791  -3.094  -3.074  1.00 82.71           H  
ATOM     22  O   ALA A   2       4.498  -1.090  -0.583  1.00 82.71           O  
ATOM     23  N   GLY A   3       5.560  -1.856  -2.425  1.00 83.66           N  
ATOM     24  H   GLY A   3       5.629  -2.609  -3.094  1.00 83.66           H  
ATOM     25  CA  GLY A   3       6.340  -0.646  -2.670  1.00 83.66           C  
ATOM     26  HA2 GLY A   3       7.138  -0.858  -3.381  1.00 83.66           H  
ATOM     27  HA3 GLY A   3       6.790  -0.314  -1.735  1.00 83.66           H  
ATOM     28  C   GLY A   3       5.481   0.484  -3.230  1.00 83.66           C  
ATOM     29  O   GLY A   3       4.430   0.238  -3.820  1.00 83.66           O  
ATOM     30  N   ILE A   4       5.946   1.722  -3.080  1.00 83.82           N  
ATOM     31  H   ILE A   4       6.819   1.853  -2.590  1.00 83.82           H  
ATOM     32  CA  ILE A   4       5.283   2.919  -3.617  1.00 83.82           C  
ATOM     33  HA  ILE A   4       4.339   3.053  -3.089  1.00 83.82           H  
ATOM     34  C   ILE A   4       4.983   2.732  -5.114  1.00 83.82           C  
ATOM     35  CB  ILE A   4       6.156   4.165  -3.358  1.00 83.82           C  
ATOM     36  HB  ILE A   4       7.120   4.009  -3.843  1.00 83.82           H  
ATOM     37  O   ILE A   4       5.819   2.232  -5.865  1.00 83.82           O  
ATOM     38  CG1 ILE A   4       6.390   4.374  -1.842  1.00 83.82           C  
ATOM     39 HG12 ILE A   4       5.494   4.805  -1.395  1.00 83.82           H  
ATOM     40 HG13 ILE A   4       6.573   3.424  -1.340  1.00 83.82           H  
ATOM     41  CG2 ILE A   4       5.505   5.423  -3.964  1.00 83.82           C  
ATOM     42 HG21 ILE A   4       4.502   5.554  -3.558  1.00 83.82           H  
ATOM     43 HG22 ILE A   4       6.096   6.310  -3.733  1.00 83.82           H  
ATOM     44 HG23 ILE A   4       5.449   5.343  -5.049  1.00 83.82           H  
ATOM     45  CD1 ILE A   4       7.602   5.263  -1.542  1.00 83.82           C  
ATOM     46 HD11 ILE A   4       7.682   5.413  -0.466  1.00 83.82           H  
ATOM     47 HD12 ILE A   4       8.510   4.776  -1.897  1.00 83.82           H  
ATOM     48 HD13 ILE A   4       7.508   6.233  -2.032  1.00 83.82           H  
ATOM     49  N   GLY A   5       3.772   3.095  -5.537  1.00 81.98           N  
ATOM     50  H   GLY A   5       3.154   3.533  -4.868  1.00 81.98           H  
ATOM     51  CA  GLY A   5       3.262   2.886  -6.895  1.00 81.98           C  
ATOM     52  HA2 GLY A   5       2.478   3.617  -7.091  1.00 81.98           H  
ATOM     53  HA3 GLY A   5       4.068   3.049  -7.610  1.00 81.98           H  
ATOM     54  C   GLY A   5       2.680   1.492  -7.156  1.00 81.98           C  
ATOM     55  O   GLY A   5       2.037   1.290  -8.184  1.00 81.98           O  
ATOM     56  N   SER A   6       2.844   0.538  -6.235  1.00 85.55           N  
ATOM     57  H   SER A   6       3.380   0.744  -5.405  1.00 85.55           H  
ATOM     58  CA  SER A   6       2.169  -0.762  -6.333  1.00 85.55           C  
ATOM     59  HA  SER A   6       2.337  -1.175  -7.328  1.00 85.55           H  
ATOM     60  C   SER A   6       0.675  -0.599  -6.107  1.00 85.55           C  
ATOM     61  CB  SER A   6       2.684  -1.761  -5.304  1.00 85.55           C  
ATOM     62  HB2 SER A   6       2.171  -2.713  -5.440  1.00 85.55           H  
ATOM     63  HB3 SER A   6       2.464  -1.377  -4.309  1.00 85.55           H  
ATOM     64  O   SER A   6       0.264   0.157  -5.232  1.00 85.55           O  
ATOM     65  OG  SER A   6       4.073  -1.961  -5.440  1.00 85.55           O  
ATOM     66  HG  SER A   6       4.472  -1.149  -5.119  1.00 85.55           H  
ATOM     67  N   PHE A   7      -0.144  -1.334  -6.855  1.00 81.25           N  
ATOM     68  H   PHE A   7       0.244  -1.948  -7.557  1.00 81.25           H  
ATOM     69  CA  PHE A   7      -1.592  -1.303  -6.675  1.00 81.25           C  
ATOM     70  HA  PHE A   7      -1.923  -0.268  -6.757  1.00 81.25           H  
ATOM     71  C   PHE A   7      -1.989  -1.793  -5.281  1.00 81.25           C  
ATOM     72  CB  PHE A   7      -2.290  -2.104  -7.782  1.00 81.25           C  
ATOM     73  HB2 PHE A   7      -1.565  -2.698  -8.339  1.00 81.25           H  
ATOM     74  HB3 PHE A   7      -2.992  -2.807  -7.334  1.00 81.25           H  
ATOM     75  O   PHE A   7      -1.642  -2.900  -4.870  1.00 81.25           O  
ATOM     76  CG  PHE A   7      -3.053  -1.223  -8.747  1.00 81.25           C  
ATOM     77  CD1 PHE A   7      -4.425  -0.984  -8.544  1.00 81.25           C  
ATOM     78  HD1 PHE A   7      -4.932  -1.421  -7.696  1.00 81.25           H  
ATOM     79  CD2 PHE A   7      -2.390  -0.617  -9.830  1.00 81.25           C  
ATOM     80  HD2 PHE A   7      -1.333  -0.778  -9.978  1.00 81.25           H  
ATOM     81  CE1 PHE A   7      -5.137  -0.161  -9.433  1.00 81.25           C  
ATOM     82  HE1 PHE A   7      -6.189   0.024  -9.272  1.00 81.25           H  
ATOM     83  CE2 PHE A   7      -3.102   0.210 -10.717  1.00 81.25           C  
ATOM     84  HE2 PHE A   7      -2.591   0.680 -11.544  1.00 81.25           H  
ATOM     85  CZ  PHE A   7      -4.476   0.436 -10.520  1.00 81.25           C  
ATOM     86  HZ  PHE A   7      -5.020   1.077 -11.197  1.00 81.25           H  
ATOM     87  N   CYS A   8      -2.760  -0.969  -4.582  1.00 83.17           N  
ATOM     88  H   CYS A   8      -3.031  -0.092  -5.004  1.00 83.17           H  
ATOM     89  CA  CYS A   8      -3.437  -1.333  -3.352  1.00 83.17           C  
ATOM     90  HA  CYS A   8      -3.565  -2.415  -3.320  1.00 83.17           H  
ATOM     91  C   CYS A   8      -4.820  -0.667  -3.405  1.00 83.17           C  
ATOM     92  CB  CYS A   8      -2.582  -0.926  -2.152  1.00 83.17           C  
ATOM     93  HB2 CYS A   8      -2.892  -1.489  -1.271  1.00 83.17           H  
ATOM     94  HB3 CYS A   8      -1.539  -1.167  -2.356  1.00 83.17           H  
ATOM     95  O   CYS A   8      -4.977   0.533  -3.602  1.00 83.17           O  
ATOM     96  SG  CYS A   8      -2.736   0.818  -1.797  1.00 83.17           S  
ATOM     97  N   GLY A   9      -5.877  -1.450  -3.346  1.00 70.29           N  
ATOM     98  H   GLY A   9      -5.762  -2.408  -3.047  1.00 70.29           H  
ATOM     99  CA  GLY A   9      -7.200  -0.943  -3.714  1.00 70.29           C  
ATOM    100  HA2 GLY A   9      -7.527  -0.207  -2.980  1.00 70.29           H  
ATOM    101  HA3 GLY A   9      -7.143  -0.463  -4.691  1.00 70.29           H  
ATOM    102  C   GLY A   9      -8.235  -2.041  -3.792  1.00 70.29           C  
ATOM    103  O   GLY A   9      -9.424  -1.771  -3.674  1.00 70.29           O  
ATOM    104  N   LEU A  10      -7.786  -3.294  -3.893  1.00 67.92           N  
ATOM    105  H   LEU A  10      -6.800  -3.461  -4.035  1.00 67.92           H  
ATOM    106  CA  LEU A  10      -8.616  -4.410  -3.487  1.00 67.92           C  
ATOM    107  HA  LEU A  10      -9.631  -4.205  -3.827  1.00 67.92           H  
ATOM    108  C   LEU A  10      -8.602  -4.502  -1.954  1.00 67.92           C  
ATOM    109  CB  LEU A  10      -8.174  -5.715  -4.157  1.00 67.92           C  
ATOM    110  HB2 LEU A  10      -8.609  -6.531  -3.579  1.00 67.92           H  
ATOM    111  HB3 LEU A  10      -7.090  -5.827  -4.117  1.00 67.92           H  
ATOM    112  O   LEU A  10      -7.526  -4.725  -1.383  1.00 67.92           O  
ATOM    113  CG  LEU A  10      -8.691  -5.816  -5.605  1.00 67.92           C  
ATOM    114  HG  LEU A  10      -9.617  -5.251  -5.713  1.00 67.92           H  
ATOM    115  CD1 LEU A  10      -7.675  -5.287  -6.619  1.00 67.92           C  
ATOM    116 HD11 LEU A  10      -8.068  -5.409  -7.628  1.00 67.92           H  
ATOM    117 HD12 LEU A  10      -6.737  -5.836  -6.533  1.00 67.92           H  
ATOM    118 HD13 LEU A  10      -7.495  -4.226  -6.446  1.00 67.92           H  
ATOM    119  CD2 LEU A  10      -9.011  -7.269  -5.946  1.00 67.92           C  
ATOM    120 HD21 LEU A  10      -9.406  -7.329  -6.960  1.00 67.92           H  
ATOM    121 HD22 LEU A  10      -9.765  -7.655  -5.259  1.00 67.92           H  
ATOM    122 HD23 LEU A  10      -8.111  -7.879  -5.878  1.00 67.92           H  
ATOM    123  N   PRO A  11      -9.758  -4.323  -1.285  1.00 59.16           N  
ATOM    124  CA  PRO A  11      -9.844  -4.477   0.159  1.00 59.16           C  
ATOM    125  HA  PRO A  11      -9.210  -3.737   0.647  1.00 59.16           H  
ATOM    126  C   PRO A  11      -9.370  -5.885   0.543  1.00 59.16           C  
ATOM    127  CB  PRO A  11     -11.310  -4.203   0.524  1.00 59.16           C  
ATOM    128  HB2 PRO A  11     -11.419  -3.154   0.799  1.00 59.16           H  
ATOM    129  HB3 PRO A  11     -11.659  -4.842   1.335  1.00 59.16           H  
ATOM    130  O   PRO A  11      -9.931  -6.880   0.091  1.00 59.16           O  
ATOM    131  CG  PRO A  11     -12.081  -4.464  -0.770  1.00 59.16           C  
ATOM    132  HG2 PRO A  11     -12.317  -5.525  -0.844  1.00 59.16           H  
ATOM    133  HG3 PRO A  11     -12.988  -3.863  -0.831  1.00 59.16           H  
ATOM    134  CD  PRO A  11     -11.080  -4.089  -1.855  1.00 59.16           C  
ATOM    135  HD2 PRO A  11     -11.186  -3.034  -2.109  1.00 59.16           H  
ATOM    136  HD3 PRO A  11     -11.267  -4.713  -2.729  1.00 59.16           H  
ATOM    137  N   GLY A  12      -8.305  -5.950   1.347  1.00 61.79           N  
ATOM    138  H   GLY A  12      -7.870  -5.083   1.631  1.00 61.79           H  
ATOM    139  CA  GLY A  12      -7.763  -7.190   1.911  1.00 61.79           C  
ATOM    140  HA2 GLY A  12      -7.387  -6.975   2.911  1.00 61.79           H  
ATOM    141  HA3 GLY A  12      -8.568  -7.918   2.013  1.00 61.79           H  
ATOM    142  C   GLY A  12      -6.626  -7.871   1.142  1.00 61.79           C  
ATOM    143  O   GLY A  12      -6.226  -8.953   1.560  1.00 61.79           O  
ATOM    144  N   LEU A  13      -6.099  -7.296   0.050  1.00 65.51           N  
ATOM    145  H   LEU A  13      -6.500  -6.432  -0.286  1.00 65.51           H  
ATOM    146  CA  LEU A  13      -5.091  -7.997  -0.765  1.00 65.51           C  
ATOM    147  HA  LEU A  13      -5.030  -9.029  -0.417  1.00 65.51           H  
ATOM    148  C   LEU A  13      -3.652  -7.491  -0.623  1.00 65.51           C  
ATOM    149  CB  LEU A  13      -5.547  -8.043  -2.237  1.00 65.51           C  
ATOM    150  HB2 LEU A  13      -4.893  -7.410  -2.836  1.00 65.51           H  
ATOM    151  HB3 LEU A  13      -6.560  -7.651  -2.335  1.00 65.51           H  
ATOM    152  O   LEU A  13      -2.723  -8.275  -0.808  1.00 65.51           O  
ATOM    153  CG  LEU A  13      -5.517  -9.481  -2.787  1.00 65.51           C  
ATOM    154  HG  LEU A  13      -4.595  -9.975  -2.480  1.00 65.51           H  
ATOM    155  CD1 LEU A  13      -6.719 -10.281  -2.276  1.00 65.51           C  
ATOM    156 HD11 LEU A  13      -6.704 -10.325  -1.187  1.00 65.51           H  
ATOM    157 HD12 LEU A  13      -6.673 -11.300  -2.661  1.00 65.51           H  
ATOM    158 HD13 LEU A  13      -7.650  -9.814  -2.597  1.00 65.51           H  
ATOM    159  CD2 LEU A  13      -5.564  -9.473  -4.314  1.00 65.51           C  
ATOM    160 HD21 LEU A  13      -6.475  -8.981  -4.655  1.00 65.51           H  
ATOM    161 HD22 LEU A  13      -5.545 -10.498  -4.685  1.00 65.51           H  
ATOM    162 HD23 LEU A  13      -4.695  -8.943  -4.703  1.00 65.51           H  
ATOM    163  N   VAL A  14      -3.440  -6.203  -0.341  1.00 68.02           N  
ATOM    164  H   VAL A  14      -4.225  -5.603  -0.129  1.00 68.02           H  
ATOM    165  CA  VAL A  14      -2.092  -5.622  -0.366  1.00 68.02           C  
ATOM    166  HA  VAL A  14      -1.367  -6.398  -0.116  1.00 68.02           H  
ATOM    167  C   VAL A  14      -1.941  -4.513   0.670  1.00 68.02           C  
ATOM    168  CB  VAL A  14      -1.743  -5.101  -1.780  1.00 68.02           C  
ATOM    169  HB  VAL A  14      -2.436  -4.308  -2.060  1.00 68.02           H  
ATOM    170  O   VAL A  14      -2.486  -3.425   0.500  1.00 68.02           O  
ATOM    171  CG1 VAL A  14      -0.323  -4.545  -1.798  1.00 68.02           C  
ATOM    172 HG11 VAL A  14      -0.069  -4.218  -2.806  1.00 68.02           H  
ATOM    173 HG12 VAL A  14       0.369  -5.320  -1.468  1.00 68.02           H  
ATOM    174 HG13 VAL A  14      -0.248  -3.678  -1.140  1.00 68.02           H  
ATOM    175  CG2 VAL A  14      -1.783  -6.184  -2.869  1.00 68.02           C  
ATOM    176 HG21 VAL A  14      -1.147  -7.024  -2.591  1.00 68.02           H  
ATOM    177 HG22 VAL A  14      -1.440  -5.769  -3.817  1.00 68.02           H  
ATOM    178 HG23 VAL A  14      -2.805  -6.534  -3.017  1.00 68.02           H  
ATOM    179  N   ASP A  15      -1.130  -4.777   1.695  1.00 79.69           N  
ATOM    180  H   ASP A  15      -0.846  -5.733   1.858  1.00 79.69           H  
ATOM    181  CA  ASP A  15      -0.647  -3.765   2.636  1.00 79.69           C  
ATOM    182  HA  ASP A  15      -1.431  -3.026   2.800  1.00 79.69           H  
ATOM    183  C   ASP A  15       0.585  -3.048   2.079  1.00 79.69           C  
ATOM    184  CB  ASP A  15      -0.322  -4.399   3.992  1.00 79.69           C  
ATOM    185  HB2 ASP A  15       0.324  -5.265   3.850  1.00 79.69           H  
ATOM    186  HB3 ASP A  15       0.213  -3.674   4.605  1.00 79.69           H  
ATOM    187  O   ASP A  15       1.582  -3.681   1.710  1.00 79.69           O  
ATOM    188  CG  ASP A  15      -1.602  -4.796   4.719  1.00 79.69           C  
ATOM    189  OD1 ASP A  15      -2.374  -3.872   5.052  1.00 79.69           O  
ATOM    190  OD2 ASP A  15      -1.806  -6.020   4.876  1.00 79.69           O  
ATOM    191  N   CYS A  16       0.535  -1.720   2.028  1.00 85.42           N  
ATOM    192  H   CYS A  16      -0.293  -1.269   2.389  1.00 85.42           H  
ATOM    193  CA  CYS A  16       1.646  -0.871   1.599  1.00 85.42           C  
ATOM    194  HA  CYS A  16       2.108  -1.303   0.711  1.00 85.42           H  
ATOM    195  C   CYS A  16       2.708  -0.739   2.684  1.00 85.42           C  
ATOM    196  CB  CYS A  16       1.101   0.509   1.246  1.00 85.42           C  
ATOM    197  HB2 CYS A  16       1.919   1.177   0.980  1.00 85.42           H  
ATOM    198  HB3 CYS A  16       0.585   0.926   2.111  1.00 85.42           H  
ATOM    199  O   CYS A  16       2.375  -0.666   3.860  1.00 85.42           O  
ATOM    200  SG  CYS A  16      -0.042   0.424  -0.128  1.00 85.42           S  
ATOM    201  N   CYS A  17       3.988  -0.633   2.307  1.00 87.93           N  
ATOM    202  H   CYS A  17       4.228  -0.685   1.327  1.00 87.93           H  
ATOM    203  CA  CYS A  17       5.055  -0.412   3.299  1.00 87.93           C  
ATOM    204  HA  CYS A  17       4.965  -1.149   4.096  1.00 87.93           H  
ATOM    205  C   CYS A  17       4.960   0.955   3.992  1.00 87.93           C  
ATOM    206  CB  CYS A  17       6.436  -0.561   2.652  1.00 87.93           C  
ATOM    207  HB2 CYS A  17       7.180  -0.352   3.421  1.00 87.93           H  
ATOM    208  HB3 CYS A  17       6.544   0.206   1.885  1.00 87.93           H  
ATOM    209  O   CYS A  17       5.516   1.123   5.068  1.00 87.93           O  
ATOM    210  SG  CYS A  17       6.850  -2.165   1.915  1.00 87.93           S  
ATOM    211  N   SER A  18       4.269   1.912   3.371  1.00 83.80           N  
ATOM    212  H   SER A  18       3.926   1.730   2.439  1.00 83.80           H  
ATOM    213  CA  SER A  18       4.008   3.238   3.932  1.00 83.80           C  
ATOM    214  HA  SER A  18       4.822   3.517   4.601  1.00 83.80           H  
ATOM    215  C   SER A  18       2.704   3.318   4.738  1.00 83.80           C  
ATOM    216  CB  SER A  18       3.954   4.254   2.791  1.00 83.80           C  
ATOM    217  HB2 SER A  18       3.184   3.943   2.085  1.00 83.80           H  
ATOM    218  HB3 SER A  18       3.687   5.235   3.184  1.00 83.80           H  
ATOM    219  O   SER A  18       2.310   4.419   5.118  1.00 83.80           O  
ATOM    220  OG  SER A  18       5.198   4.358   2.128  1.00 83.80           O  
ATOM    221  HG  SER A  18       5.353   5.305   2.091  1.00 83.80           H  
ATOM    222  N   ASP A  19       1.965   2.208   4.897  1.00 81.51           N  
ATOM    223  H   ASP A  19       2.409   1.317   4.726  1.00 81.51           H  
ATOM    224  CA  ASP A  19       0.605   2.149   5.480  1.00 81.51           C  
ATOM    225  HA  ASP A  19       0.233   1.136   5.325  1.00 81.51           H  
ATOM    226  C   ASP A  19      -0.435   3.066   4.799  1.00 81.51           C  
ATOM    227  CB  ASP A  19       0.666   2.349   7.002  1.00 81.51           C  
ATOM    228  HB2 ASP A  19       1.269   3.223   7.249  1.00 81.51           H  
ATOM    229  HB3 ASP A  19      -0.339   2.528   7.386  1.00 81.51           H  
ATOM    230  O   ASP A  19      -1.586   3.180   5.220  1.00 81.51           O  
ATOM    231  CG  ASP A  19       1.221   1.111   7.702  1.00 81.51           C  
ATOM    232  OD1 ASP A  19       0.403   0.213   7.991  1.00 81.51           O  
ATOM    233  OD2 ASP A  19       2.449   1.070   7.935  1.00 81.51           O  
ATOM    234  N   ARG A  20      -0.052   3.720   3.698  1.00 82.08           N  
ATOM    235  H   ARG A  20       0.926   3.650   3.457  1.00 82.08           H  
ATOM    236  CA  ARG A  20      -0.895   4.621   2.921  1.00 82.08           C  
ATOM    237  HA  ARG A  20      -1.820   4.800   3.471  1.00 82.08           H  
ATOM    238  C   ARG A  20      -1.256   3.992   1.600  1.00 82.08           C  
ATOM    239  CB  ARG A  20      -0.204   5.963   2.714  1.00 82.08           C  
ATOM    240  HB2 ARG A  20       0.810   5.810   2.344  1.00 82.08           H  
ATOM    241  HB3 ARG A  20      -0.766   6.531   1.973  1.00 82.08           H  
ATOM    242  O   ARG A  20      -0.403   3.759   0.743  1.00 82.08           O  
ATOM    243  CG  ARG A  20      -0.174   6.754   4.019  1.00 82.08           C  
ATOM    244  HG2 ARG A  20      -1.184   6.854   4.419  1.00 82.08           H  
ATOM    245  HG3 ARG A  20       0.462   6.255   4.750  1.00 82.08           H  
ATOM    246  CD  ARG A  20       0.387   8.130   3.699  1.00 82.08           C  
ATOM    247  HD2 ARG A  20      -0.240   8.613   2.949  1.00 82.08           H  
ATOM    248  HD3 ARG A  20       1.386   7.996   3.284  1.00 82.08           H  
ATOM    249  NE  ARG A  20       0.453   8.972   4.899  1.00 82.08           N  
ATOM    250  HE  ARG A  20       0.016   8.612   5.736  1.00 82.08           H  
ATOM    251  NH1 ARG A  20       1.822  10.545   3.958  1.00 82.08           N  
ATOM    252 HH11 ARG A  20       2.426  11.350   4.044  1.00 82.08           H  
ATOM    253 HH12 ARG A  20       2.015   9.903   3.203  1.00 82.08           H  
ATOM    254  NH2 ARG A  20       1.136  10.787   6.078  1.00 82.08           N  
ATOM    255 HH21 ARG A  20       1.700  11.623   6.141  1.00 82.08           H  
ATOM    256 HH22 ARG A  20       0.651  10.424   6.886  1.00 82.08           H  
ATOM    257  CZ  ARG A  20       1.131  10.097   4.971  1.00 82.08           C  
ATOM    258  N   CYS A  21      -2.551   3.781   1.444  1.00 81.61           N  
ATOM    259  H   CYS A  21      -3.170   4.001   2.211  1.00 81.61           H  
ATOM    260  CA  CYS A  21      -3.123   3.138   0.288  1.00 81.61           C  
ATOM    261  HA  CYS A  21      -2.347   3.011  -0.467  1.00 81.61           H  
ATOM    262  C   CYS A  21      -4.239   3.994  -0.316  1.00 81.61           C  
ATOM    263  CB  CYS A  21      -3.631   1.768   0.746  1.00 81.61           C  
ATOM    264  HB2 CYS A  21      -2.806   1.188   1.158  1.00 81.61           H  
ATOM    265  HB3 CYS A  21      -4.388   1.899   1.519  1.00 81.61           H  
ATOM    266  O   CYS A  21      -5.241   4.259   0.347  1.00 81.61           O  
ATOM    267  SG  CYS A  21      -4.350   0.863  -0.612  1.00 81.61           S  
ATOM    268  N   PHE A  22      -4.074   4.426  -1.568  1.00 82.76           N  
ATOM    269  H   PHE A  22      -3.216   4.198  -2.050  1.00 82.76           H  
ATOM    270  CA  PHE A  22      -5.094   5.180  -2.301  1.00 82.76           C  
ATOM    271  HA  PHE A  22      -6.074   4.936  -1.891  1.00 82.76           H  
ATOM    272  C   PHE A  22      -5.091   4.752  -3.773  1.00 82.76           C  
ATOM    273  CB  PHE A  22      -4.866   6.688  -2.105  1.00 82.76           C  
ATOM    274  HB2 PHE A  22      -4.147   7.052  -2.839  1.00 82.76           H  
ATOM    275  HB3 PHE A  22      -4.441   6.855  -1.116  1.00 82.76           H  
ATOM    276  O   PHE A  22      -4.525   5.430  -4.628  1.00 82.76           O  
ATOM    277  CG  PHE A  22      -6.120   7.529  -2.192  1.00 82.76           C  
ATOM    278  CD1 PHE A  22      -6.510   8.123  -3.406  1.00 82.76           C  
ATOM    279  HD1 PHE A  22      -5.919   7.967  -4.296  1.00 82.76           H  
ATOM    280  CD2 PHE A  22      -6.892   7.727  -1.033  1.00 82.76           C  
ATOM    281  HD2 PHE A  22      -6.597   7.263  -0.103  1.00 82.76           H  
ATOM    282  CE1 PHE A  22      -7.670   8.919  -3.456  1.00 82.76           C  
ATOM    283  HE1 PHE A  22      -7.970   9.375  -4.388  1.00 82.76           H  
ATOM    284  CE2 PHE A  22      -8.049   8.523  -1.082  1.00 82.76           C  
ATOM    285  HE2 PHE A  22      -8.640   8.671  -0.191  1.00 82.76           H  
ATOM    286  CZ  PHE A  22      -8.437   9.120  -2.294  1.00 82.76           C  
ATOM    287  HZ  PHE A  22      -9.327   9.731  -2.334  1.00 82.76           H  
ATOM    288  N   ILE A  23      -5.658   3.571  -4.060  1.00 85.67           N  
ATOM    289  H   ILE A  23      -6.014   3.039  -3.279  1.00 85.67           H  
ATOM    290  CA  ILE A  23      -5.587   2.843  -5.353  1.00 85.67           C  
ATOM    291  HA  ILE A  23      -6.227   1.965  -5.255  1.00 85.67           H  
ATOM    292  C   ILE A  23      -4.178   2.294  -5.650  1.00 85.67           C  
ATOM    293  CB  ILE A  23      -6.168   3.680  -6.520  1.00 85.67           C  
ATOM    294  HB  ILE A  23      -5.533   4.550  -6.687  1.00 85.67           H  
ATOM    295  O   ILE A  23      -4.019   1.191  -6.179  1.00 85.67           O  
ATOM    296  CG1 ILE A  23      -7.600   4.172  -6.195  1.00 85.67           C  
ATOM    297 HG12 ILE A  23      -8.283   3.324  -6.171  1.00 85.67           H  
ATOM    298 HG13 ILE A  23      -7.620   4.643  -5.212  1.00 85.67           H  
ATOM    299  CG2 ILE A  23      -6.162   2.866  -7.827  1.00 85.67           C  
ATOM    300 HG21 ILE A  23      -6.764   1.966  -7.709  1.00 85.67           H  
ATOM    301 HG22 ILE A  23      -6.556   3.461  -8.651  1.00 85.67           H  
ATOM    302 HG23 ILE A  23      -5.145   2.582  -8.097  1.00 85.67           H  
ATOM    303  CD1 ILE A  23      -8.129   5.223  -7.177  1.00 85.67           C  
ATOM    304 HD11 ILE A  23      -9.075   5.616  -6.805  1.00 85.67           H  
ATOM    305 HD12 ILE A  23      -8.302   4.780  -8.158  1.00 85.67           H  
ATOM    306 HD13 ILE A  23      -7.417   6.043  -7.264  1.00 85.67           H  
ATOM    307  N   VAL A  24      -3.152   3.023  -5.230  1.00 88.24           N  
ATOM    308  H   VAL A  24      -3.361   3.935  -4.850  1.00 88.24           H  
ATOM    309  CA  VAL A  24      -1.754   2.612  -5.200  1.00 88.24           C  
ATOM    310  HA  VAL A  24      -1.710   1.526  -5.283  1.00 88.24           H  
ATOM    311  C   VAL A  24      -1.121   2.989  -3.863  1.00 88.24           C  
ATOM    312  CB  VAL A  24      -0.964   3.214  -6.378  1.00 88.24           C  
ATOM    313  HB  VAL A  24       0.079   2.914  -6.278  1.00 88.24           H  
ATOM    314  O   VAL A  24      -1.602   3.879  -3.154  1.00 88.24           O  
ATOM    315  CG1 VAL A  24      -1.467   2.690  -7.729  1.00 88.24           C  
ATOM    316 HG11 VAL A  24      -0.836   3.079  -8.529  1.00 88.24           H  
ATOM    317 HG12 VAL A  24      -1.408   1.602  -7.750  1.00 88.24           H  
ATOM    318 HG13 VAL A  24      -2.497   3.000  -7.905  1.00 88.24           H  
ATOM    319  CG2 VAL A  24      -1.013   4.749  -6.400  1.00 88.24           C  
ATOM    320 HG21 VAL A  24      -2.038   5.098  -6.525  1.00 88.24           H  
ATOM    321 HG22 VAL A  24      -0.612   5.151  -5.469  1.00 88.24           H  
ATOM    322 HG23 VAL A  24      -0.408   5.123  -7.225  1.00 88.24           H  
ATOM    323  N   CYS A  25      -0.028   2.317  -3.521  1.00 88.61           N  
ATOM    324  H   CYS A  25       0.264   1.546  -4.105  1.00 88.61           H  
ATOM    325  CA  CYS A  25       0.785   2.652  -2.368  1.00 88.61           C  
ATOM    326  HA  CYS A  25       0.137   2.710  -1.493  1.00 88.61           H  
ATOM    327  C   CYS A  25       1.432   4.016  -2.568  1.00 88.61           C  
ATOM    328  CB  CYS A  25       1.837   1.567  -2.140  1.00 88.61           C  
ATOM    329  HB2 CYS A  25       2.431   1.457  -3.047  1.00 88.61           H  
ATOM    330  HB3 CYS A  25       2.497   1.887  -1.333  1.00 88.61           H  
ATOM    331  O   CYS A  25       2.141   4.247  -3.551  1.00 88.61           O  
ATOM    332  SG  CYS A  25       1.144  -0.039  -1.700  1.00 88.61           S  
ATOM    333  N   LEU A  26       1.181   4.909  -1.625  1.00 84.02           N  
ATOM    334  H   LEU A  26       0.651   4.608  -0.819  1.00 84.02           H  
ATOM    335  CA  LEU A  26       1.761   6.246  -1.586  1.00 84.02           C  
ATOM    336  HA  LEU A  26       2.057   6.546  -2.590  1.00 84.02           H  
ATOM    337  C   LEU A  26       3.006   6.250  -0.695  1.00 84.02           C  
ATOM    338  CB  LEU A  26       0.685   7.205  -1.068  1.00 84.02           C  
ATOM    339  HB2 LEU A  26       0.187   6.730  -0.223  1.00 84.02           H  
ATOM    340  HB3 LEU A  26       1.146   8.118  -0.692  1.00 84.02           H  
ATOM    341  O   LEU A  26       3.104   5.379   0.165  1.00 84.02           O  
ATOM    342  CG  LEU A  26      -0.337   7.553  -2.163  1.00 84.02           C  
ATOM    343  HG  LEU A  26      -0.388   6.765  -2.914  1.00 84.02           H  
ATOM    344  CD1 LEU A  26      -1.712   7.703  -1.535  1.00 84.02           C  
ATOM    345 HD11 LEU A  26      -2.064   6.721  -1.216  1.00 84.02           H  
ATOM    346 HD12 LEU A  26      -2.395   8.122  -2.273  1.00 84.02           H  
ATOM    347 HD13 LEU A  26      -1.667   8.375  -0.678  1.00 84.02           H  
ATOM    348  CD2 LEU A  26       0.020   8.871  -2.854  1.00 84.02           C  
ATOM    349 HD21 LEU A  26       1.000   8.786  -3.322  1.00 84.02           H  
ATOM    350 HD22 LEU A  26      -0.715   9.089  -3.629  1.00 84.02           H  
ATOM    351 HD23 LEU A  26       0.032   9.685  -2.129  1.00 84.02           H  
ATOM    352  N   PRO A  27       3.940   7.199  -0.893  1.00 80.54           N  
ATOM    353  CA  PRO A  27       5.040   7.419   0.040  1.00 80.54           C  
ATOM    354  HA  PRO A  27       5.641   6.513   0.116  1.00 80.54           H  
ATOM    355  C   PRO A  27       4.552   7.745   1.457  1.00 80.54           C  
ATOM    356  CB  PRO A  27       5.897   8.536  -0.560  1.00 80.54           C  
ATOM    357  HB2 PRO A  27       6.331   9.174   0.209  1.00 80.54           H  
ATOM    358  HB3 PRO A  27       6.683   8.112  -1.184  1.00 80.54           H  
ATOM    359  O   PRO A  27       3.584   8.534   1.629  1.00 80.54           O  
ATOM    360  CG  PRO A  27       4.912   9.302  -1.438  1.00 80.54           C  
ATOM    361  HG2 PRO A  27       5.412   9.802  -2.268  1.00 80.54           H  
ATOM    362  HG3 PRO A  27       4.371  10.024  -0.828  1.00 80.54           H  
ATOM    363  CD  PRO A  27       3.946   8.225  -1.924  1.00 80.54           C  
ATOM    364  HD2 PRO A  27       4.309   7.801  -2.861  1.00 80.54           H  
ATOM    365  HD3 PRO A  27       2.959   8.663  -2.067  1.00 80.54           H  
ATOM    366  OXT PRO A  27       5.198   7.170   2.356  1.00 80.54           O  
TER     367      PRO A  27                                                       
END   
