# Supplementary material for: δ‐Conotoxin Structure Prediction and Analysis through Large‐Scale Comparative and Deep Learning Modeling Approaches
Source: Adv Sci (Weinh). 2024 Jul 21;11(35):2404786. doi: 10.1002/advs.202404786 (PMC11425241; doi:10.1002/advs.202404786)
Supplement: Supplementary file 2 — Supporting Information [file ADVS-11-2404786-s001.gz › Data/Alphafold_results/SuVIA/ranked_1.pdb]

ATOM      1  N   CYS A   1       3.514  -5.522  -1.282  1.00 76.66           N  
ATOM      2  H   CYS A   1       3.785  -6.010  -2.124  1.00 76.66           H  
ATOM      3  H2  CYS A   1       3.069  -6.161  -0.639  1.00 76.66           H  
ATOM      4  H3  CYS A   1       4.327  -5.123  -0.836  1.00 76.66           H  
ATOM      5  CA  CYS A   1       2.559  -4.455  -1.610  1.00 76.66           C  
ATOM      6  HA  CYS A   1       3.052  -3.737  -2.265  1.00 76.66           H  
ATOM      7  C   CYS A   1       2.187  -3.729  -0.319  1.00 76.66           C  
ATOM      8  CB  CYS A   1       1.359  -5.038  -2.365  1.00 76.66           C  
ATOM      9  HB2 CYS A   1       1.717  -5.481  -3.294  1.00 76.66           H  
ATOM     10  HB3 CYS A   1       0.698  -4.220  -2.651  1.00 76.66           H  
ATOM     11  O   CYS A   1       2.193  -4.348   0.741  1.00 76.66           O  
ATOM     12  SG  CYS A   1       0.414  -6.301  -1.470  1.00 76.66           S  
ATOM     13  N   ALA A   2       1.967  -2.423  -0.373  1.00 83.48           N  
ATOM     14  H   ALA A   2       1.994  -1.964  -1.272  1.00 83.48           H  
ATOM     15  CA  ALA A   2       1.698  -1.585   0.783  1.00 83.48           C  
ATOM     16  HA  ALA A   2       2.265  -1.968   1.632  1.00 83.48           H  
ATOM     17  C   ALA A   2       0.213  -1.619   1.167  1.00 83.48           C  
ATOM     18  CB  ALA A   2       2.232  -0.193   0.474  1.00 83.48           C  
ATOM     19  HB1 ALA A   2       2.003   0.487   1.295  1.00 83.48           H  
ATOM     20  HB2 ALA A   2       1.802   0.182  -0.455  1.00 83.48           H  
ATOM     21  HB3 ALA A   2       3.316  -0.253   0.376  1.00 83.48           H  
ATOM     22  O   ALA A   2      -0.669  -1.686   0.306  1.00 83.48           O  
ATOM     23  N   GLY A   3      -0.047  -1.615   2.476  1.00 86.17           N  
ATOM     24  H   GLY A   3       0.722  -1.499   3.119  1.00 86.17           H  
ATOM     25  CA  GLY A   3      -1.399  -1.672   3.028  1.00 86.17           C  
ATOM     26  HA2 GLY A   3      -1.968  -2.443   2.508  1.00 86.17           H  
ATOM     27  HA3 GLY A   3      -1.354  -1.931   4.085  1.00 86.17           H  
ATOM     28  C   GLY A   3      -2.132  -0.341   2.888  1.00 86.17           C  
ATOM     29  O   GLY A   3      -1.508   0.705   2.723  1.00 86.17           O  
ATOM     30  N   ILE A   4      -3.457  -0.367   2.995  1.00 88.61           N  
ATOM     31  H   ILE A   4      -3.913  -1.256   3.144  1.00 88.61           H  
ATOM     32  CA  ILE A   4      -4.305   0.832   2.941  1.00 88.61           C  
ATOM     33  HA  ILE A   4      -4.220   1.269   1.946  1.00 88.61           H  
ATOM     34  C   ILE A   4      -3.824   1.869   3.971  1.00 88.61           C  
ATOM     35  CB  ILE A   4      -5.777   0.431   3.165  1.00 88.61           C  
ATOM     36  HB  ILE A   4      -5.850  -0.074   4.128  1.00 88.61           H  
ATOM     37  O   ILE A   4      -3.512   1.528   5.110  1.00 88.61           O  
ATOM     38  CG1 ILE A   4      -6.250  -0.538   2.055  1.00 88.61           C  
ATOM     39 HG12 ILE A   4      -5.459  -1.232   1.771  1.00 88.61           H  
ATOM     40 HG13 ILE A   4      -6.500   0.036   1.163  1.00 88.61           H  
ATOM     41  CG2 ILE A   4      -6.683   1.674   3.197  1.00 88.61           C  
ATOM     42 HG21 ILE A   4      -7.732   1.380   3.246  1.00 88.61           H  
ATOM     43 HG22 ILE A   4      -6.525   2.269   2.297  1.00 88.61           H  
ATOM     44 HG23 ILE A   4      -6.467   2.282   4.075  1.00 88.61           H  
ATOM     45  CD1 ILE A   4      -7.445  -1.398   2.484  1.00 88.61           C  
ATOM     46 HD11 ILE A   4      -7.152  -2.048   3.308  1.00 88.61           H  
ATOM     47 HD12 ILE A   4      -8.279  -0.773   2.803  1.00 88.61           H  
ATOM     48 HD13 ILE A   4      -7.765  -2.015   1.644  1.00 88.61           H  
ATOM     49  N   GLY A   5      -3.719   3.131   3.556  1.00 85.42           N  
ATOM     50  H   GLY A   5      -4.023   3.340   2.616  1.00 85.42           H  
ATOM     51  CA  GLY A   5      -3.176   4.235   4.353  1.00 85.42           C  
ATOM     52  HA2 GLY A   5      -3.499   4.120   5.387  1.00 85.42           H  
ATOM     53  HA3 GLY A   5      -3.580   5.173   3.973  1.00 85.42           H  
ATOM     54  C   GLY A   5      -1.647   4.344   4.351  1.00 85.42           C  
ATOM     55  O   GLY A   5      -1.117   5.359   4.798  1.00 85.42           O  
ATOM     56  N   SER A   6      -0.923   3.357   3.816  1.00 86.79           N  
ATOM     57  H   SER A   6      -1.400   2.544   3.452  1.00 86.79           H  
ATOM     58  CA  SER A   6       0.536   3.441   3.673  1.00 86.79           C  
ATOM     59  HA  SER A   6       0.970   3.716   4.635  1.00 86.79           H  
ATOM     60  C   SER A   6       0.909   4.494   2.639  1.00 86.79           C  
ATOM     61  CB  SER A   6       1.151   2.118   3.230  1.00 86.79           C  
ATOM     62  HB2 SER A   6       0.778   1.890   2.231  1.00 86.79           H  
ATOM     63  HB3 SER A   6       2.236   2.215   3.197  1.00 86.79           H  
ATOM     64  O   SER A   6       0.272   4.585   1.591  1.00 86.79           O  
ATOM     65  OG  SER A   6       0.801   1.072   4.109  1.00 86.79           O  
ATOM     66  HG  SER A   6      -0.126   0.896   3.931  1.00 86.79           H  
ATOM     67  N   PHE A   7       1.958   5.267   2.904  1.00 84.04           N  
ATOM     68  H   PHE A   7       2.460   5.138   3.771  1.00 84.04           H  
ATOM     69  CA  PHE A   7       2.437   6.279   1.971  1.00 84.04           C  
ATOM     70  HA  PHE A   7       1.597   6.902   1.664  1.00 84.04           H  
ATOM     71  C   PHE A   7       3.017   5.617   0.719  1.00 84.04           C  
ATOM     72  CB  PHE A   7       3.451   7.178   2.681  1.00 84.04           C  
ATOM     73  HB2 PHE A   7       4.375   6.625   2.851  1.00 84.04           H  
ATOM     74  HB3 PHE A   7       3.053   7.451   3.658  1.00 84.04           H  
ATOM     75  O   PHE A   7       3.996   4.879   0.802  1.00 84.04           O  
ATOM     76  CG  PHE A   7       3.751   8.459   1.935  1.00 84.04           C  
ATOM     77  CD1 PHE A   7       4.934   8.590   1.185  1.00 84.04           C  
ATOM     78  HD1 PHE A   7       5.622   7.761   1.109  1.00 84.04           H  
ATOM     79  CD2 PHE A   7       2.853   9.539   2.022  1.00 84.04           C  
ATOM     80  HD2 PHE A   7       1.943   9.442   2.594  1.00 84.04           H  
ATOM     81  CE1 PHE A   7       5.231   9.809   0.550  1.00 84.04           C  
ATOM     82  HE1 PHE A   7       6.148   9.914  -0.012  1.00 84.04           H  
ATOM     83  CE2 PHE A   7       3.148  10.754   1.380  1.00 84.04           C  
ATOM     84  HE2 PHE A   7       2.469  11.590   1.463  1.00 84.04           H  
ATOM     85  CZ  PHE A   7       4.337  10.890   0.644  1.00 84.04           C  
ATOM     86  HZ  PHE A   7       4.565  11.824   0.153  1.00 84.04           H  
ATOM     87  N   CYS A   8       2.398   5.882  -0.429  1.00 85.66           N  
ATOM     88  H   CYS A   8       1.606   6.509  -0.419  1.00 85.66           H  
ATOM     89  CA  CYS A   8       2.898   5.445  -1.726  1.00 85.66           C  
ATOM     90  HA  CYS A   8       3.663   4.688  -1.554  1.00 85.66           H  
ATOM     91  C   CYS A   8       3.603   6.579  -2.483  1.00 85.66           C  
ATOM     92  CB  CYS A   8       1.771   4.770  -2.507  1.00 85.66           C  
ATOM     93  HB2 CYS A   8       1.373   3.955  -1.902  1.00 85.66           H  
ATOM     94  HB3 CYS A   8       2.188   4.332  -3.413  1.00 85.66           H  
ATOM     95  O   CYS A   8       4.425   6.296  -3.346  1.00 85.66           O  
ATOM     96  SG  CYS A   8       0.419   5.879  -2.954  1.00 85.66           S  
ATOM     97  N   GLY A   9       3.371   7.841  -2.085  1.00 74.44           N  
ATOM     98  H   GLY A   9       2.628   7.972  -1.414  1.00 74.44           H  
ATOM     99  CA  GLY A   9       4.185   9.028  -2.373  1.00 74.44           C  
ATOM    100  HA2 GLY A   9       5.215   8.822  -2.084  1.00 74.44           H  
ATOM    101  HA3 GLY A   9       3.810   9.855  -1.769  1.00 74.44           H  
ATOM    102  C   GLY A   9       4.194   9.498  -3.824  1.00 74.44           C  
ATOM    103  O   GLY A   9       3.811  10.629  -4.103  1.00 74.44           O  
ATOM    104  N   LEU A  10       4.617   8.636  -4.739  1.00 69.74           N  
ATOM    105  H   LEU A  10       4.841   7.704  -4.421  1.00 69.74           H  
ATOM    106  CA  LEU A  10       4.570   8.813  -6.181  1.00 69.74           C  
ATOM    107  HA  LEU A  10       3.854   9.602  -6.412  1.00 69.74           H  
ATOM    108  C   LEU A  10       4.098   7.496  -6.817  1.00 69.74           C  
ATOM    109  CB  LEU A  10       5.961   9.185  -6.733  1.00 69.74           C  
ATOM    110  HB2 LEU A  10       6.742   8.796  -6.080  1.00 69.74           H  
ATOM    111  HB3 LEU A  10       6.073   8.674  -7.689  1.00 69.74           H  
ATOM    112  O   LEU A  10       4.530   6.425  -6.377  1.00 69.74           O  
ATOM    113  CG  LEU A  10       6.185  10.687  -6.988  1.00 69.74           C  
ATOM    114  HG  LEU A  10       5.259  11.144  -7.337  1.00 69.74           H  
ATOM    115  CD1 LEU A  10       6.694  11.441  -5.759  1.00 69.74           C  
ATOM    116 HD11 LEU A  10       6.862  12.488  -6.012  1.00 69.74           H  
ATOM    117 HD12 LEU A  10       7.626  10.999  -5.407  1.00 69.74           H  
ATOM    118 HD13 LEU A  10       5.954  11.400  -4.959  1.00 69.74           H  
ATOM    119  CD2 LEU A  10       7.240  10.860  -8.083  1.00 69.74           C  
ATOM    120 HD21 LEU A  10       8.177  10.395  -7.777  1.00 69.74           H  
ATOM    121 HD22 LEU A  10       6.894  10.393  -9.006  1.00 69.74           H  
ATOM    122 HD23 LEU A  10       7.407  11.920  -8.275  1.00 69.74           H  
ATOM    123  N   PRO A  11       3.275   7.550  -7.880  1.00 63.00           N  
ATOM    124  CA  PRO A  11       2.939   6.357  -8.647  1.00 63.00           C  
ATOM    125  HA  PRO A  11       2.369   5.665  -8.027  1.00 63.00           H  
ATOM    126  C   PRO A  11       4.234   5.672  -9.117  1.00 63.00           C  
ATOM    127  CB  PRO A  11       2.058   6.849  -9.803  1.00 63.00           C  
ATOM    128  HB2 PRO A  11       2.224   6.281 -10.718  1.00 63.00           H  
ATOM    129  HB3 PRO A  11       1.011   6.786  -9.506  1.00 63.00           H  
ATOM    130  O   PRO A  11       5.030   6.271  -9.837  1.00 63.00           O  
ATOM    131  CG  PRO A  11       2.446   8.319  -9.969  1.00 63.00           C  
ATOM    132  HG2 PRO A  11       3.331   8.395 -10.600  1.00 63.00           H  
ATOM    133  HG3 PRO A  11       1.629   8.910 -10.383  1.00 63.00           H  
ATOM    134  CD  PRO A  11       2.793   8.750  -8.548  1.00 63.00           C  
ATOM    135  HD2 PRO A  11       3.551   9.532  -8.583  1.00 63.00           H  
ATOM    136  HD3 PRO A  11       1.898   9.111  -8.041  1.00 63.00           H  
ATOM    137  N   GLY A  12       4.459   4.436  -8.660  1.00 64.53           N  
ATOM    138  H   GLY A  12       3.778   4.028  -8.036  1.00 64.53           H  
ATOM    139  CA  GLY A  12       5.616   3.612  -9.026  1.00 64.53           C  
ATOM    140  HA2 GLY A  12       5.265   2.597  -9.214  1.00 64.53           H  
ATOM    141  HA3 GLY A  12       6.049   3.984  -9.954  1.00 64.53           H  
ATOM    142  C   GLY A  12       6.752   3.512  -7.999  1.00 64.53           C  
ATOM    143  O   GLY A  12       7.663   2.722  -8.223  1.00 64.53           O  
ATOM    144  N   LEU A  13       6.732   4.248  -6.876  1.00 72.43           N  
ATOM    145  H   LEU A  13       5.993   4.923  -6.741  1.00 72.43           H  
ATOM    146  CA  LEU A  13       7.719   4.021  -5.801  1.00 72.43           C  
ATOM    147  HA  LEU A  13       8.667   3.738  -6.258  1.00 72.43           H  
ATOM    148  C   LEU A  13       7.333   2.847  -4.893  1.00 72.43           C  
ATOM    149  CB  LEU A  13       7.932   5.295  -4.955  1.00 72.43           C  
ATOM    150  HB2 LEU A  13       7.788   5.040  -3.904  1.00 72.43           H  
ATOM    151  HB3 LEU A  13       7.187   6.053  -5.197  1.00 72.43           H  
ATOM    152  O   LEU A  13       8.197   2.137  -4.383  1.00 72.43           O  
ATOM    153  CG  LEU A  13       9.350   5.869  -5.117  1.00 72.43           C  
ATOM    154  HG  LEU A  13      10.067   5.059  -5.256  1.00 72.43           H  
ATOM    155  CD1 LEU A  13       9.417   6.810  -6.319  1.00 72.43           C  
ATOM    156 HD11 LEU A  13      10.441   7.156  -6.459  1.00 72.43           H  
ATOM    157 HD12 LEU A  13       9.102   6.275  -7.215  1.00 72.43           H  
ATOM    158 HD13 LEU A  13       8.762   7.668  -6.164  1.00 72.43           H  
ATOM    159  CD2 LEU A  13       9.774   6.641  -3.868  1.00 72.43           C  
ATOM    160 HD21 LEU A  13       9.074   7.456  -3.680  1.00 72.43           H  
ATOM    161 HD22 LEU A  13       9.785   5.969  -3.011  1.00 72.43           H  
ATOM    162 HD23 LEU A  13      10.776   7.046  -4.010  1.00 72.43           H  
ATOM    163  N   VAL A  14       6.033   2.684  -4.654  1.00 74.68           N  
ATOM    164  H   VAL A  14       5.384   3.312  -5.107  1.00 74.68           H  
ATOM    165  CA  VAL A  14       5.485   1.673  -3.754  1.00 74.68           C  
ATOM    166  HA  VAL A  14       6.186   0.843  -3.668  1.00 74.68           H  
ATOM    167  C   VAL A  14       4.180   1.151  -4.336  1.00 74.68           C  
ATOM    168  CB  VAL A  14       5.249   2.266  -2.352  1.00 74.68           C  
ATOM    169  HB  VAL A  14       4.571   3.113  -2.456  1.00 74.68           H  
ATOM    170  O   VAL A  14       3.203   1.891  -4.463  1.00 74.68           O  
ATOM    171  CG1 VAL A  14       4.604   1.251  -1.407  1.00 74.68           C  
ATOM    172 HG11 VAL A  14       3.629   0.954  -1.792  1.00 74.68           H  
ATOM    173 HG12 VAL A  14       4.459   1.711  -0.430  1.00 74.68           H  
ATOM    174 HG13 VAL A  14       5.243   0.373  -1.309  1.00 74.68           H  
ATOM    175  CG2 VAL A  14       6.535   2.756  -1.674  1.00 74.68           C  
ATOM    176 HG21 VAL A  14       6.315   3.114  -0.668  1.00 74.68           H  
ATOM    177 HG22 VAL A  14       7.266   1.949  -1.627  1.00 74.68           H  
ATOM    178 HG23 VAL A  14       6.959   3.588  -2.237  1.00 74.68           H  
ATOM    179  N   ASP A  15       4.152  -0.142  -4.639  1.00 82.46           N  
ATOM    180  H   ASP A  15       5.021  -0.656  -4.691  1.00 82.46           H  
ATOM    181  CA  ASP A  15       2.947  -0.814  -5.110  1.00 82.46           C  
ATOM    182  HA  ASP A  15       2.463  -0.187  -5.859  1.00 82.46           H  
ATOM    183  C   ASP A  15       1.978  -1.048  -3.955  1.00 82.46           C  
ATOM    184  CB  ASP A  15       3.305  -2.135  -5.790  1.00 82.46           C  
ATOM    185  HB2 ASP A  15       3.806  -2.792  -5.079  1.00 82.46           H  
ATOM    186  HB3 ASP A  15       2.392  -2.626  -6.125  1.00 82.46           H  
ATOM    187  O   ASP A  15       2.286  -1.766  -2.998  1.00 82.46           O  
ATOM    188  CG  ASP A  15       4.207  -1.874  -6.989  1.00 82.46           C  
ATOM    189  OD1 ASP A  15       3.696  -1.303  -7.974  1.00 82.46           O  
ATOM    190  OD2 ASP A  15       5.408  -2.194  -6.853  1.00 82.46           O  
ATOM    191  N   CYS A  16       0.793  -0.457  -4.044  1.00 85.77           N  
ATOM    192  H   CYS A  16       0.613   0.113  -4.859  1.00 85.77           H  
ATOM    193  CA  CYS A  16      -0.308  -0.704  -3.120  1.00 85.77           C  
ATOM    194  HA  CYS A  16       0.073  -0.706  -2.098  1.00 85.77           H  
ATOM    195  C   CYS A  16      -0.950  -2.062  -3.403  1.00 85.77           C  
ATOM    196  CB  CYS A  16      -1.323   0.427  -3.263  1.00 85.77           C  
ATOM    197  HB2 CYS A  16      -2.186   0.227  -2.627  1.00 85.77           H  
ATOM    198  HB3 CYS A  16      -1.667   0.467  -4.297  1.00 85.77           H  
ATOM    199  O   CYS A  16      -1.094  -2.438  -4.559  1.00 85.77           O  
ATOM    200  SG  CYS A  16      -0.633   2.034  -2.815  1.00 85.77           S  
ATOM    201  N   CYS A  17      -1.392  -2.788  -2.371  1.00 88.76           N  
ATOM    202  H   CYS A  17      -1.262  -2.451  -1.428  1.00 88.76           H  
ATOM    203  CA  CYS A  17      -2.058  -4.084  -2.587  1.00 88.76           C  
ATOM    204  HA  CYS A  17      -1.424  -4.704  -3.221  1.00 88.76           H  
ATOM    205  C   CYS A  17      -3.403  -3.966  -3.325  1.00 88.76           C  
ATOM    206  CB  CYS A  17      -2.264  -4.809  -1.252  1.00 88.76           C  
ATOM    207  HB2 CYS A  17      -2.942  -4.215  -0.640  1.00 88.76           H  
ATOM    208  HB3 CYS A  17      -2.767  -5.752  -1.466  1.00 88.76           H  
ATOM    209  O   CYS A  17      -3.878  -4.961  -3.855  1.00 88.76           O  
ATOM    210  SG  CYS A  17      -0.788  -5.185  -0.266  1.00 88.76           S  
ATOM    211  N   SER A  18      -4.003  -2.772  -3.339  1.00 85.05           N  
ATOM    212  H   SER A  18      -3.603  -2.029  -2.783  1.00 85.05           H  
ATOM    213  CA  SER A  18      -5.221  -2.456  -4.096  1.00 85.05           C  
ATOM    214  HA  SER A  18      -5.780  -3.374  -4.280  1.00 85.05           H  
ATOM    215  C   SER A  18      -4.943  -1.817  -5.466  1.00 85.05           C  
ATOM    216  CB  SER A  18      -6.115  -1.503  -3.293  1.00 85.05           C  
ATOM    217  HB2 SER A  18      -5.615  -0.538  -3.207  1.00 85.05           H  
ATOM    218  HB3 SER A  18      -7.048  -1.357  -3.837  1.00 85.05           H  
ATOM    219  O   SER A  18      -5.875  -1.321  -6.098  1.00 85.05           O  
ATOM    220  OG  SER A  18      -6.432  -1.985  -2.002  1.00 85.05           O  
ATOM    221  HG  SER A  18      -7.340  -1.703  -1.872  1.00 85.05           H  
ATOM    222  N   ASP A  19      -3.670  -1.688  -5.871  1.00 81.76           N  
ATOM    223  H   ASP A  19      -2.976  -2.249  -5.398  1.00 81.76           H  
ATOM    224  CA  ASP A  19      -3.220  -1.033  -7.118  1.00 81.76           C  
ATOM    225  HA  ASP A  19      -2.130  -1.046  -7.100  1.00 81.76           H  
ATOM    226  C   ASP A  19      -3.624   0.451  -7.257  1.00 81.76           C  
ATOM    227  CB  ASP A  19      -3.629  -1.873  -8.336  1.00 81.76           C  
ATOM    228  HB2 ASP A  19      -3.175  -1.450  -9.231  1.00 81.76           H  
ATOM    229  HB3 ASP A  19      -4.711  -1.836  -8.464  1.00 81.76           H  
ATOM    230  O   ASP A  19      -3.436   1.089  -8.293  1.00 81.76           O  
ATOM    231  CG  ASP A  19      -3.178  -3.327  -8.190  1.00 81.76           C  
ATOM    232  OD1 ASP A  19      -1.997  -3.591  -8.500  1.00 81.76           O  
ATOM    233  OD2 ASP A  19      -4.012  -4.150  -7.754  1.00 81.76           O  
ATOM    234  N   ARG A  20      -4.171   1.037  -6.188  1.00 82.84           N  
ATOM    235  H   ARG A  20      -4.380   0.427  -5.411  1.00 82.84           H  
ATOM    236  CA  ARG A  20      -4.639   2.422  -6.132  1.00 82.84           C  
ATOM    237  HA  ARG A  20      -4.585   2.859  -7.129  1.00 82.84           H  
ATOM    238  C   ARG A  20      -3.751   3.245  -5.216  1.00 82.84           C  
ATOM    239  CB  ARG A  20      -6.103   2.446  -5.685  1.00 82.84           C  
ATOM    240  HB2 ARG A  20      -6.377   3.470  -5.430  1.00 82.84           H  
ATOM    241  HB3 ARG A  20      -6.225   1.820  -4.801  1.00 82.84           H  
ATOM    242  O   ARG A  20      -3.783   3.099  -3.994  1.00 82.84           O  
ATOM    243  CG  ARG A  20      -7.033   1.968  -6.803  1.00 82.84           C  
ATOM    244  HG2 ARG A  20      -6.721   0.991  -7.173  1.00 82.84           H  
ATOM    245  HG3 ARG A  20      -7.008   2.687  -7.622  1.00 82.84           H  
ATOM    246  CD  ARG A  20      -8.449   1.863  -6.245  1.00 82.84           C  
ATOM    247  HD2 ARG A  20      -8.477   1.048  -5.521  1.00 82.84           H  
ATOM    248  HD3 ARG A  20      -8.698   2.789  -5.728  1.00 82.84           H  
ATOM    249  NE  ARG A  20      -9.429   1.620  -7.316  1.00 82.84           N  
ATOM    250  HE  ARG A  20      -9.060   1.473  -8.245  1.00 82.84           H  
ATOM    251  NH1 ARG A  20     -11.242   1.541  -5.921  1.00 82.84           N  
ATOM    252 HH11 ARG A  20     -12.221   1.362  -5.751  1.00 82.84           H  
ATOM    253 HH12 ARG A  20     -10.616   1.516  -5.129  1.00 82.84           H  
ATOM    254  NH2 ARG A  20     -11.524   1.324  -8.138  1.00 82.84           N  
ATOM    255 HH21 ARG A  20     -11.133   1.239  -9.066  1.00 82.84           H  
ATOM    256 HH22 ARG A  20     -12.512   1.193  -7.978  1.00 82.84           H  
ATOM    257  CZ  ARG A  20     -10.726   1.498  -7.121  1.00 82.84           C  
ATOM    258  N   CYS A  21      -2.995   4.149  -5.827  1.00 84.72           N  
ATOM    259  H   CYS A  21      -3.023   4.181  -6.836  1.00 84.72           H  
ATOM    260  CA  CYS A  21      -2.106   5.089  -5.158  1.00 84.72           C  
ATOM    261  HA  CYS A  21      -2.228   5.022  -4.077  1.00 84.72           H  
ATOM    262  C   CYS A  21      -2.436   6.519  -5.604  1.00 84.72           C  
ATOM    263  CB  CYS A  21      -0.659   4.719  -5.507  1.00 84.72           C  
ATOM    264  HB2 CYS A  21      -0.415   3.749  -5.073  1.00 84.72           H  
ATOM    265  HB3 CYS A  21      -0.573   4.632  -6.590  1.00 84.72           H  
ATOM    266  O   CYS A  21      -2.382   6.818  -6.794  1.00 84.72           O  
ATOM    267  SG  CYS A  21       0.561   5.934  -4.958  1.00 84.72           S  
ATOM    268  N   PHE A  22      -2.763   7.400  -4.655  1.00 82.92           N  
ATOM    269  H   PHE A  22      -2.838   7.060  -3.707  1.00 82.92           H  
ATOM    270  CA  PHE A  22      -2.905   8.843  -4.918  1.00 82.92           C  
ATOM    271  HA  PHE A  22      -2.763   9.036  -5.981  1.00 82.92           H  
ATOM    272  C   PHE A  22      -1.816   9.647  -4.193  1.00 82.92           C  
ATOM    273  CB  PHE A  22      -4.332   9.287  -4.559  1.00 82.92           C  
ATOM    274  HB2 PHE A  22      -4.461   9.246  -3.477  1.00 82.92           H  
ATOM    275  HB3 PHE A  22      -5.029   8.575  -5.002  1.00 82.92           H  
ATOM    276  O   PHE A  22      -1.181  10.508  -4.785  1.00 82.92           O  
ATOM    277  CG  PHE A  22      -4.718  10.665  -5.066  1.00 82.92           C  
ATOM    278  CD1 PHE A  22      -4.744  11.770  -4.194  1.00 82.92           C  
ATOM    279  HD1 PHE A  22      -4.474  11.649  -3.156  1.00 82.92           H  
ATOM    280  CD2 PHE A  22      -5.068  10.838  -6.419  1.00 82.92           C  
ATOM    281  HD2 PHE A  22      -5.045   9.996  -7.094  1.00 82.92           H  
ATOM    282  CE1 PHE A  22      -5.111  13.041  -4.674  1.00 82.92           C  
ATOM    283  HE1 PHE A  22      -5.120  13.889  -4.006  1.00 82.92           H  
ATOM    284  CE2 PHE A  22      -5.438  12.108  -6.899  1.00 82.92           C  
ATOM    285  HE2 PHE A  22      -5.697  12.237  -7.939  1.00 82.92           H  
ATOM    286  CZ  PHE A  22      -5.458  13.210  -6.026  1.00 82.92           C  
ATOM    287  HZ  PHE A  22      -5.735  14.186  -6.396  1.00 82.92           H  
ATOM    288  N   ILE A  23      -1.569   9.304  -2.924  1.00 87.83           N  
ATOM    289  H   ILE A  23      -2.112   8.522  -2.586  1.00 87.83           H  
ATOM    290  CA  ILE A  23      -0.471   9.769  -2.044  1.00 87.83           C  
ATOM    291  HA  ILE A  23       0.441   9.905  -2.626  1.00 87.83           H  
ATOM    292  C   ILE A  23      -0.231   8.678  -0.993  1.00 87.83           C  
ATOM    293  CB  ILE A  23      -0.838  11.097  -1.326  1.00 87.83           C  
ATOM    294  HB  ILE A  23      -1.766  10.943  -0.774  1.00 87.83           H  
ATOM    295  O   ILE A  23       0.897   8.320  -0.654  1.00 87.83           O  
ATOM    296  CG1 ILE A  23      -1.075  12.251  -2.327  1.00 87.83           C  
ATOM    297 HG12 ILE A  23      -0.192  12.380  -2.954  1.00 87.83           H  
ATOM    298 HG13 ILE A  23      -1.922  11.991  -2.963  1.00 87.83           H  
ATOM    299  CG2 ILE A  23       0.251  11.484  -0.306  1.00 87.83           C  
ATOM    300 HG21 ILE A  23       1.199  11.634  -0.823  1.00 87.83           H  
ATOM    301 HG22 ILE A  23      -0.020  12.399   0.221  1.00 87.83           H  
ATOM    302 HG23 ILE A  23       0.372  10.710   0.451  1.00 87.83           H  
ATOM    303  CD1 ILE A  23      -1.450  13.600  -1.710  1.00 87.83           C  
ATOM    304 HD11 ILE A  23      -0.590  14.043  -1.208  1.00 87.83           H  
ATOM    305 HD12 ILE A  23      -1.770  14.278  -2.501  1.00 87.83           H  
ATOM    306 HD13 ILE A  23      -2.268  13.471  -1.000  1.00 87.83           H  
ATOM    307  N   VAL A  24      -1.337   8.108  -0.519  1.00 88.65           N  
ATOM    308  H   VAL A  24      -2.225   8.493  -0.808  1.00 88.65           H  
ATOM    309  CA  VAL A  24      -1.397   6.874   0.251  1.00 88.65           C  
ATOM    310  HA  VAL A  24      -0.381   6.518   0.419  1.00 88.65           H  
ATOM    311  C   VAL A  24      -2.128   5.798  -0.545  1.00 88.65           C  
ATOM    312  CB  VAL A  24      -2.053   7.100   1.626  1.00 88.65           C  
ATOM    313  HB  VAL A  24      -2.093   6.143   2.147  1.00 88.65           H  
ATOM    314  O   VAL A  24      -2.866   6.103  -1.490  1.00 88.65           O  
ATOM    315  CG1 VAL A  24      -1.227   8.067   2.482  1.00 88.65           C  
ATOM    316 HG11 VAL A  24      -1.171   9.051   2.017  1.00 88.65           H  
ATOM    317 HG12 VAL A  24      -0.222   7.669   2.620  1.00 88.65           H  
ATOM    318 HG13 VAL A  24      -1.686   8.162   3.466  1.00 88.65           H  
ATOM    319  CG2 VAL A  24      -3.487   7.638   1.518  1.00 88.65           C  
ATOM    320 HG21 VAL A  24      -4.105   6.949   0.941  1.00 88.65           H  
ATOM    321 HG22 VAL A  24      -3.498   8.620   1.045  1.00 88.65           H  
ATOM    322 HG23 VAL A  24      -3.916   7.724   2.516  1.00 88.65           H  
ATOM    323  N   CYS A  25      -1.929   4.548  -0.149  1.00 89.61           N  
ATOM    324  H   CYS A  25      -1.240   4.375   0.568  1.00 89.61           H  
ATOM    325  CA  CYS A  25      -2.667   3.415  -0.674  1.00 89.61           C  
ATOM    326  HA  CYS A  25      -2.617   3.445  -1.763  1.00 89.61           H  
ATOM    327  C   CYS A  25      -4.132   3.501  -0.274  1.00 89.61           C  
ATOM    328  CB  CYS A  25      -2.027   2.125  -0.177  1.00 89.61           C  
ATOM    329  HB2 CYS A  25      -1.996   2.152   0.913  1.00 89.61           H  
ATOM    330  HB3 CYS A  25      -2.644   1.281  -0.485  1.00 89.61           H  
ATOM    331  O   CYS A  25      -4.467   3.622   0.906  1.00 89.61           O  
ATOM    332  SG  CYS A  25      -0.357   1.877  -0.808  1.00 89.61           S  
ATOM    333  N   LEU A  26      -4.998   3.447  -1.273  1.00 85.80           N  
ATOM    334  H   LEU A  26      -4.645   3.278  -2.203  1.00 85.80           H  
ATOM    335  CA  LEU A  26      -6.443   3.478  -1.097  1.00 85.80           C  
ATOM    336  HA  LEU A  26      -6.679   3.964  -0.151  1.00 85.80           H  
ATOM    337  C   LEU A  26      -6.991   2.047  -1.052  1.00 85.80           C  
ATOM    338  CB  LEU A  26      -7.036   4.312  -2.239  1.00 85.80           C  
ATOM    339  HB2 LEU A  26      -8.113   4.154  -2.297  1.00 85.80           H  
ATOM    340  HB3 LEU A  26      -6.609   3.952  -3.175  1.00 85.80           H  
ATOM    341  O   LEU A  26      -6.340   1.151  -1.590  1.00 85.80           O  
ATOM    342  CG  LEU A  26      -6.733   5.814  -2.061  1.00 85.80           C  
ATOM    343  HG  LEU A  26      -5.865   5.957  -1.418  1.00 85.80           H  
ATOM    344  CD1 LEU A  26      -6.420   6.460  -3.407  1.00 85.80           C  
ATOM    345 HD11 LEU A  26      -5.515   6.015  -3.820  1.00 85.80           H  
ATOM    346 HD12 LEU A  26      -6.260   7.528  -3.264  1.00 85.80           H  
ATOM    347 HD13 LEU A  26      -7.249   6.308  -4.098  1.00 85.80           H  
ATOM    348  CD2 LEU A  26      -7.922   6.540  -1.430  1.00 85.80           C  
ATOM    349 HD21 LEU A  26      -7.676   7.593  -1.287  1.00 85.80           H  
ATOM    350 HD22 LEU A  26      -8.797   6.459  -2.075  1.00 85.80           H  
ATOM    351 HD23 LEU A  26      -8.146   6.097  -0.460  1.00 85.80           H  
ATOM    352  N   PRO A  27      -8.148   1.826  -0.402  1.00 84.19           N  
ATOM    353  CA  PRO A  27      -8.855   0.553  -0.475  1.00 84.19           C  
ATOM    354  HA  PRO A  27      -8.209  -0.250  -0.120  1.00 84.19           H  
ATOM    355  C   PRO A  27      -9.250   0.182  -1.910  1.00 84.19           C  
ATOM    356  CB  PRO A  27     -10.049   0.675   0.474  1.00 84.19           C  
ATOM    357  HB2 PRO A  27     -10.917   0.125   0.111  1.00 84.19           H  
ATOM    358  HB3 PRO A  27      -9.767   0.325   1.467  1.00 84.19           H  
ATOM    359  O   PRO A  27      -9.676   1.066  -2.701  1.00 84.19           O  
ATOM    360  CG  PRO A  27     -10.312   2.177   0.526  1.00 84.19           C  
ATOM    361  HG2 PRO A  27     -10.943   2.462  -0.315  1.00 84.19           H  
ATOM    362  HG3 PRO A  27     -10.771   2.476   1.468  1.00 84.19           H  
ATOM    363  CD  PRO A  27      -8.928   2.797   0.350  1.00 84.19           C  
ATOM    364  HD2 PRO A  27      -9.018   3.743  -0.183  1.00 84.19           H  
ATOM    365  HD3 PRO A  27      -8.472   2.957   1.327  1.00 84.19           H  
ATOM    366  OXT PRO A  27      -9.094  -1.025  -2.179  1.00 84.19           O  
TER     367      PRO A  27                                                       
END   
