# Supplementary material for: δ‐Conotoxin Structure Prediction and Analysis through Large‐Scale Comparative and Deep Learning Modeling Approaches
Source: Adv Sci (Weinh). 2024 Jul 21;11(35):2404786. doi: 10.1002/advs.202404786 (PMC11425241; doi:10.1002/advs.202404786)
Supplement: Supplementary file 2 — Supporting Information [file ADVS-11-2404786-s001.gz › Data/Alphafold_results/SuVIA/ranked_0.pdb]

ATOM      1  N   CYS A   1      -0.352   5.476   7.154  1.00 79.82           N  
ATOM      2  H   CYS A   1       0.582   5.656   7.493  1.00 79.82           H  
ATOM      3  H2  CYS A   1      -0.984   5.352   7.932  1.00 79.82           H  
ATOM      4  H3  CYS A   1      -0.673   6.251   6.592  1.00 79.82           H  
ATOM      5  CA  CYS A   1      -0.363   4.246   6.350  1.00 79.82           C  
ATOM      6  HA  CYS A   1       0.273   4.393   5.477  1.00 79.82           H  
ATOM      7  C   CYS A   1      -1.787   4.001   5.856  1.00 79.82           C  
ATOM      8  CB  CYS A   1       0.213   3.085   7.167  1.00 79.82           C  
ATOM      9  HB2 CYS A   1       1.249   3.315   7.414  1.00 79.82           H  
ATOM     10  HB3 CYS A   1       0.239   2.196   6.536  1.00 79.82           H  
ATOM     11  O   CYS A   1      -2.731   4.388   6.538  1.00 79.82           O  
ATOM     12  SG  CYS A   1      -0.660   2.711   8.715  1.00 79.82           S  
ATOM     13  N   ALA A   2      -1.958   3.456   4.658  1.00 84.72           N  
ATOM     14  H   ALA A   2      -1.141   3.175   4.135  1.00 84.72           H  
ATOM     15  CA  ALA A   2      -3.251   3.208   4.037  1.00 84.72           C  
ATOM     16  HA  ALA A   2      -3.924   4.028   4.289  1.00 84.72           H  
ATOM     17  C   ALA A   2      -3.881   1.909   4.566  1.00 84.72           C  
ATOM     18  CB  ALA A   2      -3.042   3.237   2.524  1.00 84.72           C  
ATOM     19  HB1 ALA A   2      -2.254   2.540   2.237  1.00 84.72           H  
ATOM     20  HB2 ALA A   2      -2.751   4.244   2.225  1.00 84.72           H  
ATOM     21  HB3 ALA A   2      -3.969   2.984   2.011  1.00 84.72           H  
ATOM     22  O   ALA A   2      -3.188   0.912   4.789  1.00 84.72           O  
ATOM     23  N   GLY A   3      -5.194   1.944   4.808  1.00 86.83           N  
ATOM     24  H   GLY A   3      -5.707   2.775   4.553  1.00 86.83           H  
ATOM     25  CA  GLY A   3      -5.949   0.807   5.336  1.00 86.83           C  
ATOM     26  HA2 GLY A   3      -6.923   1.146   5.689  1.00 86.83           H  
ATOM     27  HA3 GLY A   3      -5.410   0.377   6.181  1.00 86.83           H  
ATOM     28  C   GLY A   3      -6.169  -0.283   4.287  1.00 86.83           C  
ATOM     29  O   GLY A   3      -6.069  -0.024   3.089  1.00 86.83           O  
ATOM     30  N   ILE A   4      -6.506  -1.493   4.725  1.00 88.34           N  
ATOM     31  H   ILE A   4      -6.586  -1.644   5.720  1.00 88.34           H  
ATOM     32  CA  ILE A   4      -6.795  -2.633   3.840  1.00 88.34           C  
ATOM     33  HA  ILE A   4      -5.885  -2.876   3.291  1.00 88.34           H  
ATOM     34  C   ILE A   4      -7.888  -2.253   2.825  1.00 88.34           C  
ATOM     35  CB  ILE A   4      -7.191  -3.868   4.678  1.00 88.34           C  
ATOM     36  HB  ILE A   4      -8.074  -3.613   5.264  1.00 88.34           H  
ATOM     37  O   ILE A   4      -8.893  -1.645   3.183  1.00 88.34           O  
ATOM     38  CG1 ILE A   4      -6.050  -4.269   5.646  1.00 88.34           C  
ATOM     39 HG12 ILE A   4      -5.266  -4.779   5.086  1.00 88.34           H  
ATOM     40 HG13 ILE A   4      -5.598  -3.389   6.102  1.00 88.34           H  
ATOM     41  CG2 ILE A   4      -7.538  -5.055   3.759  1.00 88.34           C  
ATOM     42 HG21 ILE A   4      -6.702  -5.262   3.090  1.00 88.34           H  
ATOM     43 HG22 ILE A   4      -7.749  -5.949   4.346  1.00 88.34           H  
ATOM     44 HG23 ILE A   4      -8.428  -4.835   3.169  1.00 88.34           H  
ATOM     45  CD1 ILE A   4      -6.524  -5.158   6.802  1.00 88.34           C  
ATOM     46 HD11 ILE A   4      -7.231  -4.607   7.422  1.00 88.34           H  
ATOM     47 HD12 ILE A   4      -7.007  -6.062   6.430  1.00 88.34           H  
ATOM     48 HD13 ILE A   4      -5.665  -5.442   7.411  1.00 88.34           H  
ATOM     49  N   GLY A   5      -7.672  -2.578   1.549  1.00 85.68           N  
ATOM     50  H   GLY A   5      -6.841  -3.112   1.338  1.00 85.68           H  
ATOM     51  CA  GLY A   5      -8.542  -2.198   0.432  1.00 85.68           C  
ATOM     52  HA2 GLY A   5      -8.401  -2.914  -0.379  1.00 85.68           H  
ATOM     53  HA3 GLY A   5      -9.582  -2.250   0.753  1.00 85.68           H  
ATOM     54  C   GLY A   5      -8.297  -0.794  -0.134  1.00 85.68           C  
ATOM     55  O   GLY A   5      -8.845  -0.465  -1.184  1.00 85.68           O  
ATOM     56  N   SER A   6      -7.453   0.027   0.500  1.00 89.01           N  
ATOM     57  H   SER A   6      -7.026  -0.282   1.362  1.00 89.01           H  
ATOM     58  CA  SER A   6      -7.075   1.337  -0.047  1.00 89.01           C  
ATOM     59  HA  SER A   6      -7.981   1.879  -0.318  1.00 89.01           H  
ATOM     60  C   SER A   6      -6.206   1.174  -1.287  1.00 89.01           C  
ATOM     61  CB  SER A   6      -6.295   2.175   0.960  1.00 89.01           C  
ATOM     62  HB2 SER A   6      -5.362   1.657   1.181  1.00 89.01           H  
ATOM     63  HB3 SER A   6      -6.073   3.150   0.528  1.00 89.01           H  
ATOM     64  O   SER A   6      -5.336   0.305  -1.324  1.00 89.01           O  
ATOM     65  OG  SER A   6      -7.024   2.350   2.154  1.00 89.01           O  
ATOM     66  HG  SER A   6      -6.985   1.499   2.597  1.00 89.01           H  
ATOM     67  N   PHE A   7      -6.403   2.028  -2.288  1.00 85.86           N  
ATOM     68  H   PHE A   7      -7.113   2.741  -2.197  1.00 85.86           H  
ATOM     69  CA  PHE A   7      -5.608   1.996  -3.510  1.00 85.86           C  
ATOM     70  HA  PHE A   7      -5.567   0.968  -3.869  1.00 85.86           H  
ATOM     71  C   PHE A   7      -4.177   2.459  -3.227  1.00 85.86           C  
ATOM     72  CB  PHE A   7      -6.296   2.840  -4.587  1.00 85.86           C  
ATOM     73  HB2 PHE A   7      -7.370   2.659  -4.543  1.00 85.86           H  
ATOM     74  HB3 PHE A   7      -6.138   3.899  -4.385  1.00 85.86           H  
ATOM     75  O   PHE A   7      -3.960   3.599  -2.822  1.00 85.86           O  
ATOM     76  CG  PHE A   7      -5.837   2.505  -5.990  1.00 85.86           C  
ATOM     77  CD1 PHE A   7      -4.884   3.306  -6.646  1.00 85.86           C  
ATOM     78  HD1 PHE A   7      -4.460   4.164  -6.146  1.00 85.86           H  
ATOM     79  CD2 PHE A   7      -6.379   1.382  -6.643  1.00 85.86           C  
ATOM     80  HD2 PHE A   7      -7.107   0.762  -6.141  1.00 85.86           H  
ATOM     81  CE1 PHE A   7      -4.490   2.993  -7.960  1.00 85.86           C  
ATOM     82  HE1 PHE A   7      -3.765   3.612  -8.467  1.00 85.86           H  
ATOM     83  CE2 PHE A   7      -5.982   1.069  -7.954  1.00 85.86           C  
ATOM     84  HE2 PHE A   7      -6.405   0.212  -8.458  1.00 85.86           H  
ATOM     85  CZ  PHE A   7      -5.038   1.875  -8.613  1.00 85.86           C  
ATOM     86  HZ  PHE A   7      -4.733   1.635  -9.621  1.00 85.86           H  
ATOM     87  N   CYS A   8      -3.212   1.566  -3.433  1.00 88.96           N  
ATOM     88  H   CYS A   8      -3.464   0.646  -3.763  1.00 88.96           H  
ATOM     89  CA  CYS A   8      -1.791   1.877  -3.297  1.00 88.96           C  
ATOM     90  HA  CYS A   8      -1.690   2.868  -2.855  1.00 88.96           H  
ATOM     91  C   CYS A   8      -1.088   1.964  -4.663  1.00 88.96           C  
ATOM     92  CB  CYS A   8      -1.160   0.886  -2.316  1.00 88.96           C  
ATOM     93  HB2 CYS A   8      -1.703   0.944  -1.373  1.00 88.96           H  
ATOM     94  HB3 CYS A   8      -0.131   1.188  -2.122  1.00 88.96           H  
ATOM     95  O   CYS A   8      -0.016   2.555  -4.761  1.00 88.96           O  
ATOM     96  SG  CYS A   8      -1.172  -0.829  -2.883  1.00 88.96           S  
ATOM     97  N   GLY A   9      -1.734   1.475  -5.732  1.00 79.99           N  
ATOM     98  H   GLY A   9      -2.581   0.950  -5.568  1.00 79.99           H  
ATOM     99  CA  GLY A   9      -1.349   1.676  -7.130  1.00 79.99           C  
ATOM    100  HA2 GLY A   9      -1.153   2.734  -7.300  1.00 79.99           H  
ATOM    101  HA3 GLY A   9      -2.175   1.369  -7.773  1.00 79.99           H  
ATOM    102  C   GLY A   9      -0.111   0.883  -7.543  1.00 79.99           C  
ATOM    103  O   GLY A   9      -0.222  -0.064  -8.314  1.00 79.99           O  
ATOM    104  N   LEU A  10       1.055   1.269  -7.027  1.00 74.84           N  
ATOM    105  H   LEU A  10       1.022   1.977  -6.308  1.00 74.84           H  
ATOM    106  CA  LEU A  10       2.335   0.587  -7.207  1.00 74.84           C  
ATOM    107  HA  LEU A  10       2.153  -0.385  -7.666  1.00 74.84           H  
ATOM    108  C   LEU A  10       2.996   0.358  -5.837  1.00 74.84           C  
ATOM    109  CB  LEU A  10       3.284   1.410  -8.105  1.00 74.84           C  
ATOM    110  HB2 LEU A  10       4.302   1.198  -7.777  1.00 74.84           H  
ATOM    111  HB3 LEU A  10       3.123   2.476  -7.945  1.00 74.84           H  
ATOM    112  O   LEU A  10       2.870   1.217  -4.958  1.00 74.84           O  
ATOM    113  CG  LEU A  10       3.214   1.079  -9.608  1.00 74.84           C  
ATOM    114  HG  LEU A  10       3.100   0.003  -9.740  1.00 74.84           H  
ATOM    115  CD1 LEU A  10       2.071   1.800 -10.324  1.00 74.84           C  
ATOM    116 HD11 LEU A  10       2.105   1.577 -11.390  1.00 74.84           H  
ATOM    117 HD12 LEU A  10       1.114   1.452  -9.934  1.00 74.84           H  
ATOM    118 HD13 LEU A  10       2.154   2.876 -10.174  1.00 74.84           H  
ATOM    119  CD2 LEU A  10       4.520   1.502 -10.285  1.00 74.84           C  
ATOM    120 HD21 LEU A  10       4.484   1.250 -11.345  1.00 74.84           H  
ATOM    121 HD22 LEU A  10       5.359   0.975  -9.832  1.00 74.84           H  
ATOM    122 HD23 LEU A  10       4.669   2.576 -10.173  1.00 74.84           H  
ATOM    123  N   PRO A  11       3.753  -0.743  -5.658  1.00 65.22           N  
ATOM    124  CA  PRO A  11       4.567  -0.933  -4.462  1.00 65.22           C  
ATOM    125  HA  PRO A  11       3.927  -0.995  -3.582  1.00 65.22           H  
ATOM    126  C   PRO A  11       5.527   0.259  -4.308  1.00 65.22           C  
ATOM    127  CB  PRO A  11       5.284  -2.276  -4.663  1.00 65.22           C  
ATOM    128  HB2 PRO A  11       4.680  -3.073  -4.230  1.00 65.22           H  
ATOM    129  HB3 PRO A  11       6.282  -2.280  -4.225  1.00 65.22           H  
ATOM    130  O   PRO A  11       6.404   0.464  -5.144  1.00 65.22           O  
ATOM    131  CG  PRO A  11       5.331  -2.448  -6.182  1.00 65.22           C  
ATOM    132  HG2 PRO A  11       5.368  -3.498  -6.471  1.00 65.22           H  
ATOM    133  HG3 PRO A  11       6.187  -1.908  -6.587  1.00 65.22           H  
ATOM    134  CD  PRO A  11       4.038  -1.779  -6.643  1.00 65.22           C  
ATOM    135  HD2 PRO A  11       3.227  -2.507  -6.644  1.00 65.22           H  
ATOM    136  HD3 PRO A  11       4.177  -1.366  -7.642  1.00 65.22           H  
ATOM    137  N   GLY A  12       5.313   1.072  -3.269  1.00 66.20           N  
ATOM    138  H   GLY A  12       4.538   0.864  -2.656  1.00 66.20           H  
ATOM    139  CA  GLY A  12       6.124   2.255  -2.953  1.00 66.20           C  
ATOM    140  HA2 GLY A  12       7.061   2.217  -3.509  1.00 66.20           H  
ATOM    141  HA3 GLY A  12       6.375   2.226  -1.893  1.00 66.20           H  
ATOM    142  C   GLY A  12       5.486   3.624  -3.227  1.00 66.20           C  
ATOM    143  O   GLY A  12       6.097   4.629  -2.881  1.00 66.20           O  
ATOM    144  N   LEU A  13       4.282   3.709  -3.813  1.00 74.70           N  
ATOM    145  H   LEU A  13       3.831   2.865  -4.135  1.00 74.70           H  
ATOM    146  CA  LEU A  13       3.583   5.001  -3.957  1.00 74.70           C  
ATOM    147  HA  LEU A  13       4.328   5.776  -4.139  1.00 74.70           H  
ATOM    148  C   LEU A  13       2.842   5.415  -2.677  1.00 74.70           C  
ATOM    149  CB  LEU A  13       2.606   4.955  -5.151  1.00 74.70           C  
ATOM    150  HB2 LEU A  13       2.652   3.987  -5.651  1.00 74.70           H  
ATOM    151  HB3 LEU A  13       1.588   5.069  -4.779  1.00 74.70           H  
ATOM    152  O   LEU A  13       2.743   6.598  -2.358  1.00 74.70           O  
ATOM    153  CG  LEU A  13       2.891   6.070  -6.170  1.00 74.70           C  
ATOM    154  HG  LEU A  13       3.133   6.996  -5.646  1.00 74.70           H  
ATOM    155  CD1 LEU A  13       4.059   5.681  -7.079  1.00 74.70           C  
ATOM    156 HD11 LEU A  13       3.817   4.779  -7.641  1.00 74.70           H  
ATOM    157 HD12 LEU A  13       4.271   6.494  -7.772  1.00 74.70           H  
ATOM    158 HD13 LEU A  13       4.947   5.496  -6.476  1.00 74.70           H  
ATOM    159  CD2 LEU A  13       1.665   6.332  -7.043  1.00 74.70           C  
ATOM    160 HD21 LEU A  13       0.831   6.644  -6.415  1.00 74.70           H  
ATOM    161 HD22 LEU A  13       1.391   5.424  -7.581  1.00 74.70           H  
ATOM    162 HD23 LEU A  13       1.885   7.126  -7.756  1.00 74.70           H  
ATOM    163  N   VAL A  14       2.289   4.428  -1.971  1.00 78.20           N  
ATOM    164  H   VAL A  14       2.423   3.484  -2.303  1.00 78.20           H  
ATOM    165  CA  VAL A  14       1.526   4.605  -0.736  1.00 78.20           C  
ATOM    166  HA  VAL A  14       1.786   5.562  -0.282  1.00 78.20           H  
ATOM    167  C   VAL A  14       1.899   3.488   0.228  1.00 78.20           C  
ATOM    168  CB  VAL A  14       0.009   4.584  -1.015  1.00 78.20           C  
ATOM    169  HB  VAL A  14      -0.244   3.630  -1.477  1.00 78.20           H  
ATOM    170  O   VAL A  14       1.744   2.309  -0.095  1.00 78.20           O  
ATOM    171  CG1 VAL A  14      -0.812   4.717   0.272  1.00 78.20           C  
ATOM    172 HG11 VAL A  14      -0.559   5.647   0.780  1.00 78.20           H  
ATOM    173 HG12 VAL A  14      -1.873   4.712   0.024  1.00 78.20           H  
ATOM    174 HG13 VAL A  14      -0.609   3.873   0.932  1.00 78.20           H  
ATOM    175  CG2 VAL A  14      -0.436   5.711  -1.958  1.00 78.20           C  
ATOM    176 HG21 VAL A  14       0.021   5.577  -2.938  1.00 78.20           H  
ATOM    177 HG22 VAL A  14      -0.135   6.678  -1.555  1.00 78.20           H  
ATOM    178 HG23 VAL A  14      -1.518   5.687  -2.086  1.00 78.20           H  
ATOM    179  N   ASP A  15       2.339   3.860   1.428  1.00 83.92           N  
ATOM    180  H   ASP A  15       2.601   4.823   1.579  1.00 83.92           H  
ATOM    181  CA  ASP A  15       2.642   2.906   2.492  1.00 83.92           C  
ATOM    182  HA  ASP A  15       3.241   2.094   2.081  1.00 83.92           H  
ATOM    183  C   ASP A  15       1.355   2.322   3.077  1.00 83.92           C  
ATOM    184  CB  ASP A  15       3.474   3.578   3.587  1.00 83.92           C  
ATOM    185  HB2 ASP A  15       3.615   2.877   4.409  1.00 83.92           H  
ATOM    186  HB3 ASP A  15       2.942   4.449   3.970  1.00 83.92           H  
ATOM    187  O   ASP A  15       0.574   3.023   3.729  1.00 83.92           O  
ATOM    188  CG  ASP A  15       4.838   3.987   3.046  1.00 83.92           C  
ATOM    189  OD1 ASP A  15       5.613   3.071   2.704  1.00 83.92           O  
ATOM    190  OD2 ASP A  15       5.047   5.216   2.944  1.00 83.92           O  
ATOM    191  N   CYS A  16       1.130   1.030   2.857  1.00 90.14           N  
ATOM    192  H   CYS A  16       1.812   0.526   2.309  1.00 90.14           H  
ATOM    193  CA  CYS A  16       0.049   0.270   3.483  1.00 90.14           C  
ATOM    194  HA  CYS A  16      -0.867   0.859   3.457  1.00 90.14           H  
ATOM    195  C   CYS A  16       0.384  -0.044   4.944  1.00 90.14           C  
ATOM    196  CB  CYS A  16      -0.172  -1.015   2.685  1.00 90.14           C  
ATOM    197  HB2 CYS A  16       0.763  -1.575   2.652  1.00 90.14           H  
ATOM    198  HB3 CYS A  16      -0.916  -1.632   3.189  1.00 90.14           H  
ATOM    199  O   CYS A  16       1.537  -0.302   5.263  1.00 90.14           O  
ATOM    200  SG  CYS A  16      -0.727  -0.715   0.991  1.00 90.14           S  
ATOM    201  N   CYS A  17      -0.610  -0.081   5.838  1.00 89.39           N  
ATOM    202  H   CYS A  17      -1.552   0.141   5.548  1.00 89.39           H  
ATOM    203  CA  CYS A  17      -0.350  -0.403   7.253  1.00 89.39           C  
ATOM    204  HA  CYS A  17       0.451   0.240   7.616  1.00 89.39           H  
ATOM    205  C   CYS A  17       0.143  -1.843   7.479  1.00 89.39           C  
ATOM    206  CB  CYS A  17      -1.602  -0.138   8.098  1.00 89.39           C  
ATOM    207  HB2 CYS A  17      -2.399  -0.798   7.755  1.00 89.39           H  
ATOM    208  HB3 CYS A  17      -1.369  -0.418   9.125  1.00 89.39           H  
ATOM    209  O   CYS A  17       0.725  -2.115   8.521  1.00 89.39           O  
ATOM    210  SG  CYS A  17      -2.232   1.563   8.119  1.00 89.39           S  
ATOM    211  N   SER A  18      -0.092  -2.738   6.516  1.00 86.18           N  
ATOM    212  H   SER A  18      -0.668  -2.457   5.735  1.00 86.18           H  
ATOM    213  CA  SER A  18       0.413  -4.118   6.507  1.00 86.18           C  
ATOM    214  HA  SER A  18       0.629  -4.432   7.529  1.00 86.18           H  
ATOM    215  C   SER A  18       1.709  -4.292   5.698  1.00 86.18           C  
ATOM    216  CB  SER A  18      -0.653  -5.060   5.930  1.00 86.18           C  
ATOM    217  HB2 SER A  18      -0.851  -4.774   4.897  1.00 86.18           H  
ATOM    218  HB3 SER A  18      -0.266  -6.079   5.934  1.00 86.18           H  
ATOM    219  O   SER A  18       2.110  -5.426   5.442  1.00 86.18           O  
ATOM    220  OG  SER A  18      -1.859  -5.047   6.666  1.00 86.18           O  
ATOM    221  HG  SER A  18      -2.143  -5.964   6.662  1.00 86.18           H  
ATOM    222  N   ASP A  19       2.297  -3.205   5.176  1.00 83.93           N  
ATOM    223  H   ASP A  19       2.028  -2.305   5.547  1.00 83.93           H  
ATOM    224  CA  ASP A  19       3.488  -3.206   4.300  1.00 83.93           C  
ATOM    225  HA  ASP A  19       3.646  -2.173   3.989  1.00 83.93           H  
ATOM    226  C   ASP A  19       3.337  -4.019   2.993  1.00 83.93           C  
ATOM    227  CB  ASP A  19       4.737  -3.596   5.103  1.00 83.93           C  
ATOM    228  HB2 ASP A  19       4.663  -4.635   5.422  1.00 83.93           H  
ATOM    229  HB3 ASP A  19       5.616  -3.507   4.464  1.00 83.93           H  
ATOM    230  O   ASP A  19       4.293  -4.258   2.255  1.00 83.93           O  
ATOM    231  CG  ASP A  19       4.924  -2.688   6.317  1.00 83.93           C  
ATOM    232  OD1 ASP A  19       5.337  -1.529   6.100  1.00 83.93           O  
ATOM    233  OD2 ASP A  19       4.637  -3.154   7.442  1.00 83.93           O  
ATOM    234  N   ARG A  20       2.109  -4.441   2.670  1.00 84.70           N  
ATOM    235  H   ARG A  20       1.392  -4.284   3.364  1.00 84.70           H  
ATOM    236  CA  ARG A  20       1.773  -5.241   1.488  1.00 84.70           C  
ATOM    237  HA  ARG A  20       2.691  -5.496   0.958  1.00 84.70           H  
ATOM    238  C   ARG A  20       0.900  -4.450   0.529  1.00 84.70           C  
ATOM    239  CB  ARG A  20       1.105  -6.548   1.925  1.00 84.70           C  
ATOM    240  HB2 ARG A  20       0.610  -7.003   1.067  1.00 84.70           H  
ATOM    241  HB3 ARG A  20       0.356  -6.341   2.690  1.00 84.70           H  
ATOM    242  O   ARG A  20      -0.282  -4.223   0.784  1.00 84.70           O  
ATOM    243  CG  ARG A  20       2.147  -7.536   2.452  1.00 84.70           C  
ATOM    244  HG2 ARG A  20       2.774  -7.871   1.626  1.00 84.70           H  
ATOM    245  HG3 ARG A  20       2.773  -7.058   3.206  1.00 84.70           H  
ATOM    246  CD  ARG A  20       1.439  -8.727   3.087  1.00 84.70           C  
ATOM    247  HD2 ARG A  20       0.692  -9.110   2.392  1.00 84.70           H  
ATOM    248  HD3 ARG A  20       0.929  -8.389   3.989  1.00 84.70           H  
ATOM    249  NE  ARG A  20       2.398  -9.792   3.415  1.00 84.70           N  
ATOM    250  HE  ARG A  20       3.376  -9.586   3.268  1.00 84.70           H  
ATOM    251  NH1 ARG A  20       0.841 -11.225   4.288  1.00 84.70           N  
ATOM    252 HH11 ARG A  20       0.594 -12.077   4.772  1.00 84.70           H  
ATOM    253 HH12 ARG A  20       0.154 -10.487   4.240  1.00 84.70           H  
ATOM    254  NH2 ARG A  20       2.992 -11.856   4.158  1.00 84.70           N  
ATOM    255 HH21 ARG A  20       2.737 -12.733   4.588  1.00 84.70           H  
ATOM    256 HH22 ARG A  20       3.958 -11.638   3.957  1.00 84.70           H  
ATOM    257  CZ  ARG A  20       2.074 -10.952   3.951  1.00 84.70           C  
ATOM    258  N   CYS A  21       1.486  -4.087  -0.607  1.00 87.52           N  
ATOM    259  H   CYS A  21       2.466  -4.302  -0.723  1.00 87.52           H  
ATOM    260  CA  CYS A  21       0.816  -3.406  -1.707  1.00 87.52           C  
ATOM    261  HA  CYS A  21      -0.248  -3.304  -1.493  1.00 87.52           H  
ATOM    262  C   CYS A  21       0.977  -4.206  -3.005  1.00 87.52           C  
ATOM    263  CB  CYS A  21       1.409  -2.001  -1.858  1.00 87.52           C  
ATOM    264  HB2 CYS A  21       1.200  -1.412  -0.966  1.00 87.52           H  
ATOM    265  HB3 CYS A  21       2.491  -2.086  -1.962  1.00 87.52           H  
ATOM    266  O   CYS A  21       2.100  -4.506  -3.407  1.00 87.52           O  
ATOM    267  SG  CYS A  21       0.778  -1.123  -3.309  1.00 87.52           S  
ATOM    268  N   PHE A  22      -0.138  -4.524  -3.668  1.00 83.61           N  
ATOM    269  H   PHE A  22      -1.020  -4.274  -3.245  1.00 83.61           H  
ATOM    270  CA  PHE A  22      -0.130  -5.151  -5.002  1.00 83.61           C  
ATOM    271  HA  PHE A  22       0.898  -5.243  -5.352  1.00 83.61           H  
ATOM    272  C   PHE A  22      -0.856  -4.282  -6.041  1.00 83.61           C  
ATOM    273  CB  PHE A  22      -0.709  -6.570  -4.892  1.00 83.61           C  
ATOM    274  HB2 PHE A  22      -0.286  -7.044  -4.006  1.00 83.61           H  
ATOM    275  HB3 PHE A  22      -1.789  -6.507  -4.754  1.00 83.61           H  
ATOM    276  O   PHE A  22      -0.347  -4.073  -7.133  1.00 83.61           O  
ATOM    277  CG  PHE A  22      -0.404  -7.479  -6.066  1.00 83.61           C  
ATOM    278  CD1 PHE A  22      -1.380  -7.738  -7.047  1.00 83.61           C  
ATOM    279  HD1 PHE A  22      -2.353  -7.275  -6.980  1.00 83.61           H  
ATOM    280  CD2 PHE A  22       0.863  -8.087  -6.165  1.00 83.61           C  
ATOM    281  HD2 PHE A  22       1.617  -7.888  -5.418  1.00 83.61           H  
ATOM    282  CE1 PHE A  22      -1.087  -8.595  -8.124  1.00 83.61           C  
ATOM    283  HE1 PHE A  22      -1.834  -8.785  -8.881  1.00 83.61           H  
ATOM    284  CE2 PHE A  22       1.154  -8.944  -7.241  1.00 83.61           C  
ATOM    285  HE2 PHE A  22       2.129  -9.401  -7.318  1.00 83.61           H  
ATOM    286  CZ  PHE A  22       0.179  -9.198  -8.221  1.00 83.61           C  
ATOM    287  HZ  PHE A  22       0.405  -9.850  -9.052  1.00 83.61           H  
ATOM    288  N   ILE A  23      -2.017  -3.735  -5.664  1.00 88.12           N  
ATOM    289  H   ILE A  23      -2.292  -3.936  -4.713  1.00 88.12           H  
ATOM    290  CA  ILE A  23      -2.819  -2.711  -6.378  1.00 88.12           C  
ATOM    291  HA  ILE A  23      -2.158  -2.022  -6.902  1.00 88.12           H  
ATOM    292  C   ILE A  23      -3.609  -1.927  -5.317  1.00 88.12           C  
ATOM    293  CB  ILE A  23      -3.802  -3.363  -7.393  1.00 88.12           C  
ATOM    294  HB  ILE A  23      -4.443  -4.058  -6.850  1.00 88.12           H  
ATOM    295  O   ILE A  23      -3.686  -0.698  -5.319  1.00 88.12           O  
ATOM    296  CG1 ILE A  23      -3.063  -4.167  -8.488  1.00 88.12           C  
ATOM    297 HG12 ILE A  23      -2.361  -3.516  -9.010  1.00 88.12           H  
ATOM    298 HG13 ILE A  23      -2.502  -4.971  -8.011  1.00 88.12           H  
ATOM    299  CG2 ILE A  23      -4.712  -2.292  -8.028  1.00 88.12           C  
ATOM    300 HG21 ILE A  23      -5.430  -2.749  -8.709  1.00 88.12           H  
ATOM    301 HG22 ILE A  23      -5.287  -1.765  -7.267  1.00 88.12           H  
ATOM    302 HG23 ILE A  23      -4.105  -1.572  -8.577  1.00 88.12           H  
ATOM    303  CD1 ILE A  23      -3.957  -4.863  -9.517  1.00 88.12           C  
ATOM    304 HD11 ILE A  23      -3.350  -5.539 -10.120  1.00 88.12           H  
ATOM    305 HD12 ILE A  23      -4.731  -5.439  -9.011  1.00 88.12           H  
ATOM    306 HD13 ILE A  23      -4.416  -4.131 -10.181  1.00 88.12           H  
ATOM    307  N   VAL A  24      -4.143  -2.679  -4.354  1.00 89.94           N  
ATOM    308  H   VAL A  24      -4.067  -3.681  -4.448  1.00 89.94           H  
ATOM    309  CA  VAL A  24      -4.689  -2.201  -3.086  1.00 89.94           C  
ATOM    310  HA  VAL A  24      -4.619  -1.113  -3.066  1.00 89.94           H  
ATOM    311  C   VAL A  24      -3.855  -2.732  -1.921  1.00 89.94           C  
ATOM    312  CB  VAL A  24      -6.173  -2.586  -2.928  1.00 89.94           C  
ATOM    313  HB  VAL A  24      -6.515  -2.245  -1.951  1.00 89.94           H  
ATOM    314  O   VAL A  24      -3.112  -3.708  -2.078  1.00 89.94           O  
ATOM    315  CG1 VAL A  24      -7.036  -1.896  -3.991  1.00 89.94           C  
ATOM    316 HG11 VAL A  24      -6.748  -2.217  -4.992  1.00 89.94           H  
ATOM    317 HG12 VAL A  24      -8.085  -2.140  -3.822  1.00 89.94           H  
ATOM    318 HG13 VAL A  24      -6.923  -0.815  -3.907  1.00 89.94           H  
ATOM    319  CG2 VAL A  24      -6.406  -4.101  -3.009  1.00 89.94           C  
ATOM    320 HG21 VAL A  24      -7.459  -4.315  -2.825  1.00 89.94           H  
ATOM    321 HG22 VAL A  24      -5.817  -4.614  -2.249  1.00 89.94           H  
ATOM    322 HG23 VAL A  24      -6.138  -4.481  -3.995  1.00 89.94           H  
ATOM    323  N   CYS A  25      -3.988  -2.100  -0.761  1.00 91.75           N  
ATOM    324  H   CYS A  25      -4.543  -1.256  -0.736  1.00 91.75           H  
ATOM    325  CA  CYS A  25      -3.400  -2.572   0.481  1.00 91.75           C  
ATOM    326  HA  CYS A  25      -2.338  -2.753   0.319  1.00 91.75           H  
ATOM    327  C   CYS A  25      -4.041  -3.887   0.909  1.00 91.75           C  
ATOM    328  CB  CYS A  25      -3.565  -1.502   1.557  1.00 91.75           C  
ATOM    329  HB2 CYS A  25      -3.240  -1.911   2.514  1.00 91.75           H  
ATOM    330  HB3 CYS A  25      -4.622  -1.246   1.633  1.00 91.75           H  
ATOM    331  O   CYS A  25      -5.259  -3.971   1.080  1.00 91.75           O  
ATOM    332  SG  CYS A  25      -2.618  -0.003   1.226  1.00 91.75           S  
ATOM    333  N   LEU A  26      -3.209  -4.909   1.065  1.00 87.01           N  
ATOM    334  H   LEU A  26      -2.217  -4.736   0.983  1.00 87.01           H  
ATOM    335  CA  LEU A  26      -3.630  -6.231   1.512  1.00 87.01           C  
ATOM    336  HA  LEU A  26      -4.670  -6.387   1.227  1.00 87.01           H  
ATOM    337  C   LEU A  26      -3.541  -6.335   3.039  1.00 87.01           C  
ATOM    338  CB  LEU A  26      -2.767  -7.284   0.804  1.00 87.01           C  
ATOM    339  HB2 LEU A  26      -2.904  -8.251   1.286  1.00 87.01           H  
ATOM    340  HB3 LEU A  26      -1.719  -7.015   0.935  1.00 87.01           H  
ATOM    341  O   LEU A  26      -2.779  -5.574   3.637  1.00 87.01           O  
ATOM    342  CG  LEU A  26      -3.117  -7.387  -0.694  1.00 87.01           C  
ATOM    343  HG  LEU A  26      -3.849  -6.628  -0.969  1.00 87.01           H  
ATOM    344  CD1 LEU A  26      -1.877  -7.175  -1.555  1.00 87.01           C  
ATOM    345 HD11 LEU A  26      -1.118  -7.918  -1.314  1.00 87.01           H  
ATOM    346 HD12 LEU A  26      -2.161  -7.267  -2.603  1.00 87.01           H  
ATOM    347 HD13 LEU A  26      -1.482  -6.174  -1.376  1.00 87.01           H  
ATOM    348  CD2 LEU A  26      -3.716  -8.754  -1.027  1.00 87.01           C  
ATOM    349 HD21 LEU A  26      -3.978  -8.795  -2.084  1.00 87.01           H  
ATOM    350 HD22 LEU A  26      -2.997  -9.543  -0.803  1.00 87.01           H  
ATOM    351 HD23 LEU A  26      -4.618  -8.910  -0.435  1.00 87.01           H  
ATOM    352  N   PRO A  27      -4.315  -7.244   3.661  1.00 83.28           N  
ATOM    353  CA  PRO A  27      -4.148  -7.585   5.069  1.00 83.28           C  
ATOM    354  HA  PRO A  27      -4.259  -6.690   5.682  1.00 83.28           H  
ATOM    355  C   PRO A  27      -2.758  -8.159   5.374  1.00 83.28           C  
ATOM    356  CB  PRO A  27      -5.279  -8.561   5.405  1.00 83.28           C  
ATOM    357  HB2 PRO A  27      -4.977  -9.293   6.154  1.00 83.28           H  
ATOM    358  HB3 PRO A  27      -6.155  -8.010   5.746  1.00 83.28           H  
ATOM    359  O   PRO A  27      -2.210  -8.952   4.566  1.00 83.28           O  
ATOM    360  CG  PRO A  27      -5.587  -9.216   4.063  1.00 83.28           C  
ATOM    361  HG2 PRO A  27      -4.887 -10.034   3.890  1.00 83.28           H  
ATOM    362  HG3 PRO A  27      -6.616  -9.573   4.013  1.00 83.28           H  
ATOM    363  CD  PRO A  27      -5.324  -8.102   3.055  1.00 83.28           C  
ATOM    364  HD2 PRO A  27      -6.238  -7.530   2.893  1.00 83.28           H  
ATOM    365  HD3 PRO A  27      -4.983  -8.535   2.114  1.00 83.28           H  
ATOM    366  OXT PRO A  27      -2.271  -7.764   6.452  1.00 83.28           O  
TER     367      PRO A  27                                                       
END   
