# Supplementary material for: δ‐Conotoxin Structure Prediction and Analysis through Large‐Scale Comparative and Deep Learning Modeling Approaches
Source: Adv Sci (Weinh). 2024 Jul 21;11(35):2404786. doi: 10.1002/advs.202404786 (PMC11425241; doi:10.1002/advs.202404786)
Supplement: Supplementary file 2 — Supporting Information [file ADVS-11-2404786-s001.gz › Data/Alphafold_results/SuVIA/ranked_4.pdb]

ATOM      1  N   CYS A   1       1.552   6.985   1.129  1.00 73.73           N  
ATOM      2  H   CYS A   1       1.307   7.601   0.367  1.00 73.73           H  
ATOM      3  H2  CYS A   1       2.504   7.155   1.418  1.00 73.73           H  
ATOM      4  H3  CYS A   1       0.920   7.151   1.899  1.00 73.73           H  
ATOM      5  CA  CYS A   1       1.401   5.588   0.700  1.00 73.73           C  
ATOM      6  HA  CYS A   1       2.030   5.430  -0.176  1.00 73.73           H  
ATOM      7  C   CYS A   1      -0.051   5.363   0.287  1.00 73.73           C  
ATOM      8  CB  CYS A   1       1.878   4.642   1.807  1.00 73.73           C  
ATOM      9  HB2 CYS A   1       2.926   4.854   2.018  1.00 73.73           H  
ATOM     10  HB3 CYS A   1       1.844   3.620   1.427  1.00 73.73           H  
ATOM     11  O   CYS A   1      -0.937   6.020   0.825  1.00 73.73           O  
ATOM     12  SG  CYS A   1       0.960   4.741   3.368  1.00 73.73           S  
ATOM     13  N   ALA A   2      -0.301   4.520  -0.703  1.00 80.11           N  
ATOM     14  H   ALA A   2       0.473   4.027  -1.125  1.00 80.11           H  
ATOM     15  CA  ALA A   2      -1.620   4.226  -1.226  1.00 80.11           C  
ATOM     16  HA  ALA A   2      -2.234   5.126  -1.182  1.00 80.11           H  
ATOM     17  C   ALA A   2      -2.326   3.136  -0.423  1.00 80.11           C  
ATOM     18  CB  ALA A   2      -1.464   3.842  -2.681  1.00 80.11           C  
ATOM     19  HB1 ALA A   2      -2.322   3.244  -2.990  1.00 80.11           H  
ATOM     20  HB2 ALA A   2      -1.443   4.753  -3.279  1.00 80.11           H  
ATOM     21  HB3 ALA A   2      -0.565   3.240  -2.816  1.00 80.11           H  
ATOM     22  O   ALA A   2      -1.710   2.160   0.015  1.00 80.11           O  
ATOM     23  N   GLY A   3      -3.631   3.331  -0.242  1.00 81.46           N  
ATOM     24  H   GLY A   3      -4.063   4.129  -0.684  1.00 81.46           H  
ATOM     25  CA  GLY A   3      -4.493   2.378   0.441  1.00 81.46           C  
ATOM     26  HA2 GLY A   3      -4.026   2.076   1.378  1.00 81.46           H  
ATOM     27  HA3 GLY A   3      -5.451   2.845   0.669  1.00 81.46           H  
ATOM     28  C   GLY A   3      -4.750   1.135  -0.404  1.00 81.46           C  
ATOM     29  O   GLY A   3      -4.596   1.149  -1.625  1.00 81.46           O  
ATOM     30  N   ILE A   4      -5.186   0.063   0.249  1.00 82.96           N  
ATOM     31  H   ILE A   4      -5.294   0.121   1.252  1.00 82.96           H  
ATOM     32  CA  ILE A   4      -5.559  -1.198  -0.399  1.00 82.96           C  
ATOM     33  HA  ILE A   4      -4.662  -1.635  -0.837  1.00 82.96           H  
ATOM     34  C   ILE A   4      -6.577  -0.935  -1.522  1.00 82.96           C  
ATOM     35  CB  ILE A   4      -6.108  -2.179   0.656  1.00 82.96           C  
ATOM     36  HB  ILE A   4      -6.971  -1.715   1.135  1.00 82.96           H  
ATOM     37  O   ILE A   4      -7.514  -0.158  -1.353  1.00 82.96           O  
ATOM     38  CG1 ILE A   4      -5.042  -2.479   1.737  1.00 82.96           C  
ATOM     39 HG12 ILE A   4      -4.489  -1.580   2.007  1.00 82.96           H  
ATOM     40 HG13 ILE A   4      -4.319  -3.191   1.339  1.00 82.96           H  
ATOM     41  CG2 ILE A   4      -6.566  -3.487  -0.014  1.00 82.96           C  
ATOM     42 HG21 ILE A   4      -7.423  -3.306  -0.662  1.00 82.96           H  
ATOM     43 HG22 ILE A   4      -6.871  -4.216   0.737  1.00 82.96           H  
ATOM     44 HG23 ILE A   4      -5.749  -3.902  -0.604  1.00 82.96           H  
ATOM     45  CD1 ILE A   4      -5.649  -3.019   3.037  1.00 82.96           C  
ATOM     46 HD11 ILE A   4      -4.848  -3.277   3.730  1.00 82.96           H  
ATOM     47 HD12 ILE A   4      -6.275  -2.254   3.494  1.00 82.96           H  
ATOM     48 HD13 ILE A   4      -6.257  -3.904   2.849  1.00 82.96           H  
ATOM     49  N   GLY A   5      -6.370  -1.560  -2.680  1.00 79.89           N  
ATOM     50  H   GLY A   5      -5.593  -2.203  -2.731  1.00 79.89           H  
ATOM     51  CA  GLY A   5      -7.176  -1.372  -3.889  1.00 79.89           C  
ATOM     52  HA2 GLY A   5      -7.083  -2.260  -4.513  1.00 79.89           H  
ATOM     53  HA3 GLY A   5      -8.223  -1.262  -3.608  1.00 79.89           H  
ATOM     54  C   GLY A   5      -6.791  -0.156  -4.740  1.00 79.89           C  
ATOM     55  O   GLY A   5      -7.269  -0.033  -5.864  1.00 79.89           O  
ATOM     56  N   SER A   6      -5.905   0.719  -4.259  1.00 82.85           N  
ATOM     57  H   SER A   6      -5.528   0.573  -3.334  1.00 82.85           H  
ATOM     58  CA  SER A   6      -5.367   1.818  -5.072  1.00 82.85           C  
ATOM     59  HA  SER A   6      -6.185   2.349  -5.558  1.00 82.85           H  
ATOM     60  C   SER A   6      -4.409   1.283  -6.130  1.00 82.85           C  
ATOM     61  CB  SER A   6      -4.585   2.792  -4.209  1.00 82.85           C  
ATOM     62  HB2 SER A   6      -4.171   3.590  -4.825  1.00 82.85           H  
ATOM     63  HB3 SER A   6      -3.779   2.208  -3.764  1.00 82.85           H  
ATOM     64  O   SER A   6      -3.638   0.372  -5.847  1.00 82.85           O  
ATOM     65  OG  SER A   6      -5.385   3.347  -3.189  1.00 82.85           O  
ATOM     66  HG  SER A   6      -5.554   2.627  -2.576  1.00 82.85           H  
ATOM     67  N   PHE A   7      -4.403   1.863  -7.329  1.00 77.46           N  
ATOM     68  H   PHE A   7      -5.050   2.614  -7.520  1.00 77.46           H  
ATOM     69  CA  PHE A   7      -3.479   1.450  -8.386  1.00 77.46           C  
ATOM     70  HA  PHE A   7      -3.595   0.377  -8.542  1.00 77.46           H  
ATOM     71  C   PHE A   7      -2.020   1.693  -7.998  1.00 77.46           C  
ATOM     72  CB  PHE A   7      -3.825   2.143  -9.705  1.00 77.46           C  
ATOM     73  HB2 PHE A   7      -4.035   3.198  -9.528  1.00 77.46           H  
ATOM     74  HB3 PHE A   7      -2.961   2.089 -10.367  1.00 77.46           H  
ATOM     75  O   PHE A   7      -1.648   2.785  -7.569  1.00 77.46           O  
ATOM     76  CG  PHE A   7      -4.989   1.485 -10.412  1.00 77.46           C  
ATOM     77  CD1 PHE A   7      -4.761   0.334 -11.190  1.00 77.46           C  
ATOM     78  HD1 PHE A   7      -3.764  -0.069 -11.283  1.00 77.46           H  
ATOM     79  CD2 PHE A   7      -6.294   1.990 -10.272  1.00 77.46           C  
ATOM     80  HD2 PHE A   7      -6.477   2.865  -9.667  1.00 77.46           H  
ATOM     81  CE1 PHE A   7      -5.833  -0.303 -11.838  1.00 77.46           C  
ATOM     82  HE1 PHE A   7      -5.655  -1.188 -12.431  1.00 77.46           H  
ATOM     83  CE2 PHE A   7      -7.367   1.351 -10.919  1.00 77.46           C  
ATOM     84  HE2 PHE A   7      -8.370   1.736 -10.810  1.00 77.46           H  
ATOM     85  CZ  PHE A   7      -7.136   0.208 -11.705  1.00 77.46           C  
ATOM     86  HZ  PHE A   7      -7.961  -0.283 -12.199  1.00 77.46           H  
ATOM     87  N   CYS A   8      -1.197   0.670  -8.195  1.00 78.69           N  
ATOM     88  H   CYS A   8      -1.563  -0.172  -8.616  1.00 78.69           H  
ATOM     89  CA  CYS A   8       0.243   0.713  -7.996  1.00 78.69           C  
ATOM     90  HA  CYS A   8       0.580   1.749  -8.013  1.00 78.69           H  
ATOM     91  C   CYS A   8       0.911  -0.042  -9.156  1.00 78.69           C  
ATOM     92  CB  CYS A   8       0.564   0.123  -6.623  1.00 78.69           C  
ATOM     93  HB2 CYS A   8      -0.132   0.546  -5.897  1.00 78.69           H  
ATOM     94  HB3 CYS A   8       1.573   0.408  -6.327  1.00 78.69           H  
ATOM     95  O   CYS A   8       0.373  -1.026  -9.659  1.00 78.69           O  
ATOM     96  SG  CYS A   8       0.430  -1.672  -6.607  1.00 78.69           S  
ATOM     97  N   GLY A   9       2.067   0.428  -9.618  1.00 67.41           N  
ATOM     98  H   GLY A   9       2.525   1.173  -9.113  1.00 67.41           H  
ATOM     99  CA  GLY A   9       2.741  -0.137 -10.797  1.00 67.41           C  
ATOM    100  HA2 GLY A   9       3.726  -0.492 -10.493  1.00 67.41           H  
ATOM    101  HA3 GLY A   9       2.191  -0.992 -11.189  1.00 67.41           H  
ATOM    102  C   GLY A   9       2.937   0.847 -11.948  1.00 67.41           C  
ATOM    103  O   GLY A   9       3.558   0.489 -12.945  1.00 67.41           O  
ATOM    104  N   LEU A  10       2.488   2.101 -11.812  1.00 68.30           N  
ATOM    105  H   LEU A  10       1.986   2.357 -10.973  1.00 68.30           H  
ATOM    106  CA  LEU A  10       3.042   3.159 -12.653  1.00 68.30           C  
ATOM    107  HA  LEU A  10       3.061   2.780 -13.674  1.00 68.30           H  
ATOM    108  C   LEU A  10       4.481   3.443 -12.195  1.00 68.30           C  
ATOM    109  CB  LEU A  10       2.195   4.442 -12.649  1.00 68.30           C  
ATOM    110  HB2 LEU A  10       1.886   4.696 -11.635  1.00 68.30           H  
ATOM    111  HB3 LEU A  10       2.839   5.248 -13.002  1.00 68.30           H  
ATOM    112  O   LEU A  10       4.692   3.632 -10.991  1.00 68.30           O  
ATOM    113  CG  LEU A  10       0.978   4.364 -13.590  1.00 68.30           C  
ATOM    114  HG  LEU A  10       1.228   3.768 -14.467  1.00 68.30           H  
ATOM    115  CD1 LEU A  10      -0.239   3.747 -12.898  1.00 68.30           C  
ATOM    116 HD11 LEU A  10      -0.021   2.719 -12.607  1.00 68.30           H  
ATOM    117 HD12 LEU A  10      -1.084   3.734 -13.586  1.00 68.30           H  
ATOM    118 HD13 LEU A  10      -0.506   4.327 -12.015  1.00 68.30           H  
ATOM    119  CD2 LEU A  10       0.600   5.763 -14.076  1.00 68.30           C  
ATOM    120 HD21 LEU A  10       0.352   6.399 -13.227  1.00 68.30           H  
ATOM    121 HD22 LEU A  10       1.432   6.201 -14.626  1.00 68.30           H  
ATOM    122 HD23 LEU A  10      -0.261   5.701 -14.742  1.00 68.30           H  
ATOM    123  N   PRO A  11       5.460   3.491 -13.120  1.00 60.57           N  
ATOM    124  CA  PRO A  11       6.840   3.815 -12.787  1.00 60.57           C  
ATOM    125  HA  PRO A  11       7.245   3.053 -12.121  1.00 60.57           H  
ATOM    126  C   PRO A  11       6.894   5.178 -12.084  1.00 60.57           C  
ATOM    127  CB  PRO A  11       7.610   3.775 -14.117  1.00 60.57           C  
ATOM    128  HB2 PRO A  11       8.379   4.546 -14.171  1.00 60.57           H  
ATOM    129  HB3 PRO A  11       8.060   2.790 -14.239  1.00 60.57           H  
ATOM    130  O   PRO A  11       6.651   6.214 -12.696  1.00 60.57           O  
ATOM    131  CG  PRO A  11       6.536   3.972 -15.185  1.00 60.57           C  
ATOM    132  HG2 PRO A  11       6.806   3.495 -16.127  1.00 60.57           H  
ATOM    133  HG3 PRO A  11       6.358   5.037 -15.330  1.00 60.57           H  
ATOM    134  CD  PRO A  11       5.303   3.332 -14.558  1.00 60.57           C  
ATOM    135  HD2 PRO A  11       5.270   2.270 -14.802  1.00 60.57           H  
ATOM    136  HD3 PRO A  11       4.410   3.836 -14.929  1.00 60.57           H  
ATOM    137  N   GLY A  12       7.186   5.155 -10.781  1.00 59.08           N  
ATOM    138  H   GLY A  12       7.259   4.254 -10.332  1.00 59.08           H  
ATOM    139  CA  GLY A  12       7.518   6.337  -9.987  1.00 59.08           C  
ATOM    140  HA2 GLY A  12       7.996   7.072 -10.634  1.00 59.08           H  
ATOM    141  HA3 GLY A  12       8.250   6.044  -9.235  1.00 59.08           H  
ATOM    142  C   GLY A  12       6.388   7.059  -9.245  1.00 59.08           C  
ATOM    143  O   GLY A  12       6.670   8.142  -8.743  1.00 59.08           O  
ATOM    144  N   LEU A  13       5.152   6.541  -9.151  1.00 61.48           N  
ATOM    145  H   LEU A  13       4.949   5.667  -9.616  1.00 61.48           H  
ATOM    146  CA  LEU A  13       4.058   7.343  -8.560  1.00 61.48           C  
ATOM    147  HA  LEU A  13       4.479   8.295  -8.236  1.00 61.48           H  
ATOM    148  C   LEU A  13       3.420   6.845  -7.258  1.00 61.48           C  
ATOM    149  CB  LEU A  13       2.999   7.690  -9.629  1.00 61.48           C  
ATOM    150  HB2 LEU A  13       2.020   7.372  -9.270  1.00 61.48           H  
ATOM    151  HB3 LEU A  13       3.191   7.154 -10.559  1.00 61.48           H  
ATOM    152  O   LEU A  13       2.827   7.668  -6.564  1.00 61.48           O  
ATOM    153  CG  LEU A  13       2.940   9.207  -9.902  1.00 61.48           C  
ATOM    154  HG  LEU A  13       3.093   9.760  -8.975  1.00 61.48           H  
ATOM    155  CD1 LEU A  13       4.006   9.623 -10.917  1.00 61.48           C  
ATOM    156 HD11 LEU A  13       3.978  10.704 -11.058  1.00 61.48           H  
ATOM    157 HD12 LEU A  13       4.994   9.352 -10.544  1.00 61.48           H  
ATOM    158 HD13 LEU A  13       3.837   9.126 -11.872  1.00 61.48           H  
ATOM    159  CD2 LEU A  13       1.571   9.607 -10.446  1.00 61.48           C  
ATOM    160 HD21 LEU A  13       1.365   9.069 -11.371  1.00 61.48           H  
ATOM    161 HD22 LEU A  13       1.552  10.680 -10.640  1.00 61.48           H  
ATOM    162 HD23 LEU A  13       0.803   9.372  -9.709  1.00 61.48           H  
ATOM    163  N   VAL A  14       3.479   5.557  -6.903  1.00 70.46           N  
ATOM    164  H   VAL A  14       4.029   4.903  -7.442  1.00 70.46           H  
ATOM    165  CA  VAL A  14       2.658   5.069  -5.783  1.00 70.46           C  
ATOM    166  HA  VAL A  14       2.511   5.883  -5.073  1.00 70.46           H  
ATOM    167  C   VAL A  14       3.313   3.936  -4.994  1.00 70.46           C  
ATOM    168  CB  VAL A  14       1.255   4.654  -6.283  1.00 70.46           C  
ATOM    169  HB  VAL A  14       1.340   3.802  -6.958  1.00 70.46           H  
ATOM    170  O   VAL A  14       3.289   2.782  -5.419  1.00 70.46           O  
ATOM    171  CG1 VAL A  14       0.399   4.259  -5.092  1.00 70.46           C  
ATOM    172 HG11 VAL A  14       0.410   5.073  -4.367  1.00 70.46           H  
ATOM    173 HG12 VAL A  14       0.792   3.348  -4.639  1.00 70.46           H  
ATOM    174 HG13 VAL A  14      -0.619   4.049  -5.419  1.00 70.46           H  
ATOM    175  CG2 VAL A  14       0.473   5.762  -7.007  1.00 70.46           C  
ATOM    176 HG21 VAL A  14       0.947   5.982  -7.964  1.00 70.46           H  
ATOM    177 HG22 VAL A  14      -0.540   5.423  -7.221  1.00 70.46           H  
ATOM    178 HG23 VAL A  14       0.428   6.661  -6.393  1.00 70.46           H  
ATOM    179  N   ASP A  15       3.798   4.259  -3.794  1.00 78.43           N  
ATOM    180  H   ASP A  15       3.952   5.233  -3.576  1.00 78.43           H  
ATOM    181  CA  ASP A  15       4.135   3.277  -2.758  1.00 78.43           C  
ATOM    182  HA  ASP A  15       4.597   2.405  -3.219  1.00 78.43           H  
ATOM    183  C   ASP A  15       2.878   2.842  -2.006  1.00 78.43           C  
ATOM    184  CB  ASP A  15       5.137   3.870  -1.763  1.00 78.43           C  
ATOM    185  HB2 ASP A  15       4.733   4.789  -1.337  1.00 78.43           H  
ATOM    186  HB3 ASP A  15       5.297   3.161  -0.951  1.00 78.43           H  
ATOM    187  O   ASP A  15       2.135   3.687  -1.501  1.00 78.43           O  
ATOM    188  CG  ASP A  15       6.470   4.146  -2.444  1.00 78.43           C  
ATOM    189  OD1 ASP A  15       7.123   3.157  -2.836  1.00 78.43           O  
ATOM    190  OD2 ASP A  15       6.775   5.349  -2.604  1.00 78.43           O  
ATOM    191  N   CYS A  16       2.636   1.539  -1.895  1.00 81.36           N  
ATOM    192  H   CYS A  16       3.311   0.897  -2.284  1.00 81.36           H  
ATOM    193  CA  CYS A  16       1.527   0.986  -1.113  1.00 81.36           C  
ATOM    194  HA  CYS A  16       0.630   1.579  -1.294  1.00 81.36           H  
ATOM    195  C   CYS A  16       1.832   1.022   0.384  1.00 81.36           C  
ATOM    196  CB  CYS A  16       1.265  -0.447  -1.573  1.00 81.36           C  
ATOM    197  HB2 CYS A  16       0.491  -0.895  -0.950  1.00 81.36           H  
ATOM    198  HB3 CYS A  16       2.177  -1.033  -1.455  1.00 81.36           H  
ATOM    199  O   CYS A  16       2.951   0.727   0.781  1.00 81.36           O  
ATOM    200  SG  CYS A  16       0.735  -0.528  -3.292  1.00 81.36           S  
ATOM    201  N   CYS A  17       0.840   1.316   1.232  1.00 85.03           N  
ATOM    202  H   CYS A  17      -0.076   1.544   0.875  1.00 85.03           H  
ATOM    203  CA  CYS A  17       1.062   1.304   2.688  1.00 85.03           C  
ATOM    204  HA  CYS A  17       1.931   1.919   2.920  1.00 85.03           H  
ATOM    205  C   CYS A  17       1.372  -0.099   3.237  1.00 85.03           C  
ATOM    206  CB  CYS A  17      -0.154   1.879   3.425  1.00 85.03           C  
ATOM    207  HB2 CYS A  17      -1.004   1.220   3.250  1.00 85.03           H  
ATOM    208  HB3 CYS A  17       0.064   1.845   4.492  1.00 85.03           H  
ATOM    209  O   CYS A  17       1.948  -0.210   4.310  1.00 85.03           O  
ATOM    210  SG  CYS A  17      -0.663   3.574   3.022  1.00 85.03           S  
ATOM    211  N   SER A  18       0.976  -1.147   2.509  1.00 79.30           N  
ATOM    212  H   SER A  18       0.411  -0.974   1.690  1.00 79.30           H  
ATOM    213  CA  SER A  18       1.283  -2.546   2.825  1.00 79.30           C  
ATOM    214  HA  SER A  18       1.384  -2.663   3.904  1.00 79.30           H  
ATOM    215  C   SER A  18       2.586  -3.050   2.188  1.00 79.30           C  
ATOM    216  CB  SER A  18       0.134  -3.440   2.348  1.00 79.30           C  
ATOM    217  HB2 SER A  18      -0.002  -3.291   1.277  1.00 79.30           H  
ATOM    218  HB3 SER A  18       0.392  -4.485   2.522  1.00 79.30           H  
ATOM    219  O   SER A  18       2.863  -4.244   2.268  1.00 79.30           O  
ATOM    220  OG  SER A  18      -1.075  -3.168   3.025  1.00 79.30           O  
ATOM    221  HG  SER A  18      -1.416  -4.039   3.242  1.00 79.30           H  
ATOM    222  N   ASP A  19       3.317  -2.203   1.448  1.00 76.27           N  
ATOM    223  H   ASP A  19       3.146  -1.214   1.561  1.00 76.27           H  
ATOM    224  CA  ASP A  19       4.516  -2.560   0.660  1.00 76.27           C  
ATOM    225  HA  ASP A  19       4.798  -1.669   0.098  1.00 76.27           H  
ATOM    226  C   ASP A  19       4.295  -3.667  -0.396  1.00 76.27           C  
ATOM    227  CB  ASP A  19       5.697  -2.860   1.592  1.00 76.27           C  
ATOM    228  HB2 ASP A  19       5.483  -3.743   2.193  1.00 76.27           H  
ATOM    229  HB3 ASP A  19       6.582  -3.074   0.993  1.00 76.27           H  
ATOM    230  O   ASP A  19       5.228  -4.179  -1.014  1.00 76.27           O  
ATOM    231  CG  ASP A  19       6.006  -1.670   2.500  1.00 76.27           C  
ATOM    232  OD1 ASP A  19       6.577  -0.691   1.974  1.00 76.27           O  
ATOM    233  OD2 ASP A  19       5.659  -1.748   3.699  1.00 76.27           O  
ATOM    234  N   ARG A  20       3.035  -4.042  -0.637  1.00 78.10           N  
ATOM    235  H   ARG A  20       2.331  -3.633  -0.040  1.00 78.10           H  
ATOM    236  CA  ARG A  20       2.630  -5.100  -1.564  1.00 78.10           C  
ATOM    237  HA  ARG A  20       3.517  -5.616  -1.931  1.00 78.10           H  
ATOM    238  C   ARG A  20       1.906  -4.500  -2.751  1.00 78.10           C  
ATOM    239  CB  ARG A  20       1.753  -6.117  -0.833  1.00 78.10           C  
ATOM    240  HB2 ARG A  20       1.312  -6.798  -1.561  1.00 78.10           H  
ATOM    241  HB3 ARG A  20       0.950  -5.593  -0.313  1.00 78.10           H  
ATOM    242  O   ARG A  20       0.788  -3.999  -2.626  1.00 78.10           O  
ATOM    243  CG  ARG A  20       2.570  -6.940   0.164  1.00 78.10           C  
ATOM    244  HG2 ARG A  20       3.159  -6.292   0.813  1.00 78.10           H  
ATOM    245  HG3 ARG A  20       3.245  -7.602  -0.380  1.00 78.10           H  
ATOM    246  CD  ARG A  20       1.610  -7.761   1.016  1.00 78.10           C  
ATOM    247  HD2 ARG A  20       0.989  -8.369   0.358  1.00 78.10           H  
ATOM    248  HD3 ARG A  20       0.963  -7.083   1.572  1.00 78.10           H  
ATOM    249  NE  ARG A  20       2.350  -8.612   1.955  1.00 78.10           N  
ATOM    250  HE  ARG A  20       3.283  -8.307   2.196  1.00 78.10           H  
ATOM    251  NH1 ARG A  20       0.599 -10.000   2.415  1.00 78.10           N  
ATOM    252 HH11 ARG A  20       0.182 -10.741   2.960  1.00 78.10           H  
ATOM    253 HH12 ARG A  20      -0.014  -9.291   2.039  1.00 78.10           H  
ATOM    254  NH2 ARG A  20       2.598 -10.375   3.363  1.00 78.10           N  
ATOM    255 HH21 ARG A  20       2.199 -11.160   3.857  1.00 78.10           H  
ATOM    256 HH22 ARG A  20       3.548 -10.078   3.536  1.00 78.10           H  
ATOM    257  CZ  ARG A  20       1.849  -9.661   2.569  1.00 78.10           C  
ATOM    258  N   CYS A  21       2.543  -4.601  -3.910  1.00 81.15           N  
ATOM    259  H   CYS A  21       3.462  -5.018  -3.918  1.00 81.15           H  
ATOM    260  CA  CYS A  21       2.025  -4.094  -5.166  1.00 81.15           C  
ATOM    261  HA  CYS A  21       0.992  -3.772  -5.028  1.00 81.15           H  
ATOM    262  C   CYS A  21       2.047  -5.177  -6.250  1.00 81.15           C  
ATOM    263  CB  CYS A  21       2.872  -2.889  -5.583  1.00 81.15           C  
ATOM    264  HB2 CYS A  21       3.912  -3.196  -5.698  1.00 81.15           H  
ATOM    265  HB3 CYS A  21       2.818  -2.117  -4.814  1.00 81.15           H  
ATOM    266  O   CYS A  21       3.099  -5.756  -6.508  1.00 81.15           O  
ATOM    267  SG  CYS A  21       2.295  -2.210  -7.142  1.00 81.15           S  
ATOM    268  N   PHE A  22       0.904  -5.432  -6.898  1.00 79.00           N  
ATOM    269  H   PHE A  22       0.066  -4.972  -6.575  1.00 79.00           H  
ATOM    270  CA  PHE A  22       0.835  -6.344  -8.055  1.00 79.00           C  
ATOM    271  HA  PHE A  22       1.848  -6.607  -8.358  1.00 79.00           H  
ATOM    272  C   PHE A  22       0.189  -5.717  -9.303  1.00 79.00           C  
ATOM    273  CB  PHE A  22       0.138  -7.647  -7.631  1.00 79.00           C  
ATOM    274  HB2 PHE A  22      -0.930  -7.457  -7.521  1.00 79.00           H  
ATOM    275  HB3 PHE A  22       0.524  -7.951  -6.658  1.00 79.00           H  
ATOM    276  O   PHE A  22       0.490  -6.159 -10.399  1.00 79.00           O  
ATOM    277  CG  PHE A  22       0.341  -8.811  -8.585  1.00 79.00           C  
ATOM    278  CD1 PHE A  22      -0.683  -9.195  -9.472  1.00 79.00           C  
ATOM    279  HD1 PHE A  22      -1.617  -8.653  -9.488  1.00 79.00           H  
ATOM    280  CD2 PHE A  22       1.562  -9.512  -8.588  1.00 79.00           C  
ATOM    281  HD2 PHE A  22       2.355  -9.215  -7.917  1.00 79.00           H  
ATOM    282  CE1 PHE A  22      -0.487 -10.272 -10.356  1.00 79.00           C  
ATOM    283  HE1 PHE A  22      -1.270 -10.555 -11.043  1.00 79.00           H  
ATOM    284  CE2 PHE A  22       1.759 -10.589  -9.472  1.00 79.00           C  
ATOM    285  HE2 PHE A  22       2.701 -11.117  -9.477  1.00 79.00           H  
ATOM    286  CZ  PHE A  22       0.734 -10.969 -10.356  1.00 79.00           C  
ATOM    287  HZ  PHE A  22       0.888 -11.790 -11.040  1.00 79.00           H  
ATOM    288  N   ILE A  23      -0.668  -4.701  -9.126  1.00 83.35           N  
ATOM    289  H   ILE A  23      -0.735  -4.385  -8.169  1.00 83.35           H  
ATOM    290  CA  ILE A  23      -1.367  -3.822 -10.110  1.00 83.35           C  
ATOM    291  HA  ILE A  23      -0.642  -3.262 -10.701  1.00 83.35           H  
ATOM    292  C   ILE A  23      -2.206  -2.812  -9.299  1.00 83.35           C  
ATOM    293  CB  ILE A  23      -2.307  -4.635 -11.049  1.00 83.35           C  
ATOM    294  HB  ILE A  23      -2.716  -5.463 -10.470  1.00 83.35           H  
ATOM    295  O   ILE A  23      -2.395  -1.650  -9.657  1.00 83.35           O  
ATOM    296  CG1 ILE A  23      -1.595  -5.196 -12.306  1.00 83.35           C  
ATOM    297 HG12 ILE A  23      -1.830  -4.586 -13.178  1.00 83.35           H  
ATOM    298 HG13 ILE A  23      -0.510  -5.134 -12.221  1.00 83.35           H  
ATOM    299  CG2 ILE A  23      -3.504  -3.827 -11.596  1.00 83.35           C  
ATOM    300 HG21 ILE A  23      -4.059  -4.419 -12.324  1.00 83.35           H  
ATOM    301 HG22 ILE A  23      -4.196  -3.570 -10.794  1.00 83.35           H  
ATOM    302 HG23 ILE A  23      -3.153  -2.913 -12.074  1.00 83.35           H  
ATOM    303  CD1 ILE A  23      -2.018  -6.639 -12.606  1.00 83.35           C  
ATOM    304 HD11 ILE A  23      -3.096  -6.692 -12.757  1.00 83.35           H  
ATOM    305 HD12 ILE A  23      -1.513  -6.982 -13.509  1.00 83.35           H  
ATOM    306 HD13 ILE A  23      -1.735  -7.289 -11.777  1.00 83.35           H  
ATOM    307  N   VAL A  24      -2.710  -3.285  -8.160  1.00 85.21           N  
ATOM    308  H   VAL A  24      -2.564  -4.265  -7.962  1.00 85.21           H  
ATOM    309  CA  VAL A  24      -3.268  -2.493  -7.070  1.00 85.21           C  
ATOM    310  HA  VAL A  24      -3.096  -1.438  -7.281  1.00 85.21           H  
ATOM    311  C   VAL A  24      -2.525  -2.827  -5.783  1.00 85.21           C  
ATOM    312  CB  VAL A  24      -4.783  -2.716  -6.910  1.00 85.21           C  
ATOM    313  HB  VAL A  24      -5.116  -2.157  -6.036  1.00 85.21           H  
ATOM    314  O   VAL A  24      -1.881  -3.875  -5.695  1.00 85.21           O  
ATOM    315  CG1 VAL A  24      -5.556  -2.181  -8.120  1.00 85.21           C  
ATOM    316 HG11 VAL A  24      -5.307  -2.744  -9.019  1.00 85.21           H  
ATOM    317 HG12 VAL A  24      -6.627  -2.261  -7.933  1.00 85.21           H  
ATOM    318 HG13 VAL A  24      -5.318  -1.129  -8.277  1.00 85.21           H  
ATOM    319  CG2 VAL A  24      -5.149  -4.192  -6.694  1.00 85.21           C  
ATOM    320 HG21 VAL A  24      -4.881  -4.786  -7.567  1.00 85.21           H  
ATOM    321 HG22 VAL A  24      -4.635  -4.582  -5.816  1.00 85.21           H  
ATOM    322 HG23 VAL A  24      -6.223  -4.276  -6.527  1.00 85.21           H  
ATOM    323  N   CYS A  25      -2.610  -1.947  -4.793  1.00 87.02           N  
ATOM    324  H   CYS A  25      -3.073  -1.068  -4.974  1.00 87.02           H  
ATOM    325  CA  CYS A  25      -2.098  -2.187  -3.458  1.00 87.02           C  
ATOM    326  HA  CYS A  25      -1.058  -2.507  -3.534  1.00 87.02           H  
ATOM    327  C   CYS A  25      -2.890  -3.308  -2.799  1.00 87.02           C  
ATOM    328  CB  CYS A  25      -2.170  -0.894  -2.648  1.00 87.02           C  
ATOM    329  HB2 CYS A  25      -1.897  -1.112  -1.615  1.00 87.02           H  
ATOM    330  HB3 CYS A  25      -3.196  -0.529  -2.661  1.00 87.02           H  
ATOM    331  O   CYS A  25      -4.116  -3.229  -2.683  1.00 87.02           O  
ATOM    332  SG  CYS A  25      -1.077   0.403  -3.265  1.00 87.02           S  
ATOM    333  N   LEU A  26      -2.188  -4.353  -2.382  1.00 83.21           N  
ATOM    334  H   LEU A  26      -1.180  -4.310  -2.447  1.00 83.21           H  
ATOM    335  CA  LEU A  26      -2.777  -5.475  -1.664  1.00 83.21           C  
ATOM    336  HA  LEU A  26      -3.828  -5.556  -1.942  1.00 83.21           H  
ATOM    337  C   LEU A  26      -2.725  -5.225  -0.153  1.00 83.21           C  
ATOM    338  CB  LEU A  26      -2.071  -6.786  -2.051  1.00 83.21           C  
ATOM    339  HB2 LEU A  26      -0.990  -6.660  -1.989  1.00 83.21           H  
ATOM    340  HB3 LEU A  26      -2.342  -7.545  -1.317  1.00 83.21           H  
ATOM    341  O   LEU A  26      -1.880  -4.445   0.284  1.00 83.21           O  
ATOM    342  CG  LEU A  26      -2.478  -7.281  -3.451  1.00 83.21           C  
ATOM    343  HG  LEU A  26      -3.462  -6.890  -3.710  1.00 83.21           H  
ATOM    344  CD1 LEU A  26      -1.474  -6.848  -4.516  1.00 83.21           C  
ATOM    345 HD11 LEU A  26      -1.223  -5.796  -4.382  1.00 83.21           H  
ATOM    346 HD12 LEU A  26      -0.555  -7.428  -4.427  1.00 83.21           H  
ATOM    347 HD13 LEU A  26      -1.914  -6.992  -5.502  1.00 83.21           H  
ATOM    348  CD2 LEU A  26      -2.552  -8.807  -3.486  1.00 83.21           C  
ATOM    349 HD21 LEU A  26      -1.588  -9.236  -3.213  1.00 83.21           H  
ATOM    350 HD22 LEU A  26      -2.826  -9.139  -4.487  1.00 83.21           H  
ATOM    351 HD23 LEU A  26      -3.310  -9.152  -2.782  1.00 83.21           H  
ATOM    352  N   PRO A  27      -3.611  -5.867   0.633  1.00 79.21           N  
ATOM    353  CA  PRO A  27      -3.475  -5.915   2.084  1.00 79.21           C  
ATOM    354  HA  PRO A  27      -3.500  -4.902   2.487  1.00 79.21           H  
ATOM    355  C   PRO A  27      -2.141  -6.530   2.532  1.00 79.21           C  
ATOM    356  CB  PRO A  27      -4.692  -6.684   2.604  1.00 79.21           C  
ATOM    357  HB2 PRO A  27      -5.496  -5.988   2.846  1.00 79.21           H  
ATOM    358  HB3 PRO A  27      -4.448  -7.291   3.475  1.00 79.21           H  
ATOM    359  O   PRO A  27      -1.684  -7.555   1.959  1.00 79.21           O  
ATOM    360  CG  PRO A  27      -5.109  -7.545   1.416  1.00 79.21           C  
ATOM    361  HG2 PRO A  27      -4.527  -8.466   1.416  1.00 79.21           H  
ATOM    362  HG3 PRO A  27      -6.177  -7.766   1.431  1.00 79.21           H  
ATOM    363  CD  PRO A  27      -4.723  -6.705   0.203  1.00 79.21           C  
ATOM    364  HD2 PRO A  27      -5.566  -6.078  -0.088  1.00 79.21           H  
ATOM    365  HD3 PRO A  27      -4.450  -7.363  -0.621  1.00 79.21           H  
ATOM    366  OXT PRO A  27      -1.598  -5.924   3.478  1.00 79.21           O  
TER     367      PRO A  27                                                       
END   
