# Supplementary material for: δ‐Conotoxin Structure Prediction and Analysis through Large‐Scale Comparative and Deep Learning Modeling Approaches
Source: Adv Sci (Weinh). 2024 Jul 21;11(35):2404786. doi: 10.1002/advs.202404786 (PMC11425241; doi:10.1002/advs.202404786)
Supplement: Supplementary file 2 — Supporting Information [file ADVS-11-2404786-s001.gz › Data/Alphafold_results/CVIE-2/ranked_2.pdb]

ATOM      1  N   TYR A   1      14.123   6.266  -8.592  1.00 44.76           N  
ATOM      2  H   TYR A   1      14.938   5.957  -8.082  1.00 44.76           H  
ATOM      3  H2  TYR A   1      13.985   7.253  -8.426  1.00 44.76           H  
ATOM      4  H3  TYR A   1      14.261   6.101  -9.579  1.00 44.76           H  
ATOM      5  CA  TYR A   1      12.953   5.504  -8.126  1.00 44.76           C  
ATOM      6  HA  TYR A   1      12.055   5.840  -8.644  1.00 44.76           H  
ATOM      7  C   TYR A   1      12.781   5.798  -6.650  1.00 44.76           C  
ATOM      8  CB  TYR A   1      13.146   4.012  -8.426  1.00 44.76           C  
ATOM      9  HB2 TYR A   1      14.140   3.691  -8.115  1.00 44.76           H  
ATOM     10  HB3 TYR A   1      12.419   3.441  -7.848  1.00 44.76           H  
ATOM     11  O   TYR A   1      13.461   5.196  -5.835  1.00 44.76           O  
ATOM     12  CG  TYR A   1      12.942   3.702  -9.896  1.00 44.76           C  
ATOM     13  CD1 TYR A   1      11.657   3.337 -10.342  1.00 44.76           C  
ATOM     14  HD1 TYR A   1      10.839   3.235  -9.645  1.00 44.76           H  
ATOM     15  CD2 TYR A   1      14.005   3.798 -10.820  1.00 44.76           C  
ATOM     16  HD2 TYR A   1      15.009   4.017 -10.488  1.00 44.76           H  
ATOM     17  CE1 TYR A   1      11.431   3.067 -11.704  1.00 44.76           C  
ATOM     18  HE1 TYR A   1      10.453   2.768 -12.052  1.00 44.76           H  
ATOM     19  CE2 TYR A   1      13.777   3.537 -12.187  1.00 44.76           C  
ATOM     20  HE2 TYR A   1      14.591   3.586 -12.895  1.00 44.76           H  
ATOM     21  OH  TYR A   1      12.254   2.898 -13.941  1.00 44.76           O  
ATOM     22  HH  TYR A   1      13.045   2.941 -14.484  1.00 44.76           H  
ATOM     23  CZ  TYR A   1      12.487   3.167 -12.631  1.00 44.76           C  
ATOM     24  N   GLY A   2      12.020   6.845  -6.330  1.00 69.95           N  
ATOM     25  H   GLY A   2      11.398   7.246  -7.017  1.00 69.95           H  
ATOM     26  CA  GLY A   2      11.754   7.244  -4.948  1.00 69.95           C  
ATOM     27  HA2 GLY A   2      12.574   6.953  -4.292  1.00 69.95           H  
ATOM     28  HA3 GLY A   2      11.621   8.324  -4.882  1.00 69.95           H  
ATOM     29  C   GLY A   2      10.470   6.577  -4.489  1.00 69.95           C  
ATOM     30  O   GLY A   2       9.477   6.626  -5.210  1.00 69.95           O  
ATOM     31  N   CYS A   3      10.520   5.917  -3.342  1.00 74.04           N  
ATOM     32  H   CYS A   3      11.364   5.934  -2.788  1.00 74.04           H  
ATOM     33  CA  CYS A   3       9.347   5.331  -2.724  1.00 74.04           C  
ATOM     34  HA  CYS A   3       8.692   4.935  -3.501  1.00 74.04           H  
ATOM     35  C   CYS A   3       8.558   6.412  -1.965  1.00 74.04           C  
ATOM     36  CB  CYS A   3       9.818   4.147  -1.881  1.00 74.04           C  
ATOM     37  HB2 CYS A   3      10.277   3.418  -2.549  1.00 74.04           H  
ATOM     38  HB3 CYS A   3       8.942   3.665  -1.446  1.00 74.04           H  
ATOM     39  O   CYS A   3       9.121   7.405  -1.496  1.00 74.04           O  
ATOM     40  SG  CYS A   3      11.020   4.542  -0.584  1.00 74.04           S  
ATOM     41  N   SER A   4       7.241   6.252  -1.889  1.00 75.09           N  
ATOM     42  H   SER A   4       6.828   5.455  -2.352  1.00 75.09           H  
ATOM     43  CA  SER A   4       6.339   7.204  -1.244  1.00 75.09           C  
ATOM     44  HA  SER A   4       6.677   8.214  -1.477  1.00 75.09           H  
ATOM     45  C   SER A   4       6.353   7.046   0.281  1.00 75.09           C  
ATOM     46  CB  SER A   4       4.934   7.041  -1.823  1.00 75.09           C  
ATOM     47  HB2 SER A   4       4.203   7.335  -1.071  1.00 75.09           H  
ATOM     48  HB3 SER A   4       4.746   5.998  -2.080  1.00 75.09           H  
ATOM     49  O   SER A   4       6.288   5.930   0.799  1.00 75.09           O  
ATOM     50  OG  SER A   4       4.770   7.861  -2.964  1.00 75.09           O  
ATOM     51  HG  SER A   4       3.928   7.643  -3.371  1.00 75.09           H  
ATOM     52  N   ASN A   5       6.440   8.175   0.993  1.00 73.95           N  
ATOM     53  H   ASN A   5       6.474   9.047   0.486  1.00 73.95           H  
ATOM     54  CA  ASN A   5       6.429   8.234   2.460  1.00 73.95           C  
ATOM     55  HA  ASN A   5       7.118   7.479   2.838  1.00 73.95           H  
ATOM     56  C   ASN A   5       5.048   7.889   3.039  1.00 73.95           C  
ATOM     57  CB  ASN A   5       6.890   9.638   2.925  1.00 73.95           C  
ATOM     58  HB2 ASN A   5       6.801  10.358   2.112  1.00 73.95           H  
ATOM     59  HB3 ASN A   5       6.246   9.986   3.734  1.00 73.95           H  
ATOM     60  O   ASN A   5       4.036   8.039   2.356  1.00 73.95           O  
ATOM     61  CG  ASN A   5       8.305   9.641   3.473  1.00 73.95           C  
ATOM     62  ND2 ASN A   5       9.085  10.657   3.190  1.00 73.95           N  
ATOM     63 HD21 ASN A   5       8.758  11.423   2.619  1.00 73.95           H  
ATOM     64 HD22 ASN A   5      10.011  10.612   3.592  1.00 73.95           H  
ATOM     65  OD1 ASN A   5       8.721   8.749   4.185  1.00 73.95           O  
ATOM     66  N   ALA A   6       4.997   7.489   4.313  1.00 75.45           N  
ATOM     67  H   ALA A   6       5.856   7.382   4.834  1.00 75.45           H  
ATOM     68  CA  ALA A   6       3.736   7.261   5.019  1.00 75.45           C  
ATOM     69  HA  ALA A   6       3.232   6.421   4.543  1.00 75.45           H  
ATOM     70  C   ALA A   6       2.822   8.501   4.928  1.00 75.45           C  
ATOM     71  CB  ALA A   6       4.029   6.864   6.469  1.00 75.45           C  
ATOM     72  HB1 ALA A   6       4.550   7.671   6.984  1.00 75.45           H  
ATOM     73  HB2 ALA A   6       4.639   5.961   6.489  1.00 75.45           H  
ATOM     74  HB3 ALA A   6       3.092   6.652   6.985  1.00 75.45           H  
ATOM     75  O   ALA A   6       3.276   9.637   5.073  1.00 75.45           O  
ATOM     76  N   GLY A   7       1.539   8.296   4.629  1.00 74.10           N  
ATOM     77  H   GLY A   7       1.211   7.342   4.583  1.00 74.10           H  
ATOM     78  CA  GLY A   7       0.594   9.383   4.352  1.00 74.10           C  
ATOM     79  HA2 GLY A   7       0.795  10.214   5.029  1.00 74.10           H  
ATOM     80  HA3 GLY A   7      -0.415   9.024   4.551  1.00 74.10           H  
ATOM     81  C   GLY A   7       0.631   9.926   2.916  1.00 74.10           C  
ATOM     82  O   GLY A   7      -0.164  10.805   2.581  1.00 74.10           O  
ATOM     83  N   ALA A   8       1.441   9.357   2.018  1.00 78.51           N  
ATOM     84  H   ALA A   8       2.135   8.694   2.331  1.00 78.51           H  
ATOM     85  CA  ALA A   8       1.306   9.580   0.579  1.00 78.51           C  
ATOM     86  HA  ALA A   8       1.013  10.616   0.412  1.00 78.51           H  
ATOM     87  C   ALA A   8       0.230   8.672  -0.037  1.00 78.51           C  
ATOM     88  CB  ALA A   8       2.658   9.376  -0.090  1.00 78.51           C  
ATOM     89  HB1 ALA A   8       2.580   9.546  -1.163  1.00 78.51           H  
ATOM     90  HB2 ALA A   8       3.395  10.055   0.338  1.00 78.51           H  
ATOM     91  HB3 ALA A   8       2.961   8.346   0.101  1.00 78.51           H  
ATOM     92  O   ALA A   8       0.122   7.489   0.295  1.00 78.51           O  
ATOM     93  N   PHE A   9      -0.578   9.229  -0.939  1.00 76.25           N  
ATOM     94  H   PHE A   9      -0.434  10.194  -1.202  1.00 76.25           H  
ATOM     95  CA  PHE A   9      -1.627   8.475  -1.619  1.00 76.25           C  
ATOM     96  HA  PHE A   9      -2.194   7.916  -0.875  1.00 76.25           H  
ATOM     97  C   PHE A   9      -0.984   7.495  -2.597  1.00 76.25           C  
ATOM     98  CB  PHE A   9      -2.588   9.433  -2.329  1.00 76.25           C  
ATOM     99  HB2 PHE A   9      -2.099   9.866  -3.202  1.00 76.25           H  
ATOM    100  HB3 PHE A   9      -2.826  10.253  -1.651  1.00 76.25           H  
ATOM    101  O   PHE A   9      -0.238   7.901  -3.488  1.00 76.25           O  
ATOM    102  CG  PHE A   9      -3.895   8.786  -2.747  1.00 76.25           C  
ATOM    103  CD1 PHE A   9      -4.086   8.292  -4.050  1.00 76.25           C  
ATOM    104  HD1 PHE A   9      -3.285   8.350  -4.773  1.00 76.25           H  
ATOM    105  CD2 PHE A   9      -4.941   8.693  -1.816  1.00 76.25           C  
ATOM    106  HD2 PHE A   9      -4.792   9.046  -0.806  1.00 76.25           H  
ATOM    107  CE1 PHE A   9      -5.325   7.730  -4.413  1.00 76.25           C  
ATOM    108  HE1 PHE A   9      -5.472   7.355  -5.416  1.00 76.25           H  
ATOM    109  CE2 PHE A   9      -6.182   8.151  -2.177  1.00 76.25           C  
ATOM    110  HE2 PHE A   9      -6.980   8.103  -1.451  1.00 76.25           H  
ATOM    111  CZ  PHE A   9      -6.377   7.666  -3.480  1.00 76.25           C  
ATOM    112  HZ  PHE A   9      -7.330   7.245  -3.763  1.00 76.25           H  
ATOM    113  N   CYS A  10      -1.264   6.209  -2.430  1.00 78.61           N  
ATOM    114  H   CYS A  10      -1.875   5.941  -1.672  1.00 78.61           H  
ATOM    115  CA  CYS A  10      -0.730   5.168  -3.304  1.00 78.61           C  
ATOM    116  HA  CYS A  10      -0.284   5.633  -4.183  1.00 78.61           H  
ATOM    117  C   CYS A  10      -1.839   4.270  -3.897  1.00 78.61           C  
ATOM    118  CB  CYS A  10       0.424   4.480  -2.566  1.00 78.61           C  
ATOM    119  HB2 CYS A  10       1.358   4.943  -2.884  1.00 78.61           H  
ATOM    120  HB3 CYS A  10       0.323   4.655  -1.495  1.00 78.61           H  
ATOM    121  O   CYS A  10      -1.606   3.517  -4.843  1.00 78.61           O  
ATOM    122  SG  CYS A  10       0.544   2.714  -2.825  1.00 78.61           S  
ATOM    123  N   GLY A  11      -3.091   4.441  -3.460  1.00 77.63           N  
ATOM    124  H   GLY A  11      -3.248   5.036  -2.660  1.00 77.63           H  
ATOM    125  CA  GLY A  11      -4.238   3.723  -4.007  1.00 77.63           C  
ATOM    126  HA2 GLY A  11      -5.158   4.194  -3.660  1.00 77.63           H  
ATOM    127  HA3 GLY A  11      -4.210   3.783  -5.095  1.00 77.63           H  
ATOM    128  C   GLY A  11      -4.258   2.253  -3.584  1.00 77.63           C  
ATOM    129  O   GLY A  11      -3.874   1.911  -2.470  1.00 77.63           O  
ATOM    130  N   ILE A  12      -4.749   1.378  -4.464  1.00 71.76           N  
ATOM    131  H   ILE A  12      -5.029   1.720  -5.372  1.00 71.76           H  
ATOM    132  CA  ILE A  12      -4.926  -0.064  -4.192  1.00 71.76           C  
ATOM    133  HA  ILE A  12      -4.949  -0.190  -3.109  1.00 71.76           H  
ATOM    134  C   ILE A  12      -3.720  -0.892  -4.683  1.00 71.76           C  
ATOM    135  CB  ILE A  12      -6.279  -0.602  -4.742  1.00 71.76           C  
ATOM    136  HB  ILE A  12      -6.110  -0.972  -5.753  1.00 71.76           H  
ATOM    137  O   ILE A  12      -3.790  -2.115  -4.754  1.00 71.76           O  
ATOM    138  CG1 ILE A  12      -7.387   0.480  -4.823  1.00 71.76           C  
ATOM    139 HG12 ILE A  12      -7.564   0.894  -3.830  1.00 71.76           H  
ATOM    140 HG13 ILE A  12      -7.056   1.286  -5.477  1.00 71.76           H  
ATOM    141  CG2 ILE A  12      -6.769  -1.774  -3.866  1.00 71.76           C  
ATOM    142 HG21 ILE A  12      -7.066  -1.411  -2.882  1.00 71.76           H  
ATOM    143 HG22 ILE A  12      -5.984  -2.519  -3.736  1.00 71.76           H  
ATOM    144 HG23 ILE A  12      -7.613  -2.277  -4.339  1.00 71.76           H  
ATOM    145  CD1 ILE A  12      -8.722  -0.009  -5.399  1.00 71.76           C  
ATOM    146 HD11 ILE A  12      -8.555  -0.501  -6.357  1.00 71.76           H  
ATOM    147 HD12 ILE A  12      -9.382   0.845  -5.550  1.00 71.76           H  
ATOM    148 HD13 ILE A  12      -9.208  -0.700  -4.710  1.00 71.76           H  
ATOM    149  N   HIS A  13      -2.615  -0.242  -5.061  1.00 60.46           N  
ATOM    150  H   HIS A  13      -2.561   0.756  -4.913  1.00 60.46           H  
ATOM    151  CA  HIS A  13      -1.424  -0.918  -5.571  1.00 60.46           C  
ATOM    152  HA  HIS A  13      -1.669  -1.953  -5.810  1.00 60.46           H  
ATOM    153  C   HIS A  13      -0.309  -0.934  -4.515  1.00 60.46           C  
ATOM    154  CB  HIS A  13      -0.980  -0.291  -6.897  1.00 60.46           C  
ATOM    155  HB2 HIS A  13       0.007  -0.678  -7.149  1.00 60.46           H  
ATOM    156  HB3 HIS A  13      -0.893   0.789  -6.775  1.00 60.46           H  
ATOM    157  O   HIS A  13       0.415   0.054  -4.382  1.00 60.46           O  
ATOM    158  CG  HIS A  13      -1.899  -0.599  -8.057  1.00 60.46           C  
ATOM    159  CD2 HIS A  13      -2.594  -1.759  -8.290  1.00 60.46           C  
ATOM    160  HD2 HIS A  13      -2.613  -2.634  -7.657  1.00 60.46           H  
ATOM    161  ND1 HIS A  13      -2.144   0.234  -9.123  1.00 60.46           N  
ATOM    162  HD1 HIS A  13      -1.752   1.156  -9.253  1.00 60.46           H  
ATOM    163  CE1 HIS A  13      -2.965  -0.404  -9.973  1.00 60.46           C  
ATOM    164  HE1 HIS A  13      -3.328  -0.002 -10.908  1.00 60.46           H  
ATOM    165  NE2 HIS A  13      -3.271  -1.621  -9.506  1.00 60.46           N  
ATOM    166  N   PRO A  14      -0.134  -2.044  -3.775  1.00 60.87           N  
ATOM    167  CA  PRO A  14       0.988  -2.202  -2.858  1.00 60.87           C  
ATOM    168  HA  PRO A  14       1.054  -1.365  -2.162  1.00 60.87           H  
ATOM    169  C   PRO A  14       2.284  -2.260  -3.670  1.00 60.87           C  
ATOM    170  CB  PRO A  14       0.691  -3.481  -2.072  1.00 60.87           C  
ATOM    171  HB2 PRO A  14       1.602  -3.994  -1.763  1.00 60.87           H  
ATOM    172  HB3 PRO A  14       0.083  -3.236  -1.201  1.00 60.87           H  
ATOM    173  O   PRO A  14       2.499  -3.183  -4.450  1.00 60.87           O  
ATOM    174  CG  PRO A  14      -0.133  -4.321  -3.047  1.00 60.87           C  
ATOM    175  HG2 PRO A  14      -0.796  -5.011  -2.524  1.00 60.87           H  
ATOM    176  HG3 PRO A  14       0.532  -4.867  -3.716  1.00 60.87           H  
ATOM    177  CD  PRO A  14      -0.914  -3.277  -3.837  1.00 60.87           C  
ATOM    178  HD2 PRO A  14      -1.882  -3.115  -3.361  1.00 60.87           H  
ATOM    179  HD3 PRO A  14      -1.045  -3.633  -4.858  1.00 60.87           H  
ATOM    180  N   GLY A  15       3.117  -1.227  -3.553  1.00 64.55           N  
ATOM    181  H   GLY A  15       2.880  -0.504  -2.888  1.00 64.55           H  
ATOM    182  CA  GLY A  15       4.406  -1.167  -4.250  1.00 64.55           C  
ATOM    183  HA2 GLY A  15       4.330  -1.698  -5.199  1.00 64.55           H  
ATOM    184  HA3 GLY A  15       5.156  -1.673  -3.643  1.00 64.55           H  
ATOM    185  C   GLY A  15       4.920   0.236  -4.561  1.00 64.55           C  
ATOM    186  O   GLY A  15       6.097   0.387  -4.872  1.00 64.55           O  
ATOM    187  N   LEU A  16       4.085   1.278  -4.459  1.00 73.36           N  
ATOM    188  H   LEU A  16       3.103   1.112  -4.295  1.00 73.36           H  
ATOM    189  CA  LEU A  16       4.580   2.660  -4.567  1.00 73.36           C  
ATOM    190  HA  LEU A  16       5.411   2.681  -5.271  1.00 73.36           H  
ATOM    191  C   LEU A  16       5.172   3.194  -3.254  1.00 73.36           C  
ATOM    192  CB  LEU A  16       3.487   3.603  -5.102  1.00 73.36           C  
ATOM    193  HB2 LEU A  16       3.705   4.601  -4.723  1.00 73.36           H  
ATOM    194  HB3 LEU A  16       2.508   3.322  -4.712  1.00 73.36           H  
ATOM    195  O   LEU A  16       5.919   4.169  -3.275  1.00 73.36           O  
ATOM    196  CG  LEU A  16       3.444   3.683  -6.639  1.00 73.36           C  
ATOM    197  HG  LEU A  16       4.440   3.517  -7.050  1.00 73.36           H  
ATOM    198  CD1 LEU A  16       2.483   2.657  -7.240  1.00 73.36           C  
ATOM    199 HD11 LEU A  16       2.477   2.746  -8.327  1.00 73.36           H  
ATOM    200 HD12 LEU A  16       1.476   2.817  -6.856  1.00 73.36           H  
ATOM    201 HD13 LEU A  16       2.808   1.651  -6.973  1.00 73.36           H  
ATOM    202  CD2 LEU A  16       2.996   5.080  -7.072  1.00 73.36           C  
ATOM    203 HD21 LEU A  16       3.710   5.822  -6.716  1.00 73.36           H  
ATOM    204 HD22 LEU A  16       2.010   5.298  -6.662  1.00 73.36           H  
ATOM    205 HD23 LEU A  16       2.954   5.132  -8.160  1.00 73.36           H  
ATOM    206  N   CYS A  17       4.843   2.582  -2.121  1.00 75.06           N  
ATOM    207  H   CYS A  17       4.297   1.734  -2.176  1.00 75.06           H  
ATOM    208  CA  CYS A  17       5.227   3.041  -0.790  1.00 75.06           C  
ATOM    209  HA  CYS A  17       5.320   4.127  -0.792  1.00 75.06           H  
ATOM    210  C   CYS A  17       6.566   2.449  -0.340  1.00 75.06           C  
ATOM    211  CB  CYS A  17       4.099   2.665   0.158  1.00 75.06           C  
ATOM    212  HB2 CYS A  17       3.962   1.584   0.108  1.00 75.06           H  
ATOM    213  HB3 CYS A  17       4.353   2.935   1.183  1.00 75.06           H  
ATOM    214  O   CYS A  17       6.898   1.326  -0.708  1.00 75.06           O  
ATOM    215  SG  CYS A  17       2.527   3.389  -0.286  1.00 75.06           S  
ATOM    216  N   CYS A  18       7.338   3.202   0.454  1.00 78.53           N  
ATOM    217  H   CYS A  18       7.023   4.127   0.708  1.00 78.53           H  
ATOM    218  CA  CYS A  18       8.595   2.700   1.031  1.00 78.53           C  
ATOM    219  HA  CYS A  18       9.244   2.326   0.239  1.00 78.53           H  
ATOM    220  C   CYS A  18       8.347   1.536   1.989  1.00 78.53           C  
ATOM    221  CB  CYS A  18       9.316   3.811   1.803  1.00 78.53           C  
ATOM    222  HB2 CYS A  18       8.670   4.146   2.615  1.00 78.53           H  
ATOM    223  HB3 CYS A  18      10.204   3.373   2.259  1.00 78.53           H  
ATOM    224  O   CYS A  18       9.117   0.583   2.024  1.00 78.53           O  
ATOM    225  SG  CYS A  18       9.845   5.269   0.879  1.00 78.53           S  
ATOM    226  N   SER A  19       7.256   1.624   2.743  1.00 69.95           N  
ATOM    227  H   SER A  19       6.708   2.472   2.730  1.00 69.95           H  
ATOM    228  CA  SER A  19       6.656   0.480   3.402  1.00 69.95           C  
ATOM    229  HA  SER A  19       7.427  -0.171   3.815  1.00 69.95           H  
ATOM    230  C   SER A  19       5.852  -0.252   2.340  1.00 69.95           C  
ATOM    231  CB  SER A  19       5.717   0.936   4.520  1.00 69.95           C  
ATOM    232  HB2 SER A  19       5.516   0.103   5.193  1.00 69.95           H  
ATOM    233  HB3 SER A  19       4.770   1.243   4.074  1.00 69.95           H  
ATOM    234  O   SER A  19       4.965   0.337   1.736  1.00 69.95           O  
ATOM    235  OG  SER A  19       6.219   2.034   5.255  1.00 69.95           O  
ATOM    236  HG  SER A  19       5.423   2.431   5.615  1.00 69.95           H  
ATOM    237  N   GLU A  20       6.105  -1.528   2.096  1.00 72.03           N  
ATOM    238  H   GLU A  20       6.903  -1.961   2.540  1.00 72.03           H  
ATOM    239  CA  GLU A  20       5.392  -2.312   1.071  1.00 72.03           C  
ATOM    240  HA  GLU A  20       5.523  -1.825   0.105  1.00 72.03           H  
ATOM    241  C   GLU A  20       3.866  -2.409   1.321  1.00 72.03           C  
ATOM    242  CB  GLU A  20       6.051  -3.695   1.007  1.00 72.03           C  
ATOM    243  HB2 GLU A  20       5.482  -4.345   0.343  1.00 72.03           H  
ATOM    244  HB3 GLU A  20       6.033  -4.131   2.006  1.00 72.03           H  
ATOM    245  O   GLU A  20       3.116  -2.917   0.486  1.00 72.03           O  
ATOM    246  CG  GLU A  20       7.501  -3.617   0.495  1.00 72.03           C  
ATOM    247  HG2 GLU A  20       7.969  -2.679   0.794  1.00 72.03           H  
ATOM    248  HG3 GLU A  20       7.493  -3.637  -0.595  1.00 72.03           H  
ATOM    249  CD  GLU A  20       8.336  -4.772   1.051  1.00 72.03           C  
ATOM    250  OE1 GLU A  20       8.396  -5.824   0.377  1.00 72.03           O  
ATOM    251  OE2 GLU A  20       8.890  -4.590   2.159  1.00 72.03           O  
ATOM    252  N   LEU A  21       3.386  -1.872   2.449  1.00 71.62           N  
ATOM    253  H   LEU A  21       4.055  -1.405   3.045  1.00 71.62           H  
ATOM    254  CA  LEU A  21       1.980  -1.663   2.748  1.00 71.62           C  
ATOM    255  HA  LEU A  21       1.424  -2.477   2.282  1.00 71.62           H  
ATOM    256  C   LEU A  21       1.437  -0.356   2.160  1.00 71.62           C  
ATOM    257  CB  LEU A  21       1.733  -1.711   4.265  1.00 71.62           C  
ATOM    258  HB2 LEU A  21       2.637  -1.460   4.820  1.00 71.62           H  
ATOM    259  HB3 LEU A  21       1.000  -0.942   4.509  1.00 71.62           H  
ATOM    260  O   LEU A  21       1.792   0.756   2.555  1.00 71.62           O  
ATOM    261  CG  LEU A  21       1.165  -3.063   4.726  1.00 71.62           C  
ATOM    262  HG  LEU A  21       0.558  -3.504   3.935  1.00 71.62           H  
ATOM    263  CD1 LEU A  21       2.273  -4.044   5.102  1.00 71.62           C  
ATOM    264 HD11 LEU A  21       1.839  -5.000   5.394  1.00 71.62           H  
ATOM    265 HD12 LEU A  21       2.859  -3.645   5.930  1.00 71.62           H  
ATOM    266 HD13 LEU A  21       2.928  -4.201   4.244  1.00 71.62           H  
ATOM    267  CD2 LEU A  21       0.246  -2.853   5.926  1.00 71.62           C  
ATOM    268 HD21 LEU A  21      -0.137  -3.813   6.274  1.00 71.62           H  
ATOM    269 HD22 LEU A  21       0.796  -2.366   6.732  1.00 71.62           H  
ATOM    270 HD23 LEU A  21      -0.594  -2.219   5.642  1.00 71.62           H  
ATOM    271  N   CYS A  22       0.455  -0.523   1.282  1.00 75.24           N  
ATOM    272  H   CYS A  22       0.228  -1.465   0.999  1.00 75.24           H  
ATOM    273  CA  CYS A  22      -0.374   0.553   0.773  1.00 75.24           C  
ATOM    274  HA  CYS A  22      -0.206   1.464   1.347  1.00 75.24           H  
ATOM    275  C   CYS A  22      -1.848   0.163   0.888  1.00 75.24           C  
ATOM    276  CB  CYS A  22       0.045   0.808  -0.662  1.00 75.24           C  
ATOM    277  HB2 CYS A  22       1.120   0.984  -0.686  1.00 75.24           H  
ATOM    278  HB3 CYS A  22      -0.187  -0.076  -1.257  1.00 75.24           H  
ATOM    279  O   CYS A  22      -2.335  -0.696   0.154  1.00 75.24           O  
ATOM    280  SG  CYS A  22      -0.793   2.191  -1.419  1.00 75.24           S  
ATOM    281  N   LEU A  23      -2.552   0.786   1.833  1.00 76.91           N  
ATOM    282  H   LEU A  23      -2.079   1.499   2.370  1.00 76.91           H  
ATOM    283  CA  LEU A  23      -3.982   0.593   2.085  1.00 76.91           C  
ATOM    284  HA  LEU A  23      -4.375  -0.183   1.429  1.00 76.91           H  
ATOM    285  C   LEU A  23      -4.720   1.889   1.722  1.00 76.91           C  
ATOM    286  CB  LEU A  23      -4.193   0.159   3.555  1.00 76.91           C  
ATOM    287  HB2 LEU A  23      -5.224   0.362   3.846  1.00 76.91           H  
ATOM    288  HB3 LEU A  23      -3.555   0.776   4.189  1.00 76.91           H  
ATOM    289  O   LEU A  23      -5.245   2.568   2.597  1.00 76.91           O  
ATOM    290  CG  LEU A  23      -3.916  -1.327   3.842  1.00 76.91           C  
ATOM    291  HG  LEU A  23      -2.975  -1.623   3.378  1.00 76.91           H  
ATOM    292  CD1 LEU A  23      -3.809  -1.560   5.350  1.00 76.91           C  
ATOM    293 HD11 LEU A  23      -3.603  -2.612   5.548  1.00 76.91           H  
ATOM    294 HD12 LEU A  23      -4.736  -1.271   5.844  1.00 76.91           H  
ATOM    295 HD13 LEU A  23      -2.988  -0.967   5.754  1.00 76.91           H  
ATOM    296  CD2 LEU A  23      -5.047  -2.218   3.316  1.00 76.91           C  
ATOM    297 HD21 LEU A  23      -4.832  -3.259   3.556  1.00 76.91           H  
ATOM    298 HD22 LEU A  23      -5.996  -1.932   3.769  1.00 76.91           H  
ATOM    299 HD23 LEU A  23      -5.119  -2.127   2.232  1.00 76.91           H  
ATOM    300  N   VAL A  24      -4.717   2.271   0.434  1.00 80.46           N  
ATOM    301  H   VAL A  24      -4.255   1.655  -0.219  1.00 80.46           H  
ATOM    302  CA  VAL A  24      -5.118   3.598  -0.110  1.00 80.46           C  
ATOM    303  HA  VAL A  24      -5.200   3.488  -1.191  1.00 80.46           H  
ATOM    304  C   VAL A  24      -4.060   4.677   0.118  1.00 80.46           C  
ATOM    305  CB  VAL A  24      -6.513   4.057   0.376  1.00 80.46           C  
ATOM    306  HB  VAL A  24      -6.486   4.305   1.437  1.00 80.46           H  
ATOM    307  O   VAL A  24      -3.688   5.413  -0.801  1.00 80.46           O  
ATOM    308  CG1 VAL A  24      -6.967   5.323  -0.355  1.00 80.46           C  
ATOM    309 HG11 VAL A  24      -7.008   5.144  -1.429  1.00 80.46           H  
ATOM    310 HG12 VAL A  24      -6.273   6.139  -0.155  1.00 80.46           H  
ATOM    311 HG13 VAL A  24      -7.954   5.621  -0.000  1.00 80.46           H  
ATOM    312  CG2 VAL A  24      -7.577   2.975   0.142  1.00 80.46           C  
ATOM    313 HG21 VAL A  24      -7.364   2.098   0.753  1.00 80.46           H  
ATOM    314 HG22 VAL A  24      -8.557   3.353   0.433  1.00 80.46           H  
ATOM    315 HG23 VAL A  24      -7.596   2.687  -0.909  1.00 80.46           H  
ATOM    316  N   TRP A  25      -3.523   4.716   1.326  1.00 78.57           N  
ATOM    317  H   TRP A  25      -3.876   4.069   2.015  1.00 78.57           H  
ATOM    318  CA  TRP A  25      -2.375   5.521   1.700  1.00 78.57           C  
ATOM    319  HA  TRP A  25      -2.039   6.111   0.848  1.00 78.57           H  
ATOM    320  C   TRP A  25      -1.207   4.619   2.093  1.00 78.57           C  
ATOM    321  CB  TRP A  25      -2.800   6.490   2.806  1.00 78.57           C  
ATOM    322  HB2 TRP A  25      -1.975   6.604   3.509  1.00 78.57           H  
ATOM    323  HB3 TRP A  25      -3.641   6.086   3.369  1.00 78.57           H  
ATOM    324  O   TRP A  25      -1.409   3.513   2.597  1.00 78.57           O  
ATOM    325  CG  TRP A  25      -3.146   7.849   2.292  1.00 78.57           C  
ATOM    326  CD1 TRP A  25      -2.219   8.775   2.033  1.00 78.57           C  
ATOM    327  HD1 TRP A  25      -1.168   8.576   2.180  1.00 78.57           H  
ATOM    328  CD2 TRP A  25      -4.415   8.467   1.930  1.00 78.57           C  
ATOM    329  CE2 TRP A  25      -4.161   9.818   1.526  1.00 78.57           C  
ATOM    330  CE3 TRP A  25      -5.753   8.029   1.897  1.00 78.57           C  
ATOM    331  HE3 TRP A  25      -5.979   7.018   2.204  1.00 78.57           H  
ATOM    332  NE1 TRP A  25      -2.795   9.953   1.620  1.00 78.57           N  
ATOM    333  HE1 TRP A  25      -2.265  10.807   1.521  1.00 78.57           H  
ATOM    334  CH2 TRP A  25      -6.503  10.213   1.089  1.00 78.57           C  
ATOM    335  HH2 TRP A  25      -7.305  10.865   0.774  1.00 78.57           H  
ATOM    336  CZ2 TRP A  25      -5.182  10.690   1.123  1.00 78.57           C  
ATOM    337  HZ2 TRP A  25      -4.951  11.704   0.830  1.00 78.57           H  
ATOM    338  CZ3 TRP A  25      -6.785   8.889   1.474  1.00 78.57           C  
ATOM    339  HZ3 TRP A  25      -7.804   8.532   1.456  1.00 78.57           H  
ATOM    340  N   CYS A  26       0.013   5.093   1.850  1.00 80.67           N  
ATOM    341  H   CYS A  26       0.115   5.977   1.373  1.00 80.67           H  
ATOM    342  CA  CYS A  26       1.213   4.473   2.395  1.00 80.67           C  
ATOM    343  HA  CYS A  26       1.278   3.438   2.060  1.00 80.67           H  
ATOM    344  C   CYS A  26       1.130   4.476   3.913  1.00 80.67           C  
ATOM    345  CB  CYS A  26       2.451   5.254   1.950  1.00 80.67           C  
ATOM    346  HB2 CYS A  26       2.361   6.277   2.316  1.00 80.67           H  
ATOM    347  HB3 CYS A  26       3.326   4.804   2.418  1.00 80.67           H  
ATOM    348  O   CYS A  26       0.900   5.537   4.506  1.00 80.67           O  
ATOM    349  SG  CYS A  26       2.729   5.314   0.175  1.00 80.67           S  
ATOM    350  N   THR A  27       1.306   3.305   4.512  1.00 73.91           N  
ATOM    351  H   THR A  27       1.569   2.501   3.960  1.00 73.91           H  
ATOM    352  CA  THR A  27       1.321   3.142   5.968  1.00 73.91           C  
ATOM    353  HA  THR A  27       0.982   4.073   6.423  1.00 73.91           H  
ATOM    354  C   THR A  27       2.737   2.973   6.492  1.00 73.91           C  
ATOM    355  CB  THR A  27       0.350   2.060   6.477  1.00 73.91           C  
ATOM    356  HB  THR A  27      -0.153   2.466   7.355  1.00 73.91           H  
ATOM    357  O   THR A  27       3.674   2.773   5.689  1.00 73.91           O  
ATOM    358  CG2 THR A  27      -0.727   1.620   5.481  1.00 73.91           C  
ATOM    359 HG21 THR A  27      -0.268   1.153   4.610  1.00 73.91           H  
ATOM    360 HG22 THR A  27      -1.388   0.900   5.964  1.00 73.91           H  
ATOM    361 HG23 THR A  27      -1.312   2.485   5.169  1.00 73.91           H  
ATOM    362  OG1 THR A  27       1.038   0.911   6.897  1.00 73.91           O  
ATOM    363  HG1 THR A  27       1.792   1.248   7.386  1.00 73.91           H  
ATOM    364  OXT THR A  27       2.845   3.028   7.729  1.00 73.91           O  
TER     365      THR A  27                                                       
END   
