# Supplementary material for: δ‐Conotoxin Structure Prediction and Analysis through Large‐Scale Comparative and Deep Learning Modeling Approaches
Source: Adv Sci (Weinh). 2024 Jul 21;11(35):2404786. doi: 10.1002/advs.202404786 (PMC11425241; doi:10.1002/advs.202404786)
Supplement: Supplementary file 2 — Supporting Information [file ADVS-11-2404786-s001.gz › Data/Alphafold_results/CVIE-2/ranked_3.pdb]

ATOM      1  N   TYR A   1     -19.251   2.919   5.832  1.00 48.28           N  
ATOM      2  H   TYR A   1     -20.006   3.582   5.727  1.00 48.28           H  
ATOM      3  H2  TYR A   1     -19.130   2.702   6.811  1.00 48.28           H  
ATOM      4  H3  TYR A   1     -19.468   2.070   5.331  1.00 48.28           H  
ATOM      5  CA  TYR A   1     -18.004   3.510   5.318  1.00 48.28           C  
ATOM      6  HA  TYR A   1     -18.102   3.718   4.252  1.00 48.28           H  
ATOM      7  C   TYR A   1     -16.907   2.477   5.502  1.00 48.28           C  
ATOM      8  CB  TYR A   1     -17.718   4.835   6.041  1.00 48.28           C  
ATOM      9  HB2 TYR A   1     -16.737   5.199   5.734  1.00 48.28           H  
ATOM     10  HB3 TYR A   1     -17.689   4.671   7.119  1.00 48.28           H  
ATOM     11  O   TYR A   1     -16.328   2.401   6.573  1.00 48.28           O  
ATOM     12  CG  TYR A   1     -18.755   5.896   5.723  1.00 48.28           C  
ATOM     13  CD1 TYR A   1     -18.566   6.730   4.604  1.00 48.28           C  
ATOM     14  HD1 TYR A   1     -17.671   6.654   4.005  1.00 48.28           H  
ATOM     15  CD2 TYR A   1     -19.914   6.039   6.517  1.00 48.28           C  
ATOM     16  HD2 TYR A   1     -20.045   5.453   7.415  1.00 48.28           H  
ATOM     17  CE1 TYR A   1     -19.532   7.697   4.273  1.00 48.28           C  
ATOM     18  HE1 TYR A   1     -19.390   8.351   3.425  1.00 48.28           H  
ATOM     19  CE2 TYR A   1     -20.886   7.004   6.180  1.00 48.28           C  
ATOM     20  HE2 TYR A   1     -21.763   7.132   6.798  1.00 48.28           H  
ATOM     21  OH  TYR A   1     -21.615   8.778   4.721  1.00 48.28           O  
ATOM     22  HH  TYR A   1     -22.348   8.832   5.339  1.00 48.28           H  
ATOM     23  CZ  TYR A   1     -20.694   7.838   5.056  1.00 48.28           C  
ATOM     24  N   GLY A   2     -16.770   1.562   4.539  1.00 71.56           N  
ATOM     25  H   GLY A   2     -17.174   1.720   3.627  1.00 71.56           H  
ATOM     26  CA  GLY A   2     -15.818   0.452   4.620  1.00 71.56           C  
ATOM     27  HA2 GLY A   2     -16.206  -0.418   4.089  1.00 71.56           H  
ATOM     28  HA3 GLY A   2     -15.644   0.170   5.658  1.00 71.56           H  
ATOM     29  C   GLY A   2     -14.500   0.851   3.975  1.00 71.56           C  
ATOM     30  O   GLY A   2     -14.512   1.473   2.915  1.00 71.56           O  
ATOM     31  N   CYS A   3     -13.393   0.528   4.631  1.00 75.13           N  
ATOM     32  H   CYS A   3     -13.455  -0.006   5.487  1.00 75.13           H  
ATOM     33  CA  CYS A   3     -12.067   0.687   4.065  1.00 75.13           C  
ATOM     34  HA  CYS A   3     -12.078   1.557   3.409  1.00 75.13           H  
ATOM     35  C   CYS A   3     -11.707  -0.539   3.205  1.00 75.13           C  
ATOM     36  CB  CYS A   3     -11.094   0.989   5.204  1.00 75.13           C  
ATOM     37  HB2 CYS A   3     -10.103   1.155   4.781  1.00 75.13           H  
ATOM     38  HB3 CYS A   3     -11.399   1.926   5.669  1.00 75.13           H  
ATOM     39  O   CYS A   3     -12.271  -1.622   3.368  1.00 75.13           O  
ATOM     40  SG  CYS A   3     -11.009  -0.273   6.503  1.00 75.13           S  
ATOM     41  N   SER A   4     -10.806  -0.356   2.249  1.00 75.93           N  
ATOM     42  H   SER A   4     -10.380   0.556   2.176  1.00 75.93           H  
ATOM     43  CA  SER A   4     -10.380  -1.391   1.312  1.00 75.93           C  
ATOM     44  HA  SER A   4     -11.214  -2.067   1.124  1.00 75.93           H  
ATOM     45  C   SER A   4      -9.229  -2.208   1.908  1.00 75.93           C  
ATOM     46  CB  SER A   4     -10.011  -0.741  -0.021  1.00 75.93           C  
ATOM     47  HB2 SER A   4      -9.244   0.018   0.132  1.00 75.93           H  
ATOM     48  HB3 SER A   4      -9.640  -1.511  -0.698  1.00 75.93           H  
ATOM     49  O   SER A   4      -8.272  -1.641   2.435  1.00 75.93           O  
ATOM     50  OG  SER A   4     -11.153  -0.149  -0.606  1.00 75.93           O  
ATOM     51  HG  SER A   4     -11.398   0.604  -0.063  1.00 75.93           H  
ATOM     52  N   ASN A   5      -9.336  -3.540   1.846  1.00 72.74           N  
ATOM     53  H   ASN A   5     -10.158  -3.935   1.410  1.00 72.74           H  
ATOM     54  CA  ASN A   5      -8.310  -4.460   2.350  1.00 72.74           C  
ATOM     55  HA  ASN A   5      -8.062  -4.177   3.373  1.00 72.74           H  
ATOM     56  C   ASN A   5      -7.011  -4.360   1.544  1.00 72.74           C  
ATOM     57  CB  ASN A   5      -8.847  -5.909   2.330  1.00 72.74           C  
ATOM     58  HB2 ASN A   5      -8.013  -6.605   2.233  1.00 72.74           H  
ATOM     59  HB3 ASN A   5      -9.492  -6.055   1.463  1.00 72.74           H  
ATOM     60  O   ASN A   5      -7.033  -3.986   0.370  1.00 72.74           O  
ATOM     61  CG  ASN A   5      -9.579  -6.296   3.601  1.00 72.74           C  
ATOM     62  ND2 ASN A   5     -10.511  -7.217   3.523  1.00 72.74           N  
ATOM     63 HD21 ASN A   5     -10.710  -7.679   2.647  1.00 72.74           H  
ATOM     64 HD22 ASN A   5     -10.951  -7.461   4.399  1.00 72.74           H  
ATOM     65  OD1 ASN A   5      -9.312  -5.811   4.682  1.00 72.74           O  
ATOM     66  N   ALA A   6      -5.895  -4.769   2.156  1.00 73.53           N  
ATOM     67  H   ALA A   6      -5.935  -5.050   3.125  1.00 73.53           H  
ATOM     68  CA  ALA A   6      -4.645  -5.005   1.441  1.00 73.53           C  
ATOM     69  HA  ALA A   6      -4.261  -4.046   1.092  1.00 73.53           H  
ATOM     70  C   ALA A   6      -4.915  -5.923   0.242  1.00 73.53           C  
ATOM     71  CB  ALA A   6      -3.617  -5.617   2.395  1.00 73.53           C  
ATOM     72  HB1 ALA A   6      -3.971  -6.577   2.772  1.00 73.53           H  
ATOM     73  HB2 ALA A   6      -3.440  -4.941   3.232  1.00 73.53           H  
ATOM     74  HB3 ALA A   6      -2.672  -5.761   1.872  1.00 73.53           H  
ATOM     75  O   ALA A   6      -5.621  -6.927   0.370  1.00 73.53           O  
ATOM     76  N   GLY A   7      -4.432  -5.564  -0.942  1.00 72.21           N  
ATOM     77  H   GLY A   7      -3.821  -4.762  -0.996  1.00 72.21           H  
ATOM     78  CA  GLY A   7      -4.865  -6.269  -2.146  1.00 72.21           C  
ATOM     79  HA2 GLY A   7      -4.054  -6.267  -2.874  1.00 72.21           H  
ATOM     80  HA3 GLY A   7      -5.053  -7.318  -1.915  1.00 72.21           H  
ATOM     81  C   GLY A   7      -6.145  -5.706  -2.787  1.00 72.21           C  
ATOM     82  O   GLY A   7      -6.686  -6.360  -3.678  1.00 72.21           O  
ATOM     83  N   ALA A   8      -6.579  -4.480  -2.472  1.00 76.78           N  
ATOM     84  H   ALA A   8      -6.217  -4.036  -1.640  1.00 76.78           H  
ATOM     85  CA  ALA A   8      -7.565  -3.737  -3.271  1.00 76.78           C  
ATOM     86  HA  ALA A   8      -8.087  -4.425  -3.937  1.00 76.78           H  
ATOM     87  C   ALA A   8      -6.939  -2.630  -4.143  1.00 76.78           C  
ATOM     88  CB  ALA A   8      -8.602  -3.157  -2.322  1.00 76.78           C  
ATOM     89  HB1 ALA A   8      -9.106  -3.958  -1.782  1.00 76.78           H  
ATOM     90  HB2 ALA A   8      -8.085  -2.512  -1.612  1.00 76.78           H  
ATOM     91  HB3 ALA A   8      -9.336  -2.574  -2.880  1.00 76.78           H  
ATOM     92  O   ALA A   8      -6.084  -1.882  -3.680  1.00 76.78           O  
ATOM     93  N   PHE A   9      -7.380  -2.487  -5.396  1.00 74.46           N  
ATOM     94  H   PHE A   9      -8.106  -3.102  -5.735  1.00 74.46           H  
ATOM     95  CA  PHE A   9      -6.893  -1.431  -6.290  1.00 74.46           C  
ATOM     96  HA  PHE A   9      -5.803  -1.455  -6.285  1.00 74.46           H  
ATOM     97  C   PHE A   9      -7.357  -0.050  -5.819  1.00 74.46           C  
ATOM     98  CB  PHE A   9      -7.371  -1.685  -7.724  1.00 74.46           C  
ATOM     99  HB2 PHE A   9      -8.459  -1.631  -7.746  1.00 74.46           H  
ATOM    100  HB3 PHE A   9      -7.096  -2.700  -8.011  1.00 74.46           H  
ATOM    101  O   PHE A   9      -8.550   0.184  -5.645  1.00 74.46           O  
ATOM    102  CG  PHE A   9      -6.802  -0.736  -8.769  1.00 74.46           C  
ATOM    103  CD1 PHE A   9      -7.640   0.123  -9.499  1.00 74.46           C  
ATOM    104  HD1 PHE A   9      -8.700   0.148  -9.292  1.00 74.46           H  
ATOM    105  CD2 PHE A   9      -5.425  -0.725  -9.038  1.00 74.46           C  
ATOM    106  HD2 PHE A   9      -4.756  -1.290  -8.406  1.00 74.46           H  
ATOM    107  CE1 PHE A   9      -7.104   0.942 -10.512  1.00 74.46           C  
ATOM    108  HE1 PHE A   9      -7.753   1.597 -11.074  1.00 74.46           H  
ATOM    109  CE2 PHE A   9      -4.892   0.044 -10.084  1.00 74.46           C  
ATOM    110  HE2 PHE A   9      -3.834   0.013 -10.301  1.00 74.46           H  
ATOM    111  CZ  PHE A   9      -5.734   0.884 -10.823  1.00 74.46           C  
ATOM    112  HZ  PHE A   9      -5.330   1.495 -11.617  1.00 74.46           H  
ATOM    113  N   CYS A  10      -6.411   0.870  -5.659  1.00 77.76           N  
ATOM    114  H   CYS A  10      -5.455   0.600  -5.842  1.00 77.76           H  
ATOM    115  CA  CYS A  10      -6.645   2.246  -5.223  1.00 77.76           C  
ATOM    116  HA  CYS A  10      -7.709   2.470  -5.299  1.00 77.76           H  
ATOM    117  C   CYS A  10      -5.946   3.276  -6.160  1.00 77.76           C  
ATOM    118  CB  CYS A  10      -6.289   2.281  -3.727  1.00 77.76           C  
ATOM    119  HB2 CYS A  10      -5.312   1.824  -3.573  1.00 77.76           H  
ATOM    120  HB3 CYS A  10      -7.018   1.671  -3.193  1.00 77.76           H  
ATOM    121  O   CYS A  10      -5.957   4.480  -5.942  1.00 77.76           O  
ATOM    122  SG  CYS A  10      -6.276   3.905  -2.966  1.00 77.76           S  
ATOM    123  N   GLY A  11      -5.381   2.824  -7.286  1.00 65.35           N  
ATOM    124  H   GLY A  11      -5.417   1.827  -7.443  1.00 65.35           H  
ATOM    125  CA  GLY A  11      -4.415   3.562  -8.110  1.00 65.35           C  
ATOM    126  HA2 GLY A  11      -3.662   3.979  -7.442  1.00 65.35           H  
ATOM    127  HA3 GLY A  11      -3.915   2.849  -8.765  1.00 65.35           H  
ATOM    128  C   GLY A  11      -4.895   4.725  -8.989  1.00 65.35           C  
ATOM    129  O   GLY A  11      -4.088   5.210  -9.771  1.00 65.35           O  
ATOM    130  N   ILE A  12      -6.148   5.190  -8.914  1.00 67.20           N  
ATOM    131  H   ILE A  12      -6.715   4.821  -8.164  1.00 67.20           H  
ATOM    132  CA  ILE A  12      -6.595   6.398  -9.663  1.00 67.20           C  
ATOM    133  HA  ILE A  12      -5.716   6.995  -9.906  1.00 67.20           H  
ATOM    134  C   ILE A  12      -7.463   7.329  -8.809  1.00 67.20           C  
ATOM    135  CB  ILE A  12      -7.274   6.024 -11.012  1.00 67.20           C  
ATOM    136  HB  ILE A  12      -8.112   5.356 -10.812  1.00 67.20           H  
ATOM    137  O   ILE A  12      -7.414   8.545  -8.966  1.00 67.20           O  
ATOM    138  CG1 ILE A  12      -6.260   5.286 -11.923  1.00 67.20           C  
ATOM    139 HG12 ILE A  12      -5.326   5.849 -11.937  1.00 67.20           H  
ATOM    140 HG13 ILE A  12      -6.059   4.303 -11.495  1.00 67.20           H  
ATOM    141  CG2 ILE A  12      -7.825   7.274 -11.732  1.00 67.20           C  
ATOM    142 HG21 ILE A  12      -8.584   7.768 -11.127  1.00 67.20           H  
ATOM    143 HG22 ILE A  12      -8.309   7.003 -12.671  1.00 67.20           H  
ATOM    144 HG23 ILE A  12      -7.016   7.977 -11.930  1.00 67.20           H  
ATOM    145  CD1 ILE A  12      -6.664   5.072 -13.385  1.00 67.20           C  
ATOM    146 HD11 ILE A  12      -7.647   4.603 -13.433  1.00 67.20           H  
ATOM    147 HD12 ILE A  12      -6.676   6.019 -13.923  1.00 67.20           H  
ATOM    148 HD13 ILE A  12      -5.937   4.416 -13.864  1.00 67.20           H  
ATOM    149  N   HIS A  13      -8.207   6.779  -7.855  1.00 58.84           N  
ATOM    150  H   HIS A  13      -8.153   5.781  -7.708  1.00 58.84           H  
ATOM    151  CA  HIS A  13      -8.867   7.545  -6.808  1.00 58.84           C  
ATOM    152  HA  HIS A  13      -8.643   8.606  -6.922  1.00 58.84           H  
ATOM    153  C   HIS A  13      -8.333   7.046  -5.472  1.00 58.84           C  
ATOM    154  CB  HIS A  13     -10.385   7.348  -6.888  1.00 58.84           C  
ATOM    155  HB2 HIS A  13     -10.615   6.286  -6.970  1.00 58.84           H  
ATOM    156  HB3 HIS A  13     -10.831   7.714  -5.964  1.00 58.84           H  
ATOM    157  O   HIS A  13      -8.355   5.828  -5.291  1.00 58.84           O  
ATOM    158  CG  HIS A  13     -11.023   8.096  -8.026  1.00 58.84           C  
ATOM    159  CD2 HIS A  13     -11.026   9.454  -8.198  1.00 58.84           C  
ATOM    160  HD2 HIS A  13     -10.548  10.179  -7.556  1.00 58.84           H  
ATOM    161  ND1 HIS A  13     -11.753   7.553  -9.058  1.00 58.84           N  
ATOM    162  HD1 HIS A  13     -11.927   6.570  -9.210  1.00 58.84           H  
ATOM    163  CE1 HIS A  13     -12.187   8.562  -9.831  1.00 58.84           C  
ATOM    164  HE1 HIS A  13     -12.785   8.450 -10.723  1.00 58.84           H  
ATOM    165  NE2 HIS A  13     -11.775   9.740  -9.342  1.00 58.84           N  
ATOM    166  N   PRO A  14      -7.910   7.926  -4.542  1.00 58.98           N  
ATOM    167  CA  PRO A  14      -7.557   7.521  -3.189  1.00 58.98           C  
ATOM    168  HA  PRO A  14      -6.814   6.724  -3.215  1.00 58.98           H  
ATOM    169  C   PRO A  14      -8.820   7.000  -2.491  1.00 58.98           C  
ATOM    170  CB  PRO A  14      -6.937   8.761  -2.533  1.00 58.98           C  
ATOM    171  HB2 PRO A  14      -5.868   8.781  -2.745  1.00 58.98           H  
ATOM    172  HB3 PRO A  14      -7.106   8.794  -1.457  1.00 58.98           H  
ATOM    173  O   PRO A  14      -9.532   7.721  -1.795  1.00 58.98           O  
ATOM    174  CG  PRO A  14      -7.618   9.921  -3.258  1.00 58.98           C  
ATOM    175  HG2 PRO A  14      -8.582  10.129  -2.793  1.00 58.98           H  
ATOM    176  HG3 PRO A  14      -6.995  10.815  -3.263  1.00 58.98           H  
ATOM    177  CD  PRO A  14      -7.837   9.376  -4.670  1.00 58.98           C  
ATOM    178  HD2 PRO A  14      -8.757   9.790  -5.083  1.00 58.98           H  
ATOM    179  HD3 PRO A  14      -6.988   9.638  -5.301  1.00 58.98           H  
ATOM    180  N   GLY A  15      -9.154   5.740  -2.751  1.00 60.10           N  
ATOM    181  H   GLY A  15      -8.577   5.243  -3.415  1.00 60.10           H  
ATOM    182  CA  GLY A  15     -10.103   4.982  -1.964  1.00 60.10           C  
ATOM    183  HA2 GLY A  15     -10.278   4.007  -2.418  1.00 60.10           H  
ATOM    184  HA3 GLY A  15     -11.042   5.529  -1.886  1.00 60.10           H  
ATOM    185  C   GLY A  15      -9.494   4.788  -0.585  1.00 60.10           C  
ATOM    186  O   GLY A  15      -8.291   4.568  -0.465  1.00 60.10           O  
ATOM    187  N   LEU A  16     -10.310   4.901   0.464  1.00 66.52           N  
ATOM    188  H   LEU A  16     -11.283   5.124   0.311  1.00 66.52           H  
ATOM    189  CA  LEU A  16      -9.844   4.674   1.827  1.00 66.52           C  
ATOM    190  HA  LEU A  16      -8.983   5.313   2.027  1.00 66.52           H  
ATOM    191  C   LEU A  16      -9.382   3.220   1.949  1.00 66.52           C  
ATOM    192  CB  LEU A  16     -10.943   4.991   2.860  1.00 66.52           C  
ATOM    193  HB2 LEU A  16     -10.595   4.576   3.806  1.00 66.52           H  
ATOM    194  HB3 LEU A  16     -11.865   4.469   2.604  1.00 66.52           H  
ATOM    195  O   LEU A  16     -10.204   2.325   2.130  1.00 66.52           O  
ATOM    196  CG  LEU A  16     -11.219   6.491   3.077  1.00 66.52           C  
ATOM    197  HG  LEU A  16     -10.309   7.064   2.896  1.00 66.52           H  
ATOM    198  CD1 LEU A  16     -12.335   7.013   2.167  1.00 66.52           C  
ATOM    199 HD11 LEU A  16     -12.024   6.938   1.125  1.00 66.52           H  
ATOM    200 HD12 LEU A  16     -13.250   6.443   2.324  1.00 66.52           H  
ATOM    201 HD13 LEU A  16     -12.519   8.065   2.387  1.00 66.52           H  
ATOM    202  CD2 LEU A  16     -11.650   6.729   4.525  1.00 66.52           C  
ATOM    203 HD21 LEU A  16     -12.546   6.151   4.754  1.00 66.52           H  
ATOM    204 HD22 LEU A  16     -10.846   6.432   5.199  1.00 66.52           H  
ATOM    205 HD23 LEU A  16     -11.847   7.789   4.682  1.00 66.52           H  
ATOM    206  N   CYS A  17      -8.085   2.972   1.821  1.00 73.69           N  
ATOM    207  H   CYS A  17      -7.482   3.725   1.522  1.00 73.69           H  
ATOM    208  CA  CYS A  17      -7.466   1.728   2.247  1.00 73.69           C  
ATOM    209  HA  CYS A  17      -8.024   0.883   1.842  1.00 73.69           H  
ATOM    210  C   CYS A  17      -7.520   1.659   3.782  1.00 73.69           C  
ATOM    211  CB  CYS A  17      -6.044   1.682   1.688  1.00 73.69           C  
ATOM    212  HB2 CYS A  17      -5.537   2.599   1.986  1.00 73.69           H  
ATOM    213  HB3 CYS A  17      -5.508   0.838   2.122  1.00 73.69           H  
ATOM    214  O   CYS A  17      -7.460   2.689   4.454  1.00 73.69           O  
ATOM    215  SG  CYS A  17      -5.908   1.585  -0.109  1.00 73.69           S  
ATOM    216  N   CYS A  18      -7.701   0.463   4.351  1.00 75.59           N  
ATOM    217  H   CYS A  18      -7.793  -0.356   3.768  1.00 75.59           H  
ATOM    218  CA  CYS A  18      -7.720   0.308   5.815  1.00 75.59           C  
ATOM    219  HA  CYS A  18      -8.438   1.005   6.247  1.00 75.59           H  
ATOM    220  C   CYS A  18      -6.360   0.645   6.428  1.00 75.59           C  
ATOM    221  CB  CYS A  18      -8.118  -1.120   6.195  1.00 75.59           C  
ATOM    222  HB2 CYS A  18      -7.392  -1.813   5.770  1.00 75.59           H  
ATOM    223  HB3 CYS A  18      -8.051  -1.205   7.279  1.00 75.59           H  
ATOM    224  O   CYS A  18      -6.284   1.194   7.522  1.00 75.59           O  
ATOM    225  SG  CYS A  18      -9.775  -1.659   5.705  1.00 75.59           S  
ATOM    226  N   SER A  19      -5.302   0.344   5.685  1.00 68.24           N  
ATOM    227  H   SER A  19      -5.440  -0.180   4.833  1.00 68.24           H  
ATOM    228  CA  SER A  19      -3.984   0.921   5.870  1.00 68.24           C  
ATOM    229  HA  SER A  19      -3.784   1.105   6.926  1.00 68.24           H  
ATOM    230  C   SER A  19      -3.954   2.223   5.081  1.00 68.24           C  
ATOM    231  CB  SER A  19      -2.926  -0.020   5.298  1.00 68.24           C  
ATOM    232  HB2 SER A  19      -1.947   0.243   5.697  1.00 68.24           H  
ATOM    233  HB3 SER A  19      -2.899   0.126   4.218  1.00 68.24           H  
ATOM    234  O   SER A  19      -4.289   2.216   3.905  1.00 68.24           O  
ATOM    235  OG  SER A  19      -3.189  -1.390   5.539  1.00 68.24           O  
ATOM    236  HG  SER A  19      -2.626  -1.831   4.899  1.00 68.24           H  
ATOM    237  N   GLU A  20      -3.527   3.338   5.653  1.00 68.67           N  
ATOM    238  H   GLU A  20      -3.308   3.315   6.639  1.00 68.67           H  
ATOM    239  CA  GLU A  20      -3.509   4.668   5.008  1.00 68.67           C  
ATOM    240  HA  GLU A  20      -4.507   4.879   4.624  1.00 68.67           H  
ATOM    241  C   GLU A  20      -2.539   4.776   3.800  1.00 68.67           C  
ATOM    242  CB  GLU A  20      -3.189   5.700   6.101  1.00 68.67           C  
ATOM    243  HB2 GLU A  20      -2.219   5.452   6.531  1.00 68.67           H  
ATOM    244  HB3 GLU A  20      -3.126   6.696   5.663  1.00 68.67           H  
ATOM    245  O   GLU A  20      -2.240   5.860   3.302  1.00 68.67           O  
ATOM    246  CG  GLU A  20      -4.255   5.723   7.212  1.00 68.67           C  
ATOM    247  HG2 GLU A  20      -5.136   6.251   6.845  1.00 68.67           H  
ATOM    248  HG3 GLU A  20      -4.570   4.713   7.475  1.00 68.67           H  
ATOM    249  CD  GLU A  20      -3.711   6.392   8.475  1.00 68.67           C  
ATOM    250  OE1 GLU A  20      -3.978   7.601   8.654  1.00 68.67           O  
ATOM    251  OE2 GLU A  20      -3.030   5.678   9.247  1.00 68.67           O  
ATOM    252  N   LEU A  21      -2.042   3.637   3.316  1.00 70.23           N  
ATOM    253  H   LEU A  21      -2.459   2.791   3.676  1.00 70.23           H  
ATOM    254  CA  LEU A  21      -1.074   3.464   2.249  1.00 70.23           C  
ATOM    255  HA  LEU A  21      -0.642   4.432   1.993  1.00 70.23           H  
ATOM    256  C   LEU A  21      -1.755   2.899   1.000  1.00 70.23           C  
ATOM    257  CB  LEU A  21       0.048   2.558   2.768  1.00 70.23           C  
ATOM    258  HB2 LEU A  21      -0.400   1.720   3.303  1.00 70.23           H  
ATOM    259  HB3 LEU A  21       0.602   2.148   1.924  1.00 70.23           H  
ATOM    260  O   LEU A  21      -2.116   1.724   0.908  1.00 70.23           O  
ATOM    261  CG  LEU A  21       1.021   3.317   3.688  1.00 70.23           C  
ATOM    262  HG  LEU A  21       0.502   4.126   4.203  1.00 70.23           H  
ATOM    263  CD1 LEU A  21       1.598   2.384   4.749  1.00 70.23           C  
ATOM    264 HD11 LEU A  21       2.107   1.547   4.272  1.00 70.23           H  
ATOM    265 HD12 LEU A  21       2.297   2.930   5.381  1.00 70.23           H  
ATOM    266 HD13 LEU A  21       0.789   2.001   5.372  1.00 70.23           H  
ATOM    267  CD2 LEU A  21       2.173   3.908   2.870  1.00 70.23           C  
ATOM    268 HD21 LEU A  21       2.833   4.474   3.529  1.00 70.23           H  
ATOM    269 HD22 LEU A  21       1.776   4.581   2.110  1.00 70.23           H  
ATOM    270 HD23 LEU A  21       2.739   3.110   2.390  1.00 70.23           H  
ATOM    271  N   CYS A  22      -1.888   3.777   0.015  1.00 73.57           N  
ATOM    272  H   CYS A  22      -1.605   4.728   0.202  1.00 73.57           H  
ATOM    273  CA  CYS A  22      -2.374   3.483  -1.320  1.00 73.57           C  
ATOM    274  HA  CYS A  22      -2.534   2.413  -1.449  1.00 73.57           H  
ATOM    275  C   CYS A  22      -1.324   3.956  -2.327  1.00 73.57           C  
ATOM    276  CB  CYS A  22      -3.709   4.204  -1.489  1.00 73.57           C  
ATOM    277  HB2 CYS A  22      -4.453   3.721  -0.855  1.00 73.57           H  
ATOM    278  HB3 CYS A  22      -3.604   5.232  -1.144  1.00 73.57           H  
ATOM    279  O   CYS A  22      -1.228   5.146  -2.618  1.00 73.57           O  
ATOM    280  SG  CYS A  22      -4.314   4.272  -3.182  1.00 73.57           S  
ATOM    281  N   LEU A  23      -0.504   3.034  -2.835  1.00 75.87           N  
ATOM    282  H   LEU A  23      -0.582   2.088  -2.489  1.00 75.87           H  
ATOM    283  CA  LEU A  23       0.491   3.353  -3.872  1.00 75.87           C  
ATOM    284  HA  LEU A  23       0.744   4.412  -3.823  1.00 75.87           H  
ATOM    285  C   LEU A  23      -0.082   3.137  -5.283  1.00 75.87           C  
ATOM    286  CB  LEU A  23       1.772   2.535  -3.614  1.00 75.87           C  
ATOM    287  HB2 LEU A  23       1.495   1.491  -3.467  1.00 75.87           H  
ATOM    288  HB3 LEU A  23       2.408   2.588  -4.497  1.00 75.87           H  
ATOM    289  O   LEU A  23       0.099   3.958  -6.171  1.00 75.87           O  
ATOM    290  CG  LEU A  23       2.587   3.022  -2.397  1.00 75.87           C  
ATOM    291  HG  LEU A  23       1.931   3.125  -1.532  1.00 75.87           H  
ATOM    292  CD1 LEU A  23       3.672   2.001  -2.053  1.00 75.87           C  
ATOM    293 HD11 LEU A  23       3.210   1.046  -1.805  1.00 75.87           H  
ATOM    294 HD12 LEU A  23       4.235   2.343  -1.185  1.00 75.87           H  
ATOM    295 HD13 LEU A  23       4.350   1.870  -2.897  1.00 75.87           H  
ATOM    296  CD2 LEU A  23       3.275   4.363  -2.668  1.00 75.87           C  
ATOM    297 HD21 LEU A  23       2.531   5.143  -2.826  1.00 75.87           H  
ATOM    298 HD22 LEU A  23       3.916   4.289  -3.547  1.00 75.87           H  
ATOM    299 HD23 LEU A  23       3.879   4.644  -1.805  1.00 75.87           H  
ATOM    300  N   VAL A  24      -0.803   2.030  -5.459  1.00 79.87           N  
ATOM    301  H   VAL A  24      -0.942   1.501  -4.609  1.00 79.87           H  
ATOM    302  CA  VAL A  24      -1.571   1.598  -6.655  1.00 79.87           C  
ATOM    303  HA  VAL A  24      -2.056   2.459  -7.115  1.00 79.87           H  
ATOM    304  C   VAL A  24      -2.632   0.599  -6.192  1.00 79.87           C  
ATOM    305  CB  VAL A  24      -0.670   0.889  -7.697  1.00 79.87           C  
ATOM    306  HB  VAL A  24      -0.203   0.021  -7.230  1.00 79.87           H  
ATOM    307  O   VAL A  24      -3.765   0.550  -6.662  1.00 79.87           O  
ATOM    308  CG1 VAL A  24      -1.471   0.397  -8.910  1.00 79.87           C  
ATOM    309 HG11 VAL A  24      -2.202  -0.352  -8.609  1.00 79.87           H  
ATOM    310 HG12 VAL A  24      -0.803  -0.065  -9.637  1.00 79.87           H  
ATOM    311 HG13 VAL A  24      -1.979   1.240  -9.379  1.00 79.87           H  
ATOM    312  CG2 VAL A  24       0.444   1.783  -8.248  1.00 79.87           C  
ATOM    313 HG21 VAL A  24       0.974   1.280  -9.057  1.00 79.87           H  
ATOM    314 HG22 VAL A  24       1.171   2.001  -7.466  1.00 79.87           H  
ATOM    315 HG23 VAL A  24       0.026   2.719  -8.620  1.00 79.87           H  
ATOM    316  N   TRP A  25      -2.232  -0.186  -5.204  1.00 76.77           N  
ATOM    317  H   TRP A  25      -1.272  -0.100  -4.901  1.00 76.77           H  
ATOM    318  CA  TRP A  25      -3.022  -1.121  -4.446  1.00 76.77           C  
ATOM    319  HA  TRP A  25      -4.065  -1.067  -4.756  1.00 76.77           H  
ATOM    320  C   TRP A  25      -2.928  -0.731  -2.965  1.00 76.77           C  
ATOM    321  CB  TRP A  25      -2.461  -2.515  -4.761  1.00 76.77           C  
ATOM    322  HB2 TRP A  25      -2.026  -2.936  -3.855  1.00 76.77           H  
ATOM    323  HB3 TRP A  25      -1.655  -2.459  -5.493  1.00 76.77           H  
ATOM    324  O   TRP A  25      -1.927  -0.135  -2.555  1.00 76.77           O  
ATOM    325  CG  TRP A  25      -3.471  -3.464  -5.292  1.00 76.77           C  
ATOM    326  CD1 TRP A  25      -4.176  -4.265  -4.498  1.00 76.77           C  
ATOM    327  HD1 TRP A  25      -4.055  -4.256  -3.425  1.00 76.77           H  
ATOM    328  CD2 TRP A  25      -3.948  -3.740  -6.648  1.00 76.77           C  
ATOM    329  CE2 TRP A  25      -5.014  -4.680  -6.571  1.00 76.77           C  
ATOM    330  CE3 TRP A  25      -3.606  -3.314  -7.941  1.00 76.77           C  
ATOM    331  HE3 TRP A  25      -2.775  -2.635  -8.065  1.00 76.77           H  
ATOM    332  NE1 TRP A  25      -5.028  -5.029  -5.264  1.00 76.77           N  
ATOM    333  HE1 TRP A  25      -5.642  -5.737  -4.888  1.00 76.77           H  
ATOM    334  CH2 TRP A  25      -5.447  -4.606  -8.929  1.00 76.77           C  
ATOM    335  HH2 TRP A  25      -6.008  -4.912  -9.799  1.00 76.77           H  
ATOM    336  CZ2 TRP A  25      -5.773  -5.109  -7.663  1.00 76.77           C  
ATOM    337  HZ2 TRP A  25      -6.572  -5.824  -7.533  1.00 76.77           H  
ATOM    338  CZ3 TRP A  25      -4.353  -3.731  -9.064  1.00 76.77           C  
ATOM    339  HZ3 TRP A  25      -4.086  -3.369 -10.046  1.00 76.77           H  
ATOM    340  N   CYS A  26      -3.949  -1.044  -2.176  1.00 79.54           N  
ATOM    341  H   CYS A  26      -4.776  -1.451  -2.590  1.00 79.54           H  
ATOM    342  CA  CYS A  26      -3.874  -0.991  -0.726  1.00 79.54           C  
ATOM    343  HA  CYS A  26      -3.575   0.008  -0.409  1.00 79.54           H  
ATOM    344  C   CYS A  26      -2.829  -1.998  -0.261  1.00 79.54           C  
ATOM    345  CB  CYS A  26      -5.234  -1.336  -0.117  1.00 79.54           C  
ATOM    346  HB2 CYS A  26      -5.492  -2.350  -0.424  1.00 79.54           H  
ATOM    347  HB3 CYS A  26      -5.138  -1.329   0.968  1.00 79.54           H  
ATOM    348  O   CYS A  26      -2.878  -3.166  -0.671  1.00 79.54           O  
ATOM    349  SG  CYS A  26      -6.601  -0.248  -0.573  1.00 79.54           S  
ATOM    350  N   THR A  27      -1.905  -1.538   0.570  1.00 70.89           N  
ATOM    351  H   THR A  27      -1.939  -0.569   0.855  1.00 70.89           H  
ATOM    352  CA  THR A  27      -0.868  -2.369   1.192  1.00 70.89           C  
ATOM    353  HA  THR A  27      -0.832  -3.347   0.711  1.00 70.89           H  
ATOM    354  C   THR A  27      -1.187  -2.634   2.645  1.00 70.89           C  
ATOM    355  CB  THR A  27       0.514  -1.739   1.067  1.00 70.89           C  
ATOM    356  HB  THR A  27       1.244  -2.386   1.552  1.00 70.89           H  
ATOM    357  O   THR A  27      -1.618  -1.676   3.318  1.00 70.89           O  
ATOM    358  CG2 THR A  27       0.922  -1.528  -0.393  1.00 70.89           C  
ATOM    359 HG21 THR A  27       0.864  -2.475  -0.929  1.00 70.89           H  
ATOM    360 HG22 THR A  27       0.261  -0.802  -0.867  1.00 70.89           H  
ATOM    361 HG23 THR A  27       1.945  -1.154  -0.428  1.00 70.89           H  
ATOM    362  OG1 THR A  27       0.489  -0.495   1.715  1.00 70.89           O  
ATOM    363  HG1 THR A  27      -0.148  -0.605   2.424  1.00 70.89           H  
ATOM    364  OXT THR A  27      -0.985  -3.787   3.057  1.00 70.89           O  
TER     365      THR A  27                                                       
END   
