# Supplementary material for: δ‐Conotoxin Structure Prediction and Analysis through Large‐Scale Comparative and Deep Learning Modeling Approaches
Source: Adv Sci (Weinh). 2024 Jul 21;11(35):2404786. doi: 10.1002/advs.202404786 (PMC11425241; doi:10.1002/advs.202404786)
Supplement: Supplementary file 2 — Supporting Information [file ADVS-11-2404786-s001.gz › Data/Alphafold_results/CVIE-2/ranked_1.pdb]

ATOM      1  N   TYR A   1       8.438   9.814 -11.255  1.00 51.41           N  
ATOM      2  H   TYR A   1       8.188  10.163 -12.169  1.00 51.41           H  
ATOM      3  H2  TYR A   1       9.221   9.182 -11.339  1.00 51.41           H  
ATOM      4  H3  TYR A   1       8.700  10.581 -10.653  1.00 51.41           H  
ATOM      5  CA  TYR A   1       7.299   9.078 -10.680  1.00 51.41           C  
ATOM      6  HA  TYR A   1       6.448   9.746 -10.549  1.00 51.41           H  
ATOM      7  C   TYR A   1       7.728   8.577  -9.316  1.00 51.41           C  
ATOM      8  CB  TYR A   1       6.880   7.940 -11.621  1.00 51.41           C  
ATOM      9  HB2 TYR A   1       6.186   7.286 -11.094  1.00 51.41           H  
ATOM     10  HB3 TYR A   1       7.751   7.345 -11.895  1.00 51.41           H  
ATOM     11  O   TYR A   1       8.551   7.678  -9.253  1.00 51.41           O  
ATOM     12  CG  TYR A   1       6.203   8.460 -12.875  1.00 51.41           C  
ATOM     13  CD1 TYR A   1       4.802   8.614 -12.883  1.00 51.41           C  
ATOM     14  HD1 TYR A   1       4.213   8.321 -12.027  1.00 51.41           H  
ATOM     15  CD2 TYR A   1       6.954   8.808 -14.018  1.00 51.41           C  
ATOM     16  HD2 TYR A   1       8.020   8.636 -14.058  1.00 51.41           H  
ATOM     17  CE1 TYR A   1       4.149   9.116 -14.025  1.00 51.41           C  
ATOM     18  HE1 TYR A   1       3.074   9.212 -14.033  1.00 51.41           H  
ATOM     19  CE2 TYR A   1       6.302   9.328 -15.154  1.00 51.41           C  
ATOM     20  HE2 TYR A   1       6.856   9.581 -16.046  1.00 51.41           H  
ATOM     21  OH  TYR A   1       4.279   9.961 -16.269  1.00 51.41           O  
ATOM     22  HH  TYR A   1       3.322   9.964 -16.186  1.00 51.41           H  
ATOM     23  CZ  TYR A   1       4.899   9.478 -15.163  1.00 51.41           C  
ATOM     24  N   GLY A   2       7.320   9.257  -8.244  1.00 75.67           N  
ATOM     25  H   GLY A   2       6.585   9.944  -8.330  1.00 75.67           H  
ATOM     26  CA  GLY A   2       7.604   8.812  -6.880  1.00 75.67           C  
ATOM     27  HA2 GLY A   2       7.671   9.669  -6.209  1.00 75.67           H  
ATOM     28  HA3 GLY A   2       8.541   8.257  -6.831  1.00 75.67           H  
ATOM     29  C   GLY A   2       6.456   7.933  -6.418  1.00 75.67           C  
ATOM     30  O   GLY A   2       5.309   8.355  -6.528  1.00 75.67           O  
ATOM     31  N   CYS A   3       6.758   6.724  -5.966  1.00 78.11           N  
ATOM     32  H   CYS A   3       7.724   6.441  -5.892  1.00 78.11           H  
ATOM     33  CA  CYS A   3       5.786   5.874  -5.301  1.00 78.11           C  
ATOM     34  HA  CYS A   3       4.779   6.236  -5.512  1.00 78.11           H  
ATOM     35  C   CYS A   3       5.987   5.974  -3.782  1.00 78.11           C  
ATOM     36  CB  CYS A   3       5.873   4.465  -5.890  1.00 78.11           C  
ATOM     37  HB2 CYS A   3       5.074   3.863  -5.456  1.00 78.11           H  
ATOM     38  HB3 CYS A   3       5.670   4.532  -6.959  1.00 78.11           H  
ATOM     39  O   CYS A   3       7.088   6.237  -3.294  1.00 78.11           O  
ATOM     40  SG  CYS A   3       7.455   3.613  -5.676  1.00 78.11           S  
ATOM     41  N   SER A   4       4.903   5.828  -3.039  1.00 79.34           N  
ATOM     42  H   SER A   4       4.024   5.689  -3.517  1.00 79.34           H  
ATOM     43  CA  SER A   4       4.856   5.927  -1.589  1.00 79.34           C  
ATOM     44  HA  SER A   4       5.529   6.720  -1.263  1.00 79.34           H  
ATOM     45  C   SER A   4       5.311   4.611  -0.958  1.00 79.34           C  
ATOM     46  CB  SER A   4       3.438   6.312  -1.171  1.00 79.34           C  
ATOM     47  HB2 SER A   4       2.708   5.714  -1.717  1.00 79.34           H  
ATOM     48  HB3 SER A   4       3.308   6.121  -0.106  1.00 79.34           H  
ATOM     49  O   SER A   4       4.860   3.533  -1.348  1.00 79.34           O  
ATOM     50  OG  SER A   4       3.206   7.686  -1.411  1.00 79.34           O  
ATOM     51  HG  SER A   4       2.283   7.872  -1.223  1.00 79.34           H  
ATOM     52  N   ASN A   5       6.233   4.702   0.002  1.00 78.56           N  
ATOM     53  H   ASN A   5       6.544   5.620   0.286  1.00 78.56           H  
ATOM     54  CA  ASN A   5       6.830   3.537   0.653  1.00 78.56           C  
ATOM     55  HA  ASN A   5       7.060   2.809  -0.125  1.00 78.56           H  
ATOM     56  C   ASN A   5       5.841   2.874   1.629  1.00 78.56           C  
ATOM     57  CB  ASN A   5       8.145   3.978   1.330  1.00 78.56           C  
ATOM     58  HB2 ASN A   5       8.607   4.772   0.743  1.00 78.56           H  
ATOM     59  HB3 ASN A   5       7.935   4.360   2.329  1.00 78.56           H  
ATOM     60  O   ASN A   5       4.929   3.543   2.118  1.00 78.56           O  
ATOM     61  CG  ASN A   5       9.167   2.860   1.433  1.00 78.56           C  
ATOM     62  ND2 ASN A   5      10.366   3.162   1.871  1.00 78.56           N  
ATOM     63 HD21 ASN A   5      11.004   2.383   1.948  1.00 78.56           H  
ATOM     64 HD22 ASN A   5      10.583   4.095   2.192  1.00 78.56           H  
ATOM     65  OD1 ASN A   5       8.922   1.716   1.097  1.00 78.56           O  
ATOM     66  N   ALA A   6       6.032   1.591   1.946  1.00 79.31           N  
ATOM     67  H   ALA A   6       6.828   1.105   1.558  1.00 79.31           H  
ATOM     68  CA  ALA A   6       5.266   0.921   2.999  1.00 79.31           C  
ATOM     69  HA  ALA A   6       4.210   0.930   2.729  1.00 79.31           H  
ATOM     70  C   ALA A   6       5.481   1.692   4.300  1.00 79.31           C  
ATOM     71  CB  ALA A   6       5.727  -0.532   3.134  1.00 79.31           C  
ATOM     72  HB1 ALA A   6       5.156  -1.028   3.919  1.00 79.31           H  
ATOM     73  HB2 ALA A   6       6.788  -0.575   3.378  1.00 79.31           H  
ATOM     74  HB3 ALA A   6       5.549  -1.063   2.199  1.00 79.31           H  
ATOM     75  O   ALA A   6       6.626   1.858   4.721  1.00 79.31           O  
ATOM     76  N   GLY A   7       4.438   2.274   4.885  1.00 77.67           N  
ATOM     77  H   GLY A   7       3.505   2.078   4.551  1.00 77.67           H  
ATOM     78  CA  GLY A   7       4.719   3.412   5.763  1.00 77.67           C  
ATOM     79  HA2 GLY A   7       5.788   3.620   5.797  1.00 77.67           H  
ATOM     80  HA3 GLY A   7       4.495   3.172   6.803  1.00 77.67           H  
ATOM     81  C   GLY A   7       4.141   4.754   5.334  1.00 77.67           C  
ATOM     82  O   GLY A   7       4.468   5.738   5.980  1.00 77.67           O  
ATOM     83  N   ALA A   8       3.347   4.856   4.274  1.00 81.06           N  
ATOM     84  H   ALA A   8       3.187   4.041   3.700  1.00 81.06           H  
ATOM     85  CA  ALA A   8       2.873   6.153   3.801  1.00 81.06           C  
ATOM     86  HA  ALA A   8       3.177   6.941   4.490  1.00 81.06           H  
ATOM     87  C   ALA A   8       1.351   6.225   3.708  1.00 81.06           C  
ATOM     88  CB  ALA A   8       3.555   6.436   2.470  1.00 81.06           C  
ATOM     89  HB1 ALA A   8       4.631   6.527   2.618  1.00 81.06           H  
ATOM     90  HB2 ALA A   8       3.357   5.587   1.816  1.00 81.06           H  
ATOM     91  HB3 ALA A   8       3.165   7.353   2.030  1.00 81.06           H  
ATOM     92  O   ALA A   8       0.697   5.281   3.264  1.00 81.06           O  
ATOM     93  N   PHE A   9       0.785   7.374   4.087  1.00 80.27           N  
ATOM     94  H   PHE A   9       1.371   8.110   4.455  1.00 80.27           H  
ATOM     95  CA  PHE A   9      -0.648   7.616   3.964  1.00 80.27           C  
ATOM     96  HA  PHE A   9      -1.183   6.776   4.408  1.00 80.27           H  
ATOM     97  C   PHE A   9      -1.026   7.694   2.491  1.00 80.27           C  
ATOM     98  CB  PHE A   9      -1.070   8.897   4.693  1.00 80.27           C  
ATOM     99  HB2 PHE A   9      -0.589   8.963   5.669  1.00 80.27           H  
ATOM    100  HB3 PHE A   9      -0.719   9.762   4.131  1.00 80.27           H  
ATOM    101  O   PHE A   9      -0.575   8.584   1.772  1.00 80.27           O  
ATOM    102  CG  PHE A   9      -2.572   8.996   4.883  1.00 80.27           C  
ATOM    103  CD1 PHE A   9      -3.330   9.810   4.022  1.00 80.27           C  
ATOM    104  HD1 PHE A   9      -2.843  10.363   3.233  1.00 80.27           H  
ATOM    105  CD2 PHE A   9      -3.221   8.266   5.899  1.00 80.27           C  
ATOM    106  HD2 PHE A   9      -2.650   7.649   6.577  1.00 80.27           H  
ATOM    107  CE1 PHE A   9      -4.724   9.899   4.179  1.00 80.27           C  
ATOM    108  HE1 PHE A   9      -5.301  10.528   3.517  1.00 80.27           H  
ATOM    109  CE2 PHE A   9      -4.616   8.348   6.050  1.00 80.27           C  
ATOM    110  HE2 PHE A   9      -5.109   7.791   6.833  1.00 80.27           H  
ATOM    111  CZ  PHE A   9      -5.368   9.166   5.190  1.00 80.27           C  
ATOM    112  HZ  PHE A   9      -6.440   9.233   5.309  1.00 80.27           H  
ATOM    113  N   CYS A  10      -1.862   6.764   2.053  1.00 81.06           N  
ATOM    114  H   CYS A  10      -2.186   6.062   2.702  1.00 81.06           H  
ATOM    115  CA  CYS A  10      -2.355   6.708   0.683  1.00 81.06           C  
ATOM    116  HA  CYS A  10      -1.947   7.538   0.106  1.00 81.06           H  
ATOM    117  C   CYS A  10      -3.886   6.894   0.616  1.00 81.06           C  
ATOM    118  CB  CYS A  10      -1.789   5.429   0.068  1.00 81.06           C  
ATOM    119  HB2 CYS A  10      -0.768   5.640  -0.252  1.00 81.06           H  
ATOM    120  HB3 CYS A  10      -1.743   4.642   0.820  1.00 81.06           H  
ATOM    121  O   CYS A  10      -4.448   7.173  -0.446  1.00 81.06           O  
ATOM    122  SG  CYS A  10      -2.703   4.797  -1.335  1.00 81.06           S  
ATOM    123  N   GLY A  11      -4.569   6.851   1.765  1.00 77.94           N  
ATOM    124  H   GLY A  11      -4.086   6.562   2.603  1.00 77.94           H  
ATOM    125  CA  GLY A  11      -6.014   7.012   1.849  1.00 77.94           C  
ATOM    126  HA2 GLY A  11      -6.302   7.966   1.407  1.00 77.94           H  
ATOM    127  HA3 GLY A  11      -6.322   7.000   2.895  1.00 77.94           H  
ATOM    128  C   GLY A  11      -6.718   5.869   1.124  1.00 77.94           C  
ATOM    129  O   GLY A  11      -6.527   4.711   1.465  1.00 77.94           O  
ATOM    130  N   ILE A  12      -7.526   6.193   0.117  1.00 72.51           N  
ATOM    131  H   ILE A  12      -7.592   7.167  -0.144  1.00 72.51           H  
ATOM    132  CA  ILE A  12      -8.345   5.223  -0.635  1.00 72.51           C  
ATOM    133  HA  ILE A  12      -8.151   4.225  -0.242  1.00 72.51           H  
ATOM    134  C   ILE A  12      -7.919   5.189  -2.114  1.00 72.51           C  
ATOM    135  CB  ILE A  12      -9.863   5.507  -0.444  1.00 72.51           C  
ATOM    136  HB  ILE A  12     -10.138   6.330  -1.104  1.00 72.51           H  
ATOM    137  O   ILE A  12      -8.668   4.754  -2.980  1.00 72.51           O  
ATOM    138  CG1 ILE A  12     -10.209   5.926   1.011  1.00 72.51           C  
ATOM    139 HG12 ILE A  12      -9.630   6.807   1.289  1.00 72.51           H  
ATOM    140 HG13 ILE A  12      -9.946   5.119   1.695  1.00 72.51           H  
ATOM    141  CG2 ILE A  12     -10.723   4.276  -0.806  1.00 72.51           C  
ATOM    142 HG21 ILE A  12     -11.781   4.541  -0.824  1.00 72.51           H  
ATOM    143 HG22 ILE A  12     -10.488   3.877  -1.792  1.00 72.51           H  
ATOM    144 HG23 ILE A  12     -10.563   3.483  -0.075  1.00 72.51           H  
ATOM    145  CD1 ILE A  12     -11.676   6.313   1.234  1.00 72.51           C  
ATOM    146 HD11 ILE A  12     -11.979   7.060   0.500  1.00 72.51           H  
ATOM    147 HD12 ILE A  12     -12.322   5.439   1.159  1.00 72.51           H  
ATOM    148 HD13 ILE A  12     -11.787   6.734   2.233  1.00 72.51           H  
ATOM    149  N   HIS A  13      -6.741   5.719  -2.452  1.00 67.67           N  
ATOM    150  H   HIS A  13      -6.116   6.033  -1.723  1.00 67.67           H  
ATOM    151  CA  HIS A  13      -6.296   5.835  -3.840  1.00 67.67           C  
ATOM    152  HA  HIS A  13      -7.135   5.686  -4.521  1.00 67.67           H  
ATOM    153  C   HIS A  13      -5.232   4.774  -4.153  1.00 67.67           C  
ATOM    154  CB  HIS A  13      -5.810   7.262  -4.101  1.00 67.67           C  
ATOM    155  HB2 HIS A  13      -5.087   7.528  -3.329  1.00 67.67           H  
ATOM    156  HB3 HIS A  13      -5.308   7.285  -5.068  1.00 67.67           H  
ATOM    157  O   HIS A  13      -4.048   5.039  -3.953  1.00 67.67           O  
ATOM    158  CG  HIS A  13      -6.888   8.317  -4.123  1.00 67.67           C  
ATOM    159  CD2 HIS A  13      -8.247   8.152  -4.026  1.00 67.67           C  
ATOM    160  HD2 HIS A  13      -8.776   7.216  -3.920  1.00 67.67           H  
ATOM    161  ND1 HIS A  13      -6.657   9.665  -4.261  1.00 67.67           N  
ATOM    162  HD1 HIS A  13      -5.751  10.104  -4.342  1.00 67.67           H  
ATOM    163  CE1 HIS A  13      -7.841  10.298  -4.240  1.00 67.67           C  
ATOM    164  HE1 HIS A  13      -7.978  11.366  -4.320  1.00 67.67           H  
ATOM    165  NE2 HIS A  13      -8.839   9.416  -4.093  1.00 67.67           N  
ATOM    166  N   PRO A  14      -5.607   3.597  -4.691  1.00 65.32           N  
ATOM    167  CA  PRO A  14      -4.733   2.424  -4.833  1.00 65.32           C  
ATOM    168  HA  PRO A  14      -4.274   2.224  -3.864  1.00 65.32           H  
ATOM    169  C   PRO A  14      -3.554   2.551  -5.819  1.00 65.32           C  
ATOM    170  CB  PRO A  14      -5.678   1.257  -5.161  1.00 65.32           C  
ATOM    171  HB2 PRO A  14      -5.221   0.493  -5.791  1.00 65.32           H  
ATOM    172  HB3 PRO A  14      -6.028   0.806  -4.233  1.00 65.32           H  
ATOM    173  O   PRO A  14      -2.973   1.550  -6.209  1.00 65.32           O  
ATOM    174  CG  PRO A  14      -6.847   1.938  -5.864  1.00 65.32           C  
ATOM    175  HG2 PRO A  14      -6.583   2.152  -6.900  1.00 65.32           H  
ATOM    176  HG3 PRO A  14      -7.759   1.344  -5.807  1.00 65.32           H  
ATOM    177  CD  PRO A  14      -6.965   3.235  -5.079  1.00 65.32           C  
ATOM    178  HD2 PRO A  14      -7.554   3.035  -4.184  1.00 65.32           H  
ATOM    179  HD3 PRO A  14      -7.439   3.997  -5.698  1.00 65.32           H  
ATOM    180  N   GLY A  15      -3.159   3.759  -6.221  1.00 65.99           N  
ATOM    181  H   GLY A  15      -3.602   4.555  -5.784  1.00 65.99           H  
ATOM    182  CA  GLY A  15      -2.081   3.995  -7.187  1.00 65.99           C  
ATOM    183  HA2 GLY A  15      -2.502   4.483  -8.066  1.00 65.99           H  
ATOM    184  HA3 GLY A  15      -1.649   3.049  -7.512  1.00 65.99           H  
ATOM    185  C   GLY A  15      -0.929   4.860  -6.681  1.00 65.99           C  
ATOM    186  O   GLY A  15      -0.052   5.197  -7.470  1.00 65.99           O  
ATOM    187  N   LEU A  16      -0.926   5.272  -5.407  1.00 76.24           N  
ATOM    188  H   LEU A  16      -1.686   5.001  -4.798  1.00 76.24           H  
ATOM    189  CA  LEU A  16       0.183   6.070  -4.871  1.00 76.24           C  
ATOM    190  HA  LEU A  16       0.644   6.632  -5.683  1.00 76.24           H  
ATOM    191  C   LEU A  16       1.311   5.213  -4.301  1.00 76.24           C  
ATOM    192  CB  LEU A  16      -0.310   7.092  -3.834  1.00 76.24           C  
ATOM    193  HB2 LEU A  16       0.566   7.447  -3.292  1.00 76.24           H  
ATOM    194  HB3 LEU A  16      -0.968   6.614  -3.108  1.00 76.24           H  
ATOM    195  O   LEU A  16       2.443   5.678  -4.246  1.00 76.24           O  
ATOM    196  CG  LEU A  16      -0.997   8.312  -4.479  1.00 76.24           C  
ATOM    197  HG  LEU A  16      -0.612   8.471  -5.486  1.00 76.24           H  
ATOM    198  CD1 LEU A  16      -2.511   8.135  -4.547  1.00 76.24           C  
ATOM    199 HD11 LEU A  16      -2.754   7.267  -5.160  1.00 76.24           H  
ATOM    200 HD12 LEU A  16      -2.901   7.982  -3.540  1.00 76.24           H  
ATOM    201 HD13 LEU A  16      -2.970   9.018  -4.990  1.00 76.24           H  
ATOM    202  CD2 LEU A  16      -0.711   9.575  -3.667  1.00 76.24           C  
ATOM    203 HD21 LEU A  16      -1.206  10.430  -4.126  1.00 76.24           H  
ATOM    204 HD22 LEU A  16      -1.073   9.452  -2.646  1.00 76.24           H  
ATOM    205 HD23 LEU A  16       0.363   9.763  -3.648  1.00 76.24           H  
ATOM    206  N   CYS A  17       1.023   3.992  -3.868  1.00 78.23           N  
ATOM    207  H   CYS A  17       0.097   3.624  -4.030  1.00 78.23           H  
ATOM    208  CA  CYS A  17       1.978   3.127  -3.187  1.00 78.23           C  
ATOM    209  HA  CYS A  17       2.619   3.731  -2.545  1.00 78.23           H  
ATOM    210  C   CYS A  17       2.884   2.380  -4.176  1.00 78.23           C  
ATOM    211  CB  CYS A  17       1.172   2.189  -2.296  1.00 78.23           C  
ATOM    212  HB2 CYS A  17       0.472   1.650  -2.934  1.00 78.23           H  
ATOM    213  HB3 CYS A  17       1.832   1.469  -1.812  1.00 78.23           H  
ATOM    214  O   CYS A  17       2.460   2.042  -5.277  1.00 78.23           O  
ATOM    215  SG  CYS A  17       0.167   3.015  -1.059  1.00 78.23           S  
ATOM    216  N   CYS A  18       4.142   2.129  -3.795  1.00 81.58           N  
ATOM    217  H   CYS A  18       4.463   2.468  -2.899  1.00 81.58           H  
ATOM    218  CA  CYS A  18       5.041   1.285  -4.598  1.00 81.58           C  
ATOM    219  HA  CYS A  18       5.089   1.664  -5.619  1.00 81.58           H  
ATOM    220  C   CYS A  18       4.525  -0.155  -4.671  1.00 81.58           C  
ATOM    221  CB  CYS A  18       6.450   1.280  -3.993  1.00 81.58           C  
ATOM    222  HB2 CYS A  18       6.398   0.816  -3.008  1.00 81.58           H  
ATOM    223  HB3 CYS A  18       7.078   0.643  -4.615  1.00 81.58           H  
ATOM    224  O   CYS A  18       4.673  -0.825  -5.689  1.00 81.58           O  
ATOM    225  SG  CYS A  18       7.291   2.873  -3.806  1.00 81.58           S  
ATOM    226  N   SER A  19       3.908  -0.602  -3.581  1.00 70.95           N  
ATOM    227  H   SER A  19       3.905  -0.026  -2.751  1.00 70.95           H  
ATOM    228  CA  SER A  19       3.078  -1.793  -3.536  1.00 70.95           C  
ATOM    229  HA  SER A  19       3.498  -2.566  -4.181  1.00 70.95           H  
ATOM    230  C   SER A  19       1.680  -1.419  -4.009  1.00 70.95           C  
ATOM    231  CB  SER A  19       2.992  -2.324  -2.105  1.00 70.95           C  
ATOM    232  HB2 SER A  19       2.269  -1.721  -1.557  1.00 70.95           H  
ATOM    233  HB3 SER A  19       2.636  -3.354  -2.118  1.00 70.95           H  
ATOM    234  O   SER A  19       1.123  -0.424  -3.568  1.00 70.95           O  
ATOM    235  OG  SER A  19       4.225  -2.253  -1.418  1.00 70.95           O  
ATOM    236  HG  SER A  19       3.962  -2.296  -0.496  1.00 70.95           H  
ATOM    237  N   GLU A  20       1.060  -2.233  -4.847  1.00 71.71           N  
ATOM    238  H   GLU A  20       1.568  -3.026  -5.209  1.00 71.71           H  
ATOM    239  CA  GLU A  20      -0.283  -2.000  -5.408  1.00 71.71           C  
ATOM    240  HA  GLU A  20      -0.306  -1.036  -5.915  1.00 71.71           H  
ATOM    241  C   GLU A  20      -1.397  -1.998  -4.337  1.00 71.71           C  
ATOM    242  CB  GLU A  20      -0.547  -3.114  -6.431  1.00 71.71           C  
ATOM    243  HB2 GLU A  20      -1.483  -2.915  -6.952  1.00 71.71           H  
ATOM    244  HB3 GLU A  20      -0.658  -4.049  -5.882  1.00 71.71           H  
ATOM    245  O   GLU A  20      -2.575  -1.784  -4.626  1.00 71.71           O  
ATOM    246  CG  GLU A  20       0.579  -3.278  -7.471  1.00 71.71           C  
ATOM    247  HG2 GLU A  20       0.537  -2.441  -8.168  1.00 71.71           H  
ATOM    248  HG3 GLU A  20       1.565  -3.268  -7.006  1.00 71.71           H  
ATOM    249  CD  GLU A  20       0.448  -4.609  -8.211  1.00 71.71           C  
ATOM    250  OE1 GLU A  20       0.168  -4.566  -9.429  1.00 71.71           O  
ATOM    251  OE2 GLU A  20       0.649  -5.654  -7.551  1.00 71.71           O  
ATOM    252  N   LEU A  21      -1.029  -2.266  -3.082  1.00 74.97           N  
ATOM    253  H   LEU A  21      -0.038  -2.337  -2.901  1.00 74.97           H  
ATOM    254  CA  LEU A  21      -1.931  -2.437  -1.964  1.00 74.97           C  
ATOM    255  HA  LEU A  21      -2.934  -2.550  -2.375  1.00 74.97           H  
ATOM    256  C   LEU A  21      -1.925  -1.195  -1.064  1.00 74.97           C  
ATOM    257  CB  LEU A  21      -1.567  -3.750  -1.253  1.00 74.97           C  
ATOM    258  HB2 LEU A  21      -1.415  -4.525  -2.004  1.00 74.97           H  
ATOM    259  HB3 LEU A  21      -0.624  -3.615  -0.725  1.00 74.97           H  
ATOM    260  O   LEU A  21      -0.972  -0.902  -0.341  1.00 74.97           O  
ATOM    261  CG  LEU A  21      -2.644  -4.244  -0.274  1.00 74.97           C  
ATOM    262  HG  LEU A  21      -2.813  -3.488   0.493  1.00 74.97           H  
ATOM    263  CD1 LEU A  21      -3.971  -4.564  -0.972  1.00 74.97           C  
ATOM    264 HD11 LEU A  21      -4.444  -3.650  -1.331  1.00 74.97           H  
ATOM    265 HD12 LEU A  21      -4.654  -5.038  -0.267  1.00 74.97           H  
ATOM    266 HD13 LEU A  21      -3.800  -5.235  -1.814  1.00 74.97           H  
ATOM    267  CD2 LEU A  21      -2.196  -5.542   0.398  1.00 74.97           C  
ATOM    268 HD21 LEU A  21      -2.836  -5.756   1.254  1.00 74.97           H  
ATOM    269 HD22 LEU A  21      -2.253  -6.367  -0.311  1.00 74.97           H  
ATOM    270 HD23 LEU A  21      -1.161  -5.471   0.730  1.00 74.97           H  
ATOM    271  N   CYS A  22      -3.049  -0.487  -1.092  1.00 80.58           N  
ATOM    272  H   CYS A  22      -3.761  -0.772  -1.748  1.00 80.58           H  
ATOM    273  CA  CYS A  22      -3.332   0.671  -0.259  1.00 80.58           C  
ATOM    274  HA  CYS A  22      -2.559   0.802   0.499  1.00 80.58           H  
ATOM    275  C   CYS A  22      -4.681   0.459   0.427  1.00 80.58           C  
ATOM    276  CB  CYS A  22      -3.344   1.896  -1.163  1.00 80.58           C  
ATOM    277  HB2 CYS A  22      -4.041   1.691  -1.976  1.00 80.58           H  
ATOM    278  HB3 CYS A  22      -2.350   2.021  -1.592  1.00 80.58           H  
ATOM    279  O   CYS A  22      -5.726   0.545  -0.214  1.00 80.58           O  
ATOM    280  SG  CYS A  22      -3.870   3.442  -0.396  1.00 80.58           S  
ATOM    281  N   LEU A  23      -4.654   0.141   1.723  1.00 79.65           N  
ATOM    282  H   LEU A  23      -3.753   0.019   2.162  1.00 79.65           H  
ATOM    283  CA  LEU A  23      -5.878  -0.066   2.515  1.00 79.65           C  
ATOM    284  HA  LEU A  23      -6.706  -0.297   1.844  1.00 79.65           H  
ATOM    285  C   LEU A  23      -6.318   1.209   3.258  1.00 79.65           C  
ATOM    286  CB  LEU A  23      -5.671  -1.274   3.452  1.00 79.65           C  
ATOM    287  HB2 LEU A  23      -4.769  -1.107   4.041  1.00 79.65           H  
ATOM    288  HB3 LEU A  23      -6.513  -1.327   4.142  1.00 79.65           H  
ATOM    289  O   LEU A  23      -7.504   1.398   3.488  1.00 79.65           O  
ATOM    290  CG  LEU A  23      -5.555  -2.627   2.717  1.00 79.65           C  
ATOM    291  HG  LEU A  23      -4.771  -2.569   1.963  1.00 79.65           H  
ATOM    292  CD1 LEU A  23      -5.179  -3.730   3.706  1.00 79.65           C  
ATOM    293 HD11 LEU A  23      -5.949  -3.830   4.471  1.00 79.65           H  
ATOM    294 HD12 LEU A  23      -4.227  -3.490   4.180  1.00 79.65           H  
ATOM    295 HD13 LEU A  23      -5.068  -4.677   3.177  1.00 79.65           H  
ATOM    296  CD2 LEU A  23      -6.867  -3.034   2.039  1.00 79.65           C  
ATOM    297 HD21 LEU A  23      -7.680  -3.044   2.765  1.00 79.65           H  
ATOM    298 HD22 LEU A  23      -7.106  -2.337   1.236  1.00 79.65           H  
ATOM    299 HD23 LEU A  23      -6.761  -4.026   1.600  1.00 79.65           H  
ATOM    300  N   VAL A  24      -5.345   2.058   3.601  1.00 83.06           N  
ATOM    301  H   VAL A  24      -4.448   1.772   3.237  1.00 83.06           H  
ATOM    302  CA  VAL A  24      -5.379   3.436   4.170  1.00 83.06           C  
ATOM    303  HA  VAL A  24      -6.047   4.075   3.592  1.00 83.06           H  
ATOM    304  C   VAL A  24      -3.945   3.977   4.099  1.00 83.06           C  
ATOM    305  CB  VAL A  24      -5.821   3.487   5.654  1.00 83.06           C  
ATOM    306  HB  VAL A  24      -5.151   2.868   6.251  1.00 83.06           H  
ATOM    307  O   VAL A  24      -3.650   5.147   3.841  1.00 83.06           O  
ATOM    308  CG1 VAL A  24      -5.762   4.922   6.204  1.00 83.06           C  
ATOM    309 HG11 VAL A  24      -4.736   5.290   6.216  1.00 83.06           H  
ATOM    310 HG12 VAL A  24      -6.375   5.580   5.589  1.00 83.06           H  
ATOM    311 HG13 VAL A  24      -6.126   4.948   7.231  1.00 83.06           H  
ATOM    312  CG2 VAL A  24      -7.255   3.008   5.895  1.00 83.06           C  
ATOM    313 HG21 VAL A  24      -7.929   3.441   5.156  1.00 83.06           H  
ATOM    314 HG22 VAL A  24      -7.294   1.920   5.842  1.00 83.06           H  
ATOM    315 HG23 VAL A  24      -7.594   3.282   6.895  1.00 83.06           H  
ATOM    316  N   TRP A  25      -3.031   3.048   4.333  1.00 80.97           N  
ATOM    317  H   TRP A  25      -3.366   2.121   4.553  1.00 80.97           H  
ATOM    318  CA  TRP A  25      -1.602   3.192   4.306  1.00 80.97           C  
ATOM    319  HA  TRP A  25      -1.326   4.217   4.059  1.00 80.97           H  
ATOM    320  C   TRP A  25      -1.042   2.230   3.262  1.00 80.97           C  
ATOM    321  CB  TRP A  25      -1.134   2.856   5.712  1.00 80.97           C  
ATOM    322  HB2 TRP A  25      -1.855   3.246   6.430  1.00 80.97           H  
ATOM    323  HB3 TRP A  25      -1.121   1.773   5.837  1.00 80.97           H  
ATOM    324  O   TRP A  25      -1.629   1.169   3.023  1.00 80.97           O  
ATOM    325  CG  TRP A  25       0.172   3.409   6.115  1.00 80.97           C  
ATOM    326  CD1 TRP A  25       1.287   2.679   6.273  1.00 80.97           C  
ATOM    327  HD1 TRP A  25       1.376   1.622   6.068  1.00 80.97           H  
ATOM    328  CD2 TRP A  25       0.472   4.754   6.596  1.00 80.97           C  
ATOM    329  CE2 TRP A  25       1.788   4.751   7.112  1.00 80.97           C  
ATOM    330  CE3 TRP A  25      -0.259   5.946   6.757  1.00 80.97           C  
ATOM    331  HE3 TRP A  25      -1.302   5.943   6.478  1.00 80.97           H  
ATOM    332  NE1 TRP A  25       2.173   3.438   6.989  1.00 80.97           N  
ATOM    333  HE1 TRP A  25       3.013   3.048   7.393  1.00 80.97           H  
ATOM    334  CH2 TRP A  25       1.685   7.099   7.690  1.00 80.97           C  
ATOM    335  HH2 TRP A  25       2.136   7.982   8.119  1.00 80.97           H  
ATOM    336  CZ2 TRP A  25       2.384   5.889   7.673  1.00 80.97           C  
ATOM    337  HZ2 TRP A  25       3.374   5.833   8.102  1.00 80.97           H  
ATOM    338  CZ3 TRP A  25       0.341   7.104   7.294  1.00 80.97           C  
ATOM    339  HZ3 TRP A  25      -0.249   7.992   7.465  1.00 80.97           H  
ATOM    340  N   CYS A  26       0.072   2.602   2.648  1.00 83.17           N  
ATOM    341  H   CYS A  26       0.471   3.503   2.869  1.00 83.17           H  
ATOM    342  CA  CYS A  26       0.843   1.696   1.815  1.00 83.17           C  
ATOM    343  HA  CYS A  26       0.204   1.269   1.042  1.00 83.17           H  
ATOM    344  C   CYS A  26       1.382   0.568   2.684  1.00 83.17           C  
ATOM    345  CB  CYS A  26       1.997   2.463   1.172  1.00 83.17           C  
ATOM    346  HB2 CYS A  26       2.571   1.774   0.552  1.00 83.17           H  
ATOM    347  HB3 CYS A  26       2.650   2.826   1.966  1.00 83.17           H  
ATOM    348  O   CYS A  26       2.024   0.841   3.706  1.00 83.17           O  
ATOM    349  SG  CYS A  26       1.500   3.870   0.165  1.00 83.17           S  
ATOM    350  N   THR A  27       1.112  -0.666   2.275  1.00 74.46           N  
ATOM    351  H   THR A  27       0.637  -0.796   1.393  1.00 74.46           H  
ATOM    352  CA  THR A  27       1.682  -1.861   2.901  1.00 74.46           C  
ATOM    353  HA  THR A  27       2.201  -1.573   3.815  1.00 74.46           H  
ATOM    354  C   THR A  27       2.746  -2.510   2.038  1.00 74.46           C  
ATOM    355  CB  THR A  27       0.594  -2.843   3.320  1.00 74.46           C  
ATOM    356  HB  THR A  27      -0.139  -2.323   3.937  1.00 74.46           H  
ATOM    357  O   THR A  27       2.875  -2.144   0.850  1.00 74.46           O  
ATOM    358  CG2 THR A  27      -0.121  -3.498   2.150  1.00 74.46           C  
ATOM    359 HG21 THR A  27       0.584  -4.074   1.550  1.00 74.46           H  
ATOM    360 HG22 THR A  27      -0.589  -2.730   1.533  1.00 74.46           H  
ATOM    361 HG23 THR A  27      -0.893  -4.156   2.549  1.00 74.46           H  
ATOM    362  OG1 THR A  27       1.199  -3.848   4.086  1.00 74.46           O  
ATOM    363  HG1 THR A  27       2.070  -3.945   3.695  1.00 74.46           H  
ATOM    364  OXT THR A  27       3.430  -3.370   2.623  1.00 74.46           O  
TER     365      THR A  27                                                       
END   
