# Supplementary material for: δ‐Conotoxin Structure Prediction and Analysis through Large‐Scale Comparative and Deep Learning Modeling Approaches
Source: Adv Sci (Weinh). 2024 Jul 21;11(35):2404786. doi: 10.1002/advs.202404786 (PMC11425241; doi:10.1002/advs.202404786)
Supplement: Supplementary file 2 — Supporting Information [file ADVS-11-2404786-s001.gz › Data/Alphafold_results/CVIE-2/ranked_0.pdb]

ATOM      1  N   TYR A   1     -14.507  -2.566  10.900  1.00 52.71           N  
ATOM      2  H   TYR A   1     -14.520  -1.795  11.553  1.00 52.71           H  
ATOM      3  H2  TYR A   1     -15.459  -2.861  10.736  1.00 52.71           H  
ATOM      4  H3  TYR A   1     -13.966  -3.322  11.295  1.00 52.71           H  
ATOM      5  CA  TYR A   1     -13.903  -2.096   9.636  1.00 52.71           C  
ATOM      6  HA  TYR A   1     -13.795  -2.936   8.950  1.00 52.71           H  
ATOM      7  C   TYR A   1     -12.525  -1.580  10.005  1.00 52.71           C  
ATOM      8  CB  TYR A   1     -14.786  -1.022   8.960  1.00 52.71           C  
ATOM      9  HB2 TYR A   1     -14.311  -0.044   9.029  1.00 52.71           H  
ATOM     10  HB3 TYR A   1     -14.866  -1.260   7.899  1.00 52.71           H  
ATOM     11  O   TYR A   1     -12.451  -0.596  10.726  1.00 52.71           O  
ATOM     12  CG  TYR A   1     -16.180  -0.922   9.560  1.00 52.71           C  
ATOM     13  CD1 TYR A   1     -17.216  -1.755   9.094  1.00 52.71           C  
ATOM     14  HD1 TYR A   1     -17.065  -2.397   8.239  1.00 52.71           H  
ATOM     15  CD2 TYR A   1     -16.404  -0.069  10.660  1.00 52.71           C  
ATOM     16  HD2 TYR A   1     -15.623   0.591  11.007  1.00 52.71           H  
ATOM     17  CE1 TYR A   1     -18.475  -1.728   9.724  1.00 52.71           C  
ATOM     18  HE1 TYR A   1     -19.287  -2.344   9.364  1.00 52.71           H  
ATOM     19  CE2 TYR A   1     -17.663  -0.043  11.291  1.00 52.71           C  
ATOM     20  HE2 TYR A   1     -17.841   0.628  12.118  1.00 52.71           H  
ATOM     21  OH  TYR A   1     -19.923  -0.858  11.418  1.00 52.71           O  
ATOM     22  HH  TYR A   1     -19.994  -0.197  12.111  1.00 52.71           H  
ATOM     23  CZ  TYR A   1     -18.704  -0.872  10.821  1.00 52.71           C  
ATOM     24  N   GLY A   2     -11.466  -2.331   9.703  1.00 77.60           N  
ATOM     25  H   GLY A   2     -11.551  -3.088   9.040  1.00 77.60           H  
ATOM     26  CA  GLY A   2     -10.093  -1.934  10.026  1.00 77.60           C  
ATOM     27  HA2 GLY A   2      -9.504  -2.805  10.313  1.00 77.60           H  
ATOM     28  HA3 GLY A   2     -10.071  -1.219  10.848  1.00 77.60           H  
ATOM     29  C   GLY A   2      -9.453  -1.313   8.794  1.00 77.60           C  
ATOM     30  O   GLY A   2      -9.576  -1.882   7.713  1.00 77.60           O  
ATOM     31  N   CYS A   3      -8.826  -0.155   8.952  1.00 81.86           N  
ATOM     32  H   CYS A   3      -8.753   0.251   9.874  1.00 81.86           H  
ATOM     33  CA  CYS A   3      -7.973   0.428   7.927  1.00 81.86           C  
ATOM     34  HA  CYS A   3      -8.305   0.100   6.942  1.00 81.86           H  
ATOM     35  C   CYS A   3      -6.534  -0.077   8.114  1.00 81.86           C  
ATOM     36  CB  CYS A   3      -8.127   1.950   7.972  1.00 81.86           C  
ATOM     37  HB2 CYS A   3      -7.476   2.391   7.216  1.00 81.86           H  
ATOM     38  HB3 CYS A   3      -9.150   2.191   7.686  1.00 81.86           H  
ATOM     39  O   CYS A   3      -6.133  -0.466   9.215  1.00 81.86           O  
ATOM     40  SG  CYS A   3      -7.807   2.721   9.582  1.00 81.86           S  
ATOM     41  N   SER A   4      -5.764  -0.116   7.033  1.00 84.04           N  
ATOM     42  H   SER A   4      -6.157   0.169   6.147  1.00 84.04           H  
ATOM     43  CA  SER A   4      -4.370  -0.550   7.053  1.00 84.04           C  
ATOM     44  HA  SER A   4      -4.284  -1.430   7.690  1.00 84.04           H  
ATOM     45  C   SER A   4      -3.471   0.545   7.635  1.00 84.04           C  
ATOM     46  CB  SER A   4      -3.943  -0.948   5.641  1.00 84.04           C  
ATOM     47  HB2 SER A   4      -2.887  -0.711   5.513  1.00 84.04           H  
ATOM     48  HB3 SER A   4      -4.506  -0.387   4.895  1.00 84.04           H  
ATOM     49  O   SER A   4      -3.552   1.706   7.230  1.00 84.04           O  
ATOM     50  OG  SER A   4      -4.123  -2.336   5.446  1.00 84.04           O  
ATOM     51  HG  SER A   4      -3.919  -2.539   4.530  1.00 84.04           H  
ATOM     52  N   ASN A   5      -2.625   0.177   8.600  1.00 81.87           N  
ATOM     53  H   ASN A   5      -2.590  -0.797   8.864  1.00 81.87           H  
ATOM     54  CA  ASN A   5      -1.733   1.114   9.286  1.00 81.87           C  
ATOM     55  HA  ASN A   5      -2.307   2.014   9.507  1.00 81.87           H  
ATOM     56  C   ASN A   5      -0.557   1.528   8.384  1.00 81.87           C  
ATOM     57  CB  ASN A   5      -1.279   0.477  10.618  1.00 81.87           C  
ATOM     58  HB2 ASN A   5      -0.403  -0.149  10.448  1.00 81.87           H  
ATOM     59  HB3 ASN A   5      -2.083  -0.148  11.009  1.00 81.87           H  
ATOM     60  O   ASN A   5      -0.215   0.794   7.453  1.00 81.87           O  
ATOM     61  CG  ASN A   5      -0.957   1.499  11.694  1.00 81.87           C  
ATOM     62  ND2 ASN A   5      -0.731   1.060  12.910  1.00 81.87           N  
ATOM     63 HD21 ASN A   5      -0.499   1.772  13.587  1.00 81.87           H  
ATOM     64 HD22 ASN A   5      -0.709   0.070  13.110  1.00 81.87           H  
ATOM     65  OD1 ASN A   5      -0.937   2.696  11.478  1.00 81.87           O  
ATOM     66  N   ALA A   6       0.084   2.665   8.673  1.00 82.32           N  
ATOM     67  H   ALA A   6      -0.211   3.199   9.478  1.00 82.32           H  
ATOM     68  CA  ALA A   6       1.330   3.054   8.014  1.00 82.32           C  
ATOM     69  HA  ALA A   6       1.136   3.221   6.954  1.00 82.32           H  
ATOM     70  C   ALA A   6       2.329   1.915   8.193  1.00 82.32           C  
ATOM     71  CB  ALA A   6       1.864   4.351   8.624  1.00 82.32           C  
ATOM     72  HB1 ALA A   6       1.137   5.151   8.484  1.00 82.32           H  
ATOM     73  HB2 ALA A   6       2.788   4.640   8.123  1.00 82.32           H  
ATOM     74  HB3 ALA A   6       2.057   4.221   9.689  1.00 82.32           H  
ATOM     75  O   ALA A   6       2.575   1.490   9.324  1.00 82.32           O  
ATOM     76  N   GLY A   7       2.830   1.340   7.107  1.00 81.27           N  
ATOM     77  H   GLY A   7       2.649   1.746   6.200  1.00 81.27           H  
ATOM     78  CA  GLY A   7       3.462   0.036   7.255  1.00 81.27           C  
ATOM     79  HA2 GLY A   7       4.507   0.120   6.959  1.00 81.27           H  
ATOM     80  HA3 GLY A   7       3.540  -0.245   8.305  1.00 81.27           H  
ATOM     81  C   GLY A   7       2.720  -1.147   6.624  1.00 81.27           C  
ATOM     82  O   GLY A   7       3.170  -2.265   6.829  1.00 81.27           O  
ATOM     83  N   ALA A   8       1.625  -0.964   5.890  1.00 84.97           N  
ATOM     84  H   ALA A   8       1.220  -0.040   5.846  1.00 84.97           H  
ATOM     85  CA  ALA A   8       0.882  -2.081   5.303  1.00 84.97           C  
ATOM     86  HA  ALA A   8       1.331  -3.028   5.603  1.00 84.97           H  
ATOM     87  C   ALA A   8       0.879  -2.057   3.770  1.00 84.97           C  
ATOM     88  CB  ALA A   8      -0.526  -2.049   5.881  1.00 84.97           C  
ATOM     89  HB1 ALA A   8      -0.488  -2.204   6.959  1.00 84.97           H  
ATOM     90  HB2 ALA A   8      -0.939  -1.061   5.679  1.00 84.97           H  
ATOM     91  HB3 ALA A   8      -1.145  -2.820   5.422  1.00 84.97           H  
ATOM     92  O   ALA A   8       0.743  -1.000   3.158  1.00 84.97           O  
ATOM     93  N   PHE A   9       0.970  -3.232   3.138  1.00 83.06           N  
ATOM     94  H   PHE A   9       1.092  -4.075   3.680  1.00 83.06           H  
ATOM     95  CA  PHE A   9       0.853  -3.345   1.684  1.00 83.06           C  
ATOM     96  HA  PHE A   9       1.541  -2.633   1.227  1.00 83.06           H  
ATOM     97  C   PHE A   9      -0.568  -2.992   1.250  1.00 83.06           C  
ATOM     98  CB  PHE A   9       1.226  -4.752   1.194  1.00 83.06           C  
ATOM     99  HB2 PHE A   9       2.120  -5.103   1.709  1.00 83.06           H  
ATOM    100  HB3 PHE A   9       0.431  -5.448   1.464  1.00 83.06           H  
ATOM    101  O   PHE A   9      -1.524  -3.676   1.612  1.00 83.06           O  
ATOM    102  CG  PHE A   9       1.467  -4.820  -0.306  1.00 83.06           C  
ATOM    103  CD1 PHE A   9       0.453  -5.282  -1.164  1.00 83.06           C  
ATOM    104  HD1 PHE A   9      -0.500  -5.589  -0.758  1.00 83.06           H  
ATOM    105  CD2 PHE A   9       2.700  -4.416  -0.855  1.00 83.06           C  
ATOM    106  HD2 PHE A   9       3.501  -4.078  -0.214  1.00 83.06           H  
ATOM    107  CE1 PHE A   9       0.673  -5.344  -2.552  1.00 83.06           C  
ATOM    108  HE1 PHE A   9      -0.109  -5.702  -3.205  1.00 83.06           H  
ATOM    109  CE2 PHE A   9       2.918  -4.464  -2.241  1.00 83.06           C  
ATOM    110  HE2 PHE A   9       3.867  -4.151  -2.651  1.00 83.06           H  
ATOM    111  CZ  PHE A   9       1.904  -4.931  -3.092  1.00 83.06           C  
ATOM    112  HZ  PHE A   9       2.070  -4.976  -4.158  1.00 83.06           H  
ATOM    113  N   CYS A  10      -0.698  -1.935   0.462  1.00 86.57           N  
ATOM    114  H   CYS A  10       0.128  -1.404   0.226  1.00 86.57           H  
ATOM    115  CA  CYS A  10      -1.975  -1.515  -0.107  1.00 86.57           C  
ATOM    116  HA  CYS A  10      -2.752  -2.229   0.164  1.00 86.57           H  
ATOM    117  C   CYS A  10      -1.949  -1.537  -1.651  1.00 86.57           C  
ATOM    118  CB  CYS A  10      -2.356  -0.190   0.559  1.00 86.57           C  
ATOM    119  HB2 CYS A  10      -1.470   0.292   0.974  1.00 86.57           H  
ATOM    120  HB3 CYS A  10      -3.029  -0.407   1.388  1.00 86.57           H  
ATOM    121  O   CYS A  10      -2.991  -1.498  -2.310  1.00 86.57           O  
ATOM    122  SG  CYS A  10      -3.155   0.981  -0.527  1.00 86.57           S  
ATOM    123  N   GLY A  11      -0.766  -1.706  -2.251  1.00 81.23           N  
ATOM    124  H   GLY A  11       0.072  -1.681  -1.689  1.00 81.23           H  
ATOM    125  CA  GLY A  11      -0.598  -1.772  -3.696  1.00 81.23           C  
ATOM    126  HA2 GLY A  11       0.438  -2.019  -3.929  1.00 81.23           H  
ATOM    127  HA3 GLY A  11      -1.243  -2.551  -4.101  1.00 81.23           H  
ATOM    128  C   GLY A  11      -0.932  -0.431  -4.343  1.00 81.23           C  
ATOM    129  O   GLY A  11      -0.341   0.585  -3.998  1.00 81.23           O  
ATOM    130  N   ILE A  12      -1.875  -0.434  -5.288  1.00 77.85           N  
ATOM    131  H   ILE A  12      -2.335  -1.310  -5.491  1.00 77.85           H  
ATOM    132  CA  ILE A  12      -2.272   0.755  -6.069  1.00 77.85           C  
ATOM    133  HA  ILE A  12      -1.552   1.545  -5.858  1.00 77.85           H  
ATOM    134  C   ILE A  12      -3.640   1.310  -5.618  1.00 77.85           C  
ATOM    135  CB  ILE A  12      -2.213   0.483  -7.602  1.00 77.85           C  
ATOM    136  HB  ILE A  12      -3.195   0.139  -7.927  1.00 77.85           H  
ATOM    137  O   ILE A  12      -4.226   2.150  -6.293  1.00 77.85           O  
ATOM    138  CG1 ILE A  12      -1.185  -0.613  -7.988  1.00 77.85           C  
ATOM    139 HG12 ILE A  12      -1.505  -1.563  -7.561  1.00 77.85           H  
ATOM    140 HG13 ILE A  12      -0.213  -0.357  -7.566  1.00 77.85           H  
ATOM    141  CG2 ILE A  12      -1.885   1.792  -8.350  1.00 77.85           C  
ATOM    142 HG21 ILE A  12      -0.854   2.087  -8.154  1.00 77.85           H  
ATOM    143 HG22 ILE A  12      -2.541   2.601  -8.028  1.00 77.85           H  
ATOM    144 HG23 ILE A  12      -2.031   1.666  -9.423  1.00 77.85           H  
ATOM    145  CD1 ILE A  12      -1.006  -0.845  -9.493  1.00 77.85           C  
ATOM    146 HD11 ILE A  12      -0.515   0.010  -9.958  1.00 77.85           H  
ATOM    147 HD12 ILE A  12      -1.977  -1.012  -9.961  1.00 77.85           H  
ATOM    148 HD13 ILE A  12      -0.382  -1.725  -9.648  1.00 77.85           H  
ATOM    149  N   HIS A  13      -4.195   0.812  -4.507  1.00 73.55           N  
ATOM    150  H   HIS A  13      -3.654   0.182  -3.933  1.00 73.55           H  
ATOM    151  CA  HIS A  13      -5.572   1.095  -4.090  1.00 73.55           C  
ATOM    152  HA  HIS A  13      -6.105   1.599  -4.896  1.00 73.55           H  
ATOM    153  C   HIS A  13      -5.621   2.000  -2.845  1.00 73.55           C  
ATOM    154  CB  HIS A  13      -6.320  -0.224  -3.860  1.00 73.55           C  
ATOM    155  HB2 HIS A  13      -7.241  -0.005  -3.319  1.00 73.55           H  
ATOM    156  HB3 HIS A  13      -5.715  -0.887  -3.242  1.00 73.55           H  
ATOM    157  O   HIS A  13      -5.748   1.490  -1.734  1.00 73.55           O  
ATOM    158  CG  HIS A  13      -6.712  -0.939  -5.124  1.00 73.55           C  
ATOM    159  CD2 HIS A  13      -5.876  -1.465  -6.071  1.00 73.55           C  
ATOM    160  HD2 HIS A  13      -4.796  -1.438  -6.052  1.00 73.55           H  
ATOM    161  ND1 HIS A  13      -8.000  -1.209  -5.525  1.00 73.55           N  
ATOM    162  HD1 HIS A  13      -8.843  -0.954  -5.031  1.00 73.55           H  
ATOM    163  CE1 HIS A  13      -7.939  -1.880  -6.686  1.00 73.55           C  
ATOM    164  HE1 HIS A  13      -8.793  -2.229  -7.249  1.00 73.55           H  
ATOM    165  NE2 HIS A  13      -6.664  -2.060  -7.059  1.00 73.55           N  
ATOM    166  N   PRO A  14      -5.605   3.338  -2.990  1.00 71.51           N  
ATOM    167  CA  PRO A  14      -5.471   4.277  -1.868  1.00 71.51           C  
ATOM    168  HA  PRO A  14      -4.547   4.064  -1.331  1.00 71.51           H  
ATOM    169  C   PRO A  14      -6.548   4.204  -0.778  1.00 71.51           C  
ATOM    170  CB  PRO A  14      -5.366   5.666  -2.510  1.00 71.51           C  
ATOM    171  HB2 PRO A  14      -5.874   6.433  -1.925  1.00 71.51           H  
ATOM    172  HB3 PRO A  14      -4.315   5.927  -2.636  1.00 71.51           H  
ATOM    173  O   PRO A  14      -6.319   4.668   0.332  1.00 71.51           O  
ATOM    174  CG  PRO A  14      -6.016   5.493  -3.882  1.00 71.51           C  
ATOM    175  HG2 PRO A  14      -7.099   5.577  -3.787  1.00 71.51           H  
ATOM    176  HG3 PRO A  14      -5.635   6.213  -4.606  1.00 71.51           H  
ATOM    177  CD  PRO A  14      -5.641   4.065  -4.250  1.00 71.51           C  
ATOM    178  HD2 PRO A  14      -4.647   4.060  -4.697  1.00 71.51           H  
ATOM    179  HD3 PRO A  14      -6.377   3.661  -4.945  1.00 71.51           H  
ATOM    180  N   GLY A  15      -7.688   3.559  -1.036  1.00 73.57           N  
ATOM    181  H   GLY A  15      -7.800   3.148  -1.952  1.00 73.57           H  
ATOM    182  CA  GLY A  15      -8.794   3.457  -0.079  1.00 73.57           C  
ATOM    183  HA2 GLY A  15      -8.919   4.421   0.414  1.00 73.57           H  
ATOM    184  HA3 GLY A  15      -9.713   3.243  -0.625  1.00 73.57           H  
ATOM    185  C   GLY A  15      -8.653   2.401   1.025  1.00 73.57           C  
ATOM    186  O   GLY A  15      -9.572   2.265   1.827  1.00 73.57           O  
ATOM    187  N   LEU A  16      -7.569   1.616   1.070  1.00 80.44           N  
ATOM    188  H   LEU A  16      -6.849   1.745   0.374  1.00 80.44           H  
ATOM    189  CA  LEU A  16      -7.378   0.606   2.126  1.00 80.44           C  
ATOM    190  HA  LEU A  16      -8.352   0.274   2.487  1.00 80.44           H  
ATOM    191  C   LEU A  16      -6.659   1.143   3.371  1.00 80.44           C  
ATOM    192  CB  LEU A  16      -6.648  -0.619   1.548  1.00 80.44           C  
ATOM    193  HB2 LEU A  16      -5.824  -0.286   0.917  1.00 80.44           H  
ATOM    194  HB3 LEU A  16      -6.207  -1.179   2.372  1.00 80.44           H  
ATOM    195  O   LEU A  16      -6.767   0.546   4.443  1.00 80.44           O  
ATOM    196  CG  LEU A  16      -7.599  -1.550   0.765  1.00 80.44           C  
ATOM    197  HG  LEU A  16      -8.610  -1.144   0.767  1.00 80.44           H  
ATOM    198  CD1 LEU A  16      -7.154  -1.693  -0.686  1.00 80.44           C  
ATOM    199 HD11 LEU A  16      -6.151  -2.116  -0.735  1.00 80.44           H  
ATOM    200 HD12 LEU A  16      -7.143  -0.702  -1.140  1.00 80.44           H  
ATOM    201 HD13 LEU A  16      -7.850  -2.331  -1.232  1.00 80.44           H  
ATOM    202  CD2 LEU A  16      -7.650  -2.944   1.395  1.00 80.44           C  
ATOM    203 HD21 LEU A  16      -7.991  -2.864   2.427  1.00 80.44           H  
ATOM    204 HD22 LEU A  16      -6.660  -3.399   1.375  1.00 80.44           H  
ATOM    205 HD23 LEU A  16      -8.347  -3.572   0.840  1.00 80.44           H  
ATOM    206  N   CYS A  17      -5.914   2.236   3.240  1.00 86.65           N  
ATOM    207  H   CYS A  17      -5.951   2.748   2.370  1.00 86.65           H  
ATOM    208  CA  CYS A  17      -5.065   2.775   4.298  1.00 86.65           C  
ATOM    209  HA  CYS A  17      -4.668   1.956   4.896  1.00 86.65           H  
ATOM    210  C   CYS A  17      -5.840   3.713   5.238  1.00 86.65           C  
ATOM    211  CB  CYS A  17      -3.891   3.476   3.624  1.00 86.65           C  
ATOM    212  HB2 CYS A  17      -4.301   4.243   2.967  1.00 86.65           H  
ATOM    213  HB3 CYS A  17      -3.268   3.961   4.375  1.00 86.65           H  
ATOM    214  O   CYS A  17      -6.813   4.342   4.832  1.00 86.65           O  
ATOM    215  SG  CYS A  17      -2.853   2.431   2.590  1.00 86.65           S  
ATOM    216  N   CYS A  18      -5.422   3.805   6.506  1.00 84.49           N  
ATOM    217  H   CYS A  18      -4.649   3.229   6.808  1.00 84.49           H  
ATOM    218  CA  CYS A  18      -6.015   4.753   7.462  1.00 84.49           C  
ATOM    219  HA  CYS A  18      -7.098   4.633   7.473  1.00 84.49           H  
ATOM    220  C   CYS A  18      -5.725   6.203   7.072  1.00 84.49           C  
ATOM    221  CB  CYS A  18      -5.463   4.506   8.870  1.00 84.49           C  
ATOM    222  HB2 CYS A  18      -4.382   4.650   8.852  1.00 84.49           H  
ATOM    223  HB3 CYS A  18      -5.879   5.268   9.528  1.00 84.49           H  
ATOM    224  O   CYS A  18      -6.592   7.067   7.168  1.00 84.49           O  
ATOM    225  SG  CYS A  18      -5.797   2.895   9.622  1.00 84.49           S  
ATOM    226  N   SER A  19      -4.500   6.453   6.624  1.00 76.62           N  
ATOM    227  H   SER A  19      -3.800   5.727   6.654  1.00 76.62           H  
ATOM    228  CA  SER A  19      -4.149   7.640   5.863  1.00 76.62           C  
ATOM    229  HA  SER A  19      -4.706   8.505   6.224  1.00 76.62           H  
ATOM    230  C   SER A  19      -4.527   7.328   4.424  1.00 76.62           C  
ATOM    231  CB  SER A  19      -2.640   7.923   5.960  1.00 76.62           C  
ATOM    232  HB2 SER A  19      -2.148   7.530   5.070  1.00 76.62           H  
ATOM    233  HB3 SER A  19      -2.474   9.000   5.978  1.00 76.62           H  
ATOM    234  O   SER A  19      -4.045   6.340   3.892  1.00 76.62           O  
ATOM    235  OG  SER A  19      -2.024   7.330   7.089  1.00 76.62           O  
ATOM    236  HG  SER A  19      -1.135   7.134   6.787  1.00 76.62           H  
ATOM    237  N   GLU A  20      -5.344   8.133   3.758  1.00 78.36           N  
ATOM    238  H   GLU A  20      -5.770   8.900   4.258  1.00 78.36           H  
ATOM    239  CA  GLU A  20      -5.812   7.913   2.370  1.00 78.36           C  
ATOM    240  HA  GLU A  20      -6.320   6.950   2.314  1.00 78.36           H  
ATOM    241  C   GLU A  20      -4.678   7.885   1.312  1.00 78.36           C  
ATOM    242  CB  GLU A  20      -6.824   9.024   2.050  1.00 78.36           C  
ATOM    243  HB2 GLU A  20      -7.171   8.921   1.022  1.00 78.36           H  
ATOM    244  HB3 GLU A  20      -6.317   9.985   2.143  1.00 78.36           H  
ATOM    245  O   GLU A  20      -4.906   7.885   0.102  1.00 78.36           O  
ATOM    246  CG  GLU A  20      -8.049   9.004   2.979  1.00 78.36           C  
ATOM    247  HG2 GLU A  20      -8.695   8.172   2.697  1.00 78.36           H  
ATOM    248  HG3 GLU A  20      -7.749   8.848   4.015  1.00 78.36           H  
ATOM    249  CD  GLU A  20      -8.810  10.329   2.894  1.00 78.36           C  
ATOM    250  OE1 GLU A  20      -9.751  10.411   2.073  1.00 78.36           O  
ATOM    251  OE2 GLU A  20      -8.431  11.253   3.651  1.00 78.36           O  
ATOM    252  N   LEU A  21      -3.428   7.891   1.773  1.00 81.27           N  
ATOM    253  H   LEU A  21      -3.328   7.721   2.764  1.00 81.27           H  
ATOM    254  CA  LEU A  21      -2.208   7.914   1.006  1.00 81.27           C  
ATOM    255  HA  LEU A  21      -2.452   8.250  -0.002  1.00 81.27           H  
ATOM    256  C   LEU A  21      -1.613   6.501   0.921  1.00 81.27           C  
ATOM    257  CB  LEU A  21      -1.259   8.938   1.658  1.00 81.27           C  
ATOM    258  HB2 LEU A  21      -0.602   8.426   2.361  1.00 81.27           H  
ATOM    259  HB3 LEU A  21      -1.827   9.664   2.240  1.00 81.27           H  
ATOM    260  O   LEU A  21      -1.161   5.916   1.908  1.00 81.27           O  
ATOM    261  CG  LEU A  21      -0.437   9.700   0.608  1.00 81.27           C  
ATOM    262  HG  LEU A  21      -0.167   9.030  -0.209  1.00 81.27           H  
ATOM    263  CD1 LEU A  21      -1.262  10.867   0.058  1.00 81.27           C  
ATOM    264 HD11 LEU A  21      -0.702  11.380  -0.724  1.00 81.27           H  
ATOM    265 HD12 LEU A  21      -1.493  11.573   0.856  1.00 81.27           H  
ATOM    266 HD13 LEU A  21      -2.196  10.499  -0.366  1.00 81.27           H  
ATOM    267  CD2 LEU A  21       0.846  10.282   1.195  1.00 81.27           C  
ATOM    268 HD21 LEU A  21       0.615  10.885   2.073  1.00 81.27           H  
ATOM    269 HD22 LEU A  21       1.521   9.475   1.482  1.00 81.27           H  
ATOM    270 HD23 LEU A  21       1.350  10.898   0.451  1.00 81.27           H  
ATOM    271  N   CYS A  22      -1.586   5.969  -0.297  1.00 86.75           N  
ATOM    272  H   CYS A  22      -2.005   6.492  -1.053  1.00 86.75           H  
ATOM    273  CA  CYS A  22      -0.979   4.687  -0.619  1.00 86.75           C  
ATOM    274  HA  CYS A  22      -0.336   4.352   0.196  1.00 86.75           H  
ATOM    275  C   CYS A  22      -0.162   4.820  -1.896  1.00 86.75           C  
ATOM    276  CB  CYS A  22      -2.086   3.674  -0.824  1.00 86.75           C  
ATOM    277  HB2 CYS A  22      -2.720   3.662   0.062  1.00 86.75           H  
ATOM    278  HB3 CYS A  22      -2.663   4.017  -1.683  1.00 86.75           H  
ATOM    279  O   CYS A  22      -0.711   5.092  -2.963  1.00 86.75           O  
ATOM    280  SG  CYS A  22      -1.561   2.000  -1.211  1.00 86.75           S  
ATOM    281  N   LEU A  23       1.152   4.634  -1.781  1.00 83.54           N  
ATOM    282  H   LEU A  23       1.526   4.488  -0.854  1.00 83.54           H  
ATOM    283  CA  LEU A  23       2.074   4.725  -2.920  1.00 83.54           C  
ATOM    284  HA  LEU A  23       1.548   5.141  -3.780  1.00 83.54           H  
ATOM    285  C   LEU A  23       2.572   3.351  -3.405  1.00 83.54           C  
ATOM    286  CB  LEU A  23       3.212   5.695  -2.548  1.00 83.54           C  
ATOM    287  HB2 LEU A  23       3.663   5.360  -1.614  1.00 83.54           H  
ATOM    288  HB3 LEU A  23       3.980   5.652  -3.321  1.00 83.54           H  
ATOM    289  O   LEU A  23       3.088   3.266  -4.507  1.00 83.54           O  
ATOM    290  CG  LEU A  23       2.755   7.163  -2.393  1.00 83.54           C  
ATOM    291  HG  LEU A  23       1.912   7.218  -1.705  1.00 83.54           H  
ATOM    292  CD1 LEU A  23       3.891   8.004  -1.810  1.00 83.54           C  
ATOM    293 HD11 LEU A  23       3.560   9.036  -1.690  1.00 83.54           H  
ATOM    294 HD12 LEU A  23       4.760   7.975  -2.468  1.00 83.54           H  
ATOM    295 HD13 LEU A  23       4.164   7.617  -0.829  1.00 83.54           H  
ATOM    296  CD2 LEU A  23       2.346   7.785  -3.731  1.00 83.54           C  
ATOM    297 HD21 LEU A  23       3.160   7.703  -4.451  1.00 83.54           H  
ATOM    298 HD22 LEU A  23       1.461   7.283  -4.123  1.00 83.54           H  
ATOM    299 HD23 LEU A  23       2.096   8.836  -3.585  1.00 83.54           H  
ATOM    300  N   VAL A  24       2.407   2.319  -2.569  1.00 85.13           N  
ATOM    301  H   VAL A  24       1.881   2.584  -1.748  1.00 85.13           H  
ATOM    302  CA  VAL A  24       2.623   0.847  -2.697  1.00 85.13           C  
ATOM    303  HA  VAL A  24       1.940   0.419  -3.431  1.00 85.13           H  
ATOM    304  C   VAL A  24       2.305   0.257  -1.314  1.00 85.13           C  
ATOM    305  CB  VAL A  24       4.081   0.451  -3.065  1.00 85.13           C  
ATOM    306  HB  VAL A  24       4.776   1.011  -2.439  1.00 85.13           H  
ATOM    307  O   VAL A  24       1.718  -0.813  -1.138  1.00 85.13           O  
ATOM    308  CG1 VAL A  24       4.362  -1.047  -2.841  1.00 85.13           C  
ATOM    309 HG11 VAL A  24       4.281  -1.307  -1.786  1.00 85.13           H  
ATOM    310 HG12 VAL A  24       3.658  -1.647  -3.419  1.00 85.13           H  
ATOM    311 HG13 VAL A  24       5.381  -1.288  -3.145  1.00 85.13           H  
ATOM    312  CG2 VAL A  24       4.422   0.714  -4.540  1.00 85.13           C  
ATOM    313 HG21 VAL A  24       4.871   1.702  -4.643  1.00 85.13           H  
ATOM    314 HG22 VAL A  24       5.156   0.004  -4.922  1.00 85.13           H  
ATOM    315 HG23 VAL A  24       3.524   0.651  -5.155  1.00 85.13           H  
ATOM    316  N   TRP A  25       2.707   1.024  -0.309  1.00 85.14           N  
ATOM    317  H   TRP A  25       3.169   1.888  -0.553  1.00 85.14           H  
ATOM    318  CA  TRP A  25       2.524   0.803   1.104  1.00 85.14           C  
ATOM    319  HA  TRP A  25       1.982  -0.127   1.274  1.00 85.14           H  
ATOM    320  C   TRP A  25       1.733   1.983   1.671  1.00 85.14           C  
ATOM    321  CB  TRP A  25       3.925   0.701   1.698  1.00 85.14           C  
ATOM    322  HB2 TRP A  25       4.289   1.703   1.926  1.00 85.14           H  
ATOM    323  HB3 TRP A  25       4.602   0.290   0.949  1.00 85.14           H  
ATOM    324  O   TRP A  25       1.842   3.099   1.152  1.00 85.14           O  
ATOM    325  CG  TRP A  25       4.091  -0.162   2.890  1.00 85.14           C  
ATOM    326  CD1 TRP A  25       4.362   0.297   4.121  1.00 85.14           C  
ATOM    327  HD1 TRP A  25       4.429   1.340   4.395  1.00 85.14           H  
ATOM    328  CD2 TRP A  25       4.205  -1.619   2.963  1.00 85.14           C  
ATOM    329  CE2 TRP A  25       4.539  -1.979   4.287  1.00 85.14           C  
ATOM    330  CE3 TRP A  25       4.152  -2.679   2.043  1.00 85.14           C  
ATOM    331  HE3 TRP A  25       3.996  -2.431   1.004  1.00 85.14           H  
ATOM    332  NE1 TRP A  25       4.810  -0.771   4.861  1.00 85.14           N  
ATOM    333  HE1 TRP A  25       5.231  -0.675   5.774  1.00 85.14           H  
ATOM    334  CH2 TRP A  25       4.509  -4.340   3.813  1.00 85.14           C  
ATOM    335  HH2 TRP A  25       4.631  -5.368   4.123  1.00 85.14           H  
ATOM    336  CZ2 TRP A  25       4.665  -3.302   4.732  1.00 85.14           C  
ATOM    337  HZ2 TRP A  25       4.938  -3.517   5.754  1.00 85.14           H  
ATOM    338  CZ3 TRP A  25       4.322  -4.019   2.460  1.00 85.14           C  
ATOM    339  HZ3 TRP A  25       4.314  -4.818   1.734  1.00 85.14           H  
ATOM    340  N   CYS A  26       0.947   1.739   2.710  1.00 87.93           N  
ATOM    341  H   CYS A  26       0.876   0.792   3.053  1.00 87.93           H  
ATOM    342  CA  CYS A  26       0.306   2.793   3.476  1.00 87.93           C  
ATOM    343  HA  CYS A  26      -0.274   3.428   2.807  1.00 87.93           H  
ATOM    344  C   CYS A  26       1.378   3.642   4.150  1.00 87.93           C  
ATOM    345  CB  CYS A  26      -0.619   2.181   4.527  1.00 87.93           C  
ATOM    346  HB2 CYS A  26      -1.055   2.987   5.118  1.00 87.93           H  
ATOM    347  HB3 CYS A  26      -0.018   1.562   5.192  1.00 87.93           H  
ATOM    348  O   CYS A  26       2.277   3.101   4.808  1.00 87.93           O  
ATOM    349  SG  CYS A  26      -1.957   1.172   3.866  1.00 87.93           S  
ATOM    350  N   THR A  27       1.259   4.950   3.971  1.00 79.56           N  
ATOM    351  H   THR A  27       0.477   5.287   3.428  1.00 79.56           H  
ATOM    352  CA  THR A  27       2.113   5.969   4.594  1.00 79.56           C  
ATOM    353  HA  THR A  27       2.985   5.493   5.044  1.00 79.56           H  
ATOM    354  C   THR A  27       1.417   6.661   5.747  1.00 79.56           C  
ATOM    355  CB  THR A  27       2.613   7.000   3.583  1.00 79.56           C  
ATOM    356  HB  THR A  27       2.900   7.916   4.100  1.00 79.56           H  
ATOM    357  O   THR A  27       0.173   6.784   5.699  1.00 79.56           O  
ATOM    358  CG2 THR A  27       3.813   6.479   2.799  1.00 79.56           C  
ATOM    359 HG21 THR A  27       4.129   7.234   2.079  1.00 79.56           H  
ATOM    360 HG22 THR A  27       3.541   5.565   2.272  1.00 79.56           H  
ATOM    361 HG23 THR A  27       4.635   6.273   3.485  1.00 79.56           H  
ATOM    362  OG1 THR A  27       1.595   7.276   2.659  1.00 79.56           O  
ATOM    363  HG1 THR A  27       0.787   7.290   3.179  1.00 79.56           H  
ATOM    364  OXT THR A  27       2.161   7.044   6.665  1.00 79.56           O  
TER     365      THR A  27                                                       
END   
