# Supplementary material for: δ‐Conotoxin Structure Prediction and Analysis through Large‐Scale Comparative and Deep Learning Modeling Approaches
Source: Adv Sci (Weinh). 2024 Jul 21;11(35):2404786. doi: 10.1002/advs.202404786 (PMC11425241; doi:10.1002/advs.202404786)
Supplement: Supplementary file 2 — Supporting Information [file ADVS-11-2404786-s001.gz › Data/Alphafold_results/CVIE-2/ranked_4.pdb]

ATOM      1  N   TYR A   1      -9.480  -6.615  11.456  1.00 50.26           N  
ATOM      2  H   TYR A   1     -10.356  -6.798  10.986  1.00 50.26           H  
ATOM      3  H2  TYR A   1      -9.360  -7.293  12.195  1.00 50.26           H  
ATOM      4  H3  TYR A   1      -9.503  -5.681  11.838  1.00 50.26           H  
ATOM      5  CA  TYR A   1      -8.395  -6.743  10.465  1.00 50.26           C  
ATOM      6  HA  TYR A   1      -7.429  -6.561  10.936  1.00 50.26           H  
ATOM      7  C   TYR A   1      -8.630  -5.642   9.441  1.00 50.26           C  
ATOM      8  CB  TYR A   1      -8.386  -8.166   9.870  1.00 50.26           C  
ATOM      9  HB2 TYR A   1      -7.823  -8.163   8.937  1.00 50.26           H  
ATOM     10  HB3 TYR A   1      -7.856  -8.819  10.564  1.00 50.26           H  
ATOM     11  O   TYR A   1      -9.529  -5.756   8.628  1.00 50.26           O  
ATOM     12  CG  TYR A   1      -9.772  -8.754   9.632  1.00 50.26           C  
ATOM     13  CD1 TYR A   1     -10.437  -9.465  10.656  1.00 50.26           C  
ATOM     14  HD1 TYR A   1      -9.935  -9.695  11.584  1.00 50.26           H  
ATOM     15  CD2 TYR A   1     -10.421  -8.543   8.400  1.00 50.26           C  
ATOM     16  HD2 TYR A   1      -9.922  -8.024   7.595  1.00 50.26           H  
ATOM     17  CE1 TYR A   1     -11.756  -9.922  10.459  1.00 50.26           C  
ATOM     18  HE1 TYR A   1     -12.263 -10.477  11.234  1.00 50.26           H  
ATOM     19  CE2 TYR A   1     -11.738  -8.994   8.204  1.00 50.26           C  
ATOM     20  HE2 TYR A   1     -12.240  -8.827   7.262  1.00 50.26           H  
ATOM     21  OH  TYR A   1     -13.685 -10.107   9.028  1.00 50.26           O  
ATOM     22  HH  TYR A   1     -14.038 -10.619   9.760  1.00 50.26           H  
ATOM     23  CZ  TYR A   1     -12.412  -9.680   9.231  1.00 50.26           C  
ATOM     24  N   GLY A   2      -7.986  -4.486   9.607  1.00 68.00           N  
ATOM     25  H   GLY A   2      -7.184  -4.422  10.219  1.00 68.00           H  
ATOM     26  CA  GLY A   2      -8.219  -3.341   8.722  1.00 68.00           C  
ATOM     27  HA2 GLY A   2      -9.269  -3.271   8.438  1.00 68.00           H  
ATOM     28  HA3 GLY A   2      -7.933  -2.414   9.220  1.00 68.00           H  
ATOM     29  C   GLY A   2      -7.364  -3.493   7.479  1.00 68.00           C  
ATOM     30  O   GLY A   2      -6.153  -3.581   7.620  1.00 68.00           O  
ATOM     31  N   CYS A   3      -7.972  -3.569   6.303  1.00 71.38           N  
ATOM     32  H   CYS A   3      -8.976  -3.470   6.242  1.00 71.38           H  
ATOM     33  CA  CYS A   3      -7.227  -3.526   5.057  1.00 71.38           C  
ATOM     34  HA  CYS A   3      -6.253  -3.987   5.221  1.00 71.38           H  
ATOM     35  C   CYS A   3      -6.966  -2.061   4.649  1.00 71.38           C  
ATOM     36  CB  CYS A   3      -7.945  -4.399   4.023  1.00 71.38           C  
ATOM     37  HB2 CYS A   3      -7.968  -5.420   4.404  1.00 71.38           H  
ATOM     38  HB3 CYS A   3      -7.351  -4.415   3.109  1.00 71.38           H  
ATOM     39  O   CYS A   3      -7.711  -1.148   4.998  1.00 71.38           O  
ATOM     40  SG  CYS A   3      -9.642  -3.920   3.628  1.00 71.38           S  
ATOM     41  N   SER A   4      -5.858  -1.836   3.963  1.00 70.09           N  
ATOM     42  H   SER A   4      -5.282  -2.643   3.769  1.00 70.09           H  
ATOM     43  CA  SER A   4      -5.403  -0.583   3.388  1.00 70.09           C  
ATOM     44  HA  SER A   4      -5.542   0.223   4.109  1.00 70.09           H  
ATOM     45  C   SER A   4      -6.193  -0.264   2.120  1.00 70.09           C  
ATOM     46  CB  SER A   4      -3.910  -0.709   3.068  1.00 70.09           C  
ATOM     47  HB2 SER A   4      -3.661  -0.018   2.263  1.00 70.09           H  
ATOM     48  HB3 SER A   4      -3.683  -1.719   2.725  1.00 70.09           H  
ATOM     49  O   SER A   4      -6.240  -1.070   1.188  1.00 70.09           O  
ATOM     50  OG  SER A   4      -3.121  -0.397   4.199  1.00 70.09           O  
ATOM     51  HG  SER A   4      -2.198  -0.496   3.956  1.00 70.09           H  
ATOM     52  N   ASN A   5      -6.794   0.927   2.084  1.00 69.21           N  
ATOM     53  H   ASN A   5      -6.757   1.504   2.912  1.00 69.21           H  
ATOM     54  CA  ASN A   5      -7.498   1.447   0.911  1.00 69.21           C  
ATOM     55  HA  ASN A   5      -8.214   0.696   0.576  1.00 69.21           H  
ATOM     56  C   ASN A   5      -6.545   1.710  -0.263  1.00 69.21           C  
ATOM     57  CB  ASN A   5      -8.257   2.739   1.285  1.00 69.21           C  
ATOM     58  HB2 ASN A   5      -8.385   3.346   0.388  1.00 69.21           H  
ATOM     59  HB3 ASN A   5      -7.676   3.330   1.993  1.00 69.21           H  
ATOM     60  O   ASN A   5      -5.345   1.913  -0.073  1.00 69.21           O  
ATOM     61  CG  ASN A   5      -9.644   2.493   1.847  1.00 69.21           C  
ATOM     62  ND2 ASN A   5     -10.455   3.520   1.937  1.00 69.21           N  
ATOM     63 HD21 ASN A   5     -10.168   4.435   1.620  1.00 69.21           H  
ATOM     64 HD22 ASN A   5     -11.383   3.313   2.279  1.00 69.21           H  
ATOM     65  OD1 ASN A   5     -10.034   1.396   2.196  1.00 69.21           O  
ATOM     66  N   ALA A   6      -7.108   1.787  -1.471  1.00 69.71           N  
ATOM     67  H   ALA A   6      -8.089   1.573  -1.577  1.00 69.71           H  
ATOM     68  CA  ALA A   6      -6.393   2.252  -2.655  1.00 69.71           C  
ATOM     69  HA  ALA A   6      -5.646   1.499  -2.907  1.00 69.71           H  
ATOM     70  C   ALA A   6      -5.677   3.595  -2.386  1.00 69.71           C  
ATOM     71  CB  ALA A   6      -7.375   2.344  -3.827  1.00 69.71           C  
ATOM     72  HB1 ALA A   6      -6.841   2.650  -4.726  1.00 69.71           H  
ATOM     73  HB2 ALA A   6      -8.158   3.070  -3.610  1.00 69.71           H  
ATOM     74  HB3 ALA A   6      -7.820   1.366  -4.015  1.00 69.71           H  
ATOM     75  O   ALA A   6      -6.222   4.497  -1.747  1.00 69.71           O  
ATOM     76  N   GLY A   7      -4.431   3.704  -2.839  1.00 66.75           N  
ATOM     77  H   GLY A   7      -4.082   2.932  -3.390  1.00 66.75           H  
ATOM     78  CA  GLY A   7      -3.503   4.803  -2.576  1.00 66.75           C  
ATOM     79  HA2 GLY A   7      -2.831   4.903  -3.428  1.00 66.75           H  
ATOM     80  HA3 GLY A   7      -4.066   5.731  -2.476  1.00 66.75           H  
ATOM     81  C   GLY A   7      -2.645   4.636  -1.315  1.00 66.75           C  
ATOM     82  O   GLY A   7      -1.660   5.356  -1.159  1.00 66.75           O  
ATOM     83  N   ALA A   8      -2.960   3.692  -0.422  1.00 71.26           N  
ATOM     84  H   ALA A   8      -3.784   3.127  -0.563  1.00 71.26           H  
ATOM     85  CA  ALA A   8      -2.156   3.464   0.776  1.00 71.26           C  
ATOM     86  HA  ALA A   8      -1.969   4.427   1.251  1.00 71.26           H  
ATOM     87  C   ALA A   8      -0.806   2.825   0.430  1.00 71.26           C  
ATOM     88  CB  ALA A   8      -2.941   2.600   1.757  1.00 71.26           C  
ATOM     89  HB1 ALA A   8      -3.164   1.656   1.259  1.00 71.26           H  
ATOM     90  HB2 ALA A   8      -2.351   2.413   2.654  1.00 71.26           H  
ATOM     91  HB3 ALA A   8      -3.873   3.095   2.029  1.00 71.26           H  
ATOM     92  O   ALA A   8      -0.733   1.869  -0.341  1.00 71.26           O  
ATOM     93  N   PHE A   9       0.273   3.332   1.026  1.00 68.15           N  
ATOM     94  H   PHE A   9       0.159   4.113   1.656  1.00 68.15           H  
ATOM     95  CA  PHE A   9       1.618   2.816   0.796  1.00 68.15           C  
ATOM     96  HA  PHE A   9       1.778   2.744  -0.279  1.00 68.15           H  
ATOM     97  C   PHE A   9       1.767   1.415   1.405  1.00 68.15           C  
ATOM     98  CB  PHE A   9       2.641   3.809   1.355  1.00 68.15           C  
ATOM     99  HB2 PHE A   9       2.581   3.819   2.444  1.00 68.15           H  
ATOM    100  HB3 PHE A   9       2.385   4.810   1.006  1.00 68.15           H  
ATOM    101  O   PHE A   9       1.685   1.239   2.618  1.00 68.15           O  
ATOM    102  CG  PHE A   9       4.063   3.516   0.926  1.00 68.15           C  
ATOM    103  CD1 PHE A   9       4.947   2.846   1.792  1.00 68.15           C  
ATOM    104  HD1 PHE A   9       4.611   2.527   2.767  1.00 68.15           H  
ATOM    105  CD2 PHE A   9       4.504   3.926  -0.346  1.00 68.15           C  
ATOM    106  HD2 PHE A   9       3.828   4.438  -1.015  1.00 68.15           H  
ATOM    107  CE1 PHE A   9       6.272   2.597   1.389  1.00 68.15           C  
ATOM    108  HE1 PHE A   9       6.952   2.088   2.055  1.00 68.15           H  
ATOM    109  CE2 PHE A   9       5.829   3.680  -0.745  1.00 68.15           C  
ATOM    110  HE2 PHE A   9       6.171   4.006  -1.716  1.00 68.15           H  
ATOM    111  CZ  PHE A   9       6.713   3.017   0.122  1.00 68.15           C  
ATOM    112  HZ  PHE A   9       7.731   2.828  -0.186  1.00 68.15           H  
ATOM    113  N   CYS A  10       1.997   0.419   0.555  1.00 68.59           N  
ATOM    114  H   CYS A  10       2.081   0.649  -0.425  1.00 68.59           H  
ATOM    115  CA  CYS A  10       2.160  -0.988   0.930  1.00 68.59           C  
ATOM    116  HA  CYS A  10       1.948  -1.109   1.992  1.00 68.59           H  
ATOM    117  C   CYS A  10       3.624  -1.458   0.736  1.00 68.59           C  
ATOM    118  CB  CYS A  10       1.073  -1.761   0.165  1.00 68.59           C  
ATOM    119  HB2 CYS A  10       1.108  -1.475  -0.886  1.00 68.59           H  
ATOM    120  HB3 CYS A  10       0.107  -1.436   0.551  1.00 68.59           H  
ATOM    121  O   CYS A  10       3.964  -2.611   0.984  1.00 68.59           O  
ATOM    122  SG  CYS A  10       1.113  -3.562   0.246  1.00 68.59           S  
ATOM    123  N   GLY A  11       4.515  -0.522   0.378  1.00 63.79           N  
ATOM    124  H   GLY A  11       4.138   0.413   0.315  1.00 63.79           H  
ATOM    125  CA  GLY A  11       5.784  -0.689  -0.338  1.00 63.79           C  
ATOM    126  HA2 GLY A  11       5.537  -0.940  -1.370  1.00 63.79           H  
ATOM    127  HA3 GLY A  11       6.280   0.281  -0.363  1.00 63.79           H  
ATOM    128  C   GLY A  11       6.841  -1.710   0.103  1.00 63.79           C  
ATOM    129  O   GLY A  11       7.847  -1.785  -0.589  1.00 63.79           O  
ATOM    130  N   ILE A  12       6.671  -2.483   1.181  1.00 62.40           N  
ATOM    131  H   ILE A  12       5.759  -2.432   1.612  1.00 62.40           H  
ATOM    132  CA  ILE A  12       7.592  -3.580   1.573  1.00 62.40           C  
ATOM    133  HA  ILE A  12       8.129  -3.916   0.686  1.00 62.40           H  
ATOM    134  C   ILE A  12       6.852  -4.819   2.110  1.00 62.40           C  
ATOM    135  CB  ILE A  12       8.637  -3.073   2.605  1.00 62.40           C  
ATOM    136  HB  ILE A  12       8.089  -2.754   3.491  1.00 62.40           H  
ATOM    137  O   ILE A  12       7.397  -5.920   2.090  1.00 62.40           O  
ATOM    138  CG1 ILE A  12       9.464  -1.854   2.126  1.00 62.40           C  
ATOM    139 HG12 ILE A  12      10.023  -1.465   2.977  1.00 62.40           H  
ATOM    140 HG13 ILE A  12       8.797  -1.049   1.815  1.00 62.40           H  
ATOM    141  CG2 ILE A  12       9.620  -4.175   3.045  1.00 62.40           C  
ATOM    142 HG21 ILE A  12      10.042  -4.678   2.174  1.00 62.40           H  
ATOM    143 HG22 ILE A  12      10.428  -3.750   3.641  1.00 62.40           H  
ATOM    144 HG23 ILE A  12       9.111  -4.915   3.663  1.00 62.40           H  
ATOM    145  CD1 ILE A  12      10.473  -2.136   1.000  1.00 62.40           C  
ATOM    146 HD11 ILE A  12      10.021  -2.718   0.196  1.00 62.40           H  
ATOM    147 HD12 ILE A  12      10.835  -1.191   0.595  1.00 62.40           H  
ATOM    148 HD13 ILE A  12      11.324  -2.692   1.394  1.00 62.40           H  
ATOM    149  N   HIS A  13       5.607  -4.677   2.566  1.00 52.96           N  
ATOM    150  H   HIS A  13       5.114  -3.812   2.395  1.00 52.96           H  
ATOM    151  CA  HIS A  13       4.829  -5.790   3.100  1.00 52.96           C  
ATOM    152  HA  HIS A  13       5.432  -6.698   3.111  1.00 52.96           H  
ATOM    153  C   HIS A  13       3.606  -6.003   2.210  1.00 52.96           C  
ATOM    154  CB  HIS A  13       4.453  -5.528   4.563  1.00 52.96           C  
ATOM    155  HB2 HIS A  13       3.683  -6.240   4.861  1.00 52.96           H  
ATOM    156  HB3 HIS A  13       4.042  -4.524   4.667  1.00 52.96           H  
ATOM    157  O   HIS A  13       2.658  -5.230   2.341  1.00 52.96           O  
ATOM    158  CG  HIS A  13       5.627  -5.701   5.489  1.00 52.96           C  
ATOM    159  CD2 HIS A  13       6.161  -6.889   5.913  1.00 52.96           C  
ATOM    160  HD2 HIS A  13       5.809  -7.875   5.649  1.00 52.96           H  
ATOM    161  ND1 HIS A  13       6.385  -4.696   6.041  1.00 52.96           N  
ATOM    162  HD1 HIS A  13       6.250  -3.704   5.904  1.00 52.96           H  
ATOM    163  CE1 HIS A  13       7.349  -5.264   6.785  1.00 52.96           C  
ATOM    164  HE1 HIS A  13       8.104  -4.729   7.341  1.00 52.96           H  
ATOM    165  NE2 HIS A  13       7.247  -6.600   6.743  1.00 52.96           N  
ATOM    166  N   PRO A  14       3.596  -7.035   1.340  1.00 55.72           N  
ATOM    167  CA  PRO A  14       2.501  -7.333   0.407  1.00 55.72           C  
ATOM    168  HA  PRO A  14       2.207  -6.421  -0.113  1.00 55.72           H  
ATOM    169  C   PRO A  14       1.254  -7.885   1.125  1.00 55.72           C  
ATOM    170  CB  PRO A  14       3.117  -8.307  -0.612  1.00 55.72           C  
ATOM    171  HB2 PRO A  14       3.627  -7.734  -1.386  1.00 55.72           H  
ATOM    172  HB3 PRO A  14       2.389  -8.973  -1.074  1.00 55.72           H  
ATOM    173  O   PRO A  14       0.719  -8.927   0.765  1.00 55.72           O  
ATOM    174  CG  PRO A  14       4.153  -9.067   0.211  1.00 55.72           C  
ATOM    175  HG2 PRO A  14       3.661  -9.847   0.791  1.00 55.72           H  
ATOM    176  HG3 PRO A  14       4.941  -9.487  -0.414  1.00 55.72           H  
ATOM    177  CD  PRO A  14       4.687  -7.986   1.145  1.00 55.72           C  
ATOM    178  HD2 PRO A  14       5.531  -7.479   0.677  1.00 55.72           H  
ATOM    179  HD3 PRO A  14       4.996  -8.448   2.083  1.00 55.72           H  
ATOM    180  N   GLY A  15       0.835  -7.241   2.214  1.00 57.38           N  
ATOM    181  H   GLY A  15       1.274  -6.354   2.414  1.00 57.38           H  
ATOM    182  CA  GLY A  15       0.147  -7.926   3.299  1.00 57.38           C  
ATOM    183  HA2 GLY A  15       0.806  -7.921   4.167  1.00 57.38           H  
ATOM    184  HA3 GLY A  15      -0.026  -8.970   3.038  1.00 57.38           H  
ATOM    185  C   GLY A  15      -1.187  -7.361   3.753  1.00 57.38           C  
ATOM    186  O   GLY A  15      -1.831  -8.044   4.535  1.00 57.38           O  
ATOM    187  N   LEU A  16      -1.636  -6.173   3.333  1.00 61.86           N  
ATOM    188  H   LEU A  16      -1.082  -5.633   2.684  1.00 61.86           H  
ATOM    189  CA  LEU A  16      -2.916  -5.646   3.838  1.00 61.86           C  
ATOM    190  HA  LEU A  16      -3.587  -6.493   3.987  1.00 61.86           H  
ATOM    191  C   LEU A  16      -3.711  -4.775   2.860  1.00 61.86           C  
ATOM    192  CB  LEU A  16      -2.715  -4.961   5.222  1.00 61.86           C  
ATOM    193  HB2 LEU A  16      -3.470  -4.189   5.373  1.00 61.86           H  
ATOM    194  HB3 LEU A  16      -1.758  -4.439   5.234  1.00 61.86           H  
ATOM    195  O   LEU A  16      -4.614  -4.100   3.318  1.00 61.86           O  
ATOM    196  CG  LEU A  16      -2.816  -5.928   6.428  1.00 61.86           C  
ATOM    197  HG  LEU A  16      -3.223  -6.891   6.120  1.00 61.86           H  
ATOM    198  CD1 LEU A  16      -1.459  -6.142   7.098  1.00 61.86           C  
ATOM    199 HD11 LEU A  16      -1.549  -6.902   7.875  1.00 61.86           H  
ATOM    200 HD12 LEU A  16      -0.733  -6.489   6.363  1.00 61.86           H  
ATOM    201 HD13 LEU A  16      -1.106  -5.208   7.535  1.00 61.86           H  
ATOM    202  CD2 LEU A  16      -3.768  -5.415   7.501  1.00 61.86           C  
ATOM    203 HD21 LEU A  16      -3.716  -6.051   8.385  1.00 61.86           H  
ATOM    204 HD22 LEU A  16      -3.527  -4.386   7.768  1.00 61.86           H  
ATOM    205 HD23 LEU A  16      -4.777  -5.473   7.093  1.00 61.86           H  
ATOM    206  N   CYS A  17      -3.469  -4.754   1.550  1.00 66.39           N  
ATOM    207  H   CYS A  17      -2.802  -5.392   1.141  1.00 66.39           H  
ATOM    208  CA  CYS A  17      -4.379  -4.011   0.664  1.00 66.39           C  
ATOM    209  HA  CYS A  17      -4.505  -3.002   1.055  1.00 66.39           H  
ATOM    210  C   CYS A  17      -5.771  -4.663   0.632  1.00 66.39           C  
ATOM    211  CB  CYS A  17      -3.770  -3.882  -0.729  1.00 66.39           C  
ATOM    212  HB2 CYS A  17      -4.485  -3.395  -1.392  1.00 66.39           H  
ATOM    213  HB3 CYS A  17      -3.583  -4.880  -1.126  1.00 66.39           H  
ATOM    214  O   CYS A  17      -5.876  -5.886   0.600  1.00 66.39           O  
ATOM    215  SG  CYS A  17      -2.225  -2.949  -0.764  1.00 66.39           S  
ATOM    216  N   CYS A  18      -6.841  -3.859   0.660  1.00 71.62           N  
ATOM    217  H   CYS A  18      -6.714  -2.861   0.749  1.00 71.62           H  
ATOM    218  CA  CYS A  18      -8.198  -4.385   0.447  1.00 71.62           C  
ATOM    219  HA  CYS A  18      -8.385  -5.205   1.140  1.00 71.62           H  
ATOM    220  C   CYS A  18      -8.355  -4.937  -0.975  1.00 71.62           C  
ATOM    221  CB  CYS A  18      -9.254  -3.294   0.661  1.00 71.62           C  
ATOM    222  HB2 CYS A  18     -10.229  -3.742   0.472  1.00 71.62           H  
ATOM    223  HB3 CYS A  18      -9.106  -2.525  -0.098  1.00 71.62           H  
ATOM    224  O   CYS A  18      -9.158  -5.836  -1.201  1.00 71.62           O  
ATOM    225  SG  CYS A  18      -9.339  -2.467   2.269  1.00 71.62           S  
ATOM    226  N   SER A  19      -7.584  -4.388  -1.911  1.00 63.06           N  
ATOM    227  H   SER A  19      -7.001  -3.602  -1.661  1.00 63.06           H  
ATOM    228  CA  SER A  19      -7.481  -4.867  -3.280  1.00 63.06           C  
ATOM    229  HA  SER A  19      -8.397  -5.386  -3.561  1.00 63.06           H  
ATOM    230  C   SER A  19      -6.296  -5.816  -3.423  1.00 63.06           C  
ATOM    231  CB  SER A  19      -7.274  -3.700  -4.231  1.00 63.06           C  
ATOM    232  HB2 SER A  19      -6.226  -3.411  -4.159  1.00 63.06           H  
ATOM    233  HB3 SER A  19      -7.471  -4.021  -5.254  1.00 63.06           H  
ATOM    234  O   SER A  19      -5.243  -5.604  -2.821  1.00 63.06           O  
ATOM    235  OG  SER A  19      -8.076  -2.577  -3.921  1.00 63.06           O  
ATOM    236  HG  SER A  19      -7.585  -1.870  -4.347  1.00 63.06           H  
ATOM    237  N   GLU A  20      -6.435  -6.827  -4.276  1.00 63.86           N  
ATOM    238  H   GLU A  20      -7.348  -6.981  -4.681  1.00 63.86           H  
ATOM    239  CA  GLU A  20      -5.442  -7.891  -4.482  1.00 63.86           C  
ATOM    240  HA  GLU A  20      -5.254  -8.381  -3.526  1.00 63.86           H  
ATOM    241  C   GLU A  20      -4.061  -7.432  -4.990  1.00 63.86           C  
ATOM    242  CB  GLU A  20      -6.040  -8.930  -5.447  1.00 63.86           C  
ATOM    243  HB2 GLU A  20      -6.457  -8.418  -6.315  1.00 63.86           H  
ATOM    244  HB3 GLU A  20      -5.248  -9.587  -5.807  1.00 63.86           H  
ATOM    245  O   GLU A  20      -3.135  -8.242  -5.043  1.00 63.86           O  
ATOM    246  CG  GLU A  20      -7.102  -9.815  -4.773  1.00 63.86           C  
ATOM    247  HG2 GLU A  20      -6.737 -10.842  -4.749  1.00 63.86           H  
ATOM    248  HG3 GLU A  20      -7.246  -9.509  -3.738  1.00 63.86           H  
ATOM    249  CD  GLU A  20      -8.440  -9.760  -5.514  1.00 63.86           C  
ATOM    250  OE1 GLU A  20      -8.620 -10.565  -6.455  1.00 63.86           O  
ATOM    251  OE2 GLU A  20      -9.257  -8.891  -5.137  1.00 63.86           O  
ATOM    252  N   LEU A  21      -3.882  -6.156  -5.351  1.00 64.72           N  
ATOM    253  H   LEU A  21      -4.640  -5.507  -5.196  1.00 64.72           H  
ATOM    254  CA  LEU A  21      -2.643  -5.666  -5.945  1.00 64.72           C  
ATOM    255  HA  LEU A  21      -1.957  -6.508  -6.037  1.00 64.72           H  
ATOM    256  C   LEU A  21      -1.935  -4.621  -5.064  1.00 64.72           C  
ATOM    257  CB  LEU A  21      -2.921  -5.172  -7.373  1.00 64.72           C  
ATOM    258  HB2 LEU A  21      -3.922  -5.457  -7.699  1.00 64.72           H  
ATOM    259  HB3 LEU A  21      -2.885  -4.083  -7.351  1.00 64.72           H  
ATOM    260  O   LEU A  21      -2.409  -3.503  -4.853  1.00 64.72           O  
ATOM    261  CG  LEU A  21      -1.893  -5.664  -8.401  1.00 64.72           C  
ATOM    262  HG  LEU A  21      -0.903  -5.691  -7.946  1.00 64.72           H  
ATOM    263  CD1 LEU A  21      -2.265  -7.062  -8.893  1.00 64.72           C  
ATOM    264 HD11 LEU A  21      -3.237  -7.042  -9.386  1.00 64.72           H  
ATOM    265 HD12 LEU A  21      -1.511  -7.422  -9.594  1.00 64.72           H  
ATOM    266 HD13 LEU A  21      -2.317  -7.749  -8.048  1.00 64.72           H  
ATOM    267  CD2 LEU A  21      -1.835  -4.718  -9.600  1.00 64.72           C  
ATOM    268 HD21 LEU A  21      -1.510  -3.730  -9.274  1.00 64.72           H  
ATOM    269 HD22 LEU A  21      -2.821  -4.638 -10.058  1.00 64.72           H  
ATOM    270 HD23 LEU A  21      -1.125  -5.098 -10.335  1.00 64.72           H  
ATOM    271  N   CYS A  22      -0.738  -4.989  -4.613  1.00 68.26           N  
ATOM    272  H   CYS A  22      -0.441  -5.933  -4.813  1.00 68.26           H  
ATOM    273  CA  CYS A  22       0.218  -4.127  -3.928  1.00 68.26           C  
ATOM    274  HA  CYS A  22      -0.179  -3.118  -3.825  1.00 68.26           H  
ATOM    275  C   CYS A  22       1.505  -4.072  -4.760  1.00 68.26           C  
ATOM    276  CB  CYS A  22       0.461  -4.701  -2.525  1.00 68.26           C  
ATOM    277  HB2 CYS A  22       0.670  -5.766  -2.620  1.00 68.26           H  
ATOM    278  HB3 CYS A  22      -0.455  -4.603  -1.942  1.00 68.26           H  
ATOM    279  O   CYS A  22       2.269  -5.034  -4.777  1.00 68.26           O  
ATOM    280  SG  CYS A  22       1.842  -3.968  -1.604  1.00 68.26           S  
ATOM    281  N   LEU A  23       1.734  -2.964  -5.473  1.00 71.18           N  
ATOM    282  H   LEU A  23       1.027  -2.243  -5.464  1.00 71.18           H  
ATOM    283  CA  LEU A  23       2.978  -2.747  -6.233  1.00 71.18           C  
ATOM    284  HA  LEU A  23       3.527  -3.685  -6.317  1.00 71.18           H  
ATOM    285  C   LEU A  23       3.926  -1.791  -5.495  1.00 71.18           C  
ATOM    286  CB  LEU A  23       2.643  -2.260  -7.658  1.00 71.18           C  
ATOM    287  HB2 LEU A  23       3.568  -1.948  -8.142  1.00 71.18           H  
ATOM    288  HB3 LEU A  23       1.998  -1.384  -7.583  1.00 71.18           H  
ATOM    289  O   LEU A  23       5.107  -2.077  -5.338  1.00 71.18           O  
ATOM    290  CG  LEU A  23       1.957  -3.311  -8.556  1.00 71.18           C  
ATOM    291  HG  LEU A  23       1.057  -3.681  -8.064  1.00 71.18           H  
ATOM    292  CD1 LEU A  23       1.547  -2.663  -9.879  1.00 71.18           C  
ATOM    293 HD11 LEU A  23       0.861  -1.838  -9.687  1.00 71.18           H  
ATOM    294 HD12 LEU A  23       2.425  -2.289 -10.405  1.00 71.18           H  
ATOM    295 HD13 LEU A  23       1.037  -3.396 -10.505  1.00 71.18           H  
ATOM    296  CD2 LEU A  23       2.873  -4.495  -8.876  1.00 71.18           C  
ATOM    297 HD21 LEU A  23       2.372  -5.170  -9.569  1.00 71.18           H  
ATOM    298 HD22 LEU A  23       3.804  -4.144  -9.321  1.00 71.18           H  
ATOM    299 HD23 LEU A  23       3.093  -5.052  -7.965  1.00 71.18           H  
ATOM    300  N   VAL A  24       3.390  -0.670  -5.005  1.00 73.29           N  
ATOM    301  H   VAL A  24       2.397  -0.563  -5.156  1.00 73.29           H  
ATOM    302  CA  VAL A  24       4.065   0.332  -4.147  1.00 73.29           C  
ATOM    303  HA  VAL A  24       4.816  -0.157  -3.526  1.00 73.29           H  
ATOM    304  C   VAL A  24       3.013   0.964  -3.235  1.00 73.29           C  
ATOM    305  CB  VAL A  24       4.741   1.436  -4.996  1.00 73.29           C  
ATOM    306  HB  VAL A  24       3.992   1.898  -5.638  1.00 73.29           H  
ATOM    307  O   VAL A  24       3.176   1.094  -2.022  1.00 73.29           O  
ATOM    308  CG1 VAL A  24       5.359   2.535  -4.120  1.00 73.29           C  
ATOM    309 HG11 VAL A  24       4.591   3.040  -3.535  1.00 73.29           H  
ATOM    310 HG12 VAL A  24       6.095   2.096  -3.446  1.00 73.29           H  
ATOM    311 HG13 VAL A  24       5.850   3.279  -4.748  1.00 73.29           H  
ATOM    312  CG2 VAL A  24       5.860   0.896  -5.893  1.00 73.29           C  
ATOM    313 HG21 VAL A  24       6.361   1.714  -6.410  1.00 73.29           H  
ATOM    314 HG22 VAL A  24       5.446   0.228  -6.649  1.00 73.29           H  
ATOM    315 HG23 VAL A  24       6.587   0.346  -5.295  1.00 73.29           H  
ATOM    316  N   TRP A  25       1.883   1.289  -3.849  1.00 71.39           N  
ATOM    317  H   TRP A  25       1.854   1.205  -4.855  1.00 71.39           H  
ATOM    318  CA  TRP A  25       0.618   1.647  -3.236  1.00 71.39           C  
ATOM    319  HA  TRP A  25       0.749   1.716  -2.156  1.00 71.39           H  
ATOM    320  C   TRP A  25      -0.390   0.526  -3.513  1.00 71.39           C  
ATOM    321  CB  TRP A  25       0.170   3.026  -3.759  1.00 71.39           C  
ATOM    322  HB2 TRP A  25       0.480   3.775  -3.030  1.00 71.39           H  
ATOM    323  HB3 TRP A  25      -0.919   3.061  -3.804  1.00 71.39           H  
ATOM    324  O   TRP A  25      -0.263  -0.197  -4.505  1.00 71.39           O  
ATOM    325  CG  TRP A  25       0.733   3.431  -5.096  1.00 71.39           C  
ATOM    326  CD1 TRP A  25       1.944   4.005  -5.288  1.00 71.39           C  
ATOM    327  HD1 TRP A  25       2.630   4.267  -4.496  1.00 71.39           H  
ATOM    328  CD2 TRP A  25       0.158   3.262  -6.428  1.00 71.39           C  
ATOM    329  CE2 TRP A  25       1.100   3.746  -7.388  1.00 71.39           C  
ATOM    330  CE3 TRP A  25      -1.060   2.753  -6.925  1.00 71.39           C  
ATOM    331  HE3 TRP A  25      -1.797   2.367  -6.236  1.00 71.39           H  
ATOM    332  NE1 TRP A  25       2.172   4.178  -6.638  1.00 71.39           N  
ATOM    333  HE1 TRP A  25       3.005   4.604  -7.018  1.00 71.39           H  
ATOM    334  CH2 TRP A  25      -0.381   3.229  -9.227  1.00 71.39           C  
ATOM    335  HH2 TRP A  25      -0.602   3.211 -10.284  1.00 71.39           H  
ATOM    336  CZ2 TRP A  25       0.849   3.730  -8.767  1.00 71.39           C  
ATOM    337  HZ2 TRP A  25       1.583   4.104  -9.465  1.00 71.39           H  
ATOM    338  CZ3 TRP A  25      -1.329   2.744  -8.308  1.00 71.39           C  
ATOM    339  HZ3 TRP A  25      -2.272   2.356  -8.665  1.00 71.39           H  
ATOM    340  N   CYS A  26      -1.364   0.366  -2.622  1.00 75.23           N  
ATOM    341  H   CYS A  26      -1.364   0.945  -1.794  1.00 75.23           H  
ATOM    342  CA  CYS A  26      -2.566  -0.408  -2.900  1.00 75.23           C  
ATOM    343  HA  CYS A  26      -2.302  -1.433  -3.160  1.00 75.23           H  
ATOM    344  C   CYS A  26      -3.279   0.243  -4.084  1.00 75.23           C  
ATOM    345  CB  CYS A  26      -3.464  -0.395  -1.657  1.00 75.23           C  
ATOM    346  HB2 CYS A  26      -4.376  -0.947  -1.885  1.00 75.23           H  
ATOM    347  HB3 CYS A  26      -3.745   0.637  -1.446  1.00 75.23           H  
ATOM    348  O   CYS A  26      -3.488   1.455  -4.058  1.00 75.23           O  
ATOM    349  SG  CYS A  26      -2.725  -1.094  -0.165  1.00 75.23           S  
ATOM    350  N   THR A  27      -3.618  -0.515  -5.119  1.00 65.80           N  
ATOM    351  H   THR A  27      -3.454  -1.510  -5.066  1.00 65.80           H  
ATOM    352  CA  THR A  27      -4.511  -0.030  -6.189  1.00 65.80           C  
ATOM    353  HA  THR A  27      -4.622   1.052  -6.111  1.00 65.80           H  
ATOM    354  C   THR A  27      -5.922  -0.558  -6.006  1.00 65.80           C  
ATOM    355  CB  THR A  27      -3.923  -0.281  -7.576  1.00 65.80           C  
ATOM    356  HB  THR A  27      -3.008   0.303  -7.679  1.00 65.80           H  
ATOM    357  O   THR A  27      -6.160  -1.213  -4.976  1.00 65.80           O  
ATOM    358  CG2 THR A  27      -3.579  -1.735  -7.826  1.00 65.80           C  
ATOM    359 HG21 THR A  27      -3.319  -1.876  -8.875  1.00 65.80           H  
ATOM    360 HG22 THR A  27      -4.429  -2.367  -7.570  1.00 65.80           H  
ATOM    361 HG23 THR A  27      -2.714  -1.982  -7.210  1.00 65.80           H  
ATOM    362  OG1 THR A  27      -4.826   0.139  -8.560  1.00 65.80           O  
ATOM    363  HG1 THR A  27      -5.688   0.028  -8.151  1.00 65.80           H  
ATOM    364  OXT THR A  27      -6.765  -0.227  -6.858  1.00 65.80           O  
TER     365      THR A  27                                                       
END   
