# Supplementary material for: δ‐Conotoxin Structure Prediction and Analysis through Large‐Scale Comparative and Deep Learning Modeling Approaches
Source: Adv Sci (Weinh). 2024 Jul 21;11(35):2404786. doi: 10.1002/advs.202404786 (PMC11425241; doi:10.1002/advs.202404786)
Supplement: Supplementary file 2 — Supporting Information [file ADVS-11-2404786-s001.gz › Data/Alphafold_results/CVIE-2/msas/pdb70_hits.hhr]

Query         CVIE-2 
Match_columns 27
No_of_seqs    3 out of 4
Neff          1.25192
Searched_HMMs 80799
Date          Tue Sep 28 21:28:32 2021
Command       /usr/bin/hhsearch -i /tmp/tmpl5jebiew/query.a3m -o /tmp/tmpl5jebiew/output.hhr -maxseq 1000000 -d /mnt/pdb70_database_path/pdb70 

 No Hit                             Prob E-value P-value  Score    SS Cols Query HMM  Template HMM
  1 1G1Z_A CONOTOXIN EVIA; three d  97.5 5.9E-07 7.3E-12   42.5   0.0   27    1-27      1-30  (33)
  2 1RMK_A Mu-O-conotoxin MrVIB; b  96.9 1.1E-05 1.4E-10   37.5   0.0   25    2-26      1-29  (31)
  3 1DKC_A ANTIFUNGAL PEPTIDE; THR  83.7    0.65 8.1E-06   23.6   0.0   23    2-24      2-26  (38)
  4 1Q3J_A ALO3; knottin, cystine-  79.2     1.3 1.6E-05   22.4   0.0   22    3-24      1-24  (36)
  5 2ML7_A Specific abundant prote  75.7     1.9 2.4E-05   21.7   0.0   18    3-20      1-18  (31)
  6 5XBD_A pB1; Disulfide bond, Pe  73.7     2.3 2.9E-05   21.5   0.0   23    2-24      1-24  (36)
  7 2LZY_A ABU8-3; KNOTTIN, SPONGE  66.3     4.5 5.5E-05   20.3   0.0   22    2-23      2-24  (35)
  8 6P0F_A LlaJI.R1; YTH domain, r  63.6     5.5 6.8E-05   26.2   0.0   12   14-25     42-53  (185)
  9 6PX7_A Venom polypeptide; disu  61.8     6.2 7.6E-05   19.5   0.0   23    2-25      6-28  (34)
 10 4AOQ_F CATIONIC TRYPSIN (E.C.3  55.8     9.2 0.00011   19.9   0.0   24    1-24      2-27  (37)
 11 1XU1_T Tumor necrosis factor l  49.7      14 0.00017   19.4   0.0   16    2-17     18-33  (42)
 12 6ENA_A Nemertide alpha-1; Neme  45.5      17 0.00021   18.4   0.0   20    2-22      1-20  (31)
 13 1XUT_A Tumor necrosis factor r  44.6      18 0.00023   19.3   0.0   16    2-17     22-37  (46)
 14 2N8H_A conotoxin-muOxi-GVIIJ;   41.2      22 0.00028   18.4   0.0   21    3-23      3-23  (35)
 15 2BBG_A POLLEN ALLERGEN 5; PROT  35.4      32 0.00039   18.2   0.0   14    7-20      8-21  (40)
 16 6SOF_C Insulin receptor (E.C.2  31.4      41  0.0005   22.5   0.0    9   15-23    205-213 (719)
 17 2MFS_A Ep-AMP1; cystine-knot,   27.1      54 0.00067   16.9   0.0   18    3-20      1-19  (35)
 18 4AOR_F CATIONIC TRYPSIN (E.C.3  27.1      54 0.00067   17.1   0.0   24    1-24      2-27  (37)
 19 2BDS_A BDS-I (NMR, 42 SIMULATE  25.3      61 0.00076   17.2   0.0   11    9-19     31-41  (43)
 20 2LO7_A Toxin Ts16; CS ALPHA AL  22.2      77 0.00095   16.1   0.0    6   18-23      9-14  (31)
 21 5O0U_A Beta/omega-theraphotoxi  22.0      78 0.00097   15.0   0.0   17    3-20      2-18  (30)
 22 1JK4_A NEUROPHYSIN II, Lys vas  21.2      83   0.001   18.4   0.0   17    3-19     48-69  (89)
 23 1JK6_A NEUROPHYSIN II; NEUROPH  21.0      84   0.001   18.4   0.0   17    3-19     48-69  (89)
 24 6CNU_B JzTx-V(D), JzTx-V; inhi  21.0      85   0.001   15.0   0.0   18    2-20      2-19  (31)

No 1
>1G1Z_A CONOTOXIN EVIA; three disulfide linkages, cis/trans isomerism; HET: NH2, HYP; NMR {N/A} SCOP: g.3.6.1
Probab=97.48  E-value=5.9e-07  Score=42.54  Aligned_cols=27  Identities=37%  Similarity=0.957  Sum_probs=24.9  Template_Neff=5.100

Q CVIE-2            1 YGCSNAGAFCGIH---PGLCCSELCLVWCT   27 (27)
Q Consensus         1 y~c~n~g~fcgih---pglccse~c~lwct   27 (27)
                      ++|++.||+|+++   +++||||||+|+++
T Consensus         1 ~~C~~~Ge~C~~~~~~~~~CCsG~C~~vc~   30 (33)
T 1G1Z_A            1 DDCIKPYGFCSLPILKNGLCCSGACVGVCA   30 (33)
T ss_dssp             CCCBCTTSBCCSSCSSCSCBTTBEESSBEE
T ss_pred             CCCcCCCCcCCCcccCCCCcccCceEEEEe
Confidence            4799999999999   89999999999975


No 2
>1RMK_A Mu-O-conotoxin MrVIB; beta sheet, cystine knot, TOXIN; NMR {Conus marmoreus} SCOP: g.3.6.1
Probab=96.93  E-value=1.1e-05  Score=37.47  Aligned_cols=25  Identities=24%  Similarity=0.692  Sum_probs=23.3  Template_Neff=5.400

Q CVIE-2            2 GCSNAGAFCGIH---PGLCCSE-LCLVWC   26 (27)
Q Consensus         2 ~c~n~g~fcgih---pglccse-~c~lwc   26 (27)
                      +|++.||+|+++   +++|||| ||+|++
T Consensus         1 ~C~~~ge~C~~~~~~~~~CCsg~~C~~~~   29 (31)
T 1RMK_A            1 ACSKKWEYCIVPILGFVYCCPGLICGPFV   29 (31)
T ss_dssp             CEECTTSCCCCCTTCCCEESTTCCBCSSS
T ss_pred             CCcCCCccCCccccCcCccccCCeeEEEE
Confidence            589999999999   8999999 999985


No 3
>1DKC_A ANTIFUNGAL PEPTIDE; THREE-STRANDS BETA SHEET, ANTIFUNGAL PROTEIN; NMR {Phytolacca americana} SCOP: g.3.4.2
Probab=83.67  E-value=0.65  Score=23.60  Aligned_cols=23  Identities=39%  Similarity=1.086  Sum_probs=20.1  Template_Neff=3.400

Q CVIE-2            2 GCSNAGAFCGIH--PGLCCSELCLV   24 (27)
Q Consensus         2 ~c~n~g~fcgih--pglccse~c~l   24 (27)
                      .|++.|..|...  .++||||+|+-
T Consensus         2 ~cI~nG~~Ck~dGs~g~CcSGfC~q   26 (38)
T 1DKC_A            2 GCIKNGGRCNASAGPPYCCSSYCFQ   26 (38)
T ss_dssp             CCCSSSEEECTTSCCCCCSSSEEEE
T ss_pred             CcccCCCCcCCCCCCCcccceeeEE
Confidence            689999999877  89999999974


No 4
>1Q3J_A ALO3; knottin, cystine-knot, ANTIFUNGAL PROTEIN; NMR {N/A} SCOP: g.3.4.2
Probab=79.21  E-value=1.3  Score=22.40  Aligned_cols=22  Identities=36%  Similarity=0.850  Sum_probs=18.3  Template_Neff=3.300

Q CVIE-2            3 CSNAGAFCGIH--PGLCCSELCLV   24 (27)
Q Consensus         3 c~n~g~fcgih--pglccse~c~l   24 (27)
                      |++.|..|...  .++||||+|+-
T Consensus         1 CI~~G~~Ck~dgs~g~C~SG~C~q   24 (36)
T 1Q3J_A            1 CIKNGNGCQPNGSQGNCCSGYCHK   24 (36)
T ss_dssp             CCSSSSEEESSCSSCCCTTSCEEC
T ss_pred             CCCCCCccCCCCCCCccCcceeee
Confidence            67888888766  89999999963


No 5
>2ML7_A Specific abundant protein 3; ginsentide, UNKNOWN FUNCTION; NMR {Panax ginseng}
Probab=75.69  E-value=1.9  Score=21.69  Aligned_cols=18  Identities=44%  Similarity=1.317  Sum_probs=15.5  Template_Neff=1.900

Q CVIE-2            3 CSNAGAFCGIHPGLCCSE   20 (27)
Q Consensus         3 c~n~g~fcgihpglccse   20 (27)
                      |++.|.+|.+.+..||..
T Consensus         1 c~~~GgfC~f~p~~CCg~   18 (31)
T 2ML7_A            1 CKSGGAWCGFDPHGCCGN   18 (31)
T ss_dssp             CBCSSCBCSSCTTCBSSS
T ss_pred             CCCccceeeecCcCCccc
Confidence            678999999999999964


No 6
>5XBD_A pB1; Disulfide bond, Pereskia bleo, Cystein-rich; HET: PCA; NMR {Pereskia bleo}
Probab=73.73  E-value=2.3  Score=21.50  Aligned_cols=23  Identities=39%  Similarity=0.821  Sum_probs=18.6  Template_Neff=3.200

Q CVIE-2            2 GCSNAGAFCGIH-PGLCCSELCLV   24 (27)
Q Consensus         2 ~c~n~g~fcgih-pglccse~c~l   24 (27)
                      +|++.|..|..- .++||||+|+-
T Consensus         1 ~Ci~nG~~CkdgS~G~CcSGfC~q   24 (36)
T 5XBD_A            1 XCKPNGAKCTEISIPPCCSNFCLR   24 (36)
T ss_dssp             CCCCSSCCBBTTBCCCCSSSBCCC
T ss_pred             CCCCCCCcccCCCCCCccCceeeE
Confidence            588899999833 77899999974


No 7
>2LZY_A ABU8-3; KNOTTIN, SPONGE, TOXIN; HET: PCA; NMR {Asteropus}
Probab=66.27  E-value=4.5  Score=20.31  Aligned_cols=22  Identities=27%  Similarity=0.934  Sum_probs=18.3  Template_Neff=3.400

Q CVIE-2            2 GCSNAGAFCGIHPGLCCSE-LCL   23 (27)
Q Consensus         2 ~c~n~g~fcgihpglccse-~c~   23 (27)
                      .|...||.|+..+..||.| .|.
T Consensus         2 ~C~~~Ge~C~~~f~~CCpG~~C~   24 (35)
T 2LZY_A            2 DCPGEGEQCDVEFNPCCPPLTCI   24 (35)
T ss_dssp             CCCCTTSEEESSSCCCCSSCEEE
T ss_pred             CCCCCCCCCCCCCccCCCCCeec
Confidence            5888999999987899988 453


No 8
>6P0F_A LlaJI.R1; YTH domain, restriction endonuclease, DNA; HET: MES, MSE; 1.683A {Thermococcus gammatolerans (strain DSM 15229 / JCM 11827 / EJ3)}
Probab=63.56  E-value=5.5  Score=26.18  Aligned_cols=12  Identities=42%  Similarity=1.395  Sum_probs=10.3  Template_Neff=1.000

Q CVIE-2           14 PGLCCSELCLVW   25 (27)
Q Consensus        14 pglccse~c~lw   25 (27)
                      ..+|||..|.|+
T Consensus        42 ldnccsdvcyfw   53 (185)
T 6P0F_A           42 LDNCCSDVCYFW   53 (185)
T ss_dssp             HHHHCSSEEEEE
T ss_pred             HHhcchhchhhc
Confidence            578999999886


No 9
>6PX7_A Venom polypeptide; disulfide-rich, assassin-fly, knottin, ultra-stable peptide; NMR {Dolopus genitalis}
Probab=61.85  E-value=6.2  Score=19.51  Aligned_cols=23  Identities=35%  Similarity=0.986  Sum_probs=19.5  Template_Neff=3.800

Q CVIE-2            2 GCSNAGAFCGIHPGLCCSELCLVW   25 (27)
Q Consensus         2 ~c~n~g~fcgihpglccse~c~lw   25 (27)
                      .|.+.|++|... ..|||..|..+
T Consensus         6 ~C~~vGe~C~~~-~dCCSkrC~~y   28 (34)
T 6PX7_A            6 QCKKIGEHCYVA-DECCSKRCLFY   28 (34)
T ss_dssp             CSCCTTCBCSST-TTSTTSCCCTT
T ss_pred             hccccCCccccc-ccccccccccc
Confidence            588899999776 78999999875


No 10
>4AOQ_F CATIONIC TRYPSIN (E.C.3.4.21.4), TRYPSIN INHIBITOR; HYDROLASE-INHIBITOR COMPLEX, MINIPROTEIN SCAFFOLD, KNOTTINS; HET: 1PE; 2.0A {BOS TAURUS}
Probab=55.82  E-value=9.2  Score=19.88  Aligned_cols=24  Identities=42%  Similarity=0.923  Sum_probs=19.1  Template_Neff=2.000

Q CVIE-2            1 YGCSNAGAFCGIH--PGLCCSELCLV   24 (27)
Q Consensus         1 y~c~n~g~fcgih--pglccse~c~l   24 (27)
                      ++|.+.|..|...  ...||||.|+-
T Consensus         2 d~C~psG~iCs~~gp~e~CCSgsCVP   27 (37)
T 4AOQ_F            2 DKCSPSGAICSGAGPPEQCCSGACVP   27 (37)
T ss_dssp             -CCBCTTSEECTTSCGGGBTTSCEEE
T ss_pred             CccCCCCcccCCCCCchhccCCcccc
Confidence            3688999999754  77999999963


No 11
>1XU1_T Tumor necrosis factor ligand superfamily; TNFSF, cytokine, CRD, receptor, jelly-roll; 1.9A {Mus musculus} SCOP: g.24.1.2
Probab=49.67  E-value=14  Score=19.36  Aligned_cols=16  Identities=38%  Similarity=1.090  Sum_probs=8.6  Template_Neff=3.100

Q CVIE-2            2 GCSNAGAFCGIHPGLC   17 (27)
Q Consensus         2 ~c~n~g~fcgihpglc   17 (27)
                      +|++=.+.|+..+..|
T Consensus        18 ~Ci~C~~vCGqHPkqC   33 (42)
T 1XU1_T           18 DCISCASICGQHPKQC   33 (42)
T ss_dssp             EEEEGGGGTTSCCGGG
T ss_pred             hhccchHhcCCCcccc
Confidence            3555566666554443


No 12
>6ENA_A Nemertide alpha-1; Nemertea, Lineus Longissimus, toxin, inhibitor; HET: HYP; NMR {N/A}
Probab=45.53  E-value=17  Score=18.36  Aligned_cols=20  Identities=40%  Similarity=1.215  Sum_probs=13.6  Template_Neff=1.000

Q CVIE-2            2 GCSNAGAFCGIHPGLCCSELC   22 (27)
Q Consensus         2 ~c~n~g~fcgihpglccse~c   22 (27)
                      .|++.|.+|... ..||.-.|
T Consensus         1 gciatgsfctls-kgcctknc   20 (31)
T 6ENA_A            1 GCIATGSFCTLS-KGCCTKNC   20 (31)
T ss_dssp             CCBCTTSBCSSG-GGBTTSCB
T ss_pred             CceeccCeeeec-CCcccccc
Confidence            478889999765 45665444


No 13
>1XUT_A Tumor necrosis factor receptor superfamily; TNF Receptor,cytokine, cysteine-rich domain,receptor, CYTOKINE; NMR {Homo sapiens} SCOP: g.24.1.2
Probab=44.63  E-value=18  Score=19.26  Aligned_cols=16  Identities=38%  Similarity=1.090  Sum_probs=8.4  Template_Neff=2.900

Q CVIE-2            2 GCSNAGAFCGIHPGLC   17 (27)
Q Consensus         2 ~c~n~g~fcgihpglc   17 (27)
                      +|++=.+.|+..+..|
T Consensus        22 ~Ci~C~~vCGqHPkqC   37 (46)
T 1XUT_A           22 DCISCASICGQHPKQC   37 (46)
T ss_dssp             EEEESSTTTTSCCSGG
T ss_pred             hhcccHhhcCCCcccc
Confidence            3555556666554433


No 14
>2N8H_A conotoxin-muOxi-GVIIJ; inhibitor cysteine knot, Toxin; HET: HYP; NMR {N/A}
Probab=41.24  E-value=22  Score=18.38  Aligned_cols=21  Identities=43%  Similarity=1.013  Sum_probs=17.1  Template_Neff=1.300

Q CVIE-2            3 CSNAGAFCGIHPGLCCSELCL   23 (27)
Q Consensus         3 c~n~g~fcgihpglccse~c~   23 (27)
                      |-+.+..|+...-.||||.|-
T Consensus         3 cg~p~atcgkl~l~ccsg~c~   23 (35)
T 2N8H_A            3 CGDPGATCGKLRLYCCSGFCD   23 (35)
T ss_dssp             CBCTTSBCSSSSCCBSSSCEE
T ss_pred             CCCCCCccceEEEEechhhch
Confidence            556777888888999999884


No 15
>2BBG_A POLLEN ALLERGEN 5; PROTEIN ALLERGEN, SMALL HIGHLY DISULFIDE; NMR {Ambrosia trifida} SCOP: g.6.1.1
Probab=35.45  E-value=32  Score=18.25  Aligned_cols=14  Identities=43%  Similarity=0.954  Sum_probs=9.3  Template_Neff=1.400

Q CVIE-2            7 GAFCGIHPGLCCSE   20 (27)
Q Consensus         7 g~fcgihpglccse   20 (27)
                      |..|+-....|||.
T Consensus         8 G~~CGe~~~YCcS~   21 (40)
T 2BBG_A            8 GTNCGKVGKYCCSP   21 (40)
T ss_dssp             SSTTSCTTSEEECS
T ss_pred             CccCccccceEcCC
Confidence            55666667777774


No 16
>6SOF_C Insulin receptor (E.C.2.7.10.1), Insulin; cell surface receptor, insulin, tyrosine; 4.3A {Homo sapiens}
Probab=31.44  E-value=41  Score=22.55  Aligned_cols=9  Identities=67%  Similarity=1.711  Sum_probs=4.6  Template_Neff=8.900

Q CVIE-2           15 GLCCSELCL   23 (27)
Q Consensus        15 glccse~c~   23 (27)
                      ..||...|+
T Consensus       205 ~~cCh~~C~  213 (719)
T 6SOF_C          205 GLCCHSECL  213 (719)
T ss_dssp             SSBCCTTEE
T ss_pred             Ccccccccc
Confidence            455555443


No 17
>2MFS_A Ep-AMP1; cystine-knot, ANTIMICROBIAL PROTEIN; NMR {N/A}
Probab=27.08  E-value=54  Score=16.88  Aligned_cols=18  Identities=33%  Similarity=0.706  Sum_probs=15.8  Template_Neff=2.200

Q CVIE-2            3 CSNAGAFCGIH-PGLCCSE   20 (27)
Q Consensus         3 c~n~g~fcgih-pglccse   20 (27)
                      |...|++|+.. .++|||+
T Consensus         1 Cv~~G~yCN~~fGP~CCs~   19 (35)
T 2MFS_A            1 CVLIGQRCDNDRGPRCCSG   19 (35)
T ss_dssp             CBCTTSBCCTTTSCCBCTT
T ss_pred             CCccCCccccccCCCccCC
Confidence            56789999987 8999998


No 18
>4AOR_F CATIONIC TRYPSIN (E.C.3.4.21.4), TRYPSIN INHIBITOR; HYDROLASE-INHIBITOR COMPLEX, MINIPROTEIN SCAFFOLD, KNOTTINS; HET: GOL, MES, IMD; 1.702A {BOS TAURUS}
Probab=27.07  E-value=54  Score=17.09  Aligned_cols=24  Identities=42%  Similarity=0.933  Sum_probs=18.8  Template_Neff=2.000

Q CVIE-2            1 YGCSNAGAFCGIH--PGLCCSELCLV   24 (27)
Q Consensus         1 y~c~n~g~fcgih--pglccse~c~l   24 (27)
                      ++|.+.|..|..+  ...||||.|+-
T Consensus         2 d~C~psG~iCs~~gp~e~CCSgsCVP   27 (37)
T 4AOR_F            2 DKCSPSGAICSGFGPPEQCCSGACVP   27 (37)
T ss_dssp             --CBCTTCEECTTSCGGGBTTSCEEE
T ss_pred             CccCCCCcccCCCCCchhccCCcccc
Confidence            3688999999765  77999999963


No 19
>2BDS_A BDS-I (NMR, 42 SIMULATED ANNEALING; ANTI-HYPERTENSIVE, ANTI-VIRAL PROTEIN; NMR {Anemonia sulcata} SCOP: g.9.1.1
Probab=25.31  E-value=61  Score=17.20  Aligned_cols=11  Identities=36%  Similarity=1.011  Sum_probs=6.0  Template_Neff=2.600

Q CVIE-2            9 FCGIHPGLCCS   19 (27)
Q Consensus         9 fcgihpglccs   19 (27)
                      .|..+...||.
T Consensus        31 ~C~~~~giCCy   41 (43)
T 2BDS_A           31 NCYKWPNICCY   41 (43)
T ss_dssp             EEEETTEEEEC
T ss_pred             ccccccceeee
Confidence            45555556664


No 20
>2LO7_A Toxin Ts16; CS ALPHA ALPHA MOTIF, ALPHA; NMR {Tityus serrulatus}
Probab=22.21  E-value=77  Score=16.08  Aligned_cols=6  Identities=33%  Similarity=1.082  Sum_probs=3.5  Template_Neff=1.300

Q CVIE-2           18 CSELCL   23 (27)
Q Consensus        18 cse~c~   23 (27)
                      |++||-
T Consensus         9 ca~~cr   14 (31)
T 2LO7_A            9 CAGQCR   14 (31)
T ss_dssp             HHHHCC
T ss_pred             cccccc
Confidence            566664


No 21
>5O0U_A Beta/omega-theraphotoxin-Tp2a; Inhibitor cystine knot, ion channel; 0.99A {N/A}
Probab=21.96  E-value=78  Score=15.00  Aligned_cols=17  Identities=24%  Similarity=0.554  Sum_probs=12.3  Template_Neff=4.400

Q CVIE-2            3 CSNAGAFCGIHPGLCCSE   20 (27)
Q Consensus         3 c~n~g~fcgihpglccse   20 (27)
                      |......|+. ...||+|
T Consensus         2 C~g~~~~C~~-~~~CC~g   18 (30)
T 5O0U_A            2 CQKWMWTCDS-ERKCCEG   18 (30)
T ss_dssp             CBCTTSBCCS-SSCBCTT
T ss_pred             CccchhcCCC-CCcccCC
Confidence            5556667777 7888887


No 22
>1JK4_A NEUROPHYSIN II, Lys vasopressin; COMPLEX (HORMONE TRANSPORT-HORMONE), HYPOTHALAMUS, NEUROPEPTIDE; 2.3A {Bos taurus} SCOP: b.9.1.1
Probab=21.16  E-value=83  Score=18.39  Aligned_cols=17  Identities=35%  Similarity=1.105  Sum_probs=9.2  Template_Neff=3.800

Q CVIE-2            3 CSNAGAFCGIH-----PGLCCS   19 (27)
Q Consensus         3 c~n~g~fcgih-----pglccs   19 (27)
                      |...+.+|+..     ...||+
T Consensus        48 C~~~g~~Cg~~GrCaa~GiCC~   69 (89)
T 1JK4_A           48 CQSGQKPCGSGGRCAAAGICCN   69 (89)
T ss_dssp             BCCCSSEETTTEEEEETTEEEC
T ss_pred             ccCCCCCCCCCCeecCCCeEeC
Confidence            45556666543     455555


No 23
>1JK6_A NEUROPHYSIN II; NEUROPHYSIN, HORMONE TRANSPORT, HYPOTHALAMUS, NEUROPEPTIDE; 2.4A {Bos taurus} SCOP: b.9.1.1
Probab=21.00  E-value=84  Score=18.36  Aligned_cols=17  Identities=35%  Similarity=1.105  Sum_probs=9.2  Template_Neff=3.800

Q CVIE-2            3 CSNAGAFCGIH-----PGLCCS   19 (27)
Q Consensus         3 c~n~g~fcgih-----pglccs   19 (27)
                      |...+.+|+..     ...||+
T Consensus        48 C~~~g~~Cg~~GrCaa~GiCC~   69 (89)
T 1JK6_A           48 CQSGQKPCGSGGRCAAAGICCN   69 (89)
T ss_dssp             EECCCCEETTTEEEEETTEEEC
T ss_pred             CCCCCCCCCCCCeecCCCeeeC
Confidence            45556666543     455555


No 24
>6CNU_B JzTx-V(D), JzTx-V; inhibitor cysteine knot, TOXIN; HET: DLY, F9D, GOL, MSE, DLE, DTR, SO4, DGL, DTH, DAL, DAR, DCY, DSN; 1.05A {N/A}
Probab=20.99  E-value=85  Score=15.03  Aligned_cols=18  Identities=22%  Similarity=0.554  Sum_probs=13.9  Template_Neff=4.300

Q CVIE-2            2 GCSNAGAFCGIHPGLCCSE   20 (27)
Q Consensus         2 ~c~n~g~fcgihpglccse   20 (27)
                      +|......|+. ...||+|
T Consensus         2 ~C~g~~~~C~~-~~~CC~g   19 (31)
T 6CNU_B            2 XCQKWMWTCDS-ARACCEG   19 (31)
T ss_dssp             CSBCTTSBCBT-TBCBCTT
T ss_pred             cCccccccCCC-CCcccCC
Confidence            56677777888 7888887
