# Supplementary material for: δ‐Conotoxin Structure Prediction and Analysis through Large‐Scale Comparative and Deep Learning Modeling Approaches
Source: Adv Sci (Weinh). 2024 Jul 21;11(35):2404786. doi: 10.1002/advs.202404786 (PMC11425241; doi:10.1002/advs.202404786)
Supplement: Supplementary file 2 — Supporting Information [file ADVS-11-2404786-s001.gz › Data/Alphafold_results/SmVIA/ranked_2.pdb]

ATOM      1  N   ASP A   1     -20.301  -0.405  -9.934  1.00 49.80           N  
ATOM      2  H   ASP A   1     -21.199  -0.242  -9.502  1.00 49.80           H  
ATOM      3  H2  ASP A   1     -20.414  -1.120 -10.639  1.00 49.80           H  
ATOM      4  H3  ASP A   1     -19.945   0.450 -10.337  1.00 49.80           H  
ATOM      5  CA  ASP A   1     -19.413  -0.911  -8.870  1.00 49.80           C  
ATOM      6  HA  ASP A   1     -19.283  -0.146  -8.105  1.00 49.80           H  
ATOM      7  C   ASP A   1     -18.038  -1.261  -9.407  1.00 49.80           C  
ATOM      8  CB  ASP A   1     -20.093  -2.103  -8.194  1.00 49.80           C  
ATOM      9  HB2 ASP A   1     -20.542  -2.764  -8.935  1.00 49.80           H  
ATOM     10  HB3 ASP A   1     -19.362  -2.662  -7.610  1.00 49.80           H  
ATOM     11  O   ASP A   1     -17.753  -2.419  -9.673  1.00 49.80           O  
ATOM     12  CG  ASP A   1     -21.147  -1.538  -7.263  1.00 49.80           C  
ATOM     13  OD1 ASP A   1     -20.978  -1.709  -6.047  1.00 49.80           O  
ATOM     14  OD2 ASP A   1     -21.992  -0.793  -7.813  1.00 49.80           O  
ATOM     15  N   GLY A   2     -17.210  -0.246  -9.661  1.00 68.84           N  
ATOM     16  H   GLY A   2     -17.422   0.678  -9.313  1.00 68.84           H  
ATOM     17  CA  GLY A   2     -15.866  -0.438 -10.206  1.00 68.84           C  
ATOM     18  HA2 GLY A   2     -15.770  -1.416 -10.679  1.00 68.84           H  
ATOM     19  HA3 GLY A   2     -15.660   0.322 -10.959  1.00 68.84           H  
ATOM     20  C   GLY A   2     -14.826  -0.304  -9.105  1.00 68.84           C  
ATOM     21  O   GLY A   2     -14.768   0.730  -8.442  1.00 68.84           O  
ATOM     22  N   CYS A   3     -14.020  -1.340  -8.917  1.00 74.21           N  
ATOM     23  H   CYS A   3     -14.130  -2.159  -9.497  1.00 74.21           H  
ATOM     24  CA  CYS A   3     -12.808  -1.251  -8.124  1.00 74.21           C  
ATOM     25  HA  CYS A   3     -12.995  -0.605  -7.266  1.00 74.21           H  
ATOM     26  C   CYS A   3     -11.688  -0.605  -8.964  1.00 74.21           C  
ATOM     27  CB  CYS A   3     -12.502  -2.649  -7.587  1.00 74.21           C  
ATOM     28  HB2 CYS A   3     -13.380  -3.005  -7.048  1.00 74.21           H  
ATOM     29  HB3 CYS A   3     -11.695  -2.568  -6.858  1.00 74.21           H  
ATOM     30  O   CYS A   3     -11.690  -0.657 -10.193  1.00 74.21           O  
ATOM     31  SG  CYS A   3     -12.079  -3.889  -8.839  1.00 74.21           S  
ATOM     32  N   SER A   4     -10.743   0.049  -8.304  1.00 73.19           N  
ATOM     33  H   SER A   4     -10.814   0.072  -7.297  1.00 73.19           H  
ATOM     34  CA  SER A   4      -9.645   0.791  -8.913  1.00 73.19           C  
ATOM     35  HA  SER A   4      -9.963   1.162  -9.888  1.00 73.19           H  
ATOM     36  C   SER A   4      -8.444  -0.123  -9.100  1.00 73.19           C  
ATOM     37  CB  SER A   4      -9.239   2.000  -8.068  1.00 73.19           C  
ATOM     38  HB2 SER A   4      -8.839   1.660  -7.113  1.00 73.19           H  
ATOM     39  HB3 SER A   4      -8.463   2.544  -8.605  1.00 73.19           H  
ATOM     40  O   SER A   4      -8.035  -0.827  -8.169  1.00 73.19           O  
ATOM     41  OG  SER A   4     -10.331   2.862  -7.829  1.00 73.19           O  
ATOM     42  HG  SER A   4     -10.929   2.378  -7.255  1.00 73.19           H  
ATOM     43  N   SER A   5      -7.867  -0.093 -10.299  1.00 72.49           N  
ATOM     44  H   SER A   5      -8.310   0.438 -11.035  1.00 72.49           H  
ATOM     45  CA  SER A   5      -6.675  -0.862 -10.649  1.00 72.49           C  
ATOM     46  HA  SER A   5      -6.865  -1.913 -10.430  1.00 72.49           H  
ATOM     47  C   SER A   5      -5.452  -0.417  -9.848  1.00 72.49           C  
ATOM     48  CB  SER A   5      -6.381  -0.732 -12.148  1.00 72.49           C  
ATOM     49  HB2 SER A   5      -5.487  -1.304 -12.394  1.00 72.49           H  
ATOM     50  HB3 SER A   5      -6.215   0.315 -12.401  1.00 72.49           H  
ATOM     51  O   SER A   5      -5.372   0.726  -9.379  1.00 72.49           O  
ATOM     52  OG  SER A   5      -7.476  -1.236 -12.886  1.00 72.49           O  
ATOM     53  HG  SER A   5      -7.250  -1.250 -13.819  1.00 72.49           H  
ATOM     54  N   GLY A   6      -4.469  -1.316  -9.735  1.00 73.48           N  
ATOM     55  H   GLY A   6      -4.596  -2.225 -10.156  1.00 73.48           H  
ATOM     56  CA  GLY A   6      -3.152  -0.993  -9.187  1.00 73.48           C  
ATOM     57  HA2 GLY A   6      -3.253  -0.831  -8.113  1.00 73.48           H  
ATOM     58  HA3 GLY A   6      -2.465  -1.823  -9.352  1.00 73.48           H  
ATOM     59  C   GLY A   6      -2.572   0.258  -9.854  1.00 73.48           C  
ATOM     60  O   GLY A   6      -2.706   0.431 -11.063  1.00 73.48           O  
ATOM     61  N   GLY A   7      -1.995   1.169  -9.074  1.00 71.29           N  
ATOM     62  H   GLY A   7      -1.873   0.962  -8.093  1.00 71.29           H  
ATOM     63  CA  GLY A   7      -1.551   2.463  -9.601  1.00 71.29           C  
ATOM     64  HA2 GLY A   7      -0.750   2.841  -8.967  1.00 71.29           H  
ATOM     65  HA3 GLY A   7      -1.139   2.328 -10.601  1.00 71.29           H  
ATOM     66  C   GLY A   7      -2.647   3.539  -9.685  1.00 71.29           C  
ATOM     67  O   GLY A   7      -2.385   4.620 -10.206  1.00 71.29           O  
ATOM     68  N   THR A   8      -3.814   3.336  -9.057  1.00 74.21           N  
ATOM     69  H   THR A   8      -4.031   2.400  -8.745  1.00 74.21           H  
ATOM     70  CA  THR A   8      -4.797   4.413  -8.787  1.00 74.21           C  
ATOM     71  HA  THR A   8      -4.665   5.198  -9.532  1.00 74.21           H  
ATOM     72  C   THR A   8      -4.641   5.038  -7.397  1.00 74.21           C  
ATOM     73  CB  THR A   8      -6.230   3.902  -8.929  1.00 74.21           C  
ATOM     74  HB  THR A   8      -6.452   3.217  -8.111  1.00 74.21           H  
ATOM     75  O   THR A   8      -4.501   4.316  -6.414  1.00 74.21           O  
ATOM     76  CG2 THR A   8      -7.244   5.048  -8.919  1.00 74.21           C  
ATOM     77 HG21 THR A   8      -8.229   4.669  -9.193  1.00 74.21           H  
ATOM     78 HG22 THR A   8      -6.954   5.811  -9.641  1.00 74.21           H  
ATOM     79 HG23 THR A   8      -7.317   5.485  -7.923  1.00 74.21           H  
ATOM     80  OG1 THR A   8      -6.371   3.212 -10.145  1.00 74.21           O  
ATOM     81  HG1 THR A   8      -5.947   2.359 -10.030  1.00 74.21           H  
ATOM     82  N   PHE A   9      -4.678   6.370  -7.285  1.00 75.92           N  
ATOM     83  H   PHE A   9      -4.819   6.930  -8.114  1.00 75.92           H  
ATOM     84  CA  PHE A   9      -4.575   7.059  -5.995  1.00 75.92           C  
ATOM     85  HA  PHE A   9      -3.696   6.683  -5.472  1.00 75.92           H  
ATOM     86  C   PHE A   9      -5.814   6.777  -5.140  1.00 75.92           C  
ATOM     87  CB  PHE A   9      -4.379   8.566  -6.200  1.00 75.92           C  
ATOM     88  HB2 PHE A   9      -5.261   8.980  -6.688  1.00 75.92           H  
ATOM     89  HB3 PHE A   9      -3.533   8.722  -6.869  1.00 75.92           H  
ATOM     90  O   PHE A   9      -6.941   7.025  -5.564  1.00 75.92           O  
ATOM     91  CG  PHE A   9      -4.114   9.326  -4.912  1.00 75.92           C  
ATOM     92  CD1 PHE A   9      -5.136  10.053  -4.274  1.00 75.92           C  
ATOM     93  HD1 PHE A   9      -6.129  10.072  -4.699  1.00 75.92           H  
ATOM     94  CD2 PHE A   9      -2.828   9.304  -4.346  1.00 75.92           C  
ATOM     95  HD2 PHE A   9      -2.048   8.734  -4.827  1.00 75.92           H  
ATOM     96  CE1 PHE A   9      -4.864  10.761  -3.087  1.00 75.92           C  
ATOM     97  HE1 PHE A   9      -5.648  11.325  -2.603  1.00 75.92           H  
ATOM     98  CE2 PHE A   9      -2.552  10.013  -3.164  1.00 75.92           C  
ATOM     99  HE2 PHE A   9      -1.556   9.994  -2.747  1.00 75.92           H  
ATOM    100  CZ  PHE A   9      -3.571  10.745  -2.534  1.00 75.92           C  
ATOM    101  HZ  PHE A   9      -3.362  11.291  -1.627  1.00 75.92           H  
ATOM    102  N   CYS A  10      -5.604   6.270  -3.930  1.00 77.50           N  
ATOM    103  H   CYS A  10      -4.646   6.136  -3.639  1.00 77.50           H  
ATOM    104  CA  CYS A  10      -6.667   5.870  -3.010  1.00 77.50           C  
ATOM    105  HA  CYS A  10      -7.623   6.231  -3.390  1.00 77.50           H  
ATOM    106  C   CYS A  10      -6.524   6.527  -1.610  1.00 77.50           C  
ATOM    107  CB  CYS A  10      -6.732   4.336  -3.067  1.00 77.50           C  
ATOM    108  HB2 CYS A  10      -5.728   3.922  -2.969  1.00 77.50           H  
ATOM    109  HB3 CYS A  10      -7.105   4.055  -4.051  1.00 77.50           H  
ATOM    110  O   CYS A  10      -7.383   6.359  -0.746  1.00 77.50           O  
ATOM    111  SG  CYS A  10      -7.782   3.566  -1.832  1.00 77.50           S  
ATOM    112  N   GLY A  11      -5.500   7.372  -1.411  1.00 66.38           N  
ATOM    113  H   GLY A  11      -4.888   7.509  -2.202  1.00 66.38           H  
ATOM    114  CA  GLY A  11      -4.971   7.899  -0.138  1.00 66.38           C  
ATOM    115  HA2 GLY A  11      -4.136   8.558  -0.374  1.00 66.38           H  
ATOM    116  HA3 GLY A  11      -4.564   7.056   0.418  1.00 66.38           H  
ATOM    117  C   GLY A  11      -5.875   8.662   0.847  1.00 66.38           C  
ATOM    118  O   GLY A  11      -5.344   9.299   1.748  1.00 66.38           O  
ATOM    119  N   ILE A  12      -7.203   8.622   0.731  1.00 67.17           N  
ATOM    120  H   ILE A  12      -7.562   8.044  -0.016  1.00 67.17           H  
ATOM    121  CA  ILE A  12      -8.138   9.149   1.749  1.00 67.17           C  
ATOM    122  HA  ILE A  12      -7.596   9.279   2.686  1.00 67.17           H  
ATOM    123  C   ILE A  12      -9.267   8.146   2.065  1.00 67.17           C  
ATOM    124  CB  ILE A  12      -8.662  10.550   1.320  1.00 67.17           C  
ATOM    125  HB  ILE A  12      -9.187  10.440   0.371  1.00 67.17           H  
ATOM    126  O   ILE A  12      -9.934   8.265   3.091  1.00 67.17           O  
ATOM    127  CG1 ILE A  12      -7.482  11.537   1.106  1.00 67.17           C  
ATOM    128 HG12 ILE A  12      -6.922  11.638   2.036  1.00 67.17           H  
ATOM    129 HG13 ILE A  12      -6.809  11.134   0.350  1.00 67.17           H  
ATOM    130  CG2 ILE A  12      -9.650  11.144   2.346  1.00 67.17           C  
ATOM    131 HG21 ILE A  12     -10.549  10.532   2.418  1.00 67.17           H  
ATOM    132 HG22 ILE A  12      -9.975  12.140   2.046  1.00 67.17           H  
ATOM    133 HG23 ILE A  12      -9.177  11.202   3.326  1.00 67.17           H  
ATOM    134  CD1 ILE A  12      -7.864  12.935   0.609  1.00 67.17           C  
ATOM    135 HD11 ILE A  12      -8.364  13.503   1.394  1.00 67.17           H  
ATOM    136 HD12 ILE A  12      -6.958  13.472   0.326  1.00 67.17           H  
ATOM    137 HD13 ILE A  12      -8.513  12.857  -0.264  1.00 67.17           H  
ATOM    138  N   ARG A  13      -9.504   7.137   1.216  1.00 60.57           N  
ATOM    139  H   ARG A  13      -8.852   6.968   0.463  1.00 60.57           H  
ATOM    140  CA  ARG A  13     -10.630   6.202   1.360  1.00 60.57           C  
ATOM    141  HA  ARG A  13     -11.035   6.263   2.370  1.00 60.57           H  
ATOM    142  C   ARG A  13     -10.159   4.767   1.130  1.00 60.57           C  
ATOM    143  CB  ARG A  13     -11.771   6.584   0.404  1.00 60.57           C  
ATOM    144  HB2 ARG A  13     -11.394   6.629  -0.618  1.00 60.57           H  
ATOM    145  HB3 ARG A  13     -12.541   5.815   0.455  1.00 60.57           H  
ATOM    146  O   ARG A  13     -10.161   4.328  -0.019  1.00 60.57           O  
ATOM    147  CG  ARG A  13     -12.394   7.932   0.784  1.00 60.57           C  
ATOM    148  HG2 ARG A  13     -12.743   7.900   1.816  1.00 60.57           H  
ATOM    149  HG3 ARG A  13     -11.643   8.716   0.686  1.00 60.57           H  
ATOM    150  CD  ARG A  13     -13.564   8.262  -0.141  1.00 60.57           C  
ATOM    151  HD2 ARG A  13     -13.236   8.155  -1.174  1.00 60.57           H  
ATOM    152  HD3 ARG A  13     -14.371   7.554   0.050  1.00 60.57           H  
ATOM    153  NE  ARG A  13     -14.029   9.642   0.084  1.00 60.57           N  
ATOM    154  HE  ARG A  13     -13.491  10.196   0.735  1.00 60.57           H  
ATOM    155  NH1 ARG A  13     -15.849   9.569  -1.306  1.00 60.57           N  
ATOM    156 HH11 ARG A  13     -16.644  10.017  -1.739  1.00 60.57           H  
ATOM    157 HH12 ARG A  13     -15.643   8.600  -1.503  1.00 60.57           H  
ATOM    158  NH2 ARG A  13     -15.354  11.464  -0.232  1.00 60.57           N  
ATOM    159 HH21 ARG A  13     -14.772  11.998   0.398  1.00 60.57           H  
ATOM    160 HH22 ARG A  13     -16.169  11.893  -0.648  1.00 60.57           H  
ATOM    161  CZ  ARG A  13     -15.071  10.216  -0.484  1.00 60.57           C  
ATOM    162  N   PRO A  14      -9.783   4.025   2.189  1.00 59.89           N  
ATOM    163  CA  PRO A  14      -9.506   2.601   2.061  1.00 59.89           C  
ATOM    164  HA  PRO A  14      -8.745   2.419   1.303  1.00 59.89           H  
ATOM    165  C   PRO A  14     -10.816   1.915   1.662  1.00 59.89           C  
ATOM    166  CB  PRO A  14      -8.988   2.163   3.435  1.00 59.89           C  
ATOM    167  HB2 PRO A  14      -7.907   2.301   3.471  1.00 59.89           H  
ATOM    168  HB3 PRO A  14      -9.242   1.127   3.660  1.00 59.89           H  
ATOM    169  O   PRO A  14     -11.757   1.873   2.446  1.00 59.89           O  
ATOM    170  CG  PRO A  14      -9.655   3.136   4.408  1.00 59.89           C  
ATOM    171  HG2 PRO A  14      -9.051   3.287   5.303  1.00 59.89           H  
ATOM    172  HG3 PRO A  14     -10.645   2.769   4.679  1.00 59.89           H  
ATOM    173  CD  PRO A  14      -9.786   4.423   3.594  1.00 59.89           C  
ATOM    174  HD2 PRO A  14      -8.932   5.071   3.787  1.00 59.89           H  
ATOM    175  HD3 PRO A  14     -10.712   4.924   3.878  1.00 59.89           H  
ATOM    176  N   GLY A  15     -10.931   1.472   0.412  1.00 60.74           N  
ATOM    177  H   GLY A  15     -10.137   1.557  -0.206  1.00 60.74           H  
ATOM    178  CA  GLY A  15     -12.162   0.818  -0.048  1.00 60.74           C  
ATOM    179  HA2 GLY A  15     -12.101  -0.243   0.197  1.00 60.74           H  
ATOM    180  HA3 GLY A  15     -13.019   1.229   0.484  1.00 60.74           H  
ATOM    181  C   GLY A  15     -12.478   0.930  -1.532  1.00 60.74           C  
ATOM    182  O   GLY A  15     -13.492   0.394  -1.960  1.00 60.74           O  
ATOM    183  N   LEU A  16     -11.645   1.600  -2.333  1.00 69.48           N  
ATOM    184  H   LEU A  16     -10.882   2.120  -1.925  1.00 69.48           H  
ATOM    185  CA  LEU A  16     -11.858   1.666  -3.781  1.00 69.48           C  
ATOM    186  HA  LEU A  16     -12.809   1.193  -4.025  1.00 69.48           H  
ATOM    187  C   LEU A  16     -10.867   0.847  -4.605  1.00 69.48           C  
ATOM    188  CB  LEU A  16     -11.968   3.132  -4.248  1.00 69.48           C  
ATOM    189  HB2 LEU A  16     -11.213   3.741  -3.751  1.00 69.48           H  
ATOM    190  HB3 LEU A  16     -11.749   3.183  -5.315  1.00 69.48           H  
ATOM    191  O   LEU A  16     -10.964   0.921  -5.816  1.00 69.48           O  
ATOM    192  CG  LEU A  16     -13.382   3.711  -4.028  1.00 69.48           C  
ATOM    193  HG  LEU A  16     -14.089   2.915  -3.794  1.00 69.48           H  
ATOM    194  CD1 LEU A  16     -13.388   4.713  -2.872  1.00 69.48           C  
ATOM    195 HD11 LEU A  16     -13.041   4.215  -1.966  1.00 69.48           H  
ATOM    196 HD12 LEU A  16     -12.727   5.549  -3.100  1.00 69.48           H  
ATOM    197 HD13 LEU A  16     -14.404   5.072  -2.709  1.00 69.48           H  
ATOM    198  CD2 LEU A  16     -13.883   4.417  -5.289  1.00 69.48           C  
ATOM    199 HD21 LEU A  16     -13.205   5.226  -5.564  1.00 69.48           H  
ATOM    200 HD22 LEU A  16     -14.883   4.817  -5.117  1.00 69.48           H  
ATOM    201 HD23 LEU A  16     -13.936   3.700  -6.109  1.00 69.48           H  
ATOM    202  N   CYS A  17      -9.950   0.067  -4.029  1.00 74.57           N  
ATOM    203  H   CYS A  17      -9.974  -0.056  -3.027  1.00 74.57           H  
ATOM    204  CA  CYS A  17      -8.975  -0.717  -4.803  1.00 74.57           C  
ATOM    205  HA  CYS A  17      -8.822  -0.245  -5.773  1.00 74.57           H  
ATOM    206  C   CYS A  17      -9.448  -2.150  -5.052  1.00 74.57           C  
ATOM    207  CB  CYS A  17      -7.628  -0.718  -4.080  1.00 74.57           C  
ATOM    208  HB2 CYS A  17      -6.915  -1.314  -4.650  1.00 74.57           H  
ATOM    209  HB3 CYS A  17      -7.748  -1.189  -3.105  1.00 74.57           H  
ATOM    210  O   CYS A  17      -9.946  -2.791  -4.132  1.00 74.57           O  
ATOM    211  SG  CYS A  17      -6.936   0.930  -3.849  1.00 74.57           S  
ATOM    212  N   CYS A  18      -9.219  -2.684  -6.257  1.00 76.93           N  
ATOM    213  H   CYS A  18      -8.815  -2.113  -6.985  1.00 76.93           H  
ATOM    214  CA  CYS A  18      -9.513  -4.095  -6.562  1.00 76.93           C  
ATOM    215  HA  CYS A  18     -10.564  -4.305  -6.364  1.00 76.93           H  
ATOM    216  C   CYS A  18      -8.708  -5.064  -5.694  1.00 76.93           C  
ATOM    217  CB  CYS A  18      -9.210  -4.392  -8.035  1.00 76.93           C  
ATOM    218  HB2 CYS A  18      -9.406  -5.450  -8.207  1.00 76.93           H  
ATOM    219  HB3 CYS A  18      -8.149  -4.223  -8.218  1.00 76.93           H  
ATOM    220  O   CYS A  18      -9.146  -6.177  -5.443  1.00 76.93           O  
ATOM    221  SG  CYS A  18     -10.148  -3.462  -9.266  1.00 76.93           S  
ATOM    222  N   SER A  19      -7.539  -4.628  -5.235  1.00 70.95           N  
ATOM    223  H   SER A  19      -7.193  -3.739  -5.566  1.00 70.95           H  
ATOM    224  CA  SER A  19      -6.635  -5.441  -4.431  1.00 70.95           C  
ATOM    225  HA  SER A  19      -6.744  -6.488  -4.715  1.00 70.95           H  
ATOM    226  C   SER A  19      -6.890  -5.347  -2.924  1.00 70.95           C  
ATOM    227  CB  SER A  19      -5.194  -5.019  -4.701  1.00 70.95           C  
ATOM    228  HB2 SER A  19      -4.516  -5.777  -4.308  1.00 70.95           H  
ATOM    229  HB3 SER A  19      -5.022  -4.091  -4.157  1.00 70.95           H  
ATOM    230  O   SER A  19      -6.023  -5.772  -2.176  1.00 70.95           O  
ATOM    231  OG  SER A  19      -4.904  -4.788  -6.068  1.00 70.95           O  
ATOM    232  HG  SER A  19      -4.071  -4.310  -6.038  1.00 70.95           H  
ATOM    233  N   GLU A  20      -7.975  -4.706  -2.464  1.00 68.93           N  
ATOM    234  H   GLU A  20      -8.690  -4.476  -3.139  1.00 68.93           H  
ATOM    235  CA  GLU A  20      -8.291  -4.405  -1.043  1.00 68.93           C  
ATOM    236  HA  GLU A  20      -9.207  -3.814  -1.040  1.00 68.93           H  
ATOM    237  C   GLU A  20      -7.255  -3.531  -0.299  1.00 68.93           C  
ATOM    238  CB  GLU A  20      -8.624  -5.695  -0.270  1.00 68.93           C  
ATOM    239  HB2 GLU A  20      -7.761  -6.360  -0.268  1.00 68.93           H  
ATOM    240  HB3 GLU A  20      -8.853  -5.434   0.763  1.00 68.93           H  
ATOM    241  O   GLU A  20      -7.566  -2.898   0.710  1.00 68.93           O  
ATOM    242  CG  GLU A  20      -9.836  -6.424  -0.870  1.00 68.93           C  
ATOM    243  HG2 GLU A  20      -9.626  -6.702  -1.903  1.00 68.93           H  
ATOM    244  HG3 GLU A  20     -10.688  -5.744  -0.877  1.00 68.93           H  
ATOM    245  CD  GLU A  20     -10.179  -7.684  -0.069  1.00 68.93           C  
ATOM    246  OE1 GLU A  20     -11.061  -7.582   0.814  1.00 68.93           O  
ATOM    247  OE2 GLU A  20      -9.559  -8.734  -0.349  1.00 68.93           O  
ATOM    248  N   PHE A  21      -6.044  -3.394  -0.840  1.00 71.05           N  
ATOM    249  H   PHE A  21      -5.820  -4.035  -1.588  1.00 71.05           H  
ATOM    250  CA  PHE A  21      -4.945  -2.650  -0.257  1.00 71.05           C  
ATOM    251  HA  PHE A  21      -5.166  -2.494   0.799  1.00 71.05           H  
ATOM    252  C   PHE A  21      -4.759  -1.279  -0.903  1.00 71.05           C  
ATOM    253  CB  PHE A  21      -3.669  -3.479  -0.308  1.00 71.05           C  
ATOM    254  HB2 PHE A  21      -2.834  -2.800  -0.136  1.00 71.05           H  
ATOM    255  HB3 PHE A  21      -3.551  -3.926  -1.295  1.00 71.05           H  
ATOM    256  O   PHE A  21      -4.529  -1.121  -2.105  1.00 71.05           O  
ATOM    257  CG  PHE A  21      -3.605  -4.546   0.761  1.00 71.05           C  
ATOM    258  CD1 PHE A  21      -3.066  -4.233   2.022  1.00 71.05           C  
ATOM    259  HD1 PHE A  21      -2.717  -3.233   2.233  1.00 71.05           H  
ATOM    260  CD2 PHE A  21      -4.054  -5.854   0.502  1.00 71.05           C  
ATOM    261  HD2 PHE A  21      -4.453  -6.118  -0.466  1.00 71.05           H  
ATOM    262  CE1 PHE A  21      -2.972  -5.225   3.014  1.00 71.05           C  
ATOM    263  HE1 PHE A  21      -2.558  -4.987   3.982  1.00 71.05           H  
ATOM    264  CE2 PHE A  21      -3.958  -6.845   1.490  1.00 71.05           C  
ATOM    265  HE2 PHE A  21      -4.307  -7.846   1.281  1.00 71.05           H  
ATOM    266  CZ  PHE A  21      -3.417  -6.531   2.746  1.00 71.05           C  
ATOM    267  HZ  PHE A  21      -3.347  -7.296   3.506  1.00 71.05           H  
ATOM    268  N   CYS A  22      -4.813  -0.276  -0.037  1.00 74.96           N  
ATOM    269  H   CYS A  22      -5.003  -0.513   0.926  1.00 74.96           H  
ATOM    270  CA  CYS A  22      -4.749   1.134  -0.356  1.00 74.96           C  
ATOM    271  HA  CYS A  22      -4.348   1.297  -1.356  1.00 74.96           H  
ATOM    272  C   CYS A  22      -3.855   1.821   0.678  1.00 74.96           C  
ATOM    273  CB  CYS A  22      -6.188   1.635  -0.291  1.00 74.96           C  
ATOM    274  HB2 CYS A  22      -6.627   1.307   0.651  1.00 74.96           H  
ATOM    275  HB3 CYS A  22      -6.756   1.163  -1.094  1.00 74.96           H  
ATOM    276  O   CYS A  22      -4.296   2.098   1.790  1.00 74.96           O  
ATOM    277  SG  CYS A  22      -6.400   3.413  -0.379  1.00 74.96           S  
ATOM    278  N   PHE A  23      -2.587   2.054   0.338  1.00 75.29           N  
ATOM    279  H   PHE A  23      -2.266   1.736  -0.565  1.00 75.29           H  
ATOM    280  CA  PHE A  23      -1.637   2.708   1.254  1.00 75.29           C  
ATOM    281  HA  PHE A  23      -1.991   2.604   2.280  1.00 75.29           H  
ATOM    282  C   PHE A  23      -1.522   4.219   0.983  1.00 75.29           C  
ATOM    283  CB  PHE A  23      -0.292   1.976   1.158  1.00 75.29           C  
ATOM    284  HB2 PHE A  23      -0.471   0.901   1.190  1.00 75.29           H  
ATOM    285  HB3 PHE A  23       0.177   2.202   0.200  1.00 75.29           H  
ATOM    286  O   PHE A  23      -1.422   5.033   1.888  1.00 75.29           O  
ATOM    287  CG  PHE A  23       0.660   2.315   2.287  1.00 75.29           C  
ATOM    288  CD1 PHE A  23       1.728   3.207   2.077  1.00 75.29           C  
ATOM    289  HD1 PHE A  23       1.884   3.649   1.105  1.00 75.29           H  
ATOM    290  CD2 PHE A  23       0.464   1.744   3.559  1.00 75.29           C  
ATOM    291  HD2 PHE A  23      -0.355   1.061   3.726  1.00 75.29           H  
ATOM    292  CE1 PHE A  23       2.593   3.530   3.138  1.00 75.29           C  
ATOM    293  HE1 PHE A  23       3.411   4.218   2.978  1.00 75.29           H  
ATOM    294  CE2 PHE A  23       1.332   2.065   4.618  1.00 75.29           C  
ATOM    295  HE2 PHE A  23       1.180   1.626   5.593  1.00 75.29           H  
ATOM    296  CZ  PHE A  23       2.395   2.959   4.407  1.00 75.29           C  
ATOM    297  HZ  PHE A  23       3.060   3.208   5.221  1.00 75.29           H  
ATOM    298  N   LEU A  24      -1.596   4.584  -0.295  1.00 78.39           N  
ATOM    299  H   LEU A  24      -1.756   3.815  -0.931  1.00 78.39           H  
ATOM    300  CA  LEU A  24      -1.644   5.937  -0.882  1.00 78.39           C  
ATOM    301  HA  LEU A  24      -2.329   6.580  -0.329  1.00 78.39           H  
ATOM    302  C   LEU A  24      -2.155   5.787  -2.316  1.00 78.39           C  
ATOM    303  CB  LEU A  24      -0.223   6.542  -0.913  1.00 78.39           C  
ATOM    304  HB2 LEU A  24       0.507   5.733  -0.956  1.00 78.39           H  
ATOM    305  HB3 LEU A  24      -0.097   7.119  -1.829  1.00 78.39           H  
ATOM    306  O   LEU A  24      -3.012   6.520  -2.801  1.00 78.39           O  
ATOM    307  CG  LEU A  24       0.077   7.461   0.289  1.00 78.39           C  
ATOM    308  HG  LEU A  24      -0.664   7.316   1.075  1.00 78.39           H  
ATOM    309  CD1 LEU A  24       1.458   7.161   0.869  1.00 78.39           C  
ATOM    310 HD11 LEU A  24       1.658   7.834   1.703  1.00 78.39           H  
ATOM    311 HD12 LEU A  24       2.227   7.286   0.107  1.00 78.39           H  
ATOM    312 HD13 LEU A  24       1.473   6.139   1.247  1.00 78.39           H  
ATOM    313  CD2 LEU A  24       0.031   8.931  -0.132  1.00 78.39           C  
ATOM    314 HD21 LEU A  24       0.218   9.562   0.737  1.00 78.39           H  
ATOM    315 HD22 LEU A  24      -0.959   9.166  -0.523  1.00 78.39           H  
ATOM    316 HD23 LEU A  24       0.787   9.133  -0.891  1.00 78.39           H  
ATOM    317  N   TRP A  25      -1.658   4.728  -2.941  1.00 77.89           N  
ATOM    318  H   TRP A  25      -0.927   4.222  -2.461  1.00 77.89           H  
ATOM    319  CA  TRP A  25      -2.080   4.159  -4.196  1.00 77.89           C  
ATOM    320  HA  TRP A  25      -2.880   4.762  -4.625  1.00 77.89           H  
ATOM    321  C   TRP A  25      -2.628   2.745  -3.973  1.00 77.89           C  
ATOM    322  CB  TRP A  25      -0.861   4.206  -5.123  1.00 77.89           C  
ATOM    323  HB2 TRP A  25      -0.759   3.245  -5.626  1.00 77.89           H  
ATOM    324  HB3 TRP A  25       0.061   4.366  -4.565  1.00 77.89           H  
ATOM    325  O   TRP A  25      -2.273   2.086  -2.992  1.00 77.89           O  
ATOM    326  CG  TRP A  25      -0.986   5.262  -6.161  1.00 77.89           C  
ATOM    327  CD1 TRP A  25      -1.627   5.031  -7.301  1.00 77.89           C  
ATOM    328  HD1 TRP A  25      -2.063   4.060  -7.484  1.00 77.89           H  
ATOM    329  CD2 TRP A  25      -0.568   6.656  -6.232  1.00 77.89           C  
ATOM    330  CE2 TRP A  25      -1.026   7.202  -7.473  1.00 77.89           C  
ATOM    331  CE3 TRP A  25       0.158   7.515  -5.385  1.00 77.89           C  
ATOM    332  HE3 TRP A  25       0.539   7.136  -4.449  1.00 77.89           H  
ATOM    333  NE1 TRP A  25      -1.638   6.150  -8.100  1.00 77.89           N  
ATOM    334  HE1 TRP A  25      -1.955   6.125  -9.059  1.00 77.89           H  
ATOM    335  CH2 TRP A  25      -0.090   9.365  -6.973  1.00 77.89           C  
ATOM    336  HH2 TRP A  25       0.101  10.393  -7.241  1.00 77.89           H  
ATOM    337  CZ2 TRP A  25      -0.803   8.532  -7.848  1.00 77.89           C  
ATOM    338  HZ2 TRP A  25      -1.160   8.901  -8.798  1.00 77.89           H  
ATOM    339  CZ3 TRP A  25       0.395   8.854  -5.754  1.00 77.89           C  
ATOM    340  HZ3 TRP A  25       0.956   9.500  -5.095  1.00 77.89           H  
ATOM    341  N   CYS A  26      -3.487   2.282  -4.877  1.00 83.00           N  
ATOM    342  H   CYS A  26      -3.821   2.911  -5.593  1.00 83.00           H  
ATOM    343  CA  CYS A  26      -3.864   0.884  -4.979  1.00 83.00           C  
ATOM    344  HA  CYS A  26      -4.251   0.541  -4.019  1.00 83.00           H  
ATOM    345  C   CYS A  26      -2.616   0.083  -5.316  1.00 83.00           C  
ATOM    346  CB  CYS A  26      -4.936   0.701  -6.058  1.00 83.00           C  
ATOM    347  HB2 CYS A  26      -4.548   1.059  -7.012  1.00 83.00           H  
ATOM    348  HB3 CYS A  26      -5.147  -0.364  -6.162  1.00 83.00           H  
ATOM    349  O   CYS A  26      -2.022   0.273  -6.381  1.00 83.00           O  
ATOM    350  SG  CYS A  26      -6.492   1.547  -5.721  1.00 83.00           S  
ATOM    351  N   ILE A  27      -2.216  -0.792  -4.407  1.00 75.94           N  
ATOM    352  H   ILE A  27      -2.771  -0.919  -3.573  1.00 75.94           H  
ATOM    353  CA  ILE A  27      -1.122  -1.724  -4.649  1.00 75.94           C  
ATOM    354  HA  ILE A  27      -0.483  -1.334  -5.441  1.00 75.94           H  
ATOM    355  C   ILE A  27      -1.738  -3.014  -5.174  1.00 75.94           C  
ATOM    356  CB  ILE A  27      -0.223  -1.884  -3.405  1.00 75.94           C  
ATOM    357  HB  ILE A  27       0.537  -2.629  -3.644  1.00 75.94           H  
ATOM    358  O   ILE A  27      -2.716  -3.507  -4.626  1.00 75.94           O  
ATOM    359  CG1 ILE A  27      -0.988  -2.365  -2.154  1.00 75.94           C  
ATOM    360 HG12 ILE A  27      -1.749  -1.634  -1.880  1.00 75.94           H  
ATOM    361 HG13 ILE A  27      -1.478  -3.311  -2.385  1.00 75.94           H  
ATOM    362  CG2 ILE A  27       0.496  -0.545  -3.143  1.00 75.94           C  
ATOM    363 HG21 ILE A  27       0.968  -0.191  -4.059  1.00 75.94           H  
ATOM    364 HG22 ILE A  27      -0.211   0.205  -2.789  1.00 75.94           H  
ATOM    365 HG23 ILE A  27       1.280  -0.681  -2.397  1.00 75.94           H  
ATOM    366  CD1 ILE A  27      -0.081  -2.609  -0.942  1.00 75.94           C  
ATOM    367 HD11 ILE A  27       0.765  -3.231  -1.233  1.00 75.94           H  
ATOM    368 HD12 ILE A  27       0.284  -1.662  -0.544  1.00 75.94           H  
ATOM    369 HD13 ILE A  27      -0.632  -3.124  -0.156  1.00 75.94           H  
ATOM    370  N   THR A  28      -1.241  -3.530  -6.292  1.00 67.91           N  
ATOM    371  H   THR A  28      -0.408  -3.117  -6.687  1.00 67.91           H  
ATOM    372  CA  THR A  28      -1.552  -4.895  -6.716  1.00 67.91           C  
ATOM    373  HA  THR A  28      -2.417  -5.274  -6.172  1.00 67.91           H  
ATOM    374  C   THR A  28      -0.373  -5.748  -6.289  1.00 67.91           C  
ATOM    375  CB  THR A  28      -1.915  -4.969  -8.209  1.00 67.91           C  
ATOM    376  HB  THR A  28      -2.728  -4.265  -8.386  1.00 67.91           H  
ATOM    377  O   THR A  28       0.766  -5.433  -6.627  1.00 67.91           O  
ATOM    378  CG2 THR A  28      -0.779  -4.626  -9.173  1.00 67.91           C  
ATOM    379 HG21 THR A  28      -1.170  -4.599 -10.191  1.00 67.91           H  
ATOM    380 HG22 THR A  28      -0.003  -5.389  -9.123  1.00 67.91           H  
ATOM    381 HG23 THR A  28      -0.350  -3.654  -8.928  1.00 67.91           H  
ATOM    382  OG1 THR A  28      -2.380  -6.250  -8.543  1.00 67.91           O  
ATOM    383  HG1 THR A  28      -3.209  -6.436  -8.094  1.00 67.91           H  
ATOM    384  N   PHE A  29      -0.633  -6.756  -5.459  1.00 64.45           N  
ATOM    385  H   PHE A  29      -1.587  -6.956  -5.194  1.00 64.45           H  
ATOM    386  CA  PHE A  29       0.352  -7.790  -5.185  1.00 64.45           C  
ATOM    387  HA  PHE A  29       1.340  -7.350  -5.051  1.00 64.45           H  
ATOM    388  C   PHE A  29       0.386  -8.667  -6.428  1.00 64.45           C  
ATOM    389  CB  PHE A  29      -0.004  -8.559  -3.907  1.00 64.45           C  
ATOM    390  HB2 PHE A  29       0.673  -9.409  -3.817  1.00 64.45           H  
ATOM    391  HB3 PHE A  29      -1.015  -8.959  -3.990  1.00 64.45           H  
ATOM    392  O   PHE A  29      -0.392  -9.607  -6.562  1.00 64.45           O  
ATOM    393  CG  PHE A  29       0.104  -7.723  -2.648  1.00 64.45           C  
ATOM    394  CD1 PHE A  29       1.332  -7.624  -1.967  1.00 64.45           C  
ATOM    395  HD1 PHE A  29       2.195  -8.157  -2.337  1.00 64.45           H  
ATOM    396  CD2 PHE A  29      -1.021  -7.034  -2.160  1.00 64.45           C  
ATOM    397  HD2 PHE A  29      -1.970  -7.111  -2.669  1.00 64.45           H  
ATOM    398  CE1 PHE A  29       1.433  -6.849  -0.797  1.00 64.45           C  
ATOM    399  HE1 PHE A  29       2.375  -6.791  -0.271  1.00 64.45           H  
ATOM    400  CE2 PHE A  29      -0.911  -6.250  -1.001  1.00 64.45           C  
ATOM    401  HE2 PHE A  29      -1.774  -5.715  -0.633  1.00 64.45           H  
ATOM    402  CZ  PHE A  29       0.309  -6.162  -0.311  1.00 64.45           C  
ATOM    403  HZ  PHE A  29       0.378  -5.573   0.591  1.00 64.45           H  
ATOM    404  N   ILE A  30       1.212  -8.266  -7.388  1.00 63.37           N  
ATOM    405  H   ILE A  30       1.768  -7.440  -7.217  1.00 63.37           H  
ATOM    406  CA  ILE A  30       1.740  -9.211  -8.353  1.00 63.37           C  
ATOM    407  HA  ILE A  30       0.975  -9.960  -8.560  1.00 63.37           H  
ATOM    408  C   ILE A  30       2.857  -9.923  -7.586  1.00 63.37           C  
ATOM    409  CB  ILE A  30       2.097  -8.482  -9.679  1.00 63.37           C  
ATOM    410  HB  ILE A  30       1.724  -7.462  -9.591  1.00 63.37           H  
ATOM    411  O   ILE A  30       3.826  -9.289  -7.166  1.00 63.37           O  
ATOM    412  CG1 ILE A  30       1.368  -9.122 -10.888  1.00 63.37           C  
ATOM    413 HG12 ILE A  30       0.548  -9.758 -10.557  1.00 63.37           H  
ATOM    414 HG13 ILE A  30       2.059  -9.751 -11.449  1.00 63.37           H  
ATOM    415  CG2 ILE A  30       3.598  -8.356  -9.984  1.00 63.37           C  
ATOM    416 HG21 ILE A  30       4.091  -7.782  -9.199  1.00 63.37           H  
ATOM    417 HG22 ILE A  30       3.751  -7.851 -10.938  1.00 63.37           H  
ATOM    418 HG23 ILE A  30       4.052  -9.346 -10.028  1.00 63.37           H  
ATOM    419  CD1 ILE A  30       0.760  -8.068 -11.822  1.00 63.37           C  
ATOM    420 HD11 ILE A  30       0.298  -8.564 -12.675  1.00 63.37           H  
ATOM    421 HD12 ILE A  30      -0.002  -7.500 -11.288  1.00 63.37           H  
ATOM    422 HD13 ILE A  30       1.536  -7.390 -12.179  1.00 63.37           H  
ATOM    423  N   ASP A  31       2.592 -11.181  -7.241  1.00 45.95           N  
ATOM    424  H   ASP A  31       1.733 -11.585  -7.585  1.00 45.95           H  
ATOM    425  CA  ASP A  31       3.648 -12.158  -6.959  1.00 45.95           C  
ATOM    426  HA  ASP A  31       4.227 -11.856  -6.086  1.00 45.95           H  
ATOM    427  C   ASP A  31       4.612 -12.217  -8.159  1.00 45.95           C  
ATOM    428  CB  ASP A  31       2.966 -13.514  -6.679  1.00 45.95           C  
ATOM    429  HB2 ASP A  31       2.225 -13.368  -5.893  1.00 45.95           H  
ATOM    430  HB3 ASP A  31       2.422 -13.824  -7.572  1.00 45.95           H  
ATOM    431  O   ASP A  31       5.837 -12.316  -7.926  1.00 45.95           O  
ATOM    432  CG  ASP A  31       3.912 -14.648  -6.239  1.00 45.95           C  
ATOM    433  OD1 ASP A  31       4.129 -15.585  -7.045  1.00 45.95           O  
ATOM    434  OD2 ASP A  31       4.284 -14.661  -5.039  1.00 45.95           O  
ATOM    435  OXT ASP A  31       4.101 -12.052  -9.296  1.00 45.95           O  
TER     436      ASP A  31                                                       
END   
