# Supplementary material for: δ‐Conotoxin Structure Prediction and Analysis through Large‐Scale Comparative and Deep Learning Modeling Approaches
Source: Adv Sci (Weinh). 2024 Jul 21;11(35):2404786. doi: 10.1002/advs.202404786 (PMC11425241; doi:10.1002/advs.202404786)
Supplement: Supplementary file 2 — Supporting Information [file ADVS-11-2404786-s001.gz › Data/Alphafold_results/SmVIA/ranked_3.pdb]

ATOM      1  N   ASP A   1      12.563   7.742  -6.880  1.00 50.82           N  
ATOM      2  H   ASP A   1      12.835   8.594  -6.410  1.00 50.82           H  
ATOM      3  H2  ASP A   1      13.046   6.948  -6.487  1.00 50.82           H  
ATOM      4  H3  ASP A   1      12.809   7.781  -7.859  1.00 50.82           H  
ATOM      5  CA  ASP A   1      11.110   7.502  -6.783  1.00 50.82           C  
ATOM      6  HA  ASP A   1      10.567   8.398  -7.087  1.00 50.82           H  
ATOM      7  C   ASP A   1      10.766   7.181  -5.336  1.00 50.82           C  
ATOM      8  CB  ASP A   1      10.729   6.392  -7.769  1.00 50.82           C  
ATOM      9  HB2 ASP A   1       9.656   6.208  -7.720  1.00 50.82           H  
ATOM     10  HB3 ASP A   1      11.266   5.473  -7.533  1.00 50.82           H  
ATOM     11  O   ASP A   1      11.044   6.085  -4.871  1.00 50.82           O  
ATOM     12  CG  ASP A   1      11.122   6.892  -9.154  1.00 50.82           C  
ATOM     13  OD1 ASP A   1      10.287   7.598  -9.742  1.00 50.82           O  
ATOM     14  OD2 ASP A   1      12.342   6.835  -9.428  1.00 50.82           O  
ATOM     15  N   GLY A   2      10.341   8.187  -4.568  1.00 67.84           N  
ATOM     16  H   GLY A   2      10.040   9.051  -4.995  1.00 67.84           H  
ATOM     17  CA  GLY A   2      10.094   8.041  -3.131  1.00 67.84           C  
ATOM     18  HA2 GLY A   2      10.812   7.351  -2.688  1.00 67.84           H  
ATOM     19  HA3 GLY A   2      10.193   9.007  -2.636  1.00 67.84           H  
ATOM     20  C   GLY A   2       8.683   7.529  -2.893  1.00 67.84           C  
ATOM     21  O   GLY A   2       7.721   8.197  -3.264  1.00 67.84           O  
ATOM     22  N   CYS A   3       8.557   6.351  -2.299  1.00 71.64           N  
ATOM     23  H   CYS A   3       9.382   5.840  -2.018  1.00 71.64           H  
ATOM     24  CA  CYS A   3       7.270   5.858  -1.845  1.00 71.64           C  
ATOM     25  HA  CYS A   3       6.507   6.158  -2.564  1.00 71.64           H  
ATOM     26  C   CYS A   3       6.912   6.509  -0.495  1.00 71.64           C  
ATOM     27  CB  CYS A   3       7.314   4.331  -1.863  1.00 71.64           C  
ATOM     28  HB2 CYS A   3       7.600   4.012  -2.866  1.00 71.64           H  
ATOM     29  HB3 CYS A   3       6.305   3.956  -1.691  1.00 71.64           H  
ATOM     30  O   CYS A   3       7.786   6.869   0.295  1.00 71.64           O  
ATOM     31  SG  CYS A   3       8.458   3.564  -0.692  1.00 71.64           S  
ATOM     32  N   SER A   4       5.624   6.715  -0.242  1.00 68.92           N  
ATOM     33  H   SER A   4       4.952   6.445  -0.946  1.00 68.92           H  
ATOM     34  CA  SER A   4       5.128   7.380   0.964  1.00 68.92           C  
ATOM     35  HA  SER A   4       5.837   8.154   1.259  1.00 68.92           H  
ATOM     36  C   SER A   4       4.991   6.389   2.119  1.00 68.92           C  
ATOM     37  CB  SER A   4       3.793   8.071   0.687  1.00 68.92           C  
ATOM     38  HB2 SER A   4       3.438   8.525   1.612  1.00 68.92           H  
ATOM     39  HB3 SER A   4       3.058   7.341   0.347  1.00 68.92           H  
ATOM     40  O   SER A   4       4.386   5.325   1.962  1.00 68.92           O  
ATOM     41  OG  SER A   4       3.941   9.075  -0.294  1.00 68.92           O  
ATOM     42  HG  SER A   4       4.191   8.635  -1.110  1.00 68.92           H  
ATOM     43  N   SER A   5       5.534   6.746   3.285  1.00 68.98           N  
ATOM     44  H   SER A   5       6.093   7.587   3.317  1.00 68.98           H  
ATOM     45  CA  SER A   5       5.459   5.939   4.508  1.00 68.98           C  
ATOM     46  HA  SER A   5       5.788   4.927   4.272  1.00 68.98           H  
ATOM     47  C   SER A   5       4.034   5.863   5.063  1.00 68.98           C  
ATOM     48  CB  SER A   5       6.400   6.505   5.579  1.00 68.98           C  
ATOM     49  HB2 SER A   5       6.337   5.894   6.480  1.00 68.98           H  
ATOM     50  HB3 SER A   5       6.107   7.526   5.822  1.00 68.98           H  
ATOM     51  O   SER A   5       3.200   6.736   4.797  1.00 68.98           O  
ATOM     52  OG  SER A   5       7.729   6.491   5.100  1.00 68.98           O  
ATOM     53  HG  SER A   5       8.325   6.766   5.801  1.00 68.98           H  
ATOM     54  N   GLY A   6       3.764   4.837   5.877  1.00 71.24           N  
ATOM     55  H   GLY A   6       4.484   4.151   6.048  1.00 71.24           H  
ATOM     56  CA  GLY A   6       2.490   4.682   6.584  1.00 71.24           C  
ATOM     57  HA2 GLY A   6       2.564   3.872   7.309  1.00 71.24           H  
ATOM     58  HA3 GLY A   6       1.723   4.417   5.857  1.00 71.24           H  
ATOM     59  C   GLY A   6       2.075   5.959   7.329  1.00 71.24           C  
ATOM     60  O   GLY A   6       2.910   6.640   7.920  1.00 71.24           O  
ATOM     61  N   GLY A   7       0.793   6.314   7.253  1.00 69.55           N  
ATOM     62  H   GLY A   7       0.160   5.689   6.776  1.00 69.55           H  
ATOM     63  CA  GLY A   7       0.245   7.559   7.800  1.00 69.55           C  
ATOM     64  HA2 GLY A   7      -0.815   7.411   8.007  1.00 69.55           H  
ATOM     65  HA3 GLY A   7       0.743   7.788   8.742  1.00 69.55           H  
ATOM     66  C   GLY A   7       0.379   8.787   6.890  1.00 69.55           C  
ATOM     67  O   GLY A   7      -0.106   9.858   7.250  1.00 69.55           O  
ATOM     68  N   THR A   8       0.976   8.666   5.699  1.00 74.76           N  
ATOM     69  H   THR A   8       1.435   7.794   5.476  1.00 74.76           H  
ATOM     70  CA  THR A   8       1.026   9.764   4.713  1.00 74.76           C  
ATOM     71  HA  THR A   8       1.190  10.700   5.246  1.00 74.76           H  
ATOM     72  C   THR A   8      -0.281   9.867   3.936  1.00 74.76           C  
ATOM     73  CB  THR A   8       2.180   9.594   3.726  1.00 74.76           C  
ATOM     74  HB  THR A   8       2.013   8.691   3.138  1.00 74.76           H  
ATOM     75  O   THR A   8      -0.848   8.850   3.538  1.00 74.76           O  
ATOM     76  CG2 THR A   8       2.333  10.792   2.785  1.00 74.76           C  
ATOM     77 HG21 THR A   8       3.291  10.730   2.268  1.00 74.76           H  
ATOM     78 HG22 THR A   8       2.303  11.723   3.351  1.00 74.76           H  
ATOM     79 HG23 THR A   8       1.543  10.787   2.035  1.00 74.76           H  
ATOM     80  OG1 THR A   8       3.387   9.457   4.431  1.00 74.76           O  
ATOM     81  HG1 THR A   8       3.421   8.544   4.725  1.00 74.76           H  
ATOM     82  N   PHE A   9      -0.786  11.086   3.724  1.00 75.01           N  
ATOM     83  H   PHE A   9      -0.271  11.894   4.043  1.00 75.01           H  
ATOM     84  CA  PHE A   9      -2.022  11.301   2.971  1.00 75.01           C  
ATOM     85  HA  PHE A   9      -2.780  10.611   3.339  1.00 75.01           H  
ATOM     86  C   PHE A   9      -1.784  11.006   1.488  1.00 75.01           C  
ATOM     87  CB  PHE A   9      -2.549  12.723   3.193  1.00 75.01           C  
ATOM     88  HB2 PHE A   9      -1.842  13.441   2.779  1.00 75.01           H  
ATOM     89  HB3 PHE A   9      -2.617  12.910   4.265  1.00 75.01           H  
ATOM     90  O   PHE A   9      -1.025  11.702   0.818  1.00 75.01           O  
ATOM     91  CG  PHE A   9      -3.920  12.950   2.583  1.00 75.01           C  
ATOM     92  CD1 PHE A   9      -4.053  13.602   1.342  1.00 75.01           C  
ATOM     93  HD1 PHE A   9      -3.173  13.942   0.816  1.00 75.01           H  
ATOM     94  CD2 PHE A   9      -5.069  12.495   3.256  1.00 75.01           C  
ATOM     95  HD2 PHE A   9      -4.978  11.976   4.199  1.00 75.01           H  
ATOM     96  CE1 PHE A   9      -5.330  13.815   0.790  1.00 75.01           C  
ATOM     97  HE1 PHE A   9      -5.430  14.326  -0.157  1.00 75.01           H  
ATOM     98  CE2 PHE A   9      -6.344  12.708   2.705  1.00 75.01           C  
ATOM     99  HE2 PHE A   9      -7.220  12.359   3.232  1.00 75.01           H  
ATOM    100  CZ  PHE A   9      -6.476  13.372   1.474  1.00 75.01           C  
ATOM    101  HZ  PHE A   9      -7.458  13.539   1.055  1.00 75.01           H  
ATOM    102  N   CYS A  10      -2.437   9.966   0.985  1.00 76.59           N  
ATOM    103  H   CYS A  10      -3.068   9.467   1.595  1.00 76.59           H  
ATOM    104  CA  CYS A  10      -2.327   9.514  -0.401  1.00 76.59           C  
ATOM    105  HA  CYS A  10      -1.568  10.100  -0.919  1.00 76.59           H  
ATOM    106  C   CYS A  10      -3.639   9.752  -1.185  1.00 76.59           C  
ATOM    107  CB  CYS A  10      -1.810   8.073  -0.347  1.00 76.59           C  
ATOM    108  HB2 CYS A  10      -0.737   8.114  -0.159  1.00 76.59           H  
ATOM    109  HB3 CYS A  10      -2.268   7.549   0.492  1.00 76.59           H  
ATOM    110  O   CYS A  10      -3.677   9.682  -2.419  1.00 76.59           O  
ATOM    111  SG  CYS A  10      -2.087   7.093  -1.823  1.00 76.59           S  
ATOM    112  N   GLY A  11      -4.713  10.137  -0.488  1.00 72.82           N  
ATOM    113  H   GLY A  11      -4.655  10.146   0.520  1.00 72.82           H  
ATOM    114  CA  GLY A  11      -6.021  10.367  -1.082  1.00 72.82           C  
ATOM    115  HA2 GLY A  11      -5.939  11.099  -1.886  1.00 72.82           H  
ATOM    116  HA3 GLY A  11      -6.704  10.751  -0.324  1.00 72.82           H  
ATOM    117  C   GLY A  11      -6.585   9.057  -1.623  1.00 72.82           C  
ATOM    118  O   GLY A  11      -6.830   8.128  -0.871  1.00 72.82           O  
ATOM    119  N   ILE A  12      -6.795   8.970  -2.933  1.00 69.08           N  
ATOM    120  H   ILE A  12      -6.546   9.762  -3.508  1.00 69.08           H  
ATOM    121  CA  ILE A  12      -7.436   7.808  -3.580  1.00 69.08           C  
ATOM    122  HA  ILE A  12      -7.529   7.001  -2.852  1.00 69.08           H  
ATOM    123  C   ILE A  12      -6.535   7.251  -4.696  1.00 69.08           C  
ATOM    124  CB  ILE A  12      -8.876   8.183  -4.035  1.00 69.08           C  
ATOM    125  HB  ILE A  12      -8.794   8.931  -4.823  1.00 69.08           H  
ATOM    126  O   ILE A  12      -6.986   6.539  -5.584  1.00 69.08           O  
ATOM    127  CG1 ILE A  12      -9.718   8.790  -2.879  1.00 69.08           C  
ATOM    128 HG12 ILE A  12      -9.128   9.482  -2.278  1.00 69.08           H  
ATOM    129 HG13 ILE A  12     -10.058   7.994  -2.217  1.00 69.08           H  
ATOM    130  CG2 ILE A  12      -9.656   6.970  -4.590  1.00 69.08           C  
ATOM    131 HG21 ILE A  12      -9.484   6.094  -3.963  1.00 69.08           H  
ATOM    132 HG22 ILE A  12      -9.353   6.746  -5.613  1.00 69.08           H  
ATOM    133 HG23 ILE A  12     -10.729   7.158  -4.625  1.00 69.08           H  
ATOM    134  CD1 ILE A  12     -10.924   9.606  -3.364  1.00 69.08           C  
ATOM    135 HD11 ILE A  12     -11.639   8.982  -3.900  1.00 69.08           H  
ATOM    136 HD12 ILE A  12     -10.587  10.413  -4.014  1.00 69.08           H  
ATOM    137 HD13 ILE A  12     -11.429  10.040  -2.501  1.00 69.08           H  
ATOM    138  N   ARG A  13      -5.246   7.614  -4.714  1.00 62.60           N  
ATOM    139  H   ARG A  13      -4.874   8.112  -3.918  1.00 62.60           H  
ATOM    140  CA  ARG A  13      -4.321   7.171  -5.765  1.00 62.60           C  
ATOM    141  HA  ARG A  13      -4.894   6.825  -6.626  1.00 62.60           H  
ATOM    142  C   ARG A  13      -3.500   5.971  -5.286  1.00 62.60           C  
ATOM    143  CB  ARG A  13      -3.476   8.343  -6.277  1.00 62.60           C  
ATOM    144  HB2 ARG A  13      -2.614   7.940  -6.808  1.00 62.60           H  
ATOM    145  HB3 ARG A  13      -3.134   8.952  -5.441  1.00 62.60           H  
ATOM    146  O   ARG A  13      -2.459   6.182  -4.666  1.00 62.60           O  
ATOM    147  CG  ARG A  13      -4.298   9.195  -7.256  1.00 62.60           C  
ATOM    148  HG2 ARG A  13      -5.095   9.718  -6.726  1.00 62.60           H  
ATOM    149  HG3 ARG A  13      -4.756   8.535  -7.992  1.00 62.60           H  
ATOM    150  CD  ARG A  13      -3.432  10.195  -8.027  1.00 62.60           C  
ATOM    151  HD2 ARG A  13      -2.518   9.701  -8.356  1.00 62.60           H  
ATOM    152  HD3 ARG A  13      -3.993  10.498  -8.911  1.00 62.60           H  
ATOM    153  NE  ARG A  13      -3.106  11.395  -7.235  1.00 62.60           N  
ATOM    154  HE  ARG A  13      -3.315  11.360  -6.247  1.00 62.60           H  
ATOM    155  NH1 ARG A  13      -2.180  12.599  -8.956  1.00 62.60           N  
ATOM    156 HH11 ARG A  13      -1.751  13.444  -9.305  1.00 62.60           H  
ATOM    157 HH12 ARG A  13      -2.264  11.787  -9.551  1.00 62.60           H  
ATOM    158  NH2 ARG A  13      -2.410  13.546  -6.949  1.00 62.60           N  
ATOM    159 HH21 ARG A  13      -1.989  14.388  -7.316  1.00 62.60           H  
ATOM    160 HH22 ARG A  13      -2.667  13.497  -5.973  1.00 62.60           H  
ATOM    161  CZ  ARG A  13      -2.569  12.503  -7.713  1.00 62.60           C  
ATOM    162  N   PRO A  14      -3.930   4.724  -5.567  1.00 63.88           N  
ATOM    163  CA  PRO A  14      -3.126   3.549  -5.251  1.00 63.88           C  
ATOM    164  HA  PRO A  14      -2.947   3.484  -4.178  1.00 63.88           H  
ATOM    165  C   PRO A  14      -1.784   3.666  -5.984  1.00 63.88           C  
ATOM    166  CB  PRO A  14      -3.959   2.344  -5.702  1.00 63.88           C  
ATOM    167  HB2 PRO A  14      -3.336   1.517  -6.044  1.00 63.88           H  
ATOM    168  HB3 PRO A  14      -4.598   2.019  -4.881  1.00 63.88           H  
ATOM    169  O   PRO A  14      -1.755   3.896  -7.191  1.00 63.88           O  
ATOM    170  CG  PRO A  14      -4.825   2.904  -6.828  1.00 63.88           C  
ATOM    171  HG2 PRO A  14      -5.748   2.337  -6.951  1.00 63.88           H  
ATOM    172  HG3 PRO A  14      -4.258   2.925  -7.758  1.00 63.88           H  
ATOM    173  CD  PRO A  14      -5.095   4.326  -6.354  1.00 63.88           C  
ATOM    174  HD2 PRO A  14      -5.975   4.318  -5.711  1.00 63.88           H  
ATOM    175  HD3 PRO A  14      -5.261   4.960  -7.225  1.00 63.88           H  
ATOM    176  N   GLY A  15      -0.676   3.584  -5.247  1.00 63.78           N  
ATOM    177  H   GLY A  15      -0.771   3.348  -4.269  1.00 63.78           H  
ATOM    178  CA  GLY A  15       0.677   3.645  -5.813  1.00 63.78           C  
ATOM    179  HA2 GLY A  15       0.632   3.672  -6.902  1.00 63.78           H  
ATOM    180  HA3 GLY A  15       1.200   2.730  -5.536  1.00 63.78           H  
ATOM    181  C   GLY A  15       1.551   4.818  -5.364  1.00 63.78           C  
ATOM    182  O   GLY A  15       2.714   4.864  -5.750  1.00 63.78           O  
ATOM    183  N   LEU A  16       1.059   5.749  -4.533  1.00 70.28           N  
ATOM    184  H   LEU A  16       0.072   5.751  -4.320  1.00 70.28           H  
ATOM    185  CA  LEU A  16       1.961   6.702  -3.858  1.00 70.28           C  
ATOM    186  HA  LEU A  16       2.795   6.937  -4.520  1.00 70.28           H  
ATOM    187  C   LEU A  16       2.601   6.114  -2.596  1.00 70.28           C  
ATOM    188  CB  LEU A  16       1.255   8.024  -3.512  1.00 70.28           C  
ATOM    189  HB2 LEU A  16       1.839   8.508  -2.730  1.00 70.28           H  
ATOM    190  HB3 LEU A  16       0.266   7.829  -3.098  1.00 70.28           H  
ATOM    191  O   LEU A  16       3.627   6.615  -2.145  1.00 70.28           O  
ATOM    192  CG  LEU A  16       1.162   9.009  -4.689  1.00 70.28           C  
ATOM    193  HG  LEU A  16       2.072   8.963  -5.288  1.00 70.28           H  
ATOM    194  CD1 LEU A  16      -0.044   8.717  -5.579  1.00 70.28           C  
ATOM    195 HD11 LEU A  16      -0.944   8.704  -4.965  1.00 70.28           H  
ATOM    196 HD12 LEU A  16       0.077   7.742  -6.051  1.00 70.28           H  
ATOM    197 HD13 LEU A  16      -0.127   9.473  -6.359  1.00 70.28           H  
ATOM    198  CD2 LEU A  16       1.018  10.435  -4.155  1.00 70.28           C  
ATOM    199 HD21 LEU A  16       1.893  10.689  -3.556  1.00 70.28           H  
ATOM    200 HD22 LEU A  16       0.127  10.514  -3.533  1.00 70.28           H  
ATOM    201 HD23 LEU A  16       0.955  11.138  -4.987  1.00 70.28           H  
ATOM    202  N   CYS A  17       1.994   5.087  -2.009  1.00 72.10           N  
ATOM    203  H   CYS A  17       1.197   4.675  -2.474  1.00 72.10           H  
ATOM    204  CA  CYS A  17       2.422   4.483  -0.755  1.00 72.10           C  
ATOM    205  HA  CYS A  17       2.885   5.242  -0.124  1.00 72.10           H  
ATOM    206  C   CYS A  17       3.448   3.373  -0.990  1.00 72.10           C  
ATOM    207  CB  CYS A  17       1.176   3.967  -0.041  1.00 72.10           C  
ATOM    208  HB2 CYS A  17       1.457   3.485   0.896  1.00 72.10           H  
ATOM    209  HB3 CYS A  17       0.705   3.219  -0.678  1.00 72.10           H  
ATOM    210  O   CYS A  17       3.349   2.645  -1.973  1.00 72.10           O  
ATOM    211  SG  CYS A  17      -0.046   5.250   0.281  1.00 72.10           S  
ATOM    212  N   CYS A  18       4.413   3.221  -0.077  1.00 73.19           N  
ATOM    213  H   CYS A  18       4.475   3.872   0.693  1.00 73.19           H  
ATOM    214  CA  CYS A  18       5.312   2.056  -0.090  1.00 73.19           C  
ATOM    215  HA  CYS A  18       5.809   1.976  -1.057  1.00 73.19           H  
ATOM    216  C   CYS A  18       4.537   0.754   0.134  1.00 73.19           C  
ATOM    217  CB  CYS A  18       6.365   2.188   1.016  1.00 73.19           C  
ATOM    218  HB2 CYS A  18       5.858   2.138   1.980  1.00 73.19           H  
ATOM    219  HB3 CYS A  18       7.023   1.320   0.955  1.00 73.19           H  
ATOM    220  O   CYS A  18       4.923  -0.299  -0.358  1.00 73.19           O  
ATOM    221  SG  CYS A  18       7.406   3.665   1.025  1.00 73.19           S  
ATOM    222  N   SER A  19       3.446   0.846   0.892  1.00 66.57           N  
ATOM    223  H   SER A  19       3.230   1.740   1.311  1.00 66.57           H  
ATOM    224  CA  SER A  19       2.477  -0.222   1.084  1.00 66.57           C  
ATOM    225  HA  SER A  19       2.990  -1.184   1.063  1.00 66.57           H  
ATOM    226  C   SER A  19       1.454  -0.181  -0.051  1.00 66.57           C  
ATOM    227  CB  SER A  19       1.800  -0.057   2.449  1.00 66.57           C  
ATOM    228  HB2 SER A  19       1.109   0.784   2.399  1.00 66.57           H  
ATOM    229  HB3 SER A  19       1.236  -0.956   2.694  1.00 66.57           H  
ATOM    230  O   SER A  19       0.985   0.892  -0.423  1.00 66.57           O  
ATOM    231  OG  SER A  19       2.758   0.212   3.465  1.00 66.57           O  
ATOM    232  HG  SER A  19       3.179  -0.605   3.743  1.00 66.57           H  
ATOM    233  N   GLU A  20       1.067  -1.341  -0.578  1.00 67.32           N  
ATOM    234  H   GLU A  20       1.531  -2.189  -0.285  1.00 67.32           H  
ATOM    235  CA  GLU A  20       0.151  -1.460  -1.728  1.00 67.32           C  
ATOM    236  HA  GLU A  20       0.576  -0.927  -2.578  1.00 67.32           H  
ATOM    237  C   GLU A  20      -1.242  -0.849  -1.475  1.00 67.32           C  
ATOM    238  CB  GLU A  20       0.036  -2.947  -2.100  1.00 67.32           C  
ATOM    239  HB2 GLU A  20      -0.234  -3.513  -1.208  1.00 67.32           H  
ATOM    240  HB3 GLU A  20      -0.753  -3.077  -2.841  1.00 67.32           H  
ATOM    241  O   GLU A  20      -2.002  -0.598  -2.410  1.00 67.32           O  
ATOM    242  CG  GLU A  20       1.351  -3.486  -2.684  1.00 67.32           C  
ATOM    243  HG2 GLU A  20       1.500  -3.059  -3.676  1.00 67.32           H  
ATOM    244  HG3 GLU A  20       2.189  -3.171  -2.062  1.00 67.32           H  
ATOM    245  CD  GLU A  20       1.340  -5.015  -2.754  1.00 67.32           C  
ATOM    246  OE1 GLU A  20       0.928  -5.547  -3.809  1.00 67.32           O  
ATOM    247  OE2 GLU A  20       1.737  -5.625  -1.737  1.00 67.32           O  
ATOM    248  N   PHE A  21      -1.571  -0.547  -0.215  1.00 69.30           N  
ATOM    249  H   PHE A  21      -0.880  -0.714   0.502  1.00 69.30           H  
ATOM    250  CA  PHE A  21      -2.876  -0.049   0.188  1.00 69.30           C  
ATOM    251  HA  PHE A  21      -3.563  -0.179  -0.649  1.00 69.30           H  
ATOM    252  C   PHE A  21      -2.867   1.446   0.530  1.00 69.30           C  
ATOM    253  CB  PHE A  21      -3.422  -0.934   1.307  1.00 69.30           C  
ATOM    254  HB2 PHE A  21      -4.339  -0.485   1.688  1.00 69.30           H  
ATOM    255  HB3 PHE A  21      -2.698  -0.980   2.119  1.00 69.30           H  
ATOM    256  O   PHE A  21      -2.281   1.909   1.511  1.00 69.30           O  
ATOM    257  CG  PHE A  21      -3.740  -2.337   0.828  1.00 69.30           C  
ATOM    258  CD1 PHE A  21      -4.955  -2.590   0.162  1.00 69.30           C  
ATOM    259  HD1 PHE A  21      -5.670  -1.794   0.016  1.00 69.30           H  
ATOM    260  CD2 PHE A  21      -2.806  -3.376   0.997  1.00 69.30           C  
ATOM    261  HD2 PHE A  21      -1.863  -3.190   1.488  1.00 69.30           H  
ATOM    262  CE1 PHE A  21      -5.237  -3.878  -0.326  1.00 69.30           C  
ATOM    263  HE1 PHE A  21      -6.165  -4.073  -0.843  1.00 69.30           H  
ATOM    264  CE2 PHE A  21      -3.089  -4.663   0.508  1.00 69.30           C  
ATOM    265  HE2 PHE A  21      -2.366  -5.457   0.627  1.00 69.30           H  
ATOM    266  CZ  PHE A  21      -4.304  -4.915  -0.151  1.00 69.30           C  
ATOM    267  HZ  PHE A  21      -4.511  -5.904  -0.533  1.00 69.30           H  
ATOM    268  N   CYS A  22      -3.611   2.199  -0.278  1.00 73.45           N  
ATOM    269  H   CYS A  22      -4.043   1.741  -1.068  1.00 73.45           H  
ATOM    270  CA  CYS A  22      -3.938   3.604  -0.071  1.00 73.45           C  
ATOM    271  HA  CYS A  22      -3.524   3.959   0.873  1.00 73.45           H  
ATOM    272  C   CYS A  22      -5.461   3.747  -0.031  1.00 73.45           C  
ATOM    273  CB  CYS A  22      -3.311   4.410  -1.210  1.00 73.45           C  
ATOM    274  HB2 CYS A  22      -3.596   3.950  -2.156  1.00 73.45           H  
ATOM    275  HB3 CYS A  22      -2.226   4.345  -1.123  1.00 73.45           H  
ATOM    276  O   CYS A  22      -6.116   3.651  -1.066  1.00 73.45           O  
ATOM    277  SG  CYS A  22      -3.799   6.149  -1.296  1.00 73.45           S  
ATOM    278  N   PHE A  23      -6.021   3.945   1.166  1.00 73.83           N  
ATOM    279  H   PHE A  23      -5.423   3.947   1.979  1.00 73.83           H  
ATOM    280  CA  PHE A  23      -7.476   4.082   1.360  1.00 73.83           C  
ATOM    281  HA  PHE A  23      -7.980   3.821   0.430  1.00 73.83           H  
ATOM    282  C   PHE A  23      -7.916   5.526   1.672  1.00 73.83           C  
ATOM    283  CB  PHE A  23      -7.946   3.074   2.428  1.00 73.83           C  
ATOM    284  HB2 PHE A  23      -7.142   2.375   2.656  1.00 73.83           H  
ATOM    285  HB3 PHE A  23      -8.172   3.602   3.354  1.00 73.83           H  
ATOM    286  O   PHE A  23      -9.107   5.807   1.672  1.00 73.83           O  
ATOM    287  CG  PHE A  23      -9.156   2.261   2.004  1.00 73.83           C  
ATOM    288  CD1 PHE A  23     -10.458   2.710   2.294  1.00 73.83           C  
ATOM    289  HD1 PHE A  23     -10.602   3.646   2.813  1.00 73.83           H  
ATOM    290  CD2 PHE A  23      -8.976   1.052   1.303  1.00 73.83           C  
ATOM    291  HD2 PHE A  23      -7.981   0.706   1.069  1.00 73.83           H  
ATOM    292  CE1 PHE A  23     -11.573   1.948   1.897  1.00 73.83           C  
ATOM    293  HE1 PHE A  23     -12.571   2.295   2.122  1.00 73.83           H  
ATOM    294  CE2 PHE A  23     -10.091   0.292   0.904  1.00 73.83           C  
ATOM    295  HE2 PHE A  23      -9.948  -0.636   0.370  1.00 73.83           H  
ATOM    296  CZ  PHE A  23     -11.389   0.738   1.204  1.00 73.83           C  
ATOM    297  HZ  PHE A  23     -12.245   0.153   0.900  1.00 73.83           H  
ATOM    298  N   LEU A  24      -6.947   6.402   1.982  1.00 78.79           N  
ATOM    299  H   LEU A  24      -6.017   6.015   1.913  1.00 78.79           H  
ATOM    300  CA  LEU A  24      -6.996   7.863   2.229  1.00 78.79           C  
ATOM    301  HA  LEU A  24      -7.192   8.417   1.310  1.00 78.79           H  
ATOM    302  C   LEU A  24      -5.615   8.292   2.742  1.00 78.79           C  
ATOM    303  CB  LEU A  24      -8.084   8.228   3.255  1.00 78.79           C  
ATOM    304  HB2 LEU A  24      -7.729   9.019   3.916  1.00 78.79           H  
ATOM    305  HB3 LEU A  24      -8.300   7.358   3.875  1.00 78.79           H  
ATOM    306  O   LEU A  24      -4.986   9.238   2.260  1.00 78.79           O  
ATOM    307  CG  LEU A  24      -9.372   8.716   2.557  1.00 78.79           C  
ATOM    308  HG  LEU A  24      -9.549   8.168   1.631  1.00 78.79           H  
ATOM    309  CD1 LEU A  24     -10.573   8.508   3.477  1.00 78.79           C  
ATOM    310 HD11 LEU A  24     -11.480   8.847   2.978  1.00 78.79           H  
ATOM    311 HD12 LEU A  24     -10.437   9.060   4.407  1.00 78.79           H  
ATOM    312 HD13 LEU A  24     -10.678   7.445   3.695  1.00 78.79           H  
ATOM    313  CD2 LEU A  24      -9.283  10.198   2.185  1.00 78.79           C  
ATOM    314 HD21 LEU A  24      -9.177  10.801   3.087  1.00 78.79           H  
ATOM    315 HD22 LEU A  24      -8.425  10.364   1.533  1.00 78.79           H  
ATOM    316 HD23 LEU A  24     -10.190  10.494   1.658  1.00 78.79           H  
ATOM    317  N   TRP A  25      -5.111   7.484   3.666  1.00 75.08           N  
ATOM    318  H   TRP A  25      -5.704   6.733   3.989  1.00 75.08           H  
ATOM    319  CA  TRP A  25      -3.724   7.440   4.090  1.00 75.08           C  
ATOM    320  HA  TRP A  25      -3.178   8.258   3.622  1.00 75.08           H  
ATOM    321  C   TRP A  25      -3.076   6.136   3.634  1.00 75.08           C  
ATOM    322  CB  TRP A  25      -3.653   7.634   5.607  1.00 75.08           C  
ATOM    323  HB2 TRP A  25      -2.659   7.349   5.950  1.00 75.08           H  
ATOM    324  HB3 TRP A  25      -4.370   6.975   6.098  1.00 75.08           H  
ATOM    325  O   TRP A  25      -3.759   5.133   3.405  1.00 75.08           O  
ATOM    326  CG  TRP A  25      -3.895   9.047   6.034  1.00 75.08           C  
ATOM    327  CD1 TRP A  25      -2.951  10.007   6.043  1.00 75.08           C  
ATOM    328  HD1 TRP A  25      -1.918   9.838   5.777  1.00 75.08           H  
ATOM    329  CD2 TRP A  25      -5.104   9.696   6.530  1.00 75.08           C  
ATOM    330  CE2 TRP A  25      -4.799  11.065   6.805  1.00 75.08           C  
ATOM    331  CE3 TRP A  25      -6.420   9.267   6.799  1.00 75.08           C  
ATOM    332  HE3 TRP A  25      -6.687   8.236   6.620  1.00 75.08           H  
ATOM    333  NE1 TRP A  25      -3.470  11.199   6.487  1.00 75.08           N  
ATOM    334  HE1 TRP A  25      -2.907  12.020   6.657  1.00 75.08           H  
ATOM    335  CH2 TRP A  25      -7.045  11.505   7.566  1.00 75.08           C  
ATOM    336  HH2 TRP A  25      -7.789  12.179   7.964  1.00 75.08           H  
ATOM    337  CZ2 TRP A  25      -5.745  11.966   7.308  1.00 75.08           C  
ATOM    338  HZ2 TRP A  25      -5.474  12.992   7.507  1.00 75.08           H  
ATOM    339  CZ3 TRP A  25      -7.378  10.162   7.315  1.00 75.08           C  
ATOM    340  HZ3 TRP A  25      -8.379   9.813   7.523  1.00 75.08           H  
ATOM    341  N   CYS A  26      -1.755   6.162   3.505  1.00 80.86           N  
ATOM    342  H   CYS A  26      -1.275   7.042   3.625  1.00 80.86           H  
ATOM    343  CA  CYS A  26      -0.951   4.962   3.364  1.00 80.86           C  
ATOM    344  HA  CYS A  26      -1.295   4.384   2.507  1.00 80.86           H  
ATOM    345  C   CYS A  26      -1.120   4.114   4.617  1.00 80.86           C  
ATOM    346  CB  CYS A  26       0.515   5.361   3.169  1.00 80.86           C  
ATOM    347  HB2 CYS A  26       1.116   4.455   3.088  1.00 80.86           H  
ATOM    348  HB3 CYS A  26       0.858   5.913   4.044  1.00 80.86           H  
ATOM    349  O   CYS A  26      -0.722   4.535   5.705  1.00 80.86           O  
ATOM    350  SG  CYS A  26       0.814   6.372   1.708  1.00 80.86           S  
ATOM    351  N   ILE A  27      -1.714   2.937   4.470  1.00 73.11           N  
ATOM    352  H   ILE A  27      -1.986   2.631   3.547  1.00 73.11           H  
ATOM    353  CA  ILE A  27      -1.818   1.975   5.560  1.00 73.11           C  
ATOM    354  HA  ILE A  27      -1.579   2.468   6.503  1.00 73.11           H  
ATOM    355  C   ILE A  27      -0.747   0.917   5.339  1.00 73.11           C  
ATOM    356  CB  ILE A  27      -3.253   1.425   5.723  1.00 73.11           C  
ATOM    357  HB  ILE A  27      -3.225   0.680   6.518  1.00 73.11           H  
ATOM    358  O   ILE A  27      -0.676   0.301   4.279  1.00 73.11           O  
ATOM    359  CG1 ILE A  27      -3.803   0.744   4.450  1.00 73.11           C  
ATOM    360 HG12 ILE A  27      -3.112  -0.042   4.146  1.00 73.11           H  
ATOM    361 HG13 ILE A  27      -3.884   1.472   3.643  1.00 73.11           H  
ATOM    362  CG2 ILE A  27      -4.173   2.571   6.187  1.00 73.11           C  
ATOM    363 HG21 ILE A  27      -4.319   3.290   5.381  1.00 73.11           H  
ATOM    364 HG22 ILE A  27      -3.733   3.080   7.045  1.00 73.11           H  
ATOM    365 HG23 ILE A  27      -5.141   2.174   6.494  1.00 73.11           H  
ATOM    366  CD1 ILE A  27      -5.166   0.073   4.645  1.00 73.11           C  
ATOM    367 HD11 ILE A  27      -5.940   0.821   4.819  1.00 73.11           H  
ATOM    368 HD12 ILE A  27      -5.124  -0.615   5.490  1.00 73.11           H  
ATOM    369 HD13 ILE A  27      -5.429  -0.490   3.749  1.00 73.11           H  
ATOM    370  N   THR A  28       0.122   0.738   6.329  1.00 68.68           N  
ATOM    371  H   THR A  28      -0.012   1.238   7.196  1.00 68.68           H  
ATOM    372  CA  THR A  28       1.014  -0.416   6.344  1.00 68.68           C  
ATOM    373  HA  THR A  28       1.150  -0.776   5.325  1.00 68.68           H  
ATOM    374  C   THR A  28       0.290  -1.505   7.122  1.00 68.68           C  
ATOM    375  CB  THR A  28       2.420  -0.045   6.849  1.00 68.68           C  
ATOM    376  HB  THR A  28       2.672   0.926   6.422  1.00 68.68           H  
ATOM    377  O   THR A  28      -0.077  -1.293   8.277  1.00 68.68           O  
ATOM    378  CG2 THR A  28       2.602   0.056   8.361  1.00 68.68           C  
ATOM    379 HG21 THR A  28       2.348  -0.889   8.841  1.00 68.68           H  
ATOM    380 HG22 THR A  28       3.637   0.308   8.591  1.00 68.68           H  
ATOM    381 HG23 THR A  28       1.950   0.834   8.757  1.00 68.68           H  
ATOM    382  OG1 THR A  28       3.364  -0.958   6.347  1.00 68.68           O  
ATOM    383  HG1 THR A  28       3.371  -1.735   6.910  1.00 68.68           H  
ATOM    384  N   PHE A  29       0.021  -2.643   6.485  1.00 64.38           N  
ATOM    385  H   PHE A  29       0.310  -2.759   5.524  1.00 64.38           H  
ATOM    386  CA  PHE A  29      -0.339  -3.847   7.224  1.00 64.38           C  
ATOM    387  HA  PHE A  29      -1.058  -3.617   8.010  1.00 64.38           H  
ATOM    388  C   PHE A  29       0.954  -4.324   7.885  1.00 64.38           C  
ATOM    389  CB  PHE A  29      -0.974  -4.897   6.296  1.00 64.38           C  
ATOM    390  HB2 PHE A  29      -0.894  -5.870   6.781  1.00 64.38           H  
ATOM    391  HB3 PHE A  29      -0.409  -4.960   5.366  1.00 64.38           H  
ATOM    392  O   PHE A  29       1.813  -4.910   7.234  1.00 64.38           O  
ATOM    393  CG  PHE A  29      -2.442  -4.649   5.987  1.00 64.38           C  
ATOM    394  CD1 PHE A  29      -3.435  -5.270   6.770  1.00 64.38           C  
ATOM    395  HD1 PHE A  29      -3.150  -5.917   7.586  1.00 64.38           H  
ATOM    396  CD2 PHE A  29      -2.822  -3.815   4.918  1.00 64.38           C  
ATOM    397  HD2 PHE A  29      -2.067  -3.345   4.305  1.00 64.38           H  
ATOM    398  CE1 PHE A  29      -4.796  -5.061   6.485  1.00 64.38           C  
ATOM    399  HE1 PHE A  29      -5.550  -5.549   7.086  1.00 64.38           H  
ATOM    400  CE2 PHE A  29      -4.184  -3.608   4.630  1.00 64.38           C  
ATOM    401  HE2 PHE A  29      -4.470  -2.987   3.794  1.00 64.38           H  
ATOM    402  CZ  PHE A  29      -5.172  -4.231   5.414  1.00 64.38           C  
ATOM    403  HZ  PHE A  29      -6.217  -4.082   5.187  1.00 64.38           H  
ATOM    404  N   ILE A  30       1.153  -3.942   9.144  1.00 62.73           N  
ATOM    405  H   ILE A  30       0.421  -3.408   9.590  1.00 62.73           H  
ATOM    406  CA  ILE A  30       2.008  -4.727  10.031  1.00 62.73           C  
ATOM    407  HA  ILE A  30       2.889  -5.094   9.505  1.00 62.73           H  
ATOM    408  C   ILE A  30       1.135  -5.925  10.400  1.00 62.73           C  
ATOM    409  CB  ILE A  30       2.468  -3.879  11.241  1.00 62.73           C  
ATOM    410  HB  ILE A  30       1.606  -3.340  11.634  1.00 62.73           H  
ATOM    411  O   ILE A  30       0.134  -5.743  11.092  1.00 62.73           O  
ATOM    412  CG1 ILE A  30       3.549  -2.866  10.799  1.00 62.73           C  
ATOM    413 HG12 ILE A  30       4.519  -3.363  10.768  1.00 62.73           H  
ATOM    414 HG13 ILE A  30       3.341  -2.524   9.786  1.00 62.73           H  
ATOM    415  CG2 ILE A  30       3.049  -4.753  12.364  1.00 62.73           C  
ATOM    416 HG21 ILE A  30       3.851  -5.383  11.980  1.00 62.73           H  
ATOM    417 HG22 ILE A  30       3.424  -4.143  13.186  1.00 62.73           H  
ATOM    418 HG23 ILE A  30       2.279  -5.413  12.763  1.00 62.73           H  
ATOM    419  CD1 ILE A  30       3.642  -1.638  11.715  1.00 62.73           C  
ATOM    420 HD11 ILE A  30       2.682  -1.122  11.734  1.00 62.73           H  
ATOM    421 HD12 ILE A  30       4.404  -0.961  11.328  1.00 62.73           H  
ATOM    422 HD13 ILE A  30       3.911  -1.935  12.728  1.00 62.73           H  
ATOM    423  N   ASP A  31       1.444  -7.081   9.816  1.00 51.75           N  
ATOM    424  H   ASP A  31       2.276  -7.117   9.245  1.00 51.75           H  
ATOM    425  CA  ASP A  31       1.025  -8.374  10.368  1.00 51.75           C  
ATOM    426  HA  ASP A  31      -0.053  -8.380  10.527  1.00 51.75           H  
ATOM    427  C   ASP A  31       1.682  -8.578  11.743  1.00 51.75           C  
ATOM    428  CB  ASP A  31       1.377  -9.495   9.366  1.00 51.75           C  
ATOM    429  HB2 ASP A  31       0.955  -9.231   8.396  1.00 51.75           H  
ATOM    430  HB3 ASP A  31       2.459  -9.533   9.245  1.00 51.75           H  
ATOM    431  O   ASP A  31       2.873  -8.194  11.883  1.00 51.75           O  
ATOM    432  CG  ASP A  31       0.850 -10.894   9.753  1.00 51.75           C  
ATOM    433  OD1 ASP A  31       1.689 -11.788  10.022  1.00 51.75           O  
ATOM    434  OD2 ASP A  31      -0.381 -11.109   9.626  1.00 51.75           O  
ATOM    435  OXT ASP A  31       0.948  -9.003  12.659  1.00 51.75           O  
TER     436      ASP A  31                                                       
END   
