# Supplementary material for: δ‐Conotoxin Structure Prediction and Analysis through Large‐Scale Comparative and Deep Learning Modeling Approaches
Source: Adv Sci (Weinh). 2024 Jul 21;11(35):2404786. doi: 10.1002/advs.202404786 (PMC11425241; doi:10.1002/advs.202404786)
Supplement: Supplementary file 2 — Supporting Information [file ADVS-11-2404786-s001.gz › Data/Alphafold_results/SmVIA/ranked_1.pdb]

ATOM      1  N   ASP A   1       6.787 -13.508  -1.134  1.00 47.54           N  
ATOM      2  H   ASP A   1       7.334 -13.251  -1.943  1.00 47.54           H  
ATOM      3  H2  ASP A   1       6.329 -14.396  -1.284  1.00 47.54           H  
ATOM      4  H3  ASP A   1       7.369 -13.580  -0.312  1.00 47.54           H  
ATOM      5  CA  ASP A   1       5.719 -12.527  -0.876  1.00 47.54           C  
ATOM      6  HA  ASP A   1       5.091 -12.425  -1.762  1.00 47.54           H  
ATOM      7  C   ASP A   1       6.302 -11.166  -0.559  1.00 47.54           C  
ATOM      8  CB  ASP A   1       4.826 -13.050   0.247  1.00 47.54           C  
ATOM      9  HB2 ASP A   1       4.236 -12.229   0.655  1.00 47.54           H  
ATOM     10  HB3 ASP A   1       5.426 -13.490   1.044  1.00 47.54           H  
ATOM     11  O   ASP A   1       6.685 -10.912   0.573  1.00 47.54           O  
ATOM     12  CG  ASP A   1       3.899 -14.086  -0.361  1.00 47.54           C  
ATOM     13  OD1 ASP A   1       2.682 -13.856  -0.315  1.00 47.54           O  
ATOM     14  OD2 ASP A   1       4.473 -14.999  -0.999  1.00 47.54           O  
ATOM     15  N   GLY A   2       6.483 -10.332  -1.584  1.00 66.31           N  
ATOM     16  H   GLY A   2       6.064 -10.544  -2.478  1.00 66.31           H  
ATOM     17  CA  GLY A   2       7.011  -8.978  -1.428  1.00 66.31           C  
ATOM     18  HA2 GLY A   2       7.607  -8.891  -0.520  1.00 66.31           H  
ATOM     19  HA3 GLY A   2       7.642  -8.724  -2.280  1.00 66.31           H  
ATOM     20  C   GLY A   2       5.855  -7.993  -1.385  1.00 66.31           C  
ATOM     21  O   GLY A   2       5.104  -7.892  -2.352  1.00 66.31           O  
ATOM     22  N   CYS A   3       5.696  -7.299  -0.267  1.00 72.84           N  
ATOM     23  H   CYS A   3       6.344  -7.426   0.497  1.00 72.84           H  
ATOM     24  CA  CYS A   3       4.740  -6.212  -0.167  1.00 72.84           C  
ATOM     25  HA  CYS A   3       3.815  -6.514  -0.658  1.00 72.84           H  
ATOM     26  C   CYS A   3       5.275  -4.970  -0.911  1.00 72.84           C  
ATOM     27  CB  CYS A   3       4.420  -6.014   1.314  1.00 72.84           C  
ATOM     28  HB2 CYS A   3       3.612  -5.287   1.397  1.00 72.84           H  
ATOM     29  HB3 CYS A   3       4.035  -6.957   1.703  1.00 72.84           H  
ATOM     30  O   CYS A   3       6.484  -4.763  -1.019  1.00 72.84           O  
ATOM     31  SG  CYS A   3       5.813  -5.518   2.362  1.00 72.84           S  
ATOM     32  N   SER A   4       4.381  -4.162  -1.477  1.00 72.61           N  
ATOM     33  H   SER A   4       3.402  -4.397  -1.393  1.00 72.61           H  
ATOM     34  CA  SER A   4       4.742  -2.987  -2.274  1.00 72.61           C  
ATOM     35  HA  SER A   4       5.656  -3.206  -2.826  1.00 72.61           H  
ATOM     36  C   SER A   4       5.006  -1.765  -1.394  1.00 72.61           C  
ATOM     37  CB  SER A   4       3.656  -2.680  -3.304  1.00 72.61           C  
ATOM     38  HB2 SER A   4       3.871  -1.712  -3.757  1.00 72.61           H  
ATOM     39  HB3 SER A   4       2.679  -2.634  -2.822  1.00 72.61           H  
ATOM     40  O   SER A   4       4.213  -1.447  -0.502  1.00 72.61           O  
ATOM     41  OG  SER A   4       3.649  -3.660  -4.320  1.00 72.61           O  
ATOM     42  HG  SER A   4       3.422  -4.500  -3.914  1.00 72.61           H  
ATOM     43  N   SER A   5       6.111  -1.068  -1.670  1.00 71.35           N  
ATOM     44  H   SER A   5       6.753  -1.444  -2.352  1.00 71.35           H  
ATOM     45  CA  SER A   5       6.522   0.161  -0.979  1.00 71.35           C  
ATOM     46  HA  SER A   5       6.493  -0.022   0.095  1.00 71.35           H  
ATOM     47  C   SER A   5       5.597   1.341  -1.295  1.00 71.35           C  
ATOM     48  CB  SER A   5       7.962   0.525  -1.363  1.00 71.35           C  
ATOM     49  HB2 SER A   5       8.011   0.740  -2.430  1.00 71.35           H  
ATOM     50  HB3 SER A   5       8.274   1.410  -0.809  1.00 71.35           H  
ATOM     51  O   SER A   5       4.956   1.378  -2.351  1.00 71.35           O  
ATOM     52  OG  SER A   5       8.831  -0.548  -1.057  1.00 71.35           O  
ATOM     53  HG  SER A   5       9.738  -0.281  -1.227  1.00 71.35           H  
ATOM     54  N   GLY A   6       5.560   2.336  -0.402  1.00 74.86           N  
ATOM     55  H   GLY A   6       6.104   2.246   0.445  1.00 74.86           H  
ATOM     56  CA  GLY A   6       4.796   3.573  -0.593  1.00 74.86           C  
ATOM     57  HA2 GLY A   6       3.735   3.338  -0.507  1.00 74.86           H  
ATOM     58  HA3 GLY A   6       5.047   4.287   0.191  1.00 74.86           H  
ATOM     59  C   GLY A   6       5.065   4.237  -1.952  1.00 74.86           C  
ATOM     60  O   GLY A   6       6.202   4.276  -2.414  1.00 74.86           O  
ATOM     61  N   GLY A   7       4.011   4.715  -2.614  1.00 72.79           N  
ATOM     62  H   GLY A   7       3.114   4.689  -2.149  1.00 72.79           H  
ATOM     63  CA  GLY A   7       4.053   5.255  -3.978  1.00 72.79           C  
ATOM     64  HA2 GLY A   7       5.003   5.766  -4.135  1.00 72.79           H  
ATOM     65  HA3 GLY A   7       3.253   5.986  -4.091  1.00 72.79           H  
ATOM     66  C   GLY A   7       3.895   4.212  -5.094  1.00 72.79           C  
ATOM     67  O   GLY A   7       3.755   4.584  -6.257  1.00 72.79           O  
ATOM     68  N   THR A   8       3.859   2.913  -4.777  1.00 77.33           N  
ATOM     69  H   THR A   8       4.041   2.642  -3.821  1.00 77.33           H  
ATOM     70  CA  THR A   8       3.604   1.855  -5.775  1.00 77.33           C  
ATOM     71  HA  THR A   8       4.153   2.100  -6.684  1.00 77.33           H  
ATOM     72  C   THR A   8       2.122   1.758  -6.107  1.00 77.33           C  
ATOM     73  CB  THR A   8       4.092   0.489  -5.300  1.00 77.33           C  
ATOM     74  HB  THR A   8       3.521   0.200  -4.418  1.00 77.33           H  
ATOM     75  O   THR A   8       1.277   1.827  -5.214  1.00 77.33           O  
ATOM     76  CG2 THR A   8       3.952  -0.590  -6.376  1.00 77.33           C  
ATOM     77 HG21 THR A   8       4.462  -1.496  -6.050  1.00 77.33           H  
ATOM     78 HG22 THR A   8       4.405  -0.252  -7.308  1.00 77.33           H  
ATOM     79 HG23 THR A   8       2.902  -0.834  -6.539  1.00 77.33           H  
ATOM     80  OG1 THR A   8       5.451   0.570  -4.959  1.00 77.33           O  
ATOM     81  HG1 THR A   8       5.479   0.946  -4.076  1.00 77.33           H  
ATOM     82  N   PHE A   9       1.780   1.643  -7.394  1.00 77.38           N  
ATOM     83  H   PHE A   9       2.503   1.554  -8.093  1.00 77.38           H  
ATOM     84  CA  PHE A   9       0.382   1.562  -7.820  1.00 77.38           C  
ATOM     85  HA  PHE A   9      -0.191   2.335  -7.308  1.00 77.38           H  
ATOM     86  C   PHE A   9      -0.188   0.207  -7.414  1.00 77.38           C  
ATOM     87  CB  PHE A   9       0.253   1.819  -9.325  1.00 77.38           C  
ATOM     88  HB2 PHE A   9       0.848   2.695  -9.585  1.00 77.38           H  
ATOM     89  HB3 PHE A   9       0.663   0.972  -9.876  1.00 77.38           H  
ATOM     90  O   PHE A   9       0.303  -0.833  -7.846  1.00 77.38           O  
ATOM     91  CG  PHE A   9      -1.176   2.072  -9.770  1.00 77.38           C  
ATOM     92  CD1 PHE A   9      -1.976   1.019 -10.254  1.00 77.38           C  
ATOM     93  HD1 PHE A   9      -1.574   0.018 -10.307  1.00 77.38           H  
ATOM     94  CD2 PHE A   9      -1.712   3.371  -9.699  1.00 77.38           C  
ATOM     95  HD2 PHE A   9      -1.117   4.188  -9.317  1.00 77.38           H  
ATOM     96  CE1 PHE A   9      -3.295   1.271 -10.675  1.00 77.38           C  
ATOM     97  HE1 PHE A   9      -3.902   0.463 -11.055  1.00 77.38           H  
ATOM     98  CE2 PHE A   9      -3.026   3.624 -10.123  1.00 77.38           C  
ATOM     99  HE2 PHE A   9      -3.419   4.629 -10.074  1.00 77.38           H  
ATOM    100  CZ  PHE A   9      -3.820   2.574 -10.613  1.00 77.38           C  
ATOM    101  HZ  PHE A   9      -4.829   2.771 -10.944  1.00 77.38           H  
ATOM    102  N   CYS A  10      -1.214   0.224  -6.574  1.00 80.24           N  
ATOM    103  H   CYS A  10      -1.571   1.120  -6.275  1.00 80.24           H  
ATOM    104  CA  CYS A  10      -1.858  -0.985  -6.069  1.00 80.24           C  
ATOM    105  HA  CYS A  10      -1.435  -1.856  -6.570  1.00 80.24           H  
ATOM    106  C   CYS A  10      -3.363  -1.036  -6.429  1.00 80.24           C  
ATOM    107  CB  CYS A  10      -1.478  -1.124  -4.589  1.00 80.24           C  
ATOM    108  HB2 CYS A  10      -1.218  -0.147  -4.180  1.00 80.24           H  
ATOM    109  HB3 CYS A  10      -0.589  -1.751  -4.523  1.00 80.24           H  
ATOM    110  O   CYS A  10      -4.013  -2.080  -6.329  1.00 80.24           O  
ATOM    111  SG  CYS A  10      -2.757  -1.830  -3.557  1.00 80.24           S  
ATOM    112  N   GLY A  11      -3.917   0.048  -6.981  1.00 77.95           N  
ATOM    113  H   GLY A  11      -3.370   0.896  -7.026  1.00 77.95           H  
ATOM    114  CA  GLY A  11      -5.300   0.106  -7.448  1.00 77.95           C  
ATOM    115  HA2 GLY A  11      -5.429   0.991  -8.071  1.00 77.95           H  
ATOM    116  HA3 GLY A  11      -5.508  -0.774  -8.057  1.00 77.95           H  
ATOM    117  C   GLY A  11      -6.307   0.178  -6.296  1.00 77.95           C  
ATOM    118  O   GLY A  11      -6.105   0.908  -5.332  1.00 77.95           O  
ATOM    119  N   ILE A  12      -7.426  -0.544  -6.423  1.00 72.35           N  
ATOM    120  H   ILE A  12      -7.526  -1.109  -7.254  1.00 72.35           H  
ATOM    121  CA  ILE A  12      -8.548  -0.530  -5.456  1.00 72.35           C  
ATOM    122  HA  ILE A  12      -8.443   0.345  -4.814  1.00 72.35           H  
ATOM    123  C   ILE A  12      -8.488  -1.743  -4.502  1.00 72.35           C  
ATOM    124  CB  ILE A  12      -9.905  -0.378  -6.210  1.00 72.35           C  
ATOM    125  HB  ILE A  12     -10.008  -1.225  -6.888  1.00 72.35           H  
ATOM    126  O   ILE A  12      -9.348  -1.905  -3.642  1.00 72.35           O  
ATOM    127  CG1 ILE A  12      -9.916   0.923  -7.055  1.00 72.35           C  
ATOM    128 HG12 ILE A  12      -9.946   1.788  -6.392  1.00 72.35           H  
ATOM    129 HG13 ILE A  12      -9.000   0.992  -7.641  1.00 72.35           H  
ATOM    130  CG2 ILE A  12     -11.135  -0.364  -5.275  1.00 72.35           C  
ATOM    131 HG21 ILE A  12     -11.322  -1.359  -4.870  1.00 72.35           H  
ATOM    132 HG22 ILE A  12     -12.044  -0.083  -5.806  1.00 72.35           H  
ATOM    133 HG23 ILE A  12     -10.975   0.335  -4.455  1.00 72.35           H  
ATOM    134  CD1 ILE A  12     -11.072   1.019  -8.062  1.00 72.35           C  
ATOM    135 HD11 ILE A  12     -11.130   0.107  -8.655  1.00 72.35           H  
ATOM    136 HD12 ILE A  12     -12.021   1.191  -7.555  1.00 72.35           H  
ATOM    137 HD13 ILE A  12     -10.892   1.862  -8.730  1.00 72.35           H  
ATOM    138  N   ARG A  13      -7.489  -2.629  -4.628  1.00 61.28           N  
ATOM    139  H   ARG A  13      -6.709  -2.397  -5.226  1.00 61.28           H  
ATOM    140  CA  ARG A  13      -7.376  -3.807  -3.756  1.00 61.28           C  
ATOM    141  HA  ARG A  13      -8.360  -4.043  -3.351  1.00 61.28           H  
ATOM    142  C   ARG A  13      -6.449  -3.516  -2.572  1.00 61.28           C  
ATOM    143  CB  ARG A  13      -6.930  -5.051  -4.531  1.00 61.28           C  
ATOM    144  HB2 ARG A  13      -6.023  -4.835  -5.095  1.00 61.28           H  
ATOM    145  HB3 ARG A  13      -6.708  -5.837  -3.809  1.00 61.28           H  
ATOM    146  O   ARG A  13      -5.235  -3.520  -2.769  1.00 61.28           O  
ATOM    147  CG  ARG A  13      -8.033  -5.546  -5.473  1.00 61.28           C  
ATOM    148  HG2 ARG A  13      -8.117  -4.857  -6.314  1.00 61.28           H  
ATOM    149  HG3 ARG A  13      -8.988  -5.585  -4.948  1.00 61.28           H  
ATOM    150  CD  ARG A  13      -7.692  -6.949  -5.981  1.00 61.28           C  
ATOM    151  HD2 ARG A  13      -7.791  -7.646  -5.149  1.00 61.28           H  
ATOM    152  HD3 ARG A  13      -6.656  -6.959  -6.319  1.00 61.28           H  
ATOM    153  NE  ARG A  13      -8.563  -7.336  -7.107  1.00 61.28           N  
ATOM    154  HE  ARG A  13      -8.874  -6.585  -7.706  1.00 61.28           H  
ATOM    155  NH1 ARG A  13      -8.624  -9.603  -6.723  1.00 61.28           N  
ATOM    156 HH11 ARG A  13      -8.068  -9.469  -5.891  1.00 61.28           H  
ATOM    157 HH12 ARG A  13      -8.928 -10.531  -6.982  1.00 61.28           H  
ATOM    158  NH2 ARG A  13      -9.641  -8.754  -8.520  1.00 61.28           N  
ATOM    159 HH21 ARG A  13      -9.925  -9.690  -8.773  1.00 61.28           H  
ATOM    160 HH22 ARG A  13      -9.895  -7.974  -9.109  1.00 61.28           H  
ATOM    161  CZ  ARG A  13      -8.937  -8.559  -7.440  1.00 61.28           C  
ATOM    162  N   PRO A  14      -6.975  -3.309  -1.351  1.00 61.14           N  
ATOM    163  CA  PRO A  14      -6.134  -3.261  -0.162  1.00 61.14           C  
ATOM    164  HA  PRO A  14      -5.352  -2.509  -0.267  1.00 61.14           H  
ATOM    165  C   PRO A  14      -5.475  -4.633   0.028  1.00 61.14           C  
ATOM    166  CB  PRO A  14      -7.068  -2.853   0.980  1.00 61.14           C  
ATOM    167  HB2 PRO A  14      -7.114  -1.766   1.038  1.00 61.14           H  
ATOM    168  HB3 PRO A  14      -6.752  -3.268   1.938  1.00 61.14           H  
ATOM    169  O   PRO A  14      -6.146  -5.659  -0.066  1.00 61.14           O  
ATOM    170  CG  PRO A  14      -8.427  -3.397   0.543  1.00 61.14           C  
ATOM    171  HG2 PRO A  14      -9.249  -2.826   0.975  1.00 61.14           H  
ATOM    172  HG3 PRO A  14      -8.507  -4.449   0.819  1.00 61.14           H  
ATOM    173  CD  PRO A  14      -8.385  -3.266  -0.975  1.00 61.14           C  
ATOM    174  HD2 PRO A  14      -8.804  -2.301  -1.259  1.00 61.14           H  
ATOM    175  HD3 PRO A  14      -8.959  -4.081  -1.417  1.00 61.14           H  
ATOM    176  N   GLY A  15      -4.153  -4.659   0.212  1.00 65.19           N  
ATOM    177  H   GLY A  15      -3.685  -3.776   0.361  1.00 65.19           H  
ATOM    178  CA  GLY A  15      -3.400  -5.894   0.474  1.00 65.19           C  
ATOM    179  HA2 GLY A  15      -4.042  -6.764   0.332  1.00 65.19           H  
ATOM    180  HA3 GLY A  15      -3.090  -5.891   1.519  1.00 65.19           H  
ATOM    181  C   GLY A  15      -2.146  -6.125  -0.374  1.00 65.19           C  
ATOM    182  O   GLY A  15      -1.356  -6.995  -0.031  1.00 65.19           O  
ATOM    183  N   LEU A  16      -1.903  -5.354  -1.444  1.00 73.05           N  
ATOM    184  H   LEU A  16      -2.605  -4.697  -1.753  1.00 73.05           H  
ATOM    185  CA  LEU A  16      -0.601  -5.419  -2.137  1.00 73.05           C  
ATOM    186  HA  LEU A  16      -0.229  -6.442  -2.090  1.00 73.05           H  
ATOM    187  C   LEU A  16       0.488  -4.580  -1.452  1.00 73.05           C  
ATOM    188  CB  LEU A  16      -0.729  -5.034  -3.624  1.00 73.05           C  
ATOM    189  HB2 LEU A  16      -1.513  -4.288  -3.762  1.00 73.05           H  
ATOM    190  HB3 LEU A  16       0.208  -4.567  -3.927  1.00 73.05           H  
ATOM    191  O   LEU A  16       1.670  -4.783  -1.718  1.00 73.05           O  
ATOM    192  CG  LEU A  16      -0.972  -6.236  -4.554  1.00 73.05           C  
ATOM    193  HG  LEU A  16      -0.486  -7.125  -4.151  1.00 73.05           H  
ATOM    194  CD1 LEU A  16      -2.465  -6.518  -4.729  1.00 73.05           C  
ATOM    195 HD11 LEU A  16      -2.962  -5.645  -5.152  1.00 73.05           H  
ATOM    196 HD12 LEU A  16      -2.600  -7.376  -5.389  1.00 73.05           H  
ATOM    197 HD13 LEU A  16      -2.905  -6.747  -3.759  1.00 73.05           H  
ATOM    198  CD2 LEU A  16      -0.367  -5.962  -5.931  1.00 73.05           C  
ATOM    199 HD21 LEU A  16      -0.812  -5.066  -6.363  1.00 73.05           H  
ATOM    200 HD22 LEU A  16      -0.547  -6.812  -6.589  1.00 73.05           H  
ATOM    201 HD23 LEU A  16       0.710  -5.819  -5.838  1.00 73.05           H  
ATOM    202  N   CYS A  17       0.109  -3.631  -0.598  1.00 76.16           N  
ATOM    203  H   CYS A  17      -0.872  -3.567  -0.364  1.00 76.16           H  
ATOM    204  CA  CYS A  17       1.020  -2.671   0.021  1.00 76.16           C  
ATOM    205  HA  CYS A  17       1.885  -2.524  -0.627  1.00 76.16           H  
ATOM    206  C   CYS A  17       1.513  -3.148   1.383  1.00 76.16           C  
ATOM    207  CB  CYS A  17       0.297  -1.334   0.158  1.00 76.16           C  
ATOM    208  HB2 CYS A  17      -0.543  -1.453   0.843  1.00 76.16           H  
ATOM    209  HB3 CYS A  17       0.973  -0.594   0.586  1.00 76.16           H  
ATOM    210  O   CYS A  17       0.726  -3.686   2.158  1.00 76.16           O  
ATOM    211  SG  CYS A  17      -0.325  -0.724  -1.414  1.00 76.16           S  
ATOM    212  N   CYS A  18       2.780  -2.874   1.715  1.00 78.02           N  
ATOM    213  H   CYS A  18       3.380  -2.417   1.043  1.00 78.02           H  
ATOM    214  CA  CYS A  18       3.331  -3.196   3.041  1.00 78.02           C  
ATOM    215  HA  CYS A  18       3.262  -4.268   3.222  1.00 78.02           H  
ATOM    216  C   CYS A  18       2.571  -2.513   4.179  1.00 78.02           C  
ATOM    217  CB  CYS A  18       4.799  -2.763   3.121  1.00 78.02           C  
ATOM    218  HB2 CYS A  18       4.853  -1.684   2.976  1.00 78.02           H  
ATOM    219  HB3 CYS A  18       5.150  -2.968   4.133  1.00 78.02           H  
ATOM    220  O   CYS A  18       2.508  -3.040   5.280  1.00 78.02           O  
ATOM    221  SG  CYS A  18       5.960  -3.541   1.978  1.00 78.02           S  
ATOM    222  N   SER A  19       1.991  -1.347   3.904  1.00 73.02           N  
ATOM    223  H   SER A  19       2.176  -0.915   3.010  1.00 73.02           H  
ATOM    224  CA  SER A  19       1.272  -0.543   4.889  1.00 73.02           C  
ATOM    225  HA  SER A  19       1.748  -0.679   5.860  1.00 73.02           H  
ATOM    226  C   SER A  19      -0.193  -0.965   5.060  1.00 73.02           C  
ATOM    227  CB  SER A  19       1.397   0.942   4.513  1.00 73.02           C  
ATOM    228  HB2 SER A  19       0.723   1.152   3.683  1.00 73.02           H  
ATOM    229  HB3 SER A  19       1.113   1.564   5.362  1.00 73.02           H  
ATOM    230  O   SER A  19      -0.940  -0.239   5.705  1.00 73.02           O  
ATOM    231  OG  SER A  19       2.728   1.241   4.106  1.00 73.02           O  
ATOM    232  HG  SER A  19       3.159   1.798   4.759  1.00 73.02           H  
ATOM    233  N   GLU A  20      -0.630  -2.073   4.437  1.00 71.55           N  
ATOM    234  H   GLU A  20       0.078  -2.658   4.017  1.00 71.55           H  
ATOM    235  CA  GLU A  20      -2.023  -2.569   4.319  1.00 71.55           C  
ATOM    236  HA  GLU A  20      -1.992  -3.443   3.668  1.00 71.55           H  
ATOM    237  C   GLU A  20      -3.007  -1.596   3.637  1.00 71.55           C  
ATOM    238  CB  GLU A  20      -2.553  -3.074   5.674  1.00 71.55           C  
ATOM    239  HB2 GLU A  20      -3.574  -3.427   5.532  1.00 71.55           H  
ATOM    240  HB3 GLU A  20      -2.573  -2.256   6.395  1.00 71.55           H  
ATOM    241  O   GLU A  20      -4.004  -2.005   3.038  1.00 71.55           O  
ATOM    242  CG  GLU A  20      -1.707  -4.232   6.225  1.00 71.55           C  
ATOM    243  HG2 GLU A  20      -1.623  -5.002   5.458  1.00 71.55           H  
ATOM    244  HG3 GLU A  20      -0.702  -3.876   6.450  1.00 71.55           H  
ATOM    245  CD  GLU A  20      -2.340  -4.828   7.487  1.00 71.55           C  
ATOM    246  OE1 GLU A  20      -3.161  -5.761   7.330  1.00 71.55           O  
ATOM    247  OE2 GLU A  20      -2.007  -4.344   8.591  1.00 71.55           O  
ATOM    248  N   PHE A  21      -2.676  -0.309   3.621  1.00 72.27           N  
ATOM    249  H   PHE A  21      -1.904  -0.040   4.214  1.00 72.27           H  
ATOM    250  CA  PHE A  21      -3.432   0.763   3.018  1.00 72.27           C  
ATOM    251  HA  PHE A  21      -4.479   0.461   3.015  1.00 72.27           H  
ATOM    252  C   PHE A  21      -3.010   1.008   1.574  1.00 72.27           C  
ATOM    253  CB  PHE A  21      -3.325   2.022   3.881  1.00 72.27           C  
ATOM    254  HB2 PHE A  21      -3.037   2.864   3.252  1.00 72.27           H  
ATOM    255  HB3 PHE A  21      -2.550   1.911   4.639  1.00 72.27           H  
ATOM    256  O   PHE A  21      -1.869   1.350   1.250  1.00 72.27           O  
ATOM    257  CG  PHE A  21      -4.637   2.356   4.547  1.00 72.27           C  
ATOM    258  CD1 PHE A  21      -5.553   3.205   3.899  1.00 72.27           C  
ATOM    259  HD1 PHE A  21      -5.315   3.624   2.933  1.00 72.27           H  
ATOM    260  CD2 PHE A  21      -4.967   1.775   5.784  1.00 72.27           C  
ATOM    261  HD2 PHE A  21      -4.274   1.107   6.272  1.00 72.27           H  
ATOM    262  CE1 PHE A  21      -6.784   3.506   4.505  1.00 72.27           C  
ATOM    263  HE1 PHE A  21      -7.483   4.168   4.016  1.00 72.27           H  
ATOM    264  CE2 PHE A  21      -6.203   2.070   6.386  1.00 72.27           C  
ATOM    265  HE2 PHE A  21      -6.450   1.632   7.342  1.00 72.27           H  
ATOM    266  CZ  PHE A  21      -7.107   2.940   5.752  1.00 72.27           C  
ATOM    267  HZ  PHE A  21      -8.050   3.171   6.223  1.00 72.27           H  
ATOM    268  N   CYS A  22      -3.994   0.867   0.696  1.00 76.64           N  
ATOM    269  H   CYS A  22      -4.901   0.590   1.043  1.00 76.64           H  
ATOM    270  CA  CYS A  22      -3.870   1.108  -0.724  1.00 76.64           C  
ATOM    271  HA  CYS A  22      -2.933   1.619  -0.950  1.00 76.64           H  
ATOM    272  C   CYS A  22      -5.037   1.970  -1.184  1.00 76.64           C  
ATOM    273  CB  CYS A  22      -3.873  -0.240  -1.413  1.00 76.64           C  
ATOM    274  HB2 CYS A  22      -4.805  -0.753  -1.176  1.00 76.64           H  
ATOM    275  HB3 CYS A  22      -3.044  -0.833  -1.028  1.00 76.64           H  
ATOM    276  O   CYS A  22      -6.189   1.538  -1.144  1.00 76.64           O  
ATOM    277  SG  CYS A  22      -3.759  -0.136  -3.193  1.00 76.64           S  
ATOM    278  N   PHE A  23      -4.733   3.193  -1.605  1.00 77.39           N  
ATOM    279  H   PHE A  23      -3.762   3.468  -1.624  1.00 77.39           H  
ATOM    280  CA  PHE A  23      -5.715   4.163  -2.077  1.00 77.39           C  
ATOM    281  HA  PHE A  23      -6.678   3.668  -2.199  1.00 77.39           H  
ATOM    282  C   PHE A  23      -5.268   4.646  -3.465  1.00 77.39           C  
ATOM    283  CB  PHE A  23      -5.883   5.262  -1.008  1.00 77.39           C  
ATOM    284  HB2 PHE A  23      -5.252   6.123  -1.228  1.00 77.39           H  
ATOM    285  HB3 PHE A  23      -5.546   4.879  -0.044  1.00 77.39           H  
ATOM    286  O   PHE A  23      -4.645   5.696  -3.595  1.00 77.39           O  
ATOM    287  CG  PHE A  23      -7.320   5.708  -0.829  1.00 77.39           C  
ATOM    288  CD1 PHE A  23      -7.834   6.787  -1.571  1.00 77.39           C  
ATOM    289  HD1 PHE A  23      -7.200   7.310  -2.271  1.00 77.39           H  
ATOM    290  CD2 PHE A  23      -8.149   5.026   0.082  1.00 77.39           C  
ATOM    291  HD2 PHE A  23      -7.761   4.191   0.646  1.00 77.39           H  
ATOM    292  CE1 PHE A  23      -9.171   7.188  -1.394  1.00 77.39           C  
ATOM    293  HE1 PHE A  23      -9.563   8.023  -1.956  1.00 77.39           H  
ATOM    294  CE2 PHE A  23      -9.485   5.427   0.259  1.00 77.39           C  
ATOM    295  HE2 PHE A  23     -10.116   4.906   0.963  1.00 77.39           H  
ATOM    296  CZ  PHE A  23      -9.995   6.510  -0.477  1.00 77.39           C  
ATOM    297  HZ  PHE A  23     -11.019   6.824  -0.336  1.00 77.39           H  
ATOM    298  N   LEU A  24      -5.483   3.810  -4.496  1.00 80.49           N  
ATOM    299  H   LEU A  24      -5.975   2.956  -4.277  1.00 80.49           H  
ATOM    300  CA  LEU A  24      -4.813   3.816  -5.818  1.00 80.49           C  
ATOM    301  HA  LEU A  24      -5.217   2.975  -6.382  1.00 80.49           H  
ATOM    302  C   LEU A  24      -3.303   3.545  -5.763  1.00 80.49           C  
ATOM    303  CB  LEU A  24      -5.102   5.089  -6.642  1.00 80.49           C  
ATOM    304  HB2 LEU A  24      -4.237   5.250  -7.286  1.00 80.49           H  
ATOM    305  HB3 LEU A  24      -5.179   5.972  -6.007  1.00 80.49           H  
ATOM    306  O   LEU A  24      -2.795   2.687  -6.489  1.00 80.49           O  
ATOM    307  CG  LEU A  24      -6.330   4.993  -7.558  1.00 80.49           C  
ATOM    308  HG  LEU A  24      -6.389   3.995  -7.991  1.00 80.49           H  
ATOM    309  CD1 LEU A  24      -7.630   5.296  -6.815  1.00 80.49           C  
ATOM    310 HD11 LEU A  24      -7.591   6.297  -6.386  1.00 80.49           H  
ATOM    311 HD12 LEU A  24      -8.474   5.228  -7.501  1.00 80.49           H  
ATOM    312 HD13 LEU A  24      -7.769   4.572  -6.012  1.00 80.49           H  
ATOM    313  CD2 LEU A  24      -6.186   5.993  -8.705  1.00 80.49           C  
ATOM    314 HD21 LEU A  24      -6.102   7.005  -8.307  1.00 80.49           H  
ATOM    315 HD22 LEU A  24      -7.057   5.936  -9.357  1.00 80.49           H  
ATOM    316 HD23 LEU A  24      -5.296   5.765  -9.292  1.00 80.49           H  
ATOM    317  N   TRP A  25      -2.599   4.246  -4.887  1.00 81.02           N  
ATOM    318  H   TRP A  25      -3.098   4.933  -4.340  1.00 81.02           H  
ATOM    319  CA  TRP A  25      -1.203   4.023  -4.554  1.00 81.02           C  
ATOM    320  HA  TRP A  25      -0.790   3.258  -5.211  1.00 81.02           H  
ATOM    321  C   TRP A  25      -1.079   3.493  -3.127  1.00 81.02           C  
ATOM    322  CB  TRP A  25      -0.410   5.318  -4.787  1.00 81.02           C  
ATOM    323  HB2 TRP A  25      -0.970   6.168  -4.397  1.00 81.02           H  
ATOM    324  HB3 TRP A  25       0.524   5.261  -4.228  1.00 81.02           H  
ATOM    325  O   TRP A  25      -1.919   3.762  -2.266  1.00 81.02           O  
ATOM    326  CG  TRP A  25      -0.052   5.566  -6.223  1.00 81.02           C  
ATOM    327  CD1 TRP A  25       0.776   4.782  -6.931  1.00 81.02           C  
ATOM    328  HD1 TRP A  25       1.295   3.940  -6.496  1.00 81.02           H  
ATOM    329  CD2 TRP A  25      -0.342   6.688  -7.109  1.00 81.02           C  
ATOM    330  CE2 TRP A  25       0.303   6.455  -8.365  1.00 81.02           C  
ATOM    331  CE3 TRP A  25      -1.024   7.912  -6.964  1.00 81.02           C  
ATOM    332  HE3 TRP A  25      -1.501   8.140  -6.022  1.00 81.02           H  
ATOM    333  NE1 TRP A  25       0.965   5.265  -8.202  1.00 81.02           N  
ATOM    334  HE1 TRP A  25       1.651   4.889  -8.842  1.00 81.02           H  
ATOM    335  CH2 TRP A  25      -0.440   8.571  -9.248  1.00 81.02           C  
ATOM    336  HH2 TRP A  25      -0.478   9.298 -10.046  1.00 81.02           H  
ATOM    337  CZ2 TRP A  25       0.250   7.362  -9.428  1.00 81.02           C  
ATOM    338  HZ2 TRP A  25       0.761   7.153 -10.356  1.00 81.02           H  
ATOM    339  CZ3 TRP A  25      -1.065   8.845  -8.018  1.00 81.02           C  
ATOM    340  HZ3 TRP A  25      -1.581   9.784  -7.880  1.00 81.02           H  
ATOM    341  N   CYS A  26      -0.017   2.735  -2.872  1.00 83.32           N  
ATOM    342  H   CYS A  26       0.592   2.471  -3.633  1.00 83.32           H  
ATOM    343  CA  CYS A  26       0.394   2.401  -1.519  1.00 83.32           C  
ATOM    344  HA  CYS A  26      -0.425   1.902  -1.001  1.00 83.32           H  
ATOM    345  C   CYS A  26       0.711   3.690  -0.775  1.00 83.32           C  
ATOM    346  CB  CYS A  26       1.620   1.481  -1.563  1.00 83.32           C  
ATOM    347  HB2 CYS A  26       1.952   1.298  -0.541  1.00 83.32           H  
ATOM    348  HB3 CYS A  26       2.428   1.986  -2.092  1.00 83.32           H  
ATOM    349  O   CYS A  26       1.630   4.415  -1.160  1.00 83.32           O  
ATOM    350  SG  CYS A  26       1.337  -0.113  -2.354  1.00 83.32           S  
ATOM    351  N   ILE A  27      -0.041   3.975   0.279  1.00 74.98           N  
ATOM    352  H   ILE A  27      -0.746   3.314   0.574  1.00 74.98           H  
ATOM    353  CA  ILE A  27       0.229   5.112   1.150  1.00 74.98           C  
ATOM    354  HA  ILE A  27       0.971   5.759   0.681  1.00 74.98           H  
ATOM    355  C   ILE A  27       0.870   4.567   2.419  1.00 74.98           C  
ATOM    356  CB  ILE A  27      -1.021   5.992   1.372  1.00 74.98           C  
ATOM    357  HB  ILE A  27      -0.747   6.765   2.090  1.00 74.98           H  
ATOM    358  O   ILE A  27       0.317   3.689   3.076  1.00 74.98           O  
ATOM    359  CG1 ILE A  27      -2.229   5.217   1.939  1.00 74.98           C  
ATOM    360 HG12 ILE A  27      -1.915   4.707   2.850  1.00 74.98           H  
ATOM    361 HG13 ILE A  27      -2.575   4.476   1.219  1.00 74.98           H  
ATOM    362  CG2 ILE A  27      -1.377   6.692   0.045  1.00 74.98           C  
ATOM    363 HG21 ILE A  27      -0.498   7.195  -0.359  1.00 74.98           H  
ATOM    364 HG22 ILE A  27      -1.738   5.968  -0.685  1.00 74.98           H  
ATOM    365 HG23 ILE A  27      -2.146   7.447   0.208  1.00 74.98           H  
ATOM    366  CD1 ILE A  27      -3.403   6.118   2.334  1.00 74.98           C  
ATOM    367 HD11 ILE A  27      -4.171   5.524   2.831  1.00 74.98           H  
ATOM    368 HD12 ILE A  27      -3.844   6.585   1.453  1.00 74.98           H  
ATOM    369 HD13 ILE A  27      -3.063   6.889   3.025  1.00 74.98           H  
ATOM    370  N   THR A  28       2.071   5.048   2.735  1.00 68.15           N  
ATOM    371  H   THR A  28       2.459   5.799   2.183  1.00 68.15           H  
ATOM    372  CA  THR A  28       2.677   4.777   4.036  1.00 68.15           C  
ATOM    373  HA  THR A  28       2.215   3.886   4.459  1.00 68.15           H  
ATOM    374  C   THR A  28       2.309   5.947   4.934  1.00 68.15           C  
ATOM    375  CB  THR A  28       4.183   4.464   3.925  1.00 68.15           C  
ATOM    376  HB  THR A  28       4.362   4.027   2.943  1.00 68.15           H  
ATOM    377  O   THR A  28       2.648   7.089   4.627  1.00 68.15           O  
ATOM    378  CG2 THR A  28       5.162   5.622   4.115  1.00 68.15           C  
ATOM    379 HG21 THR A  28       5.075   6.040   5.118  1.00 68.15           H  
ATOM    380 HG22 THR A  28       4.954   6.403   3.383  1.00 68.15           H  
ATOM    381 HG23 THR A  28       6.182   5.267   3.966  1.00 68.15           H  
ATOM    382  OG1 THR A  28       4.516   3.482   4.876  1.00 68.15           O  
ATOM    383  HG1 THR A  28       4.787   3.932   5.680  1.00 68.15           H  
ATOM    384  N   PHE A  29       1.559   5.683   6.002  1.00 62.55           N  
ATOM    385  H   PHE A  29       1.266   4.734   6.187  1.00 62.55           H  
ATOM    386  CA  PHE A  29       1.406   6.653   7.079  1.00 62.55           C  
ATOM    387  HA  PHE A  29       1.217   7.646   6.669  1.00 62.55           H  
ATOM    388  C   PHE A  29       2.748   6.700   7.811  1.00 62.55           C  
ATOM    389  CB  PHE A  29       0.221   6.284   7.988  1.00 62.55           C  
ATOM    390  HB2 PHE A  29       0.025   5.213   7.939  1.00 62.55           H  
ATOM    391  HB3 PHE A  29       0.493   6.505   9.020  1.00 62.55           H  
ATOM    392  O   PHE A  29       3.079   5.807   8.584  1.00 62.55           O  
ATOM    393  CG  PHE A  29      -1.051   7.053   7.674  1.00 62.55           C  
ATOM    394  CD1 PHE A  29      -1.347   8.228   8.393  1.00 62.55           C  
ATOM    395  HD1 PHE A  29      -0.673   8.577   9.161  1.00 62.55           H  
ATOM    396  CD2 PHE A  29      -1.936   6.610   6.672  1.00 62.55           C  
ATOM    397  HD2 PHE A  29      -1.716   5.707   6.121  1.00 62.55           H  
ATOM    398  CE1 PHE A  29      -2.523   8.949   8.120  1.00 62.55           C  
ATOM    399  HE1 PHE A  29      -2.740   9.845   8.682  1.00 62.55           H  
ATOM    400  CE2 PHE A  29      -3.113   7.333   6.398  1.00 62.55           C  
ATOM    401  HE2 PHE A  29      -3.796   6.983   5.637  1.00 62.55           H  
ATOM    402  CZ  PHE A  29      -3.407   8.502   7.123  1.00 62.55           C  
ATOM    403  HZ  PHE A  29      -4.312   9.055   6.919  1.00 62.55           H  
ATOM    404  N   ILE A  30       3.571   7.684   7.458  1.00 58.17           N  
ATOM    405  H   ILE A  30       3.246   8.326   6.751  1.00 58.17           H  
ATOM    406  CA  ILE A  30       4.565   8.210   8.386  1.00 58.17           C  
ATOM    407  HA  ILE A  30       4.995   7.408   8.985  1.00 58.17           H  
ATOM    408  C   ILE A  30       3.758   9.097   9.331  1.00 58.17           C  
ATOM    409  CB  ILE A  30       5.704   8.908   7.603  1.00 58.17           C  
ATOM    410  HB  ILE A  30       5.295   9.300   6.671  1.00 58.17           H  
ATOM    411  O   ILE A  30       3.225  10.121   8.904  1.00 58.17           O  
ATOM    412  CG1 ILE A  30       6.770   7.835   7.276  1.00 58.17           C  
ATOM    413 HG12 ILE A  30       7.394   7.663   8.153  1.00 58.17           H  
ATOM    414 HG13 ILE A  30       6.269   6.896   7.042  1.00 58.17           H  
ATOM    415  CG2 ILE A  30       6.343  10.088   8.354  1.00 58.17           C  
ATOM    416 HG21 ILE A  30       7.200  10.481   7.807  1.00 58.17           H  
ATOM    417 HG22 ILE A  30       6.660   9.773   9.348  1.00 58.17           H  
ATOM    418 HG23 ILE A  30       5.622  10.897   8.476  1.00 58.17           H  
ATOM    419  CD1 ILE A  30       7.660   8.173   6.077  1.00 58.17           C  
ATOM    420 HD11 ILE A  30       7.043   8.330   5.192  1.00 58.17           H  
ATOM    421 HD12 ILE A  30       8.345   7.346   5.891  1.00 58.17           H  
ATOM    422 HD13 ILE A  30       8.240   9.074   6.278  1.00 58.17           H  
ATOM    423  N   ASP A  31       3.560   8.596  10.548  1.00 47.72           N  
ATOM    424  H   ASP A  31       4.021   7.727  10.776  1.00 47.72           H  
ATOM    425  CA  ASP A  31       3.264   9.430  11.713  1.00 47.72           C  
ATOM    426  HA  ASP A  31       2.484  10.152  11.472  1.00 47.72           H  
ATOM    427  C   ASP A  31       4.526  10.229  12.074  1.00 47.72           C  
ATOM    428  CB  ASP A  31       2.763   8.530  12.864  1.00 47.72           C  
ATOM    429  HB2 ASP A  31       3.562   7.848  13.154  1.00 47.72           H  
ATOM    430  HB3 ASP A  31       1.941   7.920  12.489  1.00 47.72           H  
ATOM    431  O   ASP A  31       5.621   9.610  12.084  1.00 47.72           O  
ATOM    432  CG  ASP A  31       2.261   9.295  14.106  1.00 47.72           C  
ATOM    433  OD1 ASP A  31       2.937   9.225  15.161  1.00 47.72           O  
ATOM    434  OD2 ASP A  31       1.127   9.830  14.041  1.00 47.72           O  
ATOM    435  OXT ASP A  31       4.394  11.465  12.192  1.00 47.72           O  
TER     436      ASP A  31                                                       
END   
