# Supplementary material for: δ‐Conotoxin Structure Prediction and Analysis through Large‐Scale Comparative and Deep Learning Modeling Approaches
Source: Adv Sci (Weinh). 2024 Jul 21;11(35):2404786. doi: 10.1002/advs.202404786 (PMC11425241; doi:10.1002/advs.202404786)
Supplement: Supplementary file 2 — Supporting Information [file ADVS-11-2404786-s001.gz › Data/Alphafold_results/SmVIA/ranked_0.pdb]

ATOM      1  N   ASP A   1       2.175  12.415  -7.187  1.00 51.36           N  
ATOM      2  H   ASP A   1       2.971  12.536  -7.796  1.00 51.36           H  
ATOM      3  H2  ASP A   1       1.316  12.512  -7.709  1.00 51.36           H  
ATOM      4  H3  ASP A   1       2.220  13.096  -6.442  1.00 51.36           H  
ATOM      5  CA  ASP A   1       2.292  11.067  -6.608  1.00 51.36           C  
ATOM      6  HA  ASP A   1       2.244  10.324  -7.403  1.00 51.36           H  
ATOM      7  C   ASP A   1       1.166  10.785  -5.639  1.00 51.36           C  
ATOM      8  CB  ASP A   1       3.662  10.925  -5.947  1.00 51.36           C  
ATOM      9  HB2 ASP A   1       3.627  10.130  -5.202  1.00 51.36           H  
ATOM     10  HB3 ASP A   1       3.957  11.855  -5.460  1.00 51.36           H  
ATOM     11  O   ASP A   1       1.169  11.315  -4.538  1.00 51.36           O  
ATOM     12  CG  ASP A   1       4.648  10.551  -7.036  1.00 51.36           C  
ATOM     13  OD1 ASP A   1       5.323   9.523  -6.868  1.00 51.36           O  
ATOM     14  OD2 ASP A   1       4.581  11.257  -8.070  1.00 51.36           O  
ATOM     15  N   GLY A   2       0.156  10.033  -6.075  1.00 71.05           N  
ATOM     16  H   GLY A   2       0.245   9.547  -6.956  1.00 71.05           H  
ATOM     17  CA  GLY A   2      -0.921   9.577  -5.198  1.00 71.05           C  
ATOM     18  HA2 GLY A   2      -1.125  10.315  -4.422  1.00 71.05           H  
ATOM     19  HA3 GLY A   2      -1.833   9.419  -5.773  1.00 71.05           H  
ATOM     20  C   GLY A   2      -0.523   8.254  -4.559  1.00 71.05           C  
ATOM     21  O   GLY A   2      -0.180   7.314  -5.270  1.00 71.05           O  
ATOM     22  N   CYS A   3      -0.548   8.181  -3.235  1.00 76.29           N  
ATOM     23  H   CYS A   3      -0.830   8.989  -2.698  1.00 76.29           H  
ATOM     24  CA  CYS A   3      -0.446   6.913  -2.529  1.00 76.29           C  
ATOM     25  HA  CYS A   3       0.262   6.268  -3.051  1.00 76.29           H  
ATOM     26  C   CYS A   3      -1.815   6.204  -2.535  1.00 76.29           C  
ATOM     27  CB  CYS A   3       0.132   7.195  -1.142  1.00 76.29           C  
ATOM     28  HB2 CYS A   3       1.119   7.638  -1.274  1.00 76.29           H  
ATOM     29  HB3 CYS A   3       0.274   6.248  -0.622  1.00 76.29           H  
ATOM     30  O   CYS A   3      -2.861   6.848  -2.638  1.00 76.29           O  
ATOM     31  SG  CYS A   3      -0.847   8.322  -0.115  1.00 76.29           S  
ATOM     32  N   SER A   4      -1.828   4.875  -2.453  1.00 76.60           N  
ATOM     33  H   SER A   4      -0.949   4.380  -2.413  1.00 76.60           H  
ATOM     34  CA  SER A   4      -3.067   4.089  -2.491  1.00 76.60           C  
ATOM     35  HA  SER A   4      -3.755   4.550  -3.199  1.00 76.60           H  
ATOM     36  C   SER A   4      -3.743   4.057  -1.115  1.00 76.60           C  
ATOM     37  CB  SER A   4      -2.790   2.671  -2.989  1.00 76.60           C  
ATOM     38  HB2 SER A   4      -2.138   2.157  -2.282  1.00 76.60           H  
ATOM     39  HB3 SER A   4      -3.736   2.133  -3.057  1.00 76.60           H  
ATOM     40  O   SER A   4      -3.095   3.749  -0.111  1.00 76.60           O  
ATOM     41  OG  SER A   4      -2.165   2.685  -4.256  1.00 76.60           O  
ATOM     42  HG  SER A   4      -1.262   2.977  -4.114  1.00 76.60           H  
ATOM     43  N   SER A   5      -5.042   4.363  -1.058  1.00 75.83           N  
ATOM     44  H   SER A   5      -5.505   4.667  -1.903  1.00 75.83           H  
ATOM     45  CA  SER A   5      -5.838   4.339   0.178  1.00 75.83           C  
ATOM     46  HA  SER A   5      -5.286   4.873   0.952  1.00 75.83           H  
ATOM     47  C   SER A   5      -6.089   2.913   0.684  1.00 75.83           C  
ATOM     48  CB  SER A   5      -7.179   5.056  -0.030  1.00 75.83           C  
ATOM     49  HB2 SER A   5      -7.779   4.501  -0.750  1.00 75.83           H  
ATOM     50  HB3 SER A   5      -7.721   5.101   0.915  1.00 75.83           H  
ATOM     51  O   SER A   5      -6.010   1.945  -0.081  1.00 75.83           O  
ATOM     52  OG  SER A   5      -6.972   6.369  -0.514  1.00 75.83           O  
ATOM     53  HG  SER A   5      -6.400   6.850   0.089  1.00 75.83           H  
ATOM     54  N   GLY A   6      -6.423   2.783   1.973  1.00 78.15           N  
ATOM     55  H   GLY A   6      -6.436   3.602   2.564  1.00 78.15           H  
ATOM     56  CA  GLY A   6      -6.806   1.512   2.589  1.00 78.15           C  
ATOM     57  HA2 GLY A   6      -5.918   0.887   2.682  1.00 78.15           H  
ATOM     58  HA3 GLY A   6      -7.201   1.696   3.588  1.00 78.15           H  
ATOM     59  C   GLY A   6      -7.879   0.772   1.784  1.00 78.15           C  
ATOM     60  O   GLY A   6      -8.820   1.380   1.280  1.00 78.15           O  
ATOM     61  N   GLY A   7      -7.712  -0.539   1.619  1.00 75.89           N  
ATOM     62  H   GLY A   7      -6.931  -0.984   2.079  1.00 75.89           H  
ATOM     63  CA  GLY A   7      -8.579  -1.353   0.768  1.00 75.89           C  
ATOM     64  HA2 GLY A   7      -8.486  -2.397   1.069  1.00 75.89           H  
ATOM     65  HA3 GLY A   7      -9.616  -1.050   0.912  1.00 75.89           H  
ATOM     66  C   GLY A   7      -8.267  -1.267  -0.729  1.00 75.89           C  
ATOM     67  O   GLY A   7      -9.063  -1.745  -1.527  1.00 75.89           O  
ATOM     68  N   THR A   8      -7.119  -0.715  -1.138  1.00 81.59           N  
ATOM     69  H   THR A   8      -6.559  -0.216  -0.461  1.00 81.59           H  
ATOM     70  CA  THR A   8      -6.625  -0.815  -2.527  1.00 81.59           C  
ATOM     71  HA  THR A   8      -7.479  -0.898  -3.199  1.00 81.59           H  
ATOM     72  C   THR A   8      -5.743  -2.048  -2.711  1.00 81.59           C  
ATOM     73  CB  THR A   8      -5.843   0.434  -2.943  1.00 81.59           C  
ATOM     74  HB  THR A   8      -4.948   0.518  -2.326  1.00 81.59           H  
ATOM     75  O   THR A   8      -4.917  -2.350  -1.851  1.00 81.59           O  
ATOM     76  CG2 THR A   8      -5.439   0.410  -4.419  1.00 81.59           C  
ATOM     77 HG21 THR A   8      -5.074   1.393  -4.717  1.00 81.59           H  
ATOM     78 HG22 THR A   8      -4.639  -0.312  -4.581  1.00 81.59           H  
ATOM     79 HG23 THR A   8      -6.299   0.159  -5.039  1.00 81.59           H  
ATOM     80  OG1 THR A   8      -6.633   1.578  -2.747  1.00 81.59           O  
ATOM     81  HG1 THR A   8      -6.649   1.737  -1.801  1.00 81.59           H  
ATOM     82  N   PHE A   9      -5.876  -2.761  -3.831  1.00 80.35           N  
ATOM     83  H   PHE A   9      -6.569  -2.486  -4.512  1.00 80.35           H  
ATOM     84  CA  PHE A   9      -5.009  -3.898  -4.141  1.00 80.35           C  
ATOM     85  HA  PHE A   9      -4.959  -4.545  -3.266  1.00 80.35           H  
ATOM     86  C   PHE A   9      -3.593  -3.413  -4.473  1.00 80.35           C  
ATOM     87  CB  PHE A   9      -5.602  -4.722  -5.287  1.00 80.35           C  
ATOM     88  HB2 PHE A   9      -6.631  -4.981  -5.038  1.00 80.35           H  
ATOM     89  HB3 PHE A   9      -5.625  -4.122  -6.197  1.00 80.35           H  
ATOM     90  O   PHE A   9      -3.377  -2.737  -5.476  1.00 80.35           O  
ATOM     91  CG  PHE A   9      -4.838  -6.006  -5.546  1.00 80.35           C  
ATOM     92  CD1 PHE A   9      -3.874  -6.077  -6.570  1.00 80.35           C  
ATOM     93  HD1 PHE A   9      -3.672  -5.208  -7.179  1.00 80.35           H  
ATOM     94  CD2 PHE A   9      -5.089  -7.134  -4.745  1.00 80.35           C  
ATOM     95  HD2 PHE A   9      -5.819  -7.080  -3.951  1.00 80.35           H  
ATOM     96  CE1 PHE A   9      -3.179  -7.278  -6.803  1.00 80.35           C  
ATOM     97  HE1 PHE A   9      -2.448  -7.333  -7.596  1.00 80.35           H  
ATOM     98  CE2 PHE A   9      -4.398  -8.335  -4.980  1.00 80.35           C  
ATOM     99  HE2 PHE A   9      -4.609  -9.203  -4.373  1.00 80.35           H  
ATOM    100  CZ  PHE A   9      -3.444  -8.409  -6.010  1.00 80.35           C  
ATOM    101  HZ  PHE A   9      -2.920  -9.335  -6.194  1.00 80.35           H  
ATOM    102  N   CYS A  10      -2.627  -3.768  -3.632  1.00 82.87           N  
ATOM    103  H   CYS A  10      -2.877  -4.333  -2.832  1.00 82.87           H  
ATOM    104  CA  CYS A  10      -1.228  -3.375  -3.796  1.00 82.87           C  
ATOM    105  HA  CYS A  10      -1.119  -2.791  -4.710  1.00 82.87           H  
ATOM    106  C   CYS A  10      -0.296  -4.595  -4.008  1.00 82.87           C  
ATOM    107  CB  CYS A  10      -0.893  -2.418  -2.644  1.00 82.87           C  
ATOM    108  HB2 CYS A  10      -1.529  -2.635  -1.786  1.00 82.87           H  
ATOM    109  HB3 CYS A  10      -1.127  -1.404  -2.970  1.00 82.87           H  
ATOM    110  O   CYS A  10       0.849  -4.462  -4.454  1.00 82.87           O  
ATOM    111  SG  CYS A  10       0.802  -2.457  -2.080  1.00 82.87           S  
ATOM    112  N   GLY A  11      -0.810  -5.816  -3.817  1.00 79.25           N  
ATOM    113  H   GLY A  11      -1.738  -5.895  -3.426  1.00 79.25           H  
ATOM    114  CA  GLY A  11      -0.073  -7.056  -4.052  1.00 79.25           C  
ATOM    115  HA2 GLY A  11      -0.765  -7.897  -4.023  1.00 79.25           H  
ATOM    116  HA3 GLY A  11       0.382  -7.019  -5.042  1.00 79.25           H  
ATOM    117  C   GLY A  11       1.015  -7.292  -3.000  1.00 79.25           C  
ATOM    118  O   GLY A  11       0.781  -7.089  -1.815  1.00 79.25           O  
ATOM    119  N   ILE A  12       2.203  -7.736  -3.433  1.00 75.58           N  
ATOM    120  H   ILE A  12       2.306  -7.901  -4.424  1.00 75.58           H  
ATOM    121  CA  ILE A  12       3.354  -8.067  -2.558  1.00 75.58           C  
ATOM    122  HA  ILE A  12       2.973  -8.227  -1.550  1.00 75.58           H  
ATOM    123  C   ILE A  12       4.350  -6.885  -2.458  1.00 75.58           C  
ATOM    124  CB  ILE A  12       4.043  -9.397  -3.002  1.00 75.58           C  
ATOM    125  HB  ILE A  12       4.663  -9.180  -3.872  1.00 75.58           H  
ATOM    126  O   ILE A  12       5.463  -7.038  -1.968  1.00 75.58           O  
ATOM    127  CG1 ILE A  12       3.013 -10.485  -3.410  1.00 75.58           C  
ATOM    128 HG12 ILE A  12       2.342 -10.678  -2.573  1.00 75.58           H  
ATOM    129 HG13 ILE A  12       2.413 -10.118  -4.244  1.00 75.58           H  
ATOM    130  CG2 ILE A  12       4.947 -10.004  -1.903  1.00 75.58           C  
ATOM    131 HG21 ILE A  12       5.538 -10.827  -2.304  1.00 75.58           H  
ATOM    132 HG22 ILE A  12       4.334 -10.369  -1.079  1.00 75.58           H  
ATOM    133 HG23 ILE A  12       5.664  -9.291  -1.496  1.00 75.58           H  
ATOM    134  CD1 ILE A  12       3.617 -11.818  -3.875  1.00 75.58           C  
ATOM    135 HD11 ILE A  12       4.367 -11.638  -4.645  1.00 75.58           H  
ATOM    136 HD12 ILE A  12       2.827 -12.443  -4.291  1.00 75.58           H  
ATOM    137 HD13 ILE A  12       4.066 -12.354  -3.039  1.00 75.58           H  
ATOM    138  N   ARG A  13       4.017  -5.692  -2.974  1.00 68.06           N  
ATOM    139  H   ARG A  13       3.060  -5.543  -3.261  1.00 68.06           H  
ATOM    140  CA  ARG A  13       4.956  -4.554  -3.018  1.00 68.06           C  
ATOM    141  HA  ARG A  13       5.958  -4.905  -2.770  1.00 68.06           H  
ATOM    142  C   ARG A  13       4.593  -3.481  -1.985  1.00 68.06           C  
ATOM    143  CB  ARG A  13       5.058  -3.982  -4.438  1.00 68.06           C  
ATOM    144  HB2 ARG A  13       4.062  -3.867  -4.865  1.00 68.06           H  
ATOM    145  HB3 ARG A  13       5.528  -3.000  -4.385  1.00 68.06           H  
ATOM    146  O   ARG A  13       3.765  -2.636  -2.299  1.00 68.06           O  
ATOM    147  CG  ARG A  13       5.928  -4.885  -5.325  1.00 68.06           C  
ATOM    148  HG2 ARG A  13       6.882  -5.057  -4.826  1.00 68.06           H  
ATOM    149  HG3 ARG A  13       5.439  -5.847  -5.471  1.00 68.06           H  
ATOM    150  CD  ARG A  13       6.219  -4.239  -6.682  1.00 68.06           C  
ATOM    151  HD2 ARG A  13       6.613  -3.235  -6.522  1.00 68.06           H  
ATOM    152  HD3 ARG A  13       6.983  -4.836  -7.179  1.00 68.06           H  
ATOM    153  NE  ARG A  13       5.016  -4.180  -7.533  1.00 68.06           N  
ATOM    154  HE  ARG A  13       4.136  -4.401  -7.090  1.00 68.06           H  
ATOM    155  NH1 ARG A  13       6.057  -3.458  -9.448  1.00 68.06           N  
ATOM    156 HH11 ARG A  13       6.927  -3.399  -8.938  1.00 68.06           H  
ATOM    157 HH12 ARG A  13       6.008  -3.162 -10.412  1.00 68.06           H  
ATOM    158  NH2 ARG A  13       3.865  -3.882  -9.473  1.00 68.06           N  
ATOM    159 HH21 ARG A  13       3.838  -3.608 -10.445  1.00 68.06           H  
ATOM    160 HH22 ARG A  13       3.007  -4.133  -9.002  1.00 68.06           H  
ATOM    161  CZ  ARG A  13       4.985  -3.843  -8.810  1.00 68.06           C  
ATOM    162  N   PRO A  14       5.257  -3.424  -0.816  1.00 66.98           N  
ATOM    163  CA  PRO A  14       4.911  -2.516   0.289  1.00 66.98           C  
ATOM    164  HA  PRO A  14       3.848  -2.611   0.509  1.00 66.98           H  
ATOM    165  C   PRO A  14       5.046  -1.004   0.053  1.00 66.98           C  
ATOM    166  CB  PRO A  14       5.674  -3.036   1.514  1.00 66.98           C  
ATOM    167  HB2 PRO A  14       5.045  -3.740   2.059  1.00 66.98           H  
ATOM    168  HB3 PRO A  14       5.996  -2.234   2.180  1.00 66.98           H  
ATOM    169  O   PRO A  14       4.770  -0.233   0.957  1.00 66.98           O  
ATOM    170  CG  PRO A  14       6.862  -3.778   0.911  1.00 66.98           C  
ATOM    171  HG2 PRO A  14       7.232  -4.558   1.576  1.00 66.98           H  
ATOM    172  HG3 PRO A  14       7.653  -3.066   0.674  1.00 66.98           H  
ATOM    173  CD  PRO A  14       6.288  -4.356  -0.375  1.00 66.98           C  
ATOM    174  HD2 PRO A  14       5.833  -5.323  -0.159  1.00 66.98           H  
ATOM    175  HD3 PRO A  14       7.088  -4.464  -1.108  1.00 66.98           H  
ATOM    176  N   GLY A  15       5.383  -0.547  -1.155  1.00 68.96           N  
ATOM    177  H   GLY A  15       5.483  -1.217  -1.905  1.00 68.96           H  
ATOM    178  CA  GLY A  15       5.623   0.873  -1.443  1.00 68.96           C  
ATOM    179  HA2 GLY A  15       5.831   1.406  -0.515  1.00 68.96           H  
ATOM    180  HA3 GLY A  15       6.515   0.955  -2.064  1.00 68.96           H  
ATOM    181  C   GLY A  15       4.499   1.631  -2.155  1.00 68.96           C  
ATOM    182  O   GLY A  15       4.710   2.784  -2.510  1.00 68.96           O  
ATOM    183  N   LEU A  16       3.343   1.014  -2.440  1.00 75.62           N  
ATOM    184  H   LEU A  16       3.217   0.057  -2.142  1.00 75.62           H  
ATOM    185  CA  LEU A  16       2.261   1.689  -3.183  1.00 75.62           C  
ATOM    186  HA  LEU A  16       2.678   2.539  -3.724  1.00 75.62           H  
ATOM    187  C   LEU A  16       1.170   2.302  -2.290  1.00 75.62           C  
ATOM    188  CB  LEU A  16       1.647   0.748  -4.236  1.00 75.62           C  
ATOM    189  HB2 LEU A  16       1.347  -0.191  -3.771  1.00 75.62           H  
ATOM    190  HB3 LEU A  16       0.736   1.224  -4.600  1.00 75.62           H  
ATOM    191  O   LEU A  16       0.338   3.064  -2.786  1.00 75.62           O  
ATOM    192  CG  LEU A  16       2.560   0.484  -5.449  1.00 75.62           C  
ATOM    193  HG  LEU A  16       3.258   1.312  -5.576  1.00 75.62           H  
ATOM    194  CD1 LEU A  16       3.356  -0.817  -5.299  1.00 75.62           C  
ATOM    195 HD11 LEU A  16       4.013  -0.740  -4.433  1.00 75.62           H  
ATOM    196 HD12 LEU A  16       3.962  -0.984  -6.189  1.00 75.62           H  
ATOM    197 HD13 LEU A  16       2.673  -1.653  -5.148  1.00 75.62           H  
ATOM    198  CD2 LEU A  16       1.726   0.373  -6.727  1.00 75.62           C  
ATOM    199 HD21 LEU A  16       1.007  -0.441  -6.635  1.00 75.62           H  
ATOM    200 HD22 LEU A  16       2.379   0.201  -7.583  1.00 75.62           H  
ATOM    201 HD23 LEU A  16       1.188   1.307  -6.888  1.00 75.62           H  
ATOM    202  N   CYS A  17       1.144   1.965  -1.003  1.00 81.93           N  
ATOM    203  H   CYS A  17       1.918   1.435  -0.629  1.00 81.93           H  
ATOM    204  CA  CYS A  17       0.093   2.364  -0.067  1.00 81.93           C  
ATOM    205  HA  CYS A  17      -0.825   2.572  -0.616  1.00 81.93           H  
ATOM    206  C   CYS A  17       0.468   3.630   0.714  1.00 81.93           C  
ATOM    207  CB  CYS A  17      -0.177   1.186   0.868  1.00 81.93           C  
ATOM    208  HB2 CYS A  17      -0.931   1.464   1.604  1.00 81.93           H  
ATOM    209  HB3 CYS A  17       0.747   0.965   1.402  1.00 81.93           H  
ATOM    210  O   CYS A  17       1.641   3.863   0.983  1.00 81.93           O  
ATOM    211  SG  CYS A  17      -0.688  -0.330   0.040  1.00 81.93           S  
ATOM    212  N   CYS A  18      -0.524   4.441   1.100  1.00 80.35           N  
ATOM    213  H   CYS A  18      -1.467   4.236   0.803  1.00 80.35           H  
ATOM    214  CA  CYS A  18      -0.297   5.614   1.963  1.00 80.35           C  
ATOM    215  HA  CYS A  18       0.485   6.245   1.540  1.00 80.35           H  
ATOM    216  C   CYS A  18       0.154   5.218   3.369  1.00 80.35           C  
ATOM    217  CB  CYS A  18      -1.591   6.422   2.103  1.00 80.35           C  
ATOM    218  HB2 CYS A  18      -1.393   7.252   2.782  1.00 80.35           H  
ATOM    219  HB3 CYS A  18      -2.348   5.793   2.571  1.00 80.35           H  
ATOM    220  O   CYS A  18       0.972   5.887   3.989  1.00 80.35           O  
ATOM    221  SG  CYS A  18      -2.302   7.118   0.598  1.00 80.35           S  
ATOM    222  N   SER A  19      -0.412   4.129   3.873  1.00 72.05           N  
ATOM    223  H   SER A  19      -1.090   3.639   3.307  1.00 72.05           H  
ATOM    224  CA  SER A  19       0.079   3.438   5.052  1.00 72.05           C  
ATOM    225  HA  SER A  19       0.545   4.137   5.747  1.00 72.05           H  
ATOM    226  C   SER A  19       1.121   2.454   4.537  1.00 72.05           C  
ATOM    227  CB  SER A  19      -1.100   2.736   5.737  1.00 72.05           C  
ATOM    228  HB2 SER A  19      -1.482   1.964   5.068  1.00 72.05           H  
ATOM    229  HB3 SER A  19      -0.764   2.269   6.662  1.00 72.05           H  
ATOM    230  O   SER A  19       0.784   1.643   3.684  1.00 72.05           O  
ATOM    231  OG  SER A  19      -2.148   3.661   6.012  1.00 72.05           O  
ATOM    232  HG  SER A  19      -1.777   4.374   6.536  1.00 72.05           H  
ATOM    233  N   GLU A  20       2.364   2.513   5.009  1.00 72.38           N  
ATOM    234  H   GLU A  20       2.584   3.253   5.659  1.00 72.38           H  
ATOM    235  CA  GLU A  20       3.529   1.722   4.541  1.00 72.38           C  
ATOM    236  HA  GLU A  20       3.750   1.985   3.507  1.00 72.38           H  
ATOM    237  C   GLU A  20       3.342   0.184   4.579  1.00 72.38           C  
ATOM    238  CB  GLU A  20       4.731   2.122   5.414  1.00 72.38           C  
ATOM    239  HB2 GLU A  20       4.473   1.951   6.459  1.00 72.38           H  
ATOM    240  HB3 GLU A  20       5.586   1.492   5.168  1.00 72.38           H  
ATOM    241  O   GLU A  20       4.243  -0.594   4.270  1.00 72.38           O  
ATOM    242  CG  GLU A  20       5.149   3.587   5.221  1.00 72.38           C  
ATOM    243  HG2 GLU A  20       5.618   3.698   4.243  1.00 72.38           H  
ATOM    244  HG3 GLU A  20       4.273   4.235   5.243  1.00 72.38           H  
ATOM    245  CD  GLU A  20       6.110   4.018   6.332  1.00 72.38           C  
ATOM    246  OE1 GLU A  20       7.333   3.815   6.160  1.00 72.38           O  
ATOM    247  OE2 GLU A  20       5.597   4.530   7.353  1.00 72.38           O  
ATOM    248  N   PHE A  21       2.153  -0.275   4.957  1.00 75.76           N  
ATOM    249  H   PHE A  21       1.420   0.413   5.056  1.00 75.76           H  
ATOM    250  CA  PHE A  21       1.767  -1.660   5.071  1.00 75.76           C  
ATOM    251  HA  PHE A  21       2.667  -2.275   5.099  1.00 75.76           H  
ATOM    252  C   PHE A  21       0.909  -2.118   3.885  1.00 75.76           C  
ATOM    253  CB  PHE A  21       1.052  -1.846   6.402  1.00 75.76           C  
ATOM    254  HB2 PHE A  21       0.635  -2.853   6.398  1.00 75.76           H  
ATOM    255  HB3 PHE A  21       0.238  -1.126   6.483  1.00 75.76           H  
ATOM    256  O   PHE A  21      -0.248  -1.728   3.704  1.00 75.76           O  
ATOM    257  CG  PHE A  21       1.958  -1.729   7.605  1.00 75.76           C  
ATOM    258  CD1 PHE A  21       2.649  -2.868   8.060  1.00 75.76           C  
ATOM    259  HD1 PHE A  21       2.528  -3.815   7.554  1.00 75.76           H  
ATOM    260  CD2 PHE A  21       2.126  -0.496   8.263  1.00 75.76           C  
ATOM    261  HD2 PHE A  21       1.609   0.384   7.912  1.00 75.76           H  
ATOM    262  CE1 PHE A  21       3.506  -2.776   9.169  1.00 75.76           C  
ATOM    263  HE1 PHE A  21       4.041  -3.647   9.517  1.00 75.76           H  
ATOM    264  CE2 PHE A  21       2.985  -0.406   9.372  1.00 75.76           C  
ATOM    265  HE2 PHE A  21       3.126   0.543   9.870  1.00 75.76           H  
ATOM    266  CZ  PHE A  21       3.673  -1.544   9.825  1.00 75.76           C  
ATOM    267  HZ  PHE A  21       4.337  -1.467  10.673  1.00 75.76           H  
ATOM    268  N   CYS A  22       1.470  -3.051   3.120  1.00 81.52           N  
ATOM    269  H   CYS A  22       2.430  -3.297   3.312  1.00 81.52           H  
ATOM    270  CA  CYS A  22       0.789  -3.784   2.062  1.00 81.52           C  
ATOM    271  HA  CYS A  22      -0.283  -3.587   2.082  1.00 81.52           H  
ATOM    272  C   CYS A  22       1.050  -5.278   2.250  1.00 81.52           C  
ATOM    273  CB  CYS A  22       1.357  -3.321   0.730  1.00 81.52           C  
ATOM    274  HB2 CYS A  22       1.346  -2.232   0.686  1.00 81.52           H  
ATOM    275  HB3 CYS A  22       2.383  -3.690   0.718  1.00 81.52           H  
ATOM    276  O   CYS A  22       2.189  -5.728   2.130  1.00 81.52           O  
ATOM    277  SG  CYS A  22       0.634  -3.997  -0.768  1.00 81.52           S  
ATOM    278  N   PHE A  23       0.001  -6.040   2.556  1.00 78.28           N  
ATOM    279  H   PHE A  23      -0.885  -5.583   2.721  1.00 78.28           H  
ATOM    280  CA  PHE A  23       0.096  -7.499   2.723  1.00 78.28           C  
ATOM    281  HA  PHE A  23       1.146  -7.792   2.724  1.00 78.28           H  
ATOM    282  C   PHE A  23      -0.560  -8.265   1.554  1.00 78.28           C  
ATOM    283  CB  PHE A  23      -0.485  -7.864   4.101  1.00 78.28           C  
ATOM    284  HB2 PHE A  23      -0.435  -6.996   4.758  1.00 78.28           H  
ATOM    285  HB3 PHE A  23      -1.539  -8.120   3.994  1.00 78.28           H  
ATOM    286  O   PHE A  23      -0.244  -9.421   1.302  1.00 78.28           O  
ATOM    287  CG  PHE A  23       0.251  -8.989   4.803  1.00 78.28           C  
ATOM    288  CD1 PHE A  23      -0.260 -10.300   4.784  1.00 78.28           C  
ATOM    289  HD1 PHE A  23      -1.175 -10.516   4.252  1.00 78.28           H  
ATOM    290  CD2 PHE A  23       1.454  -8.720   5.485  1.00 78.28           C  
ATOM    291  HD2 PHE A  23       1.855  -7.717   5.499  1.00 78.28           H  
ATOM    292  CE1 PHE A  23       0.423 -11.334   5.449  1.00 78.28           C  
ATOM    293  HE1 PHE A  23       0.029 -12.339   5.432  1.00 78.28           H  
ATOM    294  CE2 PHE A  23       2.139  -9.754   6.148  1.00 78.28           C  
ATOM    295  HE2 PHE A  23       3.060  -9.544   6.671  1.00 78.28           H  
ATOM    296  CZ  PHE A  23       1.622 -11.061   6.131  1.00 78.28           C  
ATOM    297  HZ  PHE A  23       2.147 -11.856   6.641  1.00 78.28           H  
ATOM    298  N   LEU A  24      -1.475  -7.596   0.843  1.00 81.73           N  
ATOM    299  H   LEU A  24      -1.581  -6.629   1.114  1.00 81.73           H  
ATOM    300  CA  LEU A  24      -2.180  -7.991  -0.393  1.00 81.73           C  
ATOM    301  HA  LEU A  24      -1.461  -8.217  -1.181  1.00 81.73           H  
ATOM    302  C   LEU A  24      -3.035  -6.797  -0.847  1.00 81.73           C  
ATOM    303  CB  LEU A  24      -3.103  -9.203  -0.113  1.00 81.73           C  
ATOM    304  HB2 LEU A  24      -3.254  -9.304   0.962  1.00 81.73           H  
ATOM    305  HB3 LEU A  24      -4.086  -9.009  -0.541  1.00 81.73           H  
ATOM    306  O   LEU A  24      -3.075  -6.408  -2.016  1.00 81.73           O  
ATOM    307  CG  LEU A  24      -2.573 -10.531  -0.694  1.00 81.73           C  
ATOM    308  HG  LEU A  24      -1.559 -10.404  -1.072  1.00 81.73           H  
ATOM    309  CD1 LEU A  24      -2.559 -11.643   0.355  1.00 81.73           C  
ATOM    310 HD11 LEU A  24      -1.901 -11.362   1.177  1.00 81.73           H  
ATOM    311 HD12 LEU A  24      -2.176 -12.562  -0.088  1.00 81.73           H  
ATOM    312 HD13 LEU A  24      -3.563 -11.815   0.742  1.00 81.73           H  
ATOM    313  CD2 LEU A  24      -3.467 -10.999  -1.846  1.00 81.73           C  
ATOM    314 HD21 LEU A  24      -3.066 -11.919  -2.270  1.00 81.73           H  
ATOM    315 HD22 LEU A  24      -4.481 -11.180  -1.490  1.00 81.73           H  
ATOM    316 HD23 LEU A  24      -3.481 -10.232  -2.621  1.00 81.73           H  
ATOM    317  N   TRP A  25      -3.666  -6.180   0.147  1.00 81.46           N  
ATOM    318  H   TRP A  25      -3.569  -6.579   1.070  1.00 81.46           H  
ATOM    319  CA  TRP A  25      -4.356  -4.905   0.079  1.00 81.46           C  
ATOM    320  HA  TRP A  25      -4.342  -4.533  -0.945  1.00 81.46           H  
ATOM    321  C   TRP A  25      -3.621  -3.903   0.971  1.00 81.46           C  
ATOM    322  CB  TRP A  25      -5.815  -5.117   0.498  1.00 81.46           C  
ATOM    323  HB2 TRP A  25      -5.843  -5.502   1.517  1.00 81.46           H  
ATOM    324  HB3 TRP A  25      -6.320  -4.151   0.501  1.00 81.46           H  
ATOM    325  O   TRP A  25      -2.950  -4.297   1.929  1.00 81.46           O  
ATOM    326  CG  TRP A  25      -6.583  -6.051  -0.393  1.00 81.46           C  
ATOM    327  CD1 TRP A  25      -6.546  -7.402  -0.372  1.00 81.46           C  
ATOM    328  HD1 TRP A  25      -5.961  -7.987   0.323  1.00 81.46           H  
ATOM    329  CD2 TRP A  25      -7.527  -5.714  -1.447  1.00 81.46           C  
ATOM    330  CE2 TRP A  25      -8.031  -6.908  -2.032  1.00 81.46           C  
ATOM    331  CE3 TRP A  25      -8.015  -4.505  -1.955  1.00 81.46           C  
ATOM    332  HE3 TRP A  25      -7.618  -3.596  -1.528  1.00 81.46           H  
ATOM    333  NE1 TRP A  25      -7.377  -7.912  -1.354  1.00 81.46           N  
ATOM    334  HE1 TRP A  25      -7.532  -8.899  -1.497  1.00 81.46           H  
ATOM    335  CH2 TRP A  25      -9.482  -5.663  -3.519  1.00 81.46           C  
ATOM    336  HH2 TRP A  25     -10.236  -5.630  -4.291  1.00 81.46           H  
ATOM    337  CZ2 TRP A  25      -8.989  -6.896  -3.057  1.00 81.46           C  
ATOM    338  HZ2 TRP A  25      -9.359  -7.822  -3.471  1.00 81.46           H  
ATOM    339  CZ3 TRP A  25      -8.990  -4.467  -2.968  1.00 81.46           C  
ATOM    340  HZ3 TRP A  25      -9.369  -3.519  -3.319  1.00 81.46           H  
ATOM    341  N   CYS A  26      -3.741  -2.619   0.653  1.00 86.27           N  
ATOM    342  H   CYS A  26      -4.243  -2.370  -0.187  1.00 86.27           H  
ATOM    343  CA  CYS A  26      -3.311  -1.545   1.532  1.00 86.27           C  
ATOM    344  HA  CYS A  26      -2.255  -1.667   1.771  1.00 86.27           H  
ATOM    345  C   CYS A  26      -4.108  -1.621   2.824  1.00 86.27           C  
ATOM    346  CB  CYS A  26      -3.536  -0.196   0.842  1.00 86.27           C  
ATOM    347  HB2 CYS A  26      -4.590  -0.093   0.584  1.00 86.27           H  
ATOM    348  HB3 CYS A  26      -3.284   0.598   1.545  1.00 86.27           H  
ATOM    349  O   CYS A  26      -5.335  -1.501   2.799  1.00 86.27           O  
ATOM    350  SG  CYS A  26      -2.549   0.044  -0.645  1.00 86.27           S  
ATOM    351  N   ILE A  27      -3.420  -1.823   3.943  1.00 78.64           N  
ATOM    352  H   ILE A  27      -2.411  -1.866   3.904  1.00 78.64           H  
ATOM    353  CA  ILE A  27      -4.053  -1.780   5.254  1.00 78.64           C  
ATOM    354  HA  ILE A  27      -5.129  -1.905   5.132  1.00 78.64           H  
ATOM    355  C   ILE A  27      -3.842  -0.384   5.825  1.00 78.64           C  
ATOM    356  CB  ILE A  27      -3.611  -2.941   6.171  1.00 78.64           C  
ATOM    357  HB  ILE A  27      -4.130  -2.812   7.121  1.00 78.64           H  
ATOM    358  O   ILE A  27      -2.719   0.068   6.015  1.00 78.64           O  
ATOM    359  CG1 ILE A  27      -2.098  -2.974   6.462  1.00 78.64           C  
ATOM    360 HG12 ILE A  27      -1.549  -3.149   5.536  1.00 78.64           H  
ATOM    361 HG13 ILE A  27      -1.800  -2.014   6.882  1.00 78.64           H  
ATOM    362  CG2 ILE A  27      -4.086  -4.272   5.556  1.00 78.64           C  
ATOM    363 HG21 ILE A  27      -5.144  -4.207   5.301  1.00 78.64           H  
ATOM    364 HG22 ILE A  27      -3.964  -5.084   6.273  1.00 78.64           H  
ATOM    365 HG23 ILE A  27      -3.516  -4.497   4.655  1.00 78.64           H  
ATOM    366  CD1 ILE A  27      -1.698  -4.039   7.491  1.00 78.64           C  
ATOM    367 HD11 ILE A  27      -0.664  -3.898   7.807  1.00 78.64           H  
ATOM    368 HD12 ILE A  27      -2.334  -3.955   8.373  1.00 78.64           H  
ATOM    369 HD13 ILE A  27      -1.797  -5.037   7.065  1.00 78.64           H  
ATOM    370  N   THR A  28      -4.940   0.324   6.052  1.00 71.62           N  
ATOM    371  H   THR A  28      -5.839  -0.106   5.884  1.00 71.62           H  
ATOM    372  CA  THR A  28      -4.923   1.557   6.830  1.00 71.62           C  
ATOM    373  HA  THR A  28      -3.920   1.985   6.840  1.00 71.62           H  
ATOM    374  C   THR A  28      -5.265   1.170   8.259  1.00 71.62           C  
ATOM    375  CB  THR A  28      -5.867   2.599   6.208  1.00 71.62           C  
ATOM    376  HB  THR A  28      -6.674   2.080   5.692  1.00 71.62           H  
ATOM    377  O   THR A  28      -6.360   0.674   8.520  1.00 71.62           O  
ATOM    378  CG2 THR A  28      -6.516   3.564   7.186  1.00 71.62           C  
ATOM    379 HG21 THR A  28      -5.763   4.022   7.828  1.00 71.62           H  
ATOM    380 HG22 THR A  28      -7.044   4.344   6.638  1.00 71.62           H  
ATOM    381 HG23 THR A  28      -7.241   3.023   7.794  1.00 71.62           H  
ATOM    382  OG1 THR A  28      -5.152   3.373   5.266  1.00 71.62           O  
ATOM    383  HG1 THR A  28      -4.291   3.580   5.638  1.00 71.62           H  
ATOM    384  N   PHE A  29      -4.321   1.378   9.174  1.00 66.64           N  
ATOM    385  H   PHE A  29      -3.427   1.746   8.884  1.00 66.64           H  
ATOM    386  CA  PHE A  29      -4.635   1.457  10.594  1.00 66.64           C  
ATOM    387  HA  PHE A  29      -5.332   0.669  10.877  1.00 66.64           H  
ATOM    388  C   PHE A  29      -5.323   2.811  10.794  1.00 66.64           C  
ATOM    389  CB  PHE A  29      -3.355   1.297  11.435  1.00 66.64           C  
ATOM    390  HB2 PHE A  29      -2.632   2.058  11.140  1.00 66.64           H  
ATOM    391  HB3 PHE A  29      -3.608   1.488  12.478  1.00 66.64           H  
ATOM    392  O   PHE A  29      -4.657   3.832  10.933  1.00 66.64           O  
ATOM    393  CG  PHE A  29      -2.695  -0.070  11.343  1.00 66.64           C  
ATOM    394  CD1 PHE A  29      -3.053  -1.090  12.245  1.00 66.64           C  
ATOM    395  HD1 PHE A  29      -3.798  -0.899  13.002  1.00 66.64           H  
ATOM    396  CD2 PHE A  29      -1.708  -0.321  10.369  1.00 66.64           C  
ATOM    397  HD2 PHE A  29      -1.413   0.460   9.684  1.00 66.64           H  
ATOM    398  CE1 PHE A  29      -2.433  -2.351  12.171  1.00 66.64           C  
ATOM    399  HE1 PHE A  29      -2.708  -3.125  12.873  1.00 66.64           H  
ATOM    400  CE2 PHE A  29      -1.088  -1.582  10.294  1.00 66.64           C  
ATOM    401  HE2 PHE A  29      -0.321  -1.763   9.556  1.00 66.64           H  
ATOM    402  CZ  PHE A  29      -1.452  -2.598  11.195  1.00 66.64           C  
ATOM    403  HZ  PHE A  29      -0.969  -3.563  11.144  1.00 66.64           H  
ATOM    404  N   ILE A  30      -6.651   2.841  10.676  1.00 62.45           N  
ATOM    405  H   ILE A  30      -7.123   1.969  10.482  1.00 62.45           H  
ATOM    406  CA  ILE A  30      -7.423   3.849  11.403  1.00 62.45           C  
ATOM    407  HA  ILE A  30      -6.953   4.830  11.331  1.00 62.45           H  
ATOM    408  C   ILE A  30      -7.326   3.393  12.858  1.00 62.45           C  
ATOM    409  CB  ILE A  30      -8.869   3.956  10.855  1.00 62.45           C  
ATOM    410  HB  ILE A  30      -9.219   2.952  10.613  1.00 62.45           H  
ATOM    411  O   ILE A  30      -7.955   2.404  13.233  1.00 62.45           O  
ATOM    412  CG1 ILE A  30      -8.892   4.832   9.581  1.00 62.45           C  
ATOM    413 HG12 ILE A  30      -7.943   4.732   9.053  1.00 62.45           H  
ATOM    414 HG13 ILE A  30      -8.981   5.882   9.860  1.00 62.45           H  
ATOM    415  CG2 ILE A  30      -9.850   4.570  11.870  1.00 62.45           C  
ATOM    416 HG21 ILE A  30      -9.967   3.917  12.734  1.00 62.45           H  
ATOM    417 HG22 ILE A  30      -9.468   5.526  12.230  1.00 62.45           H  
ATOM    418 HG23 ILE A  30     -10.834   4.719  11.424  1.00 62.45           H  
ATOM    419  CD1 ILE A  30     -10.027   4.471   8.612  1.00 62.45           C  
ATOM    420 HD11 ILE A  30     -10.995   4.625   9.090  1.00 62.45           H  
ATOM    421 HD12 ILE A  30      -9.963   5.108   7.730  1.00 62.45           H  
ATOM    422 HD13 ILE A  30      -9.935   3.429   8.305  1.00 62.45           H  
ATOM    423  N   ASP A  31      -6.419   4.018  13.602  1.00 53.24           N  
ATOM    424  H   ASP A  31      -5.915   4.771  13.156  1.00 53.24           H  
ATOM    425  CA  ASP A  31      -6.659   4.257  15.028  1.00 53.24           C  
ATOM    426  HA  ASP A  31      -6.995   3.343  15.519  1.00 53.24           H  
ATOM    427  C   ASP A  31      -7.791   5.292  15.147  1.00 53.24           C  
ATOM    428  CB  ASP A  31      -5.346   4.728  15.688  1.00 53.24           C  
ATOM    429  HB2 ASP A  31      -4.559   4.019  15.433  1.00 53.24           H  
ATOM    430  HB3 ASP A  31      -5.061   5.691  15.263  1.00 53.24           H  
ATOM    431  O   ASP A  31      -8.679   5.103  16.006  1.00 53.24           O  
ATOM    432  CG  ASP A  31      -5.412   4.839  17.224  1.00 53.24           C  
ATOM    433  OD1 ASP A  31      -5.357   5.982  17.740  1.00 53.24           O  
ATOM    434  OD2 ASP A  31      -5.365   3.772  17.885  1.00 53.24           O  
ATOM    435  OXT ASP A  31      -7.813   6.193  14.270  1.00 53.24           O  
TER     436      ASP A  31                                                       
END   
