# Supplementary material for: δ‐Conotoxin Structure Prediction and Analysis through Large‐Scale Comparative and Deep Learning Modeling Approaches
Source: Adv Sci (Weinh). 2024 Jul 21;11(35):2404786. doi: 10.1002/advs.202404786 (PMC11425241; doi:10.1002/advs.202404786)
Supplement: Supplementary file 2 — Supporting Information [file ADVS-11-2404786-s001.gz › Data/Alphafold_results/SmVIA/ranked_4.pdb]

ATOM      1  N   ASP A   1      -7.676   3.098  12.421  1.00 50.94           N  
ATOM      2  H   ASP A   1      -7.055   3.893  12.473  1.00 50.94           H  
ATOM      3  H2  ASP A   1      -7.421   2.404  13.109  1.00 50.94           H  
ATOM      4  H3  ASP A   1      -8.611   3.442  12.587  1.00 50.94           H  
ATOM      5  CA  ASP A   1      -7.622   2.552  11.051  1.00 50.94           C  
ATOM      6  HA  ASP A   1      -8.179   1.617  11.004  1.00 50.94           H  
ATOM      7  C   ASP A   1      -6.168   2.284  10.702  1.00 50.94           C  
ATOM      8  CB  ASP A   1      -8.310   3.534  10.097  1.00 50.94           C  
ATOM      9  HB2 ASP A   1      -7.805   4.500  10.117  1.00 50.94           H  
ATOM     10  HB3 ASP A   1      -8.295   3.137   9.083  1.00 50.94           H  
ATOM     11  O   ASP A   1      -5.406   3.222  10.515  1.00 50.94           O  
ATOM     12  CG  ASP A   1      -9.743   3.681  10.593  1.00 50.94           C  
ATOM     13  OD1 ASP A   1     -10.553   2.825  10.199  1.00 50.94           O  
ATOM     14  OD2 ASP A   1      -9.902   4.420  11.590  1.00 50.94           O  
ATOM     15  N   GLY A   2      -5.731   1.028  10.806  1.00 67.55           N  
ATOM     16  H   GLY A   2      -6.394   0.269  10.876  1.00 67.55           H  
ATOM     17  CA  GLY A   2      -4.326   0.670  10.609  1.00 67.55           C  
ATOM     18  HA2 GLY A   2      -3.680   1.361  11.151  1.00 67.55           H  
ATOM     19  HA3 GLY A   2      -4.142  -0.340  10.977  1.00 67.55           H  
ATOM     20  C   GLY A   2      -3.982   0.704   9.127  1.00 67.55           C  
ATOM     21  O   GLY A   2      -4.622   0.018   8.336  1.00 67.55           O  
ATOM     22  N   CYS A   3      -2.994   1.503   8.752  1.00 71.82           N  
ATOM     23  H   CYS A   3      -2.505   2.055   9.441  1.00 71.82           H  
ATOM     24  CA  CYS A   3      -2.431   1.446   7.416  1.00 71.82           C  
ATOM     25  HA  CYS A   3      -3.225   1.223   6.704  1.00 71.82           H  
ATOM     26  C   CYS A   3      -1.409   0.294   7.338  1.00 71.82           C  
ATOM     27  CB  CYS A   3      -1.911   2.842   7.077  1.00 71.82           C  
ATOM     28  HB2 CYS A   3      -2.738   3.544   7.183  1.00 71.82           H  
ATOM     29  HB3 CYS A   3      -1.619   2.860   6.027  1.00 71.82           H  
ATOM     30  O   CYS A   3      -0.826  -0.115   8.344  1.00 71.82           O  
ATOM     31  SG  CYS A   3      -0.547   3.437   8.105  1.00 71.82           S  
ATOM     32  N   SER A   4      -1.222  -0.272   6.151  1.00 69.30           N  
ATOM     33  H   SER A   4      -1.772   0.068   5.375  1.00 69.30           H  
ATOM     34  CA  SER A   4      -0.356  -1.429   5.920  1.00 69.30           C  
ATOM     35  HA  SER A   4      -0.343  -2.048   6.817  1.00 69.30           H  
ATOM     36  C   SER A   4       1.074  -0.984   5.619  1.00 69.30           C  
ATOM     37  CB  SER A   4      -0.899  -2.289   4.778  1.00 69.30           C  
ATOM     38  HB2 SER A   4      -0.923  -1.704   3.859  1.00 69.30           H  
ATOM     39  HB3 SER A   4      -0.240  -3.146   4.639  1.00 69.30           H  
ATOM     40  O   SER A   4       1.294  -0.110   4.776  1.00 69.30           O  
ATOM     41  OG  SER A   4      -2.206  -2.745   5.059  1.00 69.30           O  
ATOM     42  HG  SER A   4      -2.774  -1.971   5.071  1.00 69.30           H  
ATOM     43  N   SER A   5       2.047  -1.602   6.290  1.00 69.21           N  
ATOM     44  H   SER A   5       1.794  -2.242   7.030  1.00 69.21           H  
ATOM     45  CA  SER A   5       3.475  -1.331   6.098  1.00 69.21           C  
ATOM     46  HA  SER A   5       3.636  -0.256   6.176  1.00 69.21           H  
ATOM     47  C   SER A   5       3.969  -1.795   4.726  1.00 69.21           C  
ATOM     48  CB  SER A   5       4.301  -2.018   7.193  1.00 69.21           C  
ATOM     49  HB2 SER A   5       5.348  -1.730   7.092  1.00 69.21           H  
ATOM     50  HB3 SER A   5       4.220  -3.099   7.089  1.00 69.21           H  
ATOM     51  O   SER A   5       3.382  -2.694   4.111  1.00 69.21           O  
ATOM     52  OG  SER A   5       3.828  -1.633   8.469  1.00 69.21           O  
ATOM     53  HG  SER A   5       4.411  -1.987   9.145  1.00 69.21           H  
ATOM     54  N   GLY A   6       5.085  -1.221   4.267  1.00 70.49           N  
ATOM     55  H   GLY A   6       5.508  -0.481   4.808  1.00 70.49           H  
ATOM     56  CA  GLY A   6       5.775  -1.653   3.049  1.00 70.49           C  
ATOM     57  HA2 GLY A   6       5.179  -1.346   2.189  1.00 70.49           H  
ATOM     58  HA3 GLY A   6       6.746  -1.161   2.982  1.00 70.49           H  
ATOM     59  C   GLY A   6       6.005  -3.171   3.005  1.00 70.49           C  
ATOM     60  O   GLY A   6       6.303  -3.792   4.022  1.00 70.49           O  
ATOM     61  N   GLY A   7       5.814  -3.775   1.834  1.00 67.19           N  
ATOM     62  H   GLY A   7       5.574  -3.195   1.043  1.00 67.19           H  
ATOM     63  CA  GLY A   7       5.863  -5.224   1.616  1.00 67.19           C  
ATOM     64  HA2 GLY A   7       6.148  -5.415   0.581  1.00 67.19           H  
ATOM     65  HA3 GLY A   7       6.628  -5.657   2.260  1.00 67.19           H  
ATOM     66  C   GLY A   7       4.546  -5.962   1.888  1.00 67.19           C  
ATOM     67  O   GLY A   7       4.417  -7.125   1.513  1.00 67.19           O  
ATOM     68  N   THR A   8       3.540  -5.312   2.485  1.00 72.32           N  
ATOM     69  H   THR A   8       3.696  -4.371   2.816  1.00 72.32           H  
ATOM     70  CA  THR A   8       2.230  -5.944   2.729  1.00 72.32           C  
ATOM     71  HA  THR A   8       2.405  -6.942   3.131  1.00 72.32           H  
ATOM     72  C   THR A   8       1.432  -6.075   1.436  1.00 72.32           C  
ATOM     73  CB  THR A   8       1.400  -5.173   3.761  1.00 72.32           C  
ATOM     74  HB  THR A   8       1.156  -4.189   3.361  1.00 72.32           H  
ATOM     75  O   THR A   8       1.382  -5.143   0.637  1.00 72.32           O  
ATOM     76  CG2 THR A   8       0.108  -5.901   4.138  1.00 72.32           C  
ATOM     77 HG21 THR A   8      -0.591  -5.896   3.302  1.00 72.32           H  
ATOM     78 HG22 THR A   8       0.329  -6.927   4.433  1.00 72.32           H  
ATOM     79 HG23 THR A   8      -0.366  -5.392   4.978  1.00 72.32           H  
ATOM     80  OG1 THR A   8       2.139  -5.010   4.945  1.00 72.32           O  
ATOM     81  HG1 THR A   8       2.716  -4.258   4.795  1.00 72.32           H  
ATOM     82  N   PHE A   9       0.757  -7.208   1.231  1.00 70.11           N  
ATOM     83  H   PHE A   9       0.819  -7.945   1.919  1.00 70.11           H  
ATOM     84  CA  PHE A   9      -0.132  -7.400   0.086  1.00 70.11           C  
ATOM     85  HA  PHE A   9       0.405  -7.118  -0.820  1.00 70.11           H  
ATOM     86  C   PHE A   9      -1.376  -6.507   0.211  1.00 70.11           C  
ATOM     87  CB  PHE A   9      -0.500  -8.881  -0.041  1.00 70.11           C  
ATOM     88  HB2 PHE A   9      -1.123  -9.177   0.804  1.00 70.11           H  
ATOM     89  HB3 PHE A   9       0.412  -9.476   0.005  1.00 70.11           H  
ATOM     90  O   PHE A   9      -2.247  -6.748   1.044  1.00 70.11           O  
ATOM     91  CG  PHE A   9      -1.211  -9.212  -1.338  1.00 70.11           C  
ATOM     92  CD1 PHE A   9      -2.604  -9.407  -1.364  1.00 70.11           C  
ATOM     93  HD1 PHE A   9      -3.177  -9.311  -0.454  1.00 70.11           H  
ATOM     94  CD2 PHE A   9      -0.472  -9.325  -2.530  1.00 70.11           C  
ATOM     95  HD2 PHE A   9       0.595  -9.158  -2.528  1.00 70.11           H  
ATOM     96  CE1 PHE A   9      -3.247  -9.736  -2.572  1.00 70.11           C  
ATOM     97  HE1 PHE A   9      -4.314  -9.900  -2.586  1.00 70.11           H  
ATOM     98  CE2 PHE A   9      -1.112  -9.658  -3.735  1.00 70.11           C  
ATOM     99  HE2 PHE A   9      -0.530  -9.757  -4.639  1.00 70.11           H  
ATOM    100  CZ  PHE A   9      -2.500  -9.866  -3.757  1.00 70.11           C  
ATOM    101  HZ  PHE A   9      -2.991 -10.128  -4.682  1.00 70.11           H  
ATOM    102  N   CYS A  10      -1.455  -5.474  -0.623  1.00 71.21           N  
ATOM    103  H   CYS A  10      -0.709  -5.353  -1.294  1.00 71.21           H  
ATOM    104  CA  CYS A  10      -2.586  -4.544  -0.678  1.00 71.21           C  
ATOM    105  HA  CYS A  10      -3.157  -4.610   0.248  1.00 71.21           H  
ATOM    106  C   CYS A  10      -3.575  -4.909  -1.808  1.00 71.21           C  
ATOM    107  CB  CYS A  10      -1.994  -3.133  -0.733  1.00 71.21           C  
ATOM    108  HB2 CYS A  10      -1.120  -3.128  -1.384  1.00 71.21           H  
ATOM    109  HB3 CYS A  10      -1.656  -2.902   0.278  1.00 71.21           H  
ATOM    110  O   CYS A  10      -4.733  -4.478  -1.815  1.00 71.21           O  
ATOM    111  SG  CYS A  10      -3.088  -1.807  -1.269  1.00 71.21           S  
ATOM    112  N   GLY A  11      -3.165  -5.790  -2.729  1.00 70.06           N  
ATOM    113  H   GLY A  11      -2.200  -6.087  -2.714  1.00 70.06           H  
ATOM    114  CA  GLY A  11      -3.988  -6.236  -3.849  1.00 70.06           C  
ATOM    115  HA2 GLY A  11      -4.940  -6.610  -3.472  1.00 70.06           H  
ATOM    116  HA3 GLY A  11      -3.478  -7.044  -4.373  1.00 70.06           H  
ATOM    117  C   GLY A  11      -4.234  -5.097  -4.841  1.00 70.06           C  
ATOM    118  O   GLY A  11      -3.291  -4.447  -5.274  1.00 70.06           O  
ATOM    119  N   ILE A  12      -5.503  -4.864  -5.198  1.00 65.38           N  
ATOM    120  H   ILE A  12      -6.213  -5.459  -4.795  1.00 65.38           H  
ATOM    121  CA  ILE A  12      -5.948  -3.806  -6.135  1.00 65.38           C  
ATOM    122  HA  ILE A  12      -5.062  -3.316  -6.537  1.00 65.38           H  
ATOM    123  C   ILE A  12      -6.737  -2.709  -5.390  1.00 65.38           C  
ATOM    124  CB  ILE A  12      -6.727  -4.407  -7.349  1.00 65.38           C  
ATOM    125  HB  ILE A  12      -7.717  -4.707  -7.005  1.00 65.38           H  
ATOM    126  O   ILE A  12      -7.445  -1.917  -6.000  1.00 65.38           O  
ATOM    127  CG1 ILE A  12      -6.012  -5.668  -7.899  1.00 65.38           C  
ATOM    128 HG12 ILE A  12      -6.007  -6.439  -7.129  1.00 65.38           H  
ATOM    129 HG13 ILE A  12      -4.976  -5.418  -8.131  1.00 65.38           H  
ATOM    130  CG2 ILE A  12      -6.905  -3.398  -8.510  1.00 65.38           C  
ATOM    131 HG21 ILE A  12      -5.931  -3.062  -8.865  1.00 65.38           H  
ATOM    132 HG22 ILE A  12      -7.456  -3.844  -9.338  1.00 65.38           H  
ATOM    133 HG23 ILE A  12      -7.492  -2.525  -8.223  1.00 65.38           H  
ATOM    134  CD1 ILE A  12      -6.644  -6.307  -9.144  1.00 65.38           C  
ATOM    135 HD11 ILE A  12      -7.716  -6.438  -8.995  1.00 65.38           H  
ATOM    136 HD12 ILE A  12      -6.189  -7.282  -9.312  1.00 65.38           H  
ATOM    137 HD13 ILE A  12      -6.462  -5.695 -10.028  1.00 65.38           H  
ATOM    138  N   ARG A  13      -6.694  -2.667  -4.050  1.00 58.56           N  
ATOM    139  H   ARG A  13      -6.031  -3.257  -3.567  1.00 58.56           H  
ATOM    140  CA  ARG A  13      -7.424  -1.652  -3.273  1.00 58.56           C  
ATOM    141  HA  ARG A  13      -8.181  -1.190  -3.906  1.00 58.56           H  
ATOM    142  C   ARG A  13      -6.488  -0.520  -2.847  1.00 58.56           C  
ATOM    143  CB  ARG A  13      -8.197  -2.285  -2.108  1.00 58.56           C  
ATOM    144  HB2 ARG A  13      -7.626  -3.100  -1.665  1.00 58.56           H  
ATOM    145  HB3 ARG A  13      -8.370  -1.524  -1.346  1.00 58.56           H  
ATOM    146  O   ARG A  13      -5.872  -0.630  -1.788  1.00 58.56           O  
ATOM    147  CG  ARG A  13      -9.562  -2.776  -2.616  1.00 58.56           C  
ATOM    148  HG2 ARG A  13      -9.427  -3.561  -3.359  1.00 58.56           H  
ATOM    149  HG3 ARG A  13     -10.070  -1.940  -3.097  1.00 58.56           H  
ATOM    150  CD  ARG A  13     -10.466  -3.261  -1.478  1.00 58.56           C  
ATOM    151  HD2 ARG A  13     -10.150  -2.802  -0.541  1.00 58.56           H  
ATOM    152  HD3 ARG A  13     -11.480  -2.925  -1.694  1.00 58.56           H  
ATOM    153  NE  ARG A  13     -10.473  -4.731  -1.355  1.00 58.56           N  
ATOM    154  HE  ARG A  13      -9.872  -5.242  -1.985  1.00 58.56           H  
ATOM    155  NH1 ARG A  13     -11.961  -4.847   0.386  1.00 58.56           N  
ATOM    156 HH11 ARG A  13     -11.945  -3.839   0.448  1.00 58.56           H  
ATOM    157 HH12 ARG A  13     -12.503  -5.388   1.044  1.00 58.56           H  
ATOM    158  NH2 ARG A  13     -11.221  -6.730  -0.555  1.00 58.56           N  
ATOM    159 HH21 ARG A  13     -10.655  -7.219  -1.233  1.00 58.56           H  
ATOM    160 HH22 ARG A  13     -11.774  -7.253   0.109  1.00 58.56           H  
ATOM    161  CZ  ARG A  13     -11.213  -5.427  -0.513  1.00 58.56           C  
ATOM    162  N   PRO A  14      -6.383   0.569  -3.635  1.00 59.98           N  
ATOM    163  CA  PRO A  14      -5.620   1.738  -3.222  1.00 59.98           C  
ATOM    164  HA  PRO A  14      -4.578   1.462  -3.055  1.00 59.98           H  
ATOM    165  C   PRO A  14      -6.215   2.296  -1.923  1.00 59.98           C  
ATOM    166  CB  PRO A  14      -5.705   2.725  -4.392  1.00 59.98           C  
ATOM    167  HB2 PRO A  14      -5.694   3.763  -4.058  1.00 59.98           H  
ATOM    168  HB3 PRO A  14      -4.880   2.542  -5.080  1.00 59.98           H  
ATOM    169  O   PRO A  14      -7.432   2.422  -1.799  1.00 59.98           O  
ATOM    170  CG  PRO A  14      -7.022   2.364  -5.074  1.00 59.98           C  
ATOM    171  HG2 PRO A  14      -7.021   2.636  -6.130  1.00 59.98           H  
ATOM    172  HG3 PRO A  14      -7.852   2.843  -4.555  1.00 59.98           H  
ATOM    173  CD  PRO A  14      -7.094   0.856  -4.879  1.00 59.98           C  
ATOM    174  HD2 PRO A  14      -8.142   0.559  -4.851  1.00 59.98           H  
ATOM    175  HD3 PRO A  14      -6.578   0.369  -5.707  1.00 59.98           H  
ATOM    176  N   GLY A  15      -5.357   2.585  -0.944  1.00 62.57           N  
ATOM    177  H   GLY A  15      -4.369   2.492  -1.131  1.00 62.57           H  
ATOM    178  CA  GLY A  15      -5.759   3.133   0.358  1.00 62.57           C  
ATOM    179  HA2 GLY A  15      -5.164   4.025   0.555  1.00 62.57           H  
ATOM    180  HA3 GLY A  15      -6.805   3.438   0.332  1.00 62.57           H  
ATOM    181  C   GLY A  15      -5.584   2.196   1.553  1.00 62.57           C  
ATOM    182  O   GLY A  15      -5.835   2.617   2.676  1.00 62.57           O  
ATOM    183  N   LEU A  16      -5.130   0.950   1.354  1.00 69.48           N  
ATOM    184  H   LEU A  16      -5.035   0.603   0.411  1.00 69.48           H  
ATOM    185  CA  LEU A  16      -4.770   0.082   2.484  1.00 69.48           C  
ATOM    186  HA  LEU A  16      -5.439   0.318   3.312  1.00 69.48           H  
ATOM    187  C   LEU A  16      -3.352   0.334   3.015  1.00 69.48           C  
ATOM    188  CB  LEU A  16      -4.953  -1.404   2.116  1.00 69.48           C  
ATOM    189  HB2 LEU A  16      -3.978  -1.891   2.128  1.00 69.48           H  
ATOM    190  HB3 LEU A  16      -5.347  -1.509   1.105  1.00 69.48           H  
ATOM    191  O   LEU A  16      -3.057  -0.058   4.139  1.00 69.48           O  
ATOM    192  CG  LEU A  16      -5.885  -2.121   3.111  1.00 69.48           C  
ATOM    193  HG  LEU A  16      -5.744  -1.717   4.114  1.00 69.48           H  
ATOM    194  CD1 LEU A  16      -7.347  -1.939   2.692  1.00 69.48           C  
ATOM    195 HD11 LEU A  16      -7.998  -2.432   3.414  1.00 69.48           H  
ATOM    196 HD12 LEU A  16      -7.587  -0.876   2.673  1.00 69.48           H  
ATOM    197 HD13 LEU A  16      -7.508  -2.362   1.700  1.00 69.48           H  
ATOM    198  CD2 LEU A  16      -5.577  -3.615   3.168  1.00 69.48           C  
ATOM    199 HD21 LEU A  16      -6.250  -4.105   3.871  1.00 69.48           H  
ATOM    200 HD22 LEU A  16      -5.686  -4.060   2.179  1.00 69.48           H  
ATOM    201 HD23 LEU A  16      -4.553  -3.761   3.514  1.00 69.48           H  
ATOM    202  N   CYS A  17      -2.471   0.937   2.217  1.00 70.13           N  
ATOM    203  H   CYS A  17      -2.801   1.303   1.335  1.00 70.13           H  
ATOM    204  CA  CYS A  17      -1.063   1.148   2.549  1.00 70.13           C  
ATOM    205  HA  CYS A  17      -0.720   0.335   3.189  1.00 70.13           H  
ATOM    206  C   CYS A  17      -0.839   2.460   3.298  1.00 70.13           C  
ATOM    207  CB  CYS A  17      -0.238   1.114   1.263  1.00 70.13           C  
ATOM    208  HB2 CYS A  17       0.813   1.286   1.499  1.00 70.13           H  
ATOM    209  HB3 CYS A  17      -0.568   1.924   0.614  1.00 70.13           H  
ATOM    210  O   CYS A  17      -1.509   3.450   3.021  1.00 70.13           O  
ATOM    211  SG  CYS A  17      -0.385  -0.435   0.361  1.00 70.13           S  
ATOM    212  N   CYS A  18       0.132   2.479   4.216  1.00 72.87           N  
ATOM    213  H   CYS A  18       0.624   1.625   4.438  1.00 72.87           H  
ATOM    214  CA  CYS A  18       0.602   3.733   4.819  1.00 72.87           C  
ATOM    215  HA  CYS A  18      -0.244   4.300   5.209  1.00 72.87           H  
ATOM    216  C   CYS A  18       1.304   4.625   3.791  1.00 72.87           C  
ATOM    217  CB  CYS A  18       1.586   3.438   5.957  1.00 72.87           C  
ATOM    218  HB2 CYS A  18       1.913   4.394   6.366  1.00 72.87           H  
ATOM    219  HB3 CYS A  18       2.464   2.951   5.533  1.00 72.87           H  
ATOM    220  O   CYS A  18       1.299   5.841   3.924  1.00 72.87           O  
ATOM    221  SG  CYS A  18       1.013   2.422   7.336  1.00 72.87           S  
ATOM    222  N   SER A  19       1.914   4.008   2.779  1.00 65.16           N  
ATOM    223  H   SER A  19       1.926   2.998   2.767  1.00 65.16           H  
ATOM    224  CA  SER A  19       2.496   4.698   1.632  1.00 65.16           C  
ATOM    225  HA  SER A  19       2.905   5.655   1.954  1.00 65.16           H  
ATOM    226  C   SER A  19       1.425   4.962   0.576  1.00 65.16           C  
ATOM    227  CB  SER A  19       3.630   3.857   1.044  1.00 65.16           C  
ATOM    228  HB2 SER A  19       3.214   2.945   0.616  1.00 65.16           H  
ATOM    229  HB3 SER A  19       4.132   4.418   0.256  1.00 65.16           H  
ATOM    230  O   SER A  19       0.559   4.114   0.349  1.00 65.16           O  
ATOM    231  OG  SER A  19       4.560   3.509   2.052  1.00 65.16           O  
ATOM    232  HG  SER A  19       5.044   4.292   2.327  1.00 65.16           H  
ATOM    233  N   GLU A  20       1.518   6.092  -0.128  1.00 64.94           N  
ATOM    234  H   GLU A  20       2.193   6.791   0.149  1.00 64.94           H  
ATOM    235  CA  GLU A  20       0.557   6.491  -1.172  1.00 64.94           C  
ATOM    236  HA  GLU A  20      -0.441   6.524  -0.735  1.00 64.94           H  
ATOM    237  C   GLU A  20       0.474   5.518  -2.366  1.00 64.94           C  
ATOM    238  CB  GLU A  20       0.910   7.904  -1.666  1.00 64.94           C  
ATOM    239  HB2 GLU A  20       1.951   7.915  -1.986  1.00 64.94           H  
ATOM    240  HB3 GLU A  20       0.298   8.144  -2.536  1.00 64.94           H  
ATOM    241  O   GLU A  20      -0.418   5.635  -3.205  1.00 64.94           O  
ATOM    242  CG  GLU A  20       0.656   8.982  -0.598  1.00 64.94           C  
ATOM    243  HG2 GLU A  20       0.359   8.524   0.345  1.00 64.94           H  
ATOM    244  HG3 GLU A  20      -0.176   9.608  -0.922  1.00 64.94           H  
ATOM    245  CD  GLU A  20       1.905   9.835  -0.374  1.00 64.94           C  
ATOM    246  OE1 GLU A  20       1.914  10.991  -0.851  1.00 64.94           O  
ATOM    247  OE2 GLU A  20       2.842   9.285   0.251  1.00 64.94           O  
ATOM    248  N   PHE A  21       1.363   4.524  -2.439  1.00 66.34           N  
ATOM    249  H   PHE A  21       2.029   4.434  -1.684  1.00 66.34           H  
ATOM    250  CA  PHE A  21       1.463   3.609  -3.565  1.00 66.34           C  
ATOM    251  HA  PHE A  21       0.736   3.905  -4.321  1.00 66.34           H  
ATOM    252  C   PHE A  21       1.155   2.153  -3.194  1.00 66.34           C  
ATOM    253  CB  PHE A  21       2.829   3.775  -4.219  1.00 66.34           C  
ATOM    254  HB2 PHE A  21       3.602   3.673  -3.458  1.00 66.34           H  
ATOM    255  HB3 PHE A  21       2.945   2.978  -4.953  1.00 66.34           H  
ATOM    256  O   PHE A  21       1.845   1.499  -2.408  1.00 66.34           O  
ATOM    257  CG  PHE A  21       3.004   5.101  -4.930  1.00 66.34           C  
ATOM    258  CD1 PHE A  21       2.584   5.238  -6.266  1.00 66.34           C  
ATOM    259  HD1 PHE A  21       2.144   4.399  -6.786  1.00 66.34           H  
ATOM    260  CD2 PHE A  21       3.564   6.202  -4.255  1.00 66.34           C  
ATOM    261  HD2 PHE A  21       3.875   6.113  -3.225  1.00 66.34           H  
ATOM    262  CE1 PHE A  21       2.729   6.470  -6.928  1.00 66.34           C  
ATOM    263  HE1 PHE A  21       2.402   6.579  -7.952  1.00 66.34           H  
ATOM    264  CE2 PHE A  21       3.709   7.433  -4.918  1.00 66.34           C  
ATOM    265  HE2 PHE A  21       4.128   8.279  -4.393  1.00 66.34           H  
ATOM    266  CZ  PHE A  21       3.294   7.567  -6.254  1.00 66.34           C  
ATOM    267  HZ  PHE A  21       3.402   8.517  -6.755  1.00 66.34           H  
ATOM    268  N   CYS A  22       0.130   1.622  -3.860  1.00 68.61           N  
ATOM    269  H   CYS A  22      -0.386   2.235  -4.475  1.00 68.61           H  
ATOM    270  CA  CYS A  22      -0.265   0.219  -3.851  1.00 68.61           C  
ATOM    271  HA  CYS A  22       0.473  -0.382  -3.320  1.00 68.61           H  
ATOM    272  C   CYS A  22      -0.351  -0.264  -5.304  1.00 68.61           C  
ATOM    273  CB  CYS A  22      -1.608   0.108  -3.117  1.00 68.61           C  
ATOM    274  HB2 CYS A  22      -2.299   0.830  -3.552  1.00 68.61           H  
ATOM    275  HB3 CYS A  22      -1.451   0.390  -2.076  1.00 68.61           H  
ATOM    276  O   CYS A  22      -1.261   0.131  -6.029  1.00 68.61           O  
ATOM    277  SG  CYS A  22      -2.422  -1.511  -3.170  1.00 68.61           S  
ATOM    278  N   PHE A  23       0.610  -1.086  -5.738  1.00 71.75           N  
ATOM    279  H   PHE A  23       1.376  -1.294  -5.114  1.00 71.75           H  
ATOM    280  CA  PHE A  23       0.629  -1.648  -7.103  1.00 71.75           C  
ATOM    281  HA  PHE A  23      -0.158  -1.177  -7.692  1.00 71.75           H  
ATOM    282  C   PHE A  23       0.324  -3.160  -7.130  1.00 71.75           C  
ATOM    283  CB  PHE A  23       1.969  -1.288  -7.771  1.00 71.75           C  
ATOM    284  HB2 PHE A  23       2.722  -2.025  -7.492  1.00 71.75           H  
ATOM    285  HB3 PHE A  23       2.307  -0.323  -7.393  1.00 71.75           H  
ATOM    286  O   PHE A  23      -0.040  -3.707  -8.162  1.00 71.75           O  
ATOM    287  CG  PHE A  23       1.894  -1.173  -9.284  1.00 71.75           C  
ATOM    288  CD1 PHE A  23       2.315  -2.233 -10.108  1.00 71.75           C  
ATOM    289  HD1 PHE A  23       2.687  -3.146  -9.667  1.00 71.75           H  
ATOM    290  CD2 PHE A  23       1.394   0.007  -9.870  1.00 71.75           C  
ATOM    291  HD2 PHE A  23       1.066   0.823  -9.243  1.00 71.75           H  
ATOM    292  CE1 PHE A  23       2.240  -2.113 -11.508  1.00 71.75           C  
ATOM    293  HE1 PHE A  23       2.562  -2.929 -12.138  1.00 71.75           H  
ATOM    294  CE2 PHE A  23       1.314   0.126 -11.269  1.00 71.75           C  
ATOM    295  HE2 PHE A  23       0.928   1.032 -11.712  1.00 71.75           H  
ATOM    296  CZ  PHE A  23       1.739  -0.934 -12.089  1.00 71.75           C  
ATOM    297  HZ  PHE A  23       1.678  -0.843 -13.163  1.00 71.75           H  
ATOM    298  N   LEU A  24       0.480  -3.824  -5.979  1.00 73.23           N  
ATOM    299  H   LEU A  24       0.729  -3.242  -5.192  1.00 73.23           H  
ATOM    300  CA  LEU A  24       0.158  -5.231  -5.655  1.00 73.23           C  
ATOM    301  HA  LEU A  24      -0.909  -5.414  -5.775  1.00 73.23           H  
ATOM    302  C   LEU A  24       0.525  -5.467  -4.181  1.00 73.23           C  
ATOM    303  CB  LEU A  24       0.992  -6.182  -6.547  1.00 73.23           C  
ATOM    304  HB2 LEU A  24       1.849  -5.642  -6.948  1.00 73.23           H  
ATOM    305  HB3 LEU A  24       1.397  -6.990  -5.937  1.00 73.23           H  
ATOM    306  O   LEU A  24      -0.222  -6.039  -3.385  1.00 73.23           O  
ATOM    307  CG  LEU A  24       0.173  -6.799  -7.701  1.00 73.23           C  
ATOM    308  HG  LEU A  24      -0.750  -6.241  -7.855  1.00 73.23           H  
ATOM    309  CD1 LEU A  24       0.960  -6.787  -9.011  1.00 73.23           C  
ATOM    310 HD11 LEU A  24       1.884  -7.355  -8.904  1.00 73.23           H  
ATOM    311 HD12 LEU A  24       0.354  -7.219  -9.807  1.00 73.23           H  
ATOM    312 HD13 LEU A  24       1.196  -5.758  -9.282  1.00 73.23           H  
ATOM    313  CD2 LEU A  24      -0.188  -8.251  -7.380  1.00 73.23           C  
ATOM    314 HD21 LEU A  24      -0.780  -8.668  -8.194  1.00 73.23           H  
ATOM    315 HD22 LEU A  24      -0.784  -8.274  -6.467  1.00 73.23           H  
ATOM    316 HD23 LEU A  24       0.713  -8.848  -7.246  1.00 73.23           H  
ATOM    317  N   TRP A  25       1.677  -4.912  -3.821  1.00 73.12           N  
ATOM    318  H   TRP A  25       2.219  -4.474  -4.553  1.00 73.12           H  
ATOM    319  CA  TRP A  25       2.209  -4.781  -2.476  1.00 73.12           C  
ATOM    320  HA  TRP A  25       1.540  -5.279  -1.774  1.00 73.12           H  
ATOM    321  C   TRP A  25       2.275  -3.291  -2.141  1.00 73.12           C  
ATOM    322  CB  TRP A  25       3.586  -5.460  -2.404  1.00 73.12           C  
ATOM    323  HB2 TRP A  25       4.339  -4.770  -2.784  1.00 73.12           H  
ATOM    324  HB3 TRP A  25       3.825  -5.666  -1.361  1.00 73.12           H  
ATOM    325  O   TRP A  25       2.401  -2.456  -3.044  1.00 73.12           O  
ATOM    326  CG  TRP A  25       3.689  -6.733  -3.196  1.00 73.12           C  
ATOM    327  CD1 TRP A  25       4.032  -6.810  -4.503  1.00 73.12           C  
ATOM    328  HD1 TRP A  25       4.316  -5.966  -5.116  1.00 73.12           H  
ATOM    329  CD2 TRP A  25       3.395  -8.101  -2.781  1.00 73.12           C  
ATOM    330  CE2 TRP A  25       3.524  -8.952  -3.921  1.00 73.12           C  
ATOM    331  CE3 TRP A  25       3.051  -8.715  -1.557  1.00 73.12           C  
ATOM    332  HE3 TRP A  25       2.995  -8.111  -0.663  1.00 73.12           H  
ATOM    333  NE1 TRP A  25       3.926  -8.115  -4.938  1.00 73.12           N  
ATOM    334  HE1 TRP A  25       4.154  -8.411  -5.876  1.00 73.12           H  
ATOM    335  CH2 TRP A  25       2.932 -10.909  -2.632  1.00 73.12           C  
ATOM    336  HH2 TRP A  25       2.760 -11.973  -2.562  1.00 73.12           H  
ATOM    337  CZ2 TRP A  25       3.287 -10.332  -3.863  1.00 73.12           C  
ATOM    338  HZ2 TRP A  25       3.400 -10.945  -4.745  1.00 73.12           H  
ATOM    339  CZ3 TRP A  25       2.829 -10.104  -1.483  1.00 73.12           C  
ATOM    340  HZ3 TRP A  25       2.589 -10.559  -0.533  1.00 73.12           H  
ATOM    341  N   CYS A  26       2.190  -2.955  -0.860  1.00 79.22           N  
ATOM    342  H   CYS A  26       2.025  -3.678  -0.175  1.00 79.22           H  
ATOM    343  CA  CYS A  26       2.525  -1.627  -0.379  1.00 79.22           C  
ATOM    344  HA  CYS A  26       1.934  -0.879  -0.909  1.00 79.22           H  
ATOM    345  C   CYS A  26       3.995  -1.377  -0.673  1.00 79.22           C  
ATOM    346  CB  CYS A  26       2.249  -1.545   1.125  1.00 79.22           C  
ATOM    347  HB2 CYS A  26       2.560  -0.564   1.486  1.00 79.22           H  
ATOM    348  HB3 CYS A  26       2.844  -2.299   1.641  1.00 79.22           H  
ATOM    349  O   CYS A  26       4.856  -2.062  -0.121  1.00 79.22           O  
ATOM    350  SG  CYS A  26       0.519  -1.785   1.557  1.00 79.22           S  
ATOM    351  N   ILE A  27       4.289  -0.427  -1.550  1.00 72.56           N  
ATOM    352  H   ILE A  27       3.548   0.135  -1.945  1.00 72.56           H  
ATOM    353  CA  ILE A  27       5.667  -0.012  -1.781  1.00 72.56           C  
ATOM    354  HA  ILE A  27       6.342  -0.808  -1.467  1.00 72.56           H  
ATOM    355  C   ILE A  27       5.931   1.175  -0.865  1.00 72.56           C  
ATOM    356  CB  ILE A  27       5.973   0.219  -3.275  1.00 72.56           C  
ATOM    357  HB  ILE A  27       7.020   0.515  -3.346  1.00 72.56           H  
ATOM    358  O   ILE A  27       5.237   2.184  -0.932  1.00 72.56           O  
ATOM    359  CG1 ILE A  27       5.124   1.334  -3.915  1.00 72.56           C  
ATOM    360 HG12 ILE A  27       5.294   2.258  -3.363  1.00 72.56           H  
ATOM    361 HG13 ILE A  27       4.067   1.072  -3.864  1.00 72.56           H  
ATOM    362  CG2 ILE A  27       5.813  -1.114  -4.031  1.00 72.56           C  
ATOM    363 HG21 ILE A  27       6.360  -1.903  -3.515  1.00 72.56           H  
ATOM    364 HG22 ILE A  27       6.221  -1.026  -5.038  1.00 72.56           H  
ATOM    365 HG23 ILE A  27       4.760  -1.390  -4.092  1.00 72.56           H  
ATOM    366  CD1 ILE A  27       5.497   1.636  -5.370  1.00 72.56           C  
ATOM    367 HD11 ILE A  27       6.574   1.783  -5.450  1.00 72.56           H  
ATOM    368 HD12 ILE A  27       5.004   2.550  -5.703  1.00 72.56           H  
ATOM    369 HD13 ILE A  27       5.189   0.817  -6.020  1.00 72.56           H  
ATOM    370  N   THR A  28       6.905   1.032   0.029  1.00 67.24           N  
ATOM    371  H   THR A  28       7.465   0.192   0.008  1.00 67.24           H  
ATOM    372  CA  THR A  28       7.454   2.185   0.735  1.00 67.24           C  
ATOM    373  HA  THR A  28       6.737   3.006   0.700  1.00 67.24           H  
ATOM    374  C   THR A  28       8.681   2.606  -0.059  1.00 67.24           C  
ATOM    375  CB  THR A  28       7.691   1.885   2.229  1.00 67.24           C  
ATOM    376  HB  THR A  28       6.934   1.170   2.550  1.00 67.24           H  
ATOM    377  O   THR A  28       9.565   1.784  -0.300  1.00 67.24           O  
ATOM    378  CG2 THR A  28       9.060   1.331   2.607  1.00 67.24           C  
ATOM    379 HG21 THR A  28       9.094   1.134   3.679  1.00 67.24           H  
ATOM    380 HG22 THR A  28       9.833   2.056   2.352  1.00 67.24           H  
ATOM    381 HG23 THR A  28       9.246   0.403   2.068  1.00 67.24           H  
ATOM    382  OG1 THR A  28       7.504   3.046   2.997  1.00 67.24           O  
ATOM    383  HG1 THR A  28       8.309   3.568   2.962  1.00 67.24           H  
ATOM    384  N   PHE A  29       8.718   3.854  -0.520  1.00 61.39           N  
ATOM    385  H   PHE A  29       7.954   4.485  -0.324  1.00 61.39           H  
ATOM    386  CA  PHE A  29       9.971   4.444  -0.973  1.00 61.39           C  
ATOM    387  HA  PHE A  29      10.502   3.762  -1.636  1.00 61.39           H  
ATOM    388  C   PHE A  29      10.805   4.639   0.293  1.00 61.39           C  
ATOM    389  CB  PHE A  29       9.711   5.753  -1.739  1.00 61.39           C  
ATOM    390  HB2 PHE A  29       9.042   6.389  -1.159  1.00 61.39           H  
ATOM    391  HB3 PHE A  29      10.657   6.286  -1.829  1.00 61.39           H  
ATOM    392  O   PHE A  29      10.568   5.563   1.065  1.00 61.39           O  
ATOM    393  CG  PHE A  29       9.138   5.561  -3.135  1.00 61.39           C  
ATOM    394  CD1 PHE A  29       9.999   5.522  -4.249  1.00 61.39           C  
ATOM    395  HD1 PHE A  29      11.065   5.630  -4.109  1.00 61.39           H  
ATOM    396  CD2 PHE A  29       7.748   5.435  -3.330  1.00 61.39           C  
ATOM    397  HD2 PHE A  29       7.079   5.481  -2.483  1.00 61.39           H  
ATOM    398  CE1 PHE A  29       9.476   5.364  -5.546  1.00 61.39           C  
ATOM    399  HE1 PHE A  29      10.143   5.351  -6.395  1.00 61.39           H  
ATOM    400  CE2 PHE A  29       7.225   5.272  -4.626  1.00 61.39           C  
ATOM    401  HE2 PHE A  29       6.158   5.191  -4.771  1.00 61.39           H  
ATOM    402  CZ  PHE A  29       8.088   5.240  -5.735  1.00 61.39           C  
ATOM    403  HZ  PHE A  29       7.685   5.133  -6.731  1.00 61.39           H  
ATOM    404  N   ILE A  30      11.689   3.687   0.585  1.00 57.96           N  
ATOM    405  H   ILE A  30      11.761   2.905  -0.050  1.00 57.96           H  
ATOM    406  CA  ILE A  30      12.894   4.031   1.330  1.00 57.96           C  
ATOM    407  HA  ILE A  30      12.669   4.702   2.159  1.00 57.96           H  
ATOM    408  C   ILE A  30      13.727   4.796   0.305  1.00 57.96           C  
ATOM    409  CB  ILE A  30      13.582   2.763   1.883  1.00 57.96           C  
ATOM    410  HB  ILE A  30      13.670   2.041   1.071  1.00 57.96           H  
ATOM    411  O   ILE A  30      14.271   4.181  -0.610  1.00 57.96           O  
ATOM    412  CG1 ILE A  30      12.755   2.144   3.040  1.00 57.96           C  
ATOM    413 HG12 ILE A  30      11.799   2.658   3.133  1.00 57.96           H  
ATOM    414 HG13 ILE A  30      13.272   2.283   3.989  1.00 57.96           H  
ATOM    415  CG2 ILE A  30      15.000   3.066   2.394  1.00 57.96           C  
ATOM    416 HG21 ILE A  30      15.634   3.402   1.574  1.00 57.96           H  
ATOM    417 HG22 ILE A  30      14.972   3.864   3.136  1.00 57.96           H  
ATOM    418 HG23 ILE A  30      15.449   2.172   2.828  1.00 57.96           H  
ATOM    419  CD1 ILE A  30      12.495   0.646   2.839  1.00 57.96           C  
ATOM    420 HD11 ILE A  30      13.443   0.110   2.796  1.00 57.96           H  
ATOM    421 HD12 ILE A  30      11.949   0.487   1.909  1.00 57.96           H  
ATOM    422 HD13 ILE A  30      11.905   0.264   3.672  1.00 57.96           H  
ATOM    423  N   ASP A  31      13.668   6.123   0.375  1.00 48.95           N  
ATOM    424  H   ASP A  31      13.150   6.530   1.141  1.00 48.95           H  
ATOM    425  CA  ASP A  31      14.767   6.958  -0.113  1.00 48.95           C  
ATOM    426  HA  ASP A  31      15.059   6.647  -1.115  1.00 48.95           H  
ATOM    427  C   ASP A  31      15.983   6.734   0.801  1.00 48.95           C  
ATOM    428  CB  ASP A  31      14.312   8.431  -0.174  1.00 48.95           C  
ATOM    429  HB2 ASP A  31      13.389   8.481  -0.750  1.00 48.95           H  
ATOM    430  HB3 ASP A  31      14.082   8.774   0.835  1.00 48.95           H  
ATOM    431  O   ASP A  31      15.778   6.705   2.042  1.00 48.95           O  
ATOM    432  CG  ASP A  31      15.336   9.384  -0.825  1.00 48.95           C  
ATOM    433  OD1 ASP A  31      15.861  10.271  -0.108  1.00 48.95           O  
ATOM    434  OD2 ASP A  31      15.486   9.317  -2.071  1.00 48.95           O  
ATOM    435  OXT ASP A  31      17.061   6.446   0.241  1.00 48.95           O  
TER     436      ASP A  31                                                       
END   
