# Supplementary material for: δ‐Conotoxin Structure Prediction and Analysis through Large‐Scale Comparative and Deep Learning Modeling Approaches
Source: Adv Sci (Weinh). 2024 Jul 21;11(35):2404786. doi: 10.1002/advs.202404786 (PMC11425241; doi:10.1002/advs.202404786)
Supplement: Supplementary file 2 — Supporting Information [file ADVS-11-2404786-s001.gz › Data/Alphafold_results/SmVIA/msas/pdb70_hits.hhr]

Query         SmVIA 
Match_columns 31
No_of_seqs    3 out of 4
Neff          1.27878
Searched_HMMs 80799
Date          Tue Sep 28 17:06:41 2021
Command       /usr/bin/hhsearch -i /tmp/tmp4jo1lmh4/query.a3m -o /tmp/tmp4jo1lmh4/output.hhr -maxseq 1000000 -d /mnt/pdb70_database_path/pdb70 

 No Hit                             Prob E-value P-value  Score    SS Cols Query HMM  Template HMM
  1 1G1Z_A CONOTOXIN EVIA; three d  97.5 4.8E-07 5.9E-12   43.9   0.0   29    1-29      1-32  (33)
  2 1RMK_A Mu-O-conotoxin MrVIB; b  96.8 1.7E-05 2.1E-10   37.8   0.0   26    2-27      1-30  (31)
  3 2ML7_A Specific abundant prote  81.5    0.93 1.1E-05   23.4   0.0   22    3-24      1-23  (31)
  4 1DKC_A ANTIFUNGAL PEPTIDE; THR  80.7       1 1.3E-05   23.5   0.0   23    2-24      2-26  (38)
  5 1Q3J_A ALO3; knottin, cystine-  75.5       2 2.4E-05   22.3   0.0   22    3-24      1-24  (36)
  6 4AOQ_F CATIONIC TRYPSIN (E.C.3  70.3     3.2   4E-05   22.1   0.0   25    1-25      2-28  (37)
  7 5XBD_A pB1; Disulfide bond, Pe  69.3     3.5 4.3E-05   21.4   0.0   23    2-24      1-24  (36)
  8 2LZY_A ABU8-3; KNOTTIN, SPONGE  65.6     4.7 5.8E-05   20.8   0.0   22    2-23      2-24  (35)
  9 6P0F_A LlaJI.R1; YTH domain, r  56.5     8.9 0.00011   25.9   0.0   12   14-25     42-53  (185)
 10 4AOR_F CATIONIC TRYPSIN (E.C.3  54.5      10 0.00012   20.2   0.0   25    1-25      2-28  (37)
 11 6PX7_A Venom polypeptide; disu  47.5      15 0.00019   18.6   0.0   24    1-25      5-28  (34)
 12 6ENA_A Nemertide alpha-1; Neme  46.8      16  0.0002   18.9   0.0   21    2-23      1-21  (31)
 13 2BBG_A POLLEN ALLERGEN 5; PROT  46.5      16  0.0002   19.8   0.0   14    7-20      8-21  (40)
 14 2N8H_A conotoxin-muOxi-GVIIJ;   44.3      19 0.00023   19.1   0.0   21    3-23      3-23  (35)
 15 4PID_A Adenovirus protease (ad  34.5      33 0.00041   22.1   0.0   11   19-29    119-129 (204)
 16 4EKF_A Adenain (E.C.3.4.22.39)  34.2      34 0.00042   22.0   0.0   11   19-29    119-129 (204)
 17 2MFS_A Ep-AMP1; cystine-knot,   32.7      37 0.00046   17.9   0.0   18    3-20      1-19  (35)
 18 1JK4_A NEUROPHYSIN II, Lys vas  32.0      39 0.00049   20.2   0.0   10    3-12     48-57  (89)
 19 1JK6_A NEUROPHYSIN II; NEUROPH  31.8      40 0.00049   20.2   0.0   10    3-12     48-57  (89)
 20 2LBN_A Neurophysin 1; Dimeriza  30.5      43 0.00053   20.1   0.0   10    3-12     54-63  (92)
 21 2LMZ_A Conotoxin im17a; conoto  28.2      50 0.00062   18.1   0.0    6   18-23     11-16  (42)
 22 2BDS_A BDS-I (NMR, 42 SIMULATE  27.5      53 0.00065   17.9   0.0   11    9-19     31-41  (43)
 23 5Z5K_B Netrin receptor DCC, Dr  23.1      72 0.00089   18.4   0.0    6   14-19     12-17  (66)
 24 1XU1_T Tumor necrosis factor l  21.2      83   0.001   16.9   0.0   16    2-17     18-33  (42)

No 1
>1G1Z_A CONOTOXIN EVIA; three disulfide linkages, cis/trans isomerism; HET: NH2, HYP; NMR {N/A} SCOP: g.3.6.1
Probab=97.52  E-value=4.8e-07  Score=43.91  Aligned_cols=29  Identities=38%  Similarity=0.894  Sum_probs=26.9  Template_Neff=5.100

Q SmVIA             1 DGCSSGGTFCGIR---PGLCCSEFCFLWCITF   29 (31)
Q Consensus         1 d~c~n~g~fcgi~---pglccse~c~lwcitf   29 (31)
                      |+|++.||+|+++   +++||||||+|++.++
T Consensus         1 ~~C~~~Ge~C~~~~~~~~~CCsG~C~~vc~~~   32 (33)
T 1G1Z_A            1 DDCIKPYGFCSLPILKNGLCCSGACVGVCADL   32 (33)
T ss_dssp             CCCBCTTSBCCSSCSSCSCBTTBEESSBEECC
T ss_pred             CCCcCCCCcCCCcccCCCCcccCceEEEEeeC
Confidence            6899999999999   8999999999998775


No 2
>1RMK_A Mu-O-conotoxin MrVIB; beta sheet, cystine knot, TOXIN; NMR {Conus marmoreus} SCOP: g.3.6.1
Probab=96.84  E-value=1.7e-05  Score=37.80  Aligned_cols=26  Identities=23%  Similarity=0.595  Sum_probs=24.4  Template_Neff=5.400

Q SmVIA             2 GCSSGGTFCGIR---PGLCCSE-FCFLWCI   27 (31)
Q Consensus         2 ~c~n~g~fcgi~---pglccse-~c~lwci   27 (31)
                      +|++.||+|+++   +++|||| ||++++|
T Consensus         1 ~C~~~ge~C~~~~~~~~~CCsg~~C~~~~C   30 (31)
T 1RMK_A            1 ACSKKWEYCIVPILGFVYCCPGLICGPFVC   30 (31)
T ss_dssp             CEECTTSCCCCCTTCCCEESTTCCBCSSSB
T ss_pred             CCcCCCccCCccccCcCccccCCeeEEEEe
Confidence            589999999999   8999999 9999976


No 3
>2ML7_A Specific abundant protein 3; ginsentide, UNKNOWN FUNCTION; NMR {Panax ginseng}
Probab=81.48  E-value=0.93  Score=23.35  Aligned_cols=22  Identities=45%  Similarity=1.304  Sum_probs=17.7  Template_Neff=1.900

Q SmVIA             3 CSSGGTFCGIRPGLCCSE-FCFL   24 (31)
Q Consensus         3 c~n~g~fcgi~pglccse-~c~l   24 (31)
                      |++.|.+|.+.+..||.. .|++
T Consensus         1 c~~~GgfC~f~p~~CCg~cGCL~   23 (31)
T 2ML7_A            1 CKSGGAWCGFDPHGCCGNCGCLV   23 (31)
T ss_dssp             CBCSSCBCSSCTTCBSSSCEESS
T ss_pred             CCCccceeeecCcCCccccceeE
Confidence            678999999999999965 4553


No 4
>1DKC_A ANTIFUNGAL PEPTIDE; THREE-STRANDS BETA SHEET, ANTIFUNGAL PROTEIN; NMR {Phytolacca americana} SCOP: g.3.4.2
Probab=80.72  E-value=1  Score=23.46  Aligned_cols=23  Identities=43%  Similarity=1.207  Sum_probs=20.4  Template_Neff=3.400

Q SmVIA             2 GCSSGGTFCGIR--PGLCCSEFCFL   24 (31)
Q Consensus         2 ~c~n~g~fcgi~--pglccse~c~l   24 (31)
                      .|++.|..|...  .++||||+|+-
T Consensus         2 ~cI~nG~~Ck~dGs~g~CcSGfC~q   26 (38)
T 1DKC_A            2 GCIKNGGRCNASAGPPYCCSSYCFQ   26 (38)
T ss_dssp             CCCSSSEEECTTSCCCCCSSSEEEE
T ss_pred             CcccCCCCcCCCCCCCcccceeeEE
Confidence            689999999877  89999999974


No 5
>1Q3J_A ALO3; knottin, cystine-knot, ANTIFUNGAL PROTEIN; NMR {N/A} SCOP: g.3.4.2
Probab=75.47  E-value=2  Score=22.28  Aligned_cols=22  Identities=36%  Similarity=0.946  Sum_probs=18.5  Template_Neff=3.300

Q SmVIA             3 CSSGGTFCGIR--PGLCCSEFCFL   24 (31)
Q Consensus         3 c~n~g~fcgi~--pglccse~c~l   24 (31)
                      |++.|..|...  .++||||+|+-
T Consensus         1 CI~~G~~Ck~dgs~g~C~SG~C~q   24 (36)
T 1Q3J_A            1 CIKNGNGCQPNGSQGNCCSGYCHK   24 (36)
T ss_dssp             CCSSSSEEESSCSSCCCTTSCEEC
T ss_pred             CCCCCCccCCCCCCCccCcceeee
Confidence            67888888876  89999999964


No 6
>4AOQ_F CATIONIC TRYPSIN (E.C.3.4.21.4), TRYPSIN INHIBITOR; HYDROLASE-INHIBITOR COMPLEX, MINIPROTEIN SCAFFOLD, KNOTTINS; HET: 1PE; 2.0A {BOS TAURUS}
Probab=70.33  E-value=3.2  Score=22.08  Aligned_cols=25  Identities=40%  Similarity=0.918  Sum_probs=19.8  Template_Neff=2.000

Q SmVIA             1 DGCSSGGTFCGIR--PGLCCSEFCFLW   25 (31)
Q Consensus         1 d~c~n~g~fcgi~--pglccse~c~lw   25 (31)
                      +.|.+.|..|...  ...||||.|+..
T Consensus         2 d~C~psG~iCs~~gp~e~CCSgsCVPh   28 (37)
T 4AOQ_F            2 DKCSPSGAICSGAGPPEQCCSGACVPH   28 (37)
T ss_dssp             -CCBCTTSEECTTSCGGGBTTSCEEEC
T ss_pred             CccCCCCcccCCCCCchhccCCccccc
Confidence            4688999999764  779999999743


No 7
>5XBD_A pB1; Disulfide bond, Pereskia bleo, Cystein-rich; HET: PCA; NMR {Pereskia bleo}
Probab=69.28  E-value=3.5  Score=21.41  Aligned_cols=23  Identities=35%  Similarity=0.862  Sum_probs=18.8  Template_Neff=3.200

Q SmVIA             2 GCSSGGTFCGIR-PGLCCSEFCFL   24 (31)
Q Consensus         2 ~c~n~g~fcgi~-pglccse~c~l   24 (31)
                      +|++.|..|.-- .++||||+|+-
T Consensus         1 ~Ci~nG~~CkdgS~G~CcSGfC~q   24 (36)
T 5XBD_A            1 XCKPNGAKCTEISIPPCCSNFCLR   24 (36)
T ss_dssp             CCCCSSCCBBTTBCCCCSSSBCCC
T ss_pred             CCCCCCCcccCCCCCCccCceeeE
Confidence            588999999832 78899999975


No 8
>2LZY_A ABU8-3; KNOTTIN, SPONGE, TOXIN; HET: PCA; NMR {Asteropus}
Probab=65.64  E-value=4.7  Score=20.75  Aligned_cols=22  Identities=27%  Similarity=0.880  Sum_probs=18.5  Template_Neff=3.400

Q SmVIA             2 GCSSGGTFCGIRPGLCCSE-FCF   23 (31)
Q Consensus         2 ~c~n~g~fcgi~pglccse-~c~   23 (31)
                      .|...||.|+.....||.| .|.
T Consensus         2 ~C~~~Ge~C~~~f~~CCpG~~C~   24 (35)
T 2LZY_A            2 DCPGEGEQCDVEFNPCCPPLTCI   24 (35)
T ss_dssp             CCCCTTSEEESSSCCCCSSCEEE
T ss_pred             CCCCCCCCCCCCCccCCCCCeec
Confidence            5889999999987899998 454


No 9
>6P0F_A LlaJI.R1; YTH domain, restriction endonuclease, DNA; HET: MES, MSE; 1.683A {Thermococcus gammatolerans (strain DSM 15229 / JCM 11827 / EJ3)}
Probab=56.45  E-value=8.9  Score=25.88  Aligned_cols=12  Identities=42%  Similarity=1.542  Sum_probs=10.2  Template_Neff=1.000

Q SmVIA            14 PGLCCSEFCFLW   25 (31)
Q Consensus        14 pglccse~c~lw   25 (31)
                      ..+|||..|-|+
T Consensus        42 ldnccsdvcyfw   53 (185)
T 6P0F_A           42 LDNCCSDVCYFW   53 (185)
T ss_dssp             HHHHCSSEEEEE
T ss_pred             HHhcchhchhhc
Confidence            578999999886


No 10
>4AOR_F CATIONIC TRYPSIN (E.C.3.4.21.4), TRYPSIN INHIBITOR; HYDROLASE-INHIBITOR COMPLEX, MINIPROTEIN SCAFFOLD, KNOTTINS; HET: GOL, MES, IMD; 1.702A {BOS TAURUS}
Probab=54.51  E-value=10  Score=20.24  Aligned_cols=25  Identities=40%  Similarity=0.884  Sum_probs=19.4  Template_Neff=2.000

Q SmVIA             1 DGCSSGGTFCGIR--PGLCCSEFCFLW   25 (31)
Q Consensus         1 d~c~n~g~fcgi~--pglccse~c~lw   25 (31)
                      +.|.+.|..|..+  ...||||.|+..
T Consensus         2 d~C~psG~iCs~~gp~e~CCSgsCVPh   28 (37)
T 4AOR_F            2 DKCSPSGAICSGFGPPEQCCSGACVPH   28 (37)
T ss_dssp             --CBCTTCEECTTSCGGGBTTSCEEEC
T ss_pred             CccCCCCcccCCCCCchhccCCccccc
Confidence            4688999999765  779999999743


No 11
>6PX7_A Venom polypeptide; disulfide-rich, assassin-fly, knottin, ultra-stable peptide; NMR {Dolopus genitalis}
Probab=47.47  E-value=15  Score=18.59  Aligned_cols=24  Identities=29%  Similarity=0.866  Sum_probs=20.4  Template_Neff=3.800

Q SmVIA             1 DGCSSGGTFCGIRPGLCCSEFCFLW   25 (31)
Q Consensus         1 d~c~n~g~fcgi~pglccse~c~lw   25 (31)
                      +.|.+.|++|... ..|||..|..+
T Consensus         5 ~~C~~vGe~C~~~-~dCCSkrC~~y   28 (34)
T 6PX7_A            5 RQCKKIGEHCYVA-DECCSKRCLFY   28 (34)
T ss_dssp             CCSCCTTCBCSST-TTSTTSCCCTT
T ss_pred             hhccccCCccccc-ccccccccccc
Confidence            4688999999887 78999999875


No 12
>6ENA_A Nemertide alpha-1; Nemertea, Lineus Longissimus, toxin, inhibitor; HET: HYP; NMR {N/A}
Probab=46.76  E-value=16  Score=18.92  Aligned_cols=21  Identities=38%  Similarity=1.075  Sum_probs=14.1  Template_Neff=1.000

Q SmVIA             2 GCSSGGTFCGIRPGLCCSEFCF   23 (31)
Q Consensus         2 ~c~n~g~fcgi~pglccse~c~   23 (31)
                      .|++.|.+|... ..||.-.|.
T Consensus         1 gciatgsfctls-kgcctkncg   21 (31)
T 6ENA_A            1 GCIATGSFCTLS-KGCCTKNCG   21 (31)
T ss_dssp             CCBCTTSBCSSG-GGBTTSCBC
T ss_pred             CceeccCeeeec-CCccccccc
Confidence            478889999776 456654443


No 13
>2BBG_A POLLEN ALLERGEN 5; PROTEIN ALLERGEN, SMALL HIGHLY DISULFIDE; NMR {Ambrosia trifida} SCOP: g.6.1.1
Probab=46.49  E-value=16  Score=19.79  Aligned_cols=14  Identities=50%  Similarity=0.999  Sum_probs=9.9  Template_Neff=1.400

Q SmVIA             7 GTFCGIRPGLCCSE   20 (31)
Q Consensus         7 g~fcgi~pglccse   20 (31)
                      |..|+-....|||.
T Consensus         8 G~~CGe~~~YCcS~   21 (40)
T 2BBG_A            8 GTNCGKVGKYCCSP   21 (40)
T ss_dssp             SSTTSCTTSEEECS
T ss_pred             CccCccccceEcCC
Confidence            56677777788874


No 14
>2N8H_A conotoxin-muOxi-GVIIJ; inhibitor cysteine knot, Toxin; HET: HYP; NMR {N/A}
Probab=44.26  E-value=19  Score=19.12  Aligned_cols=21  Identities=43%  Similarity=0.994  Sum_probs=17.2  Template_Neff=1.300

Q SmVIA             3 CSSGGTFCGIRPGLCCSEFCF   23 (31)
Q Consensus         3 c~n~g~fcgi~pglccse~c~   23 (31)
                      |-..+..|+-..-.||||.|.
T Consensus         3 cg~p~atcgkl~l~ccsg~c~   23 (35)
T 2N8H_A            3 CGDPGATCGKLRLYCCSGFCD   23 (35)
T ss_dssp             CBCTTSBCSSSSCCBSSSCEE
T ss_pred             CCCCCCccceEEEEechhhch
Confidence            556777888888999999885


No 15
>4PID_A Adenovirus protease (adenain) (E.C.3.4.22.39), GLY-VAL-GLN-SER-LEU-LYS-ARG-ARG-ARG-CYS-PHE; Adenain, cysteine protease, adenovirus, pVIc; HET: 2UQ; 1.59A {Human adenovirus 2}
Probab=34.54  E-value=33  Score=22.06  Aligned_cols=11  Identities=45%  Similarity=0.926  Sum_probs=6.0  Template_Neff=5.700

Q SmVIA            19 SEFCFLWCITF   29 (31)
Q Consensus        19 se~c~lwcitf   29 (31)
                      |..|..+|+.|
T Consensus       119 s~~CG~yCl~f  129 (204)
T 4PID_A          119 SAACGLFCCMF  129 (204)
T ss_dssp             CCCHHHHHHHH
T ss_pred             CChHHHHHHHH
Confidence            55555555544


No 16
>4EKF_A Adenain (E.C.3.4.22.39); alpha and beta protein (a+b); 0.98A {Human adenovirus 2}
Probab=34.17  E-value=34  Score=22.01  Aligned_cols=11  Identities=36%  Similarity=0.594  Sum_probs=6.0  Template_Neff=5.700

Q SmVIA            19 SEFCFLWCITF   29 (31)
Q Consensus        19 se~c~lwcitf   29 (31)
                      |..|..+|+.|
T Consensus       119 s~~CG~yCl~f  129 (204)
T 4EKF_A          119 SAAAGLFCCMF  129 (204)
T ss_dssp             CCCHHHHHHHH
T ss_pred             CchHHHHHHHH
Confidence            55555555544


No 17
>2MFS_A Ep-AMP1; cystine-knot, ANTIMICROBIAL PROTEIN; NMR {N/A}
Probab=32.73  E-value=37  Score=17.89  Aligned_cols=18  Identities=33%  Similarity=0.645  Sum_probs=15.9  Template_Neff=2.200

Q SmVIA             3 CSSGGTFCGIR-PGLCCSE   20 (31)
Q Consensus         3 c~n~g~fcgi~-pglccse   20 (31)
                      |...|++|+.. .++|||+
T Consensus         1 Cv~~G~yCN~~fGP~CCs~   19 (35)
T 2MFS_A            1 CVLIGQRCDNDRGPRCCSG   19 (35)
T ss_dssp             CBCTTSBCCTTTSCCBCTT
T ss_pred             CCccCCccccccCCCccCC
Confidence            66789999987 8999998


No 18
>1JK4_A NEUROPHYSIN II, Lys vasopressin; COMPLEX (HORMONE TRANSPORT-HORMONE), HYPOTHALAMUS, NEUROPEPTIDE; 2.3A {Bos taurus} SCOP: b.9.1.1
Probab=32.02  E-value=39  Score=20.23  Aligned_cols=10  Identities=50%  Similarity=1.069  Sum_probs=5.6  Template_Neff=3.800

Q SmVIA             3 CSSGGTFCGI   12 (31)
Q Consensus         3 c~n~g~fcgi   12 (31)
                      |+..|.+|+.
T Consensus        48 C~~~g~~Cg~   57 (89)
T 1JK4_A           48 CQSGQKPCGS   57 (89)
T ss_dssp             BCCCSSEETT
T ss_pred             ccCCCCCCCC
Confidence            4555666654


No 19
>1JK6_A NEUROPHYSIN II; NEUROPHYSIN, HORMONE TRANSPORT, HYPOTHALAMUS, NEUROPEPTIDE; 2.4A {Bos taurus} SCOP: b.9.1.1
Probab=31.75  E-value=40  Score=20.20  Aligned_cols=10  Identities=50%  Similarity=1.069  Sum_probs=5.6  Template_Neff=3.800

Q SmVIA             3 CSSGGTFCGI   12 (31)
Q Consensus         3 c~n~g~fcgi   12 (31)
                      |+..|.+|+.
T Consensus        48 C~~~g~~Cg~   57 (89)
T 1JK6_A           48 CQSGQKPCGS   57 (89)
T ss_dssp             EECCCCEETT
T ss_pred             CCCCCCCCCC
Confidence            4555566654


No 20
>2LBN_A Neurophysin 1; Dimerization, Hormone, Peptide binding protein; NMR {Bos taurus}
Probab=30.52  E-value=43  Score=20.11  Aligned_cols=10  Identities=50%  Similarity=1.069  Sum_probs=5.7  Template_Neff=3.900

Q SmVIA             3 CSSGGTFCGI   12 (31)
Q Consensus         3 c~n~g~fcgi   12 (31)
                      |...|.+|+.
T Consensus        54 C~~~g~~Cg~   63 (92)
T 2LBN_A           54 CQSGQKPCGS   63 (92)
T ss_dssp             CCCCCSEETT
T ss_pred             CCCCCCCCCC
Confidence            4555666654


No 21
>2LMZ_A Conotoxin im17a; conotoxin, novel, helix, hairpin, Conus; NMR {Conus imperialis}
Probab=28.17  E-value=50  Score=18.08  Aligned_cols=6  Identities=33%  Similarity=1.436  Sum_probs=2.9  Template_Neff=1.700

Q SmVIA            18 CSEFCF   23 (31)
Q Consensus        18 cse~c~   23 (31)
                      |..||.
T Consensus        11 CysWC~   16 (42)
T 2LMZ_A           11 CYSWCI   16 (42)
T ss_dssp             HHHHHH
T ss_pred             HHHHHH
Confidence            345554


No 22
>2BDS_A BDS-I (NMR, 42 SIMULATED ANNEALING; ANTI-HYPERTENSIVE, ANTI-VIRAL PROTEIN; NMR {Anemonia sulcata} SCOP: g.9.1.1
Probab=27.50  E-value=53  Score=17.89  Aligned_cols=11  Identities=36%  Similarity=0.987  Sum_probs=5.7  Template_Neff=2.600

Q SmVIA             9 FCGIRPGLCCS   19 (31)
Q Consensus         9 fcgi~pglccs   19 (31)
                      .|......||.
T Consensus        31 ~C~~~~giCCy   41 (43)
T 2BDS_A           31 NCYKWPNICCY   41 (43)
T ss_dssp             EEEETTEEEEC
T ss_pred             ccccccceeee
Confidence            34444556664


No 23
>5Z5K_B Netrin receptor DCC, Draxin; axon guidance, APOPTOSIS-INBITITOR complex; HET: NAG; 2.493A {Rattus norvegicus}
Probab=23.11  E-value=72  Score=18.37  Aligned_cols=6  Identities=67%  Similarity=2.018  Sum_probs=2.9  Template_Neff=3.500

Q SmVIA            14 PGLCCS   19 (31)
Q Consensus        14 pglccs   19 (31)
                      ++.||.
T Consensus        12 PG~CCh   17 (66)
T 5Z5K_B           12 PGTCCD   17 (66)
T ss_dssp             TTEEEE
T ss_pred             CCcccc
Confidence            445553


No 24
>1XU1_T Tumor necrosis factor ligand superfamily; TNFSF, cytokine, CRD, receptor, jelly-roll; 1.9A {Mus musculus} SCOP: g.24.1.2
Probab=21.17  E-value=83  Score=16.90  Aligned_cols=16  Identities=38%  Similarity=0.962  Sum_probs=9.4  Template_Neff=3.100

Q SmVIA             2 GCSSGGTFCGIRPGLC   17 (31)
Q Consensus         2 ~c~n~g~fcgi~pglc   17 (31)
                      +|++=.+.|+..+..|
T Consensus        18 ~Ci~C~~vCGqHPkqC   33 (42)
T 1XU1_T           18 DCISCASICGQHPKQC   33 (42)
T ss_dssp             EEEEGGGGTTSCCGGG
T ss_pred             hhccchHhcCCCcccc
Confidence            4666666676664443
