# Supplementary material for: δ‐Conotoxin Structure Prediction and Analysis through Large‐Scale Comparative and Deep Learning Modeling Approaches
Source: Adv Sci (Weinh). 2024 Jul 21;11(35):2404786. doi: 10.1002/advs.202404786 (PMC11425241; doi:10.1002/advs.202404786)
Supplement: Supplementary file 2 — Supporting Information [file ADVS-11-2404786-s001.gz › Data/Alphafold_results/SVIE/ranked_2.pdb]

ATOM      1  N   ASP A   1     -18.587  -4.826  -8.316  1.00 49.98           N  
ATOM      2  H   ASP A   1     -19.515  -4.903  -7.927  1.00 49.98           H  
ATOM      3  H2  ASP A   1     -18.426  -3.888  -8.655  1.00 49.98           H  
ATOM      4  H3  ASP A   1     -18.501  -5.502  -9.061  1.00 49.98           H  
ATOM      5  CA  ASP A   1     -17.648  -5.176  -7.232  1.00 49.98           C  
ATOM      6  HA  ASP A   1     -17.720  -4.444  -6.428  1.00 49.98           H  
ATOM      7  C   ASP A   1     -16.209  -5.182  -7.720  1.00 49.98           C  
ATOM      8  CB  ASP A   1     -18.066  -6.525  -6.644  1.00 49.98           C  
ATOM      9  HB2 ASP A   1     -17.267  -6.920  -6.017  1.00 49.98           H  
ATOM     10  HB3 ASP A   1     -18.286  -7.239  -7.437  1.00 49.98           H  
ATOM     11  O   ASP A   1     -15.634  -6.237  -7.941  1.00 49.98           O  
ATOM     12  CG  ASP A   1     -19.293  -6.276  -5.791  1.00 49.98           C  
ATOM     13  OD1 ASP A   1     -19.157  -6.378  -4.563  1.00 49.98           O  
ATOM     14  OD2 ASP A   1     -20.279  -5.809  -6.408  1.00 49.98           O  
ATOM     15  N   GLY A   2     -15.647  -3.999  -7.979  1.00 69.04           N  
ATOM     16  H   GLY A   2     -16.086  -3.148  -7.656  1.00 69.04           H  
ATOM     17  CA  GLY A   2     -14.288  -3.863  -8.503  1.00 69.04           C  
ATOM     18  HA2 GLY A   2     -14.285  -3.167  -9.342  1.00 69.04           H  
ATOM     19  HA3 GLY A   2     -13.901  -4.818  -8.857  1.00 69.04           H  
ATOM     20  C   GLY A   2     -13.365  -3.307  -7.433  1.00 69.04           C  
ATOM     21  O   GLY A   2     -13.610  -2.217  -6.924  1.00 69.04           O  
ATOM     22  N   CYS A   3     -12.321  -4.053  -7.094  1.00 74.18           N  
ATOM     23  H   CYS A   3     -12.182  -4.943  -7.552  1.00 74.18           H  
ATOM     24  CA  CYS A   3     -11.224  -3.542  -6.294  1.00 74.18           C  
ATOM     25  HA  CYS A   3     -11.623  -2.870  -5.534  1.00 74.18           H  
ATOM     26  C   CYS A   3     -10.267  -2.728  -7.189  1.00 74.18           C  
ATOM     27  CB  CYS A   3     -10.591  -4.728  -5.565  1.00 74.18           C  
ATOM     28  HB2 CYS A   3      -9.868  -4.343  -4.846  1.00 74.18           H  
ATOM     29  HB3 CYS A   3     -11.371  -5.227  -4.990  1.00 74.18           H  
ATOM     30  O   CYS A   3     -10.145  -2.976  -8.389  1.00 74.18           O  
ATOM     31  SG  CYS A   3      -9.808  -5.970  -6.628  1.00 74.18           S  
ATOM     32  N   SER A   4      -9.606  -1.727  -6.622  1.00 73.28           N  
ATOM     33  H   SER A   4      -9.773  -1.546  -5.643  1.00 73.28           H  
ATOM     34  CA  SER A   4      -8.710  -0.817  -7.334  1.00 73.28           C  
ATOM     35  HA  SER A   4      -9.086  -0.672  -8.347  1.00 73.28           H  
ATOM     36  C   SER A   4      -7.306  -1.407  -7.416  1.00 73.28           C  
ATOM     37  CB  SER A   4      -8.665   0.556  -6.662  1.00 73.28           C  
ATOM     38  HB2 SER A   4      -8.007   1.201  -7.245  1.00 73.28           H  
ATOM     39  HB3 SER A   4      -8.268   0.458  -5.652  1.00 73.28           H  
ATOM     40  O   SER A   4      -6.759  -1.875  -6.412  1.00 73.28           O  
ATOM     41  OG  SER A   4      -9.949   1.137  -6.603  1.00 73.28           O  
ATOM     42  HG  SER A   4     -10.455   0.629  -5.965  1.00 73.28           H  
ATOM     43  N   SER A   5      -6.717  -1.377  -8.611  1.00 72.64           N  
ATOM     44  H   SER A   5      -7.240  -1.033  -9.403  1.00 72.64           H  
ATOM     45  CA  SER A   5      -5.355  -1.858  -8.856  1.00 72.64           C  
ATOM     46  HA  SER A   5      -5.272  -2.869  -8.458  1.00 72.64           H  
ATOM     47  C   SER A   5      -4.309  -0.989  -8.153  1.00 72.64           C  
ATOM     48  CB  SER A   5      -5.067  -1.906 -10.361  1.00 72.64           C  
ATOM     49  HB2 SER A   5      -5.070  -0.893 -10.764  1.00 72.64           H  
ATOM     50  HB3 SER A   5      -4.084  -2.346 -10.531  1.00 72.64           H  
ATOM     51  O   SER A   5      -4.545   0.192  -7.868  1.00 72.64           O  
ATOM     52  OG  SER A   5      -6.049  -2.675 -11.030  1.00 72.64           O  
ATOM     53  HG  SER A   5      -6.095  -3.554 -10.646  1.00 72.64           H  
ATOM     54  N   GLY A   6      -3.131  -1.569  -7.903  1.00 73.82           N  
ATOM     55  H   GLY A   6      -3.000  -2.536  -8.164  1.00 73.82           H  
ATOM     56  CA  GLY A   6      -1.973  -0.837  -7.391  1.00 73.82           C  
ATOM     57  HA2 GLY A   6      -1.089  -1.474  -7.416  1.00 73.82           H  
ATOM     58  HA3 GLY A   6      -2.169  -0.557  -6.356  1.00 73.82           H  
ATOM     59  C   GLY A   6      -1.698   0.416  -8.228  1.00 73.82           C  
ATOM     60  O   GLY A   6      -1.799   0.376  -9.452  1.00 73.82           O  
ATOM     61  N   GLY A   7      -1.418   1.547  -7.584  1.00 71.56           N  
ATOM     62  H   GLY A   7      -1.304   1.519  -6.581  1.00 71.56           H  
ATOM     63  CA  GLY A   7      -1.302   2.825  -8.292  1.00 71.56           C  
ATOM     64  HA2 GLY A   7      -0.668   3.492  -7.709  1.00 71.56           H  
ATOM     65  HA3 GLY A   7      -0.812   2.669  -9.254  1.00 71.56           H  
ATOM     66  C   GLY A   7      -2.638   3.539  -8.558  1.00 71.56           C  
ATOM     67  O   GLY A   7      -2.645   4.549  -9.257  1.00 71.56           O  
ATOM     68  N   THR A   8      -3.741   3.133  -7.911  1.00 75.06           N  
ATOM     69  H   THR A   8      -3.720   2.237  -7.445  1.00 75.06           H  
ATOM     70  CA  THR A   8      -4.980   3.943  -7.813  1.00 75.06           C  
ATOM     71  HA  THR A   8      -5.025   4.619  -8.667  1.00 75.06           H  
ATOM     72  C   THR A   8      -5.049   4.776  -6.530  1.00 75.06           C  
ATOM     73  CB  THR A   8      -6.225   3.060  -7.879  1.00 75.06           C  
ATOM     74  HB  THR A   8      -6.286   2.460  -6.972  1.00 75.06           H  
ATOM     75  O   THR A   8      -4.772   4.258  -5.450  1.00 75.06           O  
ATOM     76  CG2 THR A   8      -7.505   3.884  -8.031  1.00 75.06           C  
ATOM     77 HG21 THR A   8      -7.417   4.565  -8.877  1.00 75.06           H  
ATOM     78 HG22 THR A   8      -7.709   4.448  -7.121  1.00 75.06           H  
ATOM     79 HG23 THR A   8      -8.350   3.218  -8.210  1.00 75.06           H  
ATOM     80  OG1 THR A   8      -6.135   2.199  -8.987  1.00 75.06           O  
ATOM     81  HG1 THR A   8      -5.497   1.519  -8.760  1.00 75.06           H  
ATOM     82  N   PHE A   9      -5.417   6.059  -6.622  1.00 76.23           N  
ATOM     83  H   PHE A   9      -5.673   6.435  -7.524  1.00 76.23           H  
ATOM     84  CA  PHE A   9      -5.546   6.931  -5.452  1.00 76.23           C  
ATOM     85  HA  PHE A   9      -4.635   6.861  -4.857  1.00 76.23           H  
ATOM     86  C   PHE A   9      -6.730   6.470  -4.603  1.00 76.23           C  
ATOM     87  CB  PHE A   9      -5.716   8.394  -5.878  1.00 76.23           C  
ATOM     88  HB2 PHE A   9      -6.641   8.498  -6.445  1.00 76.23           H  
ATOM     89  HB3 PHE A   9      -4.897   8.666  -6.544  1.00 76.23           H  
ATOM     90  O   PHE A   9      -7.860   6.421  -5.082  1.00 76.23           O  
ATOM     91  CG  PHE A   9      -5.730   9.374  -4.717  1.00 76.23           C  
ATOM     92  CD1 PHE A   9      -6.942   9.893  -4.223  1.00 76.23           C  
ATOM     93  HD1 PHE A   9      -7.879   9.574  -4.656  1.00 76.23           H  
ATOM     94  CD2 PHE A   9      -4.519   9.786  -4.136  1.00 76.23           C  
ATOM     95  HD2 PHE A   9      -3.589   9.379  -4.503  1.00 76.23           H  
ATOM     96  CE1 PHE A   9      -6.935  10.832  -3.175  1.00 76.23           C  
ATOM     97  HE1 PHE A   9      -7.867  11.235  -2.807  1.00 76.23           H  
ATOM     98  CE2 PHE A   9      -4.510  10.729  -3.095  1.00 76.23           C  
ATOM     99  HE2 PHE A   9      -3.573  11.065  -2.677  1.00 76.23           H  
ATOM    100  CZ  PHE A   9      -5.718  11.255  -2.613  1.00 76.23           C  
ATOM    101  HZ  PHE A   9      -5.711  11.981  -1.813  1.00 76.23           H  
ATOM    102  N   CYS A  10      -6.465   6.128  -3.350  1.00 77.99           N  
ATOM    103  H   CYS A  10      -5.519   6.248  -3.016  1.00 77.99           H  
ATOM    104  CA  CYS A  10      -7.467   5.617  -2.421  1.00 77.99           C  
ATOM    105  HA  CYS A  10      -8.444   5.625  -2.904  1.00 77.99           H  
ATOM    106  C   CYS A  10      -7.648   6.539  -1.187  1.00 77.99           C  
ATOM    107  CB  CYS A  10      -7.130   4.142  -2.190  1.00 77.99           C  
ATOM    108  HB2 CYS A  10      -7.419   3.588  -3.084  1.00 77.99           H  
ATOM    109  HB3 CYS A  10      -6.055   4.022  -2.060  1.00 77.99           H  
ATOM    110  O   CYS A  10      -8.635   6.435  -0.455  1.00 77.99           O  
ATOM    111  SG  CYS A  10      -7.957   3.416  -0.788  1.00 77.99           S  
ATOM    112  N   GLY A  11      -6.787   7.557  -1.052  1.00 67.94           N  
ATOM    113  H   GLY A  11      -5.968   7.552  -1.643  1.00 67.94           H  
ATOM    114  CA  GLY A  11      -7.047   8.813  -0.347  1.00 67.94           C  
ATOM    115  HA2 GLY A  11      -7.985   9.235  -0.709  1.00 67.94           H  
ATOM    116  HA3 GLY A  11      -6.248   9.514  -0.588  1.00 67.94           H  
ATOM    117  C   GLY A  11      -7.122   8.712   1.172  1.00 67.94           C  
ATOM    118  O   GLY A  11      -6.250   9.240   1.846  1.00 67.94           O  
ATOM    119  N   ILE A  12      -8.189   8.117   1.707  1.00 66.68           N  
ATOM    120  H   ILE A  12      -8.802   7.654   1.052  1.00 66.68           H  
ATOM    121  CA  ILE A  12      -8.519   8.056   3.147  1.00 66.68           C  
ATOM    122  HA  ILE A  12      -7.591   7.973   3.713  1.00 66.68           H  
ATOM    123  C   ILE A  12      -9.355   6.794   3.480  1.00 66.68           C  
ATOM    124  CB  ILE A  12      -9.236   9.377   3.585  1.00 66.68           C  
ATOM    125  HB  ILE A  12     -10.154   9.468   3.004  1.00 66.68           H  
ATOM    126  O   ILE A  12      -9.558   6.480   4.649  1.00 66.68           O  
ATOM    127  CG1 ILE A  12      -8.372  10.637   3.296  1.00 66.68           C  
ATOM    128 HG12 ILE A  12      -7.412  10.542   3.803  1.00 66.68           H  
ATOM    129 HG13 ILE A  12      -8.209  10.707   2.221  1.00 66.68           H  
ATOM    130  CG2 ILE A  12      -9.630   9.378   5.076  1.00 66.68           C  
ATOM    131 HG21 ILE A  12      -8.763   9.150   5.696  1.00 66.68           H  
ATOM    132 HG22 ILE A  12     -10.054  10.336   5.377  1.00 66.68           H  
ATOM    133 HG23 ILE A  12     -10.415   8.644   5.262  1.00 66.68           H  
ATOM    134  CD1 ILE A  12      -8.968  12.002   3.642  1.00 66.68           C  
ATOM    135 HD11 ILE A  12      -8.997  12.148   4.722  1.00 66.68           H  
ATOM    136 HD12 ILE A  12      -9.973  12.085   3.229  1.00 66.68           H  
ATOM    137 HD13 ILE A  12      -8.342  12.783   3.211  1.00 66.68           H  
ATOM    138  N   HIS A  13      -9.833   6.034   2.484  1.00 61.08           N  
ATOM    139  H   HIS A  13      -9.540   6.214   1.534  1.00 61.08           H  
ATOM    140  CA  HIS A  13     -10.750   4.910   2.702  1.00 61.08           C  
ATOM    141  HA  HIS A  13     -11.139   4.949   3.720  1.00 61.08           H  
ATOM    142  C   HIS A  13     -10.047   3.557   2.513  1.00 61.08           C  
ATOM    143  CB  HIS A  13     -11.976   5.052   1.791  1.00 61.08           C  
ATOM    144  HB2 HIS A  13     -12.577   4.146   1.867  1.00 61.08           H  
ATOM    145  HB3 HIS A  13     -11.651   5.157   0.756  1.00 61.08           H  
ATOM    146  O   HIS A  13      -9.997   3.057   1.387  1.00 61.08           O  
ATOM    147  CG  HIS A  13     -12.851   6.218   2.167  1.00 61.08           C  
ATOM    148  CD2 HIS A  13     -13.593   6.351   3.309  1.00 61.08           C  
ATOM    149  HD2 HIS A  13     -13.658   5.633   4.114  1.00 61.08           H  
ATOM    150  ND1 HIS A  13     -13.049   7.355   1.419  1.00 61.08           N  
ATOM    151  HD1 HIS A  13     -12.648   7.544   0.511  1.00 61.08           H  
ATOM    152  CE1 HIS A  13     -13.893   8.153   2.094  1.00 61.08           C  
ATOM    153  HE1 HIS A  13     -14.245   9.116   1.755  1.00 61.08           H  
ATOM    154  NE2 HIS A  13     -14.253   7.583   3.252  1.00 61.08           N  
ATOM    155  N   PRO A  14      -9.528   2.927   3.585  1.00 60.72           N  
ATOM    156  CA  PRO A  14      -8.988   1.577   3.498  1.00 60.72           C  
ATOM    157  HA  PRO A  14      -8.227   1.515   2.720  1.00 60.72           H  
ATOM    158  C   PRO A  14     -10.132   0.617   3.160  1.00 60.72           C  
ATOM    159  CB  PRO A  14      -8.352   1.304   4.865  1.00 60.72           C  
ATOM    160  HB2 PRO A  14      -7.322   1.661   4.860  1.00 60.72           H  
ATOM    161  HB3 PRO A  14      -8.384   0.247   5.131  1.00 60.72           H  
ATOM    162  O   PRO A  14     -11.006   0.367   3.982  1.00 60.72           O  
ATOM    163  CG  PRO A  14      -9.181   2.159   5.822  1.00 60.72           C  
ATOM    164  HG2 PRO A  14      -8.609   2.441   6.707  1.00 60.72           H  
ATOM    165  HG3 PRO A  14     -10.088   1.628   6.109  1.00 60.72           H  
ATOM    166  CD  PRO A  14      -9.540   3.376   4.973  1.00 60.72           C  
ATOM    167  HD2 PRO A  14     -10.516   3.753   5.279  1.00 60.72           H  
ATOM    168  HD3 PRO A  14      -8.775   4.141   5.108  1.00 60.72           H  
ATOM    169  N   GLY A  15     -10.184   0.139   1.920  1.00 61.92           N  
ATOM    170  H   GLY A  15      -9.455   0.406   1.274  1.00 61.92           H  
ATOM    171  CA  GLY A  15     -11.232  -0.796   1.498  1.00 61.92           C  
ATOM    172  HA2 GLY A  15     -12.165  -0.548   2.004  1.00 61.92           H  
ATOM    173  HA3 GLY A  15     -10.947  -1.804   1.799  1.00 61.92           H  
ATOM    174  C   GLY A  15     -11.532  -0.817   0.005  1.00 61.92           C  
ATOM    175  O   GLY A  15     -12.232  -1.711  -0.454  1.00 61.92           O  
ATOM    176  N   LEU A  16     -10.995   0.125  -0.775  1.00 70.53           N  
ATOM    177  H   LEU A  16     -10.519   0.904  -0.341  1.00 70.53           H  
ATOM    178  CA  LEU A  16     -11.195   0.132  -2.228  1.00 70.53           C  
ATOM    179  HA  LEU A  16     -12.073  -0.468  -2.468  1.00 70.53           H  
ATOM    180  C   LEU A  16     -10.065  -0.526  -3.021  1.00 70.53           C  
ATOM    181  CB  LEU A  16     -11.494   1.561  -2.708  1.00 70.53           C  
ATOM    182  HB2 LEU A  16     -11.388   1.595  -3.793  1.00 70.53           H  
ATOM    183  HB3 LEU A  16     -10.755   2.248  -2.297  1.00 70.53           H  
ATOM    184  O   LEU A  16     -10.199  -0.628  -4.233  1.00 70.53           O  
ATOM    185  CG  LEU A  16     -12.926   1.999  -2.335  1.00 70.53           C  
ATOM    186  HG  LEU A  16     -13.462   1.179  -1.856  1.00 70.53           H  
ATOM    187  CD1 LEU A  16     -12.894   3.176  -1.362  1.00 70.53           C  
ATOM    188 HD11 LEU A  16     -13.911   3.451  -1.083  1.00 70.53           H  
ATOM    189 HD12 LEU A  16     -12.350   2.886  -0.463  1.00 70.53           H  
ATOM    190 HD13 LEU A  16     -12.397   4.030  -1.822  1.00 70.53           H  
ATOM    191  CD2 LEU A  16     -13.712   2.408  -3.582  1.00 70.53           C  
ATOM    192 HD21 LEU A  16     -13.219   3.243  -4.079  1.00 70.53           H  
ATOM    193 HD22 LEU A  16     -13.772   1.563  -4.267  1.00 70.53           H  
ATOM    194 HD23 LEU A  16     -14.723   2.700  -3.298  1.00 70.53           H  
ATOM    195  N   CYS A  17      -8.974  -0.973  -2.395  1.00 74.48           N  
ATOM    196  H   CYS A  17      -8.963  -0.951  -1.385  1.00 74.48           H  
ATOM    197  CA  CYS A  17      -7.818  -1.558  -3.085  1.00 74.48           C  
ATOM    198  HA  CYS A  17      -7.797  -1.207  -4.116  1.00 74.48           H  
ATOM    199  C   CYS A  17      -7.874  -3.087  -3.110  1.00 74.48           C  
ATOM    200  CB  CYS A  17      -6.533  -1.080  -2.405  1.00 74.48           C  
ATOM    201  HB2 CYS A  17      -5.673  -1.527  -2.902  1.00 74.48           H  
ATOM    202  HB3 CYS A  17      -6.532  -1.424  -1.371  1.00 74.48           H  
ATOM    203  O   CYS A  17      -8.195  -3.699  -2.096  1.00 74.48           O  
ATOM    204  SG  CYS A  17      -6.335   0.713  -2.412  1.00 74.48           S  
ATOM    205  N   CYS A  18      -7.480  -3.711  -4.226  1.00 77.19           N  
ATOM    206  H   CYS A  18      -7.224  -3.163  -5.036  1.00 77.19           H  
ATOM    207  CA  CYS A  18      -7.391  -5.180  -4.320  1.00 77.19           C  
ATOM    208  HA  CYS A  18      -8.360  -5.627  -4.101  1.00 77.19           H  
ATOM    209  C   CYS A  18      -6.403  -5.779  -3.317  1.00 77.19           C  
ATOM    210  CB  CYS A  18      -6.951  -5.590  -5.729  1.00 77.19           C  
ATOM    211  HB2 CYS A  18      -5.960  -5.177  -5.920  1.00 77.19           H  
ATOM    212  HB3 CYS A  18      -6.859  -6.676  -5.744  1.00 77.19           H  
ATOM    213  O   CYS A  18      -6.549  -6.921  -2.909  1.00 77.19           O  
ATOM    214  SG  CYS A  18      -8.035  -5.115  -7.093  1.00 77.19           S  
ATOM    215  N   SER A  19      -5.407  -4.990  -2.927  1.00 71.53           N  
ATOM    216  H   SER A  19      -5.291  -4.103  -3.396  1.00 71.53           H  
ATOM    217  CA  SER A  19      -4.359  -5.392  -1.999  1.00 71.53           C  
ATOM    218  HA  SER A  19      -4.170  -6.459  -2.111  1.00 71.53           H  
ATOM    219  C   SER A  19      -4.717  -5.140  -0.532  1.00 71.53           C  
ATOM    220  CB  SER A  19      -3.073  -4.642  -2.342  1.00 71.53           C  
ATOM    221  HB2 SER A  19      -2.230  -5.125  -1.847  1.00 71.53           H  
ATOM    222  HB3 SER A  19      -3.162  -3.624  -1.962  1.00 71.53           H  
ATOM    223  O   SER A  19      -3.822  -5.220   0.297  1.00 71.53           O  
ATOM    224  OG  SER A  19      -2.838  -4.584  -3.739  1.00 71.53           O  
ATOM    225  HG  SER A  19      -2.021  -4.090  -3.840  1.00 71.53           H  
ATOM    226  N   GLU A  20      -5.956  -4.728  -0.216  1.00 69.30           N  
ATOM    227  H   GLU A  20      -6.651  -4.779  -0.947  1.00 69.30           H  
ATOM    228  CA  GLU A  20      -6.455  -4.299   1.114  1.00 69.30           C  
ATOM    229  HA  GLU A  20      -7.478  -3.951   0.969  1.00 69.30           H  
ATOM    230  C   GLU A  20      -5.718  -3.097   1.746  1.00 69.30           C  
ATOM    231  CB  GLU A  20      -6.556  -5.499   2.074  1.00 69.30           C  
ATOM    232  HB2 GLU A  20      -6.924  -5.146   3.038  1.00 69.30           H  
ATOM    233  HB3 GLU A  20      -5.569  -5.936   2.225  1.00 69.30           H  
ATOM    234  O   GLU A  20      -6.246  -2.419   2.627  1.00 69.30           O  
ATOM    235  CG  GLU A  20      -7.523  -6.571   1.547  1.00 69.30           C  
ATOM    236  HG2 GLU A  20      -7.179  -6.935   0.579  1.00 69.30           H  
ATOM    237  HG3 GLU A  20      -8.505  -6.119   1.401  1.00 69.30           H  
ATOM    238  CD  GLU A  20      -7.631  -7.751   2.519  1.00 69.30           C  
ATOM    239  OE1 GLU A  20      -8.550  -7.717   3.369  1.00 69.30           O  
ATOM    240  OE2 GLU A  20      -6.795  -8.674   2.403  1.00 69.30           O  
ATOM    241  N   PHE A  21      -4.541  -2.746   1.231  1.00 71.25           N  
ATOM    242  H   PHE A  21      -4.117  -3.416   0.604  1.00 71.25           H  
ATOM    243  CA  PHE A  21      -3.703  -1.662   1.705  1.00 71.25           C  
ATOM    244  HA  PHE A  21      -4.018  -1.409   2.718  1.00 71.25           H  
ATOM    245  C   PHE A  21      -3.837  -0.404   0.848  1.00 71.25           C  
ATOM    246  CB  PHE A  21      -2.257  -2.134   1.808  1.00 71.25           C  
ATOM    247  HB2 PHE A  21      -1.621  -1.251   1.865  1.00 71.25           H  
ATOM    248  HB3 PHE A  21      -1.981  -2.691   0.913  1.00 71.25           H  
ATOM    249  O   PHE A  21      -3.548  -0.369  -0.352  1.00 71.25           O  
ATOM    250  CG  PHE A  21      -1.992  -2.964   3.046  1.00 71.25           C  
ATOM    251  CD1 PHE A  21      -1.654  -2.322   4.252  1.00 71.25           C  
ATOM    252  HD1 PHE A  21      -1.596  -1.244   4.297  1.00 71.25           H  
ATOM    253  CD2 PHE A  21      -2.065  -4.368   3.003  1.00 71.25           C  
ATOM    254  HD2 PHE A  21      -2.310  -4.878   2.082  1.00 71.25           H  
ATOM    255  CE1 PHE A  21      -1.389  -3.082   5.404  1.00 71.25           C  
ATOM    256  HE1 PHE A  21      -1.133  -2.590   6.331  1.00 71.25           H  
ATOM    257  CE2 PHE A  21      -1.802  -5.127   4.153  1.00 71.25           C  
ATOM    258  HE2 PHE A  21      -1.866  -6.205   4.110  1.00 71.25           H  
ATOM    259  CZ  PHE A  21      -1.463  -4.485   5.354  1.00 71.25           C  
ATOM    260  HZ  PHE A  21      -1.266  -5.072   6.239  1.00 71.25           H  
ATOM    261  N   CYS A  22      -4.230   0.662   1.531  1.00 74.92           N  
ATOM    262  H   CYS A  22      -4.446   0.529   2.508  1.00 74.92           H  
ATOM    263  CA  CYS A  22      -4.446   1.993   1.000  1.00 74.92           C  
ATOM    264  HA  CYS A  22      -4.021   2.099   0.002  1.00 74.92           H  
ATOM    265  C   CYS A  22      -3.797   2.994   1.954  1.00 74.92           C  
ATOM    266  CB  CYS A  22      -5.955   2.183   0.942  1.00 74.92           C  
ATOM    267  HB2 CYS A  22      -6.370   1.481   0.218  1.00 74.92           H  
ATOM    268  HB3 CYS A  22      -6.361   1.921   1.920  1.00 74.92           H  
ATOM    269  O   CYS A  22      -4.326   3.248   3.032  1.00 74.92           O  
ATOM    270  SG  CYS A  22      -6.537   3.840   0.569  1.00 74.92           S  
ATOM    271  N   PHE A  23      -2.632   3.527   1.585  1.00 75.04           N  
ATOM    272  H   PHE A  23      -2.215   3.220   0.718  1.00 75.04           H  
ATOM    273  CA  PHE A  23      -1.935   4.526   2.412  1.00 75.04           C  
ATOM    274  HA  PHE A  23      -2.303   4.473   3.437  1.00 75.04           H  
ATOM    275  C   PHE A  23      -2.208   5.960   1.926  1.00 75.04           C  
ATOM    276  CB  PHE A  23      -0.442   4.176   2.440  1.00 75.04           C  
ATOM    277  HB2 PHE A  23       0.006   4.407   1.474  1.00 75.04           H  
ATOM    278  HB3 PHE A  23      -0.333   3.104   2.604  1.00 75.04           H  
ATOM    279  O   PHE A  23      -2.396   6.880   2.706  1.00 75.04           O  
ATOM    280  CG  PHE A  23       0.316   4.889   3.541  1.00 75.04           C  
ATOM    281  CD1 PHE A  23       1.080   6.035   3.255  1.00 75.04           C  
ATOM    282  HD1 PHE A  23       1.135   6.415   2.246  1.00 75.04           H  
ATOM    283  CD2 PHE A  23       0.235   4.413   4.863  1.00 75.04           C  
ATOM    284  HD2 PHE A  23      -0.358   3.540   5.090  1.00 75.04           H  
ATOM    285  CE1 PHE A  23       1.766   6.699   4.288  1.00 75.04           C  
ATOM    286  HE1 PHE A  23       2.347   7.582   4.070  1.00 75.04           H  
ATOM    287  CE2 PHE A  23       0.919   5.079   5.896  1.00 75.04           C  
ATOM    288  HE2 PHE A  23       0.851   4.714   6.910  1.00 75.04           H  
ATOM    289  CZ  PHE A  23       1.685   6.222   5.608  1.00 75.04           C  
ATOM    290  HZ  PHE A  23       2.206   6.736   6.402  1.00 75.04           H  
ATOM    291  N   LEU A  24      -2.278   6.117   0.607  1.00 78.39           N  
ATOM    292  H   LEU A  24      -2.181   5.258   0.083  1.00 78.39           H  
ATOM    293  CA  LEU A  24      -2.686   7.310  -0.157  1.00 78.39           C  
ATOM    294  HA  LEU A  24      -3.540   7.788   0.325  1.00 78.39           H  
ATOM    295  C   LEU A  24      -3.101   6.828  -1.551  1.00 78.39           C  
ATOM    296  CB  LEU A  24      -1.490   8.286  -0.294  1.00 78.39           C  
ATOM    297  HB2 LEU A  24      -0.594   7.848   0.147  1.00 78.39           H  
ATOM    298  HB3 LEU A  24      -1.265   8.416  -1.352  1.00 78.39           H  
ATOM    299  O   LEU A  24      -4.109   7.219  -2.134  1.00 78.39           O  
ATOM    300  CG  LEU A  24      -1.739   9.677   0.326  1.00 78.39           C  
ATOM    301  HG  LEU A  24      -2.801   9.820   0.524  1.00 78.39           H  
ATOM    302  CD1 LEU A  24      -0.948   9.860   1.622  1.00 78.39           C  
ATOM    303 HD11 LEU A  24      -1.250   9.103   2.345  1.00 78.39           H  
ATOM    304 HD12 LEU A  24      -1.162  10.840   2.048  1.00 78.39           H  
ATOM    305 HD13 LEU A  24       0.122   9.770   1.437  1.00 78.39           H  
ATOM    306  CD2 LEU A  24      -1.283  10.782  -0.629  1.00 78.39           C  
ATOM    307 HD21 LEU A  24      -1.553  11.754  -0.216  1.00 78.39           H  
ATOM    308 HD22 LEU A  24      -1.767  10.659  -1.598  1.00 78.39           H  
ATOM    309 HD23 LEU A  24      -0.203  10.736  -0.768  1.00 78.39           H  
ATOM    310  N   TRP A  25      -2.305   5.879  -2.028  1.00 78.47           N  
ATOM    311  H   TRP A  25      -1.480   5.672  -1.483  1.00 78.47           H  
ATOM    312  CA  TRP A  25      -2.496   5.058  -3.197  1.00 78.47           C  
ATOM    313  HA  TRP A  25      -3.408   5.357  -3.714  1.00 78.47           H  
ATOM    314  C   TRP A  25      -2.649   3.589  -2.783  1.00 78.47           C  
ATOM    315  CB  TRP A  25      -1.291   5.317  -4.110  1.00 78.47           C  
ATOM    316  HB2 TRP A  25      -0.490   5.831  -3.578  1.00 78.47           H  
ATOM    317  HB3 TRP A  25      -0.882   4.362  -4.440  1.00 78.47           H  
ATOM    318  O   TRP A  25      -2.158   3.188  -1.724  1.00 78.47           O  
ATOM    319  CG  TRP A  25      -1.650   6.108  -5.314  1.00 78.47           C  
ATOM    320  CD1 TRP A  25      -2.164   5.524  -6.391  1.00 78.47           C  
ATOM    321  HD1 TRP A  25      -2.326   4.457  -6.404  1.00 78.47           H  
ATOM    322  CD2 TRP A  25      -1.602   7.530  -5.633  1.00 78.47           C  
ATOM    323  CE2 TRP A  25      -2.146   7.717  -6.943  1.00 78.47           C  
ATOM    324  CE3 TRP A  25      -1.148   8.681  -4.962  1.00 78.47           C  
ATOM    325  HE3 TRP A  25      -0.713   8.582  -3.979  1.00 78.47           H  
ATOM    326  NE1 TRP A  25      -2.441   6.451  -7.369  1.00 78.47           N  
ATOM    327  HE1 TRP A  25      -2.707   6.185  -8.305  1.00 78.47           H  
ATOM    328  CH2 TRP A  25      -1.818  10.100  -6.845  1.00 78.47           C  
ATOM    329  HH2 TRP A  25      -1.892  11.081  -7.291  1.00 78.47           H  
ATOM    330  CZ2 TRP A  25      -2.264   8.972  -7.550  1.00 78.47           C  
ATOM    331  HZ2 TRP A  25      -2.675   9.065  -8.544  1.00 78.47           H  
ATOM    332  CZ3 TRP A  25      -1.253   9.951  -5.564  1.00 78.47           C  
ATOM    333  HZ3 TRP A  25      -0.900  10.824  -5.035  1.00 78.47           H  
ATOM    334  N   CYS A  26      -3.320   2.792  -3.611  1.00 83.29           N  
ATOM    335  H   CYS A  26      -3.795   3.202  -4.403  1.00 83.29           H  
ATOM    336  CA  CYS A  26      -3.310   1.342  -3.502  1.00 83.29           C  
ATOM    337  HA  CYS A  26      -3.636   1.051  -2.503  1.00 83.29           H  
ATOM    338  C   CYS A  26      -1.884   0.855  -3.710  1.00 83.29           C  
ATOM    339  CB  CYS A  26      -4.247   0.724  -4.544  1.00 83.29           C  
ATOM    340  HB2 CYS A  26      -4.166  -0.361  -4.483  1.00 83.29           H  
ATOM    341  HB3 CYS A  26      -3.925   1.029  -5.540  1.00 83.29           H  
ATOM    342  O   CYS A  26      -1.310   1.053  -4.785  1.00 83.29           O  
ATOM    343  SG  CYS A  26      -5.985   1.162  -4.349  1.00 83.29           S  
ATOM    344  N   ILE A  27      -1.315   0.234  -2.687  1.00 75.97           N  
ATOM    345  H   ILE A  27      -1.856   0.075  -1.849  1.00 75.97           H  
ATOM    346  CA  ILE A  27       0.004  -0.380  -2.778  1.00 75.97           C  
ATOM    347  HA  ILE A  27       0.547   0.059  -3.615  1.00 75.97           H  
ATOM    348  C   ILE A  27      -0.194  -1.854  -3.110  1.00 75.97           C  
ATOM    349  CB  ILE A  27       0.854  -0.101  -1.519  1.00 75.97           C  
ATOM    350  HB  ILE A  27       1.793  -0.643  -1.633  1.00 75.97           H  
ATOM    351  O   ILE A  27      -0.979  -2.544  -2.469  1.00 75.97           O  
ATOM    352  CG1 ILE A  27       0.183  -0.572  -0.210  1.00 75.97           C  
ATOM    353 HG12 ILE A  27      -0.032  -1.638  -0.285  1.00 75.97           H  
ATOM    354 HG13 ILE A  27      -0.757  -0.039  -0.060  1.00 75.97           H  
ATOM    355  CG2 ILE A  27       1.183   1.405  -1.473  1.00 75.97           C  
ATOM    356 HG21 ILE A  27       1.936   1.601  -0.710  1.00 75.97           H  
ATOM    357 HG22 ILE A  27       0.286   1.983  -1.251  1.00 75.97           H  
ATOM    358 HG23 ILE A  27       1.589   1.728  -2.432  1.00 75.97           H  
ATOM    359  CD1 ILE A  27       1.061  -0.373   1.031  1.00 75.97           C  
ATOM    360 HD11 ILE A  27       0.608  -0.866   1.891  1.00 75.97           H  
ATOM    361 HD12 ILE A  27       2.046  -0.808   0.860  1.00 75.97           H  
ATOM    362 HD13 ILE A  27       1.165   0.688   1.258  1.00 75.97           H  
ATOM    363  N   THR A  28       0.461  -2.339  -4.160  1.00 68.06           N  
ATOM    364  H   THR A  28       1.126  -1.743  -4.631  1.00 68.06           H  
ATOM    365  CA  THR A  28       0.588  -3.780  -4.381  1.00 68.06           C  
ATOM    366  HA  THR A  28      -0.192  -4.315  -3.840  1.00 68.06           H  
ATOM    367  C   THR A  28       1.912  -4.189  -3.767  1.00 68.06           C  
ATOM    368  CB  THR A  28       0.415  -4.161  -5.861  1.00 68.06           C  
ATOM    369  HB  THR A  28      -0.500  -3.682  -6.210  1.00 68.06           H  
ATOM    370  O   THR A  28       2.951  -3.654  -4.147  1.00 68.06           O  
ATOM    371  CG2 THR A  28       1.540  -3.758  -6.812  1.00 68.06           C  
ATOM    372 HG21 THR A  28       1.239  -3.973  -7.837  1.00 68.06           H  
ATOM    373 HG22 THR A  28       2.449  -4.318  -6.592  1.00 68.06           H  
ATOM    374 HG23 THR A  28       1.746  -2.691  -6.719  1.00 68.06           H  
ATOM    375  OG1 THR A  28       0.223  -5.547  -5.973  1.00 68.06           O  
ATOM    376  HG1 THR A  28       1.071  -5.993  -5.915  1.00 68.06           H  
ATOM    377  N   PHE A  29       1.878  -5.080  -2.781  1.00 64.76           N  
ATOM    378  H   PHE A  29       0.996  -5.473  -2.485  1.00 64.76           H  
ATOM    379  CA  PHE A  29       3.089  -5.750  -2.330  1.00 64.76           C  
ATOM    380  HA  PHE A  29       3.912  -5.039  -2.257  1.00 64.76           H  
ATOM    381  C   PHE A  29       3.427  -6.763  -3.418  1.00 64.76           C  
ATOM    382  CB  PHE A  29       2.883  -6.378  -0.946  1.00 64.76           C  
ATOM    383  HB2 PHE A  29       2.039  -7.067  -0.981  1.00 64.76           H  
ATOM    384  HB3 PHE A  29       3.768  -6.964  -0.698  1.00 64.76           H  
ATOM    385  O   PHE A  29       2.888  -7.865  -3.444  1.00 64.76           O  
ATOM    386  CG  PHE A  29       2.653  -5.359   0.154  1.00 64.76           C  
ATOM    387  CD1 PHE A  29       3.745  -4.799   0.844  1.00 64.76           C  
ATOM    388  HD1 PHE A  29       4.751  -5.103   0.593  1.00 64.76           H  
ATOM    389  CD2 PHE A  29       1.345  -4.962   0.483  1.00 64.76           C  
ATOM    390  HD2 PHE A  29       0.498  -5.389  -0.034  1.00 64.76           H  
ATOM    391  CE1 PHE A  29       3.530  -3.858   1.868  1.00 64.76           C  
ATOM    392  HE1 PHE A  29       4.371  -3.445   2.404  1.00 64.76           H  
ATOM    393  CE2 PHE A  29       1.135  -4.014   1.497  1.00 64.76           C  
ATOM    394  HE2 PHE A  29       0.128  -3.714   1.747  1.00 64.76           H  
ATOM    395  CZ  PHE A  29       2.222  -3.468   2.198  1.00 64.76           C  
ATOM    396  HZ  PHE A  29       2.050  -2.755   2.991  1.00 64.76           H  
ATOM    397  N   ILE A  30       4.209  -6.323  -4.400  1.00 63.28           N  
ATOM    398  H   ILE A  30       4.562  -5.379  -4.330  1.00 63.28           H  
ATOM    399  CA  ILE A  30       5.020  -7.256  -5.165  1.00 63.28           C  
ATOM    400  HA  ILE A  30       4.460  -8.182  -5.293  1.00 63.28           H  
ATOM    401  C   ILE A  30       6.191  -7.561  -4.223  1.00 63.28           C  
ATOM    402  CB  ILE A  30       5.357  -6.678  -6.573  1.00 63.28           C  
ATOM    403  HB  ILE A  30       4.782  -5.760  -6.694  1.00 63.28           H  
ATOM    404  O   ILE A  30       6.951  -6.659  -3.869  1.00 63.28           O  
ATOM    405  CG1 ILE A  30       4.931  -7.639  -7.715  1.00 63.28           C  
ATOM    406 HG12 ILE A  30       4.667  -8.621  -7.320  1.00 63.28           H  
ATOM    407 HG13 ILE A  30       5.760  -7.799  -8.404  1.00 63.28           H  
ATOM    408  CG2 ILE A  30       6.821  -6.265  -6.790  1.00 63.28           C  
ATOM    409 HG21 ILE A  30       7.102  -5.487  -6.080  1.00 63.28           H  
ATOM    410 HG22 ILE A  30       6.961  -5.877  -7.799  1.00 63.28           H  
ATOM    411 HG23 ILE A  30       7.474  -7.126  -6.644  1.00 63.28           H  
ATOM    412  CD1 ILE A  30       3.746  -7.096  -8.524  1.00 63.28           C  
ATOM    413 HD11 ILE A  30       2.886  -6.951  -7.870  1.00 63.28           H  
ATOM    414 HD12 ILE A  30       4.017  -6.146  -8.985  1.00 63.28           H  
ATOM    415 HD13 ILE A  30       3.484  -7.808  -9.307  1.00 63.28           H  
ATOM    416  N   ASP A  31       6.196  -8.774  -3.677  1.00 46.35           N  
ATOM    417  H   ASP A  31       5.496  -9.429  -3.994  1.00 46.35           H  
ATOM    418  CA  ASP A  31       7.437  -9.405  -3.211  1.00 46.35           C  
ATOM    419  HA  ASP A  31       7.921  -8.788  -2.454  1.00 46.35           H  
ATOM    420  C   ASP A  31       8.404  -9.521  -4.403  1.00 46.35           C  
ATOM    421  CB  ASP A  31       7.077 -10.775  -2.595  1.00 46.35           C  
ATOM    422  HB2 ASP A  31       6.312 -10.619  -1.835  1.00 46.35           H  
ATOM    423  HB3 ASP A  31       6.635 -11.403  -3.369  1.00 46.35           H  
ATOM    424  O   ASP A  31       9.615  -9.281  -4.208  1.00 46.35           O  
ATOM    425  CG  ASP A  31       8.253 -11.528  -1.941  1.00 46.35           C  
ATOM    426  OD1 ASP A  31       8.700 -12.548  -2.519  1.00 46.35           O  
ATOM    427  OD2 ASP A  31       8.597 -11.175  -0.785  1.00 46.35           O  
ATOM    428  OXT ASP A  31       7.880  -9.735  -5.527  1.00 46.35           O  
TER     429      ASP A  31                                                       
END   
