# Supplementary material for: δ‐Conotoxin Structure Prediction and Analysis through Large‐Scale Comparative and Deep Learning Modeling Approaches
Source: Adv Sci (Weinh). 2024 Jul 21;11(35):2404786. doi: 10.1002/advs.202404786 (PMC11425241; doi:10.1002/advs.202404786)
Supplement: Supplementary file 2 — Supporting Information [file ADVS-11-2404786-s001.gz › Data/Alphafold_results/SVIE/ranked_3.pdb]

ATOM      1  N   ASP A   1      10.937  10.433  -8.215  1.00 50.99           N  
ATOM      2  H   ASP A   1      11.612   9.714  -7.999  1.00 50.99           H  
ATOM      3  H2  ASP A   1      10.911  10.548  -9.219  1.00 50.99           H  
ATOM      4  H3  ASP A   1      11.181  11.303  -7.763  1.00 50.99           H  
ATOM      5  CA  ASP A   1       9.603   9.965  -7.799  1.00 50.99           C  
ATOM      6  HA  ASP A   1       8.866  10.752  -7.960  1.00 50.99           H  
ATOM      7  C   ASP A   1       9.621   9.620  -6.322  1.00 50.99           C  
ATOM      8  CB  ASP A   1       9.196   8.784  -8.680  1.00 50.99           C  
ATOM      9  HB2 ASP A   1       8.306   8.311  -8.266  1.00 50.99           H  
ATOM     10  HB3 ASP A   1      10.001   8.050  -8.731  1.00 50.99           H  
ATOM     11  O   ASP A   1      10.138   8.579  -5.943  1.00 50.99           O  
ATOM     12  CG  ASP A   1       8.895   9.343 -10.061  1.00 50.99           C  
ATOM     13  OD1 ASP A   1       7.701   9.424 -10.391  1.00 50.99           O  
ATOM     14  OD2 ASP A   1       9.867   9.873 -10.649  1.00 50.99           O  
ATOM     15  N   GLY A   2       9.202  10.560  -5.474  1.00 68.14           N  
ATOM     16  H   GLY A   2       8.699  11.361  -5.829  1.00 68.14           H  
ATOM     17  CA  GLY A   2       9.163  10.361  -4.026  1.00 68.14           C  
ATOM     18  HA2 GLY A   2       9.228  11.320  -3.512  1.00 68.14           H  
ATOM     19  HA3 GLY A   2       9.992   9.734  -3.699  1.00 68.14           H  
ATOM     20  C   GLY A   2       7.843   9.709  -3.651  1.00 68.14           C  
ATOM     21  O   GLY A   2       6.791  10.309  -3.851  1.00 68.14           O  
ATOM     22  N   CYS A   3       7.892   8.485  -3.148  1.00 71.73           N  
ATOM     23  H   CYS A   3       8.782   8.026  -3.020  1.00 71.73           H  
ATOM     24  CA  CYS A   3       6.717   7.863  -2.567  1.00 71.73           C  
ATOM     25  HA  CYS A   3       5.850   8.109  -3.180  1.00 71.73           H  
ATOM     26  C   CYS A   3       6.470   8.450  -1.162  1.00 71.73           C  
ATOM     27  CB  CYS A   3       6.900   6.348  -2.650  1.00 71.73           C  
ATOM     28  HB2 CYS A   3       7.068   6.084  -3.694  1.00 71.73           H  
ATOM     29  HB3 CYS A   3       5.966   5.871  -2.353  1.00 71.73           H  
ATOM     30  O   CYS A   3       7.399   8.878  -0.473  1.00 71.73           O  
ATOM     31  SG  CYS A   3       8.267   5.676  -1.678  1.00 71.73           S  
ATOM     32  N   SER A   4       5.210   8.529  -0.748  1.00 68.93           N  
ATOM     33  H   SER A   4       4.487   8.198  -1.371  1.00 68.93           H  
ATOM     34  CA  SER A   4       4.800   9.106   0.531  1.00 68.93           C  
ATOM     35  HA  SER A   4       5.465   9.934   0.777  1.00 68.93           H  
ATOM     36  C   SER A   4       4.891   8.069   1.648  1.00 68.93           C  
ATOM     37  CB  SER A   4       3.383   9.671   0.441  1.00 68.93           C  
ATOM     38  HB2 SER A   4       2.698   8.918   0.053  1.00 68.93           H  
ATOM     39  HB3 SER A   4       3.065   9.958   1.444  1.00 68.93           H  
ATOM     40  O   SER A   4       4.378   6.955   1.515  1.00 68.93           O  
ATOM     41  OG  SER A   4       3.354  10.817  -0.382  1.00 68.93           O  
ATOM     42  HG  SER A   4       3.557  10.531  -1.276  1.00 68.93           H  
ATOM     43  N   SER A   5       5.528   8.443   2.758  1.00 69.07           N  
ATOM     44  H   SER A   5       5.994   9.339   2.767  1.00 69.07           H  
ATOM     45  CA  SER A   5       5.668   7.591   3.943  1.00 69.07           C  
ATOM     46  HA  SER A   5       6.071   6.628   3.628  1.00 69.07           H  
ATOM     47  C   SER A   5       4.326   7.343   4.635  1.00 69.07           C  
ATOM     48  CB  SER A   5       6.648   8.215   4.941  1.00 69.07           C  
ATOM     49  HB2 SER A   5       6.719   7.583   5.826  1.00 69.07           H  
ATOM     50  HB3 SER A   5       6.288   9.200   5.238  1.00 69.07           H  
ATOM     51  O   SER A   5       3.384   8.133   4.505  1.00 69.07           O  
ATOM     52  OG  SER A   5       7.928   8.329   4.351  1.00 69.07           O  
ATOM     53  HG  SER A   5       8.540   8.695   4.994  1.00 69.07           H  
ATOM     54  N   GLY A   6       4.253   6.263   5.419  1.00 71.34           N  
ATOM     55  H   GLY A   6       5.054   5.651   5.474  1.00 71.34           H  
ATOM     56  CA  GLY A   6       3.097   5.956   6.262  1.00 71.34           C  
ATOM     57  HA2 GLY A   6       2.267   5.660   5.621  1.00 71.34           H  
ATOM     58  HA3 GLY A   6       3.331   5.123   6.925  1.00 71.34           H  
ATOM     59  C   GLY A   6       2.680   7.155   7.120  1.00 71.34           C  
ATOM     60  O   GLY A   6       3.525   7.858   7.672  1.00 71.34           O  
ATOM     61  N   GLY A   7       1.378   7.419   7.190  1.00 69.61           N  
ATOM     62  H   GLY A   7       0.736   6.780   6.743  1.00 69.61           H  
ATOM     63  CA  GLY A   7       0.832   8.602   7.850  1.00 69.61           C  
ATOM     64  HA2 GLY A   7       1.413   8.819   8.747  1.00 69.61           H  
ATOM     65  HA3 GLY A   7      -0.189   8.374   8.157  1.00 69.61           H  
ATOM     66  C   GLY A   7       0.811   9.871   6.988  1.00 69.61           C  
ATOM     67  O   GLY A   7       0.503  10.938   7.503  1.00 69.61           O  
ATOM     68  N   THR A   8       1.111   9.801   5.691  1.00 75.13           N  
ATOM     69  H   THR A   8       1.467   8.934   5.314  1.00 75.13           H  
ATOM     70  CA  THR A   8       0.928  10.952   4.788  1.00 75.13           C  
ATOM     71  HA  THR A   8       1.073  11.873   5.352  1.00 75.13           H  
ATOM     72  C   THR A   8      -0.483  10.959   4.209  1.00 75.13           C  
ATOM     73  CB  THR A   8       1.960  10.953   3.660  1.00 75.13           C  
ATOM     74  HB  THR A   8       1.778  10.089   3.022  1.00 75.13           H  
ATOM     75  O   THR A   8      -0.990   9.911   3.807  1.00 75.13           O  
ATOM     76  CG2 THR A   8       1.912  12.230   2.819  1.00 75.13           C  
ATOM     77 HG21 THR A   8       0.990  12.269   2.240  1.00 75.13           H  
ATOM     78 HG22 THR A   8       2.749  12.237   2.122  1.00 75.13           H  
ATOM     79 HG23 THR A   8       1.984  13.106   3.464  1.00 75.13           H  
ATOM     80  OG1 THR A   8       3.257  10.861   4.199  1.00 75.13           O  
ATOM     81  HG1 THR A   8       3.376   9.944   4.455  1.00 75.13           H  
ATOM     82  N   PHE A   9      -1.119  12.131   4.124  1.00 75.21           N  
ATOM     83  H   PHE A   9      -0.660  12.963   4.467  1.00 75.21           H  
ATOM     84  CA  PHE A   9      -2.415  12.271   3.462  1.00 75.21           C  
ATOM     85  HA  PHE A   9      -3.092  11.520   3.871  1.00 75.21           H  
ATOM     86  C   PHE A   9      -2.269  12.028   1.956  1.00 75.21           C  
ATOM     87  CB  PHE A   9      -3.024  13.648   3.745  1.00 75.21           C  
ATOM     88  HB2 PHE A   9      -2.406  14.422   3.289  1.00 75.21           H  
ATOM     89  HB3 PHE A   9      -3.023  13.817   4.822  1.00 75.21           H  
ATOM     90  O   PHE A   9      -1.612  12.793   1.253  1.00 75.21           O  
ATOM     91  CG  PHE A   9      -4.452  13.777   3.244  1.00 75.21           C  
ATOM     92  CD1 PHE A   9      -4.745  14.428   2.032  1.00 75.21           C  
ATOM     93  HD1 PHE A   9      -3.947  14.849   1.439  1.00 75.21           H  
ATOM     94  CD2 PHE A   9      -5.496  13.212   3.994  1.00 75.21           C  
ATOM     95  HD2 PHE A   9      -5.261  12.692   4.911  1.00 75.21           H  
ATOM     96  CE1 PHE A   9      -6.079  14.528   1.590  1.00 75.21           C  
ATOM     97  HE1 PHE A   9      -6.301  15.033   0.662  1.00 75.21           H  
ATOM     98  CE2 PHE A   9      -6.828  13.306   3.556  1.00 75.21           C  
ATOM     99  HE2 PHE A   9      -7.623  12.865   4.138  1.00 75.21           H  
ATOM    100  CZ  PHE A   9      -7.120  13.969   2.353  1.00 75.21           C  
ATOM    101  HZ  PHE A   9      -8.142  14.043   2.010  1.00 75.21           H  
ATOM    102  N   CYS A  10      -2.888  10.960   1.468  1.00 76.96           N  
ATOM    103  H   CYS A  10      -3.432  10.398   2.106  1.00 76.96           H  
ATOM    104  CA  CYS A  10      -2.851  10.559   0.063  1.00 76.96           C  
ATOM    105  HA  CYS A  10      -2.210  11.239  -0.498  1.00 76.96           H  
ATOM    106  C   CYS A  10      -4.243  10.676  -0.603  1.00 76.96           C  
ATOM    107  CB  CYS A  10      -2.173   9.184   0.022  1.00 76.96           C  
ATOM    108  HB2 CYS A  10      -2.435   8.614   0.913  1.00 76.96           H  
ATOM    109  HB3 CYS A  10      -1.095   9.344   0.042  1.00 76.96           H  
ATOM    110  O   CYS A  10      -4.383  10.617  -1.828  1.00 76.96           O  
ATOM    111  SG  CYS A  10      -2.563   8.175  -1.402  1.00 76.96           S  
ATOM    112  N   GLY A  11      -5.284  10.946   0.193  1.00 73.25           N  
ATOM    113  H   GLY A  11      -5.139  10.962   1.192  1.00 73.25           H  
ATOM    114  CA  GLY A  11      -6.649  11.083  -0.294  1.00 73.25           C  
ATOM    115  HA2 GLY A  11      -7.300  11.389   0.525  1.00 73.25           H  
ATOM    116  HA3 GLY A  11      -6.684  11.843  -1.075  1.00 73.25           H  
ATOM    117  C   GLY A  11      -7.151   9.751  -0.844  1.00 73.25           C  
ATOM    118  O   GLY A  11      -7.232   8.770  -0.120  1.00 73.25           O  
ATOM    119  N   ILE A  12      -7.497   9.707  -2.126  1.00 69.34           N  
ATOM    120  H   ILE A  12      -7.359  10.534  -2.689  1.00 69.34           H  
ATOM    121  CA  ILE A  12      -8.111   8.527  -2.764  1.00 69.34           C  
ATOM    122  HA  ILE A  12      -8.149   7.711  -2.042  1.00 69.34           H  
ATOM    123  C   ILE A  12      -7.225   8.010  -3.911  1.00 69.34           C  
ATOM    124  CB  ILE A  12      -9.581   8.846  -3.162  1.00 69.34           C  
ATOM    125  HB  ILE A  12      -9.561   9.609  -3.939  1.00 69.34           H  
ATOM    126  O   ILE A  12      -7.649   7.194  -4.719  1.00 69.34           O  
ATOM    127  CG1 ILE A  12     -10.389   9.400  -1.956  1.00 69.34           C  
ATOM    128 HG12 ILE A  12     -10.598   8.593  -1.254  1.00 69.34           H  
ATOM    129 HG13 ILE A  12      -9.818  10.159  -1.422  1.00 69.34           H  
ATOM    130  CG2 ILE A  12     -10.329   7.609  -3.708  1.00 69.34           C  
ATOM    131 HG21 ILE A  12     -10.140   6.744  -3.073  1.00 69.34           H  
ATOM    132 HG22 ILE A  12     -11.404   7.777  -3.760  1.00 69.34           H  
ATOM    133 HG23 ILE A  12     -10.013   7.385  -4.728  1.00 69.34           H  
ATOM    134  CD1 ILE A  12     -11.702  10.090  -2.347  1.00 69.34           C  
ATOM    135 HD11 ILE A  12     -11.510  10.857  -3.097  1.00 69.34           H  
ATOM    136 HD12 ILE A  12     -12.132  10.563  -1.464  1.00 69.34           H  
ATOM    137 HD13 ILE A  12     -12.428   9.374  -2.733  1.00 69.34           H  
ATOM    138  N   HIS A  13      -5.984   8.488  -4.024  1.00 63.86           N  
ATOM    139  H   HIS A  13      -5.618   9.092  -3.301  1.00 63.86           H  
ATOM    140  CA  HIS A  13      -5.108   8.136  -5.138  1.00 63.86           C  
ATOM    141  HA  HIS A  13      -5.709   7.781  -5.976  1.00 63.86           H  
ATOM    142  C   HIS A  13      -4.123   7.031  -4.730  1.00 63.86           C  
ATOM    143  CB  HIS A  13      -4.408   9.396  -5.637  1.00 63.86           C  
ATOM    144  HB2 HIS A  13      -3.927   9.871  -4.782  1.00 63.86           H  
ATOM    145  HB3 HIS A  13      -3.650   9.120  -6.371  1.00 63.86           H  
ATOM    146  O   HIS A  13      -3.073   7.338  -4.172  1.00 63.86           O  
ATOM    147  CG  HIS A  13      -5.332  10.397  -6.269  1.00 63.86           C  
ATOM    148  CD2 HIS A  13      -6.225  10.180  -7.284  1.00 63.86           C  
ATOM    149  HD2 HIS A  13      -6.409   9.240  -7.783  1.00 63.86           H  
ATOM    150  ND1 HIS A  13      -5.414  11.726  -5.929  1.00 63.86           N  
ATOM    151  HD1 HIS A  13      -4.859  12.189  -5.224  1.00 63.86           H  
ATOM    152  CE1 HIS A  13      -6.332  12.299  -6.723  1.00 63.86           C  
ATOM    153  HE1 HIS A  13      -6.610  13.343  -6.702  1.00 63.86           H  
ATOM    154  NE2 HIS A  13      -6.857  11.395  -7.562  1.00 63.86           N  
ATOM    155  N   PRO A  14      -4.392   5.750  -5.048  1.00 63.94           N  
ATOM    156  CA  PRO A  14      -3.638   4.597  -4.543  1.00 63.94           C  
ATOM    157  HA  PRO A  14      -3.625   4.633  -3.454  1.00 63.94           H  
ATOM    158  C   PRO A  14      -2.161   4.503  -4.965  1.00 63.94           C  
ATOM    159  CB  PRO A  14      -4.455   3.366  -4.958  1.00 63.94           C  
ATOM    160  HB2 PRO A  14      -5.180   3.133  -4.178  1.00 63.94           H  
ATOM    161  HB3 PRO A  14      -3.834   2.493  -5.160  1.00 63.94           H  
ATOM    162  O   PRO A  14      -1.499   3.542  -4.606  1.00 63.94           O  
ATOM    163  CG  PRO A  14      -5.187   3.836  -6.209  1.00 63.94           C  
ATOM    164  HG2 PRO A  14      -4.515   3.803  -7.067  1.00 63.94           H  
ATOM    165  HG3 PRO A  14      -6.089   3.254  -6.396  1.00 63.94           H  
ATOM    166  CD  PRO A  14      -5.508   5.279  -5.857  1.00 63.94           C  
ATOM    167  HD2 PRO A  14      -5.636   5.860  -6.771  1.00 63.94           H  
ATOM    168  HD3 PRO A  14      -6.420   5.281  -5.260  1.00 63.94           H  
ATOM    169  N   GLY A  15      -1.623   5.482  -5.696  1.00 64.39           N  
ATOM    170  H   GLY A  15      -2.193   6.296  -5.873  1.00 64.39           H  
ATOM    171  CA  GLY A  15      -0.252   5.468  -6.217  1.00 64.39           C  
ATOM    172  HA2 GLY A  15      -0.284   5.685  -7.284  1.00 64.39           H  
ATOM    173  HA3 GLY A  15       0.180   4.474  -6.100  1.00 64.39           H  
ATOM    174  C   GLY A  15       0.719   6.461  -5.576  1.00 64.39           C  
ATOM    175  O   GLY A  15       1.851   6.549  -6.040  1.00 64.39           O  
ATOM    176  N   LEU A  16       0.314   7.243  -4.564  1.00 70.79           N  
ATOM    177  H   LEU A  16      -0.636   7.167  -4.229  1.00 70.79           H  
ATOM    178  CA  LEU A  16       1.239   8.196  -3.928  1.00 70.79           C  
ATOM    179  HA  LEU A  16       1.991   8.499  -4.656  1.00 70.79           H  
ATOM    180  C   LEU A  16       2.039   7.592  -2.773  1.00 70.79           C  
ATOM    181  CB  LEU A  16       0.522   9.475  -3.463  1.00 70.79           C  
ATOM    182  HB2 LEU A  16       1.193   9.991  -2.777  1.00 70.79           H  
ATOM    183  HB3 LEU A  16      -0.376   9.224  -2.899  1.00 70.79           H  
ATOM    184  O   LEU A  16       3.068   8.153  -2.409  1.00 70.79           O  
ATOM    185  CG  LEU A  16       0.194  10.443  -4.613  1.00 70.79           C  
ATOM    186  HG  LEU A  16       0.900  10.310  -5.433  1.00 70.79           H  
ATOM    187  CD1 LEU A  16      -1.223  10.222  -5.123  1.00 70.79           C  
ATOM    188 HD11 LEU A  16      -1.330   9.199  -5.483  1.00 70.79           H  
ATOM    189 HD12 LEU A  16      -1.436  10.910  -5.941  1.00 70.79           H  
ATOM    190 HD13 LEU A  16      -1.915  10.397  -4.300  1.00 70.79           H  
ATOM    191  CD2 LEU A  16       0.287  11.891  -4.133  1.00 70.79           C  
ATOM    192 HD21 LEU A  16       1.309  12.106  -3.820  1.00 70.79           H  
ATOM    193 HD22 LEU A  16      -0.386  12.050  -3.290  1.00 70.79           H  
ATOM    194 HD23 LEU A  16       0.023  12.569  -4.944  1.00 70.79           H  
ATOM    195  N   CYS A  17       1.585   6.494  -2.178  1.00 73.06           N  
ATOM    196  H   CYS A  17       0.786   6.021  -2.577  1.00 73.06           H  
ATOM    197  CA  CYS A  17       2.199   5.911  -0.989  1.00 73.06           C  
ATOM    198  HA  CYS A  17       2.635   6.707  -0.385  1.00 73.06           H  
ATOM    199  C   CYS A  17       3.316   4.930  -1.350  1.00 73.06           C  
ATOM    200  CB  CYS A  17       1.101   5.248  -0.163  1.00 73.06           C  
ATOM    201  HB2 CYS A  17       1.533   4.784   0.723  1.00 73.06           H  
ATOM    202  HB3 CYS A  17       0.648   4.459  -0.765  1.00 73.06           H  
ATOM    203  O   CYS A  17       3.194   4.184  -2.317  1.00 73.06           O  
ATOM    204  SG  CYS A  17      -0.197   6.395   0.338  1.00 73.06           S  
ATOM    205  N   CYS A  18       4.393   4.897  -0.557  1.00 73.91           N  
ATOM    206  H   CYS A  18       4.466   5.552   0.208  1.00 73.91           H  
ATOM    207  CA  CYS A  18       5.413   3.843  -0.685  1.00 73.91           C  
ATOM    208  HA  CYS A  18       5.788   3.807  -1.708  1.00 73.91           H  
ATOM    209  C   CYS A  18       4.839   2.461  -0.355  1.00 73.91           C  
ATOM    210  CB  CYS A  18       6.574   4.104   0.281  1.00 73.91           C  
ATOM    211  HB2 CYS A  18       6.194   4.020   1.299  1.00 73.91           H  
ATOM    212  HB3 CYS A  18       7.302   3.303   0.147  1.00 73.91           H  
ATOM    213  O   CYS A  18       5.320   1.449  -0.851  1.00 73.91           O  
ATOM    214  SG  CYS A  18       7.459   5.674   0.165  1.00 73.91           S  
ATOM    215  N   SER A  19       3.829   2.448   0.513  1.00 66.03           N  
ATOM    216  H   SER A  19       3.517   3.333   0.886  1.00 66.03           H  
ATOM    217  CA  SER A  19       3.113   1.262   0.956  1.00 66.03           C  
ATOM    218  HA  SER A  19       3.731   0.382   0.780  1.00 66.03           H  
ATOM    219  C   SER A  19       1.831   1.132   0.146  1.00 66.03           C  
ATOM    220  CB  SER A  19       2.829   1.352   2.457  1.00 66.03           C  
ATOM    221  HB2 SER A  19       2.503   0.378   2.822  1.00 66.03           H  
ATOM    222  HB3 SER A  19       2.045   2.086   2.641  1.00 66.03           H  
ATOM    223  O   SER A  19       1.151   2.127  -0.094  1.00 66.03           O  
ATOM    224  OG  SER A  19       4.013   1.754   3.124  1.00 66.03           O  
ATOM    225  HG  SER A  19       3.963   1.485   4.044  1.00 66.03           H  
ATOM    226  N   GLU A  20       1.506  -0.090  -0.262  1.00 65.98           N  
ATOM    227  H   GLU A  20       2.131  -0.845  -0.018  1.00 65.98           H  
ATOM    228  CA  GLU A  20       0.526  -0.414  -1.313  1.00 65.98           C  
ATOM    229  HA  GLU A  20       0.837   0.061  -2.244  1.00 65.98           H  
ATOM    230  C   GLU A  20      -0.914   0.065  -1.053  1.00 65.98           C  
ATOM    231  CB  GLU A  20       0.560  -1.938  -1.518  1.00 65.98           C  
ATOM    232  HB2 GLU A  20      -0.259  -2.244  -2.170  1.00 65.98           H  
ATOM    233  HB3 GLU A  20       0.429  -2.426  -0.552  1.00 65.98           H  
ATOM    234  O   GLU A  20      -1.762  -0.021  -1.938  1.00 65.98           O  
ATOM    235  CG  GLU A  20       1.881  -2.393  -2.158  1.00 65.98           C  
ATOM    236  HG2 GLU A  20       1.883  -2.106  -3.210  1.00 65.98           H  
ATOM    237  HG3 GLU A  20       2.720  -1.888  -1.680  1.00 65.98           H  
ATOM    238  CD  GLU A  20       2.073  -3.905  -2.015  1.00 65.98           C  
ATOM    239  OE1 GLU A  20       1.620  -4.642  -2.918  1.00 65.98           O  
ATOM    240  OE2 GLU A  20       2.674  -4.296  -0.989  1.00 65.98           O  
ATOM    241  N   PHE A  21      -1.212   0.603   0.132  1.00 70.23           N  
ATOM    242  H   PHE A  21      -0.458   0.767   0.783  1.00 70.23           H  
ATOM    243  CA  PHE A  21      -2.560   1.001   0.505  1.00 70.23           C  
ATOM    244  HA  PHE A  21      -3.212   0.879  -0.360  1.00 70.23           H  
ATOM    245  C   PHE A  21      -2.659   2.471   0.915  1.00 70.23           C  
ATOM    246  CB  PHE A  21      -3.091   0.032   1.556  1.00 70.23           C  
ATOM    247  HB2 PHE A  21      -2.367  -0.043   2.368  1.00 70.23           H  
ATOM    248  HB3 PHE A  21      -4.021   0.427   1.963  1.00 70.23           H  
ATOM    249  O   PHE A  21      -2.091   2.938   1.904  1.00 70.23           O  
ATOM    250  CG  PHE A  21      -3.360  -1.350   0.988  1.00 70.23           C  
ATOM    251  CD1 PHE A  21      -4.597  -1.631   0.378  1.00 70.23           C  
ATOM    252  HD1 PHE A  21      -5.353  -0.863   0.306  1.00 70.23           H  
ATOM    253  CD2 PHE A  21      -2.374  -2.352   1.059  1.00 70.23           C  
ATOM    254  HD2 PHE A  21      -1.412  -2.140   1.503  1.00 70.23           H  
ATOM    255  CE1 PHE A  21      -4.851  -2.912  -0.145  1.00 70.23           C  
ATOM    256  HE1 PHE A  21      -5.797  -3.127  -0.620  1.00 70.23           H  
ATOM    257  CE2 PHE A  21      -2.629  -3.632   0.540  1.00 70.23           C  
ATOM    258  HE2 PHE A  21      -1.864  -4.394   0.587  1.00 70.23           H  
ATOM    259  CZ  PHE A  21      -3.868  -3.913  -0.060  1.00 70.23           C  
ATOM    260  HZ  PHE A  21      -4.054  -4.896  -0.468  1.00 70.23           H  
ATOM    261  N   CYS A  22      -3.484   3.189   0.158  1.00 74.45           N  
ATOM    262  H   CYS A  22      -3.884   2.733  -0.650  1.00 74.45           H  
ATOM    263  CA  CYS A  22      -3.945   4.537   0.449  1.00 74.45           C  
ATOM    264  HA  CYS A  22      -3.479   4.919   1.358  1.00 74.45           H  
ATOM    265  C   CYS A  22      -5.463   4.495   0.627  1.00 74.45           C  
ATOM    266  CB  CYS A  22      -3.549   5.427  -0.721  1.00 74.45           C  
ATOM    267  HB2 CYS A  22      -2.464   5.415  -0.832  1.00 74.45           H  
ATOM    268  HB3 CYS A  22      -3.989   4.981  -1.613  1.00 74.45           H  
ATOM    269  O   CYS A  22      -6.197   4.331  -0.345  1.00 74.45           O  
ATOM    270  SG  CYS A  22      -4.136   7.133  -0.667  1.00 74.45           S  
ATOM    271  N   PHE A  23      -5.931   4.619   1.870  1.00 74.31           N  
ATOM    272  H   PHE A  23      -5.266   4.675   2.628  1.00 74.31           H  
ATOM    273  CA  PHE A  23      -7.370   4.618   2.186  1.00 74.31           C  
ATOM    274  HA  PHE A  23      -7.926   4.331   1.294  1.00 74.31           H  
ATOM    275  C   PHE A  23      -7.904   6.010   2.579  1.00 74.31           C  
ATOM    276  CB  PHE A  23      -7.645   3.540   3.249  1.00 74.31           C  
ATOM    277  HB2 PHE A  23      -7.464   3.954   4.241  1.00 74.31           H  
ATOM    278  HB3 PHE A  23      -6.945   2.716   3.112  1.00 74.31           H  
ATOM    279  O   PHE A  23      -9.084   6.153   2.863  1.00 74.31           O  
ATOM    280  CG  PHE A  23      -9.045   2.958   3.179  1.00 74.31           C  
ATOM    281  CD1 PHE A  23     -10.072   3.446   4.010  1.00 74.31           C  
ATOM    282  HD1 PHE A  23      -9.869   4.249   4.702  1.00 74.31           H  
ATOM    283  CD2 PHE A  23      -9.326   1.927   2.261  1.00 74.31           C  
ATOM    284  HD2 PHE A  23      -8.545   1.552   1.615  1.00 74.31           H  
ATOM    285  CE1 PHE A  23     -11.368   2.907   3.924  1.00 74.31           C  
ATOM    286  HE1 PHE A  23     -12.154   3.290   4.558  1.00 74.31           H  
ATOM    287  CE2 PHE A  23     -10.621   1.386   2.176  1.00 74.31           C  
ATOM    288  HE2 PHE A  23     -10.830   0.596   1.471  1.00 74.31           H  
ATOM    289  CZ  PHE A  23     -11.643   1.876   3.008  1.00 74.31           C  
ATOM    290  HZ  PHE A  23     -12.638   1.462   2.941  1.00 74.31           H  
ATOM    291  N   LEU A  24      -7.002   7.000   2.653  1.00 79.26           N  
ATOM    292  H   LEU A  24      -6.090   6.727   2.317  1.00 79.26           H  
ATOM    293  CA  LEU A  24      -7.134   8.445   2.955  1.00 79.26           C  
ATOM    294  HA  LEU A  24      -7.441   9.010   2.075  1.00 79.26           H  
ATOM    295  C   LEU A  24      -5.744   8.953   3.361  1.00 79.26           C  
ATOM    296  CB  LEU A  24      -8.156   8.723   4.074  1.00 79.26           C  
ATOM    297  HB2 LEU A  24      -8.194   7.869   4.751  1.00 79.26           H  
ATOM    298  HB3 LEU A  24      -7.845   9.595   4.650  1.00 79.26           H  
ATOM    299  O   LEU A  24      -5.282  10.022   2.960  1.00 79.26           O  
ATOM    300  CG  LEU A  24      -9.561   9.041   3.522  1.00 79.26           C  
ATOM    301  HG  LEU A  24      -9.800   8.423   2.657  1.00 79.26           H  
ATOM    302  CD1 LEU A  24     -10.603   8.793   4.611  1.00 79.26           C  
ATOM    303 HD11 LEU A  24     -10.588   7.738   4.885  1.00 79.26           H  
ATOM    304 HD12 LEU A  24     -10.391   9.403   5.489  1.00 79.26           H  
ATOM    305 HD13 LEU A  24     -11.595   9.032   4.228  1.00 79.26           H  
ATOM    306  CD2 LEU A  24      -9.664  10.500   3.069  1.00 79.26           C  
ATOM    307 HD21 LEU A  24      -9.507  11.170   3.915  1.00 79.26           H  
ATOM    308 HD22 LEU A  24      -8.921  10.703   2.298  1.00 79.26           H  
ATOM    309 HD23 LEU A  24     -10.655  10.677   2.652  1.00 79.26           H  
ATOM    310  N   TRP A  25      -5.061   8.117   4.136  1.00 75.97           N  
ATOM    311  H   TRP A  25      -5.516   7.251   4.387  1.00 75.97           H  
ATOM    312  CA  TRP A  25      -3.672   8.245   4.536  1.00 75.97           C  
ATOM    313  HA  TRP A  25      -3.236   9.127   4.069  1.00 75.97           H  
ATOM    314  C   TRP A  25      -2.920   7.013   4.035  1.00 75.97           C  
ATOM    315  CB  TRP A  25      -3.587   8.414   6.062  1.00 75.97           C  
ATOM    316  HB2 TRP A  25      -2.536   8.372   6.349  1.00 75.97           H  
ATOM    317  HB3 TRP A  25      -4.090   7.575   6.543  1.00 75.97           H  
ATOM    318  O   TRP A  25      -3.515   5.944   3.871  1.00 75.97           O  
ATOM    319  CG  TRP A  25      -4.161   9.695   6.603  1.00 75.97           C  
ATOM    320  CD1 TRP A  25      -5.422  10.148   6.426  1.00 75.97           C  
ATOM    321  HD1 TRP A  25      -6.196   9.610   5.898  1.00 75.97           H  
ATOM    322  CD2 TRP A  25      -3.534  10.692   7.464  1.00 75.97           C  
ATOM    323  CE2 TRP A  25      -4.426  11.789   7.638  1.00 75.97           C  
ATOM    324  CE3 TRP A  25      -2.317  10.762   8.158  1.00 75.97           C  
ATOM    325  HE3 TRP A  25      -1.653   9.912   8.120  1.00 75.97           H  
ATOM    326  NE1 TRP A  25      -5.580  11.384   7.014  1.00 75.97           N  
ATOM    327  HE1 TRP A  25      -6.447  11.902   7.010  1.00 75.97           H  
ATOM    328  CH2 TRP A  25      -2.829  12.998   8.988  1.00 75.97           C  
ATOM    329  HH2 TRP A  25      -2.543  13.871   9.557  1.00 75.97           H  
ATOM    330  CZ2 TRP A  25      -4.086  12.938   8.364  1.00 75.97           C  
ATOM    331  HZ2 TRP A  25      -4.788  13.752   8.463  1.00 75.97           H  
ATOM    332  CZ3 TRP A  25      -1.959  11.901   8.903  1.00 75.97           C  
ATOM    333  HZ3 TRP A  25      -1.004  11.932   9.406  1.00 75.97           H  
ATOM    334  N   CYS A  26      -1.625   7.165   3.783  1.00 81.63           N  
ATOM    335  H   CYS A  26      -1.217   8.085   3.860  1.00 81.63           H  
ATOM    336  CA  CYS A  26      -0.745   6.041   3.511  1.00 81.63           C  
ATOM    337  HA  CYS A  26      -1.141   5.458   2.680  1.00 81.63           H  
ATOM    338  C   CYS A  26      -0.701   5.148   4.744  1.00 81.63           C  
ATOM    339  CB  CYS A  26       0.652   6.561   3.158  1.00 81.63           C  
ATOM    340  HB2 CYS A  26       1.312   5.708   3.000  1.00 81.63           H  
ATOM    341  HB3 CYS A  26       1.044   7.137   3.996  1.00 81.63           H  
ATOM    342  O   CYS A  26      -0.207   5.570   5.792  1.00 81.63           O  
ATOM    343  SG  CYS A  26       0.703   7.594   1.683  1.00 81.63           S  
ATOM    344  N   ILE A  27      -1.224   3.934   4.625  1.00 74.32           N  
ATOM    345  H   ILE A  27      -1.582   3.635   3.729  1.00 74.32           H  
ATOM    346  CA  ILE A  27      -1.154   2.942   5.690  1.00 74.32           C  
ATOM    347  HA  ILE A  27      -0.805   3.425   6.602  1.00 74.32           H  
ATOM    348  C   ILE A  27      -0.089   1.919   5.315  1.00 74.32           C  
ATOM    349  CB  ILE A  27      -2.534   2.344   6.039  1.00 74.32           C  
ATOM    350  HB  ILE A  27      -2.373   1.577   6.796  1.00 74.32           H  
ATOM    351  O   ILE A  27      -0.064   1.380   4.211  1.00 74.32           O  
ATOM    352  CG1 ILE A  27      -3.236   1.686   4.833  1.00 74.32           C  
ATOM    353 HG12 ILE A  27      -2.552   0.969   4.378  1.00 74.32           H  
ATOM    354 HG13 ILE A  27      -3.489   2.444   4.092  1.00 74.32           H  
ATOM    355  CG2 ILE A  27      -3.412   3.446   6.667  1.00 74.32           C  
ATOM    356 HG21 ILE A  27      -2.873   3.936   7.477  1.00 74.32           H  
ATOM    357 HG22 ILE A  27      -4.321   3.010   7.082  1.00 74.32           H  
ATOM    358 HG23 ILE A  27      -3.681   4.188   5.915  1.00 74.32           H  
ATOM    359  CD1 ILE A  27      -4.510   0.917   5.198  1.00 74.32           C  
ATOM    360 HD11 ILE A  27      -5.282   1.602   5.550  1.00 74.32           H  
ATOM    361 HD12 ILE A  27      -4.884   0.398   4.316  1.00 74.32           H  
ATOM    362 HD13 ILE A  27      -4.291   0.182   5.973  1.00 74.32           H  
ATOM    363  N   THR A  28       0.832   1.685   6.239  1.00 68.94           N  
ATOM    364  H   THR A  28       0.734   2.135   7.139  1.00 68.94           H  
ATOM    365  CA  THR A  28       1.741   0.550   6.158  1.00 68.94           C  
ATOM    366  HA  THR A  28       1.856   0.236   5.120  1.00 68.94           H  
ATOM    367  C   THR A  28       1.058  -0.584   6.908  1.00 68.94           C  
ATOM    368  CB  THR A  28       3.135   0.941   6.689  1.00 68.94           C  
ATOM    369  HB  THR A  28       3.095   1.940   7.123  1.00 68.94           H  
ATOM    370  O   THR A  28       0.769  -0.443   8.095  1.00 68.94           O  
ATOM    371  CG2 THR A  28       3.775   0.011   7.698  1.00 68.94           C  
ATOM    372 HG21 THR A  28       3.205   0.030   8.627  1.00 68.94           H  
ATOM    373 HG22 THR A  28       4.790   0.340   7.922  1.00 68.94           H  
ATOM    374 HG23 THR A  28       3.800  -1.004   7.301  1.00 68.94           H  
ATOM    375  OG1 THR A  28       4.050   0.950   5.627  1.00 68.94           O  
ATOM    376  HG1 THR A  28       4.640   0.207   5.772  1.00 68.94           H  
ATOM    377  N   PHE A  29       0.770  -1.687   6.219  1.00 64.72           N  
ATOM    378  H   PHE A  29       0.991  -1.735   5.235  1.00 64.72           H  
ATOM    379  CA  PHE A  29       0.480  -2.946   6.895  1.00 64.72           C  
ATOM    380  HA  PHE A  29      -0.199  -2.783   7.732  1.00 64.72           H  
ATOM    381  C   PHE A  29       1.814  -3.446   7.452  1.00 64.72           C  
ATOM    382  CB  PHE A  29      -0.185  -3.941   5.930  1.00 64.72           C  
ATOM    383  HB2 PHE A  29      -0.138  -4.933   6.380  1.00 64.72           H  
ATOM    384  HB3 PHE A  29       0.384  -3.986   5.001  1.00 64.72           H  
ATOM    385  O   PHE A  29       2.615  -4.034   6.732  1.00 64.72           O  
ATOM    386  CG  PHE A  29      -1.640  -3.632   5.617  1.00 64.72           C  
ATOM    387  CD1 PHE A  29      -2.665  -4.240   6.367  1.00 64.72           C  
ATOM    388  HD1 PHE A  29      -2.414  -4.930   7.158  1.00 64.72           H  
ATOM    389  CD2 PHE A  29      -1.976  -2.740   4.581  1.00 64.72           C  
ATOM    390  HD2 PHE A  29      -1.199  -2.271   3.997  1.00 64.72           H  
ATOM    391  CE1 PHE A  29      -4.015  -3.967   6.081  1.00 64.72           C  
ATOM    392  HE1 PHE A  29      -4.793  -4.450   6.653  1.00 64.72           H  
ATOM    393  CE2 PHE A  29      -3.328  -2.461   4.307  1.00 64.72           C  
ATOM    394  HE2 PHE A  29      -3.594  -1.770   3.520  1.00 64.72           H  
ATOM    395  CZ  PHE A  29      -4.348  -3.076   5.047  1.00 64.72           C  
ATOM    396  HZ  PHE A  29      -5.383  -2.867   4.822  1.00 64.72           H  
ATOM    397  N   ILE A  30       2.111  -3.096   8.702  1.00 63.27           N  
ATOM    398  H   ILE A  30       1.427  -2.552   9.208  1.00 63.27           H  
ATOM    399  CA  ILE A  30       3.005  -3.924   9.508  1.00 63.27           C  
ATOM    400  HA  ILE A  30       3.837  -4.298   8.911  1.00 63.27           H  
ATOM    401  C   ILE A  30       2.133  -5.112   9.909  1.00 63.27           C  
ATOM    402  CB  ILE A  30       3.572  -3.129  10.709  1.00 63.27           C  
ATOM    403  HB  ILE A  30       2.756  -2.568  11.166  1.00 63.27           H  
ATOM    404  O   ILE A  30       1.184  -4.925  10.670  1.00 63.27           O  
ATOM    405  CG1 ILE A  30       4.676  -2.151  10.249  1.00 63.27           C  
ATOM    406 HG12 ILE A  30       5.641  -2.658  10.253  1.00 63.27           H  
ATOM    407 HG13 ILE A  30       4.492  -1.863   9.215  1.00 63.27           H  
ATOM    408  CG2 ILE A  30       4.185  -4.049  11.776  1.00 63.27           C  
ATOM    409 HG21 ILE A  30       3.412  -4.679  12.216  1.00 63.27           H  
ATOM    410 HG22 ILE A  30       4.643  -3.469  12.577  1.00 63.27           H  
ATOM    411 HG23 ILE A  30       4.927  -4.711  11.331  1.00 63.27           H  
ATOM    412  CD1 ILE A  30       4.773  -0.886  11.114  1.00 63.27           C  
ATOM    413 HD11 ILE A  30       5.562  -0.242  10.726  1.00 63.27           H  
ATOM    414 HD12 ILE A  30       5.007  -1.154  12.144  1.00 63.27           H  
ATOM    415 HD13 ILE A  30       3.826  -0.346  11.087  1.00 63.27           H  
ATOM    416  N   ASP A  31       2.383  -6.265   9.291  1.00 52.13           N  
ATOM    417  H   ASP A  31       3.169  -6.302   8.657  1.00 52.13           H  
ATOM    418  CA  ASP A  31       1.982  -7.561   9.850  1.00 52.13           C  
ATOM    419  HA  ASP A  31       0.912  -7.561  10.057  1.00 52.13           H  
ATOM    420  C   ASP A  31       2.698  -7.786  11.193  1.00 52.13           C  
ATOM    421  CB  ASP A  31       2.280  -8.675   8.822  1.00 52.13           C  
ATOM    422  HB2 ASP A  31       1.807  -8.405   7.878  1.00 52.13           H  
ATOM    423  HB3 ASP A  31       3.355  -8.709   8.644  1.00 52.13           H  
ATOM    424  O   ASP A  31       3.900  -7.422  11.282  1.00 52.13           O  
ATOM    425  CG  ASP A  31       1.780 -10.079   9.225  1.00 52.13           C  
ATOM    426  OD1 ASP A  31       2.636 -10.970   9.448  1.00 52.13           O  
ATOM    427  OD2 ASP A  31       0.545 -10.304   9.157  1.00 52.13           O  
ATOM    428  OXT ASP A  31       2.001  -8.210  12.138  1.00 52.13           O  
TER     429      ASP A  31                                                       
END   
