# Supplementary material for: δ‐Conotoxin Structure Prediction and Analysis through Large‐Scale Comparative and Deep Learning Modeling Approaches
Source: Adv Sci (Weinh). 2024 Jul 21;11(35):2404786. doi: 10.1002/advs.202404786 (PMC11425241; doi:10.1002/advs.202404786)
Supplement: Supplementary file 2 — Supporting Information [file ADVS-11-2404786-s001.gz › Data/Alphafold_results/SVIE/ranked_1.pdb]

ATOM      1  N   ASP A   1       6.654 -13.865   1.599  1.00 46.79           N  
ATOM      2  H   ASP A   1       6.337 -14.710   1.144  1.00 46.79           H  
ATOM      3  H2  ASP A   1       7.365 -13.412   1.042  1.00 46.79           H  
ATOM      4  H3  ASP A   1       7.004 -14.103   2.516  1.00 46.79           H  
ATOM      5  CA  ASP A   1       5.466 -13.008   1.746  1.00 46.79           C  
ATOM      6  HA  ASP A   1       5.080 -12.738   0.763  1.00 46.79           H  
ATOM      7  C   ASP A   1       5.804 -11.730   2.481  1.00 46.79           C  
ATOM      8  CB  ASP A   1       4.370 -13.804   2.452  1.00 46.79           C  
ATOM      9  HB2 ASP A   1       4.784 -14.388   3.274  1.00 46.79           H  
ATOM     10  HB3 ASP A   1       3.618 -13.119   2.844  1.00 46.79           H  
ATOM     11  O   ASP A   1       5.800 -11.705   3.703  1.00 46.79           O  
ATOM     12  CG  ASP A   1       3.734 -14.710   1.417  1.00 46.79           C  
ATOM     13  OD1 ASP A   1       2.522 -14.564   1.205  1.00 46.79           O  
ATOM     14  OD2 ASP A   1       4.540 -15.420   0.770  1.00 46.79           O  
ATOM     15  N   GLY A   2       6.211 -10.696   1.746  1.00 66.29           N  
ATOM     16  H   GLY A   2       6.110 -10.726   0.741  1.00 66.29           H  
ATOM     17  CA  GLY A   2       6.536  -9.390   2.315  1.00 66.29           C  
ATOM     18  HA2 GLY A   2       7.482  -9.032   1.910  1.00 66.29           H  
ATOM     19  HA3 GLY A   2       6.622  -9.436   3.401  1.00 66.29           H  
ATOM     20  C   GLY A   2       5.450  -8.404   1.928  1.00 66.29           C  
ATOM     21  O   GLY A   2       5.300  -8.102   0.748  1.00 66.29           O  
ATOM     22  N   CYS A   3       4.683  -7.943   2.905  1.00 72.26           N  
ATOM     23  H   CYS A   3       4.856  -8.231   3.857  1.00 72.26           H  
ATOM     24  CA  CYS A   3       3.718  -6.881   2.690  1.00 72.26           C  
ATOM     25  HA  CYS A   3       3.213  -7.049   1.739  1.00 72.26           H  
ATOM     26  C   CYS A   3       4.445  -5.525   2.599  1.00 72.26           C  
ATOM     27  CB  CYS A   3       2.662  -6.991   3.790  1.00 72.26           C  
ATOM     28  HB2 CYS A   3       2.212  -7.982   3.726  1.00 72.26           H  
ATOM     29  HB3 CYS A   3       1.870  -6.273   3.575  1.00 72.26           H  
ATOM     30  O   CYS A   3       5.479  -5.311   3.235  1.00 72.26           O  
ATOM     31  SG  CYS A   3       3.264  -6.766   5.486  1.00 72.26           S  
ATOM     32  N   SER A   4       3.943  -4.609   1.775  1.00 72.28           N  
ATOM     33  H   SER A   4       3.144  -4.856   1.208  1.00 72.28           H  
ATOM     34  CA  SER A   4       4.552  -3.295   1.567  1.00 72.28           C  
ATOM     35  HA  SER A   4       5.635  -3.416   1.553  1.00 72.28           H  
ATOM     36  C   SER A   4       4.213  -2.322   2.699  1.00 72.28           C  
ATOM     37  CB  SER A   4       4.131  -2.716   0.217  1.00 72.28           C  
ATOM     38  HB2 SER A   4       3.056  -2.832   0.075  1.00 72.28           H  
ATOM     39  HB3 SER A   4       4.371  -1.653   0.212  1.00 72.28           H  
ATOM     40  O   SER A   4       3.054  -2.194   3.102  1.00 72.28           O  
ATOM     41  OG  SER A   4       4.827  -3.337  -0.846  1.00 72.28           O  
ATOM     42  HG  SER A   4       5.751  -3.443  -0.606  1.00 72.28           H  
ATOM     43  N   SER A   5       5.233  -1.615   3.195  1.00 71.17           N  
ATOM     44  H   SER A   5       6.166  -1.815   2.863  1.00 71.17           H  
ATOM     45  CA  SER A   5       5.095  -0.578   4.224  1.00 71.17           C  
ATOM     46  HA  SER A   5       4.479  -0.976   5.031  1.00 71.17           H  
ATOM     47  C   SER A   5       4.405   0.681   3.687  1.00 71.17           C  
ATOM     48  CB  SER A   5       6.466  -0.207   4.805  1.00 71.17           C  
ATOM     49  HB2 SER A   5       7.086   0.232   4.023  1.00 71.17           H  
ATOM     50  HB3 SER A   5       6.338   0.526   5.601  1.00 71.17           H  
ATOM     51  O   SER A   5       4.411   0.942   2.478  1.00 71.17           O  
ATOM     52  OG  SER A   5       7.115  -1.350   5.329  1.00 71.17           O  
ATOM     53  HG  SER A   5       6.520  -1.825   5.913  1.00 71.17           H  
ATOM     54  N   GLY A   6       3.833   1.480   4.593  1.00 74.88           N  
ATOM     55  H   GLY A   6       3.866   1.212   5.566  1.00 74.88           H  
ATOM     56  CA  GLY A   6       3.172   2.745   4.260  1.00 74.88           C  
ATOM     57  HA2 GLY A   6       2.250   2.519   3.725  1.00 74.88           H  
ATOM     58  HA3 GLY A   6       2.909   3.276   5.175  1.00 74.88           H  
ATOM     59  C   GLY A   6       4.048   3.667   3.402  1.00 74.88           C  
ATOM     60  O   GLY A   6       5.254   3.761   3.614  1.00 74.88           O  
ATOM     61  N   GLY A   7       3.448   4.314   2.403  1.00 72.44           N  
ATOM     62  H   GLY A   7       2.446   4.218   2.317  1.00 72.44           H  
ATOM     63  CA  GLY A   7       4.143   5.132   1.403  1.00 72.44           C  
ATOM     64  HA2 GLY A   7       3.457   5.895   1.036  1.00 72.44           H  
ATOM     65  HA3 GLY A   7       4.987   5.635   1.875  1.00 72.44           H  
ATOM     66  C   GLY A   7       4.677   4.356   0.191  1.00 72.44           C  
ATOM     67  O   GLY A   7       5.137   4.972  -0.767  1.00 72.44           O  
ATOM     68  N   THR A   8       4.585   3.022   0.175  1.00 77.61           N  
ATOM     69  H   THR A   8       4.258   2.550   1.005  1.00 77.61           H  
ATOM     70  CA  THR A   8       4.948   2.211  -1.003  1.00 77.61           C  
ATOM     71  HA  THR A   8       5.869   2.609  -1.428  1.00 77.61           H  
ATOM     72  C   THR A   8       3.855   2.267  -2.060  1.00 77.61           C  
ATOM     73  CB  THR A   8       5.201   0.750  -0.640  1.00 77.61           C  
ATOM     74  HB  THR A   8       4.272   0.320  -0.266  1.00 77.61           H  
ATOM     75  O   THR A   8       2.671   2.188  -1.734  1.00 77.61           O  
ATOM     76  CG2 THR A   8       5.700  -0.070  -1.833  1.00 77.61           C  
ATOM     77 HG21 THR A   8       4.879  -0.282  -2.518  1.00 77.61           H  
ATOM     78 HG22 THR A   8       6.102  -1.020  -1.481  1.00 77.61           H  
ATOM     79 HG23 THR A   8       6.490   0.467  -2.358  1.00 77.61           H  
ATOM     80  OG1 THR A   8       6.180   0.665   0.365  1.00 77.61           O  
ATOM     81  HG1 THR A   8       5.729   0.853   1.191  1.00 77.61           H  
ATOM     82  N   PHE A   9       4.226   2.443  -3.331  1.00 77.27           N  
ATOM     83  H   PHE A   9       5.209   2.464  -3.564  1.00 77.27           H  
ATOM     84  CA  PHE A   9       3.251   2.498  -4.419  1.00 77.27           C  
ATOM     85  HA  PHE A   9       2.436   3.164  -4.133  1.00 77.27           H  
ATOM     86  C   PHE A   9       2.676   1.102  -4.638  1.00 77.27           C  
ATOM     87  CB  PHE A   9       3.890   3.066  -5.689  1.00 77.27           C  
ATOM     88  HB2 PHE A   9       4.571   2.329  -6.116  1.00 77.27           H  
ATOM     89  HB3 PHE A   9       4.484   3.940  -5.423  1.00 77.27           H  
ATOM     90  O   PHE A   9       3.417   0.162  -4.915  1.00 77.27           O  
ATOM     91  CG  PHE A   9       2.875   3.490  -6.736  1.00 77.27           C  
ATOM     92  CD1 PHE A   9       2.480   2.606  -7.758  1.00 77.27           C  
ATOM     93  HD1 PHE A   9       2.892   1.609  -7.798  1.00 77.27           H  
ATOM     94  CD2 PHE A   9       2.317   4.780  -6.684  1.00 77.27           C  
ATOM     95  HD2 PHE A   9       2.593   5.463  -5.894  1.00 77.27           H  
ATOM     96  CE1 PHE A   9       1.548   3.023  -8.727  1.00 77.27           C  
ATOM     97  HE1 PHE A   9       1.249   2.343  -9.511  1.00 77.27           H  
ATOM     98  CE2 PHE A   9       1.391   5.198  -7.652  1.00 77.27           C  
ATOM     99  HE2 PHE A   9       0.977   6.195  -7.602  1.00 77.27           H  
ATOM    100  CZ  PHE A   9       1.007   4.320  -8.678  1.00 77.27           C  
ATOM    101  HZ  PHE A   9       0.294   4.640  -9.423  1.00 77.27           H  
ATOM    102  N   CYS A  10       1.364   0.968  -4.496  1.00 80.40           N  
ATOM    103  H   CYS A  10       0.817   1.790  -4.283  1.00 80.40           H  
ATOM    104  CA  CYS A  10       0.670  -0.306  -4.658  1.00 80.40           C  
ATOM    105  HA  CYS A  10       1.365  -1.044  -5.059  1.00 80.40           H  
ATOM    106  C   CYS A  10      -0.446  -0.231  -5.728  1.00 80.40           C  
ATOM    107  CB  CYS A  10       0.285  -0.812  -3.260  1.00 80.40           C  
ATOM    108  HB2 CYS A  10       1.060  -1.498  -2.921  1.00 80.40           H  
ATOM    109  HB3 CYS A  10       0.261   0.023  -2.559  1.00 80.40           H  
ATOM    110  O   CYS A  10      -0.970  -1.251  -6.175  1.00 80.40           O  
ATOM    111  SG  CYS A  10      -1.294  -1.647  -3.174  1.00 80.40           S  
ATOM    112  N   GLY A  11      -0.738   0.962  -6.256  1.00 77.91           N  
ATOM    113  H   GLY A  11      -0.318   1.787  -5.851  1.00 77.91           H  
ATOM    114  CA  GLY A  11      -1.700   1.150  -7.339  1.00 77.91           C  
ATOM    115  HA2 GLY A  11      -1.566   2.142  -7.771  1.00 77.91           H  
ATOM    116  HA3 GLY A  11      -1.511   0.410  -8.117  1.00 77.91           H  
ATOM    117  C   GLY A  11      -3.151   1.025  -6.864  1.00 77.91           C  
ATOM    118  O   GLY A  11      -3.512   1.557  -5.817  1.00 77.91           O  
ATOM    119  N   ILE A  12      -3.996   0.368  -7.665  1.00 72.08           N  
ATOM    120  H   ILE A  12      -3.621  -0.056  -8.501  1.00 72.08           H  
ATOM    121  CA  ILE A  12      -5.447   0.212  -7.414  1.00 72.08           C  
ATOM    122  HA  ILE A  12      -5.737   0.914  -6.632  1.00 72.08           H  
ATOM    123  C   ILE A  12      -5.762  -1.189  -6.850  1.00 72.08           C  
ATOM    124  CB  ILE A  12      -6.272   0.586  -8.685  1.00 72.08           C  
ATOM    125  HB  ILE A  12      -6.078  -0.169  -9.447  1.00 72.08           H  
ATOM    126  O   ILE A  12      -6.918  -1.564  -6.704  1.00 72.08           O  
ATOM    127  CG1 ILE A  12      -5.838   1.964  -9.253  1.00 72.08           C  
ATOM    128 HG12 ILE A  12      -6.107   2.751  -8.548  1.00 72.08           H  
ATOM    129 HG13 ILE A  12      -4.756   1.990  -9.380  1.00 72.08           H  
ATOM    130  CG2 ILE A  12      -7.796   0.628  -8.421  1.00 72.08           C  
ATOM    131 HG21 ILE A  12      -8.008   1.225  -7.534  1.00 72.08           H  
ATOM    132 HG22 ILE A  12      -8.197  -0.376  -8.284  1.00 72.08           H  
ATOM    133 HG23 ILE A  12      -8.341   1.042  -9.268  1.00 72.08           H  
ATOM    134  CD1 ILE A  12      -6.418   2.304 -10.634  1.00 72.08           C  
ATOM    135 HD11 ILE A  12      -7.481   2.534 -10.569  1.00 72.08           H  
ATOM    136 HD12 ILE A  12      -6.260   1.472 -11.320  1.00 72.08           H  
ATOM    137 HD13 ILE A  12      -5.908   3.185 -11.026  1.00 72.08           H  
ATOM    138  N   HIS A  13      -4.747  -2.001  -6.539  1.00 61.72           N  
ATOM    139  H   HIS A  13      -3.802  -1.647  -6.576  1.00 61.72           H  
ATOM    140  CA  HIS A  13      -4.945  -3.363  -6.043  1.00 61.72           C  
ATOM    141  HA  HIS A  13      -5.950  -3.705  -6.290  1.00 61.72           H  
ATOM    142  C   HIS A  13      -4.789  -3.408  -4.516  1.00 61.72           C  
ATOM    143  CB  HIS A  13      -4.002  -4.325  -6.775  1.00 61.72           C  
ATOM    144  HB2 HIS A  13      -2.981  -3.951  -6.706  1.00 61.72           H  
ATOM    145  HB3 HIS A  13      -4.038  -5.289  -6.269  1.00 61.72           H  
ATOM    146  O   HIS A  13      -3.660  -3.462  -4.024  1.00 61.72           O  
ATOM    147  CG  HIS A  13      -4.349  -4.558  -8.230  1.00 61.72           C  
ATOM    148  CD2 HIS A  13      -5.402  -4.046  -8.947  1.00 61.72           C  
ATOM    149  HD2 HIS A  13      -6.167  -3.379  -8.578  1.00 61.72           H  
ATOM    150  ND1 HIS A  13      -3.654  -5.384  -9.082  1.00 61.72           N  
ATOM    151  HD1 HIS A  13      -2.839  -5.929  -8.839  1.00 61.72           H  
ATOM    152  CE1 HIS A  13      -4.262  -5.361 -10.280  1.00 61.72           C  
ATOM    153  HE1 HIS A  13      -3.944  -5.917 -11.149  1.00 61.72           H  
ATOM    154  NE2 HIS A  13      -5.328  -4.550 -10.249  1.00 61.72           N  
ATOM    155  N   PRO A  14      -5.893  -3.395  -3.744  1.00 61.30           N  
ATOM    156  CA  PRO A  14      -5.826  -3.594  -2.301  1.00 61.30           C  
ATOM    157  HA  PRO A  14      -5.135  -2.891  -1.837  1.00 61.30           H  
ATOM    158  C   PRO A  14      -5.338  -5.021  -2.031  1.00 61.30           C  
ATOM    159  CB  PRO A  14      -7.242  -3.325  -1.786  1.00 61.30           C  
ATOM    160  HB2 PRO A  14      -7.472  -3.907  -0.894  1.00 61.30           H  
ATOM    161  HB3 PRO A  14      -7.355  -2.260  -1.581  1.00 61.30           H  
ATOM    162  O   PRO A  14      -5.955  -5.986  -2.475  1.00 61.30           O  
ATOM    163  CG  PRO A  14      -8.132  -3.714  -2.967  1.00 61.30           C  
ATOM    164  HG2 PRO A  14      -8.303  -4.790  -2.963  1.00 61.30           H  
ATOM    165  HG3 PRO A  14      -9.080  -3.177  -2.951  1.00 61.30           H  
ATOM    166  CD  PRO A  14      -7.286  -3.329  -4.176  1.00 61.30           C  
ATOM    167  HD2 PRO A  14      -7.501  -4.014  -4.996  1.00 61.30           H  
ATOM    168  HD3 PRO A  14      -7.525  -2.303  -4.456  1.00 61.30           H  
ATOM    169  N   GLY A  15      -4.187  -5.158  -1.375  1.00 65.11           N  
ATOM    170  H   GLY A  15      -3.752  -4.325  -1.004  1.00 65.11           H  
ATOM    171  CA  GLY A  15      -3.630  -6.469  -1.021  1.00 65.11           C  
ATOM    172  HA2 GLY A  15      -3.973  -6.737  -0.022  1.00 65.11           H  
ATOM    173  HA3 GLY A  15      -4.003  -7.226  -1.712  1.00 65.11           H  
ATOM    174  C   GLY A  15      -2.107  -6.565  -1.038  1.00 65.11           C  
ATOM    175  O   GLY A  15      -1.562  -7.486  -0.441  1.00 65.11           O  
ATOM    176  N   LEU A  16      -1.390  -5.620  -1.660  1.00 72.85           N  
ATOM    177  H   LEU A  16      -1.864  -4.928  -2.222  1.00 72.85           H  
ATOM    178  CA  LEU A  16       0.079  -5.590  -1.542  1.00 72.85           C  
ATOM    179  HA  LEU A  16       0.448  -6.615  -1.501  1.00 72.85           H  
ATOM    180  C   LEU A  16       0.562  -4.946  -0.233  1.00 72.85           C  
ATOM    181  CB  LEU A  16       0.728  -4.907  -2.759  1.00 72.85           C  
ATOM    182  HB2 LEU A  16       1.683  -4.499  -2.429  1.00 72.85           H  
ATOM    183  HB3 LEU A  16       0.123  -4.066  -3.099  1.00 72.85           H  
ATOM    184  O   LEU A  16       1.696  -5.175   0.182  1.00 72.85           O  
ATOM    185  CG  LEU A  16       1.012  -5.870  -3.926  1.00 72.85           C  
ATOM    186  HG  LEU A  16       1.251  -6.861  -3.541  1.00 72.85           H  
ATOM    187  CD1 LEU A  16      -0.177  -5.978  -4.882  1.00 72.85           C  
ATOM    188 HD11 LEU A  16      -1.041  -6.373  -4.347  1.00 72.85           H  
ATOM    189 HD12 LEU A  16       0.067  -6.658  -5.699  1.00 72.85           H  
ATOM    190 HD13 LEU A  16      -0.426  -4.997  -5.285  1.00 72.85           H  
ATOM    191  CD2 LEU A  16       2.224  -5.377  -4.718  1.00 72.85           C  
ATOM    192 HD21 LEU A  16       2.031  -4.378  -5.109  1.00 72.85           H  
ATOM    193 HD22 LEU A  16       3.099  -5.348  -4.070  1.00 72.85           H  
ATOM    194 HD23 LEU A  16       2.424  -6.059  -5.545  1.00 72.85           H  
ATOM    195  N   CYS A  17      -0.269  -4.135   0.417  1.00 75.73           N  
ATOM    196  H   CYS A  17      -1.212  -4.042   0.069  1.00 75.73           H  
ATOM    197  CA  CYS A  17       0.111  -3.362   1.598  1.00 75.73           C  
ATOM    198  HA  CYS A  17       1.171  -3.114   1.538  1.00 75.73           H  
ATOM    199  C   CYS A  17      -0.131  -4.131   2.893  1.00 75.73           C  
ATOM    200  CB  CYS A  17      -0.682  -2.058   1.595  1.00 75.73           C  
ATOM    201  HB2 CYS A  17      -1.743  -2.288   1.693  1.00 75.73           H  
ATOM    202  HB3 CYS A  17      -0.391  -1.450   2.451  1.00 75.73           H  
ATOM    203  O   CYS A  17      -1.166  -4.777   3.033  1.00 75.73           O  
ATOM    204  SG  CYS A  17      -0.437  -1.109   0.087  1.00 75.73           S  
ATOM    205  N   CYS A  18       0.764  -3.987   3.878  1.00 77.83           N  
ATOM    206  H   CYS A  18       1.594  -3.436   3.711  1.00 77.83           H  
ATOM    207  CA  CYS A  18       0.581  -4.601   5.204  1.00 77.83           C  
ATOM    208  HA  CYS A  18       0.525  -5.686   5.107  1.00 77.83           H  
ATOM    209  C   CYS A  18      -0.709  -4.157   5.894  1.00 77.83           C  
ATOM    210  CB  CYS A  18       1.747  -4.231   6.126  1.00 77.83           C  
ATOM    211  HB2 CYS A  18       1.761  -3.148   6.252  1.00 77.83           H  
ATOM    212  HB3 CYS A  18       1.544  -4.667   7.104  1.00 77.83           H  
ATOM    213  O   CYS A  18      -1.272  -4.898   6.687  1.00 77.83           O  
ATOM    214  SG  CYS A  18       3.402  -4.760   5.635  1.00 77.83           S  
ATOM    215  N   SER A  19      -1.163  -2.945   5.589  1.00 73.43           N  
ATOM    216  H   SER A  19      -0.589  -2.346   5.013  1.00 73.43           H  
ATOM    217  CA  SER A  19      -2.341  -2.338   6.203  1.00 73.43           C  
ATOM    218  HA  SER A  19      -2.426  -2.708   7.225  1.00 73.43           H  
ATOM    219  C   SER A  19      -3.645  -2.725   5.494  1.00 73.43           C  
ATOM    220  CB  SER A  19      -2.143  -0.816   6.282  1.00 73.43           C  
ATOM    221  HB2 SER A  19      -2.300  -0.377   5.297  1.00 73.43           H  
ATOM    222  HB3 SER A  19      -2.863  -0.390   6.982  1.00 73.43           H  
ATOM    223  O   SER A  19      -4.669  -2.115   5.775  1.00 73.43           O  
ATOM    224  OG  SER A  19      -0.814  -0.543   6.712  1.00 73.43           O  
ATOM    225  HG  SER A  19      -0.779   0.241   7.264  1.00 73.43           H  
ATOM    226  N   GLU A  20      -3.599  -3.663   4.532  1.00 71.47           N  
ATOM    227  H   GLU A  20      -2.729  -4.168   4.439  1.00 71.47           H  
ATOM    228  CA  GLU A  20      -4.678  -4.091   3.609  1.00 71.47           C  
ATOM    229  HA  GLU A  20      -4.231  -4.792   2.905  1.00 71.47           H  
ATOM    230  C   GLU A  20      -5.265  -2.967   2.731  1.00 71.47           C  
ATOM    231  CB  GLU A  20      -5.765  -4.881   4.359  1.00 71.47           C  
ATOM    232  HB2 GLU A  20      -6.533  -5.176   3.643  1.00 71.47           H  
ATOM    233  HB3 GLU A  20      -6.229  -4.248   5.115  1.00 71.47           H  
ATOM    234  O   GLU A  20      -5.842  -3.210   1.671  1.00 71.47           O  
ATOM    235  CG  GLU A  20      -5.200  -6.149   5.017  1.00 71.47           C  
ATOM    236  HG2 GLU A  20      -4.687  -6.742   4.260  1.00 71.47           H  
ATOM    237  HG3 GLU A  20      -4.466  -5.872   5.775  1.00 71.47           H  
ATOM    238  CD  GLU A  20      -6.312  -6.982   5.663  1.00 71.47           C  
ATOM    239  OE1 GLU A  20      -6.840  -7.879   4.965  1.00 71.47           O  
ATOM    240  OE2 GLU A  20      -6.628  -6.716   6.844  1.00 71.47           O  
ATOM    241  N   PHE A  21      -5.026  -1.715   3.110  1.00 72.17           N  
ATOM    242  H   PHE A  21      -4.649  -1.601   4.040  1.00 72.17           H  
ATOM    243  CA  PHE A  21      -5.486  -0.518   2.452  1.00 72.17           C  
ATOM    244  HA  PHE A  21      -6.353  -0.789   1.849  1.00 72.17           H  
ATOM    245  C   PHE A  21      -4.418   0.046   1.521  1.00 72.17           C  
ATOM    246  CB  PHE A  21      -5.959   0.494   3.500  1.00 72.17           C  
ATOM    247  HB2 PHE A  21      -5.356   1.401   3.437  1.00 72.17           H  
ATOM    248  HB3 PHE A  21      -5.828   0.099   4.507  1.00 72.17           H  
ATOM    249  O   PHE A  21      -3.321   0.449   1.920  1.00 72.17           O  
ATOM    250  CG  PHE A  21      -7.412   0.853   3.307  1.00 72.17           C  
ATOM    251  CD1 PHE A  21      -7.767   1.910   2.451  1.00 72.17           C  
ATOM    252  HD1 PHE A  21      -7.000   2.467   1.934  1.00 72.17           H  
ATOM    253  CD2 PHE A  21      -8.411   0.089   3.935  1.00 72.17           C  
ATOM    254  HD2 PHE A  21      -8.139  -0.738   4.574  1.00 72.17           H  
ATOM    255  CE1 PHE A  21      -9.120   2.238   2.262  1.00 72.17           C  
ATOM    256  HE1 PHE A  21      -9.393   3.060   1.618  1.00 72.17           H  
ATOM    257  CE2 PHE A  21      -9.765   0.406   3.734  1.00 72.17           C  
ATOM    258  HE2 PHE A  21     -10.530  -0.176   4.225  1.00 72.17           H  
ATOM    259  CZ  PHE A  21     -10.119   1.487   2.906  1.00 72.17           C  
ATOM    260  HZ  PHE A  21     -11.160   1.735   2.763  1.00 72.17           H  
ATOM    261  N   CYS A  22      -4.783   0.097   0.248  1.00 76.63           N  
ATOM    262  H   CYS A  22      -5.698  -0.251   0.000  1.00 76.63           H  
ATOM    263  CA  CYS A  22      -3.971   0.645  -0.816  1.00 76.63           C  
ATOM    264  HA  CYS A  22      -3.101   1.164  -0.411  1.00 76.63           H  
ATOM    265  C   CYS A  22      -4.807   1.626  -1.626  1.00 76.63           C  
ATOM    266  CB  CYS A  22      -3.494  -0.512  -1.670  1.00 76.63           C  
ATOM    267  HB2 CYS A  22      -4.361  -1.013  -2.101  1.00 76.63           H  
ATOM    268  HB3 CYS A  22      -2.960  -1.221  -1.038  1.00 76.63           H  
ATOM    269  O   CYS A  22      -5.787   1.238  -2.260  1.00 76.63           O  
ATOM    270  SG  CYS A  22      -2.441  -0.011  -3.023  1.00 76.63           S  
ATOM    271  N   PHE A  23      -4.426   2.898  -1.585  1.00 77.34           N  
ATOM    272  H   PHE A  23      -3.601   3.137  -1.055  1.00 77.34           H  
ATOM    273  CA  PHE A  23      -5.106   3.974  -2.296  1.00 77.34           C  
ATOM    274  HA  PHE A  23      -5.817   3.545  -3.003  1.00 77.34           H  
ATOM    275  C   PHE A  23      -4.051   4.735  -3.111  1.00 77.34           C  
ATOM    276  CB  PHE A  23      -5.904   4.819  -1.282  1.00 77.34           C  
ATOM    277  HB2 PHE A  23      -6.087   4.225  -0.387  1.00 77.34           H  
ATOM    278  HB3 PHE A  23      -5.329   5.687  -0.957  1.00 77.34           H  
ATOM    279  O   PHE A  23      -3.543   5.764  -2.674  1.00 77.34           O  
ATOM    280  CG  PHE A  23      -7.255   5.264  -1.803  1.00 77.34           C  
ATOM    281  CD1 PHE A  23      -7.397   6.492  -2.476  1.00 77.34           C  
ATOM    282  HD1 PHE A  23      -6.538   7.130  -2.618  1.00 77.34           H  
ATOM    283  CD2 PHE A  23      -8.375   4.431  -1.622  1.00 77.34           C  
ATOM    284  HD2 PHE A  23      -8.268   3.483  -1.117  1.00 77.34           H  
ATOM    285  CE1 PHE A  23      -8.659   6.887  -2.958  1.00 77.34           C  
ATOM    286  HE1 PHE A  23      -8.769   7.833  -3.469  1.00 77.34           H  
ATOM    287  CE2 PHE A  23      -9.636   4.827  -2.103  1.00 77.34           C  
ATOM    288  HE2 PHE A  23     -10.493   4.185  -1.962  1.00 77.34           H  
ATOM    289  CZ  PHE A  23      -9.778   6.056  -2.770  1.00 77.34           C  
ATOM    290  HZ  PHE A  23     -10.746   6.361  -3.139  1.00 77.34           H  
ATOM    291  N   LEU A  24      -3.632   4.158  -4.250  1.00 80.74           N  
ATOM    292  H   LEU A  24      -4.087   3.293  -4.506  1.00 80.74           H  
ATOM    293  CA  LEU A  24      -2.386   4.444  -4.998  1.00 80.74           C  
ATOM    294  HA  LEU A  24      -2.376   3.778  -5.860  1.00 80.74           H  
ATOM    295  C   LEU A  24      -1.099   4.104  -4.232  1.00 80.74           C  
ATOM    296  CB  LEU A  24      -2.334   5.893  -5.535  1.00 80.74           C  
ATOM    297  HB2 LEU A  24      -2.981   6.557  -4.963  1.00 80.74           H  
ATOM    298  HB3 LEU A  24      -1.316   6.258  -5.397  1.00 80.74           H  
ATOM    299  O   LEU A  24      -0.218   3.416  -4.753  1.00 80.74           O  
ATOM    300  CG  LEU A  24      -2.667   6.018  -7.026  1.00 80.74           C  
ATOM    301  HG  LEU A  24      -2.194   5.207  -7.579  1.00 80.74           H  
ATOM    302  CD1 LEU A  24      -4.175   5.985  -7.270  1.00 80.74           C  
ATOM    303 HD11 LEU A  24      -4.661   6.799  -6.731  1.00 80.74           H  
ATOM    304 HD12 LEU A  24      -4.580   5.036  -6.920  1.00 80.74           H  
ATOM    305 HD13 LEU A  24      -4.381   6.083  -8.336  1.00 80.74           H  
ATOM    306  CD2 LEU A  24      -2.116   7.339  -7.562  1.00 80.74           C  
ATOM    307 HD21 LEU A  24      -2.336   7.425  -8.626  1.00 80.74           H  
ATOM    308 HD22 LEU A  24      -1.035   7.379  -7.422  1.00 80.74           H  
ATOM    309 HD23 LEU A  24      -2.573   8.173  -7.031  1.00 80.74           H  
ATOM    310  N   TRP A  25      -1.006   4.560  -2.991  1.00 81.16           N  
ATOM    311  H   TRP A  25      -1.777   5.115  -2.649  1.00 81.16           H  
ATOM    312  CA  TRP A  25       0.037   4.217  -2.039  1.00 81.16           C  
ATOM    313  HA  TRP A  25       0.784   3.593  -2.529  1.00 81.16           H  
ATOM    314  C   TRP A  25      -0.547   3.395  -0.891  1.00 81.16           C  
ATOM    315  CB  TRP A  25       0.734   5.499  -1.561  1.00 81.16           C  
ATOM    316  HB2 TRP A  25      -0.012   6.258  -1.328  1.00 81.16           H  
ATOM    317  HB3 TRP A  25       1.269   5.277  -0.637  1.00 81.16           H  
ATOM    318  O   TRP A  25      -1.725   3.515  -0.551  1.00 81.16           O  
ATOM    319  CG  TRP A  25       1.735   6.056  -2.530  1.00 81.16           C  
ATOM    320  CD1 TRP A  25       2.907   5.467  -2.819  1.00 81.16           C  
ATOM    321  HD1 TRP A  25       3.248   4.562  -2.338  1.00 81.16           H  
ATOM    322  CD2 TRP A  25       1.767   7.325  -3.253  1.00 81.16           C  
ATOM    323  CE2 TRP A  25       2.984   7.390  -4.002  1.00 81.16           C  
ATOM    324  CE3 TRP A  25       0.924   8.453  -3.312  1.00 81.16           C  
ATOM    325  HE3 TRP A  25       0.005   8.452  -2.746  1.00 81.16           H  
ATOM    326  NE1 TRP A  25       3.641   6.222  -3.701  1.00 81.16           N  
ATOM    327  HE1 TRP A  25       4.594   6.005  -3.955  1.00 81.16           H  
ATOM    328  CH2 TRP A  25       2.471   9.595  -4.828  1.00 81.16           C  
ATOM    329  HH2 TRP A  25       2.725  10.464  -5.417  1.00 81.16           H  
ATOM    330  CZ2 TRP A  25       3.335   8.491  -4.792  1.00 81.16           C  
ATOM    331  HZ2 TRP A  25       4.267   8.501  -5.337  1.00 81.16           H  
ATOM    332  CZ3 TRP A  25       1.276   9.577  -4.084  1.00 81.16           C  
ATOM    333  HZ3 TRP A  25       0.619  10.434  -4.109  1.00 81.16           H  
ATOM    334  N   CYS A  26       0.289   2.562  -0.280  1.00 83.30           N  
ATOM    335  H   CYS A  26       1.218   2.438  -0.658  1.00 83.30           H  
ATOM    336  CA  CYS A  26      -0.024   1.937   0.992  1.00 83.30           C  
ATOM    337  HA  CYS A  26      -0.949   1.367   0.901  1.00 83.30           H  
ATOM    338  C   CYS A  26      -0.239   3.026   2.033  1.00 83.30           C  
ATOM    339  CB  CYS A  26       1.123   1.010   1.409  1.00 83.30           C  
ATOM    340  HB2 CYS A  26       0.897   0.605   2.396  1.00 83.30           H  
ATOM    341  HB3 CYS A  26       2.043   1.589   1.488  1.00 83.30           H  
ATOM    342  O   CYS A  26       0.685   3.786   2.332  1.00 83.30           O  
ATOM    343  SG  CYS A  26       1.419  -0.375   0.294  1.00 83.30           S  
ATOM    344  N   ILE A  27      -1.442   3.099   2.586  1.00 75.14           N  
ATOM    345  H   ILE A  27      -2.144   2.420   2.329  1.00 75.14           H  
ATOM    346  CA  ILE A  27      -1.750   4.020   3.672  1.00 75.14           C  
ATOM    347  HA  ILE A  27      -0.926   4.722   3.793  1.00 75.14           H  
ATOM    348  C   ILE A  27      -1.819   3.211   4.961  1.00 75.14           C  
ATOM    349  CB  ILE A  27      -2.992   4.887   3.371  1.00 75.14           C  
ATOM    350  HB  ILE A  27      -3.170   5.504   4.252  1.00 75.14           H  
ATOM    351  O   ILE A  27      -2.562   2.240   5.063  1.00 75.14           O  
ATOM    352  CG1 ILE A  27      -4.274   4.068   3.101  1.00 75.14           C  
ATOM    353 HG12 ILE A  27      -4.463   3.424   3.960  1.00 75.14           H  
ATOM    354 HG13 ILE A  27      -4.147   3.444   2.216  1.00 75.14           H  
ATOM    355  CG2 ILE A  27      -2.670   5.836   2.200  1.00 75.14           C  
ATOM    356 HG21 ILE A  27      -2.600   5.276   1.267  1.00 75.14           H  
ATOM    357 HG22 ILE A  27      -1.725   6.348   2.379  1.00 75.14           H  
ATOM    358 HG23 ILE A  27      -3.449   6.593   2.102  1.00 75.14           H  
ATOM    359  CD1 ILE A  27      -5.518   4.945   2.925  1.00 75.14           C  
ATOM    360 HD11 ILE A  27      -5.485   5.464   1.967  1.00 75.14           H  
ATOM    361 HD12 ILE A  27      -5.576   5.673   3.734  1.00 75.14           H  
ATOM    362 HD13 ILE A  27      -6.416   4.327   2.960  1.00 75.14           H  
ATOM    363  N   THR A  28      -0.993   3.581   5.938  1.00 68.06           N  
ATOM    364  H   THR A  28      -0.427   4.407   5.809  1.00 68.06           H  
ATOM    365  CA  THR A  28      -1.138   3.062   7.298  1.00 68.06           C  
ATOM    366  HA  THR A  28      -1.640   2.095   7.255  1.00 68.06           H  
ATOM    367  C   THR A  28      -2.074   4.013   8.022  1.00 68.06           C  
ATOM    368  CB  THR A  28       0.231   2.832   7.976  1.00 68.06           C  
ATOM    369  HB  THR A  28       1.018   3.004   7.242  1.00 68.06           H  
ATOM    370  O   THR A  28      -1.759   5.194   8.166  1.00 68.06           O  
ATOM    371  CG2 THR A  28       0.567   3.642   9.228  1.00 68.06           C  
ATOM    372 HG21 THR A  28       1.528   3.321   9.629  1.00 68.06           H  
ATOM    373 HG22 THR A  28      -0.200   3.511   9.991  1.00 68.06           H  
ATOM    374 HG23 THR A  28       0.641   4.699   8.974  1.00 68.06           H  
ATOM    375  OG1 THR A  28       0.305   1.482   8.362  1.00 68.06           O  
ATOM    376  HG1 THR A  28       0.232   1.456   9.319  1.00 68.06           H  
ATOM    377  N   PHE A  29      -3.243   3.520   8.427  1.00 62.77           N  
ATOM    378  H   PHE A  29      -3.472   2.554   8.241  1.00 62.77           H  
ATOM    379  CA  PHE A  29      -4.063   4.223   9.403  1.00 62.77           C  
ATOM    380  HA  PHE A  29      -4.131   5.280   9.144  1.00 62.77           H  
ATOM    381  C   PHE A  29      -3.331   4.113  10.740  1.00 62.77           C  
ATOM    382  CB  PHE A  29      -5.492   3.652   9.436  1.00 62.77           C  
ATOM    383  HB2 PHE A  29      -5.800   3.529  10.474  1.00 62.77           H  
ATOM    384  HB3 PHE A  29      -5.516   2.660   8.983  1.00 62.77           H  
ATOM    385  O   PHE A  29      -3.320   3.060  11.371  1.00 62.77           O  
ATOM    386  CG  PHE A  29      -6.511   4.546   8.755  1.00 62.77           C  
ATOM    387  CD1 PHE A  29      -7.246   5.470   9.523  1.00 62.77           C  
ATOM    388  HD1 PHE A  29      -7.087   5.538  10.589  1.00 62.77           H  
ATOM    389  CD2 PHE A  29      -6.720   4.474   7.364  1.00 62.77           C  
ATOM    390  HD2 PHE A  29      -6.160   3.765   6.772  1.00 62.77           H  
ATOM    391  CE1 PHE A  29      -8.193   6.307   8.907  1.00 62.77           C  
ATOM    392  HE1 PHE A  29      -8.754   7.007   9.508  1.00 62.77           H  
ATOM    393  CE2 PHE A  29      -7.666   5.314   6.747  1.00 62.77           C  
ATOM    394  HE2 PHE A  29      -7.831   5.249   5.682  1.00 62.77           H  
ATOM    395  CZ  PHE A  29      -8.404   6.229   7.520  1.00 62.77           C  
ATOM    396  HZ  PHE A  29      -9.135   6.872   7.050  1.00 62.77           H  
ATOM    397  N   ILE A  30      -2.614   5.175  11.096  1.00 57.54           N  
ATOM    398  H   ILE A  30      -2.626   5.972  10.476  1.00 57.54           H  
ATOM    399  CA  ILE A  30      -2.297   5.455  12.489  1.00 57.54           C  
ATOM    400  HA  ILE A  30      -2.195   4.519  13.038  1.00 57.54           H  
ATOM    401  C   ILE A  30      -3.557   6.134  13.027  1.00 57.54           C  
ATOM    402  CB  ILE A  30      -0.956   6.237  12.587  1.00 57.54           C  
ATOM    403  HB  ILE A  30      -0.647   6.507  11.577  1.00 57.54           H  
ATOM    404  O   ILE A  30      -3.886   7.246  12.613  1.00 57.54           O  
ATOM    405  CG1 ILE A  30       0.120   5.293  13.170  1.00 57.54           C  
ATOM    406 HG12 ILE A  30       0.027   5.261  14.255  1.00 57.54           H  
ATOM    407 HG13 ILE A  30      -0.046   4.284  12.792  1.00 57.54           H  
ATOM    408  CG2 ILE A  30      -1.009   7.546  13.394  1.00 57.54           C  
ATOM    409 HG21 ILE A  30      -1.418   7.356  14.386  1.00 57.54           H  
ATOM    410 HG22 ILE A  30      -0.015   7.981  13.494  1.00 57.54           H  
ATOM    411 HG23 ILE A  30      -1.643   8.275  12.888  1.00 57.54           H  
ATOM    412  CD1 ILE A  30       1.557   5.666  12.787  1.00 57.54           C  
ATOM    413 HD11 ILE A  30       2.243   4.931  13.208  1.00 57.54           H  
ATOM    414 HD12 ILE A  30       1.813   6.649  13.181  1.00 57.54           H  
ATOM    415 HD13 ILE A  30       1.662   5.670  11.702  1.00 57.54           H  
ATOM    416  N   ASP A  31      -4.316   5.381  13.815  1.00 47.97           N  
ATOM    417  H   ASP A  31      -3.957   4.476  14.084  1.00 47.97           H  
ATOM    418  CA  ASP A  31      -5.241   5.934  14.805  1.00 47.97           C  
ATOM    419  HA  ASP A  31      -5.569   6.929  14.502  1.00 47.97           H  
ATOM    420  C   ASP A  31      -4.463   6.095  16.118  1.00 47.97           C  
ATOM    421  CB  ASP A  31      -6.490   5.036  14.929  1.00 47.97           C  
ATOM    422  HB2 ASP A  31      -6.872   4.838  13.927  1.00 47.97           H  
ATOM    423  HB3 ASP A  31      -6.199   4.077  15.358  1.00 47.97           H  
ATOM    424  O   ASP A  31      -3.703   5.151  16.457  1.00 47.97           O  
ATOM    425  CG  ASP A  31      -7.632   5.656  15.761  1.00 47.97           C  
ATOM    426  OD1 ASP A  31      -7.888   5.163  16.886  1.00 47.97           O  
ATOM    427  OD2 ASP A  31      -8.337   6.540  15.214  1.00 47.97           O  
ATOM    428  OXT ASP A  31      -4.509   7.215  16.667  1.00 47.97           O  
TER     429      ASP A  31                                                       
END   
