# Supplementary material for: δ‐Conotoxin Structure Prediction and Analysis through Large‐Scale Comparative and Deep Learning Modeling Approaches
Source: Adv Sci (Weinh). 2024 Jul 21;11(35):2404786. doi: 10.1002/advs.202404786 (PMC11425241; doi:10.1002/advs.202404786)
Supplement: Supplementary file 2 — Supporting Information [file ADVS-11-2404786-s001.gz › Data/Alphafold_results/SVIE/ranked_0.pdb]

ATOM      1  N   ASP A   1      14.680  -5.407  -8.184  1.00 51.28           N  
ATOM      2  H   ASP A   1      15.448  -6.062  -8.145  1.00 51.28           H  
ATOM      3  H2  ASP A   1      14.049  -5.644  -8.936  1.00 51.28           H  
ATOM      4  H3  ASP A   1      15.037  -4.472  -8.321  1.00 51.28           H  
ATOM      5  CA  ASP A   1      13.968  -5.432  -6.902  1.00 51.28           C  
ATOM      6  HA  ASP A   1      13.526  -6.415  -6.739  1.00 51.28           H  
ATOM      7  C   ASP A   1      12.858  -4.396  -6.982  1.00 51.28           C  
ATOM      8  CB  ASP A   1      14.975  -5.178  -5.774  1.00 51.28           C  
ATOM      9  HB2 ASP A   1      15.969  -5.497  -6.087  1.00 51.28           H  
ATOM     10  HB3 ASP A   1      15.027  -4.120  -5.514  1.00 51.28           H  
ATOM     11  O   ASP A   1      13.150  -3.208  -6.970  1.00 51.28           O  
ATOM     12  CG  ASP A   1      14.565  -6.020  -4.584  1.00 51.28           C  
ATOM     13  OD1 ASP A   1      14.220  -5.433  -3.546  1.00 51.28           O  
ATOM     14  OD2 ASP A   1      14.541  -7.248  -4.814  1.00 51.28           O  
ATOM     15  N   GLY A   2      11.643  -4.813  -7.341  1.00 71.61           N  
ATOM     16  H   GLY A   2      11.393  -5.783  -7.217  1.00 71.61           H  
ATOM     17  CA  GLY A   2      10.556  -3.893  -7.693  1.00 71.61           C  
ATOM     18  HA2 GLY A   2      10.947  -2.923  -8.002  1.00 71.61           H  
ATOM     19  HA3 GLY A   2       9.975  -4.305  -8.518  1.00 71.61           H  
ATOM     20  C   GLY A   2       9.623  -3.709  -6.509  1.00 71.61           C  
ATOM     21  O   GLY A   2       9.007  -4.675  -6.074  1.00 71.61           O  
ATOM     22  N   CYS A   3       9.517  -2.491  -5.992  1.00 77.41           N  
ATOM     23  H   CYS A   3      10.057  -1.732  -6.382  1.00 77.41           H  
ATOM     24  CA  CYS A   3       8.481  -2.158  -5.027  1.00 77.41           C  
ATOM     25  HA  CYS A   3       8.334  -3.005  -4.358  1.00 77.41           H  
ATOM     26  C   CYS A   3       7.147  -1.907  -5.757  1.00 77.41           C  
ATOM     27  CB  CYS A   3       8.982  -0.993  -4.173  1.00 77.41           C  
ATOM     28  HB2 CYS A   3       9.907  -1.306  -3.689  1.00 77.41           H  
ATOM     29  HB3 CYS A   3       8.258  -0.806  -3.381  1.00 77.41           H  
ATOM     30  O   CYS A   3       7.125  -1.500  -6.921  1.00 77.41           O  
ATOM     31  SG  CYS A   3       9.320   0.544  -5.073  1.00 77.41           S  
ATOM     32  N   SER A   4       6.024  -2.169  -5.095  1.00 77.68           N  
ATOM     33  H   SER A   4       6.089  -2.549  -4.161  1.00 77.68           H  
ATOM     34  CA  SER A   4       4.690  -2.007  -5.681  1.00 77.68           C  
ATOM     35  HA  SER A   4       4.725  -2.309  -6.728  1.00 77.68           H  
ATOM     36  C   SER A   4       4.229  -0.547  -5.617  1.00 77.68           C  
ATOM     37  CB  SER A   4       3.690  -2.924  -4.979  1.00 77.68           C  
ATOM     38  HB2 SER A   4       3.652  -2.683  -3.916  1.00 77.68           H  
ATOM     39  HB3 SER A   4       2.704  -2.770  -5.417  1.00 77.68           H  
ATOM     40  O   SER A   4       4.290   0.084  -4.559  1.00 77.68           O  
ATOM     41  OG  SER A   4       4.058  -4.279  -5.128  1.00 77.68           O  
ATOM     42  HG  SER A   4       4.805  -4.435  -4.545  1.00 77.68           H  
ATOM     43  N   SER A   5       3.763   0.000  -6.743  1.00 76.74           N  
ATOM     44  H   SER A   5       3.780  -0.550  -7.590  1.00 76.74           H  
ATOM     45  CA  SER A   5       3.256   1.378  -6.836  1.00 76.74           C  
ATOM     46  HA  SER A   5       3.967   2.040  -6.341  1.00 76.74           H  
ATOM     47  C   SER A   5       1.901   1.547  -6.137  1.00 76.74           C  
ATOM     48  CB  SER A   5       3.139   1.812  -8.303  1.00 76.74           C  
ATOM     49  HB2 SER A   5       2.365   1.223  -8.795  1.00 76.74           H  
ATOM     50  HB3 SER A   5       2.859   2.864  -8.350  1.00 76.74           H  
ATOM     51  O   SER A   5       1.167   0.573  -5.936  1.00 76.74           O  
ATOM     52  OG  SER A   5       4.366   1.623  -8.983  1.00 76.74           O  
ATOM     53  HG  SER A   5       5.086   1.983  -8.459  1.00 76.74           H  
ATOM     54  N   GLY A   6       1.549   2.791  -5.793  1.00 79.10           N  
ATOM     55  H   GLY A   6       2.201   3.547  -5.942  1.00 79.10           H  
ATOM     56  CA  GLY A   6       0.250   3.134  -5.210  1.00 79.10           C  
ATOM     57  HA2 GLY A   6       0.221   2.760  -4.186  1.00 79.10           H  
ATOM     58  HA3 GLY A   6       0.141   4.218  -5.179  1.00 79.10           H  
ATOM     59  C   GLY A   6      -0.927   2.556  -6.005  1.00 79.10           C  
ATOM     60  O   GLY A   6      -0.931   2.583  -7.233  1.00 79.10           O  
ATOM     61  N   GLY A   7      -1.909   1.990  -5.303  1.00 76.86           N  
ATOM     62  H   GLY A   7      -1.852   2.023  -4.295  1.00 76.86           H  
ATOM     63  CA  GLY A   7      -3.040   1.286  -5.912  1.00 76.86           C  
ATOM     64  HA2 GLY A   7      -3.358   1.818  -6.808  1.00 76.86           H  
ATOM     65  HA3 GLY A   7      -3.871   1.284  -5.207  1.00 76.86           H  
ATOM     66  C   GLY A   7      -2.761  -0.169  -6.305  1.00 76.86           C  
ATOM     67  O   GLY A   7      -3.618  -0.794  -6.919  1.00 76.86           O  
ATOM     68  N   THR A   8      -1.607  -0.741  -5.943  1.00 82.32           N  
ATOM     69  H   THR A   8      -0.888  -0.158  -5.538  1.00 82.32           H  
ATOM     70  CA  THR A   8      -1.340  -2.185  -6.096  1.00 82.32           C  
ATOM     71  HA  THR A   8      -1.850  -2.543  -6.990  1.00 82.32           H  
ATOM     72  C   THR A   8      -1.859  -2.965  -4.892  1.00 82.32           C  
ATOM     73  CB  THR A   8       0.153  -2.472  -6.275  1.00 82.32           C  
ATOM     74  HB  THR A   8       0.680  -2.180  -5.366  1.00 82.32           H  
ATOM     75  O   THR A   8      -1.702  -2.523  -3.755  1.00 82.32           O  
ATOM     76  CG2 THR A   8       0.444  -3.943  -6.578  1.00 82.32           C  
ATOM     77 HG21 THR A   8       0.276  -4.555  -5.692  1.00 82.32           H  
ATOM     78 HG22 THR A   8      -0.188  -4.291  -7.395  1.00 82.32           H  
ATOM     79 HG23 THR A   8       1.487  -4.057  -6.874  1.00 82.32           H  
ATOM     80  OG1 THR A   8       0.658  -1.724  -7.352  1.00 82.32           O  
ATOM     81  HG1 THR A   8       0.762  -0.826  -7.028  1.00 82.32           H  
ATOM     82  N   PHE A   9      -2.462  -4.134  -5.113  1.00 81.07           N  
ATOM     83  H   PHE A   9      -2.560  -4.469  -6.061  1.00 81.07           H  
ATOM     84  CA  PHE A   9      -2.906  -5.000  -4.022  1.00 81.07           C  
ATOM     85  HA  PHE A   9      -3.456  -4.397  -3.300  1.00 81.07           H  
ATOM     86  C   PHE A   9      -1.694  -5.620  -3.324  1.00 81.07           C  
ATOM     87  CB  PHE A   9      -3.858  -6.079  -4.546  1.00 81.07           C  
ATOM     88  HB2 PHE A   9      -3.323  -6.736  -5.232  1.00 81.07           H  
ATOM     89  HB3 PHE A   9      -4.660  -5.599  -5.108  1.00 81.07           H  
ATOM     90  O   PHE A   9      -0.951  -6.391  -3.927  1.00 81.07           O  
ATOM     91  CG  PHE A   9      -4.483  -6.901  -3.436  1.00 81.07           C  
ATOM     92  CD1 PHE A   9      -3.970  -8.170  -3.104  1.00 81.07           C  
ATOM     93  HD1 PHE A   9      -3.120  -8.565  -3.640  1.00 81.07           H  
ATOM     94  CD2 PHE A   9      -5.574  -6.381  -2.716  1.00 81.07           C  
ATOM     95  HD2 PHE A   9      -5.957  -5.399  -2.954  1.00 81.07           H  
ATOM     96  CE1 PHE A   9      -4.560  -8.921  -2.071  1.00 81.07           C  
ATOM     97  HE1 PHE A   9      -4.167  -9.895  -1.822  1.00 81.07           H  
ATOM     98  CE2 PHE A   9      -6.162  -7.130  -1.682  1.00 81.07           C  
ATOM     99  HE2 PHE A   9      -6.998  -6.724  -1.131  1.00 81.07           H  
ATOM    100  CZ  PHE A   9      -5.660  -8.403  -1.363  1.00 81.07           C  
ATOM    101  HZ  PHE A   9      -6.113  -8.980  -0.571  1.00 81.07           H  
ATOM    102  N   CYS A  10      -1.499  -5.280  -2.055  1.00 83.91           N  
ATOM    103  H   CYS A  10      -2.159  -4.649  -1.623  1.00 83.91           H  
ATOM    104  CA  CYS A  10      -0.385  -5.780  -1.249  1.00 83.91           C  
ATOM    105  HA  CYS A  10       0.194  -6.493  -1.834  1.00 83.91           H  
ATOM    106  C   CYS A  10      -0.873  -6.595  -0.026  1.00 83.91           C  
ATOM    107  CB  CYS A  10       0.549  -4.593  -0.980  1.00 83.91           C  
ATOM    108  HB2 CYS A  10       1.327  -4.598  -1.744  1.00 83.91           H  
ATOM    109  HB3 CYS A  10       0.001  -3.656  -1.084  1.00 83.91           H  
ATOM    110  O   CYS A  10      -0.101  -7.297   0.630  1.00 83.91           O  
ATOM    111  SG  CYS A  10       1.335  -4.584   0.623  1.00 83.91           S  
ATOM    112  N   GLY A  11      -2.185  -6.607   0.231  1.00 79.91           N  
ATOM    113  H   GLY A  11      -2.792  -6.001  -0.303  1.00 79.91           H  
ATOM    114  CA  GLY A  11      -2.790  -7.403   1.294  1.00 79.91           C  
ATOM    115  HA2 GLY A  11      -2.446  -8.433   1.208  1.00 79.91           H  
ATOM    116  HA3 GLY A  11      -3.874  -7.391   1.180  1.00 79.91           H  
ATOM    117  C   GLY A  11      -2.445  -6.863   2.684  1.00 79.91           C  
ATOM    118  O   GLY A  11      -2.530  -5.663   2.922  1.00 79.91           O  
ATOM    119  N   ILE A  12      -2.085  -7.759   3.610  1.00 76.00           N  
ATOM    120  H   ILE A  12      -2.034  -8.728   3.331  1.00 76.00           H  
ATOM    121  CA  ILE A  12      -1.766  -7.436   5.019  1.00 76.00           C  
ATOM    122  HA  ILE A  12      -2.203  -6.464   5.246  1.00 76.00           H  
ATOM    123  C   ILE A  12      -0.242  -7.286   5.236  1.00 76.00           C  
ATOM    124  CB  ILE A  12      -2.405  -8.470   5.999  1.00 76.00           C  
ATOM    125  HB  ILE A  12      -1.737  -9.330   6.056  1.00 76.00           H  
ATOM    126  O   ILE A  12       0.218  -7.139   6.363  1.00 76.00           O  
ATOM    127  CG1 ILE A  12      -3.795  -8.980   5.529  1.00 76.00           C  
ATOM    128 HG12 ILE A  12      -4.482  -8.138   5.449  1.00 76.00           H  
ATOM    129 HG13 ILE A  12      -3.701  -9.435   4.543  1.00 76.00           H  
ATOM    130  CG2 ILE A  12      -2.564  -7.881   7.419  1.00 76.00           C  
ATOM    131 HG21 ILE A  12      -2.799  -8.671   8.133  1.00 76.00           H  
ATOM    132 HG22 ILE A  12      -3.359  -7.135   7.428  1.00 76.00           H  
ATOM    133 HG23 ILE A  12      -1.651  -7.404   7.773  1.00 76.00           H  
ATOM    134  CD1 ILE A  12      -4.426 -10.053   6.426  1.00 76.00           C  
ATOM    135 HD11 ILE A  12      -3.728 -10.879   6.564  1.00 76.00           H  
ATOM    136 HD12 ILE A  12      -4.700  -9.637   7.395  1.00 76.00           H  
ATOM    137 HD13 ILE A  12      -5.331 -10.432   5.951  1.00 76.00           H  
ATOM    138  N   HIS A  13       0.575  -7.361   4.179  1.00 69.45           N  
ATOM    139  H   HIS A  13       0.177  -7.380   3.250  1.00 69.45           H  
ATOM    140  CA  HIS A  13       2.036  -7.398   4.295  1.00 69.45           C  
ATOM    141  HA  HIS A  13       2.313  -7.625   5.325  1.00 69.45           H  
ATOM    142  C   HIS A  13       2.670  -6.050   3.907  1.00 69.45           C  
ATOM    143  CB  HIS A  13       2.587  -8.559   3.459  1.00 69.45           C  
ATOM    144  HB2 HIS A  13       3.667  -8.444   3.364  1.00 69.45           H  
ATOM    145  HB3 HIS A  13       2.157  -8.529   2.458  1.00 69.45           H  
ATOM    146  O   HIS A  13       2.946  -5.838   2.732  1.00 69.45           O  
ATOM    147  CG  HIS A  13       2.320  -9.904   4.080  1.00 69.45           C  
ATOM    148  CD2 HIS A  13       1.164 -10.630   3.995  1.00 69.45           C  
ATOM    149  HD2 HIS A  13       0.274 -10.339   3.457  1.00 69.45           H  
ATOM    150  ND1 HIS A  13       3.201 -10.633   4.847  1.00 69.45           N  
ATOM    151  HD1 HIS A  13       4.146 -10.367   5.084  1.00 69.45           H  
ATOM    152  CE1 HIS A  13       2.589 -11.771   5.213  1.00 69.45           C  
ATOM    153  HE1 HIS A  13       3.031 -12.548   5.819  1.00 69.45           H  
ATOM    154  NE2 HIS A  13       1.343 -11.814   4.718  1.00 69.45           N  
ATOM    155  N   PRO A  14       2.989  -5.154   4.860  1.00 67.54           N  
ATOM    156  CA  PRO A  14       3.463  -3.792   4.574  1.00 67.54           C  
ATOM    157  HA  PRO A  14       2.751  -3.288   3.920  1.00 67.54           H  
ATOM    158  C   PRO A  14       4.774  -3.655   3.796  1.00 67.54           C  
ATOM    159  CB  PRO A  14       3.462  -3.060   5.921  1.00 67.54           C  
ATOM    160  HB2 PRO A  14       2.501  -2.564   6.057  1.00 67.54           H  
ATOM    161  HB3 PRO A  14       4.271  -2.335   6.003  1.00 67.54           H  
ATOM    162  O   PRO A  14       5.057  -2.581   3.281  1.00 67.54           O  
ATOM    163  CG  PRO A  14       3.600  -4.188   6.940  1.00 67.54           C  
ATOM    164  HG2 PRO A  14       3.186  -3.909   7.909  1.00 67.54           H  
ATOM    165  HG3 PRO A  14       4.649  -4.470   7.038  1.00 67.54           H  
ATOM    166  CD  PRO A  14       2.818  -5.325   6.294  1.00 67.54           C  
ATOM    167  HD2 PRO A  14       3.206  -6.282   6.644  1.00 67.54           H  
ATOM    168  HD3 PRO A  14       1.764  -5.220   6.549  1.00 67.54           H  
ATOM    169  N   GLY A  15       5.544  -4.729   3.631  1.00 69.81           N  
ATOM    170  H   GLY A  15       5.218  -5.609   4.005  1.00 69.81           H  
ATOM    171  CA  GLY A  15       6.865  -4.681   2.999  1.00 69.81           C  
ATOM    172  HA2 GLY A  15       7.360  -3.754   3.286  1.00 69.81           H  
ATOM    173  HA3 GLY A  15       7.467  -5.506   3.381  1.00 69.81           H  
ATOM    174  C   GLY A  15       6.900  -4.756   1.469  1.00 69.81           C  
ATOM    175  O   GLY A  15       7.994  -4.778   0.918  1.00 69.81           O  
ATOM    176  N   LEU A  16       5.762  -4.847   0.767  1.00 76.01           N  
ATOM    177  H   LEU A  16       4.883  -4.847   1.265  1.00 76.01           H  
ATOM    178  CA  LEU A  16       5.759  -4.976  -0.704  1.00 76.01           C  
ATOM    179  HA  LEU A  16       6.727  -5.358  -1.027  1.00 76.01           H  
ATOM    180  C   LEU A  16       5.598  -3.647  -1.458  1.00 76.01           C  
ATOM    181  CB  LEU A  16       4.701  -5.997  -1.161  1.00 76.01           C  
ATOM    182  HB2 LEU A  16       4.611  -5.911  -2.244  1.00 76.01           H  
ATOM    183  HB3 LEU A  16       3.728  -5.741  -0.742  1.00 76.01           H  
ATOM    184  O   LEU A  16       5.786  -3.615  -2.676  1.00 76.01           O  
ATOM    185  CG  LEU A  16       5.071  -7.456  -0.826  1.00 76.01           C  
ATOM    186  HG  LEU A  16       6.142  -7.536  -0.641  1.00 76.01           H  
ATOM    187  CD1 LEU A  16       4.318  -7.952   0.408  1.00 76.01           C  
ATOM    188 HD11 LEU A  16       3.243  -7.886   0.243  1.00 76.01           H  
ATOM    189 HD12 LEU A  16       4.592  -8.986   0.619  1.00 76.01           H  
ATOM    190 HD13 LEU A  16       4.585  -7.334   1.265  1.00 76.01           H  
ATOM    191  CD2 LEU A  16       4.728  -8.383  -1.993  1.00 76.01           C  
ATOM    192 HD21 LEU A  16       4.991  -9.410  -1.738  1.00 76.01           H  
ATOM    193 HD22 LEU A  16       3.662  -8.326  -2.215  1.00 76.01           H  
ATOM    194 HD23 LEU A  16       5.298  -8.087  -2.873  1.00 76.01           H  
ATOM    195  N   CYS A  17       5.234  -2.564  -0.774  1.00 82.76           N  
ATOM    196  H   CYS A  17       5.194  -2.622   0.233  1.00 82.76           H  
ATOM    197  CA  CYS A  17       4.921  -1.275  -1.390  1.00 82.76           C  
ATOM    198  HA  CYS A  17       4.604  -1.432  -2.421  1.00 82.76           H  
ATOM    199  C   CYS A  17       6.131  -0.332  -1.415  1.00 82.76           C  
ATOM    200  CB  CYS A  17       3.746  -0.662  -0.633  1.00 82.76           C  
ATOM    201  HB2 CYS A  17       3.529   0.330  -1.029  1.00 82.76           H  
ATOM    202  HB3 CYS A  17       4.041  -0.552   0.411  1.00 82.76           H  
ATOM    203  O   CYS A  17       6.959  -0.359  -0.511  1.00 82.76           O  
ATOM    204  SG  CYS A  17       2.239  -1.648  -0.666  1.00 82.76           S  
ATOM    205  N   CYS A  18       6.227   0.529  -2.436  1.00 81.15           N  
ATOM    206  H   CYS A  18       5.550   0.478  -3.184  1.00 81.15           H  
ATOM    207  CA  CYS A  18       7.267   1.572  -2.493  1.00 81.15           C  
ATOM    208  HA  CYS A  18       8.253   1.126  -2.363  1.00 81.15           H  
ATOM    209  C   CYS A  18       7.092   2.619  -1.394  1.00 81.15           C  
ATOM    210  CB  CYS A  18       7.205   2.306  -3.837  1.00 81.15           C  
ATOM    211  HB2 CYS A  18       6.232   2.789  -3.927  1.00 81.15           H  
ATOM    212  HB3 CYS A  18       7.958   3.093  -3.820  1.00 81.15           H  
ATOM    213  O   CYS A  18       8.056   3.147  -0.853  1.00 81.15           O  
ATOM    214  SG  CYS A  18       7.477   1.332  -5.332  1.00 81.15           S  
ATOM    215  N   SER A  19       5.839   2.937  -1.095  1.00 72.79           N  
ATOM    216  H   SER A  19       5.098   2.460  -1.590  1.00 72.79           H  
ATOM    217  CA  SER A  19       5.460   3.679   0.093  1.00 72.79           C  
ATOM    218  HA  SER A  19       6.245   4.380   0.380  1.00 72.79           H  
ATOM    219  C   SER A  19       5.284   2.633   1.184  1.00 72.79           C  
ATOM    220  CB  SER A  19       4.164   4.446  -0.198  1.00 72.79           C  
ATOM    221  HB2 SER A  19       3.365   3.728  -0.383  1.00 72.79           H  
ATOM    222  HB3 SER A  19       3.898   5.057   0.664  1.00 72.79           H  
ATOM    223  O   SER A  19       4.482   1.728   0.992  1.00 72.79           O  
ATOM    224  OG  SER A  19       4.316   5.271  -1.350  1.00 72.79           O  
ATOM    225  HG  SER A  19       5.101   5.809  -1.217  1.00 72.79           H  
ATOM    226  N   GLU A  20       6.009   2.722   2.296  1.00 73.04           N  
ATOM    227  H   GLU A  20       6.700   3.457   2.348  1.00 73.04           H  
ATOM    228  CA  GLU A  20       6.055   1.737   3.405  1.00 73.04           C  
ATOM    229  HA  GLU A  20       6.480   0.803   3.037  1.00 73.04           H  
ATOM    230  C   GLU A  20       4.684   1.386   4.034  1.00 73.04           C  
ATOM    231  CB  GLU A  20       6.985   2.309   4.490  1.00 73.04           C  
ATOM    232  HB2 GLU A  20       6.966   1.660   5.365  1.00 73.04           H  
ATOM    233  HB3 GLU A  20       6.611   3.289   4.785  1.00 73.04           H  
ATOM    234  O   GLU A  20       4.579   0.604   4.977  1.00 73.04           O  
ATOM    235  CG  GLU A  20       8.444   2.437   4.027  1.00 73.04           C  
ATOM    236  HG2 GLU A  20       8.486   2.917   3.049  1.00 73.04           H  
ATOM    237  HG3 GLU A  20       8.875   1.441   3.927  1.00 73.04           H  
ATOM    238  CD  GLU A  20       9.252   3.273   5.025  1.00 73.04           C  
ATOM    239  OE1 GLU A  20       9.769   2.684   6.001  1.00 73.04           O  
ATOM    240  OE2 GLU A  20       9.324   4.503   4.804  1.00 73.04           O  
ATOM    241  N   PHE A  21       3.609   1.969   3.511  1.00 77.16           N  
ATOM    242  H   PHE A  21       3.753   2.474   2.648  1.00 77.16           H  
ATOM    243  CA  PHE A  21       2.244   1.795   3.940  1.00 77.16           C  
ATOM    244  HA  PHE A  21       2.241   1.346   4.933  1.00 77.16           H  
ATOM    245  C   PHE A  21       1.455   0.881   2.995  1.00 77.16           C  
ATOM    246  CB  PHE A  21       1.605   3.172   4.060  1.00 77.16           C  
ATOM    247  HB2 PHE A  21       0.540   3.010   4.224  1.00 77.16           H  
ATOM    248  HB3 PHE A  21       1.741   3.722   3.129  1.00 77.16           H  
ATOM    249  O   PHE A  21       1.143   1.214   1.847  1.00 77.16           O  
ATOM    250  CG  PHE A  21       2.124   3.994   5.217  1.00 77.16           C  
ATOM    251  CD1 PHE A  21       1.503   3.877   6.474  1.00 77.16           C  
ATOM    252  HD1 PHE A  21       0.668   3.205   6.607  1.00 77.16           H  
ATOM    253  CD2 PHE A  21       3.217   4.864   5.051  1.00 77.16           C  
ATOM    254  HD2 PHE A  21       3.707   4.950   4.092  1.00 77.16           H  
ATOM    255  CE1 PHE A  21       1.972   4.629   7.563  1.00 77.16           C  
ATOM    256  HE1 PHE A  21       1.501   4.537   8.531  1.00 77.16           H  
ATOM    257  CE2 PHE A  21       3.687   5.615   6.142  1.00 77.16           C  
ATOM    258  HE2 PHE A  21       4.535   6.273   6.020  1.00 77.16           H  
ATOM    259  CZ  PHE A  21       3.064   5.498   7.397  1.00 77.16           C  
ATOM    260  HZ  PHE A  21       3.434   6.071   8.234  1.00 77.16           H  
ATOM    261  N   CYS A  22       1.028  -0.251   3.547  1.00 82.84           N  
ATOM    262  H   CYS A  22       1.351  -0.468   4.480  1.00 82.84           H  
ATOM    263  CA  CYS A  22       0.065  -1.163   2.946  1.00 82.84           C  
ATOM    264  HA  CYS A  22      -0.346  -0.741   2.029  1.00 82.84           H  
ATOM    265  C   CYS A  22      -1.052  -1.429   3.950  1.00 82.84           C  
ATOM    266  CB  CYS A  22       0.776  -2.464   2.624  1.00 82.84           C  
ATOM    267  HB2 CYS A  22       0.972  -2.935   3.587  1.00 82.84           H  
ATOM    268  HB3 CYS A  22       1.714  -2.249   2.110  1.00 82.84           H  
ATOM    269  O   CYS A  22      -0.800  -1.962   5.030  1.00 82.84           O  
ATOM    270  SG  CYS A  22      -0.139  -3.705   1.706  1.00 82.84           S  
ATOM    271  N   PHE A  23      -2.282  -1.060   3.598  1.00 79.22           N  
ATOM    272  H   PHE A  23      -2.400  -0.566   2.725  1.00 79.22           H  
ATOM    273  CA  PHE A  23      -3.455  -1.288   4.455  1.00 79.22           C  
ATOM    274  HA  PHE A  23      -3.128  -1.730   5.397  1.00 79.22           H  
ATOM    275  C   PHE A  23      -4.452  -2.297   3.850  1.00 79.22           C  
ATOM    276  CB  PHE A  23      -4.085   0.074   4.791  1.00 79.22           C  
ATOM    277  HB2 PHE A  23      -4.779   0.356   3.999  1.00 79.22           H  
ATOM    278  HB3 PHE A  23      -3.303   0.833   4.816  1.00 79.22           H  
ATOM    279  O   PHE A  23      -5.437  -2.641   4.489  1.00 79.22           O  
ATOM    280  CG  PHE A  23      -4.786   0.114   6.135  1.00 79.22           C  
ATOM    281  CD1 PHE A  23      -6.185  -0.012   6.218  1.00 79.22           C  
ATOM    282  HD1 PHE A  23      -6.769  -0.156   5.321  1.00 79.22           H  
ATOM    283  CD2 PHE A  23      -4.030   0.272   7.313  1.00 79.22           C  
ATOM    284  HD2 PHE A  23      -2.955   0.359   7.257  1.00 79.22           H  
ATOM    285  CE1 PHE A  23      -6.825   0.029   7.471  1.00 79.22           C  
ATOM    286  HE1 PHE A  23      -7.898  -0.074   7.531  1.00 79.22           H  
ATOM    287  CE2 PHE A  23      -4.669   0.312   8.565  1.00 79.22           C  
ATOM    288  HE2 PHE A  23      -4.085   0.432   9.465  1.00 79.22           H  
ATOM    289  CZ  PHE A  23      -6.068   0.192   8.644  1.00 79.22           C  
ATOM    290  HZ  PHE A  23      -6.559   0.221   9.605  1.00 79.22           H  
ATOM    291  N   LEU A  24      -4.203  -2.714   2.600  1.00 82.51           N  
ATOM    292  H   LEU A  24      -3.307  -2.409   2.248  1.00 82.51           H  
ATOM    293  CA  LEU A  24      -4.900  -3.688   1.725  1.00 82.51           C  
ATOM    294  HA  LEU A  24      -4.678  -4.710   2.031  1.00 82.51           H  
ATOM    295  C   LEU A  24      -4.365  -3.479   0.297  1.00 82.51           C  
ATOM    296  CB  LEU A  24      -6.425  -3.437   1.720  1.00 82.51           C  
ATOM    297  HB2 LEU A  24      -6.825  -3.626   0.724  1.00 82.51           H  
ATOM    298  HB3 LEU A  24      -6.613  -2.388   1.944  1.00 82.51           H  
ATOM    299  O   LEU A  24      -4.046  -4.410  -0.443  1.00 82.51           O  
ATOM    300  CG  LEU A  24      -7.179  -4.336   2.721  1.00 82.51           C  
ATOM    301  HG  LEU A  24      -6.527  -4.633   3.543  1.00 82.51           H  
ATOM    302  CD1 LEU A  24      -8.388  -3.598   3.297  1.00 82.51           C  
ATOM    303 HD11 LEU A  24      -8.048  -2.716   3.838  1.00 82.51           H  
ATOM    304 HD12 LEU A  24      -9.066  -3.298   2.497  1.00 82.51           H  
ATOM    305 HD13 LEU A  24      -8.913  -4.248   3.997  1.00 82.51           H  
ATOM    306  CD2 LEU A  24      -7.669  -5.615   2.040  1.00 82.51           C  
ATOM    307 HD21 LEU A  24      -8.155  -6.255   2.777  1.00 82.51           H  
ATOM    308 HD22 LEU A  24      -6.819  -6.148   1.617  1.00 82.51           H  
ATOM    309 HD23 LEU A  24      -8.379  -5.375   1.248  1.00 82.51           H  
ATOM    310  N   TRP A  25      -4.215  -2.201  -0.039  1.00 82.53           N  
ATOM    311  H   TRP A  25      -4.481  -1.516   0.653  1.00 82.53           H  
ATOM    312  CA  TRP A  25      -3.564  -1.681  -1.227  1.00 82.53           C  
ATOM    313  HA  TRP A  25      -3.197  -2.508  -1.836  1.00 82.53           H  
ATOM    314  C   TRP A  25      -2.372  -0.828  -0.793  1.00 82.53           C  
ATOM    315  CB  TRP A  25      -4.587  -0.887  -2.048  1.00 82.53           C  
ATOM    316  HB2 TRP A  25      -4.091  -0.496  -2.936  1.00 82.53           H  
ATOM    317  HB3 TRP A  25      -4.929  -0.033  -1.463  1.00 82.53           H  
ATOM    318  O   TRP A  25      -2.376  -0.271   0.310  1.00 82.53           O  
ATOM    319  CG  TRP A  25      -5.785  -1.681  -2.484  1.00 82.53           C  
ATOM    320  CD1 TRP A  25      -6.885  -1.949  -1.744  1.00 82.53           C  
ATOM    321  HD1 TRP A  25      -7.044  -1.602  -0.734  1.00 82.53           H  
ATOM    322  CD2 TRP A  25      -6.015  -2.333  -3.765  1.00 82.53           C  
ATOM    323  CE2 TRP A  25      -7.276  -2.991  -3.737  1.00 82.53           C  
ATOM    324  CE3 TRP A  25      -5.278  -2.424  -4.954  1.00 82.53           C  
ATOM    325  HE3 TRP A  25      -4.316  -1.933  -4.985  1.00 82.53           H  
ATOM    326  NE1 TRP A  25      -7.760  -2.735  -2.472  1.00 82.53           N  
ATOM    327  HE1 TRP A  25      -8.657  -3.042  -2.125  1.00 82.53           H  
ATOM    328  CH2 TRP A  25      -7.018  -3.753  -6.021  1.00 82.53           C  
ATOM    329  HH2 TRP A  25      -7.392  -4.279  -6.887  1.00 82.53           H  
ATOM    330  CZ2 TRP A  25      -7.777  -3.702  -4.838  1.00 82.53           C  
ATOM    331  HZ2 TRP A  25      -8.739  -4.188  -4.783  1.00 82.53           H  
ATOM    332  CZ3 TRP A  25      -5.770  -3.109  -6.079  1.00 82.53           C  
ATOM    333  HZ3 TRP A  25      -5.188  -3.129  -6.988  1.00 82.53           H  
ATOM    334  N   CYS A  26      -1.362  -0.725  -1.649  1.00 86.83           N  
ATOM    335  H   CYS A  26      -1.391  -1.261  -2.504  1.00 86.83           H  
ATOM    336  CA  CYS A  26      -0.282   0.232  -1.477  1.00 86.83           C  
ATOM    337  HA  CYS A  26       0.192   0.078  -0.508  1.00 86.83           H  
ATOM    338  C   CYS A  26      -0.862   1.638  -1.507  1.00 86.83           C  
ATOM    339  CB  CYS A  26       0.752   0.050  -2.593  1.00 86.83           C  
ATOM    340  HB2 CYS A  26       1.514   0.823  -2.489  1.00 86.83           H  
ATOM    341  HB3 CYS A  26       0.268   0.182  -3.560  1.00 86.83           H  
ATOM    342  O   CYS A  26      -1.438   2.046  -2.520  1.00 86.83           O  
ATOM    343  SG  CYS A  26       1.580  -1.548  -2.573  1.00 86.83           S  
ATOM    344  N   ILE A  27      -0.718   2.370  -0.408  1.00 79.74           N  
ATOM    345  H   ILE A  27      -0.196   1.996   0.372  1.00 79.74           H  
ATOM    346  CA  ILE A  27      -1.127   3.768  -0.356  1.00 79.74           C  
ATOM    347  HA  ILE A  27      -1.826   3.962  -1.169  1.00 79.74           H  
ATOM    348  C   ILE A  27       0.102   4.624  -0.629  1.00 79.74           C  
ATOM    349  CB  ILE A  27      -1.898   4.120   0.934  1.00 79.74           C  
ATOM    350  HB  ILE A  27      -2.155   5.178   0.873  1.00 79.74           H  
ATOM    351  O   ILE A  27       1.090   4.581   0.096  1.00 79.74           O  
ATOM    352  CG1 ILE A  27      -1.092   3.906   2.229  1.00 79.74           C  
ATOM    353 HG12 ILE A  27      -0.175   4.492   2.175  1.00 79.74           H  
ATOM    354 HG13 ILE A  27      -0.842   2.851   2.335  1.00 79.74           H  
ATOM    355  CG2 ILE A  27      -3.216   3.322   0.965  1.00 79.74           C  
ATOM    356 HG21 ILE A  27      -3.866   3.697   1.755  1.00 79.74           H  
ATOM    357 HG22 ILE A  27      -3.741   3.433   0.016  1.00 79.74           H  
ATOM    358 HG23 ILE A  27      -3.014   2.265   1.138  1.00 79.74           H  
ATOM    359  CD1 ILE A  27      -1.827   4.373   3.492  1.00 79.74           C  
ATOM    360 HD11 ILE A  27      -2.227   5.375   3.337  1.00 79.74           H  
ATOM    361 HD12 ILE A  27      -2.642   3.690   3.730  1.00 79.74           H  
ATOM    362 HD13 ILE A  27      -1.144   4.407   4.340  1.00 79.74           H  
ATOM    363  N   THR A  28       0.055   5.383  -1.716  1.00 72.14           N  
ATOM    364  H   THR A  28      -0.788   5.383  -2.272  1.00 72.14           H  
ATOM    365  CA  THR A  28       1.027   6.441  -1.962  1.00 72.14           C  
ATOM    366  HA  THR A  28       1.953   6.234  -1.425  1.00 72.14           H  
ATOM    367  C   THR A  28       0.441   7.715  -1.376  1.00 72.14           C  
ATOM    368  CB  THR A  28       1.368   6.518  -3.460  1.00 72.14           C  
ATOM    369  HB  THR A  28       0.504   6.192  -4.038  1.00 72.14           H  
ATOM    370  O   THR A  28      -0.598   8.188  -1.834  1.00 72.14           O  
ATOM    371  CG2 THR A  28       1.748   7.898  -3.967  1.00 72.14           C  
ATOM    372 HG21 THR A  28       2.519   8.341  -3.337  1.00 72.14           H  
ATOM    373 HG22 THR A  28       2.116   7.827  -4.991  1.00 72.14           H  
ATOM    374 HG23 THR A  28       0.857   8.527  -3.964  1.00 72.14           H  
ATOM    375  OG1 THR A  28       2.448   5.651  -3.741  1.00 72.14           O  
ATOM    376  HG1 THR A  28       3.066   5.686  -3.007  1.00 72.14           H  
ATOM    377  N   PHE A  29       1.094   8.255  -0.348  1.00 67.00           N  
ATOM    378  H   PHE A  29       1.913   7.788   0.013  1.00 67.00           H  
ATOM    379  CA  PHE A  29       0.908   9.648   0.031  1.00 67.00           C  
ATOM    380  HA  PHE A  29      -0.152   9.905   0.038  1.00 67.00           H  
ATOM    381  C   PHE A  29       1.603  10.476  -1.054  1.00 67.00           C  
ATOM    382  CB  PHE A  29       1.477   9.901   1.439  1.00 67.00           C  
ATOM    383  HB2 PHE A  29       1.462  10.975   1.624  1.00 67.00           H  
ATOM    384  HB3 PHE A  29       2.521   9.588   1.468  1.00 67.00           H  
ATOM    385  O   PHE A  29       2.818  10.640  -1.028  1.00 67.00           O  
ATOM    386  CG  PHE A  29       0.722   9.211   2.565  1.00 67.00           C  
ATOM    387  CD1 PHE A  29      -0.342   9.871   3.210  1.00 67.00           C  
ATOM    388  HD1 PHE A  29      -0.619  10.868   2.903  1.00 67.00           H  
ATOM    389  CD2 PHE A  29       1.090   7.916   2.983  1.00 67.00           C  
ATOM    390  HD2 PHE A  29       1.915   7.408   2.506  1.00 67.00           H  
ATOM    391  CE1 PHE A  29      -1.035   9.240   4.260  1.00 67.00           C  
ATOM    392  HE1 PHE A  29      -1.844   9.757   4.755  1.00 67.00           H  
ATOM    393  CE2 PHE A  29       0.398   7.287   4.033  1.00 67.00           C  
ATOM    394  HE2 PHE A  29       0.695   6.302   4.361  1.00 67.00           H  
ATOM    395  CZ  PHE A  29      -0.666   7.947   4.671  1.00 67.00           C  
ATOM    396  HZ  PHE A  29      -1.190   7.467   5.484  1.00 67.00           H  
ATOM    397  N   ILE A  30       0.852  10.890  -2.077  1.00 63.11           N  
ATOM    398  H   ILE A  30      -0.127  10.645  -2.070  1.00 63.11           H  
ATOM    399  CA  ILE A  30       1.221  12.102  -2.810  1.00 63.11           C  
ATOM    400  HA  ILE A  30       2.289  12.115  -3.031  1.00 63.11           H  
ATOM    401  C   ILE A  30       0.927  13.230  -1.823  1.00 63.11           C  
ATOM    402  CB  ILE A  30       0.436  12.217  -4.141  1.00 63.11           C  
ATOM    403  HB  ILE A  30      -0.600  11.937  -3.952  1.00 63.11           H  
ATOM    404  O   ILE A  30      -0.241  13.528  -1.575  1.00 63.11           O  
ATOM    405  CG1 ILE A  30       1.038  11.278  -5.212  1.00 63.11           C  
ATOM    406 HG12 ILE A  30       1.523  10.432  -4.726  1.00 63.11           H  
ATOM    407 HG13 ILE A  30       1.819  11.801  -5.764  1.00 63.11           H  
ATOM    408  CG2 ILE A  30       0.450  13.649  -4.706  1.00 63.11           C  
ATOM    409 HG21 ILE A  30      -0.096  14.324  -4.047  1.00 63.11           H  
ATOM    410 HG22 ILE A  30      -0.020  13.684  -5.689  1.00 63.11           H  
ATOM    411 HG23 ILE A  30       1.474  14.016  -4.778  1.00 63.11           H  
ATOM    412  CD1 ILE A  30      -0.006  10.744  -6.203  1.00 63.11           C  
ATOM    413 HD11 ILE A  30      -0.470  11.571  -6.740  1.00 63.11           H  
ATOM    414 HD12 ILE A  30       0.482  10.083  -6.920  1.00 63.11           H  
ATOM    415 HD13 ILE A  30      -0.772  10.184  -5.667  1.00 63.11           H  
ATOM    416  N   ASP A  31       1.976  13.735  -1.182  1.00 54.15           N  
ATOM    417  H   ASP A  31       2.888  13.381  -1.432  1.00 54.15           H  
ATOM    418  CA  ASP A  31       1.998  15.127  -0.733  1.00 54.15           C  
ATOM    419  HA  ASP A  31       1.007  15.430  -0.396  1.00 54.15           H  
ATOM    420  C   ASP A  31       2.346  16.000  -1.947  1.00 54.15           C  
ATOM    421  CB  ASP A  31       2.975  15.295   0.448  1.00 54.15           C  
ATOM    422  HB2 ASP A  31       2.715  14.569   1.218  1.00 54.15           H  
ATOM    423  HB3 ASP A  31       3.985  15.062   0.110  1.00 54.15           H  
ATOM    424  O   ASP A  31       3.322  15.645  -2.655  1.00 54.15           O  
ATOM    425  CG  ASP A  31       2.951  16.702   1.080  1.00 54.15           C  
ATOM    426  OD1 ASP A  31       3.975  17.420   0.973  1.00 54.15           O  
ATOM    427  OD2 ASP A  31       1.959  17.010   1.787  1.00 54.15           O  
ATOM    428  OXT ASP A  31       1.533  16.902  -2.242  1.00 54.15           O  
TER     429      ASP A  31                                                       
END   
