# Supplementary material for: δ‐Conotoxin Structure Prediction and Analysis through Large‐Scale Comparative and Deep Learning Modeling Approaches
Source: Adv Sci (Weinh). 2024 Jul 21;11(35):2404786. doi: 10.1002/advs.202404786 (PMC11425241; doi:10.1002/advs.202404786)
Supplement: Supplementary file 2 — Supporting Information [file ADVS-11-2404786-s001.gz › Data/Alphafold_results/SVIE/ranked_4.pdb]

ATOM      1  N   ASP A   1      -9.823  -0.134  12.951  1.00 51.41           N  
ATOM      2  H   ASP A   1      -9.523  -0.892  13.548  1.00 51.41           H  
ATOM      3  H2  ASP A   1      -9.354   0.726  13.197  1.00 51.41           H  
ATOM      4  H3  ASP A   1     -10.817   0.022  13.046  1.00 51.41           H  
ATOM      5  CA  ASP A   1      -9.557  -0.425  11.530  1.00 51.41           C  
ATOM      6  HA  ASP A   1      -9.972  -1.397  11.266  1.00 51.41           H  
ATOM      7  C   ASP A   1      -8.058  -0.459  11.312  1.00 51.41           C  
ATOM      8  CB  ASP A   1     -10.270   0.618  10.666  1.00 51.41           C  
ATOM      9  HB2 ASP A   1      -9.981   0.485   9.623  1.00 51.41           H  
ATOM     10  HB3 ASP A   1     -10.005   1.625  10.987  1.00 51.41           H  
ATOM     11  O   ASP A   1      -7.411   0.577  11.369  1.00 51.41           O  
ATOM     12  CG  ASP A   1     -11.767   0.386  10.829  1.00 51.41           C  
ATOM     13  OD1 ASP A   1     -12.350  -0.216   9.913  1.00 51.41           O  
ATOM     14  OD2 ASP A   1     -12.226   0.611  11.974  1.00 51.41           O  
ATOM     15  N   GLY A   2      -7.480  -1.659  11.248  1.00 69.07           N  
ATOM     16  H   GLY A   2      -8.049  -2.481  11.109  1.00 69.07           H  
ATOM     17  CA  GLY A   2      -6.035  -1.823  11.104  1.00 69.07           C  
ATOM     18  HA2 GLY A   2      -5.508  -1.143  11.773  1.00 69.07           H  
ATOM     19  HA3 GLY A   2      -5.748  -2.846  11.347  1.00 69.07           H  
ATOM     20  C   GLY A   2      -5.627  -1.543   9.667  1.00 69.07           C  
ATOM     21  O   GLY A   2      -6.134  -2.185   8.753  1.00 69.07           O  
ATOM     22  N   CYS A   3      -4.733  -0.587   9.466  1.00 74.09           N  
ATOM     23  H   CYS A   3      -4.361  -0.074  10.252  1.00 74.09           H  
ATOM     24  CA  CYS A   3      -4.096  -0.404   8.177  1.00 74.09           C  
ATOM     25  HA  CYS A   3      -4.814  -0.631   7.389  1.00 74.09           H  
ATOM     26  C   CYS A   3      -2.925  -1.399   8.034  1.00 74.09           C  
ATOM     27  CB  CYS A   3      -3.748   1.078   8.040  1.00 74.09           C  
ATOM     28  HB2 CYS A   3      -3.406   1.262   7.022  1.00 74.09           H  
ATOM     29  HB3 CYS A   3      -4.667   1.651   8.167  1.00 74.09           H  
ATOM     30  O   CYS A   3      -2.339  -1.852   9.019  1.00 74.09           O  
ATOM     31  SG  CYS A   3      -2.537   1.705   9.229  1.00 74.09           S  
ATOM     32  N   SER A   4      -2.602  -1.777   6.804  1.00 71.24           N  
ATOM     33  H   SER A   4      -3.156  -1.405   6.046  1.00 71.24           H  
ATOM     34  CA  SER A   4      -1.582  -2.773   6.475  1.00 71.24           C  
ATOM     35  HA  SER A   4      -1.534  -3.513   7.273  1.00 71.24           H  
ATOM     36  C   SER A   4      -0.213  -2.112   6.339  1.00 71.24           C  
ATOM     37  CB  SER A   4      -1.951  -3.511   5.188  1.00 71.24           C  
ATOM     38  HB2 SER A   4      -2.072  -2.799   4.372  1.00 71.24           H  
ATOM     39  HB3 SER A   4      -1.149  -4.206   4.937  1.00 71.24           H  
ATOM     40  O   SER A   4      -0.067  -1.101   5.648  1.00 71.24           O  
ATOM     41  OG  SER A   4      -3.154  -4.229   5.351  1.00 71.24           O  
ATOM     42  HG  SER A   4      -3.855  -3.584   5.469  1.00 71.24           H  
ATOM     43  N   SER A   5       0.797  -2.683   6.993  1.00 71.30           N  
ATOM     44  H   SER A   5       0.608  -3.482   7.582  1.00 71.30           H  
ATOM     45  CA  SER A   5       2.175  -2.186   6.946  1.00 71.30           C  
ATOM     46  HA  SER A   5       2.160  -1.114   7.142  1.00 71.30           H  
ATOM     47  C   SER A   5       2.816  -2.402   5.572  1.00 71.30           C  
ATOM     48  CB  SER A   5       3.025  -2.861   8.029  1.00 71.30           C  
ATOM     49  HB2 SER A   5       3.998  -2.375   8.087  1.00 71.30           H  
ATOM     50  HB3 SER A   5       3.172  -3.910   7.772  1.00 71.30           H  
ATOM     51  O   SER A   5       2.402  -3.283   4.811  1.00 71.30           O  
ATOM     52  OG  SER A   5       2.381  -2.785   9.287  1.00 71.30           O  
ATOM     53  HG  SER A   5       2.173  -1.870   9.489  1.00 71.30           H  
ATOM     54  N   GLY A   6       3.858  -1.622   5.270  1.00 73.48           N  
ATOM     55  H   GLY A   6       4.141  -0.911   5.930  1.00 73.48           H  
ATOM     56  CA  GLY A   6       4.668  -1.788   4.062  1.00 73.48           C  
ATOM     57  HA2 GLY A   6       4.080  -1.464   3.203  1.00 73.48           H  
ATOM     58  HA3 GLY A   6       5.556  -1.160   4.125  1.00 73.48           H  
ATOM     59  C   GLY A   6       5.126  -3.239   3.862  1.00 73.48           C  
ATOM     60  O   GLY A   6       5.475  -3.924   4.820  1.00 73.48           O  
ATOM     61  N   GLY A   7       5.079  -3.721   2.622  1.00 69.53           N  
ATOM     62  H   GLY A   7       4.796  -3.095   1.882  1.00 69.53           H  
ATOM     63  CA  GLY A   7       5.349  -5.115   2.267  1.00 69.53           C  
ATOM     64  HA2 GLY A   7       6.182  -5.484   2.867  1.00 69.53           H  
ATOM     65  HA3 GLY A   7       5.642  -5.159   1.218  1.00 69.53           H  
ATOM     66  C   GLY A   7       4.168  -6.072   2.467  1.00 69.53           C  
ATOM     67  O   GLY A   7       4.302  -7.254   2.173  1.00 69.53           O  
ATOM     68  N   THR A   8       3.003  -5.603   2.927  1.00 75.54           N  
ATOM     69  H   THR A   8       2.951  -4.643   3.239  1.00 75.54           H  
ATOM     70  CA  THR A   8       1.789  -6.436   2.992  1.00 75.54           C  
ATOM     71  HA  THR A   8       2.074  -7.444   3.293  1.00 75.54           H  
ATOM     72  C   THR A   8       1.111  -6.511   1.630  1.00 75.54           C  
ATOM     73  CB  THR A   8       0.796  -5.915   4.034  1.00 75.54           C  
ATOM     74  HB  THR A   8       0.500  -4.900   3.767  1.00 75.54           H  
ATOM     75  O   THR A   8       0.999  -5.503   0.937  1.00 75.54           O  
ATOM     76  CG2 THR A   8      -0.455  -6.785   4.165  1.00 75.54           C  
ATOM     77 HG21 THR A   8      -0.174  -7.832   4.284  1.00 75.54           H  
ATOM     78 HG22 THR A   8      -1.025  -6.478   5.042  1.00 75.54           H  
ATOM     79 HG23 THR A   8      -1.093  -6.667   3.290  1.00 75.54           H  
ATOM     80  OG1 THR A   8       1.417  -5.892   5.293  1.00 75.54           O  
ATOM     81  HG1 THR A   8       1.981  -5.115   5.292  1.00 75.54           H  
ATOM     82  N   PHE A   9       0.608  -7.684   1.247  1.00 72.50           N  
ATOM     83  H   PHE A   9       0.706  -8.485   1.855  1.00 72.50           H  
ATOM     84  CA  PHE A   9      -0.177  -7.836   0.024  1.00 72.50           C  
ATOM     85  HA  PHE A   9       0.365  -7.368  -0.797  1.00 72.50           H  
ATOM     86  C   PHE A   9      -1.537  -7.138   0.172  1.00 72.50           C  
ATOM     87  CB  PHE A   9      -0.321  -9.322  -0.311  1.00 72.50           C  
ATOM     88  HB2 PHE A   9       0.665  -9.786  -0.281  1.00 72.50           H  
ATOM     89  HB3 PHE A   9      -0.937  -9.811   0.445  1.00 72.50           H  
ATOM     90  O   PHE A   9      -2.389  -7.575   0.941  1.00 72.50           O  
ATOM     91  CG  PHE A   9      -0.912  -9.561  -1.685  1.00 72.50           C  
ATOM     92  CD1 PHE A   9      -2.270  -9.900  -1.833  1.00 72.50           C  
ATOM     93  HD1 PHE A   9      -2.902  -9.985  -0.962  1.00 72.50           H  
ATOM     94  CD2 PHE A   9      -0.094  -9.430  -2.823  1.00 72.50           C  
ATOM     95  HD2 PHE A   9       0.945  -9.157  -2.714  1.00 72.50           H  
ATOM     96  CE1 PHE A   9      -2.802 -10.129  -3.115  1.00 72.50           C  
ATOM     97  HE1 PHE A   9      -3.843 -10.396  -3.226  1.00 72.50           H  
ATOM     98  CE2 PHE A   9      -0.628  -9.652  -4.104  1.00 72.50           C  
ATOM     99  HE2 PHE A   9       0.003  -9.550  -4.974  1.00 72.50           H  
ATOM    100  CZ  PHE A   9      -1.980 -10.008  -4.250  1.00 72.50           C  
ATOM    101  HZ  PHE A   9      -2.387 -10.184  -5.235  1.00 72.50           H  
ATOM    102  N   CYS A  10      -1.732  -6.047  -0.566  1.00 73.97           N  
ATOM    103  H   CYS A  10      -0.996  -5.772  -1.201  1.00 73.97           H  
ATOM    104  CA  CYS A  10      -2.976  -5.273  -0.582  1.00 73.97           C  
ATOM    105  HA  CYS A  10      -3.589  -5.550   0.276  1.00 73.97           H  
ATOM    106  C   CYS A  10      -3.836  -5.596  -1.824  1.00 73.97           C  
ATOM    107  CB  CYS A  10      -2.591  -3.802  -0.392  1.00 73.97           C  
ATOM    108  HB2 CYS A  10      -1.665  -3.595  -0.928  1.00 73.97           H  
ATOM    109  HB3 CYS A  10      -2.398  -3.667   0.672  1.00 73.97           H  
ATOM    110  O   CYS A  10      -5.033  -5.302  -1.870  1.00 73.97           O  
ATOM    111  SG  CYS A  10      -3.805  -2.569  -0.893  1.00 73.97           S  
ATOM    112  N   GLY A  11      -3.261  -6.294  -2.811  1.00 71.61           N  
ATOM    113  H   GLY A  11      -2.271  -6.488  -2.753  1.00 71.61           H  
ATOM    114  CA  GLY A  11      -3.955  -6.691  -4.029  1.00 71.61           C  
ATOM    115  HA2 GLY A  11      -3.314  -7.352  -4.612  1.00 71.61           H  
ATOM    116  HA3 GLY A  11      -4.866  -7.230  -3.767  1.00 71.61           H  
ATOM    117  C   GLY A  11      -4.300  -5.476  -4.888  1.00 71.61           C  
ATOM    118  O   GLY A  11      -3.416  -4.701  -5.239  1.00 71.61           O  
ATOM    119  N   ILE A  12      -5.583  -5.326  -5.232  1.00 67.30           N  
ATOM    120  H   ILE A  12      -6.245  -5.997  -4.871  1.00 67.30           H  
ATOM    121  CA  ILE A  12      -6.110  -4.243  -6.087  1.00 67.30           C  
ATOM    122  HA  ILE A  12      -5.270  -3.620  -6.394  1.00 67.30           H  
ATOM    123  C   ILE A  12      -7.060  -3.316  -5.304  1.00 67.30           C  
ATOM    124  CB  ILE A  12      -6.781  -4.791  -7.381  1.00 67.30           C  
ATOM    125  HB  ILE A  12      -7.835  -4.968  -7.168  1.00 67.30           H  
ATOM    126  O   ILE A  12      -7.772  -2.518  -5.903  1.00 67.30           O  
ATOM    127  CG1 ILE A  12      -6.177  -6.135  -7.861  1.00 67.30           C  
ATOM    128 HG12 ILE A  12      -6.346  -6.893  -7.096  1.00 67.30           H  
ATOM    129 HG13 ILE A  12      -5.101  -6.019  -7.996  1.00 67.30           H  
ATOM    130  CG2 ILE A  12      -6.684  -3.749  -8.517  1.00 67.30           C  
ATOM    131 HG21 ILE A  12      -7.320  -4.037  -9.355  1.00 67.30           H  
ATOM    132 HG22 ILE A  12      -5.652  -3.662  -8.857  1.00 67.30           H  
ATOM    133 HG23 ILE A  12      -7.018  -2.766  -8.186  1.00 67.30           H  
ATOM    134  CD1 ILE A  12      -6.775  -6.684  -9.162  1.00 67.30           C  
ATOM    135 HD11 ILE A  12      -7.862  -6.716  -9.088  1.00 67.30           H  
ATOM    136 HD12 ILE A  12      -6.401  -7.695  -9.328  1.00 67.30           H  
ATOM    137 HD13 ILE A  12      -6.480  -6.068 -10.011  1.00 67.30           H  
ATOM    138  N   HIS A  13      -7.120  -3.434  -3.972  1.00 59.90           N  
ATOM    139  H   HIS A  13      -6.469  -4.047  -3.502  1.00 59.90           H  
ATOM    140  CA  HIS A  13      -7.998  -2.607  -3.141  1.00 59.90           C  
ATOM    141  HA  HIS A  13      -8.777  -2.169  -3.765  1.00 59.90           H  
ATOM    142  C   HIS A  13      -7.213  -1.455  -2.501  1.00 59.90           C  
ATOM    143  CB  HIS A  13      -8.752  -3.464  -2.119  1.00 59.90           C  
ATOM    144  HB2 HIS A  13      -9.176  -2.812  -1.356  1.00 59.90           H  
ATOM    145  HB3 HIS A  13      -8.059  -4.147  -1.627  1.00 59.90           H  
ATOM    146  O   HIS A  13      -6.678  -1.617  -1.401  1.00 59.90           O  
ATOM    147  CG  HIS A  13      -9.888  -4.233  -2.744  1.00 59.90           C  
ATOM    148  CD2 HIS A  13     -10.972  -3.708  -3.398  1.00 59.90           C  
ATOM    149  HD2 HIS A  13     -11.166  -2.658  -3.563  1.00 59.90           H  
ATOM    150  ND1 HIS A  13     -10.035  -5.599  -2.752  1.00 59.90           N  
ATOM    151  HD1 HIS A  13      -9.414  -6.261  -2.310  1.00 59.90           H  
ATOM    152  CE1 HIS A  13     -11.178  -5.890  -3.396  1.00 59.90           C  
ATOM    153  HE1 HIS A  13     -11.569  -6.885  -3.550  1.00 59.90           H  
ATOM    154  NE2 HIS A  13     -11.784  -4.769  -3.812  1.00 59.90           N  
ATOM    155  N   PRO A  14      -7.137  -0.282  -3.162  1.00 60.93           N  
ATOM    156  CA  PRO A  14      -6.539   0.899  -2.560  1.00 60.93           C  
ATOM    157  HA  PRO A  14      -5.500   0.702  -2.295  1.00 60.93           H  
ATOM    158  C   PRO A  14      -7.331   1.265  -1.300  1.00 60.93           C  
ATOM    159  CB  PRO A  14      -6.598   1.987  -3.638  1.00 60.93           C  
ATOM    160  HB2 PRO A  14      -6.710   2.984  -3.212  1.00 60.93           H  
ATOM    161  HB3 PRO A  14      -5.699   1.936  -4.251  1.00 60.93           H  
ATOM    162  O   PRO A  14      -8.548   1.420  -1.347  1.00 60.93           O  
ATOM    163  CG  PRO A  14      -7.809   1.591  -4.480  1.00 60.93           C  
ATOM    164  HG2 PRO A  14      -7.736   1.971  -5.500  1.00 60.93           H  
ATOM    165  HG3 PRO A  14      -8.725   1.942  -4.005  1.00 60.93           H  
ATOM    166  CD  PRO A  14      -7.751   0.071  -4.439  1.00 60.93           C  
ATOM    167  HD2 PRO A  14      -8.762  -0.323  -4.551  1.00 60.93           H  
ATOM    168  HD3 PRO A  14      -7.109  -0.274  -5.250  1.00 60.93           H  
ATOM    169  N   GLY A  15      -6.641   1.361  -0.165  1.00 63.87           N  
ATOM    170  H   GLY A  15      -5.639   1.238  -0.205  1.00 63.87           H  
ATOM    171  CA  GLY A  15      -7.247   1.700   1.127  1.00 63.87           C  
ATOM    172  HA2 GLY A  15      -6.859   2.666   1.452  1.00 63.87           H  
ATOM    173  HA3 GLY A  15      -8.328   1.795   1.027  1.00 63.87           H  
ATOM    174  C   GLY A  15      -6.985   0.696   2.247  1.00 63.87           C  
ATOM    175  O   GLY A  15      -7.284   0.998   3.396  1.00 63.87           O  
ATOM    176  N   LEU A  16      -6.390  -0.469   1.956  1.00 70.76           N  
ATOM    177  H   LEU A  16      -6.268  -0.736   0.989  1.00 70.76           H  
ATOM    178  CA  LEU A  16      -5.955  -1.381   3.021  1.00 70.76           C  
ATOM    179  HA  LEU A  16      -6.684  -1.319   3.829  1.00 70.76           H  
ATOM    180  C   LEU A  16      -4.618  -0.985   3.652  1.00 70.76           C  
ATOM    181  CB  LEU A  16      -5.898  -2.840   2.524  1.00 70.76           C  
ATOM    182  HB2 LEU A  16      -6.035  -2.893   1.444  1.00 70.76           H  
ATOM    183  HB3 LEU A  16      -4.907  -3.241   2.735  1.00 70.76           H  
ATOM    184  O   LEU A  16      -4.332  -1.436   4.755  1.00 70.76           O  
ATOM    185  CG  LEU A  16      -6.940  -3.725   3.233  1.00 70.76           C  
ATOM    186  HG  LEU A  16      -7.070  -3.398   4.265  1.00 70.76           H  
ATOM    187  CD1 LEU A  16      -8.284  -3.652   2.509  1.00 70.76           C  
ATOM    188 HD11 LEU A  16      -9.022  -4.253   3.040  1.00 70.76           H  
ATOM    189 HD12 LEU A  16      -8.627  -2.618   2.482  1.00 70.76           H  
ATOM    190 HD13 LEU A  16      -8.181  -4.020   1.488  1.00 70.76           H  
ATOM    191  CD2 LEU A  16      -6.476  -5.179   3.276  1.00 70.76           C  
ATOM    192 HD21 LEU A  16      -7.234  -5.794   3.762  1.00 70.76           H  
ATOM    193 HD22 LEU A  16      -6.305  -5.545   2.263  1.00 70.76           H  
ATOM    194 HD23 LEU A  16      -5.550  -5.252   3.845  1.00 70.76           H  
ATOM    195  N   CYS A  17      -3.786  -0.200   2.969  1.00 72.27           N  
ATOM    196  H   CYS A  17      -4.109   0.191   2.096  1.00 72.27           H  
ATOM    197  CA  CYS A  17      -2.435   0.140   3.413  1.00 72.27           C  
ATOM    198  HA  CYS A  17      -2.019  -0.703   3.965  1.00 72.27           H  
ATOM    199  C   CYS A  17      -2.415   1.354   4.341  1.00 72.27           C  
ATOM    200  CB  CYS A  17      -1.555   0.372   2.186  1.00 72.27           C  
ATOM    201  HB2 CYS A  17      -1.974   1.198   1.611  1.00 72.27           H  
ATOM    202  HB3 CYS A  17      -0.553   0.659   2.502  1.00 72.27           H  
ATOM    203  O   CYS A  17      -3.164   2.303   4.139  1.00 72.27           O  
ATOM    204  SG  CYS A  17      -1.439  -1.064   1.109  1.00 72.27           S  
ATOM    205  N   CYS A  18      -1.520   1.345   5.335  1.00 75.00           N  
ATOM    206  H   CYS A  18      -0.954   0.522   5.482  1.00 75.00           H  
ATOM    207  CA  CYS A  18      -1.233   2.544   6.134  1.00 75.00           C  
ATOM    208  HA  CYS A  18      -2.158   2.960   6.534  1.00 75.00           H  
ATOM    209  C   CYS A  18      -0.575   3.634   5.287  1.00 75.00           C  
ATOM    210  CB  CYS A  18      -0.282   2.204   7.287  1.00 75.00           C  
ATOM    211  HB2 CYS A  18       0.666   1.868   6.865  1.00 75.00           H  
ATOM    212  HB3 CYS A  18      -0.083   3.128   7.830  1.00 75.00           H  
ATOM    213  O   CYS A  18      -0.715   4.816   5.577  1.00 75.00           O  
ATOM    214  SG  CYS A  18      -0.812   0.970   8.491  1.00 75.00           S  
ATOM    215  N   SER A  19       0.162   3.220   4.259  1.00 66.73           N  
ATOM    216  H   SER A  19       0.271   2.227   4.113  1.00 66.73           H  
ATOM    217  CA  SER A  19       0.716   4.105   3.244  1.00 66.73           C  
ATOM    218  HA  SER A  19       0.996   5.054   3.702  1.00 66.73           H  
ATOM    219  C   SER A  19      -0.337   4.371   2.171  1.00 66.73           C  
ATOM    220  CB  SER A  19       1.967   3.469   2.632  1.00 66.73           C  
ATOM    221  HB2 SER A  19       2.464   4.190   1.983  1.00 66.73           H  
ATOM    222  HB3 SER A  19       1.674   2.605   2.036  1.00 66.73           H  
ATOM    223  O   SER A  19      -1.043   3.451   1.760  1.00 66.73           O  
ATOM    224  OG  SER A  19       2.859   3.039   3.648  1.00 66.73           O  
ATOM    225  HG  SER A  19       3.267   3.804   4.061  1.00 66.73           H  
ATOM    226  N   GLU A  20      -0.402   5.602   1.661  1.00 66.46           N  
ATOM    227  H   GLU A  20       0.138   6.336   2.096  1.00 66.46           H  
ATOM    228  CA  GLU A  20      -1.366   6.028   0.629  1.00 66.46           C  
ATOM    229  HA  GLU A  20      -2.377   5.863   0.999  1.00 66.46           H  
ATOM    230  C   GLU A  20      -1.262   5.255  -0.700  1.00 66.46           C  
ATOM    231  CB  GLU A  20      -1.181   7.537   0.388  1.00 66.46           C  
ATOM    232  HB2 GLU A  20      -0.121   7.738   0.236  1.00 66.46           H  
ATOM    233  HB3 GLU A  20      -1.709   7.835  -0.518  1.00 66.46           H  
ATOM    234  O   GLU A  20      -2.114   5.399  -1.575  1.00 66.46           O  
ATOM    235  CG  GLU A  20      -1.727   8.373   1.557  1.00 66.46           C  
ATOM    236  HG2 GLU A  20      -2.705   8.769   1.284  1.00 66.46           H  
ATOM    237  HG3 GLU A  20      -1.872   7.744   2.435  1.00 66.46           H  
ATOM    238  CD  GLU A  20      -0.768   9.510   1.917  1.00 66.46           C  
ATOM    239  OE1 GLU A  20      -0.934  10.616   1.355  1.00 66.46           O  
ATOM    240  OE2 GLU A  20       0.138   9.233   2.735  1.00 66.46           O  
ATOM    241  N   PHE A  21      -0.253   4.394  -0.854  1.00 68.75           N  
ATOM    242  H   PHE A  21       0.365   4.250  -0.068  1.00 68.75           H  
ATOM    243  CA  PHE A  21       0.022   3.678  -2.088  1.00 68.75           C  
ATOM    244  HA  PHE A  21      -0.718   3.966  -2.834  1.00 68.75           H  
ATOM    245  C   PHE A  21      -0.064   2.153  -1.936  1.00 68.75           C  
ATOM    246  CB  PHE A  21       1.368   4.137  -2.631  1.00 68.75           C  
ATOM    247  HB2 PHE A  21       2.111   4.080  -1.835  1.00 68.75           H  
ATOM    248  HB3 PHE A  21       1.645   3.457  -3.437  1.00 68.75           H  
ATOM    249  O   PHE A  21       0.688   1.507  -1.200  1.00 68.75           O  
ATOM    250  CG  PHE A  21       1.364   5.545  -3.182  1.00 68.75           C  
ATOM    251  CD1 PHE A  21       0.984   5.771  -4.518  1.00 68.75           C  
ATOM    252  HD1 PHE A  21       0.697   4.943  -5.149  1.00 68.75           H  
ATOM    253  CD2 PHE A  21       1.728   6.630  -2.362  1.00 68.75           C  
ATOM    254  HD2 PHE A  21       2.009   6.467  -1.332  1.00 68.75           H  
ATOM    255  CE1 PHE A  21       0.969   7.079  -5.034  1.00 68.75           C  
ATOM    256  HE1 PHE A  21       0.671   7.256  -6.057  1.00 68.75           H  
ATOM    257  CE2 PHE A  21       1.710   7.937  -2.878  1.00 68.75           C  
ATOM    258  HE2 PHE A  21       1.974   8.769  -2.243  1.00 68.75           H  
ATOM    259  CZ  PHE A  21       1.332   8.161  -4.213  1.00 68.75           C  
ATOM    260  HZ  PHE A  21       1.312   9.169  -4.601  1.00 68.75           H  
ATOM    261  N   CYS A  22      -0.959   1.574  -2.735  1.00 71.41           N  
ATOM    262  H   CYS A  22      -1.535   2.182  -3.299  1.00 71.41           H  
ATOM    263  CA  CYS A  22      -1.130   0.142  -2.938  1.00 71.41           C  
ATOM    264  HA  CYS A  22      -0.348  -0.415  -2.423  1.00 71.41           H  
ATOM    265  C   CYS A  22      -1.042  -0.142  -4.442  1.00 71.41           C  
ATOM    266  CB  CYS A  22      -2.488  -0.260  -2.352  1.00 71.41           C  
ATOM    267  HB2 CYS A  22      -2.457  -0.096  -1.275  1.00 71.41           H  
ATOM    268  HB3 CYS A  22      -3.251   0.402  -2.763  1.00 71.41           H  
ATOM    269  O   CYS A  22      -1.932   0.250  -5.192  1.00 71.41           O  
ATOM    270  SG  CYS A  22      -3.026  -1.960  -2.671  1.00 71.41           S  
ATOM    271  N   PHE A  23       0.040  -0.789  -4.887  1.00 73.88           N  
ATOM    272  H   PHE A  23       0.775  -1.001  -4.227  1.00 73.88           H  
ATOM    273  CA  PHE A  23       0.236  -1.139  -6.308  1.00 73.88           C  
ATOM    274  HA  PHE A  23      -0.569  -0.696  -6.895  1.00 73.88           H  
ATOM    275  C   PHE A  23       0.154  -2.655  -6.576  1.00 73.88           C  
ATOM    276  CB  PHE A  23       1.549  -0.509  -6.804  1.00 73.88           C  
ATOM    277  HB2 PHE A  23       1.676   0.465  -6.331  1.00 73.88           H  
ATOM    278  HB3 PHE A  23       2.388  -1.132  -6.495  1.00 73.88           H  
ATOM    279  O   PHE A  23       0.131  -3.079  -7.723  1.00 73.88           O  
ATOM    280  CG  PHE A  23       1.594  -0.289  -8.307  1.00 73.88           C  
ATOM    281  CD1 PHE A  23       2.283  -1.187  -9.145  1.00 73.88           C  
ATOM    282  HD1 PHE A  23       2.781  -2.047  -8.721  1.00 73.88           H  
ATOM    283  CD2 PHE A  23       0.928   0.816  -8.871  1.00 73.88           C  
ATOM    284  HD2 PHE A  23       0.392   1.505  -8.236  1.00 73.88           H  
ATOM    285  CE1 PHE A  23       2.306  -0.981 -10.536  1.00 73.88           C  
ATOM    286  HE1 PHE A  23       2.829  -1.676 -11.176  1.00 73.88           H  
ATOM    287  CE2 PHE A  23       0.950   1.022 -10.262  1.00 73.88           C  
ATOM    288  HE2 PHE A  23       0.435   1.870 -10.690  1.00 73.88           H  
ATOM    289  CZ  PHE A  23       1.639   0.124 -11.095  1.00 73.88           C  
ATOM    290  HZ  PHE A  23       1.654   0.280 -12.164  1.00 73.88           H  
ATOM    291  N   LEU A  24       0.145  -3.456  -5.504  1.00 75.60           N  
ATOM    292  H   LEU A  24       0.097  -2.956  -4.627  1.00 75.60           H  
ATOM    293  CA  LEU A  24      -0.003  -4.925  -5.390  1.00 75.60           C  
ATOM    294  HA  LEU A  24      -1.028  -5.228  -5.601  1.00 75.60           H  
ATOM    295  C   LEU A  24       0.333  -5.302  -3.936  1.00 75.60           C  
ATOM    296  CB  LEU A  24       0.983  -5.652  -6.334  1.00 75.60           C  
ATOM    297  HB2 LEU A  24       1.361  -6.547  -5.840  1.00 75.60           H  
ATOM    298  HB3 LEU A  24       1.837  -5.002  -6.525  1.00 75.60           H  
ATOM    299  O   LEU A  24      -0.322  -6.113  -3.281  1.00 75.60           O  
ATOM    300  CG  LEU A  24       0.347  -6.090  -7.668  1.00 75.60           C  
ATOM    301  HG  LEU A  24      -0.507  -5.461  -7.917  1.00 75.60           H  
ATOM    302  CD1 LEU A  24       1.370  -6.004  -8.802  1.00 75.60           C  
ATOM    303 HD11 LEU A  24       0.915  -6.343  -9.732  1.00 75.60           H  
ATOM    304 HD12 LEU A  24       2.243  -6.617  -8.575  1.00 75.60           H  
ATOM    305 HD13 LEU A  24       1.676  -4.965  -8.931  1.00 75.60           H  
ATOM    306  CD2 LEU A  24      -0.151  -7.534  -7.575  1.00 75.60           C  
ATOM    307 HD21 LEU A  24      -0.648  -7.805  -8.506  1.00 75.60           H  
ATOM    308 HD22 LEU A  24       0.683  -8.215  -7.401  1.00 75.60           H  
ATOM    309 HD23 LEU A  24      -0.869  -7.616  -6.759  1.00 75.60           H  
ATOM    310  N   TRP A  25       1.350  -4.617  -3.424  1.00 76.18           N  
ATOM    311  H   TRP A  25       1.804  -3.953  -4.035  1.00 76.18           H  
ATOM    312  CA  TRP A  25       1.820  -4.630  -2.052  1.00 76.18           C  
ATOM    313  HA  TRP A  25       1.183  -5.283  -1.455  1.00 76.18           H  
ATOM    314  C   TRP A  25       1.714  -3.200  -1.521  1.00 76.18           C  
ATOM    315  CB  TRP A  25       3.259  -5.173  -2.007  1.00 76.18           C  
ATOM    316  HB2 TRP A  25       3.927  -4.424  -2.430  1.00 76.18           H  
ATOM    317  HB3 TRP A  25       3.543  -5.309  -0.963  1.00 76.18           H  
ATOM    318  O   TRP A  25       1.794  -2.241  -2.298  1.00 76.18           O  
ATOM    319  CG  TRP A  25       3.489  -6.465  -2.747  1.00 76.18           C  
ATOM    320  CD1 TRP A  25       3.461  -6.618  -4.091  1.00 76.18           C  
ATOM    321  HD1 TRP A  25       3.293  -5.815  -4.794  1.00 76.18           H  
ATOM    322  CD2 TRP A  25       3.853  -7.779  -2.227  1.00 76.18           C  
ATOM    323  CE2 TRP A  25       3.948  -8.697  -3.316  1.00 76.18           C  
ATOM    324  CE3 TRP A  25       4.154  -8.282  -0.950  1.00 76.18           C  
ATOM    325  HE3 TRP A  25       4.107  -7.606  -0.109  1.00 76.18           H  
ATOM    326  NE1 TRP A  25       3.664  -7.940  -4.427  1.00 76.18           N  
ATOM    327  HE1 TRP A  25       3.691  -8.277  -5.379  1.00 76.18           H  
ATOM    328  CH2 TRP A  25       4.602 -10.506  -1.852  1.00 76.18           C  
ATOM    329  HH2 TRP A  25       4.891 -11.535  -1.696  1.00 76.18           H  
ATOM    330  CZ2 TRP A  25       4.302 -10.043  -3.144  1.00 76.18           C  
ATOM    331  HZ2 TRP A  25       4.367 -10.705  -3.994  1.00 76.18           H  
ATOM    332  CZ3 TRP A  25       4.532  -9.624  -0.759  1.00 76.18           C  
ATOM    333  HZ3 TRP A  25       4.767  -9.974   0.235  1.00 76.18           H  
ATOM    334  N   CYS A  26       1.522  -3.049  -0.217  1.00 81.51           N  
ATOM    335  H   CYS A  26       1.405  -3.873   0.356  1.00 81.51           H  
ATOM    336  CA  CYS A  26       1.643  -1.767   0.451  1.00 81.51           C  
ATOM    337  HA  CYS A  26       0.983  -1.040  -0.023  1.00 81.51           H  
ATOM    338  C   CYS A  26       3.076  -1.287   0.297  1.00 81.51           C  
ATOM    339  CB  CYS A  26       1.274  -1.920   1.929  1.00 81.51           C  
ATOM    340  HB2 CYS A  26       1.430  -0.964   2.430  1.00 81.51           H  
ATOM    341  HB3 CYS A  26       1.934  -2.655   2.391  1.00 81.51           H  
ATOM    342  O   CYS A  26       3.998  -1.923   0.808  1.00 81.51           O  
ATOM    343  SG  CYS A  26      -0.430  -2.428   2.204  1.00 81.51           S  
ATOM    344  N   ILE A  27       3.271  -0.189  -0.418  1.00 74.53           N  
ATOM    345  H   ILE A  27       2.476   0.317  -0.782  1.00 74.53           H  
ATOM    346  CA  ILE A  27       4.588   0.420  -0.532  1.00 74.53           C  
ATOM    347  HA  ILE A  27       5.351  -0.315  -0.273  1.00 74.53           H  
ATOM    348  C   ILE A  27       4.677   1.522   0.513  1.00 74.53           C  
ATOM    349  CB  ILE A  27       4.908   0.855  -1.976  1.00 74.53           C  
ATOM    350  HB  ILE A  27       5.849   1.404  -1.944  1.00 74.53           H  
ATOM    351  O   ILE A  27       3.898   2.469   0.503  1.00 74.53           O  
ATOM    352  CG1 ILE A  27       3.837   1.755  -2.621  1.00 74.53           C  
ATOM    353 HG12 ILE A  27       3.480   2.469  -1.880  1.00 74.53           H  
ATOM    354 HG13 ILE A  27       2.993   1.152  -2.954  1.00 74.53           H  
ATOM    355  CG2 ILE A  27       5.120  -0.406  -2.838  1.00 74.53           C  
ATOM    356 HG21 ILE A  27       5.887  -1.036  -2.387  1.00 74.53           H  
ATOM    357 HG22 ILE A  27       4.194  -0.975  -2.914  1.00 74.53           H  
ATOM    358 HG23 ILE A  27       5.455  -0.132  -3.838  1.00 74.53           H  
ATOM    359  CD1 ILE A  27       4.392   2.557  -3.806  1.00 74.53           C  
ATOM    360 HD11 ILE A  27       5.186   3.218  -3.457  1.00 74.53           H  
ATOM    361 HD12 ILE A  27       4.792   1.891  -4.570  1.00 74.53           H  
ATOM    362 HD13 ILE A  27       3.612   3.165  -4.263  1.00 74.53           H  
ATOM    363  N   THR A  28       5.609   1.375   1.450  1.00 68.51           N  
ATOM    364  H   THR A  28       6.248   0.596   1.384  1.00 68.51           H  
ATOM    365  CA  THR A  28       5.979   2.484   2.324  1.00 68.51           C  
ATOM    366  HA  THR A  28       5.153   3.194   2.370  1.00 68.51           H  
ATOM    367  C   THR A  28       7.150   3.182   1.647  1.00 68.51           C  
ATOM    368  CB  THR A  28       6.220   2.015   3.772  1.00 68.51           C  
ATOM    369  HB  THR A  28       5.564   1.165   3.960  1.00 68.51           H  
ATOM    370  O   THR A  28       8.151   2.535   1.337  1.00 68.51           O  
ATOM    371  CG2 THR A  28       7.643   1.606   4.131  1.00 68.51           C  
ATOM    372 HG21 THR A  28       8.313   2.458   4.010  1.00 68.51           H  
ATOM    373 HG22 THR A  28       7.969   0.796   3.478  1.00 68.51           H  
ATOM    374 HG23 THR A  28       7.678   1.266   5.166  1.00 68.51           H  
ATOM    375  OG1 THR A  28       5.846   3.021   4.679  1.00 68.51           O  
ATOM    376  HG1 THR A  28       6.579   3.635   4.765  1.00 68.51           H  
ATOM    377  N   PHE A  29       7.018   4.477   1.362  1.00 62.49           N  
ATOM    378  H   PHE A  29       6.163   4.958   1.601  1.00 62.49           H  
ATOM    379  CA  PHE A  29       8.183   5.296   1.051  1.00 62.49           C  
ATOM    380  HA  PHE A  29       8.815   4.804   0.312  1.00 62.49           H  
ATOM    381  C   PHE A  29       8.970   5.410   2.357  1.00 62.49           C  
ATOM    382  CB  PHE A  29       7.761   6.663   0.486  1.00 62.49           C  
ATOM    383  HB2 PHE A  29       6.919   7.053   1.059  1.00 62.49           H  
ATOM    384  HB3 PHE A  29       8.587   7.358   0.631  1.00 62.49           H  
ATOM    385  O   PHE A  29       8.605   6.172   3.247  1.00 62.49           O  
ATOM    386  CG  PHE A  29       7.411   6.656  -0.994  1.00 62.49           C  
ATOM    387  CD1 PHE A  29       8.382   7.028  -1.943  1.00 62.49           C  
ATOM    388  HD1 PHE A  29       9.372   7.311  -1.617  1.00 62.49           H  
ATOM    389  CD2 PHE A  29       6.118   6.303  -1.427  1.00 62.49           C  
ATOM    390  HD2 PHE A  29       5.362   6.032  -0.705  1.00 62.49           H  
ATOM    391  CE1 PHE A  29       8.065   7.049  -3.313  1.00 62.49           C  
ATOM    392  HE1 PHE A  29       8.815   7.345  -4.032  1.00 62.49           H  
ATOM    393  CE2 PHE A  29       5.799   6.323  -2.798  1.00 62.49           C  
ATOM    394  HE2 PHE A  29       4.800   6.071  -3.123  1.00 62.49           H  
ATOM    395  CZ  PHE A  29       6.773   6.697  -3.741  1.00 62.49           C  
ATOM    396  HZ  PHE A  29       6.525   6.725  -4.792  1.00 62.49           H  
ATOM    397  N   ILE A  30       9.977   4.557   2.527  1.00 58.84           N  
ATOM    398  H   ILE A  30      10.157   3.893   1.788  1.00 58.84           H  
ATOM    399  CA  ILE A  30      11.124   4.947   3.339  1.00 58.84           C  
ATOM    400  HA  ILE A  30      10.810   5.475   4.239  1.00 58.84           H  
ATOM    401  C   ILE A  30      11.871   5.929   2.440  1.00 58.84           C  
ATOM    402  CB  ILE A  30      11.956   3.711   3.751  1.00 58.84           C  
ATOM    403  HB  ILE A  30      12.172   3.131   2.854  1.00 58.84           H  
ATOM    404  O   ILE A  30      12.497   5.502   1.470  1.00 58.84           O  
ATOM    405  CG1 ILE A  30      11.182   2.830   4.764  1.00 58.84           C  
ATOM    406 HG12 ILE A  30      11.675   2.849   5.736  1.00 58.84           H  
ATOM    407 HG13 ILE A  30      10.180   3.228   4.919  1.00 58.84           H  
ATOM    408  CG2 ILE A  30      13.299   4.124   4.372  1.00 58.84           C  
ATOM    409 HG21 ILE A  30      13.906   4.656   3.640  1.00 58.84           H  
ATOM    410 HG22 ILE A  30      13.853   3.246   4.702  1.00 58.84           H  
ATOM    411 HG23 ILE A  30      13.136   4.796   5.215  1.00 58.84           H  
ATOM    412  CD1 ILE A  30      11.073   1.370   4.307  1.00 58.84           C  
ATOM    413 HD11 ILE A  30      10.559   1.320   3.347  1.00 58.84           H  
ATOM    414 HD12 ILE A  30      12.069   0.941   4.205  1.00 58.84           H  
ATOM    415 HD13 ILE A  30      10.512   0.798   5.046  1.00 58.84           H  
ATOM    416  N   ASP A  31      11.662   7.221   2.678  1.00 50.16           N  
ATOM    417  H   ASP A  31      11.098   7.462   3.481  1.00 50.16           H  
ATOM    418  CA  ASP A  31      12.661   8.232   2.323  1.00 50.16           C  
ATOM    419  HA  ASP A  31      13.006   8.077   1.301  1.00 50.16           H  
ATOM    420  C   ASP A  31      13.878   8.048   3.243  1.00 50.16           C  
ATOM    421  CB  ASP A  31      12.034   9.639   2.417  1.00 50.16           C  
ATOM    422  HB2 ASP A  31      11.741   9.828   3.449  1.00 50.16           H  
ATOM    423  HB3 ASP A  31      11.124   9.650   1.817  1.00 50.16           H  
ATOM    424  O   ASP A  31      13.657   7.844   4.464  1.00 50.16           O  
ATOM    425  CG  ASP A  31      12.952  10.777   1.921  1.00 50.16           C  
ATOM    426  OD1 ASP A  31      13.360  11.617   2.759  1.00 50.16           O  
ATOM    427  OD2 ASP A  31      13.125  10.890   0.682  1.00 50.16           O  
ATOM    428  OXT ASP A  31      14.995   7.968   2.689  1.00 50.16           O  
TER     429      ASP A  31                                                       
END   
