# Supplementary material for: δ‐Conotoxin Structure Prediction and Analysis through Large‐Scale Comparative and Deep Learning Modeling Approaches
Source: Adv Sci (Weinh). 2024 Jul 21;11(35):2404786. doi: 10.1002/advs.202404786 (PMC11425241; doi:10.1002/advs.202404786)
Supplement: Supplementary file 2 — Supporting Information [file ADVS-11-2404786-s001.gz › Data/Alphafold_results/SVIE/msas/pdb70_hits.hhr]

Query         SVIE 
Match_columns 31
No_of_seqs    3 out of 4
Neff          1.24773
Searched_HMMs 80799
Date          Wed Sep 29 20:38:50 2021
Command       /usr/bin/hhsearch -i /tmp/tmpbwtnnvfd/query.a3m -o /tmp/tmpbwtnnvfd/output.hhr -maxseq 1000000 -d /mnt/pdb70_database_path/pdb70 

 No Hit                             Prob E-value P-value  Score    SS Cols Query HMM  Template HMM
  1 1G1Z_A CONOTOXIN EVIA; three d  97.5 4.4E-07 5.4E-12   44.0   0.0   29    1-29      1-32  (33)
  2 1RMK_A Mu-O-conotoxin MrVIB; b  96.9 1.6E-05 1.9E-10   37.9   0.0   26    2-27      1-30  (31)
  3 1DKC_A ANTIFUNGAL PEPTIDE; THR  81.5    0.92 1.1E-05   23.6   0.0   23    2-24      2-26  (38)
  4 1Q3J_A ALO3; knottin, cystine-  76.5     1.7 2.2E-05   22.5   0.0   22    3-24      1-24  (36)
  5 4AOQ_F CATIONIC TRYPSIN (E.C.3  72.8     2.6 3.2E-05   22.4   0.0   25    1-25      2-28  (37)
  6 2ML7_A Specific abundant prote  71.4     2.9 3.6E-05   21.6   0.0   22    3-24      1-23  (31)
  7 5XBD_A pB1; Disulfide bond, Pe  69.9     3.3 4.1E-05   21.5   0.0   23    2-24      1-24  (36)
  8 6PX7_A Venom polypeptide; disu  61.1     6.5 8.1E-05   19.9   0.0   24    1-25      5-28  (34)
  9 2LZY_A ABU8-3; KNOTTIN, SPONGE  58.5     7.8 9.6E-05   20.0   0.0   22    2-23      2-24  (35)
 10 6P0F_A LlaJI.R1; YTH domain, r  57.1     8.5 0.00011   26.0   0.0   12   14-25     42-53  (185)
 11 4AOR_F CATIONIC TRYPSIN (E.C.3  48.5      14 0.00018   19.6   0.0   25    1-25      2-28  (37)
 12 1XU1_T Tumor necrosis factor l  40.0      24  0.0003   18.9   0.0   16    2-17     18-33  (42)
 13 2N8H_A conotoxin-muOxi-GVIIJ;   39.1      25 0.00031   18.6   0.0   21    3-23      3-23  (35)
 14 6ENA_A Nemertide alpha-1; Neme  38.9      26 0.00032   18.2   0.0   21    2-23      1-21  (31)
 15 2BBG_A POLLEN ALLERGEN 5; PROT  38.8      26 0.00032   19.0   0.0   14    7-20      8-21  (40)
 16 4PID_A Adenovirus protease (ad  35.5      32 0.00039   22.2   0.0   11   19-29    119-129 (204)
 17 1XUT_A Tumor necrosis factor r  35.1      32  0.0004   18.8   0.0   16    2-17     22-37  (46)
 18 4EKF_A Adenain (E.C.3.4.22.39)  35.1      32  0.0004   22.1   0.0   11   19-29    119-129 (204)
 19 4MI5_A Histone-lysine N-methyl  31.0      42 0.00052   19.6   0.0    6    6-11      9-14  (229)
 20 2LBN_A Neurophysin 1; Dimeriza  30.2      44 0.00054   20.1   0.0   10    3-12     54-63  (92)
 21 2MFS_A Ep-AMP1; cystine-knot,   26.2      58 0.00071   17.2   0.0   18    3-20      1-19  (35)
 22 5Z5K_B Netrin receptor DCC, Dr  24.5      65  0.0008   18.5   0.0    6   14-19     12-17  (66)
 23 2BDS_A BDS-I (NMR, 42 SIMULATE  23.1      72 0.00089   17.4   0.0   11    9-19     31-41  (43)
 24 6CNU_B JzTx-V(D), JzTx-V; inhi  21.0      84   0.001   15.4   0.0   18    2-20      2-19  (31)
 25 6SOF_C Insulin receptor (E.C.2  20.2      90  0.0011   21.6   0.0    9   15-23    205-213 (719)

No 1
>1G1Z_A CONOTOXIN EVIA; three disulfide linkages, cis/trans isomerism; HET: NH2, HYP; NMR {N/A} SCOP: g.3.6.1
Probab=97.53  E-value=4.4e-07  Score=44.03  Aligned_cols=29  Identities=38%  Similarity=0.891  Sum_probs=26.9  Template_Neff=5.100

Q SVIE              1 DGCSSGGTFCGIH---PGLCCSEFCFLWCITF   29 (31)
Q Consensus         1 d~c~n~g~fcgih---pglccse~c~lwcitf   29 (31)
                      |+|++.||+|+++   +++||||||+|++.++
T Consensus         1 ~~C~~~Ge~C~~~~~~~~~CCsG~C~~vc~~~   32 (33)
T 1G1Z_A            1 DDCIKPYGFCSLPILKNGLCCSGACVGVCADL   32 (33)
T ss_dssp             CCCBCTTSBCCSSCSSCSCBTTBEESSBEECC
T ss_pred             CCCcCCCCcCCCcccCCCCcccCceEEEEeeC
Confidence            6899999999999   8999999999998775


No 2
>1RMK_A Mu-O-conotoxin MrVIB; beta sheet, cystine knot, TOXIN; NMR {Conus marmoreus} SCOP: g.3.6.1
Probab=96.86  E-value=1.6e-05  Score=37.90  Aligned_cols=26  Identities=23%  Similarity=0.593  Sum_probs=24.4  Template_Neff=5.400

Q SVIE              2 GCSSGGTFCGIH---PGLCCSE-FCFLWCI   27 (31)
Q Consensus         2 ~c~n~g~fcgih---pglccse-~c~lwci   27 (31)
                      +|++.||+|+++   +++|||| ||++++|
T Consensus         1 ~C~~~ge~C~~~~~~~~~CCsg~~C~~~~C   30 (31)
T 1RMK_A            1 ACSKKWEYCIVPILGFVYCCPGLICGPFVC   30 (31)
T ss_dssp             CEECTTSCCCCCTTCCCEESTTCCBCSSSB
T ss_pred             CCcCCCccCCccccCcCccccCCeeEEEEe
Confidence            589999999999   8999999 9999976


No 3
>1DKC_A ANTIFUNGAL PEPTIDE; THREE-STRANDS BETA SHEET, ANTIFUNGAL PROTEIN; NMR {Phytolacca americana} SCOP: g.3.4.2
Probab=81.53  E-value=0.92  Score=23.64  Aligned_cols=23  Identities=43%  Similarity=1.207  Sum_probs=20.4  Template_Neff=3.400

Q SVIE              2 GCSSGGTFCGIH--PGLCCSEFCFL   24 (31)
Q Consensus         2 ~c~n~g~fcgih--pglccse~c~l   24 (31)
                      .|++.|..|...  .++||||+|+-
T Consensus         2 ~cI~nG~~Ck~dGs~g~CcSGfC~q   26 (38)
T 1DKC_A            2 GCIKNGGRCNASAGPPYCCSSYCFQ   26 (38)
T ss_dssp             CCCSSSEEECTTSCCCCCSSSEEEE
T ss_pred             CcccCCCCcCCCCCCCcccceeeEE
Confidence            689999999877  89999999974


No 4
>1Q3J_A ALO3; knottin, cystine-knot, ANTIFUNGAL PROTEIN; NMR {N/A} SCOP: g.3.4.2
Probab=76.51  E-value=1.7  Score=22.46  Aligned_cols=22  Identities=36%  Similarity=0.960  Sum_probs=18.5  Template_Neff=3.300

Q SVIE              3 CSSGGTFCGIH--PGLCCSEFCFL   24 (31)
Q Consensus         3 c~n~g~fcgih--pglccse~c~l   24 (31)
                      |++.|..|...  .++||||+|+-
T Consensus         1 CI~~G~~Ck~dgs~g~C~SG~C~q   24 (36)
T 1Q3J_A            1 CIKNGNGCQPNGSQGNCCSGYCHK   24 (36)
T ss_dssp             CCSSSSEEESSCSSCCCTTSCEEC
T ss_pred             CCCCCCccCCCCCCCccCcceeee
Confidence            67888888876  89999999964


No 5
>4AOQ_F CATIONIC TRYPSIN (E.C.3.4.21.4), TRYPSIN INHIBITOR; HYDROLASE-INHIBITOR COMPLEX, MINIPROTEIN SCAFFOLD, KNOTTINS; HET: 1PE; 2.0A {BOS TAURUS}
Probab=72.81  E-value=2.6  Score=22.44  Aligned_cols=25  Identities=40%  Similarity=0.915  Sum_probs=19.8  Template_Neff=2.000

Q SVIE              1 DGCSSGGTFCGIH--PGLCCSEFCFLW   25 (31)
Q Consensus         1 d~c~n~g~fcgih--pglccse~c~lw   25 (31)
                      +.|.+.|..|...  ...||||.|+..
T Consensus         2 d~C~psG~iCs~~gp~e~CCSgsCVPh   28 (37)
T 4AOQ_F            2 DKCSPSGAICSGAGPPEQCCSGACVPH   28 (37)
T ss_dssp             -CCBCTTSEECTTSCGGGBTTSCEEEC
T ss_pred             CccCCCCcccCCCCCchhccCCccccc
Confidence            4688999999764  779999999743


No 6
>2ML7_A Specific abundant protein 3; ginsentide, UNKNOWN FUNCTION; NMR {Panax ginseng}
Probab=71.44  E-value=2.9  Score=21.57  Aligned_cols=22  Identities=45%  Similarity=1.315  Sum_probs=17.7  Template_Neff=1.900

Q SVIE              3 CSSGGTFCGIHPGLCCSE-FCFL   24 (31)
Q Consensus         3 c~n~g~fcgihpglccse-~c~l   24 (31)
                      |++.|.+|.+.+..||.. .|++
T Consensus         1 c~~~GgfC~f~p~~CCg~cGCL~   23 (31)
T 2ML7_A            1 CKSGGAWCGFDPHGCCGNCGCLV   23 (31)
T ss_dssp             CBCSSCBCSSCTTCBSSSCEESS
T ss_pred             CCCccceeeecCcCCccccceeE
Confidence            678999999999999965 4553


No 7
>5XBD_A pB1; Disulfide bond, Pereskia bleo, Cystein-rich; HET: PCA; NMR {Pereskia bleo}
Probab=69.85  E-value=3.3  Score=21.48  Aligned_cols=23  Identities=35%  Similarity=0.865  Sum_probs=18.8  Template_Neff=3.200

Q SVIE              2 GCSSGGTFCGIH-PGLCCSEFCFL   24 (31)
Q Consensus         2 ~c~n~g~fcgih-pglccse~c~l   24 (31)
                      +|++.|..|.-- .++||||+|+-
T Consensus         1 ~Ci~nG~~CkdgS~G~CcSGfC~q   24 (36)
T 5XBD_A            1 XCKPNGAKCTEISIPPCCSNFCLR   24 (36)
T ss_dssp             CCCCSSCCBBTTBCCCCSSSBCCC
T ss_pred             CCCCCCCcccCCCCCCccCceeeE
Confidence            588999999833 78899999975


No 8
>6PX7_A Venom polypeptide; disulfide-rich, assassin-fly, knottin, ultra-stable peptide; NMR {Dolopus genitalis}
Probab=61.08  E-value=6.5  Score=19.93  Aligned_cols=24  Identities=29%  Similarity=0.863  Sum_probs=20.4  Template_Neff=3.800

Q SVIE              1 DGCSSGGTFCGIHPGLCCSEFCFLW   25 (31)
Q Consensus         1 d~c~n~g~fcgihpglccse~c~lw   25 (31)
                      +.|.+.|++|... ..|||..|..+
T Consensus         5 ~~C~~vGe~C~~~-~dCCSkrC~~y   28 (34)
T 6PX7_A            5 RQCKKIGEHCYVA-DECCSKRCLFY   28 (34)
T ss_dssp             CCSCCTTCBCSST-TTSTTSCCCTT
T ss_pred             hhccccCCccccc-ccccccccccc
Confidence            4688999999887 78999999875


No 9
>2LZY_A ABU8-3; KNOTTIN, SPONGE, TOXIN; HET: PCA; NMR {Asteropus}
Probab=58.47  E-value=7.8  Score=19.95  Aligned_cols=22  Identities=27%  Similarity=0.880  Sum_probs=18.4  Template_Neff=3.400

Q SVIE              2 GCSSGGTFCGIHPGLCCSE-FCF   23 (31)
Q Consensus         2 ~c~n~g~fcgihpglccse-~c~   23 (31)
                      .|...||.|+.....||.| .|.
T Consensus         2 ~C~~~Ge~C~~~f~~CCpG~~C~   24 (35)
T 2LZY_A            2 DCPGEGEQCDVEFNPCCPPLTCI   24 (35)
T ss_dssp             CCCCTTSEEESSSCCCCSSCEEE
T ss_pred             CCCCCCCCCCCCCccCCCCCeec
Confidence            5889999999987899998 454


No 10
>6P0F_A LlaJI.R1; YTH domain, restriction endonuclease, DNA; HET: MES, MSE; 1.683A {Thermococcus gammatolerans (strain DSM 15229 / JCM 11827 / EJ3)}
Probab=57.07  E-value=8.5  Score=25.96  Aligned_cols=12  Identities=42%  Similarity=1.542  Sum_probs=10.2  Template_Neff=1.000

Q SVIE             14 PGLCCSEFCFLW   25 (31)
Q Consensus        14 pglccse~c~lw   25 (31)
                      ..+|||..|-|+
T Consensus        42 ldnccsdvcyfw   53 (185)
T 6P0F_A           42 LDNCCSDVCYFW   53 (185)
T ss_dssp             HHHHCSSEEEEE
T ss_pred             HHhcchhchhhc
Confidence            578999999886


No 11
>4AOR_F CATIONIC TRYPSIN (E.C.3.4.21.4), TRYPSIN INHIBITOR; HYDROLASE-INHIBITOR COMPLEX, MINIPROTEIN SCAFFOLD, KNOTTINS; HET: GOL, MES, IMD; 1.702A {BOS TAURUS}
Probab=48.51  E-value=14  Score=19.64  Aligned_cols=25  Identities=40%  Similarity=0.925  Sum_probs=19.4  Template_Neff=2.000

Q SVIE              1 DGCSSGGTFCGIH--PGLCCSEFCFLW   25 (31)
Q Consensus         1 d~c~n~g~fcgih--pglccse~c~lw   25 (31)
                      +.|.+.|..|..+  ...||||.|+..
T Consensus         2 d~C~psG~iCs~~gp~e~CCSgsCVPh   28 (37)
T 4AOR_F            2 DKCSPSGAICSGFGPPEQCCSGACVPH   28 (37)
T ss_dssp             --CBCTTCEECTTSCGGGBTTSCEEEC
T ss_pred             CccCCCCcccCCCCCchhccCCccccc
Confidence            4688999999765  779999999743


No 12
>1XU1_T Tumor necrosis factor ligand superfamily; TNFSF, cytokine, CRD, receptor, jelly-roll; 1.9A {Mus musculus} SCOP: g.24.1.2
Probab=40.01  E-value=24  Score=18.91  Aligned_cols=16  Identities=44%  Similarity=1.074  Sum_probs=9.5  Template_Neff=3.100

Q SVIE              2 GCSSGGTFCGIHPGLC   17 (31)
Q Consensus         2 ~c~n~g~fcgihpglc   17 (31)
                      +|+.=.+.|+.++..|
T Consensus        18 ~Ci~C~~vCGqHPkqC   33 (42)
T 1XU1_T           18 DCISCASICGQHPKQC   33 (42)
T ss_dssp             EEEEGGGGTTSCCGGG
T ss_pred             hhccchHhcCCCcccc
Confidence            4666666777664443


No 13
>2N8H_A conotoxin-muOxi-GVIIJ; inhibitor cysteine knot, Toxin; HET: HYP; NMR {N/A}
Probab=39.08  E-value=25  Score=18.63  Aligned_cols=21  Identities=43%  Similarity=0.999  Sum_probs=17.2  Template_Neff=1.300

Q SVIE              3 CSSGGTFCGIHPGLCCSEFCF   23 (31)
Q Consensus         3 c~n~g~fcgihpglccse~c~   23 (31)
                      |-..+..|+-..-.||||.|.
T Consensus         3 cg~p~atcgkl~l~ccsg~c~   23 (35)
T 2N8H_A            3 CGDPGATCGKLRLYCCSGFCD   23 (35)
T ss_dssp             CBCTTSBCSSSSCCBSSSCEE
T ss_pred             CCCCCCccceEEEEechhhch
Confidence            556777888888999999885


No 14
>6ENA_A Nemertide alpha-1; Nemertea, Lineus Longissimus, toxin, inhibitor; HET: HYP; NMR {N/A}
Probab=38.93  E-value=26  Score=18.19  Aligned_cols=21  Identities=38%  Similarity=1.075  Sum_probs=14.1  Template_Neff=1.000

Q SVIE              2 GCSSGGTFCGIHPGLCCSEFCF   23 (31)
Q Consensus         2 ~c~n~g~fcgihpglccse~c~   23 (31)
                      .|++.|.+|... ..||.-.|.
T Consensus         1 gciatgsfctls-kgcctkncg   21 (31)
T 6ENA_A            1 GCIATGSFCTLS-KGCCTKNCG   21 (31)
T ss_dssp             CCBCTTSBCSSG-GGBTTSCBC
T ss_pred             CceeccCeeeec-CCccccccc
Confidence            478889999776 456654443


No 15
>2BBG_A POLLEN ALLERGEN 5; PROTEIN ALLERGEN, SMALL HIGHLY DISULFIDE; NMR {Ambrosia trifida} SCOP: g.6.1.1
Probab=38.78  E-value=26  Score=19.03  Aligned_cols=14  Identities=50%  Similarity=0.999  Sum_probs=9.9  Template_Neff=1.400

Q SVIE              7 GTFCGIHPGLCCSE   20 (31)
Q Consensus         7 g~fcgihpglccse   20 (31)
                      |..|+-....|||.
T Consensus         8 G~~CGe~~~YCcS~   21 (40)
T 2BBG_A            8 GTNCGKVGKYCCSP   21 (40)
T ss_dssp             SSTTSCTTSEEECS
T ss_pred             CccCccccceEcCC
Confidence            56677777788874


No 16
>4PID_A Adenovirus protease (adenain) (E.C.3.4.22.39), GLY-VAL-GLN-SER-LEU-LYS-ARG-ARG-ARG-CYS-PHE; Adenain, cysteine protease, adenovirus, pVIc; HET: 2UQ; 1.59A {Human adenovirus 2}
Probab=35.46  E-value=32  Score=22.15  Aligned_cols=11  Identities=45%  Similarity=0.926  Sum_probs=5.9  Template_Neff=5.700

Q SVIE             19 SEFCFLWCITF   29 (31)
Q Consensus        19 se~c~lwcitf   29 (31)
                      |..|..+|+.|
T Consensus       119 s~~CG~yCl~f  129 (204)
T 4PID_A          119 SAACGLFCCMF  129 (204)
T ss_dssp             CCCHHHHHHHH
T ss_pred             CChHHHHHHHH
Confidence            55555555544


No 17
>1XUT_A Tumor necrosis factor receptor superfamily; TNF Receptor,cytokine, cysteine-rich domain,receptor, CYTOKINE; NMR {Homo sapiens} SCOP: g.24.1.2
Probab=35.13  E-value=32  Score=18.81  Aligned_cols=16  Identities=44%  Similarity=1.074  Sum_probs=9.3  Template_Neff=2.900

Q SVIE              2 GCSSGGTFCGIHPGLC   17 (31)
Q Consensus         2 ~c~n~g~fcgihpglc   17 (31)
                      +|+.=.+.|+.++..|
T Consensus        22 ~Ci~C~~vCGqHPkqC   37 (46)
T 1XUT_A           22 DCISCASICGQHPKQC   37 (46)
T ss_dssp             EEEESSTTTTSCCSGG
T ss_pred             hhcccHhhcCCCcccc
Confidence            4666666676664443


No 18
>4EKF_A Adenain (E.C.3.4.22.39); alpha and beta protein (a+b); 0.98A {Human adenovirus 2}
Probab=35.09  E-value=32  Score=22.11  Aligned_cols=11  Identities=36%  Similarity=0.594  Sum_probs=5.9  Template_Neff=5.700

Q SVIE             19 SEFCFLWCITF   29 (31)
Q Consensus        19 se~c~lwcitf   29 (31)
                      |..|..+|+.|
T Consensus       119 s~~CG~yCl~f  129 (204)
T 4EKF_A          119 SAAAGLFCCMF  129 (204)
T ss_dssp             CCCHHHHHHHH
T ss_pred             CchHHHHHHHH
Confidence            55555555544


No 19
>4MI5_A Histone-lysine N-methyltransferase EZH2 (E.C.2.1.1.43); TRANSFERASE; 2.0A {Homo sapiens}
Probab=31.01  E-value=42  Score=19.61  Aligned_cols=6  Identities=17%  Similarity=0.290  Sum_probs=2.3  Template_Neff=9.000

Q SVIE              6 GGTFCG   11 (31)
Q Consensus         6 ~g~fcg   11 (31)
                      .|++|.
T Consensus         9 ~~~~c~   14 (229)
T 4MI5_A            9 PRQPCD   14 (229)
T ss_dssp             TTCCSS
T ss_pred             CCCCCC
Confidence            333443


No 20
>2LBN_A Neurophysin 1; Dimerization, Hormone, Peptide binding protein; NMR {Bos taurus}
Probab=30.25  E-value=44  Score=20.07  Aligned_cols=10  Identities=50%  Similarity=1.069  Sum_probs=5.7  Template_Neff=3.900

Q SVIE              3 CSSGGTFCGI   12 (31)
Q Consensus         3 c~n~g~fcgi   12 (31)
                      |...|.+|+.
T Consensus        54 C~~~g~~Cg~   63 (92)
T 2LBN_A           54 CQSGQKPCGS   63 (92)
T ss_dssp             CCCCCSEETT
T ss_pred             CCCCCCCCCC
Confidence            4555666654


No 21
>2MFS_A Ep-AMP1; cystine-knot, ANTIMICROBIAL PROTEIN; NMR {N/A}
Probab=26.19  E-value=58  Score=17.21  Aligned_cols=18  Identities=33%  Similarity=0.658  Sum_probs=15.9  Template_Neff=2.200

Q SVIE              3 CSSGGTFCGIH-PGLCCSE   20 (31)
Q Consensus         3 c~n~g~fcgih-pglccse   20 (31)
                      |...|++|+.. .++|||+
T Consensus         1 Cv~~G~yCN~~fGP~CCs~   19 (35)
T 2MFS_A            1 CVLIGQRCDNDRGPRCCSG   19 (35)
T ss_dssp             CBCTTSBCCTTTSCCBCTT
T ss_pred             CCccCCccccccCCCccCC
Confidence            66789999987 8999998


No 22
>5Z5K_B Netrin receptor DCC, Draxin; axon guidance, APOPTOSIS-INBITITOR complex; HET: NAG; 2.493A {Rattus norvegicus}
Probab=24.51  E-value=65  Score=18.54  Aligned_cols=6  Identities=67%  Similarity=2.018  Sum_probs=2.9  Template_Neff=3.500

Q SVIE             14 PGLCCS   19 (31)
Q Consensus        14 pglccs   19 (31)
                      ++.||.
T Consensus        12 PG~CCh   17 (66)
T 5Z5K_B           12 PGTCCD   17 (66)
T ss_dssp             TTEEEE
T ss_pred             CCcccc
Confidence            445553


No 23
>2BDS_A BDS-I (NMR, 42 SIMULATED ANNEALING; ANTI-HYPERTENSIVE, ANTI-VIRAL PROTEIN; NMR {Anemonia sulcata} SCOP: g.9.1.1
Probab=23.11  E-value=72  Score=17.38  Aligned_cols=11  Identities=36%  Similarity=1.011  Sum_probs=5.7  Template_Neff=2.600

Q SVIE              9 FCGIHPGLCCS   19 (31)
Q Consensus         9 fcgihpglccs   19 (31)
                      .|......||.
T Consensus        31 ~C~~~~giCCy   41 (43)
T 2BDS_A           31 NCYKWPNICCY   41 (43)
T ss_dssp             EEEETTEEEEC
T ss_pred             ccccccceeee
Confidence            34444556664


No 24
>6CNU_B JzTx-V(D), JzTx-V; inhibitor cysteine knot, TOXIN; HET: DLY, F9D, GOL, MSE, DLE, DTR, SO4, DGL, DTH, DAL, DAR, DCY, DSN; 1.05A {N/A}
Probab=21.01  E-value=84  Score=15.43  Aligned_cols=18  Identities=22%  Similarity=0.536  Sum_probs=14.2  Template_Neff=4.300

Q SVIE              2 GCSSGGTFCGIHPGLCCSE   20 (31)
Q Consensus         2 ~c~n~g~fcgihpglccse   20 (31)
                      +|......|+. ...||+|
T Consensus         2 ~C~g~~~~C~~-~~~CC~g   19 (31)
T 6CNU_B            2 XCQKWMWTCDS-ARACCEG   19 (31)
T ss_dssp             CSBCTTSBCBT-TBCBCTT
T ss_pred             cCccccccCCC-CCcccCC
Confidence            56777777888 7889887


No 25
>6SOF_C Insulin receptor (E.C.2.7.10.1), Insulin; cell surface receptor, insulin, tyrosine; 4.3A {Homo sapiens}
Probab=20.20  E-value=90  Score=21.62  Aligned_cols=9  Identities=56%  Similarity=1.597  Sum_probs=5.2  Template_Neff=8.900

Q SVIE             15 GLCCSEFCF   23 (31)
Q Consensus        15 glccse~c~   23 (31)
                      ..||...|+
T Consensus       205 ~~cCh~~C~  213 (719)
T 6SOF_C          205 GLCCHSECL  213 (719)
T ss_dssp             SSBCCTTEE
T ss_pred             Ccccccccc
Confidence            456665554
