# Supplementary material for: δ‐Conotoxin Structure Prediction and Analysis through Large‐Scale Comparative and Deep Learning Modeling Approaches
Source: Adv Sci (Weinh). 2024 Jul 21;11(35):2404786. doi: 10.1002/advs.202404786 (PMC11425241; doi:10.1002/advs.202404786)
Supplement: Supplementary file 2 — Supporting Information [file ADVS-11-2404786-s001.gz › Data/Alphafold_results/ErVIA/ranked_2.pdb]

ATOM      1  N   CYS A   1      -9.710   8.539  -9.149  1.00 77.77           N  
ATOM      2  H   CYS A   1      -9.431   9.509  -9.127  1.00 77.77           H  
ATOM      3  H2  CYS A   1      -9.456   8.152 -10.046  1.00 77.77           H  
ATOM      4  H3  CYS A   1     -10.707   8.463  -9.008  1.00 77.77           H  
ATOM      5  CA  CYS A   1      -8.993   7.797  -8.103  1.00 77.77           C  
ATOM      6  HA  CYS A   1      -9.237   8.245  -7.139  1.00 77.77           H  
ATOM      7  C   CYS A   1      -7.492   7.961  -8.329  1.00 77.77           C  
ATOM      8  CB  CYS A   1      -9.456   6.337  -8.083  1.00 77.77           C  
ATOM      9  HB2 CYS A   1     -10.521   6.317  -7.850  1.00 77.77           H  
ATOM     10  HB3 CYS A   1      -8.952   5.831  -7.260  1.00 77.77           H  
ATOM     11  O   CYS A   1      -7.077   8.119  -9.472  1.00 77.77           O  
ATOM     12  SG  CYS A   1      -9.205   5.418  -9.629  1.00 77.77           S  
ATOM     13  N   ALA A   2      -6.692   8.012  -7.271  1.00 83.27           N  
ATOM     14  H   ALA A   2      -7.100   7.904  -6.353  1.00 83.27           H  
ATOM     15  CA  ALA A   2      -5.255   8.221  -7.326  1.00 83.27           C  
ATOM     16  HA  ALA A   2      -5.032   8.910  -8.141  1.00 83.27           H  
ATOM     17  C   ALA A   2      -4.515   6.904  -7.617  1.00 83.27           C  
ATOM     18  CB  ALA A   2      -4.848   8.909  -6.024  1.00 83.27           C  
ATOM     19  HB1 ALA A   2      -5.303   9.899  -5.984  1.00 83.27           H  
ATOM     20  HB2 ALA A   2      -3.765   9.030  -5.984  1.00 83.27           H  
ATOM     21  HB3 ALA A   2      -5.193   8.331  -5.167  1.00 83.27           H  
ATOM     22  O   ALA A   2      -4.899   5.837  -7.125  1.00 83.27           O  
ATOM     23  N   GLY A   3      -3.488   6.985  -8.467  1.00 85.49           N  
ATOM     24  H   GLY A   3      -3.195   7.899  -8.780  1.00 85.49           H  
ATOM     25  CA  GLY A   3      -2.694   5.831  -8.888  1.00 85.49           C  
ATOM     26  HA2 GLY A   3      -2.070   6.104  -9.739  1.00 85.49           H  
ATOM     27  HA3 GLY A   3      -3.363   5.026  -9.195  1.00 85.49           H  
ATOM     28  C   GLY A   3      -1.789   5.322  -7.770  1.00 85.49           C  
ATOM     29  O   GLY A   3      -1.484   6.059  -6.835  1.00 85.49           O  
ATOM     30  N   ILE A   4      -1.330   4.076  -7.872  1.00 85.40           N  
ATOM     31  H   ILE A   4      -1.585   3.526  -8.679  1.00 85.40           H  
ATOM     32  CA  ILE A   4      -0.396   3.482  -6.904  1.00 85.40           C  
ATOM     33  HA  ILE A   4      -0.894   3.434  -5.935  1.00 85.40           H  
ATOM     34  C   ILE A   4       0.847   4.379  -6.767  1.00 85.40           C  
ATOM     35  CB  ILE A   4      -0.025   2.042  -7.321  1.00 85.40           C  
ATOM     36  HB  ILE A   4       0.448   2.082  -8.301  1.00 85.40           H  
ATOM     37  O   ILE A   4       1.380   4.865  -7.762  1.00 85.40           O  
ATOM     38  CG1 ILE A   4      -1.291   1.157  -7.415  1.00 85.40           C  
ATOM     39 HG12 ILE A   4      -1.647   0.930  -6.409  1.00 85.40           H  
ATOM     40 HG13 ILE A   4      -2.094   1.684  -7.931  1.00 85.40           H  
ATOM     41  CG2 ILE A   4       0.973   1.428  -6.319  1.00 85.40           C  
ATOM     42 HG21 ILE A   4       0.544   1.428  -5.317  1.00 85.40           H  
ATOM     43 HG22 ILE A   4       1.217   0.403  -6.598  1.00 85.40           H  
ATOM     44 HG23 ILE A   4       1.906   1.990  -6.312  1.00 85.40           H  
ATOM     45  CD1 ILE A   4      -1.067  -0.146  -8.189  1.00 85.40           C  
ATOM     46 HD11 ILE A   4      -1.991  -0.725  -8.196  1.00 85.40           H  
ATOM     47 HD12 ILE A   4      -0.786   0.081  -9.218  1.00 85.40           H  
ATOM     48 HD13 ILE A   4      -0.281  -0.746  -7.731  1.00 85.40           H  
ATOM     49  N   GLY A   5       1.273   4.639  -5.530  1.00 83.28           N  
ATOM     50  H   GLY A   5       0.809   4.169  -4.767  1.00 83.28           H  
ATOM     51  CA  GLY A   5       2.365   5.562  -5.203  1.00 83.28           C  
ATOM     52  HA2 GLY A   5       2.782   5.280  -4.236  1.00 83.28           H  
ATOM     53  HA3 GLY A   5       3.150   5.467  -5.953  1.00 83.28           H  
ATOM     54  C   GLY A   5       1.964   7.040  -5.129  1.00 83.28           C  
ATOM     55  O   GLY A   5       2.769   7.862  -4.700  1.00 83.28           O  
ATOM     56  N   SER A   6       0.726   7.397  -5.486  1.00 85.96           N  
ATOM     57  H   SER A   6       0.094   6.691  -5.835  1.00 85.96           H  
ATOM     58  CA  SER A   6       0.231   8.768  -5.315  1.00 85.96           C  
ATOM     59  HA  SER A   6       0.959   9.461  -5.737  1.00 85.96           H  
ATOM     60  C   SER A   6       0.042   9.090  -3.838  1.00 85.96           C  
ATOM     61  CB  SER A   6      -1.101   8.985  -6.024  1.00 85.96           C  
ATOM     62  HB2 SER A   6      -1.832   8.299  -5.596  1.00 85.96           H  
ATOM     63  HB3 SER A   6      -1.434  10.011  -5.869  1.00 85.96           H  
ATOM     64  O   SER A   6      -0.466   8.261  -3.084  1.00 85.96           O  
ATOM     65  OG  SER A   6      -0.978   8.740  -7.408  1.00 85.96           O  
ATOM     66  HG  SER A   6      -0.816   7.797  -7.487  1.00 85.96           H  
ATOM     67  N   PHE A   7       0.412  10.301  -3.427  1.00 83.70           N  
ATOM     68  H   PHE A   7       0.818  10.945  -4.091  1.00 83.70           H  
ATOM     69  CA  PHE A   7       0.219  10.754  -2.054  1.00 83.70           C  
ATOM     70  HA  PHE A   7       0.632  10.004  -1.380  1.00 83.70           H  
ATOM     71  C   PHE A   7      -1.273  10.900  -1.753  1.00 83.70           C  
ATOM     72  CB  PHE A   7       0.985  12.059  -1.828  1.00 83.70           C  
ATOM     73  HB2 PHE A   7       0.513  12.863  -2.393  1.00 83.70           H  
ATOM     74  HB3 PHE A   7       1.998  11.942  -2.214  1.00 83.70           H  
ATOM     75  O   PHE A   7      -1.970  11.695  -2.381  1.00 83.70           O  
ATOM     76  CG  PHE A   7       1.088  12.455  -0.369  1.00 83.70           C  
ATOM     77  CD1 PHE A   7       0.225  13.426   0.172  1.00 83.70           C  
ATOM     78  HD1 PHE A   7      -0.536  13.880  -0.446  1.00 83.70           H  
ATOM     79  CD2 PHE A   7       2.071  11.862   0.445  1.00 83.70           C  
ATOM     80  HD2 PHE A   7       2.734  11.113   0.037  1.00 83.70           H  
ATOM     81  CE1 PHE A   7       0.363  13.819   1.515  1.00 83.70           C  
ATOM     82  HE1 PHE A   7      -0.291  14.576   1.925  1.00 83.70           H  
ATOM     83  CE2 PHE A   7       2.207  12.255   1.787  1.00 83.70           C  
ATOM     84  HE2 PHE A   7       2.975  11.814   2.404  1.00 83.70           H  
ATOM     85  CZ  PHE A   7       1.356  13.236   2.322  1.00 83.70           C  
ATOM     86  HZ  PHE A   7       1.465  13.544   3.352  1.00 83.70           H  
ATOM     87  N   CYS A   8      -1.756  10.116  -0.797  1.00 85.50           N  
ATOM     88  H   CYS A   8      -1.119   9.487  -0.329  1.00 85.50           H  
ATOM     89  CA  CYS A   8      -3.132  10.172  -0.322  1.00 85.50           C  
ATOM     90  HA  CYS A   8      -3.693  10.845  -0.971  1.00 85.50           H  
ATOM     91  C   CYS A   8      -3.235  10.776   1.089  1.00 85.50           C  
ATOM     92  CB  CYS A   8      -3.747   8.781  -0.472  1.00 85.50           C  
ATOM     93  HB2 CYS A   8      -3.628   8.462  -1.507  1.00 85.50           H  
ATOM     94  HB3 CYS A   8      -4.815   8.837  -0.261  1.00 85.50           H  
ATOM     95  O   CYS A   8      -4.325  11.160   1.498  1.00 85.50           O  
ATOM     96  SG  CYS A   8      -2.997   7.548   0.605  1.00 85.50           S  
ATOM     97  N   GLY A   9      -2.100  10.942   1.791  1.00 72.40           N  
ATOM     98  H   GLY A   9      -1.259  10.550   1.391  1.00 72.40           H  
ATOM     99  CA  GLY A   9      -1.912  11.787   2.978  1.00 72.40           C  
ATOM    100  HA2 GLY A   9      -2.300  12.783   2.765  1.00 72.40           H  
ATOM    101  HA3 GLY A   9      -0.844  11.872   3.179  1.00 72.40           H  
ATOM    102  C   GLY A   9      -2.583  11.285   4.255  1.00 72.40           C  
ATOM    103  O   GLY A   9      -1.911  11.054   5.255  1.00 72.40           O  
ATOM    104  N   LEU A  10      -3.897  11.095   4.224  1.00 68.94           N  
ATOM    105  H   LEU A  10      -4.368  11.253   3.345  1.00 68.94           H  
ATOM    106  CA  LEU A  10      -4.703  10.536   5.299  1.00 68.94           C  
ATOM    107  HA  LEU A  10      -4.061   9.934   5.942  1.00 68.94           H  
ATOM    108  C   LEU A  10      -5.785   9.633   4.690  1.00 68.94           C  
ATOM    109  CB  LEU A  10      -5.359  11.653   6.135  1.00 68.94           C  
ATOM    110  HB2 LEU A  10      -5.751  12.433   5.482  1.00 68.94           H  
ATOM    111  HB3 LEU A  10      -6.218  11.206   6.636  1.00 68.94           H  
ATOM    112  O   LEU A  10      -6.332   9.971   3.635  1.00 68.94           O  
ATOM    113  CG  LEU A  10      -4.452  12.270   7.219  1.00 68.94           C  
ATOM    114  HG  LEU A  10      -3.731  11.529   7.564  1.00 68.94           H  
ATOM    115  CD1 LEU A  10      -3.708  13.522   6.746  1.00 68.94           C  
ATOM    116 HD11 LEU A  10      -3.065  13.289   5.897  1.00 68.94           H  
ATOM    117 HD12 LEU A  10      -3.082  13.903   7.553  1.00 68.94           H  
ATOM    118 HD13 LEU A  10      -4.422  14.290   6.449  1.00 68.94           H  
ATOM    119  CD2 LEU A  10      -5.305  12.691   8.418  1.00 68.94           C  
ATOM    120 HD21 LEU A  10      -5.801  11.819   8.845  1.00 68.94           H  
ATOM    121 HD22 LEU A  10      -4.671  13.136   9.185  1.00 68.94           H  
ATOM    122 HD23 LEU A  10      -6.057  13.416   8.107  1.00 68.94           H  
ATOM    123  N   PRO A  11      -6.133   8.509   5.344  1.00 60.24           N  
ATOM    124  CA  PRO A  11      -7.253   7.687   4.902  1.00 60.24           C  
ATOM    125  HA  PRO A  11      -7.045   7.280   3.912  1.00 60.24           H  
ATOM    126  C   PRO A  11      -8.522   8.553   4.837  1.00 60.24           C  
ATOM    127  CB  PRO A  11      -7.343   6.536   5.913  1.00 60.24           C  
ATOM    128  HB2 PRO A  11      -6.762   5.691   5.544  1.00 60.24           H  
ATOM    129  HB3 PRO A  11      -8.372   6.232   6.100  1.00 60.24           H  
ATOM    130  O   PRO A  11      -8.965   9.084   5.852  1.00 60.24           O  
ATOM    131  CG  PRO A  11      -6.679   7.090   7.175  1.00 60.24           C  
ATOM    132  HG2 PRO A  11      -6.234   6.299   7.780  1.00 60.24           H  
ATOM    133  HG3 PRO A  11      -7.411   7.651   7.756  1.00 60.24           H  
ATOM    134  CD  PRO A  11      -5.623   8.046   6.628  1.00 60.24           C  
ATOM    135  HD2 PRO A  11      -5.478   8.869   7.328  1.00 60.24           H  
ATOM    136  HD3 PRO A  11      -4.686   7.512   6.472  1.00 60.24           H  
ATOM    137  N   GLY A  12      -9.069   8.727   3.629  1.00 63.93           N  
ATOM    138  H   GLY A  12      -8.607   8.308   2.835  1.00 63.93           H  
ATOM    139  CA  GLY A  12     -10.293   9.496   3.369  1.00 63.93           C  
ATOM    140  HA2 GLY A  12     -10.932   8.912   2.707  1.00 63.93           H  
ATOM    141  HA3 GLY A  12     -10.838   9.642   4.302  1.00 63.93           H  
ATOM    142  C   GLY A  12     -10.117  10.877   2.724  1.00 63.93           C  
ATOM    143  O   GLY A  12     -11.122  11.491   2.385  1.00 63.93           O  
ATOM    144  N   LEU A  13      -8.889  11.375   2.516  1.00 70.62           N  
ATOM    145  H   LEU A  13      -8.088  10.869   2.864  1.00 70.62           H  
ATOM    146  CA  LEU A  13      -8.680  12.657   1.815  1.00 70.62           C  
ATOM    147  HA  LEU A  13      -9.550  13.290   1.992  1.00 70.62           H  
ATOM    148  C   LEU A  13      -8.585  12.499   0.291  1.00 70.62           C  
ATOM    149  CB  LEU A  13      -7.431  13.363   2.381  1.00 70.62           C  
ATOM    150  HB2 LEU A  13      -6.625  13.297   1.651  1.00 70.62           H  
ATOM    151  HB3 LEU A  13      -7.086  12.862   3.286  1.00 70.62           H  
ATOM    152  O   LEU A  13      -8.962  13.397  -0.459  1.00 70.62           O  
ATOM    153  CG  LEU A  13      -7.705  14.841   2.708  1.00 70.62           C  
ATOM    154  HG  LEU A  13      -8.244  15.308   1.883  1.00 70.62           H  
ATOM    155  CD1 LEU A  13      -8.526  14.973   3.995  1.00 70.62           C  
ATOM    156 HD11 LEU A  13      -8.713  16.026   4.205  1.00 70.62           H  
ATOM    157 HD12 LEU A  13      -7.990  14.526   4.833  1.00 70.62           H  
ATOM    158 HD13 LEU A  13      -9.486  14.469   3.881  1.00 70.62           H  
ATOM    159  CD2 LEU A  13      -6.389  15.592   2.909  1.00 70.62           C  
ATOM    160 HD21 LEU A  13      -5.800  15.545   1.994  1.00 70.62           H  
ATOM    161 HD22 LEU A  13      -6.595  16.638   3.140  1.00 70.62           H  
ATOM    162 HD23 LEU A  13      -5.823  15.144   3.726  1.00 70.62           H  
ATOM    163  N   VAL A  14      -8.061  11.360  -0.162  1.00 69.76           N  
ATOM    164  H   VAL A  14      -7.774  10.671   0.518  1.00 69.76           H  
ATOM    165  CA  VAL A  14      -7.870  11.041  -1.578  1.00 69.76           C  
ATOM    166  HA  VAL A  14      -8.528  11.666  -2.181  1.00 69.76           H  
ATOM    167  C   VAL A  14      -8.238   9.581  -1.814  1.00 69.76           C  
ATOM    168  CB  VAL A  14      -6.415  11.310  -2.010  1.00 69.76           C  
ATOM    169  HB  VAL A  14      -5.760  10.704  -1.384  1.00 69.76           H  
ATOM    170  O   VAL A  14      -7.637   8.675  -1.233  1.00 69.76           O  
ATOM    171  CG1 VAL A  14      -6.165  10.923  -3.472  1.00 69.76           C  
ATOM    172 HG11 VAL A  14      -5.129  11.139  -3.733  1.00 69.76           H  
ATOM    173 HG12 VAL A  14      -6.829  11.488  -4.126  1.00 69.76           H  
ATOM    174 HG13 VAL A  14      -6.334   9.855  -3.610  1.00 69.76           H  
ATOM    175  CG2 VAL A  14      -6.015  12.782  -1.849  1.00 69.76           C  
ATOM    176 HG21 VAL A  14      -6.706  13.421  -2.400  1.00 69.76           H  
ATOM    177 HG22 VAL A  14      -5.001  12.938  -2.216  1.00 69.76           H  
ATOM    178 HG23 VAL A  14      -6.036  13.062  -0.796  1.00 69.76           H  
ATOM    179  N   ASP A  15      -9.198   9.355  -2.709  1.00 82.37           N  
ATOM    180  H   ASP A  15      -9.752  10.135  -3.035  1.00 82.37           H  
ATOM    181  CA  ASP A  15      -9.612   8.016  -3.120  1.00 82.37           C  
ATOM    182  HA  ASP A  15      -9.751   7.396  -2.234  1.00 82.37           H  
ATOM    183  C   ASP A  15      -8.559   7.362  -4.010  1.00 82.37           C  
ATOM    184  CB  ASP A  15     -10.951   8.079  -3.860  1.00 82.37           C  
ATOM    185  HB2 ASP A  15     -11.127   7.128  -4.362  1.00 82.37           H  
ATOM    186  HB3 ASP A  15     -10.921   8.860  -4.620  1.00 82.37           H  
ATOM    187  O   ASP A  15      -8.406   7.717  -5.181  1.00 82.37           O  
ATOM    188  CG  ASP A  15     -12.092   8.322  -2.884  1.00 82.37           C  
ATOM    189  OD1 ASP A  15     -12.335   7.402  -2.074  1.00 82.37           O  
ATOM    190  OD2 ASP A  15     -12.678   9.420  -2.973  1.00 82.37           O  
ATOM    191  N   CYS A  16      -7.847   6.374  -3.478  1.00 85.19           N  
ATOM    192  H   CYS A  16      -7.981   6.178  -2.496  1.00 85.19           H  
ATOM    193  CA  CYS A  16      -6.947   5.515  -4.245  1.00 85.19           C  
ATOM    194  HA  CYS A  16      -6.323   6.135  -4.889  1.00 85.19           H  
ATOM    195  C   CYS A  16      -7.734   4.541  -5.129  1.00 85.19           C  
ATOM    196  CB  CYS A  16      -6.041   4.773  -3.264  1.00 85.19           C  
ATOM    197  HB2 CYS A  16      -6.656   4.205  -2.566  1.00 85.19           H  
ATOM    198  HB3 CYS A  16      -5.410   4.068  -3.806  1.00 85.19           H  
ATOM    199  O   CYS A  16      -8.766   4.026  -4.708  1.00 85.19           O  
ATOM    200  SG  CYS A  16      -4.981   5.894  -2.327  1.00 85.19           S  
ATOM    201  N   CYS A  17      -7.249   4.234  -6.339  1.00 86.93           N  
ATOM    202  H   CYS A  17      -6.396   4.672  -6.654  1.00 86.93           H  
ATOM    203  CA  CYS A  17      -7.956   3.308  -7.246  1.00 86.93           C  
ATOM    204  HA  CYS A  17      -8.983   3.652  -7.375  1.00 86.93           H  
ATOM    205  C   CYS A  17      -8.068   1.878  -6.693  1.00 86.93           C  
ATOM    206  CB  CYS A  17      -7.274   3.290  -8.619  1.00 86.93           C  
ATOM    207  HB2 CYS A  17      -6.245   2.950  -8.498  1.00 86.93           H  
ATOM    208  HB3 CYS A  17      -7.789   2.554  -9.237  1.00 86.93           H  
ATOM    209  O   CYS A  17      -8.977   1.144  -7.059  1.00 86.93           O  
ATOM    210  SG  CYS A  17      -7.257   4.854  -9.534  1.00 86.93           S  
ATOM    211  N   SER A  18      -7.166   1.508  -5.790  1.00 85.31           N  
ATOM    212  H   SER A  18      -6.429   2.156  -5.551  1.00 85.31           H  
ATOM    213  CA  SER A  18      -7.152   0.257  -5.028  1.00 85.31           C  
ATOM    214  HA  SER A  18      -7.455  -0.578  -5.661  1.00 85.31           H  
ATOM    215  C   SER A  18      -8.049   0.272  -3.783  1.00 85.31           C  
ATOM    216  CB  SER A  18      -5.712   0.042  -4.574  1.00 85.31           C  
ATOM    217  HB2 SER A  18      -5.085  -0.173  -5.439  1.00 85.31           H  
ATOM    218  HB3 SER A  18      -5.650  -0.794  -3.877  1.00 85.31           H  
ATOM    219  O   SER A  18      -8.211  -0.753  -3.124  1.00 85.31           O  
ATOM    220  OG  SER A  18      -5.268   1.240  -3.950  1.00 85.31           O  
ATOM    221  HG  SER A  18      -4.324   1.103  -3.842  1.00 85.31           H  
ATOM    222  N   GLY A  19      -8.584   1.439  -3.400  1.00 84.72           N  
ATOM    223  H   GLY A  19      -8.503   2.229  -4.025  1.00 84.72           H  
ATOM    224  CA  GLY A  19      -9.303   1.649  -2.139  1.00 84.72           C  
ATOM    225  HA2 GLY A  19     -10.043   0.858  -2.015  1.00 84.72           H  
ATOM    226  HA3 GLY A  19      -9.827   2.603  -2.190  1.00 84.72           H  
ATOM    227  C   GLY A  19      -8.408   1.663  -0.893  1.00 84.72           C  
ATOM    228  O   GLY A  19      -8.914   1.734   0.225  1.00 84.72           O  
ATOM    229  N   ARG A  20      -7.080   1.593  -1.056  1.00 81.78           N  
ATOM    230  H   ARG A  20      -6.723   1.517  -1.998  1.00 81.78           H  
ATOM    231  CA  ARG A  20      -6.120   1.501   0.053  1.00 81.78           C  
ATOM    232  HA  ARG A  20      -6.659   1.464   0.999  1.00 81.78           H  
ATOM    233  C   ARG A  20      -5.204   2.716   0.088  1.00 81.78           C  
ATOM    234  CB  ARG A  20      -5.314   0.204  -0.078  1.00 81.78           C  
ATOM    235  HB2 ARG A  20      -4.840   0.178  -1.059  1.00 81.78           H  
ATOM    236  HB3 ARG A  20      -4.537   0.190   0.686  1.00 81.78           H  
ATOM    237  O   ARG A  20      -4.409   2.927  -0.825  1.00 81.78           O  
ATOM    238  CG  ARG A  20      -6.190  -1.042   0.090  1.00 81.78           C  
ATOM    239  HG2 ARG A  20      -7.011  -1.028  -0.627  1.00 81.78           H  
ATOM    240  HG3 ARG A  20      -6.595  -1.071   1.102  1.00 81.78           H  
ATOM    241  CD  ARG A  20      -5.338  -2.282  -0.167  1.00 81.78           C  
ATOM    242  HD2 ARG A  20      -4.496  -2.284   0.525  1.00 81.78           H  
ATOM    243  HD3 ARG A  20      -4.953  -2.234  -1.186  1.00 81.78           H  
ATOM    244  NE  ARG A  20      -6.125  -3.514   0.001  1.00 81.78           N  
ATOM    245  HE  ARG A  20      -7.124  -3.406   0.109  1.00 81.78           H  
ATOM    246  NH1 ARG A  20      -4.375  -4.940  -0.348  1.00 81.78           N  
ATOM    247 HH11 ARG A  20      -3.869  -4.165  -0.751  1.00 81.78           H  
ATOM    248 HH12 ARG A  20      -4.017  -5.872  -0.503  1.00 81.78           H  
ATOM    249  NH2 ARG A  20      -6.400  -5.766   0.132  1.00 81.78           N  
ATOM    250 HH21 ARG A  20      -6.016  -6.697   0.056  1.00 81.78           H  
ATOM    251 HH22 ARG A  20      -7.386  -5.630   0.304  1.00 81.78           H  
ATOM    252  CZ  ARG A  20      -5.631  -4.733  -0.068  1.00 81.78           C  
ATOM    253  N   CYS A  21      -5.289   3.475   1.177  1.00 83.36           N  
ATOM    254  H   CYS A  21      -5.964   3.223   1.884  1.00 83.36           H  
ATOM    255  CA  CYS A  21      -4.446   4.635   1.445  1.00 83.36           C  
ATOM    256  HA  CYS A  21      -3.700   4.746   0.659  1.00 83.36           H  
ATOM    257  C   CYS A  21      -3.716   4.469   2.784  1.00 83.36           C  
ATOM    258  CB  CYS A  21      -5.320   5.896   1.460  1.00 83.36           C  
ATOM    259  HB2 CYS A  21      -5.719   6.078   0.462  1.00 83.36           H  
ATOM    260  HB3 CYS A  21      -6.158   5.739   2.140  1.00 83.36           H  
ATOM    261  O   CYS A  21      -4.361   4.310   3.820  1.00 83.36           O  
ATOM    262  SG  CYS A  21      -4.420   7.362   2.014  1.00 83.36           S  
ATOM    263  N   PHE A  22      -2.382   4.540   2.772  1.00 80.62           N  
ATOM    264  H   PHE A  22      -1.917   4.633   1.880  1.00 80.62           H  
ATOM    265  CA  PHE A  22      -1.549   4.485   3.982  1.00 80.62           C  
ATOM    266  HA  PHE A  22      -2.160   4.754   4.844  1.00 80.62           H  
ATOM    267  C   PHE A  22      -0.415   5.520   3.905  1.00 80.62           C  
ATOM    268  CB  PHE A  22      -1.045   3.044   4.199  1.00 80.62           C  
ATOM    269  HB2 PHE A  22      -0.252   2.829   3.483  1.00 80.62           H  
ATOM    270  HB3 PHE A  22      -1.866   2.357   3.992  1.00 80.62           H  
ATOM    271  O   PHE A  22       0.746   5.163   4.028  1.00 80.62           O  
ATOM    272  CG  PHE A  22      -0.552   2.747   5.607  1.00 80.62           C  
ATOM    273  CD1 PHE A  22       0.818   2.815   5.932  1.00 80.62           C  
ATOM    274  HD1 PHE A  22       1.542   3.081   5.176  1.00 80.62           H  
ATOM    275  CD2 PHE A  22      -1.481   2.389   6.603  1.00 80.62           C  
ATOM    276  HD2 PHE A  22      -2.533   2.333   6.363  1.00 80.62           H  
ATOM    277  CE1 PHE A  22       1.251   2.549   7.243  1.00 80.62           C  
ATOM    278  HE1 PHE A  22       2.301   2.614   7.487  1.00 80.62           H  
ATOM    279  CE2 PHE A  22      -1.047   2.110   7.911  1.00 80.62           C  
ATOM    280  HE2 PHE A  22      -1.764   1.839   8.672  1.00 80.62           H  
ATOM    281  CZ  PHE A  22       0.318   2.195   8.233  1.00 80.62           C  
ATOM    282  HZ  PHE A  22       0.651   1.988   9.239  1.00 80.62           H  
ATOM    283  N   ILE A  23      -0.741   6.795   3.643  1.00 86.84           N  
ATOM    284  H   ILE A  23      -1.731   6.992   3.604  1.00 86.84           H  
ATOM    285  CA  ILE A  23       0.152   7.909   3.212  1.00 86.84           C  
ATOM    286  HA  ILE A  23      -0.326   8.834   3.536  1.00 86.84           H  
ATOM    287  C   ILE A  23       0.260   7.995   1.689  1.00 86.84           C  
ATOM    288  CB  ILE A  23       1.564   7.894   3.864  1.00 86.84           C  
ATOM    289  HB  ILE A  23       2.117   7.034   3.486  1.00 86.84           H  
ATOM    290  O   ILE A  23       0.085   9.070   1.113  1.00 86.84           O  
ATOM    291  CG1 ILE A  23       1.510   7.825   5.410  1.00 86.84           C  
ATOM    292 HG12 ILE A  23       1.333   8.820   5.817  1.00 86.84           H  
ATOM    293 HG13 ILE A  23       0.688   7.194   5.746  1.00 86.84           H  
ATOM    294  CG2 ILE A  23       2.376   9.131   3.442  1.00 86.84           C  
ATOM    295 HG21 ILE A  23       2.525   9.149   2.362  1.00 86.84           H  
ATOM    296 HG22 ILE A  23       3.360   9.117   3.910  1.00 86.84           H  
ATOM    297 HG23 ILE A  23       1.851  10.037   3.747  1.00 86.84           H  
ATOM    298  CD1 ILE A  23       2.794   7.245   6.018  1.00 86.84           C  
ATOM    299 HD11 ILE A  23       3.649   7.883   5.794  1.00 86.84           H  
ATOM    300 HD12 ILE A  23       2.972   6.245   5.624  1.00 86.84           H  
ATOM    301 HD13 ILE A  23       2.680   7.181   7.100  1.00 86.84           H  
ATOM    302  N   VAL A  24       0.471   6.857   1.032  1.00 88.41           N  
ATOM    303  H   VAL A  24       0.604   6.016   1.575  1.00 88.41           H  
ATOM    304  CA  VAL A  24       0.396   6.717  -0.427  1.00 88.41           C  
ATOM    305  HA  VAL A  24       0.042   7.659  -0.846  1.00 88.41           H  
ATOM    306  C   VAL A  24      -0.629   5.660  -0.813  1.00 88.41           C  
ATOM    307  CB  VAL A  24       1.768   6.426  -1.065  1.00 88.41           C  
ATOM    308  HB  VAL A  24       1.627   6.307  -2.139  1.00 88.41           H  
ATOM    309  O   VAL A  24      -0.994   4.802  -0.002  1.00 88.41           O  
ATOM    310  CG1 VAL A  24       2.736   7.596  -0.855  1.00 88.41           C  
ATOM    311 HG11 VAL A  24       3.667   7.399  -1.388  1.00 88.41           H  
ATOM    312 HG12 VAL A  24       2.952   7.729   0.205  1.00 88.41           H  
ATOM    313 HG13 VAL A  24       2.300   8.511  -1.256  1.00 88.41           H  
ATOM    314  CG2 VAL A  24       2.409   5.141  -0.527  1.00 88.41           C  
ATOM    315 HG21 VAL A  24       1.747   4.291  -0.691  1.00 88.41           H  
ATOM    316 HG22 VAL A  24       2.617   5.234   0.538  1.00 88.41           H  
ATOM    317 HG23 VAL A  24       3.345   4.953  -1.054  1.00 88.41           H  
ATOM    318  N   CYS A  25      -1.099   5.722  -2.053  1.00 88.73           N  
ATOM    319  H   CYS A  25      -0.842   6.509  -2.631  1.00 88.73           H  
ATOM    320  CA  CYS A  25      -1.959   4.697  -2.612  1.00 88.73           C  
ATOM    321  HA  CYS A  25      -2.773   4.511  -1.911  1.00 88.73           H  
ATOM    322  C   CYS A  25      -1.188   3.397  -2.778  1.00 88.73           C  
ATOM    323  CB  CYS A  25      -2.545   5.181  -3.931  1.00 88.73           C  
ATOM    324  HB2 CYS A  25      -3.081   4.358  -4.404  1.00 88.73           H  
ATOM    325  HB3 CYS A  25      -1.721   5.480  -4.579  1.00 88.73           H  
ATOM    326  O   CYS A  25      -0.193   3.329  -3.503  1.00 88.73           O  
ATOM    327  SG  CYS A  25      -3.678   6.569  -3.735  1.00 88.73           S  
ATOM    328  N   LEU A  26      -1.663   2.371  -2.088  1.00 84.54           N  
ATOM    329  H   LEU A  26      -2.514   2.511  -1.562  1.00 84.54           H  
ATOM    330  CA  LEU A  26      -1.130   1.019  -2.178  1.00 84.54           C  
ATOM    331  HA  LEU A  26      -0.051   1.064  -2.324  1.00 84.54           H  
ATOM    332  C   LEU A  26      -1.744   0.300  -3.389  1.00 84.54           C  
ATOM    333  CB  LEU A  26      -1.439   0.315  -0.849  1.00 84.54           C  
ATOM    334  HB2 LEU A  26      -1.283  -0.759  -0.950  1.00 84.54           H  
ATOM    335  HB3 LEU A  26      -2.495   0.467  -0.626  1.00 84.54           H  
ATOM    336  O   LEU A  26      -2.782   0.749  -3.873  1.00 84.54           O  
ATOM    337  CG  LEU A  26      -0.585   0.851   0.316  1.00 84.54           C  
ATOM    338  HG  LEU A  26      -0.473   1.933   0.245  1.00 84.54           H  
ATOM    339  CD1 LEU A  26      -1.281   0.537   1.636  1.00 84.54           C  
ATOM    340 HD11 LEU A  26      -2.204   1.112   1.709  1.00 84.54           H  
ATOM    341 HD12 LEU A  26      -1.508  -0.528   1.693  1.00 84.54           H  
ATOM    342 HD13 LEU A  26      -0.628   0.799   2.468  1.00 84.54           H  
ATOM    343  CD2 LEU A  26       0.803   0.208   0.330  1.00 84.54           C  
ATOM    344 HD21 LEU A  26       1.329   0.435  -0.597  1.00 84.54           H  
ATOM    345 HD22 LEU A  26       1.383   0.611   1.161  1.00 84.54           H  
ATOM    346 HD23 LEU A  26       0.718  -0.873   0.443  1.00 84.54           H  
ATOM    347  N   PRO A  27      -1.129  -0.774  -3.904  1.00 80.48           N  
ATOM    348  CA  PRO A  27      -1.806  -1.689  -4.821  1.00 80.48           C  
ATOM    349  HA  PRO A  27      -2.168  -1.148  -5.695  1.00 80.48           H  
ATOM    350  C   PRO A  27      -3.028  -2.363  -4.177  1.00 80.48           C  
ATOM    351  CB  PRO A  27      -0.739  -2.694  -5.262  1.00 80.48           C  
ATOM    352  HB2 PRO A  27      -1.162  -3.681  -5.450  1.00 80.48           H  
ATOM    353  HB3 PRO A  27      -0.226  -2.326  -6.150  1.00 80.48           H  
ATOM    354  O   PRO A  27      -3.007  -2.663  -2.954  1.00 80.48           O  
ATOM    355  CG  PRO A  27       0.236  -2.708  -4.087  1.00 80.48           C  
ATOM    356  HG2 PRO A  27       1.241  -2.991  -4.398  1.00 80.48           H  
ATOM    357  HG3 PRO A  27      -0.133  -3.388  -3.319  1.00 80.48           H  
ATOM    358  CD  PRO A  27       0.189  -1.277  -3.559  1.00 80.48           C  
ATOM    359  HD2 PRO A  27       0.359  -1.275  -2.482  1.00 80.48           H  
ATOM    360  HD3 PRO A  27       0.946  -0.674  -4.061  1.00 80.48           H  
ATOM    361  OXT PRO A  27      -3.988  -2.557  -4.948  1.00 80.48           O  
TER     362      PRO A  27                                                       
END   
