# Supplementary material for: δ‐Conotoxin Structure Prediction and Analysis through Large‐Scale Comparative and Deep Learning Modeling Approaches
Source: Adv Sci (Weinh). 2024 Jul 21;11(35):2404786. doi: 10.1002/advs.202404786 (PMC11425241; doi:10.1002/advs.202404786)
Supplement: Supplementary file 2 — Supporting Information [file ADVS-11-2404786-s001.gz › Data/Alphafold_results/ErVIA/ranked_3.pdb]

ATOM      1  N   CYS A   1       0.559  -7.660   4.740  1.00 77.45           N  
ATOM      2  H   CYS A   1       1.564  -7.671   4.838  1.00 77.45           H  
ATOM      3  H2  CYS A   1       0.291  -8.391   4.097  1.00 77.45           H  
ATOM      4  H3  CYS A   1       0.122  -7.811   5.638  1.00 77.45           H  
ATOM      5  CA  CYS A   1       0.160  -6.353   4.197  1.00 77.45           C  
ATOM      6  HA  CYS A   1      -0.917  -6.358   4.029  1.00 77.45           H  
ATOM      7  C   CYS A   1       0.841  -6.167   2.845  1.00 77.45           C  
ATOM      8  CB  CYS A   1       0.482  -5.245   5.204  1.00 77.45           C  
ATOM      9  HB2 CYS A   1      -0.098  -5.425   6.109  1.00 77.45           H  
ATOM     10  HB3 CYS A   1       0.125  -4.300   4.796  1.00 77.45           H  
ATOM     11  O   CYS A   1       1.928  -6.705   2.654  1.00 77.45           O  
ATOM     12  SG  CYS A   1       2.226  -5.095   5.686  1.00 77.45           S  
ATOM     13  N   ALA A   2       0.204  -5.500   1.889  1.00 82.49           N  
ATOM     14  H   ALA A   2      -0.701  -5.097   2.088  1.00 82.49           H  
ATOM     15  CA  ALA A   2       0.731  -5.340   0.541  1.00 82.49           C  
ATOM     16  HA  ALA A   2       1.323  -6.223   0.297  1.00 82.49           H  
ATOM     17  C   ALA A   2       1.663  -4.129   0.431  1.00 82.49           C  
ATOM     18  CB  ALA A   2      -0.434  -5.318  -0.434  1.00 82.49           C  
ATOM     19  HB1 ALA A   2      -0.055  -5.250  -1.454  1.00 82.49           H  
ATOM     20  HB2 ALA A   2      -0.965  -6.267  -0.347  1.00 82.49           H  
ATOM     21  HB3 ALA A   2      -1.104  -4.487  -0.216  1.00 82.49           H  
ATOM     22  O   ALA A   2       1.452  -3.099   1.080  1.00 82.49           O  
ATOM     23  N   GLY A   3       2.722  -4.291  -0.364  1.00 83.58           N  
ATOM     24  H   GLY A   3       2.794  -5.143  -0.901  1.00 83.58           H  
ATOM     25  CA  GLY A   3       3.738  -3.263  -0.575  1.00 83.58           C  
ATOM     26  HA2 GLY A   3       4.048  -2.861   0.390  1.00 83.58           H  
ATOM     27  HA3 GLY A   3       4.609  -3.699  -1.063  1.00 83.58           H  
ATOM     28  C   GLY A   3       3.220  -2.119  -1.442  1.00 83.58           C  
ATOM     29  O   GLY A   3       2.277  -2.297  -2.211  1.00 83.58           O  
ATOM     30  N   ILE A   4       3.852  -0.952  -1.343  1.00 83.51           N  
ATOM     31  H   ILE A   4       4.633  -0.877  -0.707  1.00 83.51           H  
ATOM     32  CA  ILE A   4       3.524   0.225  -2.161  1.00 83.51           C  
ATOM     33  HA  ILE A   4       2.524   0.563  -1.891  1.00 83.51           H  
ATOM     34  C   ILE A   4       3.523  -0.160  -3.651  1.00 83.51           C  
ATOM     35  CB  ILE A   4       4.514   1.372  -1.863  1.00 83.51           C  
ATOM     36  HB  ILE A   4       5.519   1.022  -2.097  1.00 83.51           H  
ATOM     37  O   ILE A   4       4.401  -0.886  -4.113  1.00 83.51           O  
ATOM     38  CG1 ILE A   4       4.461   1.776  -0.369  1.00 83.51           C  
ATOM     39 HG12 ILE A   4       4.399   0.897   0.271  1.00 83.51           H  
ATOM     40 HG13 ILE A   4       3.566   2.370  -0.187  1.00 83.51           H  
ATOM     41  CG2 ILE A   4       4.205   2.596  -2.746  1.00 83.51           C  
ATOM     42 HG21 ILE A   4       4.351   2.358  -3.799  1.00 83.51           H  
ATOM     43 HG22 ILE A   4       4.875   3.422  -2.506  1.00 83.51           H  
ATOM     44 HG23 ILE A   4       3.175   2.918  -2.589  1.00 83.51           H  
ATOM     45  CD1 ILE A   4       5.701   2.556   0.083  1.00 83.51           C  
ATOM     46 HD11 ILE A   4       6.583   1.921  -0.001  1.00 83.51           H  
ATOM     47 HD12 ILE A   4       5.581   2.853   1.124  1.00 83.51           H  
ATOM     48 HD13 ILE A   4       5.851   3.446  -0.529  1.00 83.51           H  
ATOM     49  N   GLY A   5       2.505   0.284  -4.388  1.00 81.51           N  
ATOM     50  H   GLY A   5       1.846   0.912  -3.950  1.00 81.51           H  
ATOM     51  CA  GLY A   5       2.260  -0.087  -5.784  1.00 81.51           C  
ATOM     52  HA2 GLY A   5       3.215  -0.179  -6.303  1.00 81.51           H  
ATOM     53  HA3 GLY A   5       1.687   0.706  -6.264  1.00 81.51           H  
ATOM     54  C   GLY A   5       1.496  -1.402  -5.976  1.00 81.51           C  
ATOM     55  O   GLY A   5       1.039  -1.677  -7.083  1.00 81.51           O  
ATOM     56  N   SER A   6       1.294  -2.198  -4.921  1.00 84.81           N  
ATOM     57  H   SER A   6       1.686  -1.938  -4.027  1.00 84.81           H  
ATOM     58  CA  SER A   6       0.456  -3.400  -5.002  1.00 84.81           C  
ATOM     59  HA  SER A   6       0.765  -3.986  -5.868  1.00 84.81           H  
ATOM     60  C   SER A   6      -1.009  -3.027  -5.160  1.00 84.81           C  
ATOM     61  CB  SER A   6       0.578  -4.280  -3.765  1.00 84.81           C  
ATOM     62  HB2 SER A   6      -0.056  -5.158  -3.884  1.00 84.81           H  
ATOM     63  HB3 SER A   6       0.239  -3.710  -2.900  1.00 84.81           H  
ATOM     64  O   SER A   6      -1.483  -2.086  -4.527  1.00 84.81           O  
ATOM     65  OG  SER A   6       1.909  -4.700  -3.571  1.00 84.81           O  
ATOM     66  HG  SER A   6       2.389  -3.907  -3.321  1.00 84.81           H  
ATOM     67  N   PHE A   7      -1.745  -3.783  -5.968  1.00 81.41           N  
ATOM     68  H   PHE A   7      -1.312  -4.559  -6.449  1.00 81.41           H  
ATOM     69  CA  PHE A   7      -3.170  -3.547  -6.169  1.00 81.41           C  
ATOM     70  HA  PHE A   7      -3.297  -2.501  -6.445  1.00 81.41           H  
ATOM     71  C   PHE A   7      -3.956  -3.777  -4.875  1.00 81.41           C  
ATOM     72  CB  PHE A   7      -3.694  -4.402  -7.331  1.00 81.41           C  
ATOM     73  HB2 PHE A   7      -4.421  -5.125  -6.959  1.00 81.41           H  
ATOM     74  HB3 PHE A   7      -2.881  -4.976  -7.774  1.00 81.41           H  
ATOM     75  O   PHE A   7      -3.836  -4.819  -4.234  1.00 81.41           O  
ATOM     76  CG  PHE A   7      -4.334  -3.570  -8.421  1.00 81.41           C  
ATOM     77  CD1 PHE A   7      -5.728  -3.376  -8.441  1.00 81.41           C  
ATOM     78  HD1 PHE A   7      -6.350  -3.831  -7.684  1.00 81.41           H  
ATOM     79  CD2 PHE A   7      -3.529  -2.974  -9.409  1.00 81.41           C  
ATOM     80  HD2 PHE A   7      -2.458  -3.109  -9.391  1.00 81.41           H  
ATOM     81  CE1 PHE A   7      -6.315  -2.601  -9.456  1.00 81.41           C  
ATOM     82  HE1 PHE A   7      -7.385  -2.459  -9.477  1.00 81.41           H  
ATOM     83  CE2 PHE A   7      -4.117  -2.199 -10.424  1.00 81.41           C  
ATOM     84  HE2 PHE A   7      -3.498  -1.743 -11.182  1.00 81.41           H  
ATOM     85  CZ  PHE A   7      -5.510  -2.015 -10.449  1.00 81.41           C  
ATOM     86  HZ  PHE A   7      -5.962  -1.420 -11.229  1.00 81.41           H  
ATOM     87  N   CYS A   8      -4.769  -2.792  -4.514  1.00 85.37           N  
ATOM     88  H   CYS A   8      -4.794  -1.972  -5.104  1.00 85.37           H  
ATOM     89  CA  CYS A   8      -5.628  -2.804  -3.335  1.00 85.37           C  
ATOM     90  HA  CYS A   8      -5.703  -3.825  -2.960  1.00 85.37           H  
ATOM     91  C   CYS A   8      -7.085  -2.385  -3.657  1.00 85.37           C  
ATOM     92  CB  CYS A   8      -4.916  -1.985  -2.255  1.00 85.37           C  
ATOM     93  HB2 CYS A   8      -4.023  -2.535  -1.959  1.00 85.37           H  
ATOM     94  HB3 CYS A   8      -4.606  -1.020  -2.657  1.00 85.37           H  
ATOM     95  O   CYS A   8      -7.955  -2.348  -2.799  1.00 85.37           O  
ATOM     96  SG  CYS A   8      -5.903  -1.703  -0.787  1.00 85.37           S  
ATOM     97  N   GLY A   9      -7.420  -2.143  -4.926  1.00 71.78           N  
ATOM     98  H   GLY A   9      -6.684  -2.147  -5.617  1.00 71.78           H  
ATOM     99  CA  GLY A   9      -8.741  -1.657  -5.344  1.00 71.78           C  
ATOM    100  HA2 GLY A   9      -8.701  -1.424  -6.408  1.00 71.78           H  
ATOM    101  HA3 GLY A   9      -8.954  -0.736  -4.802  1.00 71.78           H  
ATOM    102  C   GLY A   9      -9.942  -2.589  -5.129  1.00 71.78           C  
ATOM    103  O   GLY A   9     -11.053  -2.174  -5.447  1.00 71.78           O  
ATOM    104  N   LEU A  10      -9.768  -3.811  -4.611  1.00 68.28           N  
ATOM    105  H   LEU A  10      -8.861  -4.040  -4.229  1.00 68.28           H  
ATOM    106  CA  LEU A  10     -10.904  -4.650  -4.225  1.00 68.28           C  
ATOM    107  HA  LEU A  10     -11.765  -4.335  -4.815  1.00 68.28           H  
ATOM    108  C   LEU A  10     -11.223  -4.434  -2.738  1.00 68.28           C  
ATOM    109  CB  LEU A  10     -10.681  -6.139  -4.551  1.00 68.28           C  
ATOM    110  HB2 LEU A  10     -11.172  -6.722  -3.772  1.00 68.28           H  
ATOM    111  HB3 LEU A  10      -9.620  -6.389  -4.526  1.00 68.28           H  
ATOM    112  O   LEU A  10     -10.412  -4.833  -1.895  1.00 68.28           O  
ATOM    113  CG  LEU A  10     -11.313  -6.546  -5.895  1.00 68.28           C  
ATOM    114  HG  LEU A  10     -12.290  -6.073  -5.996  1.00 68.28           H  
ATOM    115  CD1 LEU A  10     -10.439  -6.138  -7.081  1.00 68.28           C  
ATOM    116 HD11 LEU A  10     -10.330  -5.054  -7.099  1.00 68.28           H  
ATOM    117 HD12 LEU A  10     -10.911  -6.454  -8.011  1.00 68.28           H  
ATOM    118 HD13 LEU A  10      -9.455  -6.600  -6.999  1.00 68.28           H  
ATOM    119  CD2 LEU A  10     -11.534  -8.055  -5.950  1.00 68.28           C  
ATOM    120 HD21 LEU A  10     -12.143  -8.375  -5.105  1.00 68.28           H  
ATOM    121 HD22 LEU A  10     -12.055  -8.314  -6.871  1.00 68.28           H  
ATOM    122 HD23 LEU A  10     -10.574  -8.571  -5.927  1.00 68.28           H  
ATOM    123  N   PRO A  11     -12.389  -3.843  -2.400  1.00 59.36           N  
ATOM    124  CA  PRO A  11     -12.777  -3.643  -1.011  1.00 59.36           C  
ATOM    125  HA  PRO A  11     -12.055  -2.987  -0.523  1.00 59.36           H  
ATOM    126  C   PRO A  11     -12.802  -4.994  -0.285  1.00 59.36           C  
ATOM    127  CB  PRO A  11     -14.143  -2.943  -1.050  1.00 59.36           C  
ATOM    128  HB2 PRO A  11     -14.798  -3.274  -0.245  1.00 59.36           H  
ATOM    129  HB3 PRO A  11     -13.994  -1.865  -0.993  1.00 59.36           H  
ATOM    130  O   PRO A  11     -13.572  -5.884  -0.638  1.00 59.36           O  
ATOM    131  CG  PRO A  11     -14.711  -3.299  -2.422  1.00 59.36           C  
ATOM    132  HG2 PRO A  11     -15.221  -4.261  -2.367  1.00 59.36           H  
ATOM    133  HG3 PRO A  11     -15.386  -2.529  -2.795  1.00 59.36           H  
ATOM    134  CD  PRO A  11     -13.467  -3.433  -3.294  1.00 59.36           C  
ATOM    135  HD2 PRO A  11     -13.661  -4.175  -4.068  1.00 59.36           H  
ATOM    136  HD3 PRO A  11     -13.221  -2.471  -3.742  1.00 59.36           H  
ATOM    137  N   GLY A  12     -11.924  -5.141   0.712  1.00 61.76           N  
ATOM    138  H   GLY A  12     -11.278  -4.384   0.886  1.00 61.76           H  
ATOM    139  CA  GLY A  12     -11.839  -6.314   1.586  1.00 61.76           C  
ATOM    140  HA2 GLY A  12     -12.813  -6.803   1.625  1.00 61.76           H  
ATOM    141  HA3 GLY A  12     -11.601  -5.975   2.594  1.00 61.76           H  
ATOM    142  C   GLY A  12     -10.807  -7.382   1.213  1.00 61.76           C  
ATOM    143  O   GLY A  12     -10.730  -8.377   1.928  1.00 61.76           O  
ATOM    144  N   LEU A  13     -10.018  -7.221   0.140  1.00 66.84           N  
ATOM    145  H   LEU A  13     -10.143  -6.406  -0.443  1.00 66.84           H  
ATOM    146  CA  LEU A  13      -9.098  -8.288  -0.290  1.00 66.84           C  
ATOM    147  HA  LEU A  13      -9.378  -9.202   0.233  1.00 66.84           H  
ATOM    148  C   LEU A  13      -7.632  -8.066   0.097  1.00 66.84           C  
ATOM    149  CB  LEU A  13      -9.281  -8.545  -1.798  1.00 66.84           C  
ATOM    150  HB2 LEU A  13     -10.300  -8.293  -2.089  1.00 66.84           H  
ATOM    151  HB3 LEU A  13      -8.605  -7.893  -2.350  1.00 66.84           H  
ATOM    152  O   LEU A  13      -6.899  -9.038   0.277  1.00 66.84           O  
ATOM    153  CG  LEU A  13      -9.027 -10.016  -2.183  1.00 66.84           C  
ATOM    154  HG  LEU A  13      -8.074 -10.350  -1.773  1.00 66.84           H  
ATOM    155  CD1 LEU A  13     -10.149 -10.938  -1.689  1.00 66.84           C  
ATOM    156 HD11 LEU A  13      -9.968 -11.955  -2.038  1.00 66.84           H  
ATOM    157 HD12 LEU A  13     -10.175 -10.962  -0.599  1.00 66.84           H  
ATOM    158 HD13 LEU A  13     -11.114 -10.595  -2.062  1.00 66.84           H  
ATOM    159  CD2 LEU A  13      -8.968 -10.155  -3.704  1.00 66.84           C  
ATOM    160 HD21 LEU A  13      -8.742 -11.188  -3.968  1.00 66.84           H  
ATOM    161 HD22 LEU A  13      -9.928  -9.874  -4.137  1.00 66.84           H  
ATOM    162 HD23 LEU A  13      -8.183  -9.513  -4.102  1.00 66.84           H  
ATOM    163  N   VAL A  14      -7.179  -6.816   0.207  1.00 69.19           N  
ATOM    164  H   VAL A  14      -7.821  -6.044   0.094  1.00 69.19           H  
ATOM    165  CA  VAL A  14      -5.759  -6.521   0.423  1.00 69.19           C  
ATOM    166  HA  VAL A  14      -5.289  -7.367   0.925  1.00 69.19           H  
ATOM    167  C   VAL A  14      -5.583  -5.306   1.327  1.00 69.19           C  
ATOM    168  CB  VAL A  14      -5.042  -6.322  -0.930  1.00 69.19           C  
ATOM    169  HB  VAL A  14      -5.527  -5.521  -1.486  1.00 69.19           H  
ATOM    170  O   VAL A  14      -5.912  -4.192   0.943  1.00 69.19           O  
ATOM    171  CG1 VAL A  14      -3.577  -5.951  -0.714  1.00 69.19           C  
ATOM    172 HG11 VAL A  14      -3.505  -4.974  -0.235  1.00 69.19           H  
ATOM    173 HG12 VAL A  14      -3.069  -5.888  -1.677  1.00 69.19           H  
ATOM    174 HG13 VAL A  14      -3.107  -6.710  -0.088  1.00 69.19           H  
ATOM    175  CG2 VAL A  14      -5.046  -7.591  -1.798  1.00 69.19           C  
ATOM    176 HG21 VAL A  14      -6.063  -7.831  -2.107  1.00 69.19           H  
ATOM    177 HG22 VAL A  14      -4.630  -8.431  -1.242  1.00 69.19           H  
ATOM    178 HG23 VAL A  14      -4.459  -7.425  -2.702  1.00 69.19           H  
ATOM    179  N   ASP A  15      -4.986  -5.512   2.500  1.00 79.75           N  
ATOM    180  H   ASP A  15      -4.894  -6.460   2.837  1.00 79.75           H  
ATOM    181  CA  ASP A  15      -4.547  -4.429   3.381  1.00 79.75           C  
ATOM    182  HA  ASP A  15      -5.220  -3.579   3.268  1.00 79.75           H  
ATOM    183  C   ASP A  15      -3.129  -3.972   3.031  1.00 79.75           C  
ATOM    184  CB  ASP A  15      -4.616  -4.868   4.845  1.00 79.75           C  
ATOM    185  HB2 ASP A  15      -4.039  -4.172   5.453  1.00 79.75           H  
ATOM    186  HB3 ASP A  15      -4.175  -5.858   4.959  1.00 79.75           H  
ATOM    187  O   ASP A  15      -2.171  -4.752   3.082  1.00 79.75           O  
ATOM    188  CG  ASP A  15      -6.057  -4.859   5.338  1.00 79.75           C  
ATOM    189  OD1 ASP A  15      -6.552  -3.740   5.592  1.00 79.75           O  
ATOM    190  OD2 ASP A  15      -6.625  -5.966   5.441  1.00 79.75           O  
ATOM    191  N   CYS A  16      -2.975  -2.690   2.708  1.00 85.61           N  
ATOM    192  H   CYS A  16      -3.804  -2.115   2.668  1.00 85.61           H  
ATOM    193  CA  CYS A  16      -1.681  -2.061   2.444  1.00 85.61           C  
ATOM    194  HA  CYS A  16      -1.114  -2.691   1.758  1.00 85.61           H  
ATOM    195  C   CYS A  16      -0.862  -1.881   3.725  1.00 85.61           C  
ATOM    196  CB  CYS A  16      -1.927  -0.708   1.780  1.00 85.61           C  
ATOM    197  HB2 CYS A  16      -0.977  -0.196   1.623  1.00 85.61           H  
ATOM    198  HB3 CYS A  16      -2.542  -0.092   2.436  1.00 85.61           H  
ATOM    199  O   CYS A  16      -1.409  -1.493   4.754  1.00 85.61           O  
ATOM    200  SG  CYS A  16      -2.758  -0.873   0.196  1.00 85.61           S  
ATOM    201  N   CYS A  17       0.461  -2.081   3.669  1.00 87.26           N  
ATOM    202  H   CYS A  17       0.880  -2.381   2.800  1.00 87.26           H  
ATOM    203  CA  CYS A  17       1.324  -1.880   4.848  1.00 87.26           C  
ATOM    204  HA  CYS A  17       0.948  -2.486   5.672  1.00 87.26           H  
ATOM    205  C   CYS A  17       1.309  -0.432   5.353  1.00 87.26           C  
ATOM    206  CB  CYS A  17       2.765  -2.306   4.545  1.00 87.26           C  
ATOM    207  HB2 CYS A  17       3.143  -1.704   3.719  1.00 87.26           H  
ATOM    208  HB3 CYS A  17       3.370  -2.068   5.419  1.00 87.26           H  
ATOM    209  O   CYS A  17       1.438  -0.198   6.548  1.00 87.26           O  
ATOM    210  SG  CYS A  17       3.044  -4.052   4.153  1.00 87.26           S  
ATOM    211  N   SER A  18       1.096   0.526   4.452  1.00 84.36           N  
ATOM    212  H   SER A  18       1.130   0.285   3.472  1.00 84.36           H  
ATOM    213  CA  SER A  18       0.941   1.946   4.774  1.00 84.36           C  
ATOM    214  HA  SER A  18       1.694   2.243   5.504  1.00 84.36           H  
ATOM    215  C   SER A  18      -0.437   2.312   5.341  1.00 84.36           C  
ATOM    216  CB  SER A  18       1.165   2.741   3.495  1.00 84.36           C  
ATOM    217  HB2 SER A  18       1.025   3.803   3.698  1.00 84.36           H  
ATOM    218  HB3 SER A  18       0.433   2.429   2.752  1.00 84.36           H  
ATOM    219  O   SER A  18      -0.677   3.467   5.682  1.00 84.36           O  
ATOM    220  OG  SER A  18       2.468   2.517   3.001  1.00 84.36           O  
ATOM    221  HG  SER A  18       2.808   3.407   2.883  1.00 84.36           H  
ATOM    222  N   GLY A  19      -1.394   1.375   5.358  1.00 83.34           N  
ATOM    223  H   GLY A  19      -1.137   0.418   5.162  1.00 83.34           H  
ATOM    224  CA  GLY A  19      -2.799   1.630   5.704  1.00 83.34           C  
ATOM    225  HA2 GLY A  19      -2.841   2.145   6.663  1.00 83.34           H  
ATOM    226  HA3 GLY A  19      -3.315   0.675   5.807  1.00 83.34           H  
ATOM    227  C   GLY A  19      -3.567   2.475   4.678  1.00 83.34           C  
ATOM    228  O   GLY A  19      -4.761   2.710   4.837  1.00 83.34           O  
ATOM    229  N   ARG A  20      -2.901   2.932   3.611  1.00 81.16           N  
ATOM    230  H   ARG A  20      -1.912   2.730   3.563  1.00 81.16           H  
ATOM    231  CA  ARG A  20      -3.477   3.767   2.555  1.00 81.16           C  
ATOM    232  HA  ARG A  20      -4.468   4.102   2.864  1.00 81.16           H  
ATOM    233  C   ARG A  20      -3.631   2.976   1.272  1.00 81.16           C  
ATOM    234  CB  ARG A  20      -2.608   5.003   2.328  1.00 81.16           C  
ATOM    235  HB2 ARG A  20      -2.965   5.538   1.448  1.00 81.16           H  
ATOM    236  HB3 ARG A  20      -1.579   4.693   2.150  1.00 81.16           H  
ATOM    237  O   ARG A  20      -2.660   2.461   0.718  1.00 81.16           O  
ATOM    238  CG  ARG A  20      -2.666   5.944   3.533  1.00 81.16           C  
ATOM    239  HG2 ARG A  20      -2.403   5.412   4.447  1.00 81.16           H  
ATOM    240  HG3 ARG A  20      -3.671   6.356   3.628  1.00 81.16           H  
ATOM    241  CD  ARG A  20      -1.661   7.068   3.314  1.00 81.16           C  
ATOM    242  HD2 ARG A  20      -1.884   7.570   2.372  1.00 81.16           H  
ATOM    243  HD3 ARG A  20      -0.663   6.634   3.247  1.00 81.16           H  
ATOM    244  NE  ARG A  20      -1.704   8.037   4.419  1.00 81.16           N  
ATOM    245  HE  ARG A  20      -2.318   7.827   5.193  1.00 81.16           H  
ATOM    246  NH1 ARG A  20      -0.068   9.386   3.566  1.00 81.16           N  
ATOM    247 HH11 ARG A  20       0.573  10.162   3.655  1.00 81.16           H  
ATOM    248 HH12 ARG A  20       0.178   8.646   2.924  1.00 81.16           H  
ATOM    249  NH2 ARG A  20      -1.073   9.938   5.492  1.00 81.16           N  
ATOM    250 HH21 ARG A  20      -1.728   9.729   6.232  1.00 81.16           H  
ATOM    251 HH22 ARG A  20      -0.475  10.750   5.545  1.00 81.16           H  
ATOM    252  CZ  ARG A  20      -0.952   9.116   4.486  1.00 81.16           C  
ATOM    253  N   CYS A  21      -4.862   2.935   0.793  1.00 81.69           N  
ATOM    254  H   CYS A  21      -5.595   3.399   1.310  1.00 81.69           H  
ATOM    255  CA  CYS A  21      -5.263   2.192  -0.381  1.00 81.69           C  
ATOM    256  HA  CYS A  21      -4.397   1.815  -0.925  1.00 81.69           H  
ATOM    257  C   CYS A  21      -6.093   3.083  -1.300  1.00 81.69           C  
ATOM    258  CB  CYS A  21      -6.091   1.019   0.109  1.00 81.69           C  
ATOM    259  HB2 CYS A  21      -6.925   1.390   0.706  1.00 81.69           H  
ATOM    260  HB3 CYS A  21      -5.479   0.385   0.751  1.00 81.69           H  
ATOM    261  O   CYS A  21      -7.144   3.579  -0.898  1.00 81.69           O  
ATOM    262  SG  CYS A  21      -6.772   0.038  -1.221  1.00 81.69           S  
ATOM    263  N   PHE A  22      -5.631   3.287  -2.531  1.00 82.25           N  
ATOM    264  H   PHE A  22      -4.738   2.891  -2.789  1.00 82.25           H  
ATOM    265  CA  PHE A  22      -6.362   4.040  -3.547  1.00 82.25           C  
ATOM    266  HA  PHE A  22      -7.428   4.002  -3.320  1.00 82.25           H  
ATOM    267  C   PHE A  22      -6.145   3.371  -4.903  1.00 82.25           C  
ATOM    268  CB  PHE A  22      -5.924   5.511  -3.509  1.00 82.25           C  
ATOM    269  HB2 PHE A  22      -5.618   5.764  -2.494  1.00 82.25           H  
ATOM    270  HB3 PHE A  22      -5.067   5.666  -4.165  1.00 82.25           H  
ATOM    271  O   PHE A  22      -5.275   3.768  -5.674  1.00 82.25           O  
ATOM    272  CG  PHE A  22      -7.009   6.486  -3.890  1.00 82.25           C  
ATOM    273  CD1 PHE A  22      -7.142   6.933  -5.217  1.00 82.25           C  
ATOM    274  HD1 PHE A  22      -6.472   6.569  -5.981  1.00 82.25           H  
ATOM    275  CD2 PHE A  22      -7.884   6.956  -2.895  1.00 82.25           C  
ATOM    276  HD2 PHE A  22      -7.788   6.601  -1.879  1.00 82.25           H  
ATOM    277  CE1 PHE A  22      -8.148   7.860  -5.543  1.00 82.25           C  
ATOM    278  HE1 PHE A  22      -8.252   8.209  -6.560  1.00 82.25           H  
ATOM    279  CE2 PHE A  22      -8.886   7.883  -3.220  1.00 82.25           C  
ATOM    280  HE2 PHE A  22      -9.558   8.244  -2.455  1.00 82.25           H  
ATOM    281  CZ  PHE A  22      -9.017   8.337  -4.544  1.00 82.25           C  
ATOM    282  HZ  PHE A  22      -9.788   9.050  -4.796  1.00 82.25           H  
ATOM    283  N   ILE A  23      -6.877   2.275  -5.149  1.00 85.79           N  
ATOM    284  H   ILE A  23      -7.561   2.025  -4.449  1.00 85.79           H  
ATOM    285  CA  ILE A  23      -6.677   1.308  -6.256  1.00 85.79           C  
ATOM    286  HA  ILE A  23      -7.482   0.576  -6.190  1.00 85.79           H  
ATOM    287  C   ILE A  23      -5.370   0.510  -6.118  1.00 85.79           C  
ATOM    288  CB  ILE A  23      -6.824   1.989  -7.643  1.00 85.79           C  
ATOM    289  HB  ILE A  23      -6.044   2.742  -7.757  1.00 85.79           H  
ATOM    290  O   ILE A  23      -5.357  -0.705  -6.316  1.00 85.79           O  
ATOM    291  CG1 ILE A  23      -8.201   2.686  -7.766  1.00 85.79           C  
ATOM    292 HG12 ILE A  23      -8.398   3.291  -6.881  1.00 85.79           H  
ATOM    293 HG13 ILE A  23      -8.986   1.933  -7.836  1.00 85.79           H  
ATOM    294  CG2 ILE A  23      -6.631   0.973  -8.783  1.00 85.79           C  
ATOM    295 HG21 ILE A  23      -7.399   0.202  -8.734  1.00 85.79           H  
ATOM    296 HG22 ILE A  23      -6.686   1.473  -9.750  1.00 85.79           H  
ATOM    297 HG23 ILE A  23      -5.649   0.502  -8.723  1.00 85.79           H  
ATOM    298  CD1 ILE A  23      -8.305   3.638  -8.962  1.00 85.79           C  
ATOM    299 HD11 ILE A  23      -9.268   4.149  -8.931  1.00 85.79           H  
ATOM    300 HD12 ILE A  23      -8.237   3.089  -9.901  1.00 85.79           H  
ATOM    301 HD13 ILE A  23      -7.510   4.382  -8.915  1.00 85.79           H  
ATOM    302  N   VAL A  24      -4.299   1.163  -5.686  1.00 88.31           N  
ATOM    303  H   VAL A  24      -4.384   2.164  -5.589  1.00 88.31           H  
ATOM    304  CA  VAL A  24      -3.014   0.587  -5.299  1.00 88.31           C  
ATOM    305  HA  VAL A  24      -3.120  -0.496  -5.236  1.00 88.31           H  
ATOM    306  C   VAL A  24      -2.608   1.086  -3.913  1.00 88.31           C  
ATOM    307  CB  VAL A  24      -1.921   0.897  -6.340  1.00 88.31           C  
ATOM    308  HB  VAL A  24      -0.975   0.501  -5.972  1.00 88.31           H  
ATOM    309  O   VAL A  24      -3.107   2.102  -3.422  1.00 88.31           O  
ATOM    310  CG1 VAL A  24      -2.217   0.212  -7.680  1.00 88.31           C  
ATOM    311 HG11 VAL A  24      -1.397   0.401  -8.374  1.00 88.31           H  
ATOM    312 HG12 VAL A  24      -3.143   0.591  -8.113  1.00 88.31           H  
ATOM    313 HG13 VAL A  24      -2.296  -0.865  -7.536  1.00 88.31           H  
ATOM    314  CG2 VAL A  24      -1.744   2.403  -6.582  1.00 88.31           C  
ATOM    315 HG21 VAL A  24      -1.506   2.910  -5.647  1.00 88.31           H  
ATOM    316 HG22 VAL A  24      -2.652   2.835  -7.002  1.00 88.31           H  
ATOM    317 HG23 VAL A  24      -0.923   2.565  -7.281  1.00 88.31           H  
ATOM    318  N   CYS A  25      -1.697   0.367  -3.270  1.00 87.79           N  
ATOM    319  H   CYS A  25      -1.387  -0.500  -3.686  1.00 87.79           H  
ATOM    320  CA  CYS A  25      -1.099   0.778  -2.015  1.00 87.79           C  
ATOM    321  HA  CYS A  25      -1.896   1.067  -1.329  1.00 87.79           H  
ATOM    322  C   CYS A  25      -0.216   1.998  -2.224  1.00 87.79           C  
ATOM    323  CB  CYS A  25      -0.316  -0.388  -1.417  1.00 87.79           C  
ATOM    324  HB2 CYS A  25       0.419  -0.729  -2.147  1.00 87.79           H  
ATOM    325  HB3 CYS A  25       0.215  -0.038  -0.531  1.00 87.79           H  
ATOM    326  O   CYS A  25       0.716   1.976  -3.029  1.00 87.79           O  
ATOM    327  SG  CYS A  25      -1.360  -1.779  -0.946  1.00 87.79           S  
ATOM    328  N   LEU A  26      -0.519   3.054  -1.484  1.00 83.56           N  
ATOM    329  H   LEU A  26      -1.243   2.951  -0.787  1.00 83.56           H  
ATOM    330  CA  LEU A  26       0.256   4.288  -1.465  1.00 83.56           C  
ATOM    331  HA  LEU A  26       0.821   4.378  -2.392  1.00 83.56           H  
ATOM    332  C   LEU A  26       1.248   4.266  -0.302  1.00 83.56           C  
ATOM    333  CB  LEU A  26      -0.720   5.462  -1.352  1.00 83.56           C  
ATOM    334  HB2 LEU A  26      -1.489   5.202  -0.625  1.00 83.56           H  
ATOM    335  HB3 LEU A  26      -0.203   6.340  -0.965  1.00 83.56           H  
ATOM    336  O   LEU A  26       0.982   3.557   0.667  1.00 83.56           O  
ATOM    337  CG  LEU A  26      -1.351   5.793  -2.715  1.00 83.56           C  
ATOM    338  HG  LEU A  26      -1.267   4.947  -3.397  1.00 83.56           H  
ATOM    339  CD1 LEU A  26      -2.824   6.107  -2.530  1.00 83.56           C  
ATOM    340 HD11 LEU A  26      -3.345   5.198  -2.230  1.00 83.56           H  
ATOM    341 HD12 LEU A  26      -3.221   6.471  -3.478  1.00 83.56           H  
ATOM    342 HD13 LEU A  26      -2.955   6.880  -1.773  1.00 83.56           H  
ATOM    343  CD2 LEU A  26      -0.684   7.011  -3.356  1.00 83.56           C  
ATOM    344 HD21 LEU A  26      -1.133   7.206  -4.330  1.00 83.56           H  
ATOM    345 HD22 LEU A  26       0.378   6.816  -3.499  1.00 83.56           H  
ATOM    346 HD23 LEU A  26      -0.810   7.888  -2.720  1.00 83.56           H  
ATOM    347  N   PRO A  27       2.358   5.022  -0.388  1.00 79.86           N  
ATOM    348  CA  PRO A  27       3.251   5.238   0.744  1.00 79.86           C  
ATOM    349  HA  PRO A  27       3.669   4.284   1.065  1.00 79.86           H  
ATOM    350  C   PRO A  27       2.528   5.838   1.957  1.00 79.86           C  
ATOM    351  CB  PRO A  27       4.388   6.128   0.235  1.00 79.86           C  
ATOM    352  HB2 PRO A  27       5.219   5.514  -0.112  1.00 79.86           H  
ATOM    353  HB3 PRO A  27       4.732   6.825   0.999  1.00 79.86           H  
ATOM    354  O   PRO A  27       1.678   6.755   1.806  1.00 79.86           O  
ATOM    355  CG  PRO A  27       3.767   6.857  -0.951  1.00 79.86           C  
ATOM    356  HG2 PRO A  27       3.230   7.736  -0.595  1.00 79.86           H  
ATOM    357  HG3 PRO A  27       4.516   7.140  -1.691  1.00 79.86           H  
ATOM    358  CD  PRO A  27       2.769   5.850  -1.513  1.00 79.86           C  
ATOM    359  HD2 PRO A  27       3.255   5.232  -2.268  1.00 79.86           H  
ATOM    360  HD3 PRO A  27       1.926   6.386  -1.949  1.00 79.86           H  
ATOM    361  OXT PRO A  27       2.861   5.323   3.043  1.00 79.86           O  
TER     362      PRO A  27                                                       
END   
