# Supplementary material for: δ‐Conotoxin Structure Prediction and Analysis through Large‐Scale Comparative and Deep Learning Modeling Approaches
Source: Adv Sci (Weinh). 2024 Jul 21;11(35):2404786. doi: 10.1002/advs.202404786 (PMC11425241; doi:10.1002/advs.202404786)
Supplement: Supplementary file 2 — Supporting Information [file ADVS-11-2404786-s001.gz › Data/Alphafold_results/ErVIA/ranked_1.pdb]

ATOM      1  N   CYS A   1      -8.310   0.965  -2.317  1.00 79.02           N  
ATOM      2  H   CYS A   1      -8.526   1.807  -2.830  1.00 79.02           H  
ATOM      3  H2  CYS A   1      -9.056   0.754  -1.670  1.00 79.02           H  
ATOM      4  H3  CYS A   1      -8.206   0.188  -2.954  1.00 79.02           H  
ATOM      5  CA  CYS A   1      -7.066   1.145  -1.550  1.00 79.02           C  
ATOM      6  HA  CYS A   1      -6.245   1.315  -2.247  1.00 79.02           H  
ATOM      7  C   CYS A   1      -6.768  -0.149  -0.798  1.00 79.02           C  
ATOM      8  CB  CYS A   1      -7.175   2.375  -0.640  1.00 79.02           C  
ATOM      9  HB2 CYS A   1      -7.268   3.258  -1.272  1.00 79.02           H  
ATOM     10  HB3 CYS A   1      -6.239   2.488  -0.092  1.00 79.02           H  
ATOM     11  O   CYS A   1      -7.703  -0.864  -0.451  1.00 79.02           O  
ATOM     12  SG  CYS A   1      -8.570   2.383   0.524  1.00 79.02           S  
ATOM     13  N   ALA A   2      -5.500  -0.502  -0.619  1.00 84.28           N  
ATOM     14  H   ALA A   2      -4.774   0.122  -0.941  1.00 84.28           H  
ATOM     15  CA  ALA A   2      -5.070  -1.738   0.019  1.00 84.28           C  
ATOM     16  HA  ALA A   2      -5.751  -2.537  -0.274  1.00 84.28           H  
ATOM     17  C   ALA A   2      -5.120  -1.627   1.554  1.00 84.28           C  
ATOM     18  CB  ALA A   2      -3.694  -2.085  -0.542  1.00 84.28           C  
ATOM     19  HB1 ALA A   2      -3.308  -2.982  -0.057  1.00 84.28           H  
ATOM     20  HB2 ALA A   2      -3.004  -1.254  -0.396  1.00 84.28           H  
ATOM     21  HB3 ALA A   2      -3.790  -2.290  -1.608  1.00 84.28           H  
ATOM     22  O   ALA A   2      -4.807  -0.577   2.124  1.00 84.28           O  
ATOM     23  N   GLY A   3      -5.562  -2.703   2.209  1.00 86.54           N  
ATOM     24  H   GLY A   3      -5.747  -3.544   1.679  1.00 86.54           H  
ATOM     25  CA  GLY A   3      -5.701  -2.770   3.665  1.00 86.54           C  
ATOM     26  HA2 GLY A   3      -6.335  -3.614   3.935  1.00 86.54           H  
ATOM     27  HA3 GLY A   3      -6.175  -1.857   4.024  1.00 86.54           H  
ATOM     28  C   GLY A   3      -4.355  -2.934   4.371  1.00 86.54           C  
ATOM     29  O   GLY A   3      -3.374  -3.342   3.753  1.00 86.54           O  
ATOM     30  N   ILE A   4      -4.308  -2.650   5.671  1.00 87.36           N  
ATOM     31  H   ILE A   4      -5.155  -2.352   6.134  1.00 87.36           H  
ATOM     32  CA  ILE A   4      -3.099  -2.798   6.498  1.00 87.36           C  
ATOM     33  HA  ILE A   4      -2.340  -2.113   6.119  1.00 87.36           H  
ATOM     34  C   ILE A   4      -2.556  -4.233   6.381  1.00 87.36           C  
ATOM     35  CB  ILE A   4      -3.402  -2.412   7.963  1.00 87.36           C  
ATOM     36  HB  ILE A   4      -4.192  -3.065   8.332  1.00 87.36           H  
ATOM     37  O   ILE A   4      -3.317  -5.195   6.440  1.00 87.36           O  
ATOM     38  CG1 ILE A   4      -3.885  -0.944   8.058  1.00 87.36           C  
ATOM     39 HG12 ILE A   4      -3.029  -0.277   7.952  1.00 87.36           H  
ATOM     40 HG13 ILE A   4      -4.577  -0.709   7.249  1.00 87.36           H  
ATOM     41  CG2 ILE A   4      -2.151  -2.606   8.842  1.00 87.36           C  
ATOM     42 HG21 ILE A   4      -1.315  -2.042   8.428  1.00 87.36           H  
ATOM     43 HG22 ILE A   4      -1.883  -3.661   8.897  1.00 87.36           H  
ATOM     44 HG23 ILE A   4      -2.338  -2.263   9.860  1.00 87.36           H  
ATOM     45  CD1 ILE A   4      -4.626  -0.636   9.365  1.00 87.36           C  
ATOM     46 HD11 ILE A   4      -4.908   0.417   9.380  1.00 87.36           H  
ATOM     47 HD12 ILE A   4      -4.000  -0.845  10.232  1.00 87.36           H  
ATOM     48 HD13 ILE A   4      -5.529  -1.244   9.426  1.00 87.36           H  
ATOM     49  N   GLY A   5      -1.247  -4.372   6.169  1.00 85.07           N  
ATOM     50  H   GLY A   5      -0.680  -3.537   6.169  1.00 85.07           H  
ATOM     51  CA  GLY A   5      -0.578  -5.654   5.921  1.00 85.07           C  
ATOM     52  HA2 GLY A   5       0.468  -5.565   6.215  1.00 85.07           H  
ATOM     53  HA3 GLY A   5      -1.039  -6.423   6.540  1.00 85.07           H  
ATOM     54  C   GLY A   5      -0.621  -6.139   4.467  1.00 85.07           C  
ATOM     55  O   GLY A   5       0.076  -7.093   4.131  1.00 85.07           O  
ATOM     56  N   SER A   6      -1.375  -5.479   3.580  1.00 88.51           N  
ATOM     57  H   SER A   6      -1.931  -4.699   3.897  1.00 88.51           H  
ATOM     58  CA  SER A   6      -1.364  -5.806   2.147  1.00 88.51           C  
ATOM     59  HA  SER A   6      -1.529  -6.877   2.028  1.00 88.51           H  
ATOM     60  C   SER A   6      -0.025  -5.440   1.520  1.00 88.51           C  
ATOM     61  CB  SER A   6      -2.452  -5.064   1.380  1.00 88.51           C  
ATOM     62  HB2 SER A   6      -2.267  -3.994   1.475  1.00 88.51           H  
ATOM     63  HB3 SER A   6      -2.409  -5.342   0.327  1.00 88.51           H  
ATOM     64  O   SER A   6       0.543  -4.397   1.837  1.00 88.51           O  
ATOM     65  OG  SER A   6      -3.732  -5.367   1.889  1.00 88.51           O  
ATOM     66  HG  SER A   6      -3.768  -4.951   2.754  1.00 88.51           H  
ATOM     67  N   PHE A   7       0.461  -6.266   0.598  1.00 85.44           N  
ATOM     68  H   PHE A   7      -0.057  -7.100   0.358  1.00 85.44           H  
ATOM     69  CA  PHE A   7       1.706  -6.000  -0.112  1.00 85.44           C  
ATOM     70  HA  PHE A   7       2.468  -5.727   0.618  1.00 85.44           H  
ATOM     71  C   PHE A   7       1.522  -4.824  -1.074  1.00 85.44           C  
ATOM     72  CB  PHE A   7       2.171  -7.278  -0.820  1.00 85.44           C  
ATOM     73  HB2 PHE A   7       1.651  -7.389  -1.771  1.00 85.44           H  
ATOM     74  HB3 PHE A   7       1.909  -8.140  -0.207  1.00 85.44           H  
ATOM     75  O   PHE A   7       0.717  -4.899  -2.001  1.00 85.44           O  
ATOM     76  CG  PHE A   7       3.668  -7.319  -1.038  1.00 85.44           C  
ATOM     77  CD1 PHE A   7       4.226  -6.975  -2.283  1.00 85.44           C  
ATOM     78  HD1 PHE A   7       3.587  -6.671  -3.098  1.00 85.44           H  
ATOM     79  CD2 PHE A   7       4.506  -7.708   0.024  1.00 85.44           C  
ATOM     80  HD2 PHE A   7       4.082  -7.970   0.982  1.00 85.44           H  
ATOM     81  CE1 PHE A   7       5.619  -7.035  -2.466  1.00 85.44           C  
ATOM     82  HE1 PHE A   7       6.049  -6.779  -3.423  1.00 85.44           H  
ATOM     83  CE2 PHE A   7       5.898  -7.766  -0.160  1.00 85.44           C  
ATOM     84  HE2 PHE A   7       6.540  -8.069   0.653  1.00 85.44           H  
ATOM     85  CZ  PHE A   7       6.454  -7.429  -1.406  1.00 85.44           C  
ATOM     86  HZ  PHE A   7       7.524  -7.471  -1.548  1.00 85.44           H  
ATOM     87  N   CYS A   8       2.252  -3.735  -0.838  1.00 89.11           N  
ATOM     88  H   CYS A   8       2.902  -3.743  -0.065  1.00 89.11           H  
ATOM     89  CA  CYS A   8       2.257  -2.572  -1.724  1.00 89.11           C  
ATOM     90  HA  CYS A   8       1.457  -2.693  -2.454  1.00 89.11           H  
ATOM     91  C   CYS A   8       3.553  -2.479  -2.547  1.00 89.11           C  
ATOM     92  CB  CYS A   8       1.934  -1.315  -0.913  1.00 89.11           C  
ATOM     93  HB2 CYS A   8       1.010  -1.486  -0.360  1.00 89.11           H  
ATOM     94  HB3 CYS A   8       1.755  -0.493  -1.606  1.00 89.11           H  
ATOM     95  O   CYS A   8       3.585  -1.784  -3.559  1.00 89.11           O  
ATOM     96  SG  CYS A   8       3.226  -0.819   0.247  1.00 89.11           S  
ATOM     97  N   GLY A   9       4.588  -3.246  -2.175  1.00 81.46           N  
ATOM     98  H   GLY A   9       4.517  -3.739  -1.297  1.00 81.46           H  
ATOM     99  CA  GLY A   9       5.825  -3.428  -2.933  1.00 81.46           C  
ATOM    100  HA2 GLY A   9       6.381  -4.264  -2.511  1.00 81.46           H  
ATOM    101  HA3 GLY A   9       5.584  -3.661  -3.971  1.00 81.46           H  
ATOM    102  C   GLY A   9       6.726  -2.197  -2.904  1.00 81.46           C  
ATOM    103  O   GLY A   9       7.714  -2.182  -2.177  1.00 81.46           O  
ATOM    104  N   LEU A  10       6.378  -1.176  -3.688  1.00 75.89           N  
ATOM    105  H   LEU A  10       5.468  -1.229  -4.124  1.00 75.89           H  
ATOM    106  CA  LEU A  10       7.052   0.121  -3.737  1.00 75.89           C  
ATOM    107  HA  LEU A  10       7.844   0.127  -2.988  1.00 75.89           H  
ATOM    108  C   LEU A  10       6.061   1.243  -3.397  1.00 75.89           C  
ATOM    109  CB  LEU A  10       7.665   0.380  -5.132  1.00 75.89           C  
ATOM    110  HB2 LEU A  10       7.504   1.431  -5.372  1.00 75.89           H  
ATOM    111  HB3 LEU A  10       7.140  -0.196  -5.894  1.00 75.89           H  
ATOM    112  O   LEU A  10       4.892   1.151  -3.791  1.00 75.89           O  
ATOM    113  CG  LEU A  10       9.180   0.123  -5.217  1.00 75.89           C  
ATOM    114  HG  LEU A  10       9.662   0.468  -4.302  1.00 75.89           H  
ATOM    115  CD1 LEU A  10       9.499  -1.357  -5.421  1.00 75.89           C  
ATOM    116 HD11 LEU A  10       9.130  -1.929  -4.570  1.00 75.89           H  
ATOM    117 HD12 LEU A  10      10.579  -1.495  -5.487  1.00 75.89           H  
ATOM    118 HD13 LEU A  10       9.030  -1.722  -6.334  1.00 75.89           H  
ATOM    119  CD2 LEU A  10       9.774   0.911  -6.385  1.00 75.89           C  
ATOM    120 HD21 LEU A  10      10.848   0.730  -6.443  1.00 75.89           H  
ATOM    121 HD22 LEU A  10       9.610   1.978  -6.234  1.00 75.89           H  
ATOM    122 HD23 LEU A  10       9.306   0.604  -7.320  1.00 75.89           H  
ATOM    123  N   PRO A  11       6.514   2.336  -2.750  1.00 66.86           N  
ATOM    124  CA  PRO A  11       5.696   3.532  -2.581  1.00 66.86           C  
ATOM    125  HA  PRO A  11       4.814   3.302  -1.984  1.00 66.86           H  
ATOM    126  C   PRO A  11       5.253   4.039  -3.963  1.00 66.86           C  
ATOM    127  CB  PRO A  11       6.578   4.528  -1.816  1.00 66.86           C  
ATOM    128  HB2 PRO A  11       6.410   4.405  -0.746  1.00 66.86           H  
ATOM    129  HB3 PRO A  11       6.388   5.560  -2.110  1.00 66.86           H  
ATOM    130  O   PRO A  11       6.070   4.521  -4.744  1.00 66.86           O  
ATOM    131  CG  PRO A  11       8.006   4.096  -2.152  1.00 66.86           C  
ATOM    132  HG2 PRO A  11       8.708   4.366  -1.363  1.00 66.86           H  
ATOM    133  HG3 PRO A  11       8.309   4.536  -3.102  1.00 66.86           H  
ATOM    134  CD  PRO A  11       7.881   2.583  -2.305  1.00 66.86           C  
ATOM    135  HD2 PRO A  11       8.615   2.230  -3.028  1.00 66.86           H  
ATOM    136  HD3 PRO A  11       8.038   2.100  -1.340  1.00 66.86           H  
ATOM    137  N   GLY A  12       3.965   3.872  -4.278  1.00 67.09           N  
ATOM    138  H   GLY A  12       3.374   3.402  -3.606  1.00 67.09           H  
ATOM    139  CA  GLY A  12       3.354   4.285  -5.547  1.00 67.09           C  
ATOM    140  HA2 GLY A  12       4.060   4.888  -6.118  1.00 67.09           H  
ATOM    141  HA3 GLY A  12       2.492   4.914  -5.326  1.00 67.09           H  
ATOM    142  C   GLY A  12       2.868   3.160  -6.470  1.00 67.09           C  
ATOM    143  O   GLY A  12       2.224   3.465  -7.467  1.00 67.09           O  
ATOM    144  N   LEU A  13       3.123   1.880  -6.167  1.00 76.61           N  
ATOM    145  H   LEU A  13       3.693   1.667  -5.360  1.00 76.61           H  
ATOM    146  CA  LEU A  13       2.582   0.774  -6.978  1.00 76.61           C  
ATOM    147  HA  LEU A  13       2.564   1.092  -8.020  1.00 76.61           H  
ATOM    148  C   LEU A  13       1.133   0.430  -6.600  1.00 76.61           C  
ATOM    149  CB  LEU A  13       3.492  -0.464  -6.848  1.00 76.61           C  
ATOM    150  HB2 LEU A  13       4.465  -0.181  -6.448  1.00 76.61           H  
ATOM    151  HB3 LEU A  13       3.042  -1.159  -6.138  1.00 76.61           H  
ATOM    152  O   LEU A  13       0.324   0.067  -7.450  1.00 76.61           O  
ATOM    153  CG  LEU A  13       3.698  -1.171  -8.198  1.00 76.61           C  
ATOM    154  HG  LEU A  13       2.759  -1.197  -8.751  1.00 76.61           H  
ATOM    155  CD1 LEU A  13       4.760  -0.440  -9.026  1.00 76.61           C  
ATOM    156 HD11 LEU A  13       4.433   0.580  -9.231  1.00 76.61           H  
ATOM    157 HD12 LEU A  13       5.706  -0.409  -8.486  1.00 76.61           H  
ATOM    158 HD13 LEU A  13       4.902  -0.954  -9.977  1.00 76.61           H  
ATOM    159  CD2 LEU A  13       4.168  -2.610  -7.986  1.00 76.61           C  
ATOM    160 HD21 LEU A  13       3.413  -3.158  -7.422  1.00 76.61           H  
ATOM    161 HD22 LEU A  13       4.305  -3.097  -8.951  1.00 76.61           H  
ATOM    162 HD23 LEU A  13       5.108  -2.619  -7.435  1.00 76.61           H  
ATOM    163  N   VAL A  14       0.821   0.532  -5.306  1.00 78.97           N  
ATOM    164  H   VAL A  14       1.549   0.834  -4.675  1.00 78.97           H  
ATOM    165  CA  VAL A  14      -0.499   0.255  -4.736  1.00 78.97           C  
ATOM    166  HA  VAL A  14      -1.252   0.318  -5.522  1.00 78.97           H  
ATOM    167  C   VAL A  14      -0.815   1.303  -3.676  1.00 78.97           C  
ATOM    168  CB  VAL A  14      -0.545  -1.159  -4.125  1.00 78.97           C  
ATOM    169  HB  VAL A  14       0.261  -1.241  -3.396  1.00 78.97           H  
ATOM    170  O   VAL A  14      -0.071   1.467  -2.707  1.00 78.97           O  
ATOM    171  CG1 VAL A  14      -1.864  -1.440  -3.397  1.00 78.97           C  
ATOM    172 HG11 VAL A  14      -1.979  -0.757  -2.555  1.00 78.97           H  
ATOM    173 HG12 VAL A  14      -1.851  -2.459  -3.011  1.00 78.97           H  
ATOM    174 HG13 VAL A  14      -2.701  -1.321  -4.084  1.00 78.97           H  
ATOM    175  CG2 VAL A  14      -0.364  -2.259  -5.179  1.00 78.97           C  
ATOM    176 HG21 VAL A  14      -1.128  -2.169  -5.951  1.00 78.97           H  
ATOM    177 HG22 VAL A  14       0.619  -2.171  -5.642  1.00 78.97           H  
ATOM    178 HG23 VAL A  14      -0.428  -3.241  -4.711  1.00 78.97           H  
ATOM    179  N   ASP A  15      -1.957   1.971  -3.827  1.00 84.05           N  
ATOM    180  H   ASP A  15      -2.438   1.919  -4.713  1.00 84.05           H  
ATOM    181  CA  ASP A  15      -2.455   2.934  -2.848  1.00 84.05           C  
ATOM    182  HA  ASP A  15      -1.639   3.594  -2.553  1.00 84.05           H  
ATOM    183  C   ASP A  15      -2.991   2.233  -1.599  1.00 84.05           C  
ATOM    184  CB  ASP A  15      -3.545   3.806  -3.472  1.00 84.05           C  
ATOM    185  HB2 ASP A  15      -4.309   3.178  -3.930  1.00 84.05           H  
ATOM    186  HB3 ASP A  15      -4.019   4.400  -2.691  1.00 84.05           H  
ATOM    187  O   ASP A  15      -4.050   1.597  -1.623  1.00 84.05           O  
ATOM    188  CG  ASP A  15      -2.942   4.749  -4.503  1.00 84.05           C  
ATOM    189  OD1 ASP A  15      -2.271   5.704  -4.059  1.00 84.05           O  
ATOM    190  OD2 ASP A  15      -3.155   4.471  -5.701  1.00 84.05           O  
ATOM    191  N   CYS A  16      -2.281   2.375  -0.483  1.00 90.14           N  
ATOM    192  H   CYS A  16      -1.395   2.856  -0.552  1.00 90.14           H  
ATOM    193  CA  CYS A  16      -2.743   1.947   0.836  1.00 90.14           C  
ATOM    194  HA  CYS A  16      -3.155   0.941   0.761  1.00 90.14           H  
ATOM    195  C   CYS A  16      -3.835   2.885   1.364  1.00 90.14           C  
ATOM    196  CB  CYS A  16      -1.546   1.915   1.787  1.00 90.14           C  
ATOM    197  HB2 CYS A  16      -1.881   1.643   2.788  1.00 90.14           H  
ATOM    198  HB3 CYS A  16      -1.103   2.910   1.833  1.00 90.14           H  
ATOM    199  O   CYS A  16      -3.731   4.098   1.197  1.00 90.14           O  
ATOM    200  SG  CYS A  16      -0.270   0.745   1.274  1.00 90.14           S  
ATOM    201  N   CYS A  17      -4.853   2.364   2.060  1.00 88.73           N  
ATOM    202  H   CYS A  17      -4.903   1.364   2.191  1.00 88.73           H  
ATOM    203  CA  CYS A  17      -5.928   3.216   2.600  1.00 88.73           C  
ATOM    204  HA  CYS A  17      -6.351   3.800   1.783  1.00 88.73           H  
ATOM    205  C   CYS A  17      -5.421   4.240   3.631  1.00 88.73           C  
ATOM    206  CB  CYS A  17      -7.047   2.360   3.204  1.00 88.73           C  
ATOM    207  HB2 CYS A  17      -7.785   3.037   3.632  1.00 88.73           H  
ATOM    208  HB3 CYS A  17      -6.636   1.770   4.023  1.00 88.73           H  
ATOM    209  O   CYS A  17      -5.991   5.319   3.749  1.00 88.73           O  
ATOM    210  SG  CYS A  17      -7.927   1.240   2.078  1.00 88.73           S  
ATOM    211  N   SER A  18      -4.323   3.934   4.328  1.00 86.32           N  
ATOM    212  H   SER A  18      -3.983   2.983   4.298  1.00 86.32           H  
ATOM    213  CA  SER A  18      -3.646   4.848   5.258  1.00 86.32           C  
ATOM    214  HA  SER A  18      -4.394   5.396   5.831  1.00 86.32           H  
ATOM    215  C   SER A  18      -2.728   5.877   4.579  1.00 86.32           C  
ATOM    216  CB  SER A  18      -2.806   4.026   6.236  1.00 86.32           C  
ATOM    217  HB2 SER A  18      -2.012   3.518   5.689  1.00 86.32           H  
ATOM    218  HB3 SER A  18      -2.353   4.696   6.966  1.00 86.32           H  
ATOM    219  O   SER A  18      -2.165   6.740   5.254  1.00 86.32           O  
ATOM    220  OG  SER A  18      -3.599   3.072   6.908  1.00 86.32           O  
ATOM    221  HG  SER A  18      -3.313   3.140   7.822  1.00 86.32           H  
ATOM    222  N   GLY A  19      -2.496   5.756   3.264  1.00 85.41           N  
ATOM    223  H   GLY A  19      -3.069   5.114   2.736  1.00 85.41           H  
ATOM    224  CA  GLY A  19      -1.537   6.570   2.501  1.00 85.41           C  
ATOM    225  HA2 GLY A  19      -1.738   6.442   1.438  1.00 85.41           H  
ATOM    226  HA3 GLY A  19      -1.684   7.621   2.749  1.00 85.41           H  
ATOM    227  C   GLY A  19      -0.060   6.228   2.746  1.00 85.41           C  
ATOM    228  O   GLY A  19       0.826   6.912   2.244  1.00 85.41           O  
ATOM    229  N   ARG A  20       0.225   5.179   3.526  1.00 84.60           N  
ATOM    230  H   ARG A  20      -0.554   4.661   3.909  1.00 84.60           H  
ATOM    231  CA  ARG A  20       1.578   4.806   3.963  1.00 84.60           C  
ATOM    232  HA  ARG A  20       2.300   5.534   3.594  1.00 84.60           H  
ATOM    233  C   ARG A  20       1.947   3.441   3.401  1.00 84.60           C  
ATOM    234  CB  ARG A  20       1.640   4.805   5.496  1.00 84.60           C  
ATOM    235  HB2 ARG A  20       0.903   4.089   5.861  1.00 84.60           H  
ATOM    236  HB3 ARG A  20       2.626   4.479   5.826  1.00 84.60           H  
ATOM    237  O   ARG A  20       1.351   2.432   3.776  1.00 84.60           O  
ATOM    238  CG  ARG A  20       1.348   6.189   6.091  1.00 84.60           C  
ATOM    239  HG2 ARG A  20       0.559   6.684   5.527  1.00 84.60           H  
ATOM    240  HG3 ARG A  20       2.241   6.813   6.049  1.00 84.60           H  
ATOM    241  CD  ARG A  20       0.872   6.044   7.534  1.00 84.60           C  
ATOM    242  HD2 ARG A  20       0.212   5.181   7.623  1.00 84.60           H  
ATOM    243  HD3 ARG A  20       1.734   5.888   8.183  1.00 84.60           H  
ATOM    244  NE  ARG A  20       0.112   7.235   7.934  1.00 84.60           N  
ATOM    245  HE  ARG A  20      -0.348   7.748   7.196  1.00 84.60           H  
ATOM    246  NH1 ARG A  20       0.240   6.848  10.177  1.00 84.60           N  
ATOM    247 HH11 ARG A  20      -0.033   7.082  11.121  1.00 84.60           H  
ATOM    248 HH12 ARG A  20       0.349   5.865   9.973  1.00 84.60           H  
ATOM    249  NH2 ARG A  20      -0.763   8.706   9.420  1.00 84.60           N  
ATOM    250 HH21 ARG A  20      -1.105   9.258   8.647  1.00 84.60           H  
ATOM    251 HH22 ARG A  20      -0.992   8.951  10.373  1.00 84.60           H  
ATOM    252  CZ  ARG A  20      -0.127   7.594   9.175  1.00 84.60           C  
ATOM    253  N   CYS A  21       2.941   3.421   2.522  1.00 87.94           N  
ATOM    254  H   CYS A  21       3.382   4.296   2.275  1.00 87.94           H  
ATOM    255  CA  CYS A  21       3.467   2.215   1.894  1.00 87.94           C  
ATOM    256  HA  CYS A  21       3.048   1.327   2.368  1.00 87.94           H  
ATOM    257  C   CYS A  21       4.991   2.176   2.052  1.00 87.94           C  
ATOM    258  CB  CYS A  21       3.063   2.208   0.414  1.00 87.94           C  
ATOM    259  HB2 CYS A  21       1.983   2.093   0.328  1.00 87.94           H  
ATOM    260  HB3 CYS A  21       3.335   3.167  -0.027  1.00 87.94           H  
ATOM    261  O   CYS A  21       5.666   3.135   1.685  1.00 87.94           O  
ATOM    262  SG  CYS A  21       3.872   0.913  -0.554  1.00 87.94           S  
ATOM    263  N   PHE A  22       5.521   1.075   2.593  1.00 82.91           N  
ATOM    264  H   PHE A  22       4.889   0.346   2.889  1.00 82.91           H  
ATOM    265  CA  PHE A  22       6.972   0.864   2.729  1.00 82.91           C  
ATOM    266  HA  PHE A  22       7.500   1.670   2.220  1.00 82.91           H  
ATOM    267  C   PHE A  22       7.421  -0.435   2.044  1.00 82.91           C  
ATOM    268  CB  PHE A  22       7.349   0.931   4.220  1.00 82.91           C  
ATOM    269  HB2 PHE A  22       6.702   1.663   4.703  1.00 82.91           H  
ATOM    270  HB3 PHE A  22       7.160  -0.033   4.692  1.00 82.91           H  
ATOM    271  O   PHE A  22       8.380  -0.431   1.287  1.00 82.91           O  
ATOM    272  CG  PHE A  22       8.776   1.370   4.490  1.00 82.91           C  
ATOM    273  CD1 PHE A  22       9.785   0.425   4.759  1.00 82.91           C  
ATOM    274  HD1 PHE A  22       9.555  -0.630   4.759  1.00 82.91           H  
ATOM    275  CD2 PHE A  22       9.093   2.742   4.479  1.00 82.91           C  
ATOM    276  HD2 PHE A  22       8.326   3.472   4.265  1.00 82.91           H  
ATOM    277  CE1 PHE A  22      11.101   0.852   5.016  1.00 82.91           C  
ATOM    278  HE1 PHE A  22      11.875   0.126   5.214  1.00 82.91           H  
ATOM    279  CE2 PHE A  22      10.408   3.169   4.736  1.00 82.91           C  
ATOM    280  HE2 PHE A  22      10.648   4.222   4.719  1.00 82.91           H  
ATOM    281  CZ  PHE A  22      11.412   2.224   5.004  1.00 82.91           C  
ATOM    282  HZ  PHE A  22      12.425   2.549   5.194  1.00 82.91           H  
ATOM    283  N   ILE A  23       6.675  -1.523   2.266  1.00 87.88           N  
ATOM    284  H   ILE A  23       5.881  -1.379   2.874  1.00 87.88           H  
ATOM    285  CA  ILE A  23       6.743  -2.834   1.575  1.00 87.88           C  
ATOM    286  HA  ILE A  23       7.018  -2.690   0.530  1.00 87.88           H  
ATOM    287  C   ILE A  23       5.339  -3.454   1.639  1.00 87.88           C  
ATOM    288  CB  ILE A  23       7.767  -3.785   2.258  1.00 87.88           C  
ATOM    289  HB  ILE A  23       7.490  -3.886   3.307  1.00 87.88           H  
ATOM    290  O   ILE A  23       4.788  -3.961   0.661  1.00 87.88           O  
ATOM    291  CG1 ILE A  23       9.207  -3.221   2.209  1.00 87.88           C  
ATOM    292 HG12 ILE A  23       9.226  -2.265   2.733  1.00 87.88           H  
ATOM    293 HG13 ILE A  23       9.501  -3.056   1.172  1.00 87.88           H  
ATOM    294  CG2 ILE A  23       7.713  -5.190   1.625  1.00 87.88           C  
ATOM    295 HG21 ILE A  23       7.968  -5.129   0.567  1.00 87.88           H  
ATOM    296 HG22 ILE A  23       8.408  -5.866   2.123  1.00 87.88           H  
ATOM    297 HG23 ILE A  23       6.720  -5.628   1.725  1.00 87.88           H  
ATOM    298  CD1 ILE A  23      10.272  -4.074   2.904  1.00 87.88           C  
ATOM    299 HD11 ILE A  23      11.200  -3.505   2.969  1.00 87.88           H  
ATOM    300 HD12 ILE A  23       9.944  -4.334   3.910  1.00 87.88           H  
ATOM    301 HD13 ILE A  23      10.467  -4.982   2.333  1.00 87.88           H  
ATOM    302  N   VAL A  24       4.730  -3.327   2.818  1.00 90.00           N  
ATOM    303  H   VAL A  24       5.272  -2.950   3.583  1.00 90.00           H  
ATOM    304  CA  VAL A  24       3.311  -3.542   3.083  1.00 90.00           C  
ATOM    305  HA  VAL A  24       2.834  -3.883   2.165  1.00 90.00           H  
ATOM    306  C   VAL A  24       2.640  -2.228   3.479  1.00 90.00           C  
ATOM    307  CB  VAL A  24       3.097  -4.626   4.156  1.00 90.00           C  
ATOM    308  HB  VAL A  24       2.029  -4.699   4.363  1.00 90.00           H  
ATOM    309  O   VAL A  24       3.311  -1.265   3.865  1.00 90.00           O  
ATOM    310  CG1 VAL A  24       3.566  -5.993   3.647  1.00 90.00           C  
ATOM    311 HG11 VAL A  24       4.637  -5.988   3.446  1.00 90.00           H  
ATOM    312 HG12 VAL A  24       3.343  -6.756   4.393  1.00 90.00           H  
ATOM    313 HG13 VAL A  24       3.027  -6.246   2.733  1.00 90.00           H  
ATOM    314  CG2 VAL A  24       3.817  -4.310   5.475  1.00 90.00           C  
ATOM    315 HG21 VAL A  24       3.518  -3.330   5.845  1.00 90.00           H  
ATOM    316 HG22 VAL A  24       4.898  -4.334   5.339  1.00 90.00           H  
ATOM    317 HG23 VAL A  24       3.544  -5.057   6.221  1.00 90.00           H  
ATOM    318  N   CYS A  25       1.315  -2.197   3.392  1.00 91.35           N  
ATOM    319  H   CYS A  25       0.846  -2.989   2.976  1.00 91.35           H  
ATOM    320  CA  CYS A  25       0.505  -1.093   3.875  1.00 91.35           C  
ATOM    321  HA  CYS A  25       0.909  -0.165   3.471  1.00 91.35           H  
ATOM    322  C   CYS A  25       0.566  -1.001   5.395  1.00 91.35           C  
ATOM    323  CB  CYS A  25      -0.930  -1.269   3.391  1.00 91.35           C  
ATOM    324  HB2 CYS A  25      -1.565  -0.537   3.890  1.00 91.35           H  
ATOM    325  HB3 CYS A  25      -1.267  -2.267   3.675  1.00 91.35           H  
ATOM    326  O   CYS A  25       0.216  -1.946   6.105  1.00 91.35           O  
ATOM    327  SG  CYS A  25      -1.121  -1.068   1.610  1.00 91.35           S  
ATOM    328  N   LEU A  26       1.012   0.153   5.874  1.00 86.37           N  
ATOM    329  H   LEU A  26       1.201   0.898   5.219  1.00 86.37           H  
ATOM    330  CA  LEU A  26       1.129   0.460   7.294  1.00 86.37           C  
ATOM    331  HA  LEU A  26       1.283  -0.467   7.846  1.00 86.37           H  
ATOM    332  C   LEU A  26      -0.161   1.120   7.802  1.00 86.37           C  
ATOM    333  CB  LEU A  26       2.352   1.368   7.486  1.00 86.37           C  
ATOM    334  HB2 LEU A  26       2.275   2.189   6.773  1.00 86.37           H  
ATOM    335  HB3 LEU A  26       2.337   1.807   8.484  1.00 86.37           H  
ATOM    336  O   LEU A  26      -0.850   1.751   6.998  1.00 86.37           O  
ATOM    337  CG  LEU A  26       3.683   0.624   7.275  1.00 86.37           C  
ATOM    338  HG  LEU A  26       3.587  -0.109   6.474  1.00 86.37           H  
ATOM    339  CD1 LEU A  26       4.769   1.615   6.870  1.00 86.37           C  
ATOM    340 HD11 LEU A  26       4.864   2.394   7.626  1.00 86.37           H  
ATOM    341 HD12 LEU A  26       4.514   2.067   5.912  1.00 86.37           H  
ATOM    342 HD13 LEU A  26       5.721   1.093   6.776  1.00 86.37           H  
ATOM    343  CD2 LEU A  26       4.127  -0.095   8.551  1.00 86.37           C  
ATOM    344 HD21 LEU A  26       5.066  -0.617   8.369  1.00 86.37           H  
ATOM    345 HD22 LEU A  26       4.266   0.622   9.359  1.00 86.37           H  
ATOM    346 HD23 LEU A  26       3.374  -0.828   8.843  1.00 86.37           H  
ATOM    347  N   PRO A  27      -0.482   0.986   9.102  1.00 82.65           N  
ATOM    348  CA  PRO A  27      -1.586   1.709   9.727  1.00 82.65           C  
ATOM    349  HA  PRO A  27      -2.515   1.458   9.216  1.00 82.65           H  
ATOM    350  C   PRO A  27      -1.441   3.238   9.638  1.00 82.65           C  
ATOM    351  CB  PRO A  27      -1.673   1.189  11.165  1.00 82.65           C  
ATOM    352  HB2 PRO A  27      -2.360   0.345  11.212  1.00 82.65           H  
ATOM    353  HB3 PRO A  27      -1.981   1.967  11.864  1.00 82.65           H  
ATOM    354  O   PRO A  27      -0.330   3.801   9.818  1.00 82.65           O  
ATOM    355  CG  PRO A  27      -0.257   0.700  11.455  1.00 82.65           C  
ATOM    356  HG2 PRO A  27      -0.246  -0.089  12.207  1.00 82.65           H  
ATOM    357  HG3 PRO A  27       0.360   1.541  11.770  1.00 82.65           H  
ATOM    358  CD  PRO A  27       0.229   0.197  10.099  1.00 82.65           C  
ATOM    359  HD2 PRO A  27      -0.030  -0.856   9.984  1.00 82.65           H  
ATOM    360  HD3 PRO A  27       1.308   0.329  10.027  1.00 82.65           H  
ATOM    361  OXT PRO A  27      -2.500   3.834   9.355  1.00 82.65           O  
TER     362      PRO A  27                                                       
END   
