# Supplementary material for: δ‐Conotoxin Structure Prediction and Analysis through Large‐Scale Comparative and Deep Learning Modeling Approaches
Source: Adv Sci (Weinh). 2024 Jul 21;11(35):2404786. doi: 10.1002/advs.202404786 (PMC11425241; doi:10.1002/advs.202404786)
Supplement: Supplementary file 2 — Supporting Information [file ADVS-11-2404786-s001.gz › Data/Alphafold_results/ErVIA/ranked_0.pdb]

ATOM      1  N   CYS A   1       3.765  -2.774  -2.773  1.00 77.63           N  
ATOM      2  H   CYS A   1       4.085  -3.262  -3.597  1.00 77.63           H  
ATOM      3  H2  CYS A   1       4.504  -2.191  -2.406  1.00 77.63           H  
ATOM      4  H3  CYS A   1       3.497  -3.438  -2.060  1.00 77.63           H  
ATOM      5  CA  CYS A   1       2.595  -1.944  -3.097  1.00 77.63           C  
ATOM      6  HA  CYS A   1       2.895  -1.191  -3.826  1.00 77.63           H  
ATOM      7  C   CYS A   1       2.161  -1.205  -1.829  1.00 77.63           C  
ATOM      8  CB  CYS A   1       1.505  -2.813  -3.740  1.00 77.63           C  
ATOM      9  HB2 CYS A   1       0.652  -2.181  -3.987  1.00 77.63           H  
ATOM     10  HB3 CYS A   1       1.886  -3.195  -4.688  1.00 77.63           H  
ATOM     11  O   CYS A   1       2.399  -1.713  -0.736  1.00 77.63           O  
ATOM     12  SG  CYS A   1       0.955  -4.230  -2.753  1.00 77.63           S  
ATOM     13  N   ALA A   2       1.630   0.008  -1.949  1.00 84.56           N  
ATOM     14  H   ALA A   2       1.471   0.371  -2.878  1.00 84.56           H  
ATOM     15  CA  ALA A   2       1.274   0.882  -0.833  1.00 84.56           C  
ATOM     16  HA  ALA A   2       1.945   0.682   0.003  1.00 84.56           H  
ATOM     17  C   ALA A   2      -0.161   0.619  -0.339  1.00 84.56           C  
ATOM     18  CB  ALA A   2       1.523   2.326  -1.285  1.00 84.56           C  
ATOM     19  HB1 ALA A   2       1.050   3.032  -0.603  1.00 84.56           H  
ATOM     20  HB2 ALA A   2       2.595   2.523  -1.299  1.00 84.56           H  
ATOM     21  HB3 ALA A   2       1.124   2.484  -2.287  1.00 84.56           H  
ATOM     22  O   ALA A   2      -1.060   0.344  -1.135  1.00 84.56           O  
ATOM     23  N   GLY A   3      -0.373   0.665   0.979  1.00 88.74           N  
ATOM     24  H   GLY A   3       0.384   0.948   1.584  1.00 88.74           H  
ATOM     25  CA  GLY A   3      -1.699   0.490   1.580  1.00 88.74           C  
ATOM     26  HA2 GLY A   3      -2.223  -0.325   1.080  1.00 88.74           H  
ATOM     27  HA3 GLY A   3      -1.592   0.233   2.634  1.00 88.74           H  
ATOM     28  C   GLY A   3      -2.546   1.758   1.475  1.00 88.74           C  
ATOM     29  O   GLY A   3      -2.006   2.846   1.291  1.00 88.74           O  
ATOM     30  N   ILE A   4      -3.865   1.645   1.633  1.00 90.61           N  
ATOM     31  H   ILE A   4      -4.262   0.732   1.802  1.00 90.61           H  
ATOM     32  CA  ILE A   4      -4.772   2.806   1.651  1.00 90.61           C  
ATOM     33  HA  ILE A   4      -4.716   3.298   0.680  1.00 90.61           H  
ATOM     34  C   ILE A   4      -4.311   3.815   2.721  1.00 90.61           C  
ATOM     35  CB  ILE A   4      -6.233   2.351   1.862  1.00 90.61           C  
ATOM     36  HB  ILE A   4      -6.279   1.764   2.780  1.00 90.61           H  
ATOM     37  O   ILE A   4      -3.963   3.436   3.837  1.00 90.61           O  
ATOM     38  CG1 ILE A   4      -6.711   1.473   0.679  1.00 90.61           C  
ATOM     39 HG12 ILE A   4      -5.930   0.769   0.391  1.00 90.61           H  
ATOM     40 HG13 ILE A   4      -6.917   2.105  -0.185  1.00 90.61           H  
ATOM     41  CG2 ILE A   4      -7.161   3.570   2.015  1.00 90.61           C  
ATOM     42 HG21 ILE A   4      -8.202   3.256   2.082  1.00 90.61           H  
ATOM     43 HG22 ILE A   4      -7.041   4.232   1.158  1.00 90.61           H  
ATOM     44 HG23 ILE A   4      -6.928   4.117   2.929  1.00 90.61           H  
ATOM     45  CD1 ILE A   4      -7.958   0.641   1.003  1.00 90.61           C  
ATOM     46 HD11 ILE A   4      -8.803   1.285   1.248  1.00 90.61           H  
ATOM     47 HD12 ILE A   4      -8.222   0.037   0.135  1.00 90.61           H  
ATOM     48 HD13 ILE A   4      -7.754  -0.021   1.845  1.00 90.61           H  
ATOM     49  N   GLY A   5      -4.257   5.096   2.357  1.00 87.34           N  
ATOM     50  H   GLY A   5      -4.591   5.330   1.432  1.00 87.34           H  
ATOM     51  CA  GLY A   5      -3.720   6.192   3.165  1.00 87.34           C  
ATOM     52  HA2 GLY A   5      -4.001   6.038   4.207  1.00 87.34           H  
ATOM     53  HA3 GLY A   5      -4.164   7.129   2.827  1.00 87.34           H  
ATOM     54  C   GLY A   5      -2.195   6.345   3.109  1.00 87.34           C  
ATOM     55  O   GLY A   5      -1.676   7.368   3.548  1.00 87.34           O  
ATOM     56  N   SER A   6      -1.463   5.378   2.545  1.00 88.72           N  
ATOM     57  H   SER A   6      -1.936   4.581   2.143  1.00 88.72           H  
ATOM     58  CA  SER A   6      -0.007   5.481   2.387  1.00 88.72           C  
ATOM     59  HA  SER A   6       0.417   5.863   3.316  1.00 88.72           H  
ATOM     60  C   SER A   6       0.348   6.442   1.259  1.00 88.72           C  
ATOM     61  CB  SER A   6       0.638   4.128   2.097  1.00 88.72           C  
ATOM     62  HB2 SER A   6       0.260   3.763   1.143  1.00 88.72           H  
ATOM     63  HB3 SER A   6       1.720   4.246   2.029  1.00 88.72           H  
ATOM     64  O   SER A   6      -0.332   6.488   0.233  1.00 88.72           O  
ATOM     65  OG  SER A   6       0.335   3.190   3.107  1.00 88.72           O  
ATOM     66  HG  SER A   6      -0.622   3.151   3.170  1.00 88.72           H  
ATOM     67  N   PHE A   7       1.443   7.181   1.428  1.00 86.38           N  
ATOM     68  H   PHE A   7       1.967   7.094   2.287  1.00 86.38           H  
ATOM     69  CA  PHE A   7       1.960   8.068   0.393  1.00 86.38           C  
ATOM     70  HA  PHE A   7       1.152   8.710   0.041  1.00 86.38           H  
ATOM     71  C   PHE A   7       2.463   7.252  -0.799  1.00 86.38           C  
ATOM     72  CB  PHE A   7       3.044   8.968   0.991  1.00 86.38           C  
ATOM     73  HB2 PHE A   7       2.679   9.382   1.931  1.00 86.38           H  
ATOM     74  HB3 PHE A   7       3.927   8.371   1.220  1.00 86.38           H  
ATOM     75  O   PHE A   7       3.389   6.454  -0.666  1.00 86.38           O  
ATOM     76  CG  PHE A   7       3.428  10.124   0.092  1.00 86.38           C  
ATOM     77  CD1 PHE A   7       4.581  10.053  -0.710  1.00 86.38           C  
ATOM     78  HD1 PHE A   7       5.191   9.161  -0.704  1.00 86.38           H  
ATOM     79  CD2 PHE A   7       2.634  11.286   0.076  1.00 86.38           C  
ATOM     80  HD2 PHE A   7       1.749  11.347   0.693  1.00 86.38           H  
ATOM     81  CE1 PHE A   7       4.947  11.147  -1.514  1.00 86.38           C  
ATOM     82  HE1 PHE A   7       5.838  11.093  -2.123  1.00 86.38           H  
ATOM     83  CE2 PHE A   7       3.005  12.380  -0.722  1.00 86.38           C  
ATOM     84  HE2 PHE A   7       2.413  13.284  -0.707  1.00 86.38           H  
ATOM     85  CZ  PHE A   7       4.158  12.311  -1.521  1.00 86.38           C  
ATOM     86  HZ  PHE A   7       4.444  13.155  -2.132  1.00 86.38           H  
ATOM     87  N   CYS A   8       1.836   7.452  -1.956  1.00 88.17           N  
ATOM     88  H   CYS A   8       1.102   8.145  -1.997  1.00 88.17           H  
ATOM     89  CA  CYS A   8       2.241   6.835  -3.216  1.00 88.17           C  
ATOM     90  HA  CYS A   8       2.957   6.042  -2.999  1.00 88.17           H  
ATOM     91  C   CYS A   8       2.963   7.833  -4.138  1.00 88.17           C  
ATOM     92  CB  CYS A   8       1.019   6.176  -3.855  1.00 88.17           C  
ATOM     93  HB2 CYS A   8       0.613   5.454  -3.146  1.00 88.17           H  
ATOM     94  HB3 CYS A   8       1.341   5.631  -4.742  1.00 88.17           H  
ATOM     95  O   CYS A   8       3.578   7.435  -5.126  1.00 88.17           O  
ATOM     96  SG  CYS A   8      -0.288   7.326  -4.329  1.00 88.17           S  
ATOM     97  N   GLY A   9       2.955   9.122  -3.775  1.00 84.26           N  
ATOM     98  H   GLY A   9       2.354   9.397  -3.012  1.00 84.26           H  
ATOM     99  CA  GLY A   9       3.604  10.189  -4.523  1.00 84.26           C  
ATOM    100  HA2 GLY A   9       3.626  11.097  -3.921  1.00 84.26           H  
ATOM    101  HA3 GLY A   9       4.627   9.895  -4.759  1.00 84.26           H  
ATOM    102  C   GLY A   9       2.851  10.498  -5.809  1.00 84.26           C  
ATOM    103  O   GLY A   9       1.632  10.640  -5.802  1.00 84.26           O  
ATOM    104  N   LEU A  10       3.572  10.622  -6.920  1.00 76.62           N  
ATOM    105  H   LEU A  10       4.557  10.401  -6.889  1.00 76.62           H  
ATOM    106  CA  LEU A  10       2.929  10.736  -8.225  1.00 76.62           C  
ATOM    107  HA  LEU A  10       2.059  11.381  -8.109  1.00 76.62           H  
ATOM    108  C   LEU A  10       2.425   9.364  -8.700  1.00 76.62           C  
ATOM    109  CB  LEU A  10       3.871  11.368  -9.266  1.00 76.62           C  
ATOM    110  HB2 LEU A  10       3.577  10.989 -10.245  1.00 76.62           H  
ATOM    111  HB3 LEU A  10       4.899  11.046  -9.100  1.00 76.62           H  
ATOM    112  O   LEU A  10       3.071   8.348  -8.421  1.00 76.62           O  
ATOM    113  CG  LEU A  10       3.783  12.904  -9.314  1.00 76.62           C  
ATOM    114  HG  LEU A  10       2.750  13.217  -9.163  1.00 76.62           H  
ATOM    115  CD1 LEU A  10       4.663  13.565  -8.252  1.00 76.62           C  
ATOM    116 HD11 LEU A  10       4.582  14.649  -8.332  1.00 76.62           H  
ATOM    117 HD12 LEU A  10       4.328  13.266  -7.259  1.00 76.62           H  
ATOM    118 HD13 LEU A  10       5.704  13.271  -8.390  1.00 76.62           H  
ATOM    119  CD2 LEU A  10       4.221  13.403 -10.689  1.00 76.62           C  
ATOM    120 HD21 LEU A  10       4.158  14.491 -10.724  1.00 76.62           H  
ATOM    121 HD22 LEU A  10       5.247  13.096 -10.890  1.00 76.62           H  
ATOM    122 HD23 LEU A  10       3.566  12.993 -11.458  1.00 76.62           H  
ATOM    123  N   PRO A  11       1.321   9.325  -9.472  1.00 67.91           N  
ATOM    124  CA  PRO A  11       0.871   8.098 -10.117  1.00 67.91           C  
ATOM    125  HA  PRO A  11       0.548   7.381  -9.362  1.00 67.91           H  
ATOM    126  C   PRO A  11       2.021   7.490 -10.936  1.00 67.91           C  
ATOM    127  CB  PRO A  11      -0.334   8.506 -10.978  1.00 67.91           C  
ATOM    128  HB2 PRO A  11      -0.379   7.950 -11.914  1.00 67.91           H  
ATOM    129  HB3 PRO A  11      -1.249   8.354 -10.406  1.00 67.91           H  
ATOM    130  O   PRO A  11       2.513   8.112 -11.876  1.00 67.91           O  
ATOM    131  CG  PRO A  11      -0.136  10.003 -11.219  1.00 67.91           C  
ATOM    132  HG2 PRO A  11       0.538  10.153 -12.062  1.00 67.91           H  
ATOM    133  HG3 PRO A  11      -1.083  10.517 -11.385  1.00 67.91           H  
ATOM    134  CD  PRO A  11       0.542  10.466  -9.935  1.00 67.91           C  
ATOM    135  HD2 PRO A  11      -0.211  10.713  -9.187  1.00 67.91           H  
ATOM    136  HD3 PRO A  11       1.163  11.336 -10.147  1.00 67.91           H  
ATOM    137  N   GLY A  12       2.465   6.293 -10.542  1.00 67.70           N  
ATOM    138  H   GLY A  12       2.039   5.872  -9.729  1.00 67.70           H  
ATOM    139  CA  GLY A  12       3.556   5.552 -11.187  1.00 67.70           C  
ATOM    140  HA2 GLY A  12       3.225   4.526 -11.351  1.00 67.70           H  
ATOM    141  HA3 GLY A  12       3.770   5.987 -12.163  1.00 67.70           H  
ATOM    142  C   GLY A  12       4.881   5.482 -10.417  1.00 67.70           C  
ATOM    143  O   GLY A  12       5.758   4.736 -10.841  1.00 67.70           O  
ATOM    144  N   LEU A  13       5.056   6.199  -9.295  1.00 78.67           N  
ATOM    145  H   LEU A  13       4.334   6.844  -9.006  1.00 78.67           H  
ATOM    146  CA  LEU A  13       6.233   5.996  -8.429  1.00 78.67           C  
ATOM    147  HA  LEU A  13       7.097   5.785  -9.059  1.00 78.67           H  
ATOM    148  C   LEU A  13       6.069   4.776  -7.518  1.00 78.67           C  
ATOM    149  CB  LEU A  13       6.524   7.247  -7.573  1.00 78.67           C  
ATOM    150  HB2 LEU A  13       5.693   7.950  -7.616  1.00 78.67           H  
ATOM    151  HB3 LEU A  13       6.619   6.938  -6.532  1.00 78.67           H  
ATOM    152  O   LEU A  13       7.000   3.993  -7.338  1.00 78.67           O  
ATOM    153  CG  LEU A  13       7.834   7.942  -7.979  1.00 78.67           C  
ATOM    154  HG  LEU A  13       8.580   7.198  -8.256  1.00 78.67           H  
ATOM    155  CD1 LEU A  13       7.601   8.887  -9.157  1.00 78.67           C  
ATOM    156 HD11 LEU A  13       6.890   9.666  -8.881  1.00 78.67           H  
ATOM    157 HD12 LEU A  13       8.545   9.343  -9.456  1.00 78.67           H  
ATOM    158 HD13 LEU A  13       7.203   8.322 -10.000  1.00 78.67           H  
ATOM    159  CD2 LEU A  13       8.396   8.747  -6.807  1.00 78.67           C  
ATOM    160 HD21 LEU A  13       7.671   9.494  -6.485  1.00 78.67           H  
ATOM    161 HD22 LEU A  13       8.619   8.076  -5.978  1.00 78.67           H  
ATOM    162 HD23 LEU A  13       9.319   9.241  -7.112  1.00 78.67           H  
ATOM    163  N   VAL A  14       4.889   4.647  -6.913  1.00 80.25           N  
ATOM    164  H   VAL A  14       4.191   5.361  -7.069  1.00 80.25           H  
ATOM    165  CA  VAL A  14       4.544   3.544  -6.020  1.00 80.25           C  
ATOM    166  HA  VAL A  14       5.219   2.708  -6.206  1.00 80.25           H  
ATOM    167  C   VAL A  14       3.126   3.095  -6.328  1.00 80.25           C  
ATOM    168  CB  VAL A  14       4.675   3.952  -4.540  1.00 80.25           C  
ATOM    169  HB  VAL A  14       3.978   4.765  -4.336  1.00 80.25           H  
ATOM    170  O   VAL A  14       2.171   3.856  -6.183  1.00 80.25           O  
ATOM    171  CG1 VAL A  14       4.340   2.780  -3.609  1.00 80.25           C  
ATOM    172 HG11 VAL A  14       4.476   3.091  -2.573  1.00 80.25           H  
ATOM    173 HG12 VAL A  14       4.999   1.938  -3.823  1.00 80.25           H  
ATOM    174 HG13 VAL A  14       3.302   2.477  -3.748  1.00 80.25           H  
ATOM    175  CG2 VAL A  14       6.088   4.432  -4.181  1.00 80.25           C  
ATOM    176 HG21 VAL A  14       6.150   4.648  -3.114  1.00 80.25           H  
ATOM    177 HG22 VAL A  14       6.822   3.671  -4.446  1.00 80.25           H  
ATOM    178 HG23 VAL A  14       6.315   5.350  -4.722  1.00 80.25           H  
ATOM    179  N   ASP A  15       2.981   1.834  -6.715  1.00 85.11           N  
ATOM    180  H   ASP A  15       3.792   1.303  -6.999  1.00 85.11           H  
ATOM    181  CA  ASP A  15       1.666   1.250  -6.945  1.00 85.11           C  
ATOM    182  HA  ASP A  15       1.068   1.960  -7.516  1.00 85.11           H  
ATOM    183  C   ASP A  15       0.952   0.968  -5.625  1.00 85.11           C  
ATOM    184  CB  ASP A  15       1.785  -0.018  -7.787  1.00 85.11           C  
ATOM    185  HB2 ASP A  15       0.798  -0.465  -7.903  1.00 85.11           H  
ATOM    186  HB3 ASP A  15       2.431  -0.736  -7.281  1.00 85.11           H  
ATOM    187  O   ASP A  15       1.516   0.375  -4.697  1.00 85.11           O  
ATOM    188  CG  ASP A  15       2.343   0.328  -9.162  1.00 85.11           C  
ATOM    189  OD1 ASP A  15       1.606   0.997  -9.919  1.00 85.11           O  
ATOM    190  OD2 ASP A  15       3.513  -0.042  -9.394  1.00 85.11           O  
ATOM    191  N   CYS A  16      -0.317   1.359  -5.553  1.00 88.88           N  
ATOM    192  H   CYS A  16      -0.721   1.815  -6.358  1.00 88.88           H  
ATOM    193  CA  CYS A  16      -1.205   0.984  -4.460  1.00 88.88           C  
ATOM    194  HA  CYS A  16      -0.685   1.142  -3.516  1.00 88.88           H  
ATOM    195  C   CYS A  16      -1.569  -0.498  -4.576  1.00 88.88           C  
ATOM    196  CB  CYS A  16      -2.440   1.887  -4.483  1.00 88.88           C  
ATOM    197  HB2 CYS A  16      -2.971   1.746  -5.425  1.00 88.88           H  
ATOM    198  HB3 CYS A  16      -3.112   1.605  -3.673  1.00 88.88           H  
ATOM    199  O   CYS A  16      -1.806  -0.993  -5.674  1.00 88.88           O  
ATOM    200  SG  CYS A  16      -2.010   3.632  -4.301  1.00 88.88           S  
ATOM    201  N   CYS A  17      -1.616  -1.222  -3.453  1.00 90.38           N  
ATOM    202  H   CYS A  17      -1.437  -0.768  -2.569  1.00 90.38           H  
ATOM    203  CA  CYS A  17      -2.031  -2.632  -3.470  1.00 90.38           C  
ATOM    204  HA  CYS A  17      -1.427  -3.184  -4.189  1.00 90.38           H  
ATOM    205  C   CYS A  17      -3.494  -2.775  -3.903  1.00 90.38           C  
ATOM    206  CB  CYS A  17      -1.871  -3.262  -2.081  1.00 90.38           C  
ATOM    207  HB2 CYS A  17      -2.244  -4.284  -2.143  1.00 90.38           H  
ATOM    208  HB3 CYS A  17      -2.519  -2.730  -1.384  1.00 90.38           H  
ATOM    209  O   CYS A  17      -3.860  -3.758  -4.540  1.00 90.38           O  
ATOM    210  SG  CYS A  17      -0.214  -3.336  -1.358  1.00 90.38           S  
ATOM    211  N   SER A  18      -4.302  -1.776  -3.544  1.00 88.15           N  
ATOM    212  H   SER A  18      -3.899  -0.994  -3.048  1.00 88.15           H  
ATOM    213  CA  SER A  18      -5.724  -1.678  -3.839  1.00 88.15           C  
ATOM    214  HA  SER A  18      -5.942  -2.211  -4.764  1.00 88.15           H  
ATOM    215  C   SER A  18      -6.083  -0.203  -4.000  1.00 88.15           C  
ATOM    216  CB  SER A  18      -6.564  -2.277  -2.702  1.00 88.15           C  
ATOM    217  HB2 SER A  18      -7.591  -2.397  -3.048  1.00 88.15           H  
ATOM    218  HB3 SER A  18      -6.563  -1.591  -1.855  1.00 88.15           H  
ATOM    219  O   SER A  18      -5.530   0.642  -3.290  1.00 88.15           O  
ATOM    220  OG  SER A  18      -6.057  -3.527  -2.266  1.00 88.15           O  
ATOM    221  HG  SER A  18      -6.767  -4.022  -1.851  1.00 88.15           H  
ATOM    222  N   GLY A  19      -7.007   0.090  -4.911  1.00 88.11           N  
ATOM    223  H   GLY A  19      -7.399  -0.653  -5.473  1.00 88.11           H  
ATOM    224  CA  GLY A  19      -7.465   1.449  -5.179  1.00 88.11           C  
ATOM    225  HA2 GLY A  19      -8.455   1.419  -5.634  1.00 88.11           H  
ATOM    226  HA3 GLY A  19      -7.571   1.967  -4.226  1.00 88.11           H  
ATOM    227  C   GLY A  19      -6.534   2.235  -6.105  1.00 88.11           C  
ATOM    228  O   GLY A  19      -5.826   1.657  -6.934  1.00 88.11           O  
ATOM    229  N   ARG A  20      -6.569   3.568  -6.022  1.00 87.61           N  
ATOM    230  H   ARG A  20      -7.097   3.965  -5.257  1.00 87.61           H  
ATOM    231  CA  ARG A  20      -5.921   4.458  -6.999  1.00 87.61           C  
ATOM    232  HA  ARG A  20      -5.299   3.834  -7.640  1.00 87.61           H  
ATOM    233  C   ARG A  20      -4.983   5.453  -6.323  1.00 87.61           C  
ATOM    234  CB  ARG A  20      -7.011   5.111  -7.869  1.00 87.61           C  
ATOM    235  HB2 ARG A  20      -7.320   6.061  -7.432  1.00 87.61           H  
ATOM    236  HB3 ARG A  20      -7.881   4.454  -7.854  1.00 87.61           H  
ATOM    237  O   ARG A  20      -5.306   6.036  -5.291  1.00 87.61           O  
ATOM    238  CG  ARG A  20      -6.594   5.309  -9.337  1.00 87.61           C  
ATOM    239  HG2 ARG A  20      -6.102   6.276  -9.450  1.00 87.61           H  
ATOM    240  HG3 ARG A  20      -5.910   4.518  -9.646  1.00 87.61           H  
ATOM    241  CD  ARG A  20      -7.848   5.233 -10.218  1.00 87.61           C  
ATOM    242  HD2 ARG A  20      -8.557   5.979  -9.859  1.00 87.61           H  
ATOM    243  HD3 ARG A  20      -8.294   4.245 -10.101  1.00 87.61           H  
ATOM    244  NE  ARG A  20      -7.564   5.468 -11.646  1.00 87.61           N  
ATOM    245  HE  ARG A  20      -6.592   5.512 -11.917  1.00 87.61           H  
ATOM    246  NH1 ARG A  20      -9.755   5.588 -12.320  1.00 87.61           N  
ATOM    247 HH11 ARG A  20     -10.447   5.707 -13.045  1.00 87.61           H  
ATOM    248 HH12 ARG A  20     -10.042   5.374 -11.375  1.00 87.61           H  
ATOM    249  NH2 ARG A  20      -8.127   5.900 -13.813  1.00 87.61           N  
ATOM    250 HH21 ARG A  20      -8.829   6.041 -14.524  1.00 87.61           H  
ATOM    251 HH22 ARG A  20      -7.148   5.954 -14.056  1.00 87.61           H  
ATOM    252  CZ  ARG A  20      -8.478   5.648 -12.583  1.00 87.61           C  
ATOM    253  N   CYS A  21      -3.814   5.652  -6.926  1.00 87.82           N  
ATOM    254  H   CYS A  21      -3.605   5.137  -7.770  1.00 87.82           H  
ATOM    255  CA  CYS A  21      -2.834   6.621  -6.450  1.00 87.82           C  
ATOM    256  HA  CYS A  21      -2.863   6.652  -5.361  1.00 87.82           H  
ATOM    257  C   CYS A  21      -3.158   8.020  -6.988  1.00 87.82           C  
ATOM    258  CB  CYS A  21      -1.426   6.181  -6.873  1.00 87.82           C  
ATOM    259  HB2 CYS A  21      -1.387   6.108  -7.960  1.00 87.82           H  
ATOM    260  HB3 CYS A  21      -1.201   5.200  -6.455  1.00 87.82           H  
ATOM    261  O   CYS A  21      -3.141   8.222  -8.203  1.00 87.82           O  
ATOM    262  SG  CYS A  21      -0.138   7.336  -6.345  1.00 87.82           S  
ATOM    263  N   PHE A  22      -3.425   8.977  -6.094  1.00 85.22           N  
ATOM    264  H   PHE A  22      -3.503   8.706  -5.124  1.00 85.22           H  
ATOM    265  CA  PHE A  22      -3.561  10.399  -6.454  1.00 85.22           C  
ATOM    266  HA  PHE A  22      -3.443  10.511  -7.531  1.00 85.22           H  
ATOM    267  C   PHE A  22      -2.472  11.290  -5.842  1.00 85.22           C  
ATOM    268  CB  PHE A  22      -4.967  10.907  -6.102  1.00 85.22           C  
ATOM    269  HB2 PHE A  22      -4.928  11.993  -6.006  1.00 85.22           H  
ATOM    270  HB3 PHE A  22      -5.268  10.516  -5.130  1.00 85.22           H  
ATOM    271  O   PHE A  22      -2.083  12.243  -6.497  1.00 85.22           O  
ATOM    272  CG  PHE A  22      -6.015  10.577  -7.148  1.00 85.22           C  
ATOM    273  CD1 PHE A  22      -6.230  11.469  -8.216  1.00 85.22           C  
ATOM    274  HD1 PHE A  22      -5.649  12.376  -8.286  1.00 85.22           H  
ATOM    275  CD2 PHE A  22      -6.770   9.392  -7.066  1.00 85.22           C  
ATOM    276  HD2 PHE A  22      -6.610   8.705  -6.248  1.00 85.22           H  
ATOM    277  CE1 PHE A  22      -7.199  11.184  -9.194  1.00 85.22           C  
ATOM    278  HE1 PHE A  22      -7.363  11.876 -10.007  1.00 85.22           H  
ATOM    279  CE2 PHE A  22      -7.743   9.109  -8.043  1.00 85.22           C  
ATOM    280  HE2 PHE A  22      -8.340   8.213  -7.959  1.00 85.22           H  
ATOM    281  CZ  PHE A  22      -7.958  10.004  -9.107  1.00 85.22           C  
ATOM    282  HZ  PHE A  22      -8.714   9.793  -9.848  1.00 85.22           H  
ATOM    283  N   ILE A  23      -2.005  10.963  -4.631  1.00 89.13           N  
ATOM    284  H   ILE A  23      -2.407  10.113  -4.260  1.00 89.13           H  
ATOM    285  CA  ILE A  23      -0.849  11.491  -3.855  1.00 89.13           C  
ATOM    286  HA  ILE A  23       0.039  11.555  -4.484  1.00 89.13           H  
ATOM    287  C   ILE A  23      -0.589  10.476  -2.726  1.00 89.13           C  
ATOM    288  CB  ILE A  23      -1.124  12.899  -3.254  1.00 89.13           C  
ATOM    289  HB  ILE A  23      -2.166  12.937  -2.935  1.00 89.13           H  
ATOM    290  O   ILE A  23       0.530  10.052  -2.434  1.00 89.13           O  
ATOM    291  CG1 ILE A  23      -0.841  14.067  -4.231  1.00 89.13           C  
ATOM    292 HG12 ILE A  23       0.203  14.371  -4.157  1.00 89.13           H  
ATOM    293 HG13 ILE A  23      -0.974  13.779  -5.274  1.00 89.13           H  
ATOM    294  CG2 ILE A  23      -0.233  13.189  -2.028  1.00 89.13           C  
ATOM    295 HG21 ILE A  23       0.811  13.043  -2.305  1.00 89.13           H  
ATOM    296 HG22 ILE A  23      -0.480  12.535  -1.192  1.00 89.13           H  
ATOM    297 HG23 ILE A  23      -0.369  14.215  -1.684  1.00 89.13           H  
ATOM    298  CD1 ILE A  23      -1.731  15.287  -3.973  1.00 89.13           C  
ATOM    299 HD11 ILE A  23      -1.551  15.690  -2.976  1.00 89.13           H  
ATOM    300 HD12 ILE A  23      -1.500  16.060  -4.706  1.00 89.13           H  
ATOM    301 HD13 ILE A  23      -2.780  15.011  -4.070  1.00 89.13           H  
ATOM    302  N   VAL A  24      -1.694  10.052  -2.115  1.00 90.61           N  
ATOM    303  H   VAL A  24      -2.564  10.485  -2.391  1.00 90.61           H  
ATOM    304  CA  VAL A  24      -1.813   8.871  -1.268  1.00 90.61           C  
ATOM    305  HA  VAL A  24      -0.825   8.433  -1.124  1.00 90.61           H  
ATOM    306  C   VAL A  24      -2.672   7.828  -1.978  1.00 90.61           C  
ATOM    307  CB  VAL A  24      -2.386   9.221   0.120  1.00 90.61           C  
ATOM    308  HB  VAL A  24      -2.478   8.300   0.696  1.00 90.61           H  
ATOM    309  O   VAL A  24      -3.410   8.152  -2.916  1.00 90.61           O  
ATOM    310  CG1 VAL A  24      -1.456  10.163   0.893  1.00 90.61           C  
ATOM    311 HG11 VAL A  24      -1.858  10.326   1.893  1.00 90.61           H  
ATOM    312 HG12 VAL A  24      -0.470   9.711   0.998  1.00 90.61           H  
ATOM    313 HG13 VAL A  24      -1.370  11.125   0.386  1.00 90.61           H  
ATOM    314  CG2 VAL A  24      -3.775   9.871   0.042  1.00 90.61           C  
ATOM    315 HG21 VAL A  24      -4.146  10.054   1.050  1.00 90.61           H  
ATOM    316 HG22 VAL A  24      -4.474   9.202  -0.460  1.00 90.61           H  
ATOM    317 HG23 VAL A  24      -3.732  10.819  -0.494  1.00 90.61           H  
ATOM    318  N   CYS A  25      -2.579   6.582  -1.532  1.00 91.69           N  
ATOM    319  H   CYS A  25      -1.899   6.374  -0.815  1.00 91.69           H  
ATOM    320  CA  CYS A  25      -3.467   5.523  -1.979  1.00 91.69           C  
ATOM    321  HA  CYS A  25      -3.527   5.538  -3.067  1.00 91.69           H  
ATOM    322  C   CYS A  25      -4.866   5.743  -1.422  1.00 91.69           C  
ATOM    323  CB  CYS A  25      -2.905   4.180  -1.528  1.00 91.69           C  
ATOM    324  HB2 CYS A  25      -2.717   4.231  -0.456  1.00 91.69           H  
ATOM    325  HB3 CYS A  25      -3.640   3.398  -1.720  1.00 91.69           H  
ATOM    326  O   CYS A  25      -5.070   5.724  -0.209  1.00 91.69           O  
ATOM    327  SG  CYS A  25      -1.381   3.752  -2.378  1.00 91.69           S  
ATOM    328  N   LEU A  26      -5.827   5.942  -2.311  1.00 88.83           N  
ATOM    329  H   LEU A  26      -5.596   5.923  -3.295  1.00 88.83           H  
ATOM    330  CA  LEU A  26      -7.242   6.007  -1.972  1.00 88.83           C  
ATOM    331  HA  LEU A  26      -7.356   6.136  -0.895  1.00 88.83           H  
ATOM    332  C   LEU A  26      -7.912   4.687  -2.364  1.00 88.83           C  
ATOM    333  CB  LEU A  26      -7.856   7.222  -2.674  1.00 88.83           C  
ATOM    334  HB2 LEU A  26      -7.575   7.195  -3.727  1.00 88.83           H  
ATOM    335  HB3 LEU A  26      -8.944   7.153  -2.636  1.00 88.83           H  
ATOM    336  O   LEU A  26      -7.436   4.064  -3.316  1.00 88.83           O  
ATOM    337  CG  LEU A  26      -7.385   8.535  -2.017  1.00 88.83           C  
ATOM    338  HG  LEU A  26      -6.579   8.339  -1.310  1.00 88.83           H  
ATOM    339  CD1 LEU A  26      -6.848   9.503  -3.065  1.00 88.83           C  
ATOM    340 HD11 LEU A  26      -6.001   9.032  -3.566  1.00 88.83           H  
ATOM    341 HD12 LEU A  26      -7.623   9.733  -3.796  1.00 88.83           H  
ATOM    342 HD13 LEU A  26      -6.512  10.421  -2.584  1.00 88.83           H  
ATOM    343  CD2 LEU A  26      -8.523   9.205  -1.248  1.00 88.83           C  
ATOM    344 HD21 LEU A  26      -9.337   9.455  -1.928  1.00 88.83           H  
ATOM    345 HD22 LEU A  26      -8.159  10.114  -0.770  1.00 88.83           H  
ATOM    346 HD23 LEU A  26      -8.892   8.526  -0.480  1.00 88.83           H  
ATOM    347  N   PRO A  27      -8.956   4.252  -1.633  1.00 88.56           N  
ATOM    348  CA  PRO A  27      -9.729   3.067  -1.996  1.00 88.56           C  
ATOM    349  HA  PRO A  27      -9.085   2.187  -1.986  1.00 88.56           H  
ATOM    350  C   PRO A  27     -10.328   3.178  -3.404  1.00 88.56           C  
ATOM    351  CB  PRO A  27     -10.805   2.923  -0.916  1.00 88.56           C  
ATOM    352  HB2 PRO A  27     -11.730   2.506  -1.315  1.00 88.56           H  
ATOM    353  HB3 PRO A  27     -10.428   2.299  -0.106  1.00 88.56           H  
ATOM    354  O   PRO A  27     -10.686   4.305  -3.820  1.00 88.56           O  
ATOM    355  CG  PRO A  27     -10.999   4.350  -0.413  1.00 88.56           C  
ATOM    356  HG2 PRO A  27     -11.359   4.374   0.615  1.00 88.56           H  
ATOM    357  HG3 PRO A  27     -11.688   4.878  -1.073  1.00 88.56           H  
ATOM    358  CD  PRO A  27      -9.607   4.961  -0.540  1.00 88.56           C  
ATOM    359  HD2 PRO A  27      -9.696   6.028  -0.745  1.00 88.56           H  
ATOM    360  HD3 PRO A  27      -9.053   4.802   0.385  1.00 88.56           H  
ATOM    361  OXT PRO A  27     -10.397   2.106  -4.040  1.00 88.56           O  
TER     362      PRO A  27                                                       
END   
