# Supplementary material for: δ‐Conotoxin Structure Prediction and Analysis through Large‐Scale Comparative and Deep Learning Modeling Approaches
Source: Adv Sci (Weinh). 2024 Jul 21;11(35):2404786. doi: 10.1002/advs.202404786 (PMC11425241; doi:10.1002/advs.202404786)
Supplement: Supplementary file 2 — Supporting Information [file ADVS-11-2404786-s001.gz › Data/Alphafold_results/ErVIA/ranked_4.pdb]

ATOM      1  N   CYS A   1       1.744   4.045   3.937  1.00 73.42           N  
ATOM      2  H   CYS A   1       1.113   4.216   4.707  1.00 73.42           H  
ATOM      3  H2  CYS A   1       1.898   4.914   3.446  1.00 73.42           H  
ATOM      4  H3  CYS A   1       2.621   3.682   4.282  1.00 73.42           H  
ATOM      5  CA  CYS A   1       1.118   3.072   3.031  1.00 73.42           C  
ATOM      6  HA  CYS A   1       1.779   2.931   2.176  1.00 73.42           H  
ATOM      7  C   CYS A   1      -0.193   3.666   2.505  1.00 73.42           C  
ATOM      8  CB  CYS A   1       0.973   1.723   3.748  1.00 73.42           C  
ATOM      9  HB2 CYS A   1       0.514   1.009   3.064  1.00 73.42           H  
ATOM     10  HB3 CYS A   1       1.970   1.338   3.961  1.00 73.42           H  
ATOM     11  O   CYS A   1      -0.777   4.504   3.185  1.00 73.42           O  
ATOM     12  SG  CYS A   1       0.051   1.772   5.309  1.00 73.42           S  
ATOM     13  N   ALA A   2      -0.614   3.328   1.292  1.00 80.58           N  
ATOM     14  H   ALA A   2      -0.075   2.651   0.772  1.00 80.58           H  
ATOM     15  CA  ALA A   2      -1.774   3.892   0.612  1.00 80.58           C  
ATOM     16  HA  ALA A   2      -1.951   4.901   0.982  1.00 80.58           H  
ATOM     17  C   ALA A   2      -3.043   3.072   0.882  1.00 80.58           C  
ATOM     18  CB  ALA A   2      -1.420   4.004  -0.868  1.00 80.58           C  
ATOM     19  HB1 ALA A   2      -0.734   4.840  -0.999  1.00 80.58           H  
ATOM     20  HB2 ALA A   2      -0.960   3.080  -1.218  1.00 80.58           H  
ATOM     21  HB3 ALA A   2      -2.312   4.197  -1.465  1.00 80.58           H  
ATOM     22  O   ALA A   2      -3.000   1.843   0.964  1.00 80.58           O  
ATOM     23  N   GLY A   3      -4.170   3.765   1.057  1.00 83.29           N  
ATOM     24  H   GLY A   3      -4.149   4.766   0.921  1.00 83.29           H  
ATOM     25  CA  GLY A   3      -5.469   3.131   1.275  1.00 83.29           C  
ATOM     26  HA2 GLY A   3      -5.368   2.344   2.022  1.00 83.29           H  
ATOM     27  HA3 GLY A   3      -6.180   3.869   1.647  1.00 83.29           H  
ATOM     28  C   GLY A   3      -6.031   2.526  -0.010  1.00 83.29           C  
ATOM     29  O   GLY A   3      -5.617   2.891  -1.108  1.00 83.29           O  
ATOM     30  N   ILE A   4      -7.010   1.632   0.113  1.00 84.57           N  
ATOM     31  H   ILE A   4      -7.331   1.382   1.038  1.00 84.57           H  
ATOM     32  CA  ILE A   4      -7.727   1.074  -1.042  1.00 84.57           C  
ATOM     33  HA  ILE A   4      -7.011   0.519  -1.648  1.00 84.57           H  
ATOM     34  C   ILE A   4      -8.300   2.219  -1.899  1.00 84.57           C  
ATOM     35  CB  ILE A   4      -8.821   0.090  -0.575  1.00 84.57           C  
ATOM     36  HB  ILE A   4      -9.482   0.616   0.114  1.00 84.57           H  
ATOM     37  O   ILE A   4      -8.845   3.187  -1.374  1.00 84.57           O  
ATOM     38  CG1 ILE A   4      -8.192  -1.120   0.159  1.00 84.57           C  
ATOM     39 HG12 ILE A   4      -7.721  -1.782  -0.567  1.00 84.57           H  
ATOM     40 HG13 ILE A   4      -7.416  -0.784   0.848  1.00 84.57           H  
ATOM     41  CG2 ILE A   4      -9.655  -0.392  -1.775  1.00 84.57           C  
ATOM     42 HG21 ILE A   4     -10.217   0.436  -2.207  1.00 84.57           H  
ATOM     43 HG22 ILE A   4     -10.382  -1.141  -1.461  1.00 84.57           H  
ATOM     44 HG23 ILE A   4      -9.000  -0.817  -2.536  1.00 84.57           H  
ATOM     45  CD1 ILE A   4      -9.203  -1.919   0.991  1.00 84.57           C  
ATOM     46 HD11 ILE A   4      -9.983  -2.340   0.356  1.00 84.57           H  
ATOM     47 HD12 ILE A   4      -9.660  -1.273   1.741  1.00 84.57           H  
ATOM     48 HD13 ILE A   4      -8.686  -2.735   1.494  1.00 84.57           H  
ATOM     49  N   GLY A   5      -8.134   2.126  -3.217  1.00 81.11           N  
ATOM     50  H   GLY A   5      -7.695   1.287  -3.569  1.00 81.11           H  
ATOM     51  CA  GLY A   5      -8.499   3.151  -4.196  1.00 81.11           C  
ATOM     52  HA2 GLY A   5      -8.651   2.674  -5.164  1.00 81.11           H  
ATOM     53  HA3 GLY A   5      -9.438   3.616  -3.894  1.00 81.11           H  
ATOM     54  C   GLY A   5      -7.463   4.266  -4.376  1.00 81.11           C  
ATOM     55  O   GLY A   5      -7.578   5.047  -5.317  1.00 81.11           O  
ATOM     56  N   SER A   6      -6.430   4.343  -3.530  1.00 84.34           N  
ATOM     57  H   SER A   6      -6.347   3.658  -2.793  1.00 84.34           H  
ATOM     58  CA  SER A   6      -5.358   5.333  -3.694  1.00 84.34           C  
ATOM     59  HA  SER A   6      -5.803   6.305  -3.908  1.00 84.34           H  
ATOM     60  C   SER A   6      -4.437   4.956  -4.849  1.00 84.34           C  
ATOM     61  CB  SER A   6      -4.525   5.459  -2.426  1.00 84.34           C  
ATOM     62  HB2 SER A   6      -3.689   6.138  -2.593  1.00 84.34           H  
ATOM     63  HB3 SER A   6      -4.146   4.466  -2.184  1.00 84.34           H  
ATOM     64  O   SER A   6      -4.140   3.780  -5.055  1.00 84.34           O  
ATOM     65  OG  SER A   6      -5.308   5.936  -1.353  1.00 84.34           O  
ATOM     66  HG  SER A   6      -6.074   5.362  -1.286  1.00 84.34           H  
ATOM     67  N   PHE A   7      -3.953   5.954  -5.584  1.00 80.31           N  
ATOM     68  H   PHE A   7      -4.217   6.902  -5.358  1.00 80.31           H  
ATOM     69  CA  PHE A   7      -3.036   5.745  -6.700  1.00 80.31           C  
ATOM     70  HA  PHE A   7      -3.445   4.964  -7.342  1.00 80.31           H  
ATOM     71  C   PHE A   7      -1.679   5.259  -6.182  1.00 80.31           C  
ATOM     72  CB  PHE A   7      -2.935   7.036  -7.530  1.00 80.31           C  
ATOM     73  HB2 PHE A   7      -3.797   7.670  -7.323  1.00 80.31           H  
ATOM     74  HB3 PHE A   7      -2.051   7.603  -7.238  1.00 80.31           H  
ATOM     75  O   PHE A   7      -0.993   5.990  -5.471  1.00 80.31           O  
ATOM     76  CG  PHE A   7      -2.913   6.788  -9.023  1.00 80.31           C  
ATOM     77  CD1 PHE A   7      -1.699   6.771  -9.733  1.00 80.31           C  
ATOM     78  HD1 PHE A   7      -0.765   6.937  -9.216  1.00 80.31           H  
ATOM     79  CD2 PHE A   7      -4.127   6.584  -9.707  1.00 80.31           C  
ATOM     80  HD2 PHE A   7      -5.063   6.607  -9.168  1.00 80.31           H  
ATOM     81  CE1 PHE A   7      -1.702   6.550 -11.123  1.00 80.31           C  
ATOM     82  HE1 PHE A   7      -0.773   6.545 -11.674  1.00 80.31           H  
ATOM     83  CE2 PHE A   7      -4.128   6.357 -11.093  1.00 80.31           C  
ATOM     84  HE2 PHE A   7      -5.061   6.202 -11.616  1.00 80.31           H  
ATOM     85  CZ  PHE A   7      -2.915   6.340 -11.801  1.00 80.31           C  
ATOM     86  HZ  PHE A   7      -2.913   6.168 -12.868  1.00 80.31           H  
ATOM     87  N   CYS A   8      -1.301   4.026  -6.524  1.00 80.04           N  
ATOM     88  H   CYS A   8      -1.896   3.478  -7.130  1.00 80.04           H  
ATOM     89  CA  CYS A   8       0.034   3.511  -6.222  1.00 80.04           C  
ATOM     90  HA  CYS A   8       0.444   4.096  -5.399  1.00 80.04           H  
ATOM     91  C   CYS A   8       0.999   3.713  -7.401  1.00 80.04           C  
ATOM     92  CB  CYS A   8      -0.047   2.069  -5.716  1.00 80.04           C  
ATOM     93  HB2 CYS A   8      -0.741   2.026  -4.877  1.00 80.04           H  
ATOM     94  HB3 CYS A   8       0.937   1.788  -5.340  1.00 80.04           H  
ATOM     95  O   CYS A   8       2.207   3.714  -7.191  1.00 80.04           O  
ATOM     96  SG  CYS A   8      -0.551   0.855  -6.954  1.00 80.04           S  
ATOM     97  N   GLY A   9       0.471   3.990  -8.605  1.00 69.63           N  
ATOM     98  H   GLY A   9      -0.526   3.869  -8.709  1.00 69.63           H  
ATOM     99  CA  GLY A   9       1.184   4.536  -9.767  1.00 69.63           C  
ATOM    100  HA2 GLY A   9       0.454   4.851 -10.512  1.00 69.63           H  
ATOM    101  HA3 GLY A   9       1.756   5.409  -9.453  1.00 69.63           H  
ATOM    102  C   GLY A   9       2.146   3.560 -10.442  1.00 69.63           C  
ATOM    103  O   GLY A   9       1.994   3.271 -11.626  1.00 69.63           O  
ATOM    104  N   LEU A  10       3.116   3.043  -9.693  1.00 68.45           N  
ATOM    105  H   LEU A  10       3.127   3.297  -8.715  1.00 68.45           H  
ATOM    106  CA  LEU A  10       4.049   2.000 -10.092  1.00 68.45           C  
ATOM    107  HA  LEU A  10       3.636   1.487 -10.960  1.00 68.45           H  
ATOM    108  C   LEU A  10       4.217   0.990  -8.944  1.00 68.45           C  
ATOM    109  CB  LEU A  10       5.426   2.593 -10.454  1.00 68.45           C  
ATOM    110  HB2 LEU A  10       5.680   3.403  -9.770  1.00 68.45           H  
ATOM    111  HB3 LEU A  10       6.161   1.805 -10.292  1.00 68.45           H  
ATOM    112  O   LEU A  10       4.299   1.400  -7.781  1.00 68.45           O  
ATOM    113  CG  LEU A  10       5.571   3.065 -11.914  1.00 68.45           C  
ATOM    114  HG  LEU A  10       4.979   2.426 -12.569  1.00 68.45           H  
ATOM    115  CD1 LEU A  10       5.163   4.525 -12.120  1.00 68.45           C  
ATOM    116 HD11 LEU A  10       5.765   5.176 -11.487  1.00 68.45           H  
ATOM    117 HD12 LEU A  10       4.110   4.664 -11.874  1.00 68.45           H  
ATOM    118 HD13 LEU A  10       5.304   4.802 -13.164  1.00 68.45           H  
ATOM    119  CD2 LEU A  10       7.038   2.950 -12.336  1.00 68.45           C  
ATOM    120 HD21 LEU A  10       7.664   3.562 -11.686  1.00 68.45           H  
ATOM    121 HD22 LEU A  10       7.153   3.284 -13.367  1.00 68.45           H  
ATOM    122 HD23 LEU A  10       7.362   1.911 -12.272  1.00 68.45           H  
ATOM    123  N   PRO A  11       4.344  -0.316  -9.249  1.00 59.87           N  
ATOM    124  CA  PRO A  11       4.714  -1.311  -8.250  1.00 59.87           C  
ATOM    125  HA  PRO A  11       3.944  -1.370  -7.481  1.00 59.87           H  
ATOM    126  C   PRO A  11       6.050  -0.911  -7.602  1.00 59.87           C  
ATOM    127  CB  PRO A  11       4.779  -2.645  -9.006  1.00 59.87           C  
ATOM    128  HB2 PRO A  11       3.810  -3.139  -8.941  1.00 59.87           H  
ATOM    129  HB3 PRO A  11       5.561  -3.300  -8.620  1.00 59.87           H  
ATOM    130  O   PRO A  11       7.079  -0.861  -8.271  1.00 59.87           O  
ATOM    131  CG  PRO A  11       5.041  -2.244 -10.457  1.00 59.87           C  
ATOM    132  HG2 PRO A  11       6.112  -2.106 -10.611  1.00 59.87           H  
ATOM    133  HG3 PRO A  11       4.645  -2.978 -11.159  1.00 59.87           H  
ATOM    134  CD  PRO A  11       4.331  -0.901 -10.583  1.00 59.87           C  
ATOM    135  HD2 PRO A  11       3.299  -1.055 -10.899  1.00 59.87           H  
ATOM    136  HD3 PRO A  11       4.860  -0.280 -11.306  1.00 59.87           H  
ATOM    137  N   GLY A  12       6.015  -0.590  -6.306  1.00 63.03           N  
ATOM    138  H   GLY A  12       5.118  -0.586  -5.842  1.00 63.03           H  
ATOM    139  CA  GLY A  12       7.193  -0.252  -5.498  1.00 63.03           C  
ATOM    140  HA2 GLY A  12       8.092  -0.617  -5.994  1.00 63.03           H  
ATOM    141  HA3 GLY A  12       7.114  -0.769  -4.541  1.00 63.03           H  
ATOM    142  C   GLY A  12       7.412   1.234  -5.190  1.00 63.03           C  
ATOM    143  O   GLY A  12       8.290   1.537  -4.389  1.00 63.03           O  
ATOM    144  N   LEU A  13       6.638   2.166  -5.763  1.00 70.99           N  
ATOM    145  H   LEU A  13       5.945   1.883  -6.441  1.00 70.99           H  
ATOM    146  CA  LEU A  13       6.740   3.587  -5.379  1.00 70.99           C  
ATOM    147  HA  LEU A  13       7.779   3.801  -5.129  1.00 70.99           H  
ATOM    148  C   LEU A  13       5.912   3.904  -4.126  1.00 70.99           C  
ATOM    149  CB  LEU A  13       6.317   4.484  -6.559  1.00 70.99           C  
ATOM    150  HB2 LEU A  13       5.266   4.748  -6.443  1.00 70.99           H  
ATOM    151  HB3 LEU A  13       6.413   3.940  -7.499  1.00 70.99           H  
ATOM    152  O   LEU A  13       6.272   4.761  -3.321  1.00 70.99           O  
ATOM    153  CG  LEU A  13       7.175   5.760  -6.635  1.00 70.99           C  
ATOM    154  HG  LEU A  13       7.369   6.138  -5.631  1.00 70.99           H  
ATOM    155  CD1 LEU A  13       8.505   5.469  -7.337  1.00 70.99           C  
ATOM    156 HD11 LEU A  13       9.112   6.374  -7.359  1.00 70.99           H  
ATOM    157 HD12 LEU A  13       9.053   4.699  -6.793  1.00 70.99           H  
ATOM    158 HD13 LEU A  13       8.329   5.127  -8.357  1.00 70.99           H  
ATOM    159  CD2 LEU A  13       6.454   6.854  -7.422  1.00 70.99           C  
ATOM    160 HD21 LEU A  13       7.081   7.744  -7.472  1.00 70.99           H  
ATOM    161 HD22 LEU A  13       5.523   7.109  -6.918  1.00 70.99           H  
ATOM    162 HD23 LEU A  13       6.235   6.505  -8.432  1.00 70.99           H  
ATOM    163  N   VAL A  14       4.780   3.214  -3.988  1.00 73.28           N  
ATOM    164  H   VAL A  14       4.555   2.534  -4.699  1.00 73.28           H  
ATOM    165  CA  VAL A  14       3.828   3.390  -2.897  1.00 73.28           C  
ATOM    166  HA  VAL A  14       4.322   3.877  -2.056  1.00 73.28           H  
ATOM    167  C   VAL A  14       3.340   2.020  -2.446  1.00 73.28           C  
ATOM    168  CB  VAL A  14       2.656   4.276  -3.354  1.00 73.28           C  
ATOM    169  HB  VAL A  14       2.226   3.842  -4.257  1.00 73.28           H  
ATOM    170  O   VAL A  14       2.656   1.314  -3.186  1.00 73.28           O  
ATOM    171  CG1 VAL A  14       1.560   4.367  -2.293  1.00 73.28           C  
ATOM    172 HG11 VAL A  14       1.135   3.379  -2.114  1.00 73.28           H  
ATOM    173 HG12 VAL A  14       1.966   4.770  -1.366  1.00 73.28           H  
ATOM    174 HG13 VAL A  14       0.769   5.019  -2.665  1.00 73.28           H  
ATOM    175  CG2 VAL A  14       3.095   5.712  -3.670  1.00 73.28           C  
ATOM    176 HG21 VAL A  14       2.232   6.314  -3.951  1.00 73.28           H  
ATOM    177 HG22 VAL A  14       3.789   5.711  -4.511  1.00 73.28           H  
ATOM    178 HG23 VAL A  14       3.588   6.154  -2.804  1.00 73.28           H  
ATOM    179  N   ASP A  15       3.655   1.667  -1.204  1.00 79.27           N  
ATOM    180  H   ASP A  15       4.370   2.184  -0.712  1.00 79.27           H  
ATOM    181  CA  ASP A  15       3.131   0.461  -0.570  1.00 79.27           C  
ATOM    182  HA  ASP A  15       3.210  -0.372  -1.268  1.00 79.27           H  
ATOM    183  C   ASP A  15       1.667   0.645  -0.183  1.00 79.27           C  
ATOM    184  CB  ASP A  15       3.956   0.118   0.669  1.00 79.27           C  
ATOM    185  HB2 ASP A  15       3.487  -0.716   1.192  1.00 79.27           H  
ATOM    186  HB3 ASP A  15       3.983   0.973   1.344  1.00 79.27           H  
ATOM    187  O   ASP A  15       1.321   1.611   0.500  1.00 79.27           O  
ATOM    188  CG  ASP A  15       5.366  -0.286   0.262  1.00 79.27           C  
ATOM    189  OD1 ASP A  15       5.486  -1.378  -0.333  1.00 79.27           O  
ATOM    190  OD2 ASP A  15       6.273   0.531   0.526  1.00 79.27           O  
ATOM    191  N   CYS A  16       0.804  -0.293  -0.563  1.00 82.72           N  
ATOM    192  H   CYS A  16       1.155  -1.075  -1.098  1.00 82.72           H  
ATOM    193  CA  CYS A  16      -0.583  -0.341  -0.105  1.00 82.72           C  
ATOM    194  HA  CYS A  16      -0.999   0.666  -0.136  1.00 82.72           H  
ATOM    195  C   CYS A  16      -0.640  -0.849   1.342  1.00 82.72           C  
ATOM    196  CB  CYS A  16      -1.396  -1.218  -1.062  1.00 82.72           C  
ATOM    197  HB2 CYS A  16      -0.996  -2.231  -1.039  1.00 82.72           H  
ATOM    198  HB3 CYS A  16      -2.431  -1.261  -0.721  1.00 82.72           H  
ATOM    199  O   CYS A  16       0.062  -1.794   1.688  1.00 82.72           O  
ATOM    200  SG  CYS A  16      -1.371  -0.613  -2.770  1.00 82.72           S  
ATOM    201  N   CYS A  17      -1.458  -0.230   2.204  1.00 84.73           N  
ATOM    202  H   CYS A  17      -2.039   0.526   1.871  1.00 84.73           H  
ATOM    203  CA  CYS A  17      -1.566  -0.664   3.609  1.00 84.73           C  
ATOM    204  HA  CYS A  17      -0.573  -0.717   4.056  1.00 84.73           H  
ATOM    205  C   CYS A  17      -2.172  -2.062   3.723  1.00 84.73           C  
ATOM    206  CB  CYS A  17      -2.444   0.296   4.421  1.00 84.73           C  
ATOM    207  HB2 CYS A  17      -3.430   0.346   3.959  1.00 84.73           H  
ATOM    208  HB3 CYS A  17      -2.576  -0.147   5.408  1.00 84.73           H  
ATOM    209  O   CYS A  17      -1.799  -2.834   4.600  1.00 84.73           O  
ATOM    210  SG  CYS A  17      -1.854   1.982   4.678  1.00 84.73           S  
ATOM    211  N   SER A  18      -3.104  -2.354   2.818  1.00 82.70           N  
ATOM    212  H   SER A  18      -3.323  -1.659   2.118  1.00 82.70           H  
ATOM    213  CA  SER A  18      -3.785  -3.630   2.687  1.00 82.70           C  
ATOM    214  HA  SER A  18      -3.164  -4.423   3.104  1.00 82.70           H  
ATOM    215  C   SER A  18      -4.013  -3.884   1.203  1.00 82.70           C  
ATOM    216  CB  SER A  18      -5.128  -3.612   3.424  1.00 82.70           C  
ATOM    217  HB2 SER A  18      -5.789  -2.881   2.957  1.00 82.70           H  
ATOM    218  HB3 SER A  18      -5.585  -4.598   3.349  1.00 82.70           H  
ATOM    219  O   SER A  18      -4.484  -2.992   0.494  1.00 82.70           O  
ATOM    220  OG  SER A  18      -4.954  -3.276   4.789  1.00 82.70           O  
ATOM    221  HG  SER A  18      -5.746  -3.519   5.274  1.00 82.70           H  
ATOM    222  N   GLY A  19      -3.666  -5.088   0.758  1.00 81.19           N  
ATOM    223  H   GLY A  19      -3.225  -5.733   1.397  1.00 81.19           H  
ATOM    224  CA  GLY A  19      -3.906  -5.551  -0.602  1.00 81.19           C  
ATOM    225  HA2 GLY A  19      -4.822  -5.083  -0.963  1.00 81.19           H  
ATOM    226  HA3 GLY A  19      -4.099  -6.623  -0.585  1.00 81.19           H  
ATOM    227  C   GLY A  19      -2.759  -5.293  -1.580  1.00 81.19           C  
ATOM    228  O   GLY A  19      -1.593  -5.202  -1.189  1.00 81.19           O  
ATOM    229  N   ARG A  20      -3.076  -5.273  -2.877  1.00 81.88           N  
ATOM    230  H   ARG A  20      -4.059  -5.204  -3.099  1.00 81.88           H  
ATOM    231  CA  ARG A  20      -2.091  -5.322  -3.972  1.00 81.88           C  
ATOM    232  HA  ARG A  20      -1.098  -5.432  -3.538  1.00 81.88           H  
ATOM    233  C   ARG A  20      -2.097  -4.019  -4.766  1.00 81.88           C  
ATOM    234  CB  ARG A  20      -2.345  -6.536  -4.886  1.00 81.88           C  
ATOM    235  HB2 ARG A  20      -1.517  -6.629  -5.589  1.00 81.88           H  
ATOM    236  HB3 ARG A  20      -3.258  -6.356  -5.454  1.00 81.88           H  
ATOM    237  O   ARG A  20      -3.153  -3.470  -5.074  1.00 81.88           O  
ATOM    238  CG  ARG A  20      -2.506  -7.857  -4.113  1.00 81.88           C  
ATOM    239  HG2 ARG A  20      -3.365  -7.777  -3.446  1.00 81.88           H  
ATOM    240  HG3 ARG A  20      -1.614  -8.049  -3.516  1.00 81.88           H  
ATOM    241  CD  ARG A  20      -2.752  -9.030  -5.068  1.00 81.88           C  
ATOM    242  HD2 ARG A  20      -3.486  -8.726  -5.815  1.00 81.88           H  
ATOM    243  HD3 ARG A  20      -1.815  -9.271  -5.569  1.00 81.88           H  
ATOM    244  NE  ARG A  20      -3.288 -10.195  -4.338  1.00 81.88           N  
ATOM    245  HE  ARG A  20      -3.881  -9.976  -3.550  1.00 81.88           H  
ATOM    246  NH1 ARG A  20      -2.446 -11.866  -5.673  1.00 81.88           N  
ATOM    247 HH11 ARG A  20      -2.355 -12.848  -5.891  1.00 81.88           H  
ATOM    248 HH12 ARG A  20      -2.003 -11.165  -6.250  1.00 81.88           H  
ATOM    249  NH2 ARG A  20      -3.715 -12.384  -3.911  1.00 81.88           N  
ATOM    250 HH21 ARG A  20      -4.282 -12.104  -3.124  1.00 81.88           H  
ATOM    251 HH22 ARG A  20      -3.613 -13.364  -4.135  1.00 81.88           H  
ATOM    252  CZ  ARG A  20      -3.146 -11.470  -4.644  1.00 81.88           C  
ATOM    253  N   CYS A  21      -0.912  -3.555  -5.149  1.00 81.33           N  
ATOM    254  H   CYS A  21      -0.082  -4.062  -4.877  1.00 81.33           H  
ATOM    255  CA  CYS A  21      -0.758  -2.436  -6.074  1.00 81.33           C  
ATOM    256  HA  CYS A  21      -1.571  -1.725  -5.927  1.00 81.33           H  
ATOM    257  C   CYS A  21      -0.808  -2.945  -7.523  1.00 81.33           C  
ATOM    258  CB  CYS A  21       0.562  -1.714  -5.772  1.00 81.33           C  
ATOM    259  HB2 CYS A  21       1.369  -2.446  -5.763  1.00 81.33           H  
ATOM    260  HB3 CYS A  21       0.509  -1.257  -4.784  1.00 81.33           H  
ATOM    261  O   CYS A  21       0.052  -3.728  -7.921  1.00 81.33           O  
ATOM    262  SG  CYS A  21       1.007  -0.433  -6.972  1.00 81.33           S  
ATOM    263  N   PHE A  22      -1.794  -2.493  -8.305  1.00 79.72           N  
ATOM    264  H   PHE A  22      -2.502  -1.914  -7.877  1.00 79.72           H  
ATOM    265  CA  PHE A  22      -1.845  -2.729  -9.760  1.00 79.72           C  
ATOM    266  HA  PHE A  22      -0.968  -3.299 -10.065  1.00 79.72           H  
ATOM    267  C   PHE A  22      -1.763  -1.421 -10.561  1.00 79.72           C  
ATOM    268  CB  PHE A  22      -3.082  -3.571 -10.123  1.00 79.72           C  
ATOM    269  HB2 PHE A  22      -3.891  -3.367  -9.422  1.00 79.72           H  
ATOM    270  HB3 PHE A  22      -3.433  -3.268 -11.109  1.00 79.72           H  
ATOM    271  O   PHE A  22      -1.027  -1.354 -11.537  1.00 79.72           O  
ATOM    272  CG  PHE A  22      -2.806  -5.065 -10.170  1.00 79.72           C  
ATOM    273  CD1 PHE A  22      -2.427  -5.665 -11.387  1.00 79.72           C  
ATOM    274  HD1 PHE A  22      -2.339  -5.065 -12.280  1.00 79.72           H  
ATOM    275  CD2 PHE A  22      -2.898  -5.851  -9.006  1.00 79.72           C  
ATOM    276  HD2 PHE A  22      -3.180  -5.393  -8.070  1.00 79.72           H  
ATOM    277  CE1 PHE A  22      -2.146  -7.042 -11.443  1.00 79.72           C  
ATOM    278  HE1 PHE A  22      -1.853  -7.495 -12.378  1.00 79.72           H  
ATOM    279  CE2 PHE A  22      -2.614  -7.229  -9.061  1.00 79.72           C  
ATOM    280  HE2 PHE A  22      -2.685  -7.827  -8.164  1.00 79.72           H  
ATOM    281  CZ  PHE A  22      -2.238  -7.825 -10.279  1.00 79.72           C  
ATOM    282  HZ  PHE A  22      -2.017  -8.881 -10.322  1.00 79.72           H  
ATOM    283  N   ILE A  23      -2.480  -0.380 -10.125  1.00 83.34           N  
ATOM    284  H   ILE A  23      -2.999  -0.541  -9.274  1.00 83.34           H  
ATOM    285  CA  ILE A  23      -2.451   1.016 -10.630  1.00 83.34           C  
ATOM    286  HA  ILE A  23      -1.434   1.292 -10.906  1.00 83.34           H  
ATOM    287  C   ILE A  23      -2.917   1.918  -9.480  1.00 83.34           C  
ATOM    288  CB  ILE A  23      -3.396   1.205 -11.854  1.00 83.34           C  
ATOM    289  HB  ILE A  23      -4.401   0.903 -11.560  1.00 83.34           H  
ATOM    290  O   ILE A  23      -2.292   2.912  -9.108  1.00 83.34           O  
ATOM    291  CG1 ILE A  23      -2.981   0.325 -13.058  1.00 83.34           C  
ATOM    292 HG12 ILE A  23      -3.048  -0.722 -12.761  1.00 83.34           H  
ATOM    293 HG13 ILE A  23      -1.952   0.548 -13.339  1.00 83.34           H  
ATOM    294  CG2 ILE A  23      -3.459   2.689 -12.271  1.00 83.34           C  
ATOM    295 HG21 ILE A  23      -2.477   3.020 -12.609  1.00 83.34           H  
ATOM    296 HG22 ILE A  23      -4.180   2.830 -13.076  1.00 83.34           H  
ATOM    297 HG23 ILE A  23      -3.779   3.323 -11.445  1.00 83.34           H  
ATOM    298  CD1 ILE A  23      -3.870   0.426 -14.299  1.00 83.34           C  
ATOM    299 HD11 ILE A  23      -3.748   1.397 -14.779  1.00 83.34           H  
ATOM    300 HD12 ILE A  23      -3.581  -0.346 -15.012  1.00 83.34           H  
ATOM    301 HD13 ILE A  23      -4.914   0.280 -14.022  1.00 83.34           H  
ATOM    302  N   VAL A  24      -4.008   1.478  -8.858  1.00 85.60           N  
ATOM    303  H   VAL A  24      -4.471   0.673  -9.256  1.00 85.60           H  
ATOM    304  CA  VAL A  24      -4.455   1.876  -7.530  1.00 85.60           C  
ATOM    305  HA  VAL A  24      -3.826   2.693  -7.177  1.00 85.60           H  
ATOM    306  C   VAL A  24      -4.254   0.709  -6.563  1.00 85.60           C  
ATOM    307  CB  VAL A  24      -5.910   2.391  -7.562  1.00 85.60           C  
ATOM    308  HB  VAL A  24      -6.197   2.678  -6.551  1.00 85.60           H  
ATOM    309  O   VAL A  24      -4.025  -0.427  -6.992  1.00 85.60           O  
ATOM    310  CG1 VAL A  24      -6.034   3.634  -8.452  1.00 85.60           C  
ATOM    311 HG11 VAL A  24      -5.772   3.405  -9.485  1.00 85.60           H  
ATOM    312 HG12 VAL A  24      -5.381   4.421  -8.076  1.00 85.60           H  
ATOM    313 HG13 VAL A  24      -7.058   4.006  -8.418  1.00 85.60           H  
ATOM    314  CG2 VAL A  24      -6.917   1.346  -8.056  1.00 85.60           C  
ATOM    315 HG21 VAL A  24      -7.910   1.792  -8.107  1.00 85.60           H  
ATOM    316 HG22 VAL A  24      -6.646   0.973  -9.044  1.00 85.60           H  
ATOM    317 HG23 VAL A  24      -6.961   0.523  -7.343  1.00 85.60           H  
ATOM    318  N   CYS A  25      -4.319   0.983  -5.267  1.00 87.76           N  
ATOM    319  H   CYS A  25      -4.405   1.948  -4.982  1.00 87.76           H  
ATOM    320  CA  CYS A  25      -4.364  -0.046  -4.241  1.00 87.76           C  
ATOM    321  HA  CYS A  25      -3.592  -0.791  -4.438  1.00 87.76           H  
ATOM    322  C   CYS A  25      -5.720  -0.746  -4.271  1.00 87.76           C  
ATOM    323  CB  CYS A  25      -4.098   0.600  -2.883  1.00 87.76           C  
ATOM    324  HB2 CYS A  25      -4.330  -0.114  -2.093  1.00 87.76           H  
ATOM    325  HB3 CYS A  25      -4.760   1.460  -2.778  1.00 87.76           H  
ATOM    326  O   CYS A  25      -6.752  -0.112  -4.053  1.00 87.76           O  
ATOM    327  SG  CYS A  25      -2.392   1.143  -2.678  1.00 87.76           S  
ATOM    328  N   LEU A  26      -5.723  -2.044  -4.547  1.00 82.81           N  
ATOM    329  H   LEU A  26      -4.841  -2.512  -4.695  1.00 82.81           H  
ATOM    330  CA  LEU A  26      -6.910  -2.890  -4.449  1.00 82.81           C  
ATOM    331  HA  LEU A  26      -7.797  -2.263  -4.355  1.00 82.81           H  
ATOM    332  C   LEU A  26      -6.822  -3.751  -3.186  1.00 82.81           C  
ATOM    333  CB  LEU A  26      -7.058  -3.761  -5.709  1.00 82.81           C  
ATOM    334  HB2 LEU A  26      -7.685  -4.614  -5.450  1.00 82.81           H  
ATOM    335  HB3 LEU A  26      -6.090  -4.165  -6.005  1.00 82.81           H  
ATOM    336  O   LEU A  26      -5.701  -4.034  -2.766  1.00 82.81           O  
ATOM    337  CG  LEU A  26      -7.719  -3.019  -6.885  1.00 82.81           C  
ATOM    338  HG  LEU A  26      -8.454  -2.308  -6.508  1.00 82.81           H  
ATOM    339  CD1 LEU A  26      -6.698  -2.278  -7.742  1.00 82.81           C  
ATOM    340 HD11 LEU A  26      -6.181  -1.549  -7.116  1.00 82.81           H  
ATOM    341 HD12 LEU A  26      -5.968  -2.979  -8.146  1.00 82.81           H  
ATOM    342 HD13 LEU A  26      -7.201  -1.758  -8.557  1.00 82.81           H  
ATOM    343  CD2 LEU A  26      -8.445  -4.006  -7.795  1.00 82.81           C  
ATOM    344 HD21 LEU A  26      -7.743  -4.744  -8.182  1.00 82.81           H  
ATOM    345 HD22 LEU A  26      -9.226  -4.517  -7.232  1.00 82.81           H  
ATOM    346 HD23 LEU A  26      -8.908  -3.474  -8.626  1.00 82.81           H  
ATOM    347  N   PRO A  27      -7.966  -4.154  -2.598  1.00 79.97           N  
ATOM    348  CA  PRO A  27      -7.988  -5.103  -1.487  1.00 79.97           C  
ATOM    349  HA  PRO A  27      -7.464  -4.680  -0.630  1.00 79.97           H  
ATOM    350  C   PRO A  27      -7.295  -6.431  -1.831  1.00 79.97           C  
ATOM    351  CB  PRO A  27      -9.467  -5.299  -1.133  1.00 79.97           C  
ATOM    352  HB2 PRO A  27      -9.674  -6.310  -0.785  1.00 79.97           H  
ATOM    353  HB3 PRO A  27      -9.760  -4.572  -0.375  1.00 79.97           H  
ATOM    354  O   PRO A  27      -7.334  -6.854  -3.011  1.00 79.97           O  
ATOM    355  CG  PRO A  27     -10.190  -4.994  -2.443  1.00 79.97           C  
ATOM    356  HG2 PRO A  27     -11.210  -4.651  -2.275  1.00 79.97           H  
ATOM    357  HG3 PRO A  27     -10.179  -5.879  -3.080  1.00 79.97           H  
ATOM    358  CD  PRO A  27      -9.323  -3.907  -3.069  1.00 79.97           C  
ATOM    359  HD2 PRO A  27      -9.659  -2.933  -2.715  1.00 79.97           H  
ATOM    360  HD3 PRO A  27      -9.402  -3.960  -4.155  1.00 79.97           H  
ATOM    361  OXT PRO A  27      -6.719  -7.000  -0.882  1.00 79.97           O  
TER     362      PRO A  27                                                       
END   
