# Supplementary material for: δ‐Conotoxin Structure Prediction and Analysis through Large‐Scale Comparative and Deep Learning Modeling Approaches
Source: Adv Sci (Weinh). 2024 Jul 21;11(35):2404786. doi: 10.1002/advs.202404786 (PMC11425241; doi:10.1002/advs.202404786)
Supplement: Supplementary file 2 — Supporting Information [file ADVS-11-2404786-s001.gz › Data/Alphafold_results/ErVIA/msas/pdb70_hits.hhr]

Query         ErVIA 
Match_columns 27
No_of_seqs    1 out of 4
Neff          1
Searched_HMMs 80799
Date          Tue Sep 28 22:21:49 2021
Command       /usr/bin/hhsearch -i /tmp/tmpys057q5p/query.a3m -o /tmp/tmpys057q5p/output.hhr -maxseq 1000000 -d /mnt/pdb70_database_path/pdb70 

 No Hit                             Prob E-value P-value  Score    SS Cols Query HMM  Template HMM
  1 1G1Z_A CONOTOXIN EVIA; three d  97.0 6.5E-06 8.1E-11   38.9   0.0   26    1-26      3-30  (33)
  2 1RMK_A Mu-O-conotoxin MrVIB; b  96.3 0.00014 1.7E-09   33.7   0.0   27    1-27      2-31  (31)
  3 6PX7_A Venom polypeptide; disu  90.9   0.092 1.1E-06   25.8   0.0   22    1-24      7-28  (34)
  4 2MFS_A Ep-AMP1; cystine-knot,   76.0     1.8 2.3E-05   22.1   0.0   19    1-19      1-19  (35)
  5 4AOQ_F CATIONIC TRYPSIN (E.C.3  74.1     2.3 2.8E-05   22.1   0.0   22    1-22      4-26  (37)
  6 4AOR_F CATIONIC TRYPSIN (E.C.3  72.7     2.6 3.2E-05   21.9   0.0   22    1-22      4-26  (37)
  7 2N8E_A Kappa-conotoxin PVIIA;   67.9     3.9 4.8E-05   21.0   0.0   18    5-23      5-22  (34)
  8 5FZW_A U3-SCYTOTOXIN-STH1H; TO  65.0     4.9 6.1E-05   20.5   0.0   24    1-26      8-31  (33)
  9 1C6W_A MAUROCALCIN; SCORPION T  55.0     9.7 0.00012   19.5   0.0    9   13-21     13-21  (33)
 10 1LMM_A Psmalmotoxin 1; ICK, TO  50.2      13 0.00016   19.7   0.0   18    1-19      3-20  (40)
 11 4FZ0_O Acid-sensing ion channe  50.2      13 0.00016   19.7   0.0   18    1-19      3-20  (40)
 12 6PXV_E Insulin receptor (E.C.2  50.0      13 0.00016   18.4   0.0    8   15-22     58-65  (74)
 13 6PXW_E Insulin receptor (E.C.2  50.0      13 0.00016   18.4   0.0    8   15-22     58-65  (74)
 14 2KQP_A Insulin; proinsulin, Ca  46.8      16  0.0002   18.4   0.0    9   15-23     70-78  (86)
 15 6ENA_A Nemertide alpha-1; Neme  46.7      16  0.0002   18.5   0.0   20    1-22      2-21  (31)
 16 6JK8_C Insulin-like growth fac  44.2      19 0.00023   19.0   0.0    8   15-22     94-101 (110)
 17 6B3Q_a Insulin-degrading enzym  44.1      19 0.00023   19.0   0.0    8   15-22     94-101 (110)
 18 1DKC_A ANTIFUNGAL PEPTIDE; THR  43.5      20 0.00024   18.3   0.0   23    1-23      3-26  (38)
 19 6NK9_A Aca Toxin 1; potassium   43.3      20 0.00024   18.3   0.0   17    4-22      4-21  (32)
 20 5XBD_A pB1; Disulfide bond, Pe  42.9      20 0.00025   18.1   0.0   23    1-23      2-24  (36)
 21 2N8H_A conotoxin-muOxi-GVIIJ;   42.1      21 0.00026   18.5   0.0   20    2-22      4-23  (35)
 22 2QG3_A UPF0130 protein AF_2059  42.0      21 0.00026   22.3   0.0   11   14-24     55-65  (208)
 23 5L3L_A Insulin-like growth fac  41.2      22 0.00028   17.9   0.0    8   15-22     45-52  (67)
 24 1B9G_A GROWTH-FACTOR IGF-1; GR  40.5      23 0.00029   17.8   0.0    8   15-22     33-40  (57)
 25 1TLJ_A Hypothetical UPF0130 pr  40.1      24  0.0003   21.9   0.0   11   14-24     47-57  (213)
 26 6KLM_A Roseltide rT7; Roseltid  39.7      24  0.0003   18.1   0.0    9   15-23     12-21  (34)
 27 2E2S_A Agelenin; cystine knot,  36.4      30 0.00037   17.9   0.0   22    1-22      3-25  (36)
 28 2JZQ_A Insulin; HORMONE, SINGL  36.4      30 0.00037   17.0   0.0    7   15-21     41-47  (57)
 29 2DRV_A UPF0130 protein PH1069;  34.0      35 0.00043   20.9   0.0   11   14-24     51-61  (200)
 30 2DRV_B UPF0130 protein PH1069;  34.0      35 0.00043   20.9   0.0   11   14-24     51-61  (200)
 31 2IT2_A UPF0130 protein PH1069;  34.0      35 0.00043   20.9   0.0   11   14-24     51-61  (200)
 32 6INS_E PROTEIN; HORMONE; 2.0A   33.6      36 0.00044   16.4   0.0    8   15-22     34-41  (50)
 33 1Q3J_A ALO3; knottin, cystine-  33.1      37 0.00045   17.2   0.0   23    1-23      1-24  (36)
 34 1TGR_A Insulin-like growth fac  32.9      37 0.00046   16.8   0.0    8   15-22     36-43  (52)
 35 1ZEI_D INSULIN, M-CRESOL; HORM  32.3      39 0.00048   16.3   0.0    8   15-22     37-44  (53)
 36 4B2U_A S67; TOXIN, SPIDER VENO  31.5      41  0.0005   17.5   0.0   21    1-22      4-25  (36)
 37 4XL1_E Notch1, Dll4; glycosyla  30.4      43 0.00054   18.0   0.0   11   13-23     22-32  (230)
 38 2DVK_A UPF0130 protein APE0816  24.3      66 0.00082   19.6   0.0    8   14-21     37-44  (188)
 39 3LRI_A INSULIN-LIKE GROWTH FAC  22.9      73 0.00091   16.9   0.0    8   15-22     59-66  (83)
 40 1AXH_A ATRACOTOXIN-HVI; NEUROT  21.2      83   0.001   16.3   0.0   21    1-23      4-24  (37)

No 1
>1G1Z_A CONOTOXIN EVIA; three disulfide linkages, cis/trans isomerism; HET: NH2, HYP; NMR {N/A} SCOP: g.3.6.1
Probab=97.04  E-value=6.5e-06  Score=38.88  Aligned_cols=26  Identities=46%  Similarity=0.954  Sum_probs=23.3  Template_Neff=5.100

Q ErVIA             1 CAGIGSFCGLP--GLVDCCSGRCFIVCL   26 (27)
Q Consensus         1 cagigsfcglp--glvdccsgrcfivcl   26 (27)
                      |++.||+|+++  ++++||||||+|++.
T Consensus         3 C~~~Ge~C~~~~~~~~~CCsG~C~~vc~   30 (33)
T 1G1Z_A            3 CIKPYGFCSLPILKNGLCCSGACVGVCA   30 (33)
T ss_dssp             CBCTTSBCCSSCSSCSCBTTBEESSBEE
T ss_pred             CcCCCCcCCCcccCCCCcccCceEEEEe
Confidence            78999999988  679999999999864


No 2
>1RMK_A Mu-O-conotoxin MrVIB; beta sheet, cystine knot, TOXIN; NMR {Conus marmoreus} SCOP: g.3.6.1
Probab=96.30  E-value=0.00014  Score=33.69  Aligned_cols=27  Identities=33%  Similarity=0.795  Sum_probs=24.1  Template_Neff=5.400

Q ErVIA             1 CAGIGSFCGLP--GLVDCCSG-RCFIVCLP   27 (27)
Q Consensus         1 cagigsfcglp--glvdccsg-rcfivclp   27 (27)
                      |++.||+|+++  ++++|||| ||+|++|.
T Consensus         2 C~~~ge~C~~~~~~~~~CCsg~~C~~~~C~   31 (31)
T 1RMK_A            2 CSKKWEYCIVPILGFVYCCPGLICGPFVCV   31 (31)
T ss_dssp             EECTTSCCCCCTTCCCEESTTCCBCSSSBC
T ss_pred             CcCCCccCCccccCcCccccCCeeEEEEeC
Confidence            78999999988  67999999 99999763


No 3
>6PX7_A Venom polypeptide; disulfide-rich, assassin-fly, knottin, ultra-stable peptide; NMR {Dolopus genitalis}
Probab=90.90  E-value=0.092  Score=25.85  Aligned_cols=22  Identities=41%  Similarity=1.094  Sum_probs=18.3  Template_Neff=3.800

Q ErVIA             1 CAGIGSFCGLPGLVDCCSGRCFIV   24 (27)
Q Consensus         1 cagigsfcglpglvdccsgrcfiv   24 (27)
                      |.+.||+|-..  ..|||..|..+
T Consensus         7 C~~vGe~C~~~--~dCCSkrC~~y   28 (34)
T 6PX7_A            7 CKKIGEHCYVA--DECCSKRCLFY   28 (34)
T ss_dssp             SCCTTCBCSST--TTSTTSCCCTT
T ss_pred             ccccCCccccc--ccccccccccc
Confidence            56788999877  69999999865


No 4
>2MFS_A Ep-AMP1; cystine-knot, ANTIMICROBIAL PROTEIN; NMR {N/A}
Probab=76.00  E-value=1.8  Score=22.13  Aligned_cols=19  Identities=42%  Similarity=0.824  Sum_probs=15.5  Template_Neff=2.200

Q ErVIA             1 CAGIGSFCGLPGLVDCCSG   19 (27)
Q Consensus         1 cagigsfcglpglvdccsg   19 (27)
                      |...|++|+..-.++|||+
T Consensus         1 Cv~~G~yCN~~fGP~CCs~   19 (35)
T 2MFS_A            1 CVLIGQRCDNDRGPRCCSG   19 (35)
T ss_dssp             CBCTTSBCCTTTSCCBCTT
T ss_pred             CCccCCccccccCCCccCC
Confidence            5678999997735899998


No 5
>4AOQ_F CATIONIC TRYPSIN (E.C.3.4.21.4), TRYPSIN INHIBITOR; HYDROLASE-INHIBITOR COMPLEX, MINIPROTEIN SCAFFOLD, KNOTTINS; HET: 1PE; 2.0A {BOS TAURUS}
Probab=74.10  E-value=2.3  Score=22.08  Aligned_cols=22  Identities=36%  Similarity=0.963  Sum_probs=17.4  Template_Neff=2.000

Q ErVIA             1 CAGIGSFCGLP-GLVDCCSGRCF   22 (27)
Q Consensus         1 cagigsfcglp-glvdccsgrcf   22 (27)
                      |.+.|..|... ....||||.|+
T Consensus         4 C~psG~iCs~~gp~e~CCSgsCV   26 (37)
T 4AOQ_F            4 CSPSGAICSGAGPPEQCCSGACV   26 (37)
T ss_dssp             CBCTTSEECTTSCGGGBTTSCEE
T ss_pred             cCCCCcccCCCCCchhccCCccc
Confidence            56788888765 46799999996


No 6
>4AOR_F CATIONIC TRYPSIN (E.C.3.4.21.4), TRYPSIN INHIBITOR; HYDROLASE-INHIBITOR COMPLEX, MINIPROTEIN SCAFFOLD, KNOTTINS; HET: GOL, MES, IMD; 1.702A {BOS TAURUS}
Probab=72.70  E-value=2.6  Score=21.87  Aligned_cols=22  Identities=36%  Similarity=0.901  Sum_probs=17.8  Template_Neff=2.000

Q ErVIA             1 CAGIGSFCGLP-GLVDCCSGRCF   22 (27)
Q Consensus         1 cagigsfcglp-glvdccsgrcf   22 (27)
                      |.+.|..|..+ ....||||.|+
T Consensus         4 C~psG~iCs~~gp~e~CCSgsCV   26 (37)
T 4AOR_F            4 CSPSGAICSGFGPPEQCCSGACV   26 (37)
T ss_dssp             CBCTTCEECTTSCGGGBTTSCEE
T ss_pred             cCCCCcccCCCCCchhccCCccc
Confidence            56788899776 56799999996


No 7
>2N8E_A Kappa-conotoxin PVIIA; cystine knot, inhibitor, TOXIN; HET: HYP; NMR {N/A}
Probab=67.93  E-value=3.9  Score=21.01  Aligned_cols=18  Identities=39%  Similarity=0.733  Sum_probs=11.2  Template_Neff=1.000

Q ErVIA             5 GSFCGLPGLVDCCSGRCFI   23 (27)
Q Consensus         5 gsfcglpglvdccsgrcfi   23 (27)
                      .+-|-.. ..+|||..|.-
T Consensus         5 nqkcfqh-lddccsrkcnr   22 (34)
T 2N8E_A            5 NQKCFQH-LDDCCSRKCNR   22 (34)
T ss_dssp             TSBCBTT-BCCCTTCCBCT
T ss_pred             ChHHhHh-HHHHHhhhccc
Confidence            3444444 56899987753


No 8
>5FZW_A U3-SCYTOTOXIN-STH1H; TOXIN, SPIDER VENOM PEPTIDE, ICK; NMR {Scytodes thoracica}
Probab=65.01  E-value=4.9  Score=20.49  Aligned_cols=24  Identities=38%  Similarity=0.732  Sum_probs=15.3  Template_Neff=1.800

Q ErVIA             1 CAGIGSFCGLPGLVDCCSGRCFIVCL   26 (27)
Q Consensus         1 cagigsfcglpglvdccsgrcfivcl   26 (27)
                      |.+.|-+|--.  .+||++||--..|
T Consensus         8 Cmq~g~PC~eh--~DCC~~~Ce~lfc   31 (33)
T 5FZW_A            8 CMQKGLPCMEH--VDCCHGVCDSLFC   31 (33)
T ss_dssp             CBCTTSCCSSG--GGBTTCCEETTEE
T ss_pred             hhccCCCcccc--cccchHHHHHhhh
Confidence            34455555444  6999999965443


No 9
>1C6W_A MAUROCALCIN; SCORPION TOXIN, RYANODINE RECEPTOR EFFECTOR; NMR {N/A} SCOP: g.3.6.2
Probab=55.01  E-value=9.7  Score=19.47  Aligned_cols=9  Identities=56%  Similarity=1.416  Sum_probs=6.3  Template_Neff=1.500

Q ErVIA            13 LVDCCSGRC   21 (27)
Q Consensus        13 lvdccsgrc   21 (27)
                      +.+|||-.|
T Consensus        13 nkDCCsK~C   21 (33)
T 1C6W_A           13 NKDCCSKKC   21 (33)
T ss_dssp             GGGSTTCCE
T ss_pred             cCcccchhh
Confidence            368888765


No 10
>1LMM_A Psmalmotoxin 1; ICK, TOXIN; NMR {Psalmopoeus cambridgei} SCOP: g.3.6.2
Probab=50.21  E-value=13  Score=19.65  Aligned_cols=18  Identities=33%  Similarity=0.584  Sum_probs=12.6  Template_Neff=1.000

Q ErVIA             1 CAGIGSFCGLPGLVDCCSG   19 (27)
Q Consensus         1 cagigsfcglpglvdccsg   19 (27)
                      |++.+.-|-.. -++||.|
T Consensus         3 cipkwkgcvnr-hgdcceg   20 (40)
T 1LMM_A            3 CIPKWKGCVNR-HGDCCEG   20 (40)
T ss_dssp             CCCTTCBCTTT-TCCCSSS
T ss_pred             ccccccccccc-cCccccc
Confidence            56667777666 4688887


No 11
>4FZ0_O Acid-sensing ion channel 1, Pi-theraphotoxin-Pc1a; inhibitor cystine knot, TRANSPORT PROTEIN; HET: GOL, NAG; 2.8A {Gallus gallus}
Probab=50.21  E-value=13  Score=19.65  Aligned_cols=18  Identities=33%  Similarity=0.584  Sum_probs=12.6  Template_Neff=1.000

Q ErVIA             1 CAGIGSFCGLPGLVDCCSG   19 (27)
Q Consensus         1 cagigsfcglpglvdccsg   19 (27)
                      |++.+.-|-.. -++||.|
T Consensus         3 cipkwkgcvnr-hgdcceg   20 (40)
T 4FZ0_O            3 CIPKWKGCVNR-HGDCCEG   20 (40)
T ss_pred             ccccccccccc-cCccccc
Confidence            56667777666 4688887


No 12
>6PXV_E Insulin receptor (E.C.2.7.10.1), Insulin; insulin receptor, insulin, SIGNALING PROTEIN-HORMONE; 3.2A {Homo sapiens}
Probab=50.05  E-value=13  Score=18.42  Aligned_cols=8  Identities=38%  Similarity=1.335  Sum_probs=4.0  Template_Neff=7.600

Q ErVIA            15 DCCSGRCF   22 (27)
Q Consensus        15 dccsgrcf   22 (27)
                      -||...|-
T Consensus        58 ECC~~~Ct   65 (74)
T 6PXV_E           58 QCCTSICS   65 (74)
T ss_dssp             CCCCSCCC
T ss_pred             hhcCCCCC
Confidence            35555443


No 13
>6PXW_E Insulin receptor (E.C.2.7.10.1), Insulin; insulin receptor, insulin, SIGNALING PROTEIN-HORMONE; 3.1A {Homo sapiens}
Probab=50.05  E-value=13  Score=18.42  Aligned_cols=8  Identities=38%  Similarity=1.335  Sum_probs=4.0  Template_Neff=7.600

Q ErVIA            15 DCCSGRCF   22 (27)
Q Consensus        15 dccsgrcf   22 (27)
                      -||...|-
T Consensus        58 ECC~~~Ct   65 (74)
T 6PXW_E           58 QCCTSICS   65 (74)
T ss_dssp             CCCCSCCC
T ss_pred             hhcCCCCC
Confidence            35555443


No 14
>2KQP_A Insulin; proinsulin, Carbohydrate metabolism, Cleavage on; NMR {Homo sapiens}
Probab=46.80  E-value=16  Score=18.44  Aligned_cols=9  Identities=33%  Similarity=1.291  Sum_probs=4.9  Template_Neff=7.800

Q ErVIA            15 DCCSGRCFI   23 (27)
Q Consensus        15 dccsgrcfi   23 (27)
                      .||..-|-+
T Consensus        70 ECC~~~Cs~   78 (86)
T 2KQP_A           70 QCCTSICSL   78 (86)
T ss_pred             HHcCCCCCH
Confidence            466655543


No 15
>6ENA_A Nemertide alpha-1; Nemertea, Lineus Longissimus, toxin, inhibitor; HET: HYP; NMR {N/A}
Probab=46.74  E-value=16  Score=18.48  Aligned_cols=20  Identities=45%  Similarity=1.158  Sum_probs=13.8  Template_Neff=1.000

Q ErVIA             1 CAGIGSFCGLPGLVDCCSGRCF   22 (27)
Q Consensus         1 cagigsfcglpglvdccsgrcf   22 (27)
                      |++.|.+|...  ..||.-.|.
T Consensus         2 ciatgsfctls--kgcctkncg   21 (31)
T 6ENA_A            2 CIATGSFCTLS--KGCCTKNCG   21 (31)
T ss_dssp             CBCTTSBCSSG--GGBTTSCBC
T ss_pred             ceeccCeeeec--CCccccccc
Confidence            67888888876  457765443


No 16
>6JK8_C Insulin-like growth factor 1 receptor; human type 1 insulin-like growth; HET: MAN, NAG; 4.7A {Homo sapiens}
Probab=44.19  E-value=19  Score=19.03  Aligned_cols=8  Identities=38%  Similarity=1.335  Sum_probs=4.5  Template_Neff=7.700

Q ErVIA            15 DCCSGRCF   22 (27)
Q Consensus        15 dccsgrcf   22 (27)
                      .||..-|-
T Consensus        94 ECC~~~Ct  101 (110)
T 6JK8_C           94 QCCTSICS  101 (110)
T ss_dssp             HHSSSCCC
T ss_pred             HhcCCCCC
Confidence            46665554


No 17
>6B3Q_a Insulin-degrading enzyme (E.C.3.4.24.56), Insulin; IDE, insulin degrading enzyme, amyloid;{Homo sapiens}
Probab=44.09  E-value=19  Score=19.02  Aligned_cols=8  Identities=38%  Similarity=1.335  Sum_probs=4.6  Template_Neff=7.700

Q ErVIA            15 DCCSGRCF   22 (27)
Q Consensus        15 dccsgrcf   22 (27)
                      .||...|-
T Consensus        94 ECC~k~Cs  101 (110)
T 6B3Q_a           94 QCCTSICS  101 (110)
T ss_pred             HHcCCCCC
Confidence            46665554


No 18
>1DKC_A ANTIFUNGAL PEPTIDE; THREE-STRANDS BETA SHEET, ANTIFUNGAL PROTEIN; NMR {Phytolacca americana} SCOP: g.3.4.2
Probab=43.52  E-value=20  Score=18.27  Aligned_cols=23  Identities=39%  Similarity=0.895  Sum_probs=19.6  Template_Neff=3.400

Q ErVIA             1 CAGIGSFCGLP-GLVDCCSGRCFI   23 (27)
Q Consensus         1 cagigsfcglp-glvdccsgrcfi   23 (27)
                      |++.|..|..- +.++||||+|+-
T Consensus         3 cI~nG~~Ck~dGs~g~CcSGfC~q   26 (38)
T 1DKC_A            3 CIKNGGRCNASAGPPYCCSSYCFQ   26 (38)
T ss_dssp             CCSSSEEECTTSCCCCCSSSEEEE
T ss_pred             cccCCCCcCCCCCCCcccceeeEE
Confidence            67888899877 788999999974


No 19
>6NK9_A Aca Toxin 1; potassium channel inhibitor, pore-blocking, neurotoxin; NMR {Anthopleura}
Probab=43.30  E-value=20  Score=18.28  Aligned_cols=17  Identities=47%  Similarity=1.101  Sum_probs=11.3  Template_Neff=1.300

Q ErVIA             4 IGSFCGLPGLVDCCSG-RCF   22 (27)
Q Consensus         4 igsfcglpglvdccsg-rcf   22 (27)
                      .|.-|..-  .+||+| ||.
T Consensus         4 ~g~kc~tk--sdcc~g~wc~   21 (32)
T 6NK9_A            4 AGAKCSTK--SDCCSGLWCS   21 (32)
T ss_dssp             TTCBCSSG--GGSCTTSEES
T ss_pred             CCccccCc--ccccCCeeeC
Confidence            44555444  689999 875


No 20
>5XBD_A pB1; Disulfide bond, Pereskia bleo, Cystein-rich; HET: PCA; NMR {Pereskia bleo}
Probab=42.90  E-value=20  Score=18.13  Aligned_cols=23  Identities=30%  Similarity=0.729  Sum_probs=17.8  Template_Neff=3.200

Q ErVIA             1 CAGIGSFCGLPGLVDCCSGRCFI   23 (27)
Q Consensus         1 cagigsfcglpglvdccsgrcfi   23 (27)
                      |++.|..|-..+.++||||+|+-
T Consensus         2 Ci~nG~~CkdgS~G~CcSGfC~q   24 (36)
T 5XBD_A            2 CKPNGAKCTEISIPPCCSNFCLR   24 (36)
T ss_dssp             CCCSSCCBBTTBCCCCSSSBCCC
T ss_pred             CCCCCCcccCCCCCCccCceeeE
Confidence            67888888822567899999974


No 21
>2N8H_A conotoxin-muOxi-GVIIJ; inhibitor cysteine knot, Toxin; HET: HYP; NMR {N/A}
Probab=42.10  E-value=21  Score=18.46  Aligned_cols=20  Identities=40%  Similarity=0.826  Sum_probs=15.0  Template_Neff=1.300

Q ErVIA             2 AGIGSFCGLPGLVDCCSGRCF   22 (27)
Q Consensus         2 agigsfcglpglvdccsgrcf   22 (27)
                      -+.+..|+-. .-.||||.|.
T Consensus         4 g~p~atcgkl-~l~ccsg~c~   23 (35)
T 2N8H_A            4 GDPGATCGKL-RLYCCSGFCD   23 (35)
T ss_dssp             BCTTSBCSSS-SCCBSSSCEE
T ss_pred             CCCCCccceE-EEEechhhch
Confidence            3556677777 6799999884


No 22
>2QG3_A UPF0130 protein AF_2059; TYW3 METHYLTRANSFERASE-LIKE PRROTEIN, STRUCTURAL GENOMICS; 1.95A {Archaeoglobus fulgidus DSM 4304}
Probab=41.96  E-value=21  Score=22.28  Aligned_cols=11  Identities=45%  Similarity=0.924  Sum_probs=6.6  Template_Neff=5.600

Q ErVIA            14 VDCCSGRCFIV   24 (27)
Q Consensus        14 vdccsgrcfiv   24 (27)
                      .-.|||.-.++
T Consensus        55 TSSCSGRI~v~   65 (208)
T 2QG3_A           55 LSSCSGRIAVV   65 (208)
T ss_dssp             EEEECCEEEEE
T ss_pred             ehhccceEEEE
Confidence            34678865544


No 23
>5L3L_A Insulin-like growth factor II; IGF-II, cell cycle; NMR {Homo sapiens}
Probab=41.20  E-value=22  Score=17.93  Aligned_cols=8  Identities=38%  Similarity=1.194  Sum_probs=3.9  Template_Neff=6.700

Q ErVIA            15 DCCSGRCF   22 (27)
Q Consensus        15 dccsgrcf   22 (27)
                      .||...|-
T Consensus        45 eCC~~~Ct   52 (67)
T 5L3L_A           45 ECCFRSCD   52 (67)
T ss_dssp             HHTSSCCC
T ss_pred             hhcCCCCC
Confidence            35554443


No 24
>1B9G_A GROWTH-FACTOR IGF-1; GROWTH FACTOR IGF-1, GROWTH FACTOR; NMR {Homo sapiens} SCOP: g.1.1.1
Probab=40.45  E-value=23  Score=17.76  Aligned_cols=8  Identities=38%  Similarity=1.194  Sum_probs=4.2  Template_Neff=6.100

Q ErVIA            15 DCCSGRCF   22 (27)
Q Consensus        15 dccsgrcf   22 (27)
                      .||...|-
T Consensus        33 eCC~~~Cs   40 (57)
T 1B9G_A           33 ECCFRSCD   40 (57)
T ss_pred             hcCCCCCC
Confidence            46655553


No 25
>1TLJ_A Hypothetical UPF0130 protein SSO0622; Midwest Center for Structural Genomics; HET: SO4; 2.8A {Sulfolobus solfataricus} SCOP: d.282.1.1
Probab=40.09  E-value=24  Score=21.88  Aligned_cols=11  Identities=55%  Similarity=0.854  Sum_probs=6.6  Template_Neff=6.000

Q ErVIA            14 VDCCSGRCFIV   24 (27)
Q Consensus        14 vdccsgrcfiv   24 (27)
                      .-.|||.-.++
T Consensus        47 TSSCSGRI~l~   57 (213)
T 1TLJ_A           47 QSSCSGRITIV   57 (213)
T ss_dssp             EEEECCEEEEE
T ss_pred             ccccceeEEEe
Confidence            45778865544


No 26
>6KLM_A Roseltide rT7; Roseltide, PLANT PROTEIN; NMR {Hibiscus sabdariffa}
Probab=39.72  E-value=24  Score=18.13  Aligned_cols=9  Identities=44%  Similarity=1.608  Sum_probs=4.1  Template_Neff=1.000

Q ErVIA            15 DCCSG-RCFI   23 (27)
Q Consensus        15 dccsg-rcfi   23 (27)
                      .||.. .|++
T Consensus        12 eccepdkcii   21 (34)
T 6KLM_A           12 ECCEPDKCII   21 (34)
T ss_dssp             SSSCSSCCBC
T ss_pred             hhcCCCcEEE
Confidence            44443 4544


No 27
>2E2S_A Agelenin; cystine knot, presynaptic calcium channel; NMR {Allagelena opulenta}
Probab=36.40  E-value=30  Score=17.94  Aligned_cols=22  Identities=36%  Similarity=0.889  Sum_probs=17.9  Template_Neff=1.900

Q ErVIA             1 CAGIGSFCGLPGLVDCCSG-RCF   22 (27)
Q Consensus         1 cagigsfcglpglvdccsg-rcf   22 (27)
                      |++.+.+|...+.+.|||| .|-
T Consensus         3 Clp~n~~C~~~SGp~CCsgL~cK   25 (36)
T 2E2S_A            3 CLPHNRFCNALSGPRCCSGLKCK   25 (36)
T ss_dssp             SBCTTSCCCSSSSCCBCTTCCEE
T ss_pred             cccCCCccccccCCCcccCCccc
Confidence            6788999998856899998 554


No 28
>2JZQ_A Insulin; HORMONE, SINGLE CHAIN INSULIN, MUTANT; NMR {N/A}
Probab=36.35  E-value=30  Score=17.04  Aligned_cols=7  Identities=43%  Similarity=1.578  Sum_probs=3.2  Template_Neff=6.600

Q ErVIA            15 DCCSGRC   21 (27)
Q Consensus        15 dccsgrc   21 (27)
                      -||...|
T Consensus        41 ECC~~~C   47 (57)
T 2JZQ_A           41 QCCHSIC   47 (57)
T ss_dssp             HHHHSCB
T ss_pred             hcCCCCC
Confidence            3554444


No 29
>2DRV_A UPF0130 protein PH1069; Hypothetical protein, NPPSFA, National Project; HET: MSE; 1.6A {Pyrococcus horikoshii}
Probab=33.98  E-value=35  Score=20.95  Aligned_cols=11  Identities=36%  Similarity=0.800  Sum_probs=6.0  Template_Neff=6.100

Q ErVIA            14 VDCCSGRCFIV   24 (27)
Q Consensus        14 vdccsgrcfiv   24 (27)
                      .-.|||.-.++
T Consensus        51 TSSCSGRI~v~   61 (200)
T 2DRV_A           51 TSSCSGRISVM   61 (200)
T ss_dssp             CSCBCCEEEEE
T ss_pred             cccccccEEEE
Confidence            34677754443


No 30
>2DRV_B UPF0130 protein PH1069; Hypothetical protein, NPPSFA, National Project; 1.6A {Pyrococcus horikoshii}
Probab=33.98  E-value=35  Score=20.95  Aligned_cols=11  Identities=36%  Similarity=0.800  Sum_probs=6.0  Template_Neff=6.100

Q ErVIA            14 VDCCSGRCFIV   24 (27)
Q Consensus        14 vdccsgrcfiv   24 (27)
                      .-.|||.-.++
T Consensus        51 TSSCSGRI~v~   61 (200)
T 2DRV_B           51 TSSCSGRISVM   61 (200)
T ss_dssp             EEEECCEEEEE
T ss_pred             cccccccEEEE
Confidence            34677754443


No 31
>2IT2_A UPF0130 protein PH1069; Hypothetical protein, NPPSFA, National Project; HET: MSE; 1.5A {Pyrococcus horikoshii}
Probab=33.98  E-value=35  Score=20.95  Aligned_cols=11  Identities=36%  Similarity=0.800  Sum_probs=6.0  Template_Neff=6.100

Q ErVIA            14 VDCCSGRCFIV   24 (27)
Q Consensus        14 vdccsgrcfiv   24 (27)
                      .-.|||.-.++
T Consensus        51 TSSCSGRI~v~   61 (200)
T 2IT2_A           51 TSSCSGRISVM   61 (200)
T ss_dssp             CSCBCCEEEEE
T ss_pred             cccccccEEEE
Confidence            34677754443


No 32
>6INS_E PROTEIN; HORMONE; 2.0A {Sus scrofa} SCOP: g.1.1.1
Probab=33.56  E-value=36  Score=16.38  Aligned_cols=8  Identities=38%  Similarity=1.335  Sum_probs=4.1  Template_Neff=6.600

Q ErVIA            15 DCCSGRCF   22 (27)
Q Consensus        15 dccsgrcf   22 (27)
                      .||...|-
T Consensus        34 eCC~~~Ct   41 (50)
T 6INS_E           34 QCCTSICS   41 (50)
T ss_dssp             HHTSSCCC
T ss_pred             hhcCCCCC
Confidence            46655553


No 33
>1Q3J_A ALO3; knottin, cystine-knot, ANTIFUNGAL PROTEIN; NMR {N/A} SCOP: g.3.4.2
Probab=33.13  E-value=37  Score=17.17  Aligned_cols=23  Identities=35%  Similarity=0.774  Sum_probs=19.5  Template_Neff=3.300

Q ErVIA             1 CAGIGSFCGLP-GLVDCCSGRCFI   23 (27)
Q Consensus         1 cagigsfcglp-glvdccsgrcfi   23 (27)
                      |++.|..|..- +.++||||+|+-
T Consensus         1 CI~~G~~Ck~dgs~g~C~SG~C~q   24 (36)
T 1Q3J_A            1 CIKNGNGCQPNGSQGNCCSGYCHK   24 (36)
T ss_dssp             CCSSSSEEESSCSSCCCTTSCEEC
T ss_pred             CCCCCCccCCCCCCCccCcceeee
Confidence            67888999877 788999999963


No 34
>1TGR_A Insulin-like growth factor IA; IGF-I, IGF-1, Disulfide Isomerization, recepter; 1.42A {Homo sapiens} SCOP: g.1.1.1
Probab=32.91  E-value=37  Score=16.76  Aligned_cols=8  Identities=38%  Similarity=1.194  Sum_probs=3.8  Template_Neff=6.100

Q ErVIA            15 DCCSGRCF   22 (27)
Q Consensus        15 dccsgrcf   22 (27)
                      .||..-|-
T Consensus        36 eCC~~~Ct   43 (52)
T 1TGR_A           36 ECCFRSCD   43 (52)
T ss_dssp             HHSSSCCC
T ss_pred             hcCCCCCC
Confidence            45554443


No 35
>1ZEI_D INSULIN, M-CRESOL; HORMONE, METABOLIC ROLE, CHEMICAL ACTIVITY; HET: CRS; 1.9A {Sus scrofa} SCOP: g.1.1.1
Probab=32.30  E-value=39  Score=16.30  Aligned_cols=8  Identities=38%  Similarity=1.335  Sum_probs=4.0  Template_Neff=6.800

Q ErVIA            15 DCCSGRCF   22 (27)
Q Consensus        15 dccsgrcf   22 (27)
                      .||...|-
T Consensus        37 eCC~~~Cs   44 (53)
T 1ZEI_D           37 QCCTSICS   44 (53)
T ss_dssp             HHHHSCCC
T ss_pred             eeCCCCCC
Confidence            45555443


No 36
>4B2U_A S67; TOXIN, SPIDER VENOM PEPTIDE, ICK; NMR {SICARIUS DOLICHOCEPHALUS}
Probab=31.46  E-value=41  Score=17.51  Aligned_cols=21  Identities=33%  Similarity=0.847  Sum_probs=13.9  Template_Neff=1.600

Q ErVIA             1 CAGIGSFCGLP-GLVDCCSGRCF   22 (27)
Q Consensus         1 cagigsfcglp-glvdccsgrcf   22 (27)
                      |++.|++|+.+ ...-|| +.|+
T Consensus         4 Ci~~G~~Cp~P~~GdWCC-~kCV   25 (36)
T 4B2U_A            4 CIELGERCPNPREGDWCC-HKCV   25 (36)
T ss_dssp             SCCTTSBCCCGGGCCSSS-SEEE
T ss_pred             ecccCcccCCcccCCccc-cccc
Confidence            67889999988 333455 3443


No 37
>4XL1_E Notch1, Dll4; glycosylation, EGF domains, receptor-ligand complex; HET: NAG, MLY, BGC, FUC; 2.3A {Rattus norvegicus}
Probab=30.41  E-value=43  Score=17.97  Aligned_cols=11  Identities=18%  Similarity=0.217  Sum_probs=6.0  Template_Neff=10.100

Q ErVIA            13 LVDCCSGRCFI   23 (27)
Q Consensus        13 lvdccsgrcfi   23 (27)
                      ...||++.|-.
T Consensus        22 ~g~~C~~~Cd~   32 (230)
T 4XL1_E           22 NGRPCEPGCRT   32 (230)
T ss_dssp             SSCBCSSCCEE
T ss_pred             CCCcCCccccc
Confidence            34566665543


No 38
>2DVK_A UPF0130 protein APE0816; Hypothetical protein, Structural Genomics, NPPSFA; 1.8A {Aeropyrum pernix}
Probab=24.29  E-value=66  Score=19.60  Aligned_cols=8  Identities=38%  Similarity=0.991  Sum_probs=4.6  Template_Neff=6.100

Q ErVIA            14 VDCCSGRC   21 (27)
Q Consensus        14 vdccsgrc   21 (27)
                      .-.|||.=
T Consensus        37 TSSCSGRI   44 (188)
T 2DVK_A           37 TSSCTGRI   44 (188)
T ss_dssp             EEEECCEE
T ss_pred             ccccCceE
Confidence            34677743


No 39
>3LRI_A INSULIN-LIKE GROWTH FACTOR-1 IGF-I; INSULIN-LIKE GROWTH FACTOR-1, GROWTH FACTOR; NMR {Homo sapiens} SCOP: g.1.1.1
Probab=22.86  E-value=73  Score=16.88  Aligned_cols=8  Identities=38%  Similarity=1.194  Sum_probs=4.0  Template_Neff=6.400

Q ErVIA            15 DCCSGRCF   22 (27)
Q Consensus        15 dccsgrcf   22 (27)
                      .||...|-
T Consensus        59 ECC~~~Ct   66 (83)
T 3LRI_A           59 ECCFRSCD   66 (83)
T ss_dssp             HHHHTTCC
T ss_pred             hhcCCCCC
Confidence            45555443


No 40
>1AXH_A ATRACOTOXIN-HVI; NEUROTOXIN, INSECTICIDAL TOXIN, CYSTINE KNOT; NMR {Hadronyche versuta} SCOP: g.3.6.2
Probab=21.17  E-value=83  Score=16.30  Aligned_cols=21  Identities=33%  Similarity=0.855  Sum_probs=16.1  Template_Neff=2.400

Q ErVIA             1 CAGIGSFCGLPGLVDCCSGRCFI   23 (27)
Q Consensus         1 cagigsfcglpglvdccsgrcfi   23 (27)
                      |++.+++|+..  ..||++.|-.
T Consensus         4 C~p~~qPC~~n--~~CC~~SCt~   24 (37)
T 1AXH_A            4 CIPSGQPCPYN--ENCCSQSCTF   24 (37)
T ss_dssp             SBCTTSBCSSG--GGBSSSCEEE
T ss_pred             cCCCCCcCCCC--CCCCCCccee
Confidence            67788899877  4899988743
