# Supplementary material for: δ‐Conotoxin Structure Prediction and Analysis through Large‐Scale Comparative and Deep Learning Modeling Approaches
Source: Adv Sci (Weinh). 2024 Jul 21;11(35):2404786. doi: 10.1002/advs.202404786 (PMC11425241; doi:10.1002/advs.202404786)
Supplement: Supplementary file 2 — Supporting Information [file ADVS-11-2404786-s001.gz › Data/Alphafold_results/TsVIA/ranked_2.pdb]

ATOM      1  N   CYS A   1      -8.050   6.036 -10.670  1.00 76.30           N  
ATOM      2  H   CYS A   1      -7.410   5.943 -11.445  1.00 76.30           H  
ATOM      3  H2  CYS A   1      -8.953   5.656 -10.919  1.00 76.30           H  
ATOM      4  H3  CYS A   1      -8.140   7.015 -10.440  1.00 76.30           H  
ATOM      5  CA  CYS A   1      -7.496   5.308  -9.520  1.00 76.30           C  
ATOM      6  HA  CYS A   1      -8.158   5.461  -8.668  1.00 76.30           H  
ATOM      7  C   CYS A   1      -6.135   5.907  -9.172  1.00 76.30           C  
ATOM      8  CB  CYS A   1      -7.447   3.809  -9.825  1.00 76.30           C  
ATOM      9  HB2 CYS A   1      -8.463   3.460 -10.007  1.00 76.30           H  
ATOM     10  HB3 CYS A   1      -7.102   3.299  -8.925  1.00 76.30           H  
ATOM     11  O   CYS A   1      -5.459   6.401 -10.068  1.00 76.30           O  
ATOM     12  SG  CYS A   1      -6.426   3.327 -11.249  1.00 76.30           S  
ATOM     13  N   ALA A   2      -5.764   5.957  -7.897  1.00 80.72           N  
ATOM     14  H   ALA A   2      -6.377   5.557  -7.201  1.00 80.72           H  
ATOM     15  CA  ALA A   2      -4.536   6.566  -7.413  1.00 80.72           C  
ATOM     16  HA  ALA A   2      -4.329   7.455  -8.009  1.00 80.72           H  
ATOM     17  C   ALA A   2      -3.339   5.616  -7.575  1.00 80.72           C  
ATOM     18  CB  ALA A   2      -4.784   7.030  -5.980  1.00 80.72           C  
ATOM     19  HB1 ALA A   2      -3.856   7.383  -5.531  1.00 80.72           H  
ATOM     20  HB2 ALA A   2      -5.496   7.856  -5.992  1.00 80.72           H  
ATOM     21  HB3 ALA A   2      -5.201   6.215  -5.388  1.00 80.72           H  
ATOM     22  O   ALA A   2      -3.453   4.405  -7.357  1.00 80.72           O  
ATOM     23  N   ALA A   3      -2.210   6.187  -8.001  1.00 81.41           N  
ATOM     24  H   ALA A   3      -2.189   7.191  -8.109  1.00 81.41           H  
ATOM     25  CA  ALA A   3      -0.971   5.463  -8.255  1.00 81.41           C  
ATOM     26  HA  ALA A   3      -1.194   4.587  -8.864  1.00 81.41           H  
ATOM     27  C   ALA A   3      -0.333   4.982  -6.948  1.00 81.41           C  
ATOM     28  CB  ALA A   3      -0.019   6.376  -9.039  1.00 81.41           C  
ATOM     29  HB1 ALA A   3       0.207   7.270  -8.458  1.00 81.41           H  
ATOM     30  HB2 ALA A   3      -0.479   6.669  -9.983  1.00 81.41           H  
ATOM     31  HB3 ALA A   3       0.913   5.852  -9.250  1.00 81.41           H  
ATOM     32  O   ALA A   3      -0.578   5.543  -5.879  1.00 81.41           O  
ATOM     33  N   PHE A   4       0.533   3.981  -7.034  1.00 82.63           N  
ATOM     34  H   PHE A   4       0.700   3.546  -7.930  1.00 82.63           H  
ATOM     35  CA  PHE A   4       1.302   3.493  -5.893  1.00 82.63           C  
ATOM     36  HA  PHE A   4       0.608   3.056  -5.174  1.00 82.63           H  
ATOM     37  C   PHE A   4       2.057   4.622  -5.188  1.00 82.63           C  
ATOM     38  CB  PHE A   4       2.252   2.405  -6.385  1.00 82.63           C  
ATOM     39  HB2 PHE A   4       3.013   2.854  -7.023  1.00 82.63           H  
ATOM     40  HB3 PHE A   4       2.751   1.956  -5.526  1.00 82.63           H  
ATOM     41  O   PHE A   4       2.628   5.497  -5.836  1.00 82.63           O  
ATOM     42  CG  PHE A   4       1.521   1.326  -7.152  1.00 82.63           C  
ATOM     43  CD1 PHE A   4       0.448   0.670  -6.542  1.00 82.63           C  
ATOM     44  HD1 PHE A   4       0.162   0.907  -5.527  1.00 82.63           H  
ATOM     45  CD2 PHE A   4       1.863   1.008  -8.479  1.00 82.63           C  
ATOM     46  HD2 PHE A   4       2.682   1.518  -8.965  1.00 82.63           H  
ATOM     47  CE1 PHE A   4      -0.246  -0.327  -7.240  1.00 82.63           C  
ATOM     48  HE1 PHE A   4      -1.030  -0.878  -6.741  1.00 82.63           H  
ATOM     49  CE2 PHE A   4       1.180  -0.018  -9.161  1.00 82.63           C  
ATOM     50  HE2 PHE A   4       1.477  -0.296 -10.161  1.00 82.63           H  
ATOM     51  CZ  PHE A   4       0.139  -0.709  -8.526  1.00 82.63           C  
ATOM     52  HZ  PHE A   4      -0.364  -1.528  -9.017  1.00 82.63           H  
ATOM     53  N   GLY A   5       2.012   4.631  -3.857  1.00 79.83           N  
ATOM     54  H   GLY A   5       1.533   3.876  -3.388  1.00 79.83           H  
ATOM     55  CA  GLY A   5       2.574   5.708  -3.040  1.00 79.83           C  
ATOM     56  HA2 GLY A   5       2.718   5.340  -2.024  1.00 79.83           H  
ATOM     57  HA3 GLY A   5       3.549   5.987  -3.439  1.00 79.83           H  
ATOM     58  C   GLY A   5       1.720   6.979  -2.965  1.00 79.83           C  
ATOM     59  O   GLY A   5       2.059   7.880  -2.203  1.00 79.83           O  
ATOM     60  N   SER A   6       0.596   7.063  -3.686  1.00 82.67           N  
ATOM     61  H   SER A   6       0.358   6.312  -4.319  1.00 82.67           H  
ATOM     62  CA  SER A   6      -0.336   8.188  -3.542  1.00 82.67           C  
ATOM     63  HA  SER A   6       0.222   9.121  -3.619  1.00 82.67           H  
ATOM     64  C   SER A   6      -1.023   8.131  -2.188  1.00 82.67           C  
ATOM     65  CB  SER A   6      -1.421   8.190  -4.615  1.00 82.67           C  
ATOM     66  HB2 SER A   6      -2.083   9.041  -4.461  1.00 82.67           H  
ATOM     67  HB3 SER A   6      -1.995   7.267  -4.528  1.00 82.67           H  
ATOM     68  O   SER A   6      -1.486   7.067  -1.779  1.00 82.67           O  
ATOM     69  OG  SER A   6      -0.853   8.273  -5.902  1.00 82.67           O  
ATOM     70  HG  SER A   6      -0.437   7.421  -6.051  1.00 82.67           H  
ATOM     71  N   PHE A   7      -1.126   9.271  -1.509  1.00 81.27           N  
ATOM     72  H   PHE A   7      -0.732  10.114  -1.903  1.00 81.27           H  
ATOM     73  CA  PHE A   7      -1.828   9.370  -0.236  1.00 81.27           C  
ATOM     74  HA  PHE A   7      -1.429   8.618   0.445  1.00 81.27           H  
ATOM     75  C   PHE A   7      -3.315   9.089  -0.445  1.00 81.27           C  
ATOM     76  CB  PHE A   7      -1.575  10.745   0.385  1.00 81.27           C  
ATOM     77  HB2 PHE A   7      -0.517  10.987   0.284  1.00 81.27           H  
ATOM     78  HB3 PHE A   7      -2.135  11.505  -0.159  1.00 81.27           H  
ATOM     79  O   PHE A   7      -4.004   9.822  -1.151  1.00 81.27           O  
ATOM     80  CG  PHE A   7      -1.921  10.809   1.858  1.00 81.27           C  
ATOM     81  CD1 PHE A   7      -3.147  11.351   2.285  1.00 81.27           C  
ATOM     82  HD1 PHE A   7      -3.862  11.710   1.560  1.00 81.27           H  
ATOM     83  CD2 PHE A   7      -0.995  10.337   2.807  1.00 81.27           C  
ATOM     84  HD2 PHE A   7      -0.053   9.918   2.484  1.00 81.27           H  
ATOM     85  CE1 PHE A   7      -3.434  11.442   3.659  1.00 81.27           C  
ATOM     86  HE1 PHE A   7      -4.368  11.872   3.988  1.00 81.27           H  
ATOM     87  CE2 PHE A   7      -1.283  10.426   4.179  1.00 81.27           C  
ATOM     88  HE2 PHE A   7      -0.564  10.080   4.907  1.00 81.27           H  
ATOM     89  CZ  PHE A   7      -2.503  10.979   4.606  1.00 81.27           C  
ATOM     90  HZ  PHE A   7      -2.723  11.054   5.660  1.00 81.27           H  
ATOM     91  N   CYS A   8      -3.791   8.002   0.148  1.00 83.07           N  
ATOM     92  H   CYS A   8      -3.169   7.458   0.728  1.00 83.07           H  
ATOM     93  CA  CYS A   8      -5.190   7.609   0.090  1.00 83.07           C  
ATOM     94  HA  CYS A   8      -5.697   8.217  -0.660  1.00 83.07           H  
ATOM     95  C   CYS A   8      -5.913   7.889   1.415  1.00 83.07           C  
ATOM     96  CB  CYS A   8      -5.265   6.164  -0.395  1.00 83.07           C  
ATOM     97  HB2 CYS A   8      -6.304   5.909  -0.602  1.00 83.07           H  
ATOM     98  HB3 CYS A   8      -4.709   6.086  -1.330  1.00 83.07           H  
ATOM     99  O   CYS A   8      -7.132   7.982   1.396  1.00 83.07           O  
ATOM    100  SG  CYS A   8      -4.589   4.984   0.781  1.00 83.07           S  
ATOM    101  N   GLY A   9      -5.169   8.123   2.513  1.00 69.29           N  
ATOM    102  H   GLY A   9      -4.179   7.945   2.419  1.00 69.29           H  
ATOM    103  CA  GLY A   9      -5.554   8.832   3.745  1.00 69.29           C  
ATOM    104  HA2 GLY A   9      -4.664   8.955   4.364  1.00 69.29           H  
ATOM    105  HA3 GLY A   9      -5.909   9.825   3.468  1.00 69.29           H  
ATOM    106  C   GLY A   9      -6.636   8.192   4.615  1.00 69.29           C  
ATOM    107  O   GLY A   9      -6.469   8.073   5.824  1.00 69.29           O  
ATOM    108  N   LEU A  10      -7.742   7.777   4.013  1.00 68.14           N  
ATOM    109  H   LEU A  10      -7.797   7.894   3.011  1.00 68.14           H  
ATOM    110  CA  LEU A  10      -8.851   7.077   4.627  1.00 68.14           C  
ATOM    111  HA  LEU A  10      -8.518   6.659   5.577  1.00 68.14           H  
ATOM    112  C   LEU A  10      -9.294   5.949   3.684  1.00 68.14           C  
ATOM    113  CB  LEU A  10     -10.023   8.041   4.883  1.00 68.14           C  
ATOM    114  HB2 LEU A  10     -10.919   7.425   4.968  1.00 68.14           H  
ATOM    115  HB3 LEU A  10     -10.165   8.694   4.021  1.00 68.14           H  
ATOM    116  O   LEU A  10      -9.486   6.199   2.487  1.00 68.14           O  
ATOM    117  CG  LEU A  10      -9.910   8.888   6.165  1.00 68.14           C  
ATOM    118  HG  LEU A  10      -9.394   8.320   6.939  1.00 68.14           H  
ATOM    119  CD1 LEU A  10      -9.197  10.227   5.953  1.00 68.14           C  
ATOM    120 HD11 LEU A  10      -9.703  10.804   5.179  1.00 68.14           H  
ATOM    121 HD12 LEU A  10      -9.199  10.794   6.884  1.00 68.14           H  
ATOM    122 HD13 LEU A  10      -8.160  10.065   5.660  1.00 68.14           H  
ATOM    123  CD2 LEU A  10     -11.317   9.211   6.670  1.00 68.14           C  
ATOM    124 HD21 LEU A  10     -11.848   8.288   6.905  1.00 68.14           H  
ATOM    125 HD22 LEU A  10     -11.872   9.762   5.911  1.00 68.14           H  
ATOM    126 HD23 LEU A  10     -11.255   9.811   7.578  1.00 68.14           H  
ATOM    127  N   PRO A  11      -9.507   4.723   4.195  1.00 61.16           N  
ATOM    128  CA  PRO A  11     -10.098   3.662   3.392  1.00 61.16           C  
ATOM    129  HA  PRO A  11      -9.452   3.431   2.545  1.00 61.16           H  
ATOM    130  C   PRO A  11     -11.468   4.135   2.877  1.00 61.16           C  
ATOM    131  CB  PRO A  11     -10.176   2.442   4.319  1.00 61.16           C  
ATOM    132  HB2 PRO A  11     -11.052   1.827   4.118  1.00 61.16           H  
ATOM    133  HB3 PRO A  11      -9.267   1.850   4.208  1.00 61.16           H  
ATOM    134  O   PRO A  11     -12.361   4.433   3.665  1.00 61.16           O  
ATOM    135  CG  PRO A  11     -10.216   3.041   5.726  1.00 61.16           C  
ATOM    136  HG2 PRO A  11     -11.243   3.297   5.985  1.00 61.16           H  
ATOM    137  HG3 PRO A  11      -9.792   2.364   6.467  1.00 61.16           H  
ATOM    138  CD  PRO A  11      -9.392   4.318   5.590  1.00 61.16           C  
ATOM    139  HD2 PRO A  11      -8.347   4.112   5.823  1.00 61.16           H  
ATOM    140  HD3 PRO A  11      -9.790   5.076   6.265  1.00 61.16           H  
ATOM    141  N   GLY A  12     -11.607   4.247   1.552  1.00 64.00           N  
ATOM    142  H   GLY A  12     -10.806   4.046   0.971  1.00 64.00           H  
ATOM    143  CA  GLY A  12     -12.850   4.649   0.880  1.00 64.00           C  
ATOM    144  HA2 GLY A  12     -13.695   4.490   1.551  1.00 64.00           H  
ATOM    145  HA3 GLY A  12     -12.997   4.005   0.013  1.00 64.00           H  
ATOM    146  C   GLY A  12     -12.928   6.098   0.384  1.00 64.00           C  
ATOM    147  O   GLY A  12     -13.922   6.442  -0.246  1.00 64.00           O  
ATOM    148  N   LEU A  13     -11.916   6.945   0.617  1.00 68.78           N  
ATOM    149  H   LEU A  13     -11.145   6.640   1.194  1.00 68.78           H  
ATOM    150  CA  LEU A  13     -11.909   8.318   0.080  1.00 68.78           C  
ATOM    151  HA  LEU A  13     -12.940   8.619  -0.108  1.00 68.78           H  
ATOM    152  C   LEU A  13     -11.192   8.432  -1.273  1.00 68.78           C  
ATOM    153  CB  LEU A  13     -11.309   9.269   1.133  1.00 68.78           C  
ATOM    154  HB2 LEU A  13     -10.255   9.431   0.906  1.00 68.78           H  
ATOM    155  HB3 LEU A  13     -11.366   8.806   2.118  1.00 68.78           H  
ATOM    156  O   LEU A  13     -11.499   9.312  -2.074  1.00 68.78           O  
ATOM    157  CG  LEU A  13     -12.045  10.619   1.202  1.00 68.78           C  
ATOM    158  HG  LEU A  13     -12.202  11.007   0.196  1.00 68.78           H  
ATOM    159  CD1 LEU A  13     -13.394  10.473   1.915  1.00 68.78           C  
ATOM    160 HD11 LEU A  13     -14.026   9.755   1.393  1.00 68.78           H  
ATOM    161 HD12 LEU A  13     -13.908  11.435   1.924  1.00 68.78           H  
ATOM    162 HD13 LEU A  13     -13.246  10.134   2.941  1.00 68.78           H  
ATOM    163  CD2 LEU A  13     -11.215  11.631   1.992  1.00 68.78           C  
ATOM    164 HD21 LEU A  13     -10.257  11.784   1.495  1.00 68.78           H  
ATOM    165 HD22 LEU A  13     -11.042  11.264   3.004  1.00 68.78           H  
ATOM    166 HD23 LEU A  13     -11.743  12.584   2.037  1.00 68.78           H  
ATOM    167  N   VAL A  14     -10.231   7.541  -1.524  1.00 68.31           N  
ATOM    168  H   VAL A  14     -10.038   6.846  -0.817  1.00 68.31           H  
ATOM    169  CA  VAL A  14      -9.436   7.503  -2.753  1.00 68.31           C  
ATOM    170  HA  VAL A  14      -9.959   8.054  -3.535  1.00 68.31           H  
ATOM    171  C   VAL A  14      -9.279   6.056  -3.212  1.00 68.31           C  
ATOM    172  CB  VAL A  14      -8.062   8.169  -2.537  1.00 68.31           C  
ATOM    173  HB  VAL A  14      -7.536   7.636  -1.745  1.00 68.31           H  
ATOM    174  O   VAL A  14      -8.670   5.235  -2.523  1.00 68.31           O  
ATOM    175  CG1 VAL A  14      -7.202   8.116  -3.804  1.00 68.31           C  
ATOM    176 HG11 VAL A  14      -6.239   8.587  -3.608  1.00 68.31           H  
ATOM    177 HG12 VAL A  14      -7.704   8.640  -4.617  1.00 68.31           H  
ATOM    178 HG13 VAL A  14      -7.023   7.079  -4.088  1.00 68.31           H  
ATOM    179  CG2 VAL A  14      -8.184   9.644  -2.129  1.00 68.31           C  
ATOM    180 HG21 VAL A  14      -7.195  10.099  -2.066  1.00 68.31           H  
ATOM    181 HG22 VAL A  14      -8.790  10.186  -2.855  1.00 68.31           H  
ATOM    182 HG23 VAL A  14      -8.651   9.720  -1.147  1.00 68.31           H  
ATOM    183  N   ASP A  15      -9.790   5.756  -4.406  1.00 79.25           N  
ATOM    184  H   ASP A  15     -10.407   6.422  -4.850  1.00 79.25           H  
ATOM    185  CA  ASP A  15      -9.647   4.446  -5.039  1.00 79.25           C  
ATOM    186  HA  ASP A  15      -9.855   3.668  -4.304  1.00 79.25           H  
ATOM    187  C   ASP A  15      -8.230   4.245  -5.573  1.00 79.25           C  
ATOM    188  CB  ASP A  15     -10.655   4.290  -6.181  1.00 79.25           C  
ATOM    189  HB2 ASP A  15     -10.397   3.406  -6.765  1.00 79.25           H  
ATOM    190  HB3 ASP A  15     -10.605   5.156  -6.841  1.00 79.25           H  
ATOM    191  O   ASP A  15      -7.853   4.811  -6.601  1.00 79.25           O  
ATOM    192  CG  ASP A  15     -12.064   4.109  -5.640  1.00 79.25           C  
ATOM    193  OD1 ASP A  15     -12.286   3.057  -5.004  1.00 79.25           O  
ATOM    194  OD2 ASP A  15     -12.873   5.031  -5.875  1.00 79.25           O  
ATOM    195  N   CYS A  16      -7.440   3.411  -4.904  1.00 82.12           N  
ATOM    196  H   CYS A  16      -7.789   3.035  -4.034  1.00 82.12           H  
ATOM    197  CA  CYS A  16      -6.137   2.961  -5.391  1.00 82.12           C  
ATOM    198  HA  CYS A  16      -5.558   3.825  -5.717  1.00 82.12           H  
ATOM    199  C   CYS A  16      -6.287   2.008  -6.583  1.00 82.12           C  
ATOM    200  CB  CYS A  16      -5.402   2.293  -4.230  1.00 82.12           C  
ATOM    201  HB2 CYS A  16      -6.000   1.460  -3.861  1.00 82.12           H  
ATOM    202  HB3 CYS A  16      -4.448   1.896  -4.577  1.00 82.12           H  
ATOM    203  O   CYS A  16      -7.207   1.194  -6.604  1.00 82.12           O  
ATOM    204  SG  CYS A  16      -5.095   3.435  -2.866  1.00 82.12           S  
ATOM    205  N   CYS A  17      -5.378   2.054  -7.565  1.00 84.15           N  
ATOM    206  H   CYS A  17      -4.630   2.731  -7.516  1.00 84.15           H  
ATOM    207  CA  CYS A  17      -5.476   1.186  -8.758  1.00 84.15           C  
ATOM    208  HA  CYS A  17      -6.454   1.322  -9.219  1.00 84.15           H  
ATOM    209  C   CYS A  17      -5.397  -0.316  -8.445  1.00 84.15           C  
ATOM    210  CB  CYS A  17      -4.402   1.580  -9.778  1.00 84.15           C  
ATOM    211  HB2 CYS A  17      -4.446   0.869 -10.603  1.00 84.15           H  
ATOM    212  HB3 CYS A  17      -3.419   1.481  -9.316  1.00 84.15           H  
ATOM    213  O   CYS A  17      -5.909  -1.138  -9.194  1.00 84.15           O  
ATOM    214  SG  CYS A  17      -4.547   3.245 -10.482  1.00 84.15           S  
ATOM    215  N   SER A  18      -4.799  -0.660  -7.315  1.00 81.93           N  
ATOM    216  H   SER A  18      -4.320   0.058  -6.791  1.00 81.93           H  
ATOM    217  CA  SER A  18      -4.667  -2.003  -6.743  1.00 81.93           C  
ATOM    218  HA  SER A  18      -4.669  -2.747  -7.540  1.00 81.93           H  
ATOM    219  C   SER A  18      -5.784  -2.373  -5.762  1.00 81.93           C  
ATOM    220  CB  SER A  18      -3.317  -2.053  -6.035  1.00 81.93           C  
ATOM    221  HB2 SER A  18      -3.284  -2.847  -5.290  1.00 81.93           H  
ATOM    222  HB3 SER A  18      -2.561  -2.252  -6.795  1.00 81.93           H  
ATOM    223  O   SER A  18      -5.786  -3.475  -5.217  1.00 81.93           O  
ATOM    224  OG  SER A  18      -3.090  -0.785  -5.438  1.00 81.93           O  
ATOM    225  HG  SER A  18      -2.272  -0.848  -4.939  1.00 81.93           H  
ATOM    226  N   GLY A  19      -6.719  -1.454  -5.484  1.00 81.40           N  
ATOM    227  H   GLY A  19      -6.724  -0.602  -6.026  1.00 81.40           H  
ATOM    228  CA  GLY A  19      -7.804  -1.639  -4.512  1.00 81.40           C  
ATOM    229  HA2 GLY A  19      -8.306  -2.586  -4.712  1.00 81.40           H  
ATOM    230  HA3 GLY A  19      -8.530  -0.836  -4.641  1.00 81.40           H  
ATOM    231  C   GLY A  19      -7.354  -1.640  -3.046  1.00 81.40           C  
ATOM    232  O   GLY A  19      -8.155  -1.904  -2.154  1.00 81.40           O  
ATOM    233  N   ARG A  20      -6.074  -1.356  -2.776  1.00 78.33           N  
ATOM    234  H   ARG A  20      -5.464  -1.175  -3.561  1.00 78.33           H  
ATOM    235  CA  ARG A  20      -5.474  -1.412  -1.437  1.00 78.33           C  
ATOM    236  HA  ARG A  20      -6.215  -1.768  -0.721  1.00 78.33           H  
ATOM    237  C   ARG A  20      -5.022  -0.029  -0.990  1.00 78.33           C  
ATOM    238  CB  ARG A  20      -4.307  -2.407  -1.437  1.00 78.33           C  
ATOM    239  HB2 ARG A  20      -3.814  -2.381  -0.465  1.00 78.33           H  
ATOM    240  HB3 ARG A  20      -3.585  -2.109  -2.197  1.00 78.33           H  
ATOM    241  O   ARG A  20      -4.062   0.520  -1.526  1.00 78.33           O  
ATOM    242  CG  ARG A  20      -4.774  -3.841  -1.715  1.00 78.33           C  
ATOM    243  HG2 ARG A  20      -5.350  -3.878  -2.640  1.00 78.33           H  
ATOM    244  HG3 ARG A  20      -5.399  -4.188  -0.893  1.00 78.33           H  
ATOM    245  CD  ARG A  20      -3.559  -4.754  -1.866  1.00 78.33           C  
ATOM    246  HD2 ARG A  20      -2.991  -4.741  -0.936  1.00 78.33           H  
ATOM    247  HD3 ARG A  20      -2.927  -4.374  -2.669  1.00 78.33           H  
ATOM    248  NE  ARG A  20      -3.975  -6.129  -2.190  1.00 78.33           N  
ATOM    249  HE  ARG A  20      -4.915  -6.243  -2.542  1.00 78.33           H  
ATOM    250  NH1 ARG A  20      -1.934  -7.100  -1.838  1.00 78.33           N  
ATOM    251 HH11 ARG A  20      -1.530  -6.174  -1.856  1.00 78.33           H  
ATOM    252 HH12 ARG A  20      -1.324  -7.903  -1.878  1.00 78.33           H  
ATOM    253  NH2 ARG A  20      -3.675  -8.370  -2.438  1.00 78.33           N  
ATOM    254 HH21 ARG A  20      -3.063  -9.173  -2.445  1.00 78.33           H  
ATOM    255 HH22 ARG A  20      -4.639  -8.459  -2.724  1.00 78.33           H  
ATOM    256  CZ  ARG A  20      -3.196  -7.192  -2.150  1.00 78.33           C  
ATOM    257  N   CYS A  21      -5.691   0.497   0.029  1.00 80.52           N  
ATOM    258  H   CYS A  21      -6.468  -0.024   0.410  1.00 80.52           H  
ATOM    259  CA  CYS A  21      -5.339   1.741   0.701  1.00 80.52           C  
ATOM    260  HA  CYS A  21      -4.447   2.177   0.251  1.00 80.52           H  
ATOM    261  C   CYS A  21      -5.057   1.461   2.181  1.00 80.52           C  
ATOM    262  CB  CYS A  21      -6.501   2.731   0.549  1.00 80.52           C  
ATOM    263  HB2 CYS A  21      -6.612   3.014  -0.498  1.00 80.52           H  
ATOM    264  HB3 CYS A  21      -7.423   2.249   0.872  1.00 80.52           H  
ATOM    265  O   CYS A  21      -5.936   0.950   2.872  1.00 80.52           O  
ATOM    266  SG  CYS A  21      -6.283   4.223   1.543  1.00 80.52           S  
ATOM    267  N   PHE A  22      -3.858   1.796   2.671  1.00 78.61           N  
ATOM    268  H   PHE A  22      -3.159   2.140   2.029  1.00 78.61           H  
ATOM    269  CA  PHE A  22      -3.523   1.658   4.103  1.00 78.61           C  
ATOM    270  HA  PHE A  22      -4.406   1.317   4.643  1.00 78.61           H  
ATOM    271  C   PHE A  22      -3.128   2.980   4.783  1.00 78.61           C  
ATOM    272  CB  PHE A  22      -2.454   0.570   4.272  1.00 78.61           C  
ATOM    273  HB2 PHE A  22      -1.492   0.953   3.933  1.00 78.61           H  
ATOM    274  HB3 PHE A  22      -2.718  -0.275   3.636  1.00 78.61           H  
ATOM    275  O   PHE A  22      -3.201   3.072   5.995  1.00 78.61           O  
ATOM    276  CG  PHE A  22      -2.330   0.047   5.692  1.00 78.61           C  
ATOM    277  CD1 PHE A  22      -1.297   0.498   6.536  1.00 78.61           C  
ATOM    278  HD1 PHE A  22      -0.582   1.223   6.178  1.00 78.61           H  
ATOM    279  CD2 PHE A  22      -3.274  -0.877   6.181  1.00 78.61           C  
ATOM    280  HD2 PHE A  22      -4.078  -1.215   5.545  1.00 78.61           H  
ATOM    281  CE1 PHE A  22      -1.210   0.028   7.859  1.00 78.61           C  
ATOM    282  HE1 PHE A  22      -0.425   0.388   8.509  1.00 78.61           H  
ATOM    283  CE2 PHE A  22      -3.186  -1.347   7.504  1.00 78.61           C  
ATOM    284  HE2 PHE A  22      -3.918  -2.047   7.879  1.00 78.61           H  
ATOM    285  CZ  PHE A  22      -2.154  -0.894   8.343  1.00 78.61           C  
ATOM    286  HZ  PHE A  22      -2.091  -1.247   9.362  1.00 78.61           H  
ATOM    287  N   ILE A  23      -2.728   3.979   3.993  1.00 84.61           N  
ATOM    288  H   ILE A  23      -2.766   3.752   3.010  1.00 84.61           H  
ATOM    289  CA  ILE A  23      -2.436   5.410   4.276  1.00 84.61           C  
ATOM    290  HA  ILE A  23      -3.331   5.925   4.625  1.00 84.61           H  
ATOM    291  C   ILE A  23      -2.023   6.002   2.919  1.00 84.61           C  
ATOM    292  CB  ILE A  23      -1.277   5.595   5.300  1.00 84.61           C  
ATOM    293  HB  ILE A  23      -0.552   4.799   5.131  1.00 84.61           H  
ATOM    294  O   ILE A  23      -2.452   7.080   2.511  1.00 84.61           O  
ATOM    295  CG1 ILE A  23      -1.749   5.557   6.775  1.00 84.61           C  
ATOM    296 HG12 ILE A  23      -2.771   5.189   6.864  1.00 84.61           H  
ATOM    297 HG13 ILE A  23      -1.788   6.565   7.189  1.00 84.61           H  
ATOM    298  CG2 ILE A  23      -0.534   6.939   5.147  1.00 84.61           C  
ATOM    299 HG21 ILE A  23      -0.004   6.993   4.197  1.00 84.61           H  
ATOM    300 HG22 ILE A  23      -1.246   7.762   5.211  1.00 84.61           H  
ATOM    301 HG23 ILE A  23       0.208   7.047   5.938  1.00 84.61           H  
ATOM    302  CD1 ILE A  23      -0.812   4.718   7.654  1.00 84.61           C  
ATOM    303 HD11 ILE A  23      -1.172   4.736   8.682  1.00 84.61           H  
ATOM    304 HD12 ILE A  23       0.198   5.125   7.622  1.00 84.61           H  
ATOM    305 HD13 ILE A  23      -0.800   3.685   7.304  1.00 84.61           H  
ATOM    306  N   VAL A  24      -1.239   5.212   2.184  1.00 86.00           N  
ATOM    307  H   VAL A  24      -0.915   4.361   2.621  1.00 86.00           H  
ATOM    308  CA  VAL A  24      -0.948   5.349   0.762  1.00 86.00           C  
ATOM    309  HA  VAL A  24      -1.453   6.242   0.393  1.00 86.00           H  
ATOM    310  C   VAL A  24      -1.500   4.152  -0.013  1.00 86.00           C  
ATOM    311  CB  VAL A  24       0.562   5.511   0.507  1.00 86.00           C  
ATOM    312  HB  VAL A  24       0.726   5.545  -0.570  1.00 86.00           H  
ATOM    313  O   VAL A  24      -1.806   3.106   0.573  1.00 86.00           O  
ATOM    314  CG1 VAL A  24       1.093   6.822   1.093  1.00 86.00           C  
ATOM    315 HG11 VAL A  24       2.146   6.934   0.836  1.00 86.00           H  
ATOM    316 HG12 VAL A  24       0.553   7.665   0.661  1.00 86.00           H  
ATOM    317 HG13 VAL A  24       0.989   6.834   2.178  1.00 86.00           H  
ATOM    318  CG2 VAL A  24       1.383   4.343   1.074  1.00 86.00           C  
ATOM    319 HG21 VAL A  24       1.038   3.399   0.653  1.00 86.00           H  
ATOM    320 HG22 VAL A  24       1.306   4.308   2.161  1.00 86.00           H  
ATOM    321 HG23 VAL A  24       2.430   4.474   0.802  1.00 86.00           H  
ATOM    322  N   CYS A  25      -1.610   4.300  -1.328  1.00 86.15           N  
ATOM    323  H   CYS A  25      -1.443   5.215  -1.723  1.00 86.15           H  
ATOM    324  CA  CYS A  25      -1.902   3.202  -2.230  1.00 86.15           C  
ATOM    325  HA  CYS A  25      -2.774   2.666  -1.855  1.00 86.15           H  
ATOM    326  C   CYS A  25      -0.737   2.221  -2.273  1.00 86.15           C  
ATOM    327  CB  CYS A  25      -2.216   3.755  -3.616  1.00 86.15           C  
ATOM    328  HB2 CYS A  25      -2.311   2.925  -4.316  1.00 86.15           H  
ATOM    329  HB3 CYS A  25      -1.385   4.383  -3.940  1.00 86.15           H  
ATOM    330  O   CYS A  25       0.382   2.580  -2.648  1.00 86.15           O  
ATOM    331  SG  CYS A  25      -3.737   4.718  -3.659  1.00 86.15           S  
ATOM    332  N   LEU A  26      -1.020   0.985  -1.877  1.00 81.53           N  
ATOM    333  H   LEU A  26      -1.983   0.767  -1.664  1.00 81.53           H  
ATOM    334  CA  LEU A  26      -0.061  -0.118  -1.893  1.00 81.53           C  
ATOM    335  HA  LEU A  26       0.944   0.269  -1.726  1.00 81.53           H  
ATOM    336  C   LEU A  26      -0.054  -0.789  -3.264  1.00 81.53           C  
ATOM    337  CB  LEU A  26      -0.422  -1.104  -0.776  1.00 81.53           C  
ATOM    338  HB2 LEU A  26       0.218  -1.982  -0.858  1.00 81.53           H  
ATOM    339  HB3 LEU A  26      -1.452  -1.429  -0.926  1.00 81.53           H  
ATOM    340  O   LEU A  26      -1.042  -0.665  -3.979  1.00 81.53           O  
ATOM    341  CG  LEU A  26      -0.279  -0.512   0.638  1.00 81.53           C  
ATOM    342  HG  LEU A  26      -0.869   0.400   0.726  1.00 81.53           H  
ATOM    343  CD1 LEU A  26      -0.815  -1.517   1.655  1.00 81.53           C  
ATOM    344 HD11 LEU A  26      -0.675  -1.131   2.665  1.00 81.53           H  
ATOM    345 HD12 LEU A  26      -1.879  -1.682   1.483  1.00 81.53           H  
ATOM    346 HD13 LEU A  26      -0.281  -2.463   1.563  1.00 81.53           H  
ATOM    347  CD2 LEU A  26       1.178  -0.199   0.984  1.00 81.53           C  
ATOM    348 HD21 LEU A  26       1.797  -1.087   0.855  1.00 81.53           H  
ATOM    349 HD22 LEU A  26       1.552   0.604   0.349  1.00 81.53           H  
ATOM    350 HD23 LEU A  26       1.245   0.135   2.020  1.00 81.53           H  
ATOM    351  N   LEU A  27       1.041  -1.469  -3.628  1.00 76.72           N  
ATOM    352  H   LEU A  27       1.796  -1.577  -2.965  1.00 76.72           H  
ATOM    353  CA  LEU A  27       1.121  -2.206  -4.895  1.00 76.72           C  
ATOM    354  HA  LEU A  27       0.923  -1.470  -5.674  1.00 76.72           H  
ATOM    355  C   LEU A  27      -0.011  -3.232  -5.077  1.00 76.72           C  
ATOM    356  CB  LEU A  27       2.537  -2.738  -5.214  1.00 76.72           C  
ATOM    357  HB2 LEU A  27       2.497  -3.825  -5.151  1.00 76.72           H  
ATOM    358  HB3 LEU A  27       3.259  -2.391  -4.475  1.00 76.72           H  
ATOM    359  O   LEU A  27      -0.397  -3.876  -4.071  1.00 76.72           O  
ATOM    360  CG  LEU A  27       3.006  -2.330  -6.633  1.00 76.72           C  
ATOM    361  HG  LEU A  27       2.150  -2.169  -7.288  1.00 76.72           H  
ATOM    362  CD1 LEU A  27       3.849  -1.055  -6.569  1.00 76.72           C  
ATOM    363 HD11 LEU A  27       4.792  -1.252  -6.058  1.00 76.72           H  
ATOM    364 HD12 LEU A  27       3.299  -0.297  -6.012  1.00 76.72           H  
ATOM    365 HD13 LEU A  27       4.048  -0.698  -7.579  1.00 76.72           H  
ATOM    366  CD2 LEU A  27       3.863  -3.418  -7.270  1.00 76.72           C  
ATOM    367 HD21 LEU A  27       4.191  -3.095  -8.258  1.00 76.72           H  
ATOM    368 HD22 LEU A  27       4.729  -3.632  -6.645  1.00 76.72           H  
ATOM    369 HD23 LEU A  27       3.262  -4.321  -7.381  1.00 76.72           H  
ATOM    370  OXT LEU A  27      -0.486  -3.319  -6.227  1.00 76.72           O  
TER     371      LEU A  27                                                       
END   
