# Supplementary material for: δ‐Conotoxin Structure Prediction and Analysis through Large‐Scale Comparative and Deep Learning Modeling Approaches
Source: Adv Sci (Weinh). 2024 Jul 21;11(35):2404786. doi: 10.1002/advs.202404786 (PMC11425241; doi:10.1002/advs.202404786)
Supplement: Supplementary file 2 — Supporting Information [file ADVS-11-2404786-s001.gz › Data/Alphafold_results/TsVIA/ranked_3.pdb]

ATOM      1  N   CYS A   1       1.813  -0.427   5.343  1.00 71.25           N  
ATOM      2  H   CYS A   1       2.023   0.560   5.285  1.00 71.25           H  
ATOM      3  H2  CYS A   1       1.310  -0.601   6.201  1.00 71.25           H  
ATOM      4  H3  CYS A   1       2.669  -0.963   5.327  1.00 71.25           H  
ATOM      5  CA  CYS A   1       0.957  -0.816   4.214  1.00 71.25           C  
ATOM      6  HA  CYS A   1       1.482  -0.565   3.292  1.00 71.25           H  
ATOM      7  C   CYS A   1      -0.321   0.027   4.257  1.00 71.25           C  
ATOM      8  CB  CYS A   1       0.730  -2.336   4.228  1.00 71.25           C  
ATOM      9  HB2 CYS A   1       1.686  -2.822   4.034  1.00 71.25           H  
ATOM     10  HB3 CYS A   1       0.078  -2.604   3.396  1.00 71.25           H  
ATOM     11  O   CYS A   1      -0.724   0.436   5.340  1.00 71.25           O  
ATOM     12  SG  CYS A   1       0.066  -3.022   5.767  1.00 71.25           S  
ATOM     13  N   ALA A   2      -0.905   0.375   3.115  1.00 77.97           N  
ATOM     14  H   ALA A   2      -0.519   0.024   2.250  1.00 77.97           H  
ATOM     15  CA  ALA A   2      -2.082   1.229   3.013  1.00 77.97           C  
ATOM     16  HA  ALA A   2      -2.039   1.978   3.804  1.00 77.97           H  
ATOM     17  C   ALA A   2      -3.378   0.432   3.211  1.00 77.97           C  
ATOM     18  CB  ALA A   2      -2.010   1.975   1.685  1.00 77.97           C  
ATOM     19  HB1 ALA A   2      -2.941   2.510   1.497  1.00 77.97           H  
ATOM     20  HB2 ALA A   2      -1.202   2.705   1.740  1.00 77.97           H  
ATOM     21  HB3 ALA A   2      -1.816   1.274   0.873  1.00 77.97           H  
ATOM     22  O   ALA A   2      -3.489  -0.723   2.787  1.00 77.97           O  
ATOM     23  N   ALA A   3      -4.340   1.045   3.902  1.00 80.13           N  
ATOM     24  H   ALA A   3      -4.213   2.012   4.165  1.00 80.13           H  
ATOM     25  CA  ALA A   3      -5.611   0.415   4.238  1.00 80.13           C  
ATOM     26  HA  ALA A   3      -5.413  -0.588   4.614  1.00 80.13           H  
ATOM     27  C   ALA A   3      -6.510   0.286   3.001  1.00 80.13           C  
ATOM     28  CB  ALA A   3      -6.283   1.225   5.354  1.00 80.13           C  
ATOM     29  HB1 ALA A   3      -5.625   1.278   6.222  1.00 80.13           H  
ATOM     30  HB2 ALA A   3      -6.502   2.235   5.010  1.00 80.13           H  
ATOM     31  HB3 ALA A   3      -7.217   0.746   5.649  1.00 80.13           H  
ATOM     32  O   ALA A   3      -6.365   1.044   2.041  1.00 80.13           O  
ATOM     33  N   PHE A   4      -7.472  -0.634   3.039  1.00 81.80           N  
ATOM     34  H   PHE A   4      -7.554  -1.229   3.851  1.00 81.80           H  
ATOM     35  CA  PHE A   4      -8.503  -0.744   2.007  1.00 81.80           C  
ATOM     36  HA  PHE A   4      -8.039  -1.100   1.087  1.00 81.80           H  
ATOM     37  C   PHE A   4      -9.156   0.622   1.728  1.00 81.80           C  
ATOM     38  CB  PHE A   4      -9.542  -1.776   2.451  1.00 81.80           C  
ATOM     39  HB2 PHE A   4      -9.042  -2.726   2.638  1.00 81.80           H  
ATOM     40  HB3 PHE A   4      -9.995  -1.449   3.387  1.00 81.80           H  
ATOM     41  O   PHE A   4      -9.489   1.362   2.652  1.00 81.80           O  
ATOM     42  CG  PHE A   4     -10.634  -1.998   1.427  1.00 81.80           C  
ATOM     43  CD1 PHE A   4     -11.832  -1.264   1.504  1.00 81.80           C  
ATOM     44  HD1 PHE A   4     -11.978  -0.547   2.298  1.00 81.80           H  
ATOM     45  CD2 PHE A   4     -10.444  -2.920   0.383  1.00 81.80           C  
ATOM     46  HD2 PHE A   4      -9.523  -3.481   0.320  1.00 81.80           H  
ATOM     47  CE1 PHE A   4     -12.841  -1.458   0.545  1.00 81.80           C  
ATOM     48  HE1 PHE A   4     -13.761  -0.896   0.608  1.00 81.80           H  
ATOM     49  CE2 PHE A   4     -11.459  -3.116  -0.572  1.00 81.80           C  
ATOM     50  HE2 PHE A   4     -11.336  -3.828  -1.374  1.00 81.80           H  
ATOM     51  CZ  PHE A   4     -12.655  -2.387  -0.491  1.00 81.80           C  
ATOM     52  HZ  PHE A   4     -13.432  -2.540  -1.226  1.00 81.80           H  
ATOM     53  N   GLY A   5      -9.287   0.977   0.451  1.00 76.42           N  
ATOM     54  H   GLY A   5      -9.027   0.305  -0.257  1.00 76.42           H  
ATOM     55  CA  GLY A   5      -9.788   2.277   0.002  1.00 76.42           C  
ATOM     56  HA2 GLY A   5     -10.644   2.559   0.616  1.00 76.42           H  
ATOM     57  HA3 GLY A   5     -10.128   2.181  -1.030  1.00 76.42           H  
ATOM     58  C   GLY A   5      -8.775   3.429   0.055  1.00 76.42           C  
ATOM     59  O   GLY A   5      -9.078   4.516  -0.429  1.00 76.42           O  
ATOM     60  N   SER A   6      -7.566   3.220   0.584  1.00 81.96           N  
ATOM     61  H   SER A   6      -7.349   2.309   0.963  1.00 81.96           H  
ATOM     62  CA  SER A   6      -6.514   4.245   0.559  1.00 81.96           C  
ATOM     63  HA  SER A   6      -6.936   5.191   0.898  1.00 81.96           H  
ATOM     64  C   SER A   6      -5.969   4.431  -0.851  1.00 81.96           C  
ATOM     65  CB  SER A   6      -5.353   3.885   1.481  1.00 81.96           C  
ATOM     66  HB2 SER A   6      -4.946   2.927   1.159  1.00 81.96           H  
ATOM     67  HB3 SER A   6      -4.578   4.648   1.414  1.00 81.96           H  
ATOM     68  O   SER A   6      -5.773   3.454  -1.575  1.00 81.96           O  
ATOM     69  OG  SER A   6      -5.797   3.787   2.816  1.00 81.96           O  
ATOM     70  HG  SER A   6      -6.467   3.100   2.826  1.00 81.96           H  
ATOM     71  N   PHE A   7      -5.677   5.675  -1.230  1.00 78.67           N  
ATOM     72  H   PHE A   7      -5.853   6.436  -0.591  1.00 78.67           H  
ATOM     73  CA  PHE A   7      -5.031   5.980  -2.504  1.00 78.67           C  
ATOM     74  HA  PHE A   7      -5.591   5.491  -3.302  1.00 78.67           H  
ATOM     75  C   PHE A   7      -3.611   5.412  -2.521  1.00 78.67           C  
ATOM     76  CB  PHE A   7      -5.054   7.493  -2.773  1.00 78.67           C  
ATOM     77  HB2 PHE A   7      -4.043   7.844  -2.978  1.00 78.67           H  
ATOM     78  HB3 PHE A   7      -5.397   8.031  -1.888  1.00 78.67           H  
ATOM     79  O   PHE A   7      -2.751   5.842  -1.758  1.00 78.67           O  
ATOM     80  CG  PHE A   7      -5.933   7.865  -3.948  1.00 78.67           C  
ATOM     81  CD1 PHE A   7      -5.372   7.992  -5.232  1.00 78.67           C  
ATOM     82  HD1 PHE A   7      -4.314   7.836  -5.381  1.00 78.67           H  
ATOM     83  CD2 PHE A   7      -7.315   8.057  -3.764  1.00 78.67           C  
ATOM     84  HD2 PHE A   7      -7.753   7.947  -2.783  1.00 78.67           H  
ATOM     85  CE1 PHE A   7      -6.188   8.327  -6.327  1.00 78.67           C  
ATOM     86  HE1 PHE A   7      -5.756   8.429  -7.312  1.00 78.67           H  
ATOM     87  CE2 PHE A   7      -8.130   8.391  -4.860  1.00 78.67           C  
ATOM     88  HE2 PHE A   7      -9.190   8.543  -4.717  1.00 78.67           H  
ATOM     89  CZ  PHE A   7      -7.567   8.528  -6.141  1.00 78.67           C  
ATOM     90  HZ  PHE A   7      -8.193   8.786  -6.982  1.00 78.67           H  
ATOM     91  N   CYS A   8      -3.380   4.437  -3.396  1.00 78.44           N  
ATOM     92  H   CYS A   8      -4.137   4.146  -3.998  1.00 78.44           H  
ATOM     93  CA  CYS A   8      -2.055   3.878  -3.644  1.00 78.44           C  
ATOM     94  HA  CYS A   8      -1.398   4.108  -2.805  1.00 78.44           H  
ATOM     95  C   CYS A   8      -1.405   4.532  -4.880  1.00 78.44           C  
ATOM     96  CB  CYS A   8      -2.195   2.355  -3.694  1.00 78.44           C  
ATOM     97  HB2 CYS A   8      -3.102   2.101  -4.241  1.00 78.44           H  
ATOM     98  HB3 CYS A   8      -2.304   1.983  -2.675  1.00 78.44           H  
ATOM     99  O   CYS A   8      -0.183   4.545  -4.997  1.00 78.44           O  
ATOM    100  SG  CYS A   8      -0.820   1.490  -4.470  1.00 78.44           S  
ATOM    101  N   GLY A   9      -2.201   5.178  -5.746  1.00 71.02           N  
ATOM    102  H   GLY A   9      -3.199   5.072  -5.635  1.00 71.02           H  
ATOM    103  CA  GLY A   9      -1.739   6.057  -6.825  1.00 71.02           C  
ATOM    104  HA2 GLY A   9      -2.577   6.652  -7.189  1.00 71.02           H  
ATOM    105  HA3 GLY A   9      -0.979   6.734  -6.434  1.00 71.02           H  
ATOM    106  C   GLY A   9      -1.137   5.304  -8.010  1.00 71.02           C  
ATOM    107  O   GLY A   9      -1.659   5.400  -9.116  1.00 71.02           O  
ATOM    108  N   LEU A  10      -0.071   4.537  -7.779  1.00 69.31           N  
ATOM    109  H   LEU A  10       0.253   4.469  -6.824  1.00 69.31           H  
ATOM    110  CA  LEU A  10       0.579   3.670  -8.756  1.00 69.31           C  
ATOM    111  HA  LEU A  10      -0.081   3.575  -9.618  1.00 69.31           H  
ATOM    112  C   LEU A  10       0.821   2.274  -8.156  1.00 69.31           C  
ATOM    113  CB  LEU A  10       1.924   4.264  -9.220  1.00 69.31           C  
ATOM    114  HB2 LEU A  10       2.431   4.743  -8.382  1.00 69.31           H  
ATOM    115  HB3 LEU A  10       2.550   3.428  -9.530  1.00 69.31           H  
ATOM    116  O   LEU A  10       1.287   2.178  -7.016  1.00 69.31           O  
ATOM    117  CG  LEU A  10       1.839   5.234 -10.414  1.00 69.31           C  
ATOM    118  HG  LEU A  10       1.096   4.874 -11.126  1.00 69.31           H  
ATOM    119  CD1 LEU A  10       1.499   6.669 -10.006  1.00 69.31           C  
ATOM    120 HD11 LEU A  10       0.504   6.708  -9.562  1.00 69.31           H  
ATOM    121 HD12 LEU A  10       1.497   7.310 -10.887  1.00 69.31           H  
ATOM    122 HD13 LEU A  10       2.230   7.040  -9.288  1.00 69.31           H  
ATOM    123  CD2 LEU A  10       3.194   5.278 -11.123  1.00 69.31           C  
ATOM    124 HD21 LEU A  10       3.147   5.964 -11.969  1.00 69.31           H  
ATOM    125 HD22 LEU A  10       3.967   5.613 -10.431  1.00 69.31           H  
ATOM    126 HD23 LEU A  10       3.452   4.287 -11.496  1.00 69.31           H  
ATOM    127  N   PRO A  11       0.591   1.192  -8.924  1.00 62.30           N  
ATOM    128  CA  PRO A  11       0.959  -0.154  -8.501  1.00 62.30           C  
ATOM    129  HA  PRO A  11       0.414  -0.421  -7.596  1.00 62.30           H  
ATOM    130  C   PRO A  11       2.467  -0.217  -8.217  1.00 62.30           C  
ATOM    131  CB  PRO A  11       0.519  -1.080  -9.643  1.00 62.30           C  
ATOM    132  HB2 PRO A  11       1.192  -1.928  -9.769  1.00 62.30           H  
ATOM    133  HB3 PRO A  11      -0.495  -1.430  -9.450  1.00 62.30           H  
ATOM    134  O   PRO A  11       3.283  -0.007  -9.111  1.00 62.30           O  
ATOM    135  CG  PRO A  11       0.512  -0.174 -10.874  1.00 62.30           C  
ATOM    136  HG2 PRO A  11       1.518  -0.115 -11.291  1.00 62.30           H  
ATOM    137  HG3 PRO A  11      -0.196  -0.518 -11.627  1.00 62.30           H  
ATOM    138  CD  PRO A  11       0.118   1.184 -10.303  1.00 62.30           C  
ATOM    139  HD2 PRO A  11       0.581   1.973 -10.897  1.00 62.30           H  
ATOM    140  HD3 PRO A  11      -0.967   1.289 -10.313  1.00 62.30           H  
ATOM    141  N   GLY A  12       2.825  -0.484  -6.958  1.00 64.69           N  
ATOM    142  H   GLY A  12       2.094  -0.574  -6.266  1.00 64.69           H  
ATOM    143  CA  GLY A  12       4.211  -0.643  -6.503  1.00 64.69           C  
ATOM    144  HA2 GLY A  12       4.852  -0.869  -7.355  1.00 64.69           H  
ATOM    145  HA3 GLY A  12       4.257  -1.493  -5.822  1.00 64.69           H  
ATOM    146  C   GLY A  12       4.827   0.557  -5.774  1.00 64.69           C  
ATOM    147  O   GLY A  12       5.928   0.420  -5.254  1.00 64.69           O  
ATOM    148  N   LEU A  13       4.148   1.709  -5.692  1.00 71.18           N  
ATOM    149  H   LEU A  13       3.260   1.793  -6.166  1.00 71.18           H  
ATOM    150  CA  LEU A  13       4.639   2.837  -4.883  1.00 71.18           C  
ATOM    151  HA  LEU A  13       5.728   2.825  -4.898  1.00 71.18           H  
ATOM    152  C   LEU A  13       4.219   2.718  -3.411  1.00 71.18           C  
ATOM    153  CB  LEU A  13       4.145   4.161  -5.494  1.00 71.18           C  
ATOM    154  HB2 LEU A  13       3.178   4.410  -5.058  1.00 71.18           H  
ATOM    155  HB3 LEU A  13       3.999   4.044  -6.568  1.00 71.18           H  
ATOM    156  O   LEU A  13       4.921   3.170  -2.510  1.00 71.18           O  
ATOM    157  CG  LEU A  13       5.141   5.312  -5.258  1.00 71.18           C  
ATOM    158  HG  LEU A  13       5.525   5.269  -4.239  1.00 71.18           H  
ATOM    159  CD1 LEU A  13       6.307   5.230  -6.249  1.00 71.18           C  
ATOM    160 HD11 LEU A  13       7.002   6.050  -6.064  1.00 71.18           H  
ATOM    161 HD12 LEU A  13       6.844   4.290  -6.120  1.00 71.18           H  
ATOM    162 HD13 LEU A  13       5.939   5.293  -7.273  1.00 71.18           H  
ATOM    163  CD2 LEU A  13       4.455   6.664  -5.453  1.00 71.18           C  
ATOM    164 HD21 LEU A  13       5.165   7.467  -5.254  1.00 71.18           H  
ATOM    165 HD22 LEU A  13       4.081   6.752  -6.473  1.00 71.18           H  
ATOM    166 HD23 LEU A  13       3.622   6.753  -4.755  1.00 71.18           H  
ATOM    167  N   VAL A  14       3.053   2.114  -3.179  1.00 71.67           N  
ATOM    168  H   VAL A  14       2.536   1.766  -3.974  1.00 71.67           H  
ATOM    169  CA  VAL A  14       2.468   1.912  -1.857  1.00 71.67           C  
ATOM    170  HA  VAL A  14       3.224   2.087  -1.092  1.00 71.67           H  
ATOM    171  C   VAL A  14       2.008   0.464  -1.740  1.00 71.67           C  
ATOM    172  CB  VAL A  14       1.314   2.908  -1.632  1.00 71.67           C  
ATOM    173  HB  VAL A  14       0.637   2.871  -2.485  1.00 71.67           H  
ATOM    174  O   VAL A  14       1.146   0.007  -2.488  1.00 71.67           O  
ATOM    175  CG1 VAL A  14       0.506   2.588  -0.375  1.00 71.67           C  
ATOM    176 HG11 VAL A  14       1.158   2.581   0.499  1.00 71.67           H  
ATOM    177 HG12 VAL A  14      -0.268   3.346  -0.253  1.00 71.67           H  
ATOM    178 HG13 VAL A  14       0.022   1.618  -0.485  1.00 71.67           H  
ATOM    179  CG2 VAL A  14       1.828   4.346  -1.493  1.00 71.67           C  
ATOM    180 HG21 VAL A  14       2.535   4.416  -0.666  1.00 71.67           H  
ATOM    181 HG22 VAL A  14       2.328   4.650  -2.413  1.00 71.67           H  
ATOM    182 HG23 VAL A  14       0.994   5.027  -1.323  1.00 71.67           H  
ATOM    183  N   ASP A  15       2.552  -0.254  -0.763  1.00 76.57           N  
ATOM    184  H   ASP A  15       3.382   0.087  -0.299  1.00 76.57           H  
ATOM    185  CA  ASP A  15       2.098  -1.606  -0.449  1.00 76.57           C  
ATOM    186  HA  ASP A  15       2.010  -2.177  -1.373  1.00 76.57           H  
ATOM    187  C   ASP A  15       0.739  -1.557   0.242  1.00 76.57           C  
ATOM    188  CB  ASP A  15       3.118  -2.313   0.442  1.00 76.57           C  
ATOM    189  HB2 ASP A  15       2.731  -3.293   0.719  1.00 76.57           H  
ATOM    190  HB3 ASP A  15       3.271  -1.738   1.355  1.00 76.57           H  
ATOM    191  O   ASP A  15       0.611  -0.992   1.330  1.00 76.57           O  
ATOM    192  CG  ASP A  15       4.436  -2.489  -0.298  1.00 76.57           C  
ATOM    193  OD1 ASP A  15       4.444  -3.299  -1.247  1.00 76.57           O  
ATOM    194  OD2 ASP A  15       5.387  -1.784   0.101  1.00 76.57           O  
ATOM    195  N   CYS A  16      -0.281  -2.167  -0.351  1.00 78.94           N  
ATOM    196  H   CYS A  16      -0.119  -2.610  -1.244  1.00 78.94           H  
ATOM    197  CA  CYS A  16      -1.594  -2.318   0.269  1.00 78.94           C  
ATOM    198  HA  CYS A  16      -1.857  -1.395   0.787  1.00 78.94           H  
ATOM    199  C   CYS A  16      -1.575  -3.461   1.286  1.00 78.94           C  
ATOM    200  CB  CYS A  16      -2.625  -2.566  -0.828  1.00 78.94           C  
ATOM    201  HB2 CYS A  16      -3.596  -2.772  -0.379  1.00 78.94           H  
ATOM    202  HB3 CYS A  16      -2.319  -3.444  -1.398  1.00 78.94           H  
ATOM    203  O   CYS A  16      -1.077  -4.541   0.988  1.00 78.94           O  
ATOM    204  SG  CYS A  16      -2.791  -1.179  -1.967  1.00 78.94           S  
ATOM    205  N   CYS A  17      -2.150  -3.263   2.478  1.00 82.21           N  
ATOM    206  H   CYS A  17      -2.582  -2.374   2.682  1.00 82.21           H  
ATOM    207  CA  CYS A  17      -2.198  -4.340   3.478  1.00 82.21           C  
ATOM    208  HA  CYS A  17      -1.199  -4.753   3.620  1.00 82.21           H  
ATOM    209  C   CYS A  17      -3.113  -5.484   3.029  1.00 82.21           C  
ATOM    210  CB  CYS A  17      -2.731  -3.833   4.823  1.00 82.21           C  
ATOM    211  HB2 CYS A  17      -2.744  -4.684   5.505  1.00 82.21           H  
ATOM    212  HB3 CYS A  17      -3.767  -3.522   4.686  1.00 82.21           H  
ATOM    213  O   CYS A  17      -2.901  -6.631   3.403  1.00 82.21           O  
ATOM    214  SG  CYS A  17      -1.873  -2.489   5.670  1.00 82.21           S  
ATOM    215  N   SER A  18      -4.162  -5.143   2.279  1.00 75.34           N  
ATOM    216  H   SER A  18      -4.315  -4.165   2.080  1.00 75.34           H  
ATOM    217  CA  SER A  18      -5.220  -6.076   1.901  1.00 75.34           C  
ATOM    218  HA  SER A  18      -5.368  -6.793   2.709  1.00 75.34           H  
ATOM    219  C   SER A  18      -4.877  -6.889   0.655  1.00 75.34           C  
ATOM    220  CB  SER A  18      -6.532  -5.312   1.703  1.00 75.34           C  
ATOM    221  HB2 SER A  18      -7.352  -6.027   1.640  1.00 75.34           H  
ATOM    222  HB3 SER A  18      -6.483  -4.737   0.779  1.00 75.34           H  
ATOM    223  O   SER A  18      -5.407  -7.976   0.497  1.00 75.34           O  
ATOM    224  OG  SER A  18      -6.759  -4.430   2.795  1.00 75.34           O  
ATOM    225  HG  SER A  18      -7.047  -4.973   3.532  1.00 75.34           H  
ATOM    226  N   GLY A  19      -3.963  -6.407  -0.192  1.00 77.01           N  
ATOM    227  H   GLY A  19      -3.457  -5.567   0.051  1.00 77.01           H  
ATOM    228  CA  GLY A  19      -3.620  -7.091  -1.431  1.00 77.01           C  
ATOM    229  HA2 GLY A  19      -2.774  -7.753  -1.247  1.00 77.01           H  
ATOM    230  HA3 GLY A  19      -4.461  -7.702  -1.757  1.00 77.01           H  
ATOM    231  C   GLY A  19      -3.244  -6.135  -2.552  1.00 77.01           C  
ATOM    232  O   GLY A  19      -2.173  -5.532  -2.543  1.00 77.01           O  
ATOM    233  N   ARG A  20      -4.096  -6.054  -3.574  1.00 77.24           N  
ATOM    234  H   ARG A  20      -5.029  -6.416  -3.434  1.00 77.24           H  
ATOM    235  CA  ARG A  20      -3.742  -5.457  -4.868  1.00 77.24           C  
ATOM    236  HA  ARG A  20      -2.676  -5.618  -5.029  1.00 77.24           H  
ATOM    237  C   ARG A  20      -3.971  -3.948  -4.866  1.00 77.24           C  
ATOM    238  CB  ARG A  20      -4.509  -6.147  -6.007  1.00 77.24           C  
ATOM    239  HB2 ARG A  20      -4.247  -5.681  -6.957  1.00 77.24           H  
ATOM    240  HB3 ARG A  20      -5.575  -6.001  -5.834  1.00 77.24           H  
ATOM    241  O   ARG A  20      -4.985  -3.446  -4.386  1.00 77.24           O  
ATOM    242  CG  ARG A  20      -4.204  -7.653  -6.082  1.00 77.24           C  
ATOM    243  HG2 ARG A  20      -3.178  -7.809  -6.417  1.00 77.24           H  
ATOM    244  HG3 ARG A  20      -4.304  -8.088  -5.088  1.00 77.24           H  
ATOM    245  CD  ARG A  20      -5.173  -8.375  -7.027  1.00 77.24           C  
ATOM    246  HD2 ARG A  20      -6.056  -7.755  -7.185  1.00 77.24           H  
ATOM    247  HD3 ARG A  20      -4.682  -8.518  -7.989  1.00 77.24           H  
ATOM    248  NE  ARG A  20      -5.618  -9.651  -6.434  1.00 77.24           N  
ATOM    249  HE  ARG A  20      -5.962  -9.589  -5.486  1.00 77.24           H  
ATOM    250  NH1 ARG A  20      -5.341 -11.034  -8.250  1.00 77.24           N  
ATOM    251 HH11 ARG A  20      -5.032 -10.241  -8.793  1.00 77.24           H  
ATOM    252 HH12 ARG A  20      -5.406 -11.954  -8.662  1.00 77.24           H  
ATOM    253  NH2 ARG A  20      -6.078 -11.868  -6.311  1.00 77.24           N  
ATOM    254 HH21 ARG A  20      -6.363 -11.734  -5.351  1.00 77.24           H  
ATOM    255 HH22 ARG A  20      -6.127 -12.788  -6.726  1.00 77.24           H  
ATOM    256  CZ  ARG A  20      -5.674 -10.840  -7.003  1.00 77.24           C  
ATOM    257  N   CYS A  21      -3.044  -3.234  -5.490  1.00 78.64           N  
ATOM    258  H   CYS A  21      -2.240  -3.715  -5.869  1.00 78.64           H  
ATOM    259  CA  CYS A  21      -3.177  -1.816  -5.790  1.00 78.64           C  
ATOM    260  HA  CYS A  21      -3.942  -1.362  -5.160  1.00 78.64           H  
ATOM    261  C   CYS A  21      -3.571  -1.631  -7.259  1.00 78.64           C  
ATOM    262  CB  CYS A  21      -1.845  -1.135  -5.481  1.00 78.64           C  
ATOM    263  HB2 CYS A  21      -1.646  -1.194  -4.411  1.00 78.64           H  
ATOM    264  HB3 CYS A  21      -1.042  -1.662  -5.994  1.00 78.64           H  
ATOM    265  O   CYS A  21      -2.843  -2.082  -8.140  1.00 78.64           O  
ATOM    266  SG  CYS A  21      -1.783   0.592  -5.995  1.00 78.64           S  
ATOM    267  N   PHE A  22      -4.698  -0.961  -7.523  1.00 76.94           N  
ATOM    268  H   PHE A  22      -5.271  -0.673  -6.743  1.00 76.94           H  
ATOM    269  CA  PHE A  22      -5.091  -0.562  -8.886  1.00 76.94           C  
ATOM    270  HA  PHE A  22      -4.337  -0.902  -9.596  1.00 76.94           H  
ATOM    271  C   PHE A  22      -5.124   0.964  -9.056  1.00 76.94           C  
ATOM    272  CB  PHE A  22      -6.416  -1.239  -9.280  1.00 76.94           C  
ATOM    273  HB2 PHE A  22      -7.017  -0.529  -9.848  1.00 76.94           H  
ATOM    274  HB3 PHE A  22      -6.987  -1.491  -8.386  1.00 76.94           H  
ATOM    275  O   PHE A  22      -4.609   1.473 -10.042  1.00 76.94           O  
ATOM    276  CG  PHE A  22      -6.229  -2.480 -10.137  1.00 76.94           C  
ATOM    277  CD1 PHE A  22      -6.295  -2.374 -11.540  1.00 76.94           C  
ATOM    278  HD1 PHE A  22      -6.486  -1.415 -12.000  1.00 76.94           H  
ATOM    279  CD2 PHE A  22      -5.956  -3.730  -9.548  1.00 76.94           C  
ATOM    280  HD2 PHE A  22      -5.888  -3.814  -8.474  1.00 76.94           H  
ATOM    281  CE1 PHE A  22      -6.098  -3.506 -12.349  1.00 76.94           C  
ATOM    282  HE1 PHE A  22      -6.146  -3.415 -13.424  1.00 76.94           H  
ATOM    283  CE2 PHE A  22      -5.755  -4.864 -10.359  1.00 76.94           C  
ATOM    284  HE2 PHE A  22      -5.540  -5.820  -9.905  1.00 76.94           H  
ATOM    285  CZ  PHE A  22      -5.828  -4.752 -11.759  1.00 76.94           C  
ATOM    286  HZ  PHE A  22      -5.670  -5.620 -12.382  1.00 76.94           H  
ATOM    287  N   ILE A  23      -5.676   1.686  -8.076  1.00 81.13           N  
ATOM    288  H   ILE A  23      -6.016   1.157  -7.286  1.00 81.13           H  
ATOM    289  CA  ILE A  23      -5.694   3.165  -7.944  1.00 81.13           C  
ATOM    290  HA  ILE A  23      -4.757   3.585  -8.310  1.00 81.13           H  
ATOM    291  C   ILE A  23      -5.822   3.479  -6.449  1.00 81.13           C  
ATOM    292  CB  ILE A  23      -6.888   3.790  -8.725  1.00 81.13           C  
ATOM    293  HB  ILE A  23      -7.803   3.288  -8.410  1.00 81.13           H  
ATOM    294  O   ILE A  23      -5.061   4.248  -5.856  1.00 81.13           O  
ATOM    295  CG1 ILE A  23      -6.742   3.587 -10.252  1.00 81.13           C  
ATOM    296 HG12 ILE A  23      -6.743   2.517 -10.461  1.00 81.13           H  
ATOM    297 HG13 ILE A  23      -5.798   4.014 -10.591  1.00 81.13           H  
ATOM    298  CG2 ILE A  23      -7.046   5.287  -8.389  1.00 81.13           C  
ATOM    299 HG21 ILE A  23      -6.149   5.830  -8.687  1.00 81.13           H  
ATOM    300 HG22 ILE A  23      -7.217   5.443  -7.324  1.00 81.13           H  
ATOM    301 HG23 ILE A  23      -7.907   5.709  -8.908  1.00 81.13           H  
ATOM    302  CD1 ILE A  23      -7.878   4.137 -11.118  1.00 81.13           C  
ATOM    303 HD11 ILE A  23      -7.735   3.806 -12.147  1.00 81.13           H  
ATOM    304 HD12 ILE A  23      -8.836   3.765 -10.756  1.00 81.13           H  
ATOM    305 HD13 ILE A  23      -7.876   5.227 -11.106  1.00 81.13           H  
ATOM    306  N   VAL A  24      -6.762   2.771  -5.828  1.00 83.53           N  
ATOM    307  H   VAL A  24      -7.368   2.202  -6.402  1.00 83.53           H  
ATOM    308  CA  VAL A  24      -6.874   2.575  -4.390  1.00 83.53           C  
ATOM    309  HA  VAL A  24      -6.167   3.239  -3.892  1.00 83.53           H  
ATOM    310  C   VAL A  24      -6.482   1.144  -4.032  1.00 83.53           C  
ATOM    311  CB  VAL A  24      -8.285   2.930  -3.885  1.00 83.53           C  
ATOM    312  HB  VAL A  24      -8.338   2.700  -2.821  1.00 83.53           H  
ATOM    313  O   VAL A  24      -6.458   0.259  -4.896  1.00 83.53           O  
ATOM    314  CG1 VAL A  24      -8.556   4.429  -4.054  1.00 83.53           C  
ATOM    315 HG11 VAL A  24      -8.530   4.716  -5.105  1.00 83.53           H  
ATOM    316 HG12 VAL A  24      -9.535   4.671  -3.642  1.00 83.53           H  
ATOM    317 HG13 VAL A  24      -7.809   5.002  -3.504  1.00 83.53           H  
ATOM    318  CG2 VAL A  24      -9.391   2.140  -4.599  1.00 83.53           C  
ATOM    319 HG21 VAL A  24     -10.354   2.382  -4.148  1.00 83.53           H  
ATOM    320 HG22 VAL A  24      -9.429   2.394  -5.658  1.00 83.53           H  
ATOM    321 HG23 VAL A  24      -9.221   1.070  -4.484  1.00 83.53           H  
ATOM    322  N   CYS A  25      -6.169   0.921  -2.762  1.00 84.80           N  
ATOM    323  H   CYS A  25      -6.124   1.709  -2.132  1.00 84.80           H  
ATOM    324  CA  CYS A  25      -5.978  -0.410  -2.217  1.00 84.80           C  
ATOM    325  HA  CYS A  25      -5.290  -0.962  -2.858  1.00 84.80           H  
ATOM    326  C   CYS A  25      -7.296  -1.168  -2.191  1.00 84.80           C  
ATOM    327  CB  CYS A  25      -5.388  -0.300  -0.815  1.00 84.80           C  
ATOM    328  HB2 CYS A  25      -5.981   0.410  -0.239  1.00 84.80           H  
ATOM    329  HB3 CYS A  25      -5.447  -1.273  -0.327  1.00 84.80           H  
ATOM    330  O   CYS A  25      -8.249  -0.754  -1.529  1.00 84.80           O  
ATOM    331  SG  CYS A  25      -3.670   0.231  -0.818  1.00 84.80           S  
ATOM    332  N   LEU A  26      -7.326  -2.285  -2.906  1.00 78.30           N  
ATOM    333  H   LEU A  26      -6.482  -2.592  -3.368  1.00 78.30           H  
ATOM    334  CA  LEU A  26      -8.451  -3.203  -2.943  1.00 78.30           C  
ATOM    335  HA  LEU A  26      -9.296  -2.762  -2.414  1.00 78.30           H  
ATOM    336  C   LEU A  26      -8.084  -4.480  -2.183  1.00 78.30           C  
ATOM    337  CB  LEU A  26      -8.867  -3.429  -4.406  1.00 78.30           C  
ATOM    338  HB2 LEU A  26      -9.597  -4.238  -4.456  1.00 78.30           H  
ATOM    339  HB3 LEU A  26      -7.985  -3.747  -4.962  1.00 78.30           H  
ATOM    340  O   LEU A  26      -6.904  -4.765  -1.947  1.00 78.30           O  
ATOM    341  CG  LEU A  26      -9.464  -2.167  -5.064  1.00 78.30           C  
ATOM    342  HG  LEU A  26      -8.844  -1.299  -4.838  1.00 78.30           H  
ATOM    343  CD1 LEU A  26      -9.490  -2.324  -6.583  1.00 78.30           C  
ATOM    344 HD11 LEU A  26      -9.860  -1.409  -7.045  1.00 78.30           H  
ATOM    345 HD12 LEU A  26      -8.480  -2.523  -6.944  1.00 78.30           H  
ATOM    346 HD13 LEU A  26     -10.136  -3.158  -6.859  1.00 78.30           H  
ATOM    347  CD2 LEU A  26     -10.894  -1.889  -4.590  1.00 78.30           C  
ATOM    348 HD21 LEU A  26     -11.532  -2.749  -4.795  1.00 78.30           H  
ATOM    349 HD22 LEU A  26     -11.290  -1.015  -5.108  1.00 78.30           H  
ATOM    350 HD23 LEU A  26     -10.897  -1.681  -3.520  1.00 78.30           H  
ATOM    351  N   LEU A  27      -9.127  -5.179  -1.733  1.00 72.60           N  
ATOM    352  H   LEU A  27     -10.043  -4.926  -2.076  1.00 72.60           H  
ATOM    353  CA  LEU A  27      -9.024  -6.431  -0.989  1.00 72.60           C  
ATOM    354  HA  LEU A  27      -8.340  -6.279  -0.154  1.00 72.60           H  
ATOM    355  C   LEU A  27      -8.360  -7.525  -1.838  1.00 72.60           C  
ATOM    356  CB  LEU A  27     -10.421  -6.850  -0.457  1.00 72.60           C  
ATOM    357  HB2 LEU A  27     -10.778  -7.658  -1.097  1.00 72.60           H  
ATOM    358  HB3 LEU A  27     -11.138  -6.036  -0.556  1.00 72.60           H  
ATOM    359  O   LEU A  27      -8.461  -7.469  -3.087  1.00 72.60           O  
ATOM    360  CG  LEU A  27     -10.407  -7.335   1.007  1.00 72.60           C  
ATOM    361  HG  LEU A  27      -9.393  -7.595   1.312  1.00 72.60           H  
ATOM    362  CD1 LEU A  27     -10.941  -6.241   1.936  1.00 72.60           C  
ATOM    363 HD11 LEU A  27     -11.967  -5.985   1.671  1.00 72.60           H  
ATOM    364 HD12 LEU A  27     -10.311  -5.356   1.845  1.00 72.60           H  
ATOM    365 HD13 LEU A  27     -10.909  -6.591   2.967  1.00 72.60           H  
ATOM    366  CD2 LEU A  27     -11.285  -8.571   1.182  1.00 72.60           C  
ATOM    367 HD21 LEU A  27     -11.260  -8.896   2.222  1.00 72.60           H  
ATOM    368 HD22 LEU A  27     -12.311  -8.350   0.886  1.00 72.60           H  
ATOM    369 HD23 LEU A  27     -10.890  -9.372   0.559  1.00 72.60           H  
ATOM    370  OXT LEU A  27      -7.780  -8.417  -1.200  1.00 72.60           O  
TER     371      LEU A  27                                                       
END   
