# Supplementary material for: δ‐Conotoxin Structure Prediction and Analysis through Large‐Scale Comparative and Deep Learning Modeling Approaches
Source: Adv Sci (Weinh). 2024 Jul 21;11(35):2404786. doi: 10.1002/advs.202404786 (PMC11425241; doi:10.1002/advs.202404786)
Supplement: Supplementary file 2 — Supporting Information [file ADVS-11-2404786-s001.gz › Data/Alphafold_results/TsVIA/ranked_1.pdb]

ATOM      1  N   CYS A   1       2.843  -3.358  -3.401  1.00 73.47           N  
ATOM      2  H   CYS A   1       2.554  -4.038  -2.713  1.00 73.47           H  
ATOM      3  H2  CYS A   1       3.704  -2.931  -3.090  1.00 73.47           H  
ATOM      4  H3  CYS A   1       2.983  -3.808  -4.294  1.00 73.47           H  
ATOM      5  CA  CYS A   1       1.796  -2.332  -3.511  1.00 73.47           C  
ATOM      6  HA  CYS A   1       2.137  -1.567  -4.209  1.00 73.47           H  
ATOM      7  C   CYS A   1       1.631  -1.662  -2.146  1.00 73.47           C  
ATOM      8  CB  CYS A   1       0.513  -2.952  -4.086  1.00 73.47           C  
ATOM      9  HB2 CYS A   1       0.717  -3.277  -5.106  1.00 73.47           H  
ATOM     10  HB3 CYS A   1      -0.252  -2.178  -4.158  1.00 73.47           H  
ATOM     11  O   CYS A   1       1.885  -2.307  -1.134  1.00 73.47           O  
ATOM     12  SG  CYS A   1      -0.142  -4.371  -3.171  1.00 73.47           S  
ATOM     13  N   ALA A   2       1.316  -0.372  -2.100  1.00 80.96           N  
ATOM     14  H   ALA A   2       1.138   0.112  -2.969  1.00 80.96           H  
ATOM     15  CA  ALA A   2       1.218   0.412  -0.872  1.00 80.96           C  
ATOM     16  HA  ALA A   2       1.946   0.035  -0.154  1.00 80.96           H  
ATOM     17  C   ALA A   2      -0.170   0.272  -0.222  1.00 80.96           C  
ATOM     18  CB  ALA A   2       1.619   1.851  -1.203  1.00 80.96           C  
ATOM     19  HB1 ALA A   2       1.342   2.522  -0.390  1.00 80.96           H  
ATOM     20  HB2 ALA A   2       1.140   2.176  -2.127  1.00 80.96           H  
ATOM     21  HB3 ALA A   2       2.700   1.897  -1.335  1.00 80.96           H  
ATOM     22  O   ALA A   2      -1.188   0.192  -0.916  1.00 80.96           O  
ATOM     23  N   ALA A   3      -0.204   0.195   1.111  1.00 84.17           N  
ATOM     24  H   ALA A   3       0.651   0.323   1.633  1.00 84.17           H  
ATOM     25  CA  ALA A   3      -1.441   0.021   1.869  1.00 84.17           C  
ATOM     26  HA  ALA A   3      -2.046  -0.741   1.376  1.00 84.17           H  
ATOM     27  C   ALA A   3      -2.259   1.320   1.900  1.00 84.17           C  
ATOM     28  CB  ALA A   3      -1.100  -0.479   3.279  1.00 84.17           C  
ATOM     29  HB1 ALA A   3      -0.501   0.259   3.811  1.00 84.17           H  
ATOM     30  HB2 ALA A   3      -2.018  -0.655   3.840  1.00 84.17           H  
ATOM     31  HB3 ALA A   3      -0.545  -1.415   3.217  1.00 84.17           H  
ATOM     32  O   ALA A   3      -1.702   2.406   1.745  1.00 84.17           O  
ATOM     33  N   PHE A   4      -3.567   1.225   2.144  1.00 87.09           N  
ATOM     34  H   PHE A   4      -3.977   0.312   2.280  1.00 87.09           H  
ATOM     35  CA  PHE A   4      -4.427   2.397   2.336  1.00 87.09           C  
ATOM     36  HA  PHE A   4      -4.520   2.920   1.384  1.00 87.09           H  
ATOM     37  C   PHE A   4      -3.830   3.374   3.365  1.00 87.09           C  
ATOM     38  CB  PHE A   4      -5.822   1.932   2.763  1.00 87.09           C  
ATOM     39  HB2 PHE A   4      -6.229   1.278   1.992  1.00 87.09           H  
ATOM     40  HB3 PHE A   4      -5.740   1.351   3.682  1.00 87.09           H  
ATOM     41  O   PHE A   4      -3.339   2.962   4.414  1.00 87.09           O  
ATOM     42  CG  PHE A   4      -6.786   3.078   2.992  1.00 87.09           C  
ATOM     43  CD1 PHE A   4      -6.961   3.612   4.282  1.00 87.09           C  
ATOM     44  HD1 PHE A   4      -6.421   3.196   5.119  1.00 87.09           H  
ATOM     45  CD2 PHE A   4      -7.482   3.635   1.907  1.00 87.09           C  
ATOM     46  HD2 PHE A   4      -7.339   3.223   0.920  1.00 87.09           H  
ATOM     47  CE1 PHE A   4      -7.835   4.694   4.484  1.00 87.09           C  
ATOM     48  HE1 PHE A   4      -7.969   5.101   5.476  1.00 87.09           H  
ATOM     49  CE2 PHE A   4      -8.361   4.716   2.113  1.00 87.09           C  
ATOM     50  HE2 PHE A   4      -8.913   5.150   1.293  1.00 87.09           H  
ATOM     51  CZ  PHE A   4      -8.537   5.245   3.400  1.00 87.09           C  
ATOM     52  HZ  PHE A   4      -9.211   6.074   3.556  1.00 87.09           H  
ATOM     53  N   GLY A   5      -3.829   4.666   3.039  1.00 82.89           N  
ATOM     54  H   GLY A   5      -4.281   4.937   2.178  1.00 82.89           H  
ATOM     55  CA  GLY A   5      -3.215   5.726   3.841  1.00 82.89           C  
ATOM     56  HA2 GLY A   5      -3.459   5.562   4.890  1.00 82.89           H  
ATOM     57  HA3 GLY A   5      -3.642   6.683   3.540  1.00 82.89           H  
ATOM     58  C   GLY A   5      -1.689   5.831   3.725  1.00 82.89           C  
ATOM     59  O   GLY A   5      -1.116   6.800   4.216  1.00 82.89           O  
ATOM     60  N   SER A   6      -1.013   4.893   3.053  1.00 85.28           N  
ATOM     61  H   SER A   6      -1.524   4.123   2.645  1.00 85.28           H  
ATOM     62  CA  SER A   6       0.435   4.981   2.826  1.00 85.28           C  
ATOM     63  HA  SER A   6       0.924   5.216   3.771  1.00 85.28           H  
ATOM     64  C   SER A   6       0.754   6.076   1.820  1.00 85.28           C  
ATOM     65  CB  SER A   6       1.025   3.675   2.298  1.00 85.28           C  
ATOM     66  HB2 SER A   6       2.105   3.781   2.191  1.00 85.28           H  
ATOM     67  HB3 SER A   6       0.589   3.469   1.321  1.00 85.28           H  
ATOM     68  O   SER A   6       0.052   6.224   0.818  1.00 85.28           O  
ATOM     69  OG  SER A   6       0.745   2.604   3.168  1.00 85.28           O  
ATOM     70  HG  SER A   6      -0.208   2.490   3.148  1.00 85.28           H  
ATOM     71  N   PHE A   7       1.837   6.813   2.054  1.00 83.47           N  
ATOM     72  H   PHE A   7       2.377   6.644   2.891  1.00 83.47           H  
ATOM     73  CA  PHE A   7       2.309   7.827   1.120  1.00 83.47           C  
ATOM     74  HA  PHE A   7       1.478   8.488   0.873  1.00 83.47           H  
ATOM     75  C   PHE A   7       2.792   7.168  -0.176  1.00 83.47           C  
ATOM     76  CB  PHE A   7       3.395   8.673   1.791  1.00 83.47           C  
ATOM     77  HB2 PHE A   7       4.306   8.083   1.898  1.00 83.47           H  
ATOM     78  HB3 PHE A   7       3.062   8.945   2.793  1.00 83.47           H  
ATOM     79  O   PHE A   7       3.743   6.389  -0.168  1.00 83.47           O  
ATOM     80  CG  PHE A   7       3.701   9.952   1.043  1.00 83.47           C  
ATOM     81  CD1 PHE A   7       4.820  10.034   0.194  1.00 83.47           C  
ATOM     82  HD1 PHE A   7       5.465   9.178   0.063  1.00 83.47           H  
ATOM     83  CD2 PHE A   7       2.862  11.069   1.207  1.00 83.47           C  
ATOM     84  HD2 PHE A   7       2.002  11.012   1.859  1.00 83.47           H  
ATOM     85  CE1 PHE A   7       5.103  11.235  -0.481  1.00 83.47           C  
ATOM     86  HE1 PHE A   7       5.965  11.299  -1.128  1.00 83.47           H  
ATOM     87  CE2 PHE A   7       3.148  12.269   0.535  1.00 83.47           C  
ATOM     88  HE2 PHE A   7       2.515  13.133   0.675  1.00 83.47           H  
ATOM     89  CZ  PHE A   7       4.265  12.351  -0.313  1.00 83.47           C  
ATOM     90  HZ  PHE A   7       4.482  13.273  -0.832  1.00 83.47           H  
ATOM     91  N   CYS A   8       2.114   7.468  -1.281  1.00 86.03           N  
ATOM     92  H   CYS A   8       1.359   8.136  -1.215  1.00 86.03           H  
ATOM     93  CA  CYS A   8       2.460   6.982  -2.615  1.00 86.03           C  
ATOM     94  HA  CYS A   8       3.219   6.205  -2.528  1.00 86.03           H  
ATOM     95  C   CYS A   8       3.080   8.092  -3.485  1.00 86.03           C  
ATOM     96  CB  CYS A   8       1.217   6.331  -3.225  1.00 86.03           C  
ATOM     97  HB2 CYS A   8       1.488   5.846  -4.163  1.00 86.03           H  
ATOM     98  HB3 CYS A   8       0.865   5.560  -2.540  1.00 86.03           H  
ATOM     99  O   CYS A   8       3.608   7.817  -4.560  1.00 86.03           O  
ATOM    100  SG  CYS A   8      -0.133   7.483  -3.544  1.00 86.03           S  
ATOM    101  N   GLY A   9       3.087   9.337  -2.990  1.00 83.98           N  
ATOM    102  H   GLY A   9       2.556   9.520  -2.150  1.00 83.98           H  
ATOM    103  CA  GLY A   9       3.733  10.474  -3.631  1.00 83.98           C  
ATOM    104  HA2 GLY A   9       3.837  11.283  -2.909  1.00 83.98           H  
ATOM    105  HA3 GLY A   9       4.725  10.187  -3.980  1.00 83.98           H  
ATOM    106  C   GLY A   9       2.911  10.996  -4.799  1.00 83.98           C  
ATOM    107  O   GLY A   9       1.922  11.685  -4.590  1.00 83.98           O  
ATOM    108  N   LEU A  10       3.330  10.697  -6.026  1.00 76.83           N  
ATOM    109  H   LEU A  10       4.059  10.004  -6.117  1.00 76.83           H  
ATOM    110  CA  LEU A  10       2.573  11.044  -7.228  1.00 76.83           C  
ATOM    111  HA  LEU A  10       1.827  11.792  -6.957  1.00 76.83           H  
ATOM    112  C   LEU A  10       1.820   9.819  -7.766  1.00 76.83           C  
ATOM    113  CB  LEU A  10       3.492  11.641  -8.312  1.00 76.83           C  
ATOM    114  HB2 LEU A  10       4.519  11.304  -8.170  1.00 76.83           H  
ATOM    115  HB3 LEU A  10       3.164  11.252  -9.276  1.00 76.83           H  
ATOM    116  O   LEU A  10       2.347   8.703  -7.679  1.00 76.83           O  
ATOM    117  CG  LEU A  10       3.444  13.177  -8.392  1.00 76.83           C  
ATOM    118  HG  LEU A  10       2.416  13.520  -8.270  1.00 76.83           H  
ATOM    119  CD1 LEU A  10       4.314  13.833  -7.321  1.00 76.83           C  
ATOM    120 HD11 LEU A  10       5.352  13.521  -7.435  1.00 76.83           H  
ATOM    121 HD12 LEU A  10       4.249  14.918  -7.409  1.00 76.83           H  
ATOM    122 HD13 LEU A  10       3.955  13.543  -6.333  1.00 76.83           H  
ATOM    123  CD2 LEU A  10       3.926  13.637  -9.767  1.00 76.83           C  
ATOM    124 HD21 LEU A  10       3.891  14.725  -9.825  1.00 76.83           H  
ATOM    125 HD22 LEU A  10       4.949  13.300  -9.936  1.00 76.83           H  
ATOM    126 HD23 LEU A  10       3.280  13.225 -10.542  1.00 76.83           H  
ATOM    127  N   PRO A  11       0.642  10.013  -8.394  1.00 70.61           N  
ATOM    128  CA  PRO A  11      -0.032   8.955  -9.139  1.00 70.61           C  
ATOM    129  HA  PRO A  11      -0.414   8.200  -8.452  1.00 70.61           H  
ATOM    130  C   PRO A  11       0.941   8.306 -10.133  1.00 70.61           C  
ATOM    131  CB  PRO A  11      -1.210   9.628  -9.861  1.00 70.61           C  
ATOM    132  HB2 PRO A  11      -2.131   9.498  -9.293  1.00 70.61           H  
ATOM    133  HB3 PRO A  11      -1.351   9.241 -10.870  1.00 70.61           H  
ATOM    134  O   PRO A  11       1.417   8.963 -11.055  1.00 70.61           O  
ATOM    135  CG  PRO A  11      -0.851  11.111  -9.881  1.00 70.61           C  
ATOM    136  HG2 PRO A  11      -1.739  11.744  -9.880  1.00 70.61           H  
ATOM    137  HG3 PRO A  11      -0.227  11.324 -10.749  1.00 70.61           H  
ATOM    138  CD  PRO A  11      -0.030  11.287  -8.611  1.00 70.61           C  
ATOM    139  HD2 PRO A  11       0.669  12.111  -8.752  1.00 70.61           H  
ATOM    140  HD3 PRO A  11      -0.690  11.493  -7.768  1.00 70.61           H  
ATOM    141  N   GLY A  12       1.239   7.019  -9.929  1.00 68.07           N  
ATOM    142  H   GLY A  12       0.864   6.566  -9.108  1.00 68.07           H  
ATOM    143  CA  GLY A  12       2.104   6.225 -10.809  1.00 68.07           C  
ATOM    144  HA2 GLY A  12       1.658   5.238 -10.931  1.00 68.07           H  
ATOM    145  HA3 GLY A  12       2.150   6.689 -11.794  1.00 68.07           H  
ATOM    146  C   GLY A  12       3.545   6.012 -10.332  1.00 68.07           C  
ATOM    147  O   GLY A  12       4.264   5.260 -10.980  1.00 68.07           O  
ATOM    148  N   LEU A  13       3.982   6.610  -9.214  1.00 77.33           N  
ATOM    149  H   LEU A  13       3.382   7.267  -8.737  1.00 77.33           H  
ATOM    150  CA  LEU A  13       5.282   6.257  -8.616  1.00 77.33           C  
ATOM    151  HA  LEU A  13       5.994   6.059  -9.418  1.00 77.33           H  
ATOM    152  C   LEU A  13       5.209   4.968  -7.793  1.00 77.33           C  
ATOM    153  CB  LEU A  13       5.818   7.409  -7.742  1.00 77.33           C  
ATOM    154  HB2 LEU A  13       5.055   8.175  -7.595  1.00 77.33           H  
ATOM    155  HB3 LEU A  13       6.062   7.014  -6.756  1.00 77.33           H  
ATOM    156  O   LEU A  13       6.141   4.167  -7.794  1.00 77.33           O  
ATOM    157  CG  LEU A  13       7.090   8.039  -8.328  1.00 77.33           C  
ATOM    158  HG  LEU A  13       7.744   7.257  -8.715  1.00 77.33           H  
ATOM    159  CD1 LEU A  13       6.745   9.011  -9.456  1.00 77.33           C  
ATOM    160 HD11 LEU A  13       7.661   9.429  -9.875  1.00 77.33           H  
ATOM    161 HD12 LEU A  13       6.115   9.818  -9.082  1.00 77.33           H  
ATOM    162 HD13 LEU A  13       6.213   8.480 -10.245  1.00 77.33           H  
ATOM    163  CD2 LEU A  13       7.858   8.794  -7.245  1.00 77.33           C  
ATOM    164 HD21 LEU A  13       7.235   9.585  -6.828  1.00 77.33           H  
ATOM    165 HD22 LEU A  13       8.761   9.230  -7.673  1.00 77.33           H  
ATOM    166 HD23 LEU A  13       8.147   8.104  -6.452  1.00 77.33           H  
ATOM    167  N   VAL A  14       4.108   4.793  -7.061  1.00 77.10           N  
ATOM    168  H   VAL A  14       3.398   5.510  -7.093  1.00 77.10           H  
ATOM    169  CA  VAL A  14       3.873   3.634  -6.202  1.00 77.10           C  
ATOM    170  HA  VAL A  14       4.556   2.833  -6.488  1.00 77.10           H  
ATOM    171  C   VAL A  14       2.449   3.142  -6.413  1.00 77.10           C  
ATOM    172  CB  VAL A  14       4.127   3.971  -4.720  1.00 77.10           C  
ATOM    173  HB  VAL A  14       3.439   4.756  -4.406  1.00 77.10           H  
ATOM    174  O   VAL A  14       1.485   3.871  -6.173  1.00 77.10           O  
ATOM    175  CG1 VAL A  14       3.905   2.745  -3.826  1.00 77.10           C  
ATOM    176 HG11 VAL A  14       4.122   3.011  -2.791  1.00 77.10           H  
ATOM    177 HG12 VAL A  14       2.868   2.417  -3.892  1.00 77.10           H  
ATOM    178 HG13 VAL A  14       4.565   1.936  -4.137  1.00 77.10           H  
ATOM    179  CG2 VAL A  14       5.558   4.465  -4.468  1.00 77.10           C  
ATOM    180 HG21 VAL A  14       5.720   4.621  -3.402  1.00 77.10           H  
ATOM    181 HG22 VAL A  14       6.278   3.739  -4.847  1.00 77.10           H  
ATOM    182 HG23 VAL A  14       5.714   5.419  -4.973  1.00 77.10           H  
ATOM    183  N   ASP A  15       2.319   1.883  -6.823  1.00 81.48           N  
ATOM    184  H   ASP A  15       3.131   1.391  -7.167  1.00 81.48           H  
ATOM    185  CA  ASP A  15       1.021   1.237  -6.972  1.00 81.48           C  
ATOM    186  HA  ASP A  15       0.360   1.905  -7.525  1.00 81.48           H  
ATOM    187  C   ASP A  15       0.398   0.945  -5.610  1.00 81.48           C  
ATOM    188  CB  ASP A  15       1.150  -0.052  -7.782  1.00 81.48           C  
ATOM    189  HB2 ASP A  15       0.184  -0.557  -7.807  1.00 81.48           H  
ATOM    190  HB3 ASP A  15       1.870  -0.717  -7.304  1.00 81.48           H  
ATOM    191  O   ASP A  15       0.983   0.256  -4.766  1.00 81.48           O  
ATOM    192  CG  ASP A  15       1.581   0.264  -9.207  1.00 81.48           C  
ATOM    193  OD1 ASP A  15       0.752   0.862  -9.926  1.00 81.48           O  
ATOM    194  OD2 ASP A  15       2.743  -0.069  -9.519  1.00 81.48           O  
ATOM    195  N   CYS A  16      -0.815   1.440  -5.402  1.00 84.67           N  
ATOM    196  H   CYS A  16      -1.243   1.976  -6.144  1.00 84.67           H  
ATOM    197  CA  CYS A  16      -1.617   1.149  -4.224  1.00 84.67           C  
ATOM    198  HA  CYS A  16      -0.976   1.146  -3.342  1.00 84.67           H  
ATOM    199  C   CYS A  16      -2.276  -0.223  -4.358  1.00 84.67           C  
ATOM    200  CB  CYS A  16      -2.651   2.258  -4.066  1.00 84.67           C  
ATOM    201  HB2 CYS A  16      -3.302   2.043  -3.218  1.00 84.67           H  
ATOM    202  HB3 CYS A  16      -3.259   2.297  -4.969  1.00 84.67           H  
ATOM    203  O   CYS A  16      -2.765  -0.573  -5.425  1.00 84.67           O  
ATOM    204  SG  CYS A  16      -1.876   3.863  -3.819  1.00 84.67           S  
ATOM    205  N   CYS A  17      -2.320  -1.005  -3.277  1.00 86.18           N  
ATOM    206  H   CYS A  17      -1.927  -0.676  -2.407  1.00 86.18           H  
ATOM    207  CA  CYS A  17      -2.950  -2.331  -3.328  1.00 86.18           C  
ATOM    208  HA  CYS A  17      -2.549  -2.893  -4.171  1.00 86.18           H  
ATOM    209  C   CYS A  17      -4.468  -2.246  -3.517  1.00 86.18           C  
ATOM    210  CB  CYS A  17      -2.687  -3.109  -2.034  1.00 86.18           C  
ATOM    211  HB2 CYS A  17      -3.207  -4.063  -2.119  1.00 86.18           H  
ATOM    212  HB3 CYS A  17      -3.150  -2.569  -1.208  1.00 86.18           H  
ATOM    213  O   CYS A  17      -5.077  -3.185  -4.018  1.00 86.18           O  
ATOM    214  SG  CYS A  17      -0.980  -3.472  -1.567  1.00 86.18           S  
ATOM    215  N   SER A  18      -5.070  -1.153  -3.047  1.00 81.82           N  
ATOM    216  H   SER A  18      -4.496  -0.457  -2.594  1.00 81.82           H  
ATOM    217  CA  SER A  18      -6.516  -1.061  -2.843  1.00 81.82           C  
ATOM    218  HA  SER A  18      -6.972  -2.039  -3.002  1.00 81.82           H  
ATOM    219  C   SER A  18      -7.222  -0.103  -3.793  1.00 81.82           C  
ATOM    220  CB  SER A  18      -6.807  -0.650  -1.395  1.00 81.82           C  
ATOM    221  HB2 SER A  18      -7.875  -0.740  -1.195  1.00 81.82           H  
ATOM    222  HB3 SER A  18      -6.517   0.391  -1.255  1.00 81.82           H  
ATOM    223  O   SER A  18      -8.440  -0.145  -3.826  1.00 81.82           O  
ATOM    224  OG  SER A  18      -6.073  -1.460  -0.487  1.00 81.82           O  
ATOM    225  HG  SER A  18      -6.526  -2.305  -0.433  1.00 81.82           H  
ATOM    226  N   GLY A  19      -6.507   0.733  -4.553  1.00 81.70           N  
ATOM    227  H   GLY A  19      -5.502   0.647  -4.601  1.00 81.70           H  
ATOM    228  CA  GLY A  19      -7.161   1.802  -5.305  1.00 81.70           C  
ATOM    229  HA2 GLY A  19      -7.800   2.364  -4.624  1.00 81.70           H  
ATOM    230  HA3 GLY A  19      -7.814   1.360  -6.058  1.00 81.70           H  
ATOM    231  C   GLY A  19      -6.209   2.768  -6.001  1.00 81.70           C  
ATOM    232  O   GLY A  19      -5.129   2.391  -6.460  1.00 81.70           O  
ATOM    233  N   ARG A  20      -6.630   4.031  -6.123  1.00 82.18           N  
ATOM    234  H   ARG A  20      -7.451   4.286  -5.593  1.00 82.18           H  
ATOM    235  CA  ARG A  20      -5.850   5.085  -6.790  1.00 82.18           C  
ATOM    236  HA  ARG A  20      -5.261   4.616  -7.579  1.00 82.18           H  
ATOM    237  C   ARG A  20      -4.849   5.728  -5.826  1.00 82.18           C  
ATOM    238  CB  ARG A  20      -6.762   6.159  -7.420  1.00 82.18           C  
ATOM    239  HB2 ARG A  20      -6.317   7.132  -7.217  1.00 82.18           H  
ATOM    240  HB3 ARG A  20      -7.739   6.162  -6.936  1.00 82.18           H  
ATOM    241  O   ARG A  20      -5.169   6.055  -4.685  1.00 82.18           O  
ATOM    242  CG  ARG A  20      -6.923   6.077  -8.948  1.00 82.18           C  
ATOM    243  HG2 ARG A  20      -7.185   7.077  -9.293  1.00 82.18           H  
ATOM    244  HG3 ARG A  20      -5.972   5.809  -9.409  1.00 82.18           H  
ATOM    245  CD  ARG A  20      -8.024   5.122  -9.425  1.00 82.18           C  
ATOM    246  HD2 ARG A  20      -7.704   4.095  -9.252  1.00 82.18           H  
ATOM    247  HD3 ARG A  20      -8.918   5.307  -8.830  1.00 82.18           H  
ATOM    248  NE  ARG A  20      -8.299   5.333 -10.867  1.00 82.18           N  
ATOM    249  HE  ARG A  20      -7.487   5.414 -11.461  1.00 82.18           H  
ATOM    250  NH1 ARG A  20     -10.602   5.299 -10.809  1.00 82.18           N  
ATOM    251 HH11 ARG A  20     -11.494   5.374 -11.276  1.00 82.18           H  
ATOM    252 HH12 ARG A  20     -10.566   5.059  -9.828  1.00 82.18           H  
ATOM    253  NH2 ARG A  20      -9.554   5.700 -12.735  1.00 82.18           N  
ATOM    254 HH21 ARG A  20      -8.711   5.810 -13.279  1.00 82.18           H  
ATOM    255 HH22 ARG A  20     -10.457   5.771 -13.183  1.00 82.18           H  
ATOM    256  CZ  ARG A  20      -9.480   5.442 -11.458  1.00 82.18           C  
ATOM    257  N   CYS A  21      -3.654   6.002  -6.338  1.00 85.03           N  
ATOM    258  H   CYS A  21      -3.457   5.713  -7.286  1.00 85.03           H  
ATOM    259  CA  CYS A  21      -2.706   6.905  -5.698  1.00 85.03           C  
ATOM    260  HA  CYS A  21      -2.767   6.802  -4.614  1.00 85.03           H  
ATOM    261  C   CYS A  21      -3.041   8.354  -6.081  1.00 85.03           C  
ATOM    262  CB  CYS A  21      -1.288   6.531  -6.146  1.00 85.03           C  
ATOM    263  HB2 CYS A  21      -1.037   5.527  -5.805  1.00 85.03           H  
ATOM    264  HB3 CYS A  21      -1.250   6.531  -7.235  1.00 85.03           H  
ATOM    265  O   CYS A  21      -3.088   8.659  -7.268  1.00 85.03           O  
ATOM    266  SG  CYS A  21      -0.031   7.677  -5.543  1.00 85.03           S  
ATOM    267  N   PHE A  22      -3.251   9.239  -5.103  1.00 81.76           N  
ATOM    268  H   PHE A  22      -3.260   8.895  -4.153  1.00 81.76           H  
ATOM    269  CA  PHE A  22      -3.336  10.692  -5.340  1.00 81.76           C  
ATOM    270  HA  PHE A  22      -3.244  10.900  -6.406  1.00 81.76           H  
ATOM    271  C   PHE A  22      -2.172  11.439  -4.678  1.00 81.76           C  
ATOM    272  CB  PHE A  22      -4.703  11.231  -4.883  1.00 81.76           C  
ATOM    273  HB2 PHE A  22      -5.007  10.733  -3.962  1.00 81.76           H  
ATOM    274  HB3 PHE A  22      -4.596  12.291  -4.651  1.00 81.76           H  
ATOM    275  O   PHE A  22      -1.530  12.259  -5.323  1.00 81.76           O  
ATOM    276  CG  PHE A  22      -5.801  11.102  -5.925  1.00 81.76           C  
ATOM    277  CD1 PHE A  22      -5.996  12.133  -6.865  1.00 81.76           C  
ATOM    278  HD1 PHE A  22      -5.359  13.005  -6.847  1.00 81.76           H  
ATOM    279  CD2 PHE A  22      -6.632   9.965  -5.959  1.00 81.76           C  
ATOM    280  HD2 PHE A  22      -6.487   9.168  -5.245  1.00 81.76           H  
ATOM    281  CE1 PHE A  22      -7.015  12.033  -7.828  1.00 81.76           C  
ATOM    282  HE1 PHE A  22      -7.161  12.829  -8.543  1.00 81.76           H  
ATOM    283  CE2 PHE A  22      -7.656   9.868  -6.919  1.00 81.76           C  
ATOM    284  HE2 PHE A  22      -8.304   9.003  -6.927  1.00 81.76           H  
ATOM    285  CZ  PHE A  22      -7.848  10.901  -7.854  1.00 81.76           C  
ATOM    286  HZ  PHE A  22      -8.639  10.830  -8.586  1.00 81.76           H  
ATOM    287  N   ILE A  23      -1.900  11.120  -3.409  1.00 87.29           N  
ATOM    288  H   ILE A  23      -2.470  10.383  -3.020  1.00 87.29           H  
ATOM    289  CA  ILE A  23      -0.739  11.553  -2.597  1.00 87.29           C  
ATOM    290  HA  ILE A  23       0.132  11.677  -3.241  1.00 87.29           H  
ATOM    291  C   ILE A  23      -0.438  10.446  -1.585  1.00 87.29           C  
ATOM    292  CB  ILE A  23      -1.008  12.891  -1.859  1.00 87.29           C  
ATOM    293  HB  ILE A  23      -1.903  12.775  -1.248  1.00 87.29           H  
ATOM    294  O   ILE A  23       0.691   9.994  -1.389  1.00 87.29           O  
ATOM    295  CG1 ILE A  23      -1.258  14.047  -2.852  1.00 87.29           C  
ATOM    296 HG12 ILE A  23      -2.138  13.808  -3.450  1.00 87.29           H  
ATOM    297 HG13 ILE A  23      -0.402  14.152  -3.519  1.00 87.29           H  
ATOM    298  CG2 ILE A  23       0.165  13.230  -0.918  1.00 87.29           C  
ATOM    299 HG21 ILE A  23       1.081  13.339  -1.498  1.00 87.29           H  
ATOM    300 HG22 ILE A  23      -0.031  14.156  -0.376  1.00 87.29           H  
ATOM    301 HG23 ILE A  23       0.304  12.450  -0.170  1.00 87.29           H  
ATOM    302  CD1 ILE A  23      -1.566  15.403  -2.213  1.00 87.29           C  
ATOM    303 HD11 ILE A  23      -1.907  16.094  -2.985  1.00 87.29           H  
ATOM    304 HD12 ILE A  23      -0.671  15.821  -1.752  1.00 87.29           H  
ATOM    305 HD13 ILE A  23      -2.350  15.294  -1.464  1.00 87.29           H  
ATOM    306  N   VAL A  24      -1.520   9.967  -0.982  1.00 87.31           N  
ATOM    307  H   VAL A  24      -2.398  10.432  -1.165  1.00 87.31           H  
ATOM    308  CA  VAL A  24      -1.601   8.704  -0.267  1.00 87.31           C  
ATOM    309  HA  VAL A  24      -0.600   8.280  -0.186  1.00 87.31           H  
ATOM    310  C   VAL A  24      -2.446   7.721  -1.067  1.00 87.31           C  
ATOM    311  CB  VAL A  24      -2.147   8.901   1.158  1.00 87.31           C  
ATOM    312  HB  VAL A  24      -2.231   7.924   1.633  1.00 87.31           H  
ATOM    313  O   VAL A  24      -3.208   8.114  -1.959  1.00 87.31           O  
ATOM    314  CG1 VAL A  24      -1.182   9.750   1.995  1.00 87.31           C  
ATOM    315 HG11 VAL A  24      -0.208   9.263   2.040  1.00 87.31           H  
ATOM    316 HG12 VAL A  24      -1.562   9.832   3.013  1.00 87.31           H  
ATOM    317 HG13 VAL A  24      -1.073  10.748   1.571  1.00 87.31           H  
ATOM    318  CG2 VAL A  24      -3.532   9.562   1.177  1.00 87.31           C  
ATOM    319 HG21 VAL A  24      -4.239   8.969   0.598  1.00 87.31           H  
ATOM    320 HG22 VAL A  24      -3.487  10.573   0.774  1.00 87.31           H  
ATOM    321 HG23 VAL A  24      -3.893   9.611   2.205  1.00 87.31           H  
ATOM    322  N   CYS A  25      -2.308   6.443  -0.745  1.00 88.22           N  
ATOM    323  H   CYS A  25      -1.602   6.189  -0.069  1.00 88.22           H  
ATOM    324  CA  CYS A  25      -3.166   5.405  -1.277  1.00 88.22           C  
ATOM    325  HA  CYS A  25      -3.241   5.529  -2.357  1.00 88.22           H  
ATOM    326  C   CYS A  25      -4.567   5.526  -0.707  1.00 88.22           C  
ATOM    327  CB  CYS A  25      -2.564   4.044  -0.954  1.00 88.22           C  
ATOM    328  HB2 CYS A  25      -3.309   3.269  -1.134  1.00 88.22           H  
ATOM    329  HB3 CYS A  25      -2.290   4.024   0.101  1.00 88.22           H  
ATOM    330  O   CYS A  25      -4.771   5.375   0.498  1.00 88.22           O  
ATOM    331  SG  CYS A  25      -1.120   3.689  -1.957  1.00 88.22           S  
ATOM    332  N   LEU A  26      -5.522   5.774  -1.590  1.00 82.43           N  
ATOM    333  H   LEU A  26      -5.286   5.840  -2.570  1.00 82.43           H  
ATOM    334  CA  LEU A  26      -6.934   5.808  -1.260  1.00 82.43           C  
ATOM    335  HA  LEU A  26      -7.058   5.778  -0.178  1.00 82.43           H  
ATOM    336  C   LEU A  26      -7.590   4.538  -1.810  1.00 82.43           C  
ATOM    337  CB  LEU A  26      -7.533   7.129  -1.769  1.00 82.43           C  
ATOM    338  HB2 LEU A  26      -7.364   7.186  -2.844  1.00 82.43           H  
ATOM    339  HB3 LEU A  26      -8.610   7.125  -1.601  1.00 82.43           H  
ATOM    340  O   LEU A  26      -7.107   3.958  -2.787  1.00 82.43           O  
ATOM    341  CG  LEU A  26      -6.913   8.371  -1.088  1.00 82.43           C  
ATOM    342  HG  LEU A  26      -5.825   8.314  -1.124  1.00 82.43           H  
ATOM    343  CD1 LEU A  26      -7.318   9.642  -1.831  1.00 82.43           C  
ATOM    344 HD11 LEU A  26      -6.849  10.509  -1.366  1.00 82.43           H  
ATOM    345 HD12 LEU A  26      -8.401   9.757  -1.807  1.00 82.43           H  
ATOM    346 HD13 LEU A  26      -6.989   9.578  -2.869  1.00 82.43           H  
ATOM    347  CD2 LEU A  26      -7.345   8.512   0.376  1.00 82.43           C  
ATOM    348 HD21 LEU A  26      -8.433   8.540   0.443  1.00 82.43           H  
ATOM    349 HD22 LEU A  26      -6.967   7.672   0.959  1.00 82.43           H  
ATOM    350 HD23 LEU A  26      -6.935   9.431   0.795  1.00 82.43           H  
ATOM    351  N   LEU A  27      -8.620   4.080  -1.097  1.00 81.22           N  
ATOM    352  H   LEU A  27      -9.013   4.694  -0.399  1.00 81.22           H  
ATOM    353  CA  LEU A  27      -9.415   2.907  -1.450  1.00 81.22           C  
ATOM    354  HA  LEU A  27      -8.750   2.065  -1.643  1.00 81.22           H  
ATOM    355  C   LEU A  27     -10.134   3.174  -2.778  1.00 81.22           C  
ATOM    356  CB  LEU A  27     -10.402   2.567  -0.301  1.00 81.22           C  
ATOM    357  HB2 LEU A  27     -10.158   3.121   0.606  1.00 81.22           H  
ATOM    358  HB3 LEU A  27     -11.389   2.909  -0.613  1.00 81.22           H  
ATOM    359  O   LEU A  27     -10.543   4.338  -2.994  1.00 81.22           O  
ATOM    360  CG  LEU A  27     -10.474   1.064   0.029  1.00 81.22           C  
ATOM    361  HG  LEU A  27     -10.131   0.472  -0.820  1.00 81.22           H  
ATOM    362  CD1 LEU A  27      -9.604   0.744   1.249  1.00 81.22           C  
ATOM    363 HD11 LEU A  27      -8.570   1.006   1.026  1.00 81.22           H  
ATOM    364 HD12 LEU A  27      -9.945   1.311   2.115  1.00 81.22           H  
ATOM    365 HD13 LEU A  27      -9.659  -0.323   1.468  1.00 81.22           H  
ATOM    366  CD2 LEU A  27     -11.906   0.644   0.349  1.00 81.22           C  
ATOM    367 HD21 LEU A  27     -12.529   0.819  -0.528  1.00 81.22           H  
ATOM    368 HD22 LEU A  27     -12.290   1.226   1.188  1.00 81.22           H  
ATOM    369 HD23 LEU A  27     -11.936  -0.419   0.589  1.00 81.22           H  
ATOM    370  OXT LEU A  27     -10.236   2.210  -3.553  1.00 81.22           O  
TER     371      LEU A  27                                                       
END   
