# Supplementary material for: δ‐Conotoxin Structure Prediction and Analysis through Large‐Scale Comparative and Deep Learning Modeling Approaches
Source: Adv Sci (Weinh). 2024 Jul 21;11(35):2404786. doi: 10.1002/advs.202404786 (PMC11425241; doi:10.1002/advs.202404786)
Supplement: Supplementary file 2 — Supporting Information [file ADVS-11-2404786-s001.gz › Data/Alphafold_results/TsVIA/ranked_0.pdb]

ATOM      1  N   CYS A   1      -8.651   4.321  -2.733  1.00 78.96           N  
ATOM      2  H   CYS A   1      -8.757   4.923  -3.537  1.00 78.96           H  
ATOM      3  H2  CYS A   1      -8.789   3.357  -3.002  1.00 78.96           H  
ATOM      4  H3  CYS A   1      -9.335   4.559  -2.029  1.00 78.96           H  
ATOM      5  CA  CYS A   1      -7.309   4.485  -2.151  1.00 78.96           C  
ATOM      6  HA  CYS A   1      -6.568   4.171  -2.886  1.00 78.96           H  
ATOM      7  C   CYS A   1      -7.186   3.557  -0.945  1.00 78.96           C  
ATOM      8  CB  CYS A   1      -7.053   5.959  -1.818  1.00 78.96           C  
ATOM      9  HB2 CYS A   1      -6.054   6.048  -1.390  1.00 78.96           H  
ATOM     10  HB3 CYS A   1      -7.039   6.523  -2.751  1.00 78.96           H  
ATOM     11  O   CYS A   1      -8.196   3.277  -0.307  1.00 78.96           O  
ATOM     12  SG  CYS A   1      -8.266   6.745  -0.716  1.00 78.96           S  
ATOM     13  N   ALA A   2      -6.003   3.015  -0.676  1.00 83.68           N  
ATOM     14  H   ALA A   2      -5.210   3.273  -1.245  1.00 83.68           H  
ATOM     15  CA  ALA A   2      -5.760   2.070   0.406  1.00 83.68           C  
ATOM     16  HA  ALA A   2      -6.604   1.382   0.462  1.00 83.68           H  
ATOM     17  C   ALA A   2      -5.656   2.785   1.764  1.00 83.68           C  
ATOM     18  CB  ALA A   2      -4.527   1.249   0.036  1.00 83.68           C  
ATOM     19  HB1 ALA A   2      -4.249   0.593   0.861  1.00 83.68           H  
ATOM     20  HB2 ALA A   2      -4.758   0.632  -0.832  1.00 83.68           H  
ATOM     21  HB3 ALA A   2      -3.696   1.910  -0.211  1.00 83.68           H  
ATOM     22  O   ALA A   2      -5.086   3.876   1.867  1.00 83.68           O  
ATOM     23  N   ALA A   3      -6.251   2.173   2.791  1.00 85.83           N  
ATOM     24  H   ALA A   3      -6.651   1.258   2.643  1.00 85.83           H  
ATOM     25  CA  ALA A   3      -6.291   2.711   4.147  1.00 85.83           C  
ATOM     26  HA  ALA A   3      -6.538   3.772   4.095  1.00 85.83           H  
ATOM     27  C   ALA A   3      -4.929   2.579   4.841  1.00 85.83           C  
ATOM     28  CB  ALA A   3      -7.398   1.992   4.929  1.00 85.83           C  
ATOM     29  HB1 ALA A   3      -7.471   2.405   5.935  1.00 85.83           H  
ATOM     30  HB2 ALA A   3      -8.355   2.125   4.424  1.00 85.83           H  
ATOM     31  HB3 ALA A   3      -7.175   0.928   5.002  1.00 85.83           H  
ATOM     32  O   ALA A   3      -4.109   1.742   4.464  1.00 85.83           O  
ATOM     33  N   PHE A   4      -4.697   3.364   5.889  1.00 86.68           N  
ATOM     34  H   PHE A   4      -5.398   4.038   6.162  1.00 86.68           H  
ATOM     35  CA  PHE A   4      -3.484   3.282   6.704  1.00 86.68           C  
ATOM     36  HA  PHE A   4      -2.639   3.594   6.091  1.00 86.68           H  
ATOM     37  C   PHE A   4      -3.220   1.856   7.198  1.00 86.68           C  
ATOM     38  CB  PHE A   4      -3.611   4.251   7.879  1.00 86.68           C  
ATOM     39  HB2 PHE A   4      -4.400   3.906   8.547  1.00 86.68           H  
ATOM     40  HB3 PHE A   4      -2.676   4.256   8.439  1.00 86.68           H  
ATOM     41  O   PHE A   4      -4.140   1.150   7.604  1.00 86.68           O  
ATOM     42  CG  PHE A   4      -3.914   5.659   7.422  1.00 86.68           C  
ATOM     43  CD1 PHE A   4      -2.934   6.377   6.727  1.00 86.68           C  
ATOM     44  HD1 PHE A   4      -1.962   5.942   6.542  1.00 86.68           H  
ATOM     45  CD2 PHE A   4      -5.179   6.238   7.638  1.00 86.68           C  
ATOM     46  HD2 PHE A   4      -5.942   5.689   8.170  1.00 86.68           H  
ATOM     47  CE1 PHE A   4      -3.215   7.678   6.288  1.00 86.68           C  
ATOM     48  HE1 PHE A   4      -2.442   8.256   5.803  1.00 86.68           H  
ATOM     49  CE2 PHE A   4      -5.445   7.547   7.197  1.00 86.68           C  
ATOM     50  HE2 PHE A   4      -6.406   8.001   7.391  1.00 86.68           H  
ATOM     51  CZ  PHE A   4      -4.450   8.279   6.535  1.00 86.68           C  
ATOM     52  HZ  PHE A   4      -4.629   9.296   6.219  1.00 86.68           H  
ATOM     53  N   GLY A   5      -1.965   1.416   7.114  1.00 84.06           N  
ATOM     54  H   GLY A   5      -1.253   2.052   6.785  1.00 84.06           H  
ATOM     55  CA  GLY A   5      -1.565   0.043   7.430  1.00 84.06           C  
ATOM     56  HA2 GLY A   5      -0.490   0.021   7.608  1.00 84.06           H  
ATOM     57  HA3 GLY A   5      -2.067  -0.272   8.345  1.00 84.06           H  
ATOM     58  C   GLY A   5      -1.886  -0.992   6.345  1.00 84.06           C  
ATOM     59  O   GLY A   5      -1.438  -2.131   6.458  1.00 84.06           O  
ATOM     60  N   SER A   6      -2.598  -0.626   5.273  1.00 87.62           N  
ATOM     61  H   SER A   6      -2.963   0.314   5.220  1.00 87.62           H  
ATOM     62  CA  SER A   6      -2.820  -1.533   4.139  1.00 87.62           C  
ATOM     63  HA  SER A   6      -3.219  -2.474   4.518  1.00 87.62           H  
ATOM     64  C   SER A   6      -1.513  -1.809   3.414  1.00 87.62           C  
ATOM     65  CB  SER A   6      -3.806  -0.975   3.117  1.00 87.62           C  
ATOM     66  HB2 SER A   6      -3.402  -0.046   2.714  1.00 87.62           H  
ATOM     67  HB3 SER A   6      -3.930  -1.691   2.304  1.00 87.62           H  
ATOM     68  O   SER A   6      -0.705  -0.901   3.212  1.00 87.62           O  
ATOM     69  OG  SER A   6      -5.060  -0.727   3.711  1.00 87.62           O  
ATOM     70  HG  SER A   6      -4.926   0.035   4.279  1.00 87.62           H  
ATOM     71  N   PHE A   7      -1.324  -3.053   2.983  1.00 85.69           N  
ATOM     72  H   PHE A   7      -2.031  -3.751   3.164  1.00 85.69           H  
ATOM     73  CA  PHE A   7      -0.156  -3.442   2.207  1.00 85.69           C  
ATOM     74  HA  PHE A   7       0.730  -3.057   2.712  1.00 85.69           H  
ATOM     75  C   PHE A   7      -0.226  -2.808   0.816  1.00 85.69           C  
ATOM     76  CB  PHE A   7      -0.043  -4.972   2.164  1.00 85.69           C  
ATOM     77  HB2 PHE A   7      -0.610  -5.404   2.989  1.00 85.69           H  
ATOM     78  HB3 PHE A   7      -0.481  -5.357   1.243  1.00 85.69           H  
ATOM     79  O   PHE A   7      -1.149  -3.074   0.049  1.00 85.69           O  
ATOM     80  CG  PHE A   7       1.384  -5.454   2.298  1.00 85.69           C  
ATOM     81  CD1 PHE A   7       2.144  -5.779   1.159  1.00 85.69           C  
ATOM     82  HD1 PHE A   7       1.711  -5.691   0.174  1.00 85.69           H  
ATOM     83  CD2 PHE A   7       1.956  -5.565   3.580  1.00 85.69           C  
ATOM     84  HD2 PHE A   7       1.377  -5.313   4.456  1.00 85.69           H  
ATOM     85  CE1 PHE A   7       3.469  -6.227   1.306  1.00 85.69           C  
ATOM     86  HE1 PHE A   7       4.053  -6.483   0.434  1.00 85.69           H  
ATOM     87  CE2 PHE A   7       3.281  -6.011   3.725  1.00 85.69           C  
ATOM     88  HE2 PHE A   7       3.717  -6.101   4.709  1.00 85.69           H  
ATOM     89  CZ  PHE A   7       4.036  -6.344   2.588  1.00 85.69           C  
ATOM     90  HZ  PHE A   7       5.054  -6.688   2.697  1.00 85.69           H  
ATOM     91  N   CYS A   8       0.740  -1.948   0.513  1.00 89.32           N  
ATOM     92  H   CYS A   8       1.474  -1.798   1.190  1.00 89.32           H  
ATOM     93  CA  CYS A   8       0.875  -1.309  -0.793  1.00 89.32           C  
ATOM     94  HA  CYS A   8      -0.026  -1.478  -1.382  1.00 89.32           H  
ATOM     95  C   CYS A   8       2.028  -1.935  -1.604  1.00 89.32           C  
ATOM     96  CB  CYS A   8       0.992   0.201  -0.563  1.00 89.32           C  
ATOM     97  HB2 CYS A   8       1.621   0.380   0.310  1.00 89.32           H  
ATOM     98  HB3 CYS A   8       0.001   0.602  -0.350  1.00 89.32           H  
ATOM     99  O   CYS A   8       2.045  -1.859  -2.831  1.00 89.32           O  
ATOM    100  SG  CYS A   8       1.699   1.111  -1.947  1.00 89.32           S  
ATOM    101  N   GLY A   9       2.950  -2.641  -0.938  1.00 83.26           N  
ATOM    102  H   GLY A   9       2.921  -2.634   0.071  1.00 83.26           H  
ATOM    103  CA  GLY A   9       4.040  -3.383  -1.568  1.00 83.26           C  
ATOM    104  HA2 GLY A   9       3.653  -3.962  -2.407  1.00 83.26           H  
ATOM    105  HA3 GLY A   9       4.472  -4.071  -0.841  1.00 83.26           H  
ATOM    106  C   GLY A   9       5.146  -2.463  -2.074  1.00 83.26           C  
ATOM    107  O   GLY A   9       6.190  -2.367  -1.436  1.00 83.26           O  
ATOM    108  N   LEU A  10       4.909  -1.784  -3.198  1.00 78.88           N  
ATOM    109  H   LEU A  10       3.971  -1.817  -3.570  1.00 78.88           H  
ATOM    110  CA  LEU A  10       5.840  -0.835  -3.813  1.00 78.88           C  
ATOM    111  HA  LEU A  10       6.723  -0.766  -3.177  1.00 78.88           H  
ATOM    112  C   LEU A  10       5.208   0.562  -3.917  1.00 78.88           C  
ATOM    113  CB  LEU A  10       6.266  -1.318  -5.218  1.00 78.88           C  
ATOM    114  HB2 LEU A  10       6.139  -0.488  -5.913  1.00 78.88           H  
ATOM    115  HB3 LEU A  10       5.608  -2.115  -5.566  1.00 78.88           H  
ATOM    116  O   LEU A  10       4.028   0.656  -4.272  1.00 78.88           O  
ATOM    117  CG  LEU A  10       7.732  -1.774  -5.306  1.00 78.88           C  
ATOM    118  HG  LEU A  10       8.365  -1.093  -4.736  1.00 78.88           H  
ATOM    119  CD1 LEU A  10       7.917  -3.189  -4.761  1.00 78.88           C  
ATOM    120 HD11 LEU A  10       8.965  -3.479  -4.836  1.00 78.88           H  
ATOM    121 HD12 LEU A  10       7.305  -3.893  -5.325  1.00 78.88           H  
ATOM    122 HD13 LEU A  10       7.624  -3.217  -3.711  1.00 78.88           H  
ATOM    123  CD2 LEU A  10       8.204  -1.741  -6.759  1.00 78.88           C  
ATOM    124 HD21 LEU A  10       7.586  -2.401  -7.368  1.00 78.88           H  
ATOM    125 HD22 LEU A  10       8.134  -0.724  -7.146  1.00 78.88           H  
ATOM    126 HD23 LEU A  10       9.243  -2.064  -6.817  1.00 78.88           H  
ATOM    127  N   PRO A  11       5.982   1.648  -3.709  1.00 72.35           N  
ATOM    128  CA  PRO A  11       5.518   2.999  -4.012  1.00 72.35           C  
ATOM    129  HA  PRO A  11       4.673   3.256  -3.373  1.00 72.35           H  
ATOM    130  C   PRO A  11       5.085   3.082  -5.482  1.00 72.35           C  
ATOM    131  CB  PRO A  11       6.696   3.928  -3.689  1.00 72.35           C  
ATOM    132  HB2 PRO A  11       6.760   4.769  -4.380  1.00 72.35           H  
ATOM    133  HB3 PRO A  11       6.603   4.294  -2.667  1.00 72.35           H  
ATOM    134  O   PRO A  11       5.906   2.940  -6.385  1.00 72.35           O  
ATOM    135  CG  PRO A  11       7.924   3.026  -3.787  1.00 72.35           C  
ATOM    136  HG2 PRO A  11       8.253   2.966  -4.825  1.00 72.35           H  
ATOM    137  HG3 PRO A  11       8.735   3.373  -3.147  1.00 72.35           H  
ATOM    138  CD  PRO A  11       7.393   1.668  -3.341  1.00 72.35           C  
ATOM    139  HD2 PRO A  11       7.485   1.569  -2.260  1.00 72.35           H  
ATOM    140  HD3 PRO A  11       7.960   0.882  -3.841  1.00 72.35           H  
ATOM    141  N   GLY A  12       3.783   3.279  -5.711  1.00 69.80           N  
ATOM    142  H   GLY A  12       3.163   3.319  -4.914  1.00 69.80           H  
ATOM    143  CA  GLY A  12       3.182   3.403  -7.044  1.00 69.80           C  
ATOM    144  HA2 GLY A  12       3.959   3.602  -7.782  1.00 69.80           H  
ATOM    145  HA3 GLY A  12       2.506   4.258  -7.039  1.00 69.80           H  
ATOM    146  C   GLY A  12       2.380   2.193  -7.536  1.00 69.80           C  
ATOM    147  O   GLY A  12       1.765   2.290  -8.592  1.00 69.80           O  
ATOM    148  N   LEU A  13       2.343   1.074  -6.801  1.00 78.16           N  
ATOM    149  H   LEU A  13       2.905   1.016  -5.963  1.00 78.16           H  
ATOM    150  CA  LEU A  13       1.496  -0.072  -7.172  1.00 78.16           C  
ATOM    151  HA  LEU A  13       1.428  -0.110  -8.259  1.00 78.16           H  
ATOM    152  C   LEU A  13       0.058   0.070  -6.648  1.00 78.16           C  
ATOM    153  CB  LEU A  13       2.148  -1.372  -6.664  1.00 78.16           C  
ATOM    154  HB2 LEU A  13       3.223  -1.235  -6.552  1.00 78.16           H  
ATOM    155  HB3 LEU A  13       1.746  -1.604  -5.677  1.00 78.16           H  
ATOM    156  O   LEU A  13      -0.894  -0.367  -7.290  1.00 78.16           O  
ATOM    157  CG  LEU A  13       1.904  -2.555  -7.617  1.00 78.16           C  
ATOM    158  HG  LEU A  13       0.864  -2.560  -7.945  1.00 78.16           H  
ATOM    159  CD1 LEU A  13       2.825  -2.472  -8.839  1.00 78.16           C  
ATOM    160 HD11 LEU A  13       2.636  -3.319  -9.499  1.00 78.16           H  
ATOM    161 HD12 LEU A  13       2.633  -1.555  -9.395  1.00 78.16           H  
ATOM    162 HD13 LEU A  13       3.869  -2.486  -8.526  1.00 78.16           H  
ATOM    163  CD2 LEU A  13       2.192  -3.877  -6.905  1.00 78.16           C  
ATOM    164 HD21 LEU A  13       2.018  -4.707  -7.589  1.00 78.16           H  
ATOM    165 HD22 LEU A  13       3.225  -3.899  -6.559  1.00 78.16           H  
ATOM    166 HD23 LEU A  13       1.523  -3.981  -6.051  1.00 78.16           H  
ATOM    167  N   VAL A  14      -0.088   0.676  -5.468  1.00 80.13           N  
ATOM    168  H   VAL A  14       0.747   1.005  -5.004  1.00 80.13           H  
ATOM    169  CA  VAL A  14      -1.369   0.916  -4.800  1.00 80.13           C  
ATOM    170  HA  VAL A  14      -2.179   0.795  -5.519  1.00 80.13           H  
ATOM    171  C   VAL A  14      -1.406   2.351  -4.285  1.00 80.13           C  
ATOM    172  CB  VAL A  14      -1.582  -0.098  -3.657  1.00 80.13           C  
ATOM    173  HB  VAL A  14      -0.700  -0.097  -3.018  1.00 80.13           H  
ATOM    174  O   VAL A  14      -0.557   2.768  -3.497  1.00 80.13           O  
ATOM    175  CG1 VAL A  14      -2.796   0.240  -2.784  1.00 80.13           C  
ATOM    176 HG11 VAL A  14      -2.924  -0.535  -2.028  1.00 80.13           H  
ATOM    177 HG12 VAL A  14      -2.631   1.187  -2.272  1.00 80.13           H  
ATOM    178 HG13 VAL A  14      -3.694   0.303  -3.399  1.00 80.13           H  
ATOM    179  CG2 VAL A  14      -1.783  -1.522  -4.194  1.00 80.13           C  
ATOM    180 HG21 VAL A  14      -1.937  -2.215  -3.367  1.00 80.13           H  
ATOM    181 HG22 VAL A  14      -2.642  -1.553  -4.863  1.00 80.13           H  
ATOM    182 HG23 VAL A  14      -0.896  -1.841  -4.741  1.00 80.13           H  
ATOM    183  N   ASP A  15      -2.428   3.102  -4.688  1.00 83.53           N  
ATOM    184  H   ASP A  15      -3.000   2.779  -5.455  1.00 83.53           H  
ATOM    185  CA  ASP A  15      -2.640   4.468  -4.213  1.00 83.53           C  
ATOM    186  HA  ASP A  15      -1.692   5.004  -4.242  1.00 83.53           H  
ATOM    187  C   ASP A  15      -3.163   4.479  -2.775  1.00 83.53           C  
ATOM    188  CB  ASP A  15      -3.608   5.204  -5.141  1.00 83.53           C  
ATOM    189  HB2 ASP A  15      -3.869   6.163  -4.694  1.00 83.53           H  
ATOM    190  HB3 ASP A  15      -4.524   4.625  -5.257  1.00 83.53           H  
ATOM    191  O   ASP A  15      -4.330   4.173  -2.514  1.00 83.53           O  
ATOM    192  CG  ASP A  15      -2.962   5.456  -6.496  1.00 83.53           C  
ATOM    193  OD1 ASP A  15      -2.039   6.298  -6.527  1.00 83.53           O  
ATOM    194  OD2 ASP A  15      -3.405   4.790  -7.454  1.00 83.53           O  
ATOM    195  N   CYS A  16      -2.310   4.862  -1.827  1.00 89.88           N  
ATOM    196  H   CYS A  16      -1.350   5.016  -2.100  1.00 89.88           H  
ATOM    197  CA  CYS A  16      -2.699   5.128  -0.442  1.00 89.88           C  
ATOM    198  HA  CYS A  16      -3.316   4.305  -0.080  1.00 89.88           H  
ATOM    199  C   CYS A  16      -3.509   6.426  -0.335  1.00 89.88           C  
ATOM    200  CB  CYS A  16      -1.437   5.200   0.418  1.00 89.88           C  
ATOM    201  HB2 CYS A  16      -0.792   5.989   0.032  1.00 89.88           H  
ATOM    202  HB3 CYS A  16      -1.708   5.459   1.442  1.00 89.88           H  
ATOM    203  O   CYS A  16      -3.219   7.392  -1.036  1.00 89.88           O  
ATOM    204  SG  CYS A  16      -0.504   3.654   0.439  1.00 89.88           S  
ATOM    205  N   CYS A  17      -4.492   6.498   0.572  1.00 87.88           N  
ATOM    206  H   CYS A  17      -4.704   5.687   1.135  1.00 87.88           H  
ATOM    207  CA  CYS A  17      -5.326   7.706   0.712  1.00 87.88           C  
ATOM    208  HA  CYS A  17      -5.745   7.956  -0.262  1.00 87.88           H  
ATOM    209  C   CYS A  17      -4.542   8.955   1.150  1.00 87.88           C  
ATOM    210  CB  CYS A  17      -6.484   7.438   1.680  1.00 87.88           C  
ATOM    211  HB2 CYS A  17      -7.023   8.375   1.819  1.00 87.88           H  
ATOM    212  HB3 CYS A  17      -6.078   7.147   2.648  1.00 87.88           H  
ATOM    213  O   CYS A  17      -4.948  10.073   0.859  1.00 87.88           O  
ATOM    214  SG  CYS A  17      -7.692   6.191   1.156  1.00 87.88           S  
ATOM    215  N   SER A  18      -3.403   8.763   1.806  1.00 85.28           N  
ATOM    216  H   SER A  18      -3.167   7.829   2.108  1.00 85.28           H  
ATOM    217  CA  SER A  18      -2.442   9.794   2.210  1.00 85.28           C  
ATOM    218  HA  SER A  18      -2.972  10.724   2.415  1.00 85.28           H  
ATOM    219  C   SER A  18      -1.376  10.109   1.153  1.00 85.28           C  
ATOM    220  CB  SER A  18      -1.773   9.331   3.505  1.00 85.28           C  
ATOM    221  HB2 SER A  18      -2.398   9.664   4.334  1.00 85.28           H  
ATOM    222  HB3 SER A  18      -0.790   9.788   3.620  1.00 85.28           H  
ATOM    223  O   SER A  18      -0.540  10.986   1.366  1.00 85.28           O  
ATOM    224  OG  SER A  18      -1.663   7.913   3.511  1.00 85.28           O  
ATOM    225  HG  SER A  18      -1.055   7.687   4.218  1.00 85.28           H  
ATOM    226  N   GLY A  19      -1.358   9.381   0.029  1.00 84.09           N  
ATOM    227  H   GLY A  19      -2.125   8.746  -0.138  1.00 84.09           H  
ATOM    228  CA  GLY A  19      -0.360   9.523  -1.040  1.00 84.09           C  
ATOM    229  HA2 GLY A  19      -0.717   8.991  -1.922  1.00 84.09           H  
ATOM    230  HA3 GLY A  19      -0.257  10.577  -1.298  1.00 84.09           H  
ATOM    231  C   GLY A  19       1.032   8.981  -0.695  1.00 84.09           C  
ATOM    232  O   GLY A  19       1.972   9.151  -1.465  1.00 84.09           O  
ATOM    233  N   ARG A  20       1.187   8.336   0.467  1.00 83.61           N  
ATOM    234  H   ARG A  20       0.373   8.242   1.058  1.00 83.61           H  
ATOM    235  CA  ARG A  20       2.475   7.862   0.990  1.00 83.61           C  
ATOM    236  HA  ARG A  20       3.279   8.146   0.312  1.00 83.61           H  
ATOM    237  C   ARG A  20       2.467   6.348   1.110  1.00 83.61           C  
ATOM    238  CB  ARG A  20       2.739   8.521   2.348  1.00 83.61           C  
ATOM    239  HB2 ARG A  20       1.897   8.300   3.003  1.00 83.61           H  
ATOM    240  HB3 ARG A  20       3.634   8.092   2.798  1.00 83.61           H  
ATOM    241  O   ARG A  20       1.757   5.786   1.943  1.00 83.61           O  
ATOM    242  CG  ARG A  20       2.925  10.039   2.227  1.00 83.61           C  
ATOM    243  HG2 ARG A  20       2.346  10.446   1.398  1.00 83.61           H  
ATOM    244  HG3 ARG A  20       3.979  10.265   2.063  1.00 83.61           H  
ATOM    245  CD  ARG A  20       2.436  10.699   3.512  1.00 83.61           C  
ATOM    246  HD2 ARG A  20       3.001  10.291   4.350  1.00 83.61           H  
ATOM    247  HD3 ARG A  20       1.383  10.464   3.665  1.00 83.61           H  
ATOM    248  NE  ARG A  20       2.593  12.157   3.437  1.00 83.61           N  
ATOM    249  HE  ARG A  20       2.500  12.581   2.525  1.00 83.61           H  
ATOM    250  NH1 ARG A  20       2.740  12.474   5.700  1.00 83.61           N  
ATOM    251 HH11 ARG A  20       2.803  13.079   6.506  1.00 83.61           H  
ATOM    252 HH12 ARG A  20       2.349  11.557   5.861  1.00 83.61           H  
ATOM    253  NH2 ARG A  20       2.978  14.216   4.296  1.00 83.61           N  
ATOM    254 HH21 ARG A  20       3.092  14.820   5.097  1.00 83.61           H  
ATOM    255 HH22 ARG A  20       2.975  14.592   3.358  1.00 83.61           H  
ATOM    256  CZ  ARG A  20       2.771  12.940   4.480  1.00 83.61           C  
ATOM    257  N   CYS A  21       3.290   5.699   0.297  1.00 87.88           N  
ATOM    258  H   CYS A  21       3.847   6.232  -0.355  1.00 87.88           H  
ATOM    259  CA  CYS A  21       3.494   4.259   0.325  1.00 87.88           C  
ATOM    260  HA  CYS A  21       2.979   3.819   1.179  1.00 87.88           H  
ATOM    261  C   CYS A  21       4.984   3.943   0.451  1.00 87.88           C  
ATOM    262  CB  CYS A  21       2.910   3.646  -0.943  1.00 87.88           C  
ATOM    263  HB2 CYS A  21       1.825   3.750  -0.933  1.00 87.88           H  
ATOM    264  HB3 CYS A  21       3.289   4.177  -1.815  1.00 87.88           H  
ATOM    265  O   CYS A  21       5.789   4.484  -0.301  1.00 87.88           O  
ATOM    266  SG  CYS A  21       3.337   1.903  -1.113  1.00 87.88           S  
ATOM    267  N   PHE A  22       5.339   3.063   1.389  1.00 82.62           N  
ATOM    268  H   PHE A  22       4.613   2.692   1.985  1.00 82.62           H  
ATOM    269  CA  PHE A  22       6.718   2.586   1.559  1.00 82.62           C  
ATOM    270  HA  PHE A  22       7.331   2.964   0.741  1.00 82.62           H  
ATOM    271  C   PHE A  22       6.794   1.054   1.470  1.00 82.62           C  
ATOM    272  CB  PHE A  22       7.289   3.156   2.871  1.00 82.62           C  
ATOM    273  HB2 PHE A  22       7.153   2.437   3.679  1.00 82.62           H  
ATOM    274  HB3 PHE A  22       6.728   4.050   3.143  1.00 82.62           H  
ATOM    275  O   PHE A  22       7.611   0.520   0.735  1.00 82.62           O  
ATOM    276  CG  PHE A  22       8.746   3.564   2.783  1.00 82.62           C  
ATOM    277  CD1 PHE A  22       9.760   2.709   3.255  1.00 82.62           C  
ATOM    278  HD1 PHE A  22       9.508   1.745   3.671  1.00 82.62           H  
ATOM    279  CD2 PHE A  22       9.089   4.810   2.223  1.00 82.62           C  
ATOM    280  HD2 PHE A  22       8.317   5.463   1.844  1.00 82.62           H  
ATOM    281  CE1 PHE A  22      11.108   3.103   3.173  1.00 82.62           C  
ATOM    282  HE1 PHE A  22      11.885   2.442   3.528  1.00 82.62           H  
ATOM    283  CE2 PHE A  22      10.437   5.204   2.142  1.00 82.62           C  
ATOM    284  HE2 PHE A  22      10.697   6.157   1.706  1.00 82.62           H  
ATOM    285  CZ  PHE A  22      11.447   4.350   2.619  1.00 82.62           C  
ATOM    286  HZ  PHE A  22      12.483   4.647   2.552  1.00 82.62           H  
ATOM    287  N   ILE A  23       5.886   0.367   2.171  1.00 87.28           N  
ATOM    288  H   ILE A  23       5.242   0.937   2.701  1.00 87.28           H  
ATOM    289  CA  ILE A  23       5.589  -1.085   2.116  1.00 87.28           C  
ATOM    290  HA  ILE A  23       5.740  -1.459   1.104  1.00 87.28           H  
ATOM    291  C   ILE A  23       4.109  -1.261   2.494  1.00 87.28           C  
ATOM    292  CB  ILE A  23       6.487  -1.883   3.103  1.00 87.28           C  
ATOM    293  HB  ILE A  23       6.360  -1.459   4.099  1.00 87.28           H  
ATOM    294  O   ILE A  23       3.340  -1.985   1.861  1.00 87.28           O  
ATOM    295  CG1 ILE A  23       7.986  -1.773   2.734  1.00 87.28           C  
ATOM    296 HG12 ILE A  23       8.146  -2.163   1.728  1.00 87.28           H  
ATOM    297 HG13 ILE A  23       8.278  -0.723   2.751  1.00 87.28           H  
ATOM    298  CG2 ILE A  23       6.055  -3.363   3.169  1.00 87.28           C  
ATOM    299 HG21 ILE A  23       6.175  -3.827   2.190  1.00 87.28           H  
ATOM    300 HG22 ILE A  23       6.654  -3.907   3.899  1.00 87.28           H  
ATOM    301 HG23 ILE A  23       5.015  -3.459   3.480  1.00 87.28           H  
ATOM    302  CD1 ILE A  23       8.956  -2.460   3.699  1.00 87.28           C  
ATOM    303 HD11 ILE A  23       9.979  -2.203   3.423  1.00 87.28           H  
ATOM    304 HD12 ILE A  23       8.851  -3.544   3.646  1.00 87.28           H  
ATOM    305 HD13 ILE A  23       8.769  -2.121   4.718  1.00 87.28           H  
ATOM    306  N   VAL A  24       3.696  -0.496   3.504  1.00 89.77           N  
ATOM    307  H   VAL A  24       4.398   0.023   4.011  1.00 89.77           H  
ATOM    308  CA  VAL A  24       2.308  -0.226   3.870  1.00 89.77           C  
ATOM    309  HA  VAL A  24       1.656  -0.815   3.225  1.00 89.77           H  
ATOM    310  C   VAL A  24       1.974   1.247   3.629  1.00 89.77           C  
ATOM    311  CB  VAL A  24       2.027  -0.638   5.327  1.00 89.77           C  
ATOM    312  HB  VAL A  24       1.004  -0.354   5.576  1.00 89.77           H  
ATOM    313  O   VAL A  24       2.874   2.082   3.489  1.00 89.77           O  
ATOM    314  CG1 VAL A  24       2.141  -2.157   5.493  1.00 89.77           C  
ATOM    315 HG11 VAL A  24       1.888  -2.434   6.516  1.00 89.77           H  
ATOM    316 HG12 VAL A  24       1.436  -2.652   4.825  1.00 89.77           H  
ATOM    317 HG13 VAL A  24       3.152  -2.499   5.269  1.00 89.77           H  
ATOM    318  CG2 VAL A  24       2.969   0.045   6.330  1.00 89.77           C  
ATOM    319 HG21 VAL A  24       2.903   1.129   6.232  1.00 89.77           H  
ATOM    320 HG22 VAL A  24       2.672  -0.225   7.343  1.00 89.77           H  
ATOM    321 HG23 VAL A  24       3.999  -0.274   6.173  1.00 89.77           H  
ATOM    322  N   CYS A  25       0.684   1.564   3.590  1.00 90.62           N  
ATOM    323  H   CYS A  25       0.006   0.816   3.616  1.00 90.62           H  
ATOM    324  CA  CYS A  25       0.200   2.938   3.569  1.00 90.62           C  
ATOM    325  HA  CYS A  25       0.740   3.488   2.799  1.00 90.62           H  
ATOM    326  C   CYS A  25       0.465   3.629   4.906  1.00 90.62           C  
ATOM    327  CB  CYS A  25      -1.289   2.943   3.234  1.00 90.62           C  
ATOM    328  HB2 CYS A  25      -1.809   2.289   3.934  1.00 90.62           H  
ATOM    329  HB3 CYS A  25      -1.675   3.955   3.361  1.00 90.62           H  
ATOM    330  O   CYS A  25      -0.032   3.191   5.947  1.00 90.62           O  
ATOM    331  SG  CYS A  25      -1.652   2.409   1.551  1.00 90.62           S  
ATOM    332  N   LEU A  26       1.244   4.707   4.862  1.00 85.02           N  
ATOM    333  H   LEU A  26       1.530   5.048   3.955  1.00 85.02           H  
ATOM    334  CA  LEU A  26       1.632   5.496   6.034  1.00 85.02           C  
ATOM    335  HA  LEU A  26       1.515   4.889   6.931  1.00 85.02           H  
ATOM    336  C   LEU A  26       0.714   6.707   6.206  1.00 85.02           C  
ATOM    337  CB  LEU A  26       3.107   5.907   5.899  1.00 85.02           C  
ATOM    338  HB2 LEU A  26       3.343   6.649   6.662  1.00 85.02           H  
ATOM    339  HB3 LEU A  26       3.242   6.381   4.927  1.00 85.02           H  
ATOM    340  O   LEU A  26       0.112   7.150   5.229  1.00 85.02           O  
ATOM    341  CG  LEU A  26       4.089   4.729   6.037  1.00 85.02           C  
ATOM    342  HG  LEU A  26       3.787   3.912   5.381  1.00 85.02           H  
ATOM    343  CD1 LEU A  26       5.487   5.178   5.619  1.00 85.02           C  
ATOM    344 HD11 LEU A  26       6.182   4.340   5.691  1.00 85.02           H  
ATOM    345 HD12 LEU A  26       5.831   5.984   6.266  1.00 85.02           H  
ATOM    346 HD13 LEU A  26       5.468   5.530   4.588  1.00 85.02           H  
ATOM    347  CD2 LEU A  26       4.163   4.212   7.477  1.00 85.02           C  
ATOM    348 HD21 LEU A  26       3.205   3.786   7.775  1.00 85.02           H  
ATOM    349 HD22 LEU A  26       4.918   3.429   7.547  1.00 85.02           H  
ATOM    350 HD23 LEU A  26       4.428   5.024   8.154  1.00 85.02           H  
ATOM    351  N   LEU A  27       0.595   7.209   7.444  1.00 81.95           N  
ATOM    352  H   LEU A  27       1.165   6.823   8.184  1.00 81.95           H  
ATOM    353  CA  LEU A  27      -0.265   8.353   7.771  1.00 81.95           C  
ATOM    354  HA  LEU A  27      -1.265   8.076   7.437  1.00 81.95           H  
ATOM    355  C   LEU A  27       0.057   9.623   6.956  1.00 81.95           C  
ATOM    356  CB  LEU A  27      -0.430   8.560   9.294  1.00 81.95           C  
ATOM    357  HB2 LEU A  27       0.374   9.216   9.625  1.00 81.95           H  
ATOM    358  HB3 LEU A  27      -0.329   7.611   9.820  1.00 81.95           H  
ATOM    359  O   LEU A  27       1.252   9.989   6.809  1.00 81.95           O  
ATOM    360  CG  LEU A  27      -1.803   9.189   9.645  1.00 81.95           C  
ATOM    361  HG  LEU A  27      -2.211   9.718   8.783  1.00 81.95           H  
ATOM    362  CD1 LEU A  27      -2.814   8.133  10.100  1.00 81.95           C  
ATOM    363 HD11 LEU A  27      -2.479   7.659  11.023  1.00 81.95           H  
ATOM    364 HD12 LEU A  27      -2.914   7.377   9.321  1.00 81.95           H  
ATOM    365 HD13 LEU A  27      -3.785   8.602  10.258  1.00 81.95           H  
ATOM    366  CD2 LEU A  27      -1.655  10.196  10.781  1.00 81.95           C  
ATOM    367 HD21 LEU A  27      -2.628  10.626  11.017  1.00 81.95           H  
ATOM    368 HD22 LEU A  27      -0.989  10.997  10.461  1.00 81.95           H  
ATOM    369 HD23 LEU A  27      -1.243   9.708  11.664  1.00 81.95           H  
ATOM    370  OXT LEU A  27      -0.925  10.194   6.443  1.00 81.95           O  
TER     371      LEU A  27                                                       
END   
