# Supplementary material for: δ‐Conotoxin Structure Prediction and Analysis through Large‐Scale Comparative and Deep Learning Modeling Approaches
Source: Adv Sci (Weinh). 2024 Jul 21;11(35):2404786. doi: 10.1002/advs.202404786 (PMC11425241; doi:10.1002/advs.202404786)
Supplement: Supplementary file 2 — Supporting Information [file ADVS-11-2404786-s001.gz › Data/Alphafold_results/TsVIA/ranked_4.pdb]

ATOM      1  N   CYS A   1       5.558  -2.883   5.742  1.00 74.34           N  
ATOM      2  H   CYS A   1       6.510  -2.579   5.596  1.00 74.34           H  
ATOM      3  H2  CYS A   1       5.449  -3.802   5.337  1.00 74.34           H  
ATOM      4  H3  CYS A   1       5.352  -2.913   6.730  1.00 74.34           H  
ATOM      5  CA  CYS A   1       4.660  -1.935   5.065  1.00 74.34           C  
ATOM      6  HA  CYS A   1       3.634  -2.283   5.180  1.00 74.34           H  
ATOM      7  C   CYS A   1       4.989  -1.947   3.576  1.00 74.34           C  
ATOM      8  CB  CYS A   1       4.770  -0.554   5.716  1.00 74.34           C  
ATOM      9  HB2 CYS A   1       4.457  -0.640   6.756  1.00 74.34           H  
ATOM     10  HB3 CYS A   1       4.047   0.102   5.233  1.00 74.34           H  
ATOM     11  O   CYS A   1       6.143  -2.175   3.226  1.00 74.34           O  
ATOM     12  SG  CYS A   1       6.417   0.210   5.697  1.00 74.34           S  
ATOM     13  N   ALA A   2       3.999  -1.813   2.702  1.00 78.14           N  
ATOM     14  H   ALA A   2       3.061  -1.654   3.041  1.00 78.14           H  
ATOM     15  CA  ALA A   2       4.183  -1.917   1.262  1.00 78.14           C  
ATOM     16  HA  ALA A   2       4.910  -2.703   1.062  1.00 78.14           H  
ATOM     17  C   ALA A   2       4.732  -0.629   0.650  1.00 78.14           C  
ATOM     18  CB  ALA A   2       2.872  -2.354   0.640  1.00 78.14           C  
ATOM     19  HB1 ALA A   2       2.796  -3.435   0.761  1.00 78.14           H  
ATOM     20  HB2 ALA A   2       2.033  -1.842   1.111  1.00 78.14           H  
ATOM     21  HB3 ALA A   2       2.875  -2.131  -0.427  1.00 78.14           H  
ATOM     22  O   ALA A   2       4.357   0.480   1.046  1.00 78.14           O  
ATOM     23  N   ALA A   3       5.641  -0.812  -0.309  1.00 77.00           N  
ATOM     24  H   ALA A   3       5.846  -1.755  -0.606  1.00 77.00           H  
ATOM     25  CA  ALA A   3       6.267   0.271  -1.047  1.00 77.00           C  
ATOM     26  HA  ALA A   3       6.609   1.025  -0.338  1.00 77.00           H  
ATOM     27  C   ALA A   3       5.259   0.925  -1.995  1.00 77.00           C  
ATOM     28  CB  ALA A   3       7.484  -0.280  -1.802  1.00 77.00           C  
ATOM     29  HB1 ALA A   3       8.009   0.534  -2.300  1.00 77.00           H  
ATOM     30  HB2 ALA A   3       8.168  -0.764  -1.104  1.00 77.00           H  
ATOM     31  HB3 ALA A   3       7.163  -1.003  -2.552  1.00 77.00           H  
ATOM     32  O   ALA A   3       4.294   0.296  -2.428  1.00 77.00           O  
ATOM     33  N   PHE A   4       5.503   2.176  -2.357  1.00 78.75           N  
ATOM     34  H   PHE A   4       6.323   2.642  -1.995  1.00 78.75           H  
ATOM     35  CA  PHE A   4       4.694   2.887  -3.342  1.00 78.75           C  
ATOM     36  HA  PHE A   4       3.719   3.109  -2.908  1.00 78.75           H  
ATOM     37  C   PHE A   4       4.525   2.078  -4.629  1.00 78.75           C  
ATOM     38  CB  PHE A   4       5.401   4.182  -3.670  1.00 78.75           C  
ATOM     39  HB2 PHE A   4       5.983   4.468  -2.794  1.00 78.75           H  
ATOM     40  HB3 PHE A   4       6.120   4.020  -4.474  1.00 78.75           H  
ATOM     41  O   PHE A   4       5.477   1.478  -5.124  1.00 78.75           O  
ATOM     42  CG  PHE A   4       4.520   5.347  -4.042  1.00 78.75           C  
ATOM     43  CD1 PHE A   4       3.471   5.327  -4.983  1.00 78.75           C  
ATOM     44  HD1 PHE A   4       3.148   4.409  -5.452  1.00 78.75           H  
ATOM     45  CD2 PHE A   4       4.971   6.566  -3.591  1.00 78.75           C  
ATOM     46  HD2 PHE A   4       5.873   6.576  -2.997  1.00 78.75           H  
ATOM     47  CE1 PHE A   4       2.817   6.509  -5.369  1.00 78.75           C  
ATOM     48  HE1 PHE A   4       2.001   6.469  -6.075  1.00 78.75           H  
ATOM     49  CE2 PHE A   4       4.462   7.733  -4.151  1.00 78.75           C  
ATOM     50  HE2 PHE A   4       5.046   8.637  -4.065  1.00 78.75           H  
ATOM     51  CZ  PHE A   4       3.310   7.739  -4.940  1.00 78.75           C  
ATOM     52  HZ  PHE A   4       2.912   8.661  -5.336  1.00 78.75           H  
ATOM     53  N   GLY A   5       3.304   2.040  -5.153  1.00 75.19           N  
ATOM     54  H   GLY A   5       2.572   2.570  -4.703  1.00 75.19           H  
ATOM     55  CA  GLY A   5       2.966   1.292  -6.359  1.00 75.19           C  
ATOM     56  HA2 GLY A   5       2.059   1.708  -6.797  1.00 75.19           H  
ATOM     57  HA3 GLY A   5       3.775   1.382  -7.084  1.00 75.19           H  
ATOM     58  C   GLY A   5       2.732  -0.193  -6.094  1.00 75.19           C  
ATOM     59  O   GLY A   5       2.274  -0.900  -6.985  1.00 75.19           O  
ATOM     60  N   SER A   6       2.974  -0.670  -4.868  1.00 79.85           N  
ATOM     61  H   SER A   6       3.364  -0.053  -4.170  1.00 79.85           H  
ATOM     62  CA  SER A   6       2.532  -2.001  -4.456  1.00 79.85           C  
ATOM     63  HA  SER A   6       2.865  -2.735  -5.190  1.00 79.85           H  
ATOM     64  C   SER A   6       1.016  -2.031  -4.366  1.00 79.85           C  
ATOM     65  CB  SER A   6       3.084  -2.392  -3.093  1.00 79.85           C  
ATOM     66  HB2 SER A   6       2.699  -3.372  -2.810  1.00 79.85           H  
ATOM     67  HB3 SER A   6       2.738  -1.648  -2.376  1.00 79.85           H  
ATOM     68  O   SER A   6       0.404  -1.092  -3.858  1.00 79.85           O  
ATOM     69  OG  SER A   6       4.493  -2.432  -3.109  1.00 79.85           O  
ATOM     70  HG  SER A   6       4.774  -1.520  -3.212  1.00 79.85           H  
ATOM     71  N   PHE A   7       0.411  -3.124  -4.821  1.00 76.92           N  
ATOM     72  H   PHE A   7       0.966  -3.863  -5.229  1.00 76.92           H  
ATOM     73  CA  PHE A   7      -1.029  -3.307  -4.728  1.00 76.92           C  
ATOM     74  HA  PHE A   7      -1.512  -2.457  -5.210  1.00 76.92           H  
ATOM     75  C   PHE A   7      -1.490  -3.314  -3.270  1.00 76.92           C  
ATOM     76  CB  PHE A   7      -1.468  -4.561  -5.491  1.00 76.92           C  
ATOM     77  HB2 PHE A   7      -2.269  -5.053  -4.938  1.00 76.92           H  
ATOM     78  HB3 PHE A   7      -0.646  -5.273  -5.560  1.00 76.92           H  
ATOM     79  O   PHE A   7      -1.072  -4.136  -2.458  1.00 76.92           O  
ATOM     80  CG  PHE A   7      -1.988  -4.235  -6.875  1.00 76.92           C  
ATOM     81  CD1 PHE A   7      -3.368  -4.033  -7.069  1.00 76.92           C  
ATOM     82  HD1 PHE A   7      -4.051  -4.110  -6.236  1.00 76.92           H  
ATOM     83  CD2 PHE A   7      -1.102  -4.090  -7.959  1.00 76.92           C  
ATOM     84  HD2 PHE A   7      -0.039  -4.221  -7.815  1.00 76.92           H  
ATOM     85  CE1 PHE A   7      -3.863  -3.716  -8.345  1.00 76.92           C  
ATOM     86  HE1 PHE A   7      -4.922  -3.561  -8.491  1.00 76.92           H  
ATOM     87  CE2 PHE A   7      -1.598  -3.768  -9.235  1.00 76.92           C  
ATOM     88  HE2 PHE A   7      -0.917  -3.655 -10.066  1.00 76.92           H  
ATOM     89  CZ  PHE A   7      -2.979  -3.586  -9.429  1.00 76.92           C  
ATOM     90  HZ  PHE A   7      -3.358  -3.336 -10.409  1.00 76.92           H  
ATOM     91  N   CYS A   8      -2.388  -2.385  -2.978  1.00 80.95           N  
ATOM     92  H   CYS A   8      -2.709  -1.804  -3.739  1.00 80.95           H  
ATOM     93  CA  CYS A   8      -3.111  -2.259  -1.732  1.00 80.95           C  
ATOM     94  HA  CYS A   8      -3.037  -3.187  -1.165  1.00 80.95           H  
ATOM     95  C   CYS A   8      -4.579  -2.039  -2.106  1.00 80.95           C  
ATOM     96  CB  CYS A   8      -2.493  -1.147  -0.891  1.00 80.95           C  
ATOM     97  HB2 CYS A   8      -1.440  -1.386  -0.740  1.00 80.95           H  
ATOM     98  HB3 CYS A   8      -2.570  -0.190  -1.407  1.00 80.95           H  
ATOM     99  O   CYS A   8      -5.083  -0.923  -2.187  1.00 80.95           O  
ATOM    100  SG  CYS A   8      -3.272  -1.025   0.725  1.00 80.95           S  
ATOM    101  N   GLY A   9      -5.232  -3.127  -2.498  1.00 67.95           N  
ATOM    102  H   GLY A   9      -4.709  -3.990  -2.548  1.00 67.95           H  
ATOM    103  CA  GLY A   9      -6.634  -3.128  -2.923  1.00 67.95           C  
ATOM    104  HA2 GLY A   9      -6.676  -3.276  -4.002  1.00 67.95           H  
ATOM    105  HA3 GLY A   9      -7.106  -2.174  -2.688  1.00 67.95           H  
ATOM    106  C   GLY A   9      -7.459  -4.222  -2.258  1.00 67.95           C  
ATOM    107  O   GLY A   9      -8.679  -4.213  -2.381  1.00 67.95           O  
ATOM    108  N   LEU A  10      -6.818  -5.148  -1.535  1.00 66.32           N  
ATOM    109  H   LEU A  10      -5.823  -5.054  -1.386  1.00 66.32           H  
ATOM    110  CA  LEU A  10      -7.528  -6.129  -0.726  1.00 66.32           C  
ATOM    111  HA  LEU A  10      -8.528  -6.247  -1.145  1.00 66.32           H  
ATOM    112  C   LEU A  10      -7.648  -5.599   0.707  1.00 66.32           C  
ATOM    113  CB  LEU A  10      -6.867  -7.516  -0.780  1.00 66.32           C  
ATOM    114  HB2 LEU A  10      -5.781  -7.434  -0.749  1.00 66.32           H  
ATOM    115  HB3 LEU A  10      -7.180  -8.050   0.118  1.00 66.32           H  
ATOM    116  O   LEU A  10      -6.613  -5.431   1.364  1.00 66.32           O  
ATOM    117  CG  LEU A  10      -7.326  -8.338  -2.001  1.00 66.32           C  
ATOM    118  HG  LEU A  10      -8.361  -8.096  -2.241  1.00 66.32           H  
ATOM    119  CD1 LEU A  10      -6.459  -8.072  -3.233  1.00 66.32           C  
ATOM    120 HD11 LEU A  10      -6.807  -8.686  -4.064  1.00 66.32           H  
ATOM    121 HD12 LEU A  10      -6.539  -7.025  -3.522  1.00 66.32           H  
ATOM    122 HD13 LEU A  10      -5.418  -8.315  -3.019  1.00 66.32           H  
ATOM    123  CD2 LEU A  10      -7.274  -9.832  -1.690  1.00 66.32           C  
ATOM    124 HD21 LEU A  10      -7.878 -10.054  -0.810  1.00 66.32           H  
ATOM    125 HD22 LEU A  10      -6.244 -10.142  -1.516  1.00 66.32           H  
ATOM    126 HD23 LEU A  10      -7.674 -10.394  -2.534  1.00 66.32           H  
ATOM    127  N   PRO A  11      -8.875  -5.334   1.197  1.00 58.43           N  
ATOM    128  CA  PRO A  11      -9.077  -4.881   2.565  1.00 58.43           C  
ATOM    129  HA  PRO A  11      -8.576  -3.924   2.715  1.00 58.43           H  
ATOM    130  C   PRO A  11      -8.487  -5.919   3.528  1.00 58.43           C  
ATOM    131  CB  PRO A  11     -10.592  -4.686   2.721  1.00 58.43           C  
ATOM    132  HB2 PRO A  11     -10.844  -3.649   2.497  1.00 58.43           H  
ATOM    133  HB3 PRO A  11     -10.940  -4.949   3.721  1.00 58.43           H  
ATOM    134  O   PRO A  11      -8.916  -7.070   3.548  1.00 58.43           O  
ATOM    135  CG  PRO A  11     -11.202  -5.593   1.654  1.00 58.43           C  
ATOM    136  HG2 PRO A  11     -12.166  -5.221   1.308  1.00 58.43           H  
ATOM    137  HG3 PRO A  11     -11.300  -6.604   2.048  1.00 58.43           H  
ATOM    138  CD  PRO A  11     -10.157  -5.578   0.545  1.00 58.43           C  
ATOM    139  HD2 PRO A  11     -10.178  -6.540   0.033  1.00 58.43           H  
ATOM    140  HD3 PRO A  11     -10.368  -4.769  -0.155  1.00 58.43           H  
ATOM    141  N   GLY A  12      -7.471  -5.506   4.291  1.00 60.01           N  
ATOM    142  H   GLY A  12      -7.139  -4.560   4.168  1.00 60.01           H  
ATOM    143  CA  GLY A  12      -6.833  -6.314   5.335  1.00 60.01           C  
ATOM    144  HA2 GLY A  12      -7.552  -7.039   5.717  1.00 60.01           H  
ATOM    145  HA3 GLY A  12      -6.561  -5.656   6.160  1.00 60.01           H  
ATOM    146  C   GLY A  12      -5.571  -7.087   4.941  1.00 60.01           C  
ATOM    147  O   GLY A  12      -5.057  -7.812   5.788  1.00 60.01           O  
ATOM    148  N   LEU A  13      -5.054  -6.964   3.709  1.00 64.40           N  
ATOM    149  H   LEU A  13      -5.540  -6.397   3.029  1.00 64.40           H  
ATOM    150  CA  LEU A  13      -3.899  -7.775   3.292  1.00 64.40           C  
ATOM    151  HA  LEU A  13      -3.764  -8.570   4.026  1.00 64.40           H  
ATOM    152  C   LEU A  13      -2.556  -7.038   3.301  1.00 64.40           C  
ATOM    153  CB  LEU A  13      -4.201  -8.446   1.939  1.00 64.40           C  
ATOM    154  HB2 LEU A  13      -5.279  -8.533   1.803  1.00 64.40           H  
ATOM    155  HB3 LEU A  13      -3.813  -7.817   1.138  1.00 64.40           H  
ATOM    156  O   LEU A  13      -1.519  -7.671   3.487  1.00 64.40           O  
ATOM    157  CG  LEU A  13      -3.593  -9.859   1.838  1.00 64.40           C  
ATOM    158  HG  LEU A  13      -2.538  -9.830   2.110  1.00 64.40           H  
ATOM    159  CD1 LEU A  13      -4.327 -10.864   2.736  1.00 64.40           C  
ATOM    160 HD11 LEU A  13      -3.912 -11.861   2.585  1.00 64.40           H  
ATOM    161 HD12 LEU A  13      -5.390 -10.877   2.498  1.00 64.40           H  
ATOM    162 HD13 LEU A  13      -4.202 -10.607   3.788  1.00 64.40           H  
ATOM    163  CD2 LEU A  13      -3.707 -10.373   0.404  1.00 64.40           C  
ATOM    164 HD21 LEU A  13      -3.227 -11.349   0.326  1.00 64.40           H  
ATOM    165 HD22 LEU A  13      -3.208  -9.683  -0.276  1.00 64.40           H  
ATOM    166 HD23 LEU A  13      -4.758 -10.466   0.130  1.00 64.40           H  
ATOM    167  N   VAL A  14      -2.546  -5.722   3.082  1.00 66.68           N  
ATOM    168  H   VAL A  14      -3.422  -5.229   2.987  1.00 66.68           H  
ATOM    169  CA  VAL A  14      -1.298  -4.970   2.923  1.00 66.68           C  
ATOM    170  HA  VAL A  14      -0.510  -5.447   3.506  1.00 66.68           H  
ATOM    171  C   VAL A  14      -1.455  -3.543   3.441  1.00 66.68           C  
ATOM    172  CB  VAL A  14      -0.870  -4.982   1.438  1.00 66.68           C  
ATOM    173  HB  VAL A  14      -1.686  -4.608   0.819  1.00 66.68           H  
ATOM    174  O   VAL A  14      -2.224  -2.772   2.885  1.00 66.68           O  
ATOM    175  CG1 VAL A  14       0.344  -4.092   1.219  1.00 66.68           C  
ATOM    176 HG11 VAL A  14       1.141  -4.398   1.898  1.00 66.68           H  
ATOM    177 HG12 VAL A  14       0.670  -4.175   0.182  1.00 66.68           H  
ATOM    178 HG13 VAL A  14       0.076  -3.051   1.398  1.00 66.68           H  
ATOM    179  CG2 VAL A  14      -0.472  -6.378   0.930  1.00 66.68           C  
ATOM    180 HG21 VAL A  14      -1.343  -7.033   0.909  1.00 66.68           H  
ATOM    181 HG22 VAL A  14       0.291  -6.813   1.576  1.00 66.68           H  
ATOM    182 HG23 VAL A  14      -0.093  -6.312  -0.089  1.00 66.68           H  
ATOM    183  N   ASP A  15      -0.675  -3.170   4.455  1.00 75.29           N  
ATOM    184  H   ASP A  15      -0.188  -3.882   4.981  1.00 75.29           H  
ATOM    185  CA  ASP A  15      -0.560  -1.783   4.917  1.00 75.29           C  
ATOM    186  HA  ASP A  15      -1.493  -1.257   4.715  1.00 75.29           H  
ATOM    187  C   ASP A  15       0.573  -1.053   4.189  1.00 75.29           C  
ATOM    188  CB  ASP A  15      -0.333  -1.733   6.430  1.00 75.29           C  
ATOM    189  HB2 ASP A  15       0.477  -2.410   6.704  1.00 75.29           H  
ATOM    190  HB3 ASP A  15      -0.037  -0.723   6.712  1.00 75.29           H  
ATOM    191  O   ASP A  15       1.738  -1.466   4.240  1.00 75.29           O  
ATOM    192  CG  ASP A  15      -1.609  -2.091   7.182  1.00 75.29           C  
ATOM    193  OD1 ASP A  15      -2.531  -1.248   7.154  1.00 75.29           O  
ATOM    194  OD2 ASP A  15      -1.632  -3.201   7.754  1.00 75.29           O  
ATOM    195  N   CYS A  16       0.248   0.056   3.528  1.00 81.53           N  
ATOM    196  H   CYS A  16      -0.726   0.321   3.508  1.00 81.53           H  
ATOM    197  CA  CYS A  16       1.217   0.931   2.865  1.00 81.53           C  
ATOM    198  HA  CYS A  16       1.865   0.329   2.229  1.00 81.53           H  
ATOM    199  C   CYS A  16       2.091   1.679   3.874  1.00 81.53           C  
ATOM    200  CB  CYS A  16       0.453   1.924   1.991  1.00 81.53           C  
ATOM    201  HB2 CYS A  16       1.154   2.599   1.499  1.00 81.53           H  
ATOM    202  HB3 CYS A  16      -0.213   2.518   2.617  1.00 81.53           H  
ATOM    203  O   CYS A  16       1.589   2.140   4.896  1.00 81.53           O  
ATOM    204  SG  CYS A  16      -0.527   1.095   0.734  1.00 81.53           S  
ATOM    205  N   CYS A  17       3.383   1.877   3.575  1.00 82.84           N  
ATOM    206  H   CYS A  17       3.759   1.500   2.717  1.00 82.84           H  
ATOM    207  CA  CYS A  17       4.273   2.641   4.472  1.00 82.84           C  
ATOM    208  HA  CYS A  17       4.262   2.187   5.464  1.00 82.84           H  
ATOM    209  C   CYS A  17       3.810   4.089   4.679  1.00 82.84           C  
ATOM    210  CB  CYS A  17       5.712   2.623   3.944  1.00 82.84           C  
ATOM    211  HB2 CYS A  17       5.727   3.081   2.955  1.00 82.84           H  
ATOM    212  HB3 CYS A  17       6.313   3.254   4.599  1.00 82.84           H  
ATOM    213  O   CYS A  17       4.043   4.668   5.733  1.00 82.84           O  
ATOM    214  SG  CYS A  17       6.531   1.010   3.839  1.00 82.84           S  
ATOM    215  N   SER A  18       3.109   4.639   3.694  1.00 78.63           N  
ATOM    216  H   SER A  18       3.088   4.161   2.804  1.00 78.63           H  
ATOM    217  CA  SER A  18       2.520   5.976   3.713  1.00 78.63           C  
ATOM    218  HA  SER A  18       3.211   6.683   4.173  1.00 78.63           H  
ATOM    219  C   SER A  18       1.177   6.067   4.445  1.00 78.63           C  
ATOM    220  CB  SER A  18       2.308   6.371   2.262  1.00 78.63           C  
ATOM    221  HB2 SER A  18       1.875   7.370   2.213  1.00 78.63           H  
ATOM    222  HB3 SER A  18       1.615   5.666   1.802  1.00 78.63           H  
ATOM    223  O   SER A  18       0.606   7.149   4.560  1.00 78.63           O  
ATOM    224  OG  SER A  18       3.546   6.329   1.581  1.00 78.63           O  
ATOM    225  HG  SER A  18       3.648   7.237   1.289  1.00 78.63           H  
ATOM    226  N   GLY A  19       0.602   4.931   4.864  1.00 77.78           N  
ATOM    227  H   GLY A  19       1.143   4.079   4.841  1.00 77.78           H  
ATOM    228  CA  GLY A  19      -0.759   4.851   5.412  1.00 77.78           C  
ATOM    229  HA2 GLY A  19      -0.856   5.565   6.230  1.00 77.78           H  
ATOM    230  HA3 GLY A  19      -0.921   3.850   5.810  1.00 77.78           H  
ATOM    231  C   GLY A  19      -1.873   5.143   4.395  1.00 77.78           C  
ATOM    232  O   GLY A  19      -3.048   5.148   4.751  1.00 77.78           O  
ATOM    233  N   ARG A  20      -1.523   5.388   3.126  1.00 74.01           N  
ATOM    234  H   ARG A  20      -0.535   5.396   2.914  1.00 74.01           H  
ATOM    235  CA  ARG A  20      -2.448   5.737   2.043  1.00 74.01           C  
ATOM    236  HA  ARG A  20      -3.453   5.846   2.450  1.00 74.01           H  
ATOM    237  C   ARG A  20      -2.480   4.630   1.003  1.00 74.01           C  
ATOM    238  CB  ARG A  20      -2.042   7.076   1.420  1.00 74.01           C  
ATOM    239  HB2 ARG A  20      -2.661   7.270   0.544  1.00 74.01           H  
ATOM    240  HB3 ARG A  20      -1.002   7.021   1.100  1.00 74.01           H  
ATOM    241  O   ARG A  20      -1.470   4.305   0.381  1.00 74.01           O  
ATOM    242  CG  ARG A  20      -2.216   8.226   2.417  1.00 74.01           C  
ATOM    243  HG2 ARG A  20      -3.276   8.375   2.622  1.00 74.01           H  
ATOM    244  HG3 ARG A  20      -1.701   8.001   3.351  1.00 74.01           H  
ATOM    245  CD  ARG A  20      -1.614   9.497   1.829  1.00 74.01           C  
ATOM    246  HD2 ARG A  20      -0.556   9.328   1.628  1.00 74.01           H  
ATOM    247  HD3 ARG A  20      -2.116   9.722   0.888  1.00 74.01           H  
ATOM    248  NE  ARG A  20      -1.760  10.624   2.766  1.00 74.01           N  
ATOM    249  HE  ARG A  20      -1.990  10.390   3.722  1.00 74.01           H  
ATOM    250  NH1 ARG A  20      -1.115  12.239   1.286  1.00 74.01           N  
ATOM    251 HH11 ARG A  20      -0.766  11.502   0.691  1.00 74.01           H  
ATOM    252 HH12 ARG A  20      -0.861  13.195   1.078  1.00 74.01           H  
ATOM    253  NH2 ARG A  20      -1.715  12.816   3.364  1.00 74.01           N  
ATOM    254 HH21 ARG A  20      -1.511  13.779   3.135  1.00 74.01           H  
ATOM    255 HH22 ARG A  20      -2.003  12.560   4.298  1.00 74.01           H  
ATOM    256  CZ  ARG A  20      -1.534  11.886   2.469  1.00 74.01           C  
ATOM    257  N   CYS A  21      -3.664   4.066   0.833  1.00 79.03           N  
ATOM    258  H   CYS A  21      -4.437   4.421   1.378  1.00 79.03           H  
ATOM    259  CA  CYS A  21      -3.929   2.874   0.050  1.00 79.03           C  
ATOM    260  HA  CYS A  21      -3.072   2.597  -0.563  1.00 79.03           H  
ATOM    261  C   CYS A  21      -5.138   3.147  -0.850  1.00 79.03           C  
ATOM    262  CB  CYS A  21      -4.199   1.776   1.078  1.00 79.03           C  
ATOM    263  HB2 CYS A  21      -3.290   1.583   1.648  1.00 79.03           H  
ATOM    264  HB3 CYS A  21      -4.950   2.140   1.779  1.00 79.03           H  
ATOM    265  O   CYS A  21      -6.240   3.369  -0.350  1.00 79.03           O  
ATOM    266  SG  CYS A  21      -4.816   0.224   0.442  1.00 79.03           S  
ATOM    267  N   PHE A  22      -4.931   3.195  -2.166  1.00 77.54           N  
ATOM    268  H   PHE A  22      -3.996   3.039  -2.517  1.00 77.54           H  
ATOM    269  CA  PHE A  22      -5.984   3.481  -3.145  1.00 77.54           C  
ATOM    270  HA  PHE A  22      -6.948   3.237  -2.699  1.00 77.54           H  
ATOM    271  C   PHE A  22      -5.809   2.563  -4.360  1.00 77.54           C  
ATOM    272  CB  PHE A  22      -5.991   4.987  -3.477  1.00 77.54           C  
ATOM    273  HB2 PHE A  22      -5.411   5.192  -4.377  1.00 77.54           H  
ATOM    274  HB3 PHE A  22      -5.504   5.529  -2.666  1.00 77.54           H  
ATOM    275  O   PHE A  22      -5.319   2.983  -5.406  1.00 77.54           O  
ATOM    276  CG  PHE A  22      -7.381   5.571  -3.625  1.00 77.54           C  
ATOM    277  CD1 PHE A  22      -8.026   5.603  -4.876  1.00 77.54           C  
ATOM    278  HD1 PHE A  22      -7.528   5.208  -5.749  1.00 77.54           H  
ATOM    279  CD2 PHE A  22      -8.037   6.078  -2.487  1.00 77.54           C  
ATOM    280  HD2 PHE A  22      -7.553   6.036  -1.523  1.00 77.54           H  
ATOM    281  CE1 PHE A  22      -9.319   6.149  -4.986  1.00 77.54           C  
ATOM    282  HE1 PHE A  22      -9.813   6.174  -5.945  1.00 77.54           H  
ATOM    283  CE2 PHE A  22      -9.326   6.627  -2.598  1.00 77.54           C  
ATOM    284  HE2 PHE A  22      -9.826   7.011  -1.722  1.00 77.54           H  
ATOM    285  CZ  PHE A  22      -9.967   6.664  -3.848  1.00 77.54           C  
ATOM    286  HZ  PHE A  22     -10.960   7.080  -3.934  1.00 77.54           H  
ATOM    287  N   ILE A  23      -6.120   1.270  -4.182  1.00 81.84           N  
ATOM    288  H   ILE A  23      -6.434   1.010  -3.258  1.00 81.84           H  
ATOM    289  CA  ILE A  23      -5.808   0.138  -5.090  1.00 81.84           C  
ATOM    290  HA  ILE A  23      -6.287  -0.745  -4.666  1.00 81.84           H  
ATOM    291  C   ILE A  23      -4.306  -0.190  -5.125  1.00 81.84           C  
ATOM    292  CB  ILE A  23      -6.420   0.342  -6.501  1.00 81.84           C  
ATOM    293  HB  ILE A  23      -5.979   1.229  -6.956  1.00 81.84           H  
ATOM    294  O   ILE A  23      -3.916  -1.358  -5.152  1.00 81.84           O  
ATOM    295  CG1 ILE A  23      -7.954   0.541  -6.421  1.00 81.84           C  
ATOM    296 HG12 ILE A  23      -8.215   1.173  -5.573  1.00 81.84           H  
ATOM    297 HG13 ILE A  23      -8.441  -0.423  -6.275  1.00 81.84           H  
ATOM    298  CG2 ILE A  23      -6.087  -0.841  -7.428  1.00 81.84           C  
ATOM    299 HG21 ILE A  23      -6.554  -0.706  -8.403  1.00 81.84           H  
ATOM    300 HG22 ILE A  23      -6.442  -1.774  -6.988  1.00 81.84           H  
ATOM    301 HG23 ILE A  23      -5.011  -0.908  -7.588  1.00 81.84           H  
ATOM    302  CD1 ILE A  23      -8.539   1.225  -7.663  1.00 81.84           C  
ATOM    303 HD11 ILE A  23      -8.071   2.199  -7.802  1.00 81.84           H  
ATOM    304 HD12 ILE A  23      -8.380   0.614  -8.552  1.00 81.84           H  
ATOM    305 HD13 ILE A  23      -9.611   1.365  -7.524  1.00 81.84           H  
ATOM    306  N   VAL A  24      -3.461   0.831  -5.029  1.00 84.70           N  
ATOM    307  H   VAL A  24      -3.862   1.757  -5.065  1.00 84.70           H  
ATOM    308  CA  VAL A  24      -2.017   0.755  -4.810  1.00 84.70           C  
ATOM    309  HA  VAL A  24      -1.762  -0.256  -4.492  1.00 84.70           H  
ATOM    310  C   VAL A  24      -1.603   1.700  -3.683  1.00 84.70           C  
ATOM    311  CB  VAL A  24      -1.230   1.052  -6.101  1.00 84.70           C  
ATOM    312  HB  VAL A  24      -0.168   1.065  -5.857  1.00 84.70           H  
ATOM    313  O   VAL A  24      -2.321   2.642  -3.340  1.00 84.70           O  
ATOM    314  CG1 VAL A  24      -1.443  -0.039  -7.157  1.00 84.70           C  
ATOM    315 HG11 VAL A  24      -1.115  -1.004  -6.768  1.00 84.70           H  
ATOM    316 HG12 VAL A  24      -2.493  -0.102  -7.443  1.00 84.70           H  
ATOM    317 HG13 VAL A  24      -0.847   0.186  -8.041  1.00 84.70           H  
ATOM    318  CG2 VAL A  24      -1.591   2.411  -6.716  1.00 84.70           C  
ATOM    319 HG21 VAL A  24      -1.421   3.209  -5.993  1.00 84.70           H  
ATOM    320 HG22 VAL A  24      -2.636   2.426  -7.026  1.00 84.70           H  
ATOM    321 HG23 VAL A  24      -0.963   2.595  -7.588  1.00 84.70           H  
ATOM    322  N   CYS A  25      -0.439   1.454  -3.095  1.00 83.75           N  
ATOM    323  H   CYS A  25       0.071   0.624  -3.362  1.00 83.75           H  
ATOM    324  CA  CYS A  25       0.169   2.365  -2.138  1.00 83.75           C  
ATOM    325  HA  CYS A  25      -0.574   2.626  -1.385  1.00 83.75           H  
ATOM    326  C   CYS A  25       0.596   3.658  -2.820  1.00 83.75           C  
ATOM    327  CB  CYS A  25       1.359   1.680  -1.466  1.00 83.75           C  
ATOM    328  HB2 CYS A  25       1.870   2.407  -0.834  1.00 83.75           H  
ATOM    329  HB3 CYS A  25       2.057   1.343  -2.234  1.00 83.75           H  
ATOM    330  O   CYS A  25       1.323   3.618  -3.813  1.00 83.75           O  
ATOM    331  SG  CYS A  25       0.888   0.274  -0.447  1.00 83.75           S  
ATOM    332  N   LEU A  26       0.159   4.781  -2.260  1.00 79.21           N  
ATOM    333  H   LEU A  26      -0.361   4.703  -1.398  1.00 79.21           H  
ATOM    334  CA  LEU A  26       0.503   6.137  -2.692  1.00 79.21           C  
ATOM    335  HA  LEU A  26       0.995   6.104  -3.664  1.00 79.21           H  
ATOM    336  C   LEU A  26       1.487   6.761  -1.688  1.00 79.21           C  
ATOM    337  CB  LEU A  26      -0.798   6.952  -2.808  1.00 79.21           C  
ATOM    338  HB2 LEU A  26      -0.545   7.995  -3.000  1.00 79.21           H  
ATOM    339  HB3 LEU A  26      -1.303   6.912  -1.843  1.00 79.21           H  
ATOM    340  O   LEU A  26       1.439   6.360  -0.529  1.00 79.21           O  
ATOM    341  CG  LEU A  26      -1.767   6.462  -3.902  1.00 79.21           C  
ATOM    342  HG  LEU A  26      -1.929   5.388  -3.808  1.00 79.21           H  
ATOM    343  CD1 LEU A  26      -3.116   7.159  -3.736  1.00 79.21           C  
ATOM    344 HD11 LEU A  26      -2.992   8.239  -3.813  1.00 79.21           H  
ATOM    345 HD12 LEU A  26      -3.799   6.824  -4.517  1.00 79.21           H  
ATOM    346 HD13 LEU A  26      -3.539   6.911  -2.763  1.00 79.21           H  
ATOM    347  CD2 LEU A  26      -1.242   6.767  -5.307  1.00 79.21           C  
ATOM    348 HD21 LEU A  26      -0.321   6.211  -5.481  1.00 79.21           H  
ATOM    349 HD22 LEU A  26      -1.975   6.448  -6.048  1.00 79.21           H  
ATOM    350 HD23 LEU A  26      -1.055   7.835  -5.418  1.00 79.21           H  
ATOM    351  N   LEU A  27       2.349   7.706  -2.114  1.00 73.58           N  
ATOM    352  H   LEU A  27       2.343   7.947  -3.095  1.00 73.58           H  
ATOM    353  CA  LEU A  27       3.335   8.403  -1.247  1.00 73.58           C  
ATOM    354  HA  LEU A  27       4.029   7.655  -0.864  1.00 73.58           H  
ATOM    355  C   LEU A  27       2.658   9.006  -0.030  1.00 73.58           C  
ATOM    356  CB  LEU A  27       4.130   9.574  -1.907  1.00 73.58           C  
ATOM    357  HB2 LEU A  27       3.712  10.492  -1.495  1.00 73.58           H  
ATOM    358  HB3 LEU A  27       3.860   9.744  -2.949  1.00 73.58           H  
ATOM    359  O   LEU A  27       1.579   9.633  -0.180  1.00 73.58           O  
ATOM    360  CG  LEU A  27       5.648   9.711  -1.579  1.00 73.58           C  
ATOM    361  HG  LEU A  27       5.707  10.050  -0.544  1.00 73.58           H  
ATOM    362  CD1 LEU A  27       6.623   8.535  -1.691  1.00 73.58           C  
ATOM    363 HD11 LEU A  27       6.201   7.663  -1.190  1.00 73.58           H  
ATOM    364 HD12 LEU A  27       6.889   8.348  -2.731  1.00 73.58           H  
ATOM    365 HD13 LEU A  27       7.540   8.798  -1.164  1.00 73.58           H  
ATOM    366  CD2 LEU A  27       6.249  10.811  -2.455  1.00 73.58           C  
ATOM    367 HD21 LEU A  27       6.235  10.519  -3.505  1.00 73.58           H  
ATOM    368 HD22 LEU A  27       5.672  11.727  -2.331  1.00 73.58           H  
ATOM    369 HD23 LEU A  27       7.276  11.008  -2.148  1.00 73.58           H  
ATOM    370  OXT LEU A  27       3.328   8.892   1.014  1.00 73.58           O  
TER     371      LEU A  27                                                       
END   
