# Supplementary material for: δ‐Conotoxin Structure Prediction and Analysis through Large‐Scale Comparative and Deep Learning Modeling Approaches
Source: Adv Sci (Weinh). 2024 Jul 21;11(35):2404786. doi: 10.1002/advs.202404786 (PMC11425241; doi:10.1002/advs.202404786)
Supplement: Supplementary file 2 — Supporting Information [file ADVS-11-2404786-s001.gz › Data/Alphafold_results/TsVIA/msas/bfd_uniclust_hits.a3m]

>TsVIA
CAAFGSFCGLPGLVDCCSGRCFIVCLL
>tr|A0A061QLA8|A0A061QLA8_CONLI O1-conotoxin (Fragment) OS=Conus lividus OX=89426 PE=2 SV=1
CSMYGEFCFPG-VTDCCMGVCIFFCV-
>tr|U6BZK2|U6BZK2_CONMR Mr_precursor_135 OS=Conus marmoreus OX=42752 PE=2 SV=1
CLEADYYCVLPFvgNWMCCSGICVFVCI-
>tr|A0A0K2S5U3|A0A0K2S5U3_CONEP Conotoxin Superfamily O1 OS=Conus episcopatus OX=88764 PE=2 SV=1
CKAENELCDiI--TQNCCGGMCFLICI-
>sp|P0DJC6|CXT61_CONQU Conotoxin Qc6.1 OS=Conus quercinus OX=101313 PE=2 SV=1
CAAAGEACVIPIigNVFCCKGYCLFVCI-
>tr|A0A061QLD0|A0A061QLD0_CONLI O1-conotoxin (Fragment) OS=Conus lividus OX=89426 PE=2 SV=1
CYDVGDFCGIPFikNGNCCSQFCVFVCT-
>sp|Q9BPA1|O1612_CONVE Conotoxin VnMKLT1-021 OS=Conus ventricosus OX=117992 PE=2 SV=1
CIEDKKYCGiLPFanSGVCCSYLCIFVCV-
>tr|U6BZR9|U6BZR9_CONMR Mr_precursor_029 OS=Conus marmoreus OX=42752 PE=2 SV=1
CEPPGDFCGFFKiGPPCCSGWCFLWCD-
>sp|P69753|CO6A_CONMA Delta-conotoxin-like MVIA OS=Conus magus OX=6492 PE=2 SV=2
CYNAGTFCGIR-PGLCCSEFCFLWCI-
>sp|Q5K0D2|CO19_CONST Omega-conotoxin-like 9 OS=Conus striatus OX=6493 PE=2 SV=1
CSSGGTFCGIH-PGLCCSEFCFLWCI-
>sp|B2KJ30|CO168_CONST Delta-conotoxin-like S6.8 OS=Conus striatus OX=6493 PE=2 SV=1
CSNAGGFCGIH-PGLCCSEICLVWCT-
>sp|P0DL67|CO6A_CONSC Delta-conotoxin SuVIA OS=Conus suturatus OX=1519877 PE=1 SV=1
CAGIGSFCGLPGLVDCCSDRCFIVCL-
>sp|Q9BP99|O163_CONAE Omega-conotoxin-like ArMKLT1-02 OS=Conus arenatus OX=89451 PE=2 SV=1
CRALGEYCGLPYvhNSRCCSQLCGFICV-
>tr|W4VSL3|W4VSL3_CONVC O1_Vc6.30 prepropeptide OS=Conus victoriae OX=319920 PE=2 SV=1
CQALWDYCPVPFlsSGDCCIGLi----CG-
>sp|Q9BPA0|O1613_CONVE Conotoxin VnMKLT1-022 OS=Conus ventricosus OX=117992 PE=2 SV=1
CRQPGEFCFPV-VAKCCGGTCLVICI-
>tr|A0A0K2SFF3|A0A0K2SFF3_CONEP Conotoxin Superfamily O1 OS=Conus episcopatus OX=88764 PE=2 SV=1
CEPPGNFCGMIKiGPPCCSGWCFFACA-
>tr|A0A291C2M2|A0A291C2M2_CONPC Conotoxin OS=Conus praecellens OX=128530 PE=2 SV=1
CVAGGQACGFPKvGGPCCSGYCAFACL-
>sp|Q3YED8|CO192_CONVR Conotoxin ViKr92 OS=Conus virgo OX=89427 PE=2 SV=1
CLDPGYFCGTPFlGAYCCGGICLIVCI-
>tr|A0A142C1K9|A0A142C1K9_CONBE Conotoxin OS=Conus betulinus OX=89764 PE=2 SV=1
CALDGELCVIPIvgTIFCCSGICFIYCV-
>sp|Q9U660|O1613_CONPE Conotoxin PnMKLT1-0121 OS=Conus pennaceus OX=37335 PE=2 SV=1
CIAESEPCNiI--TQNCCDGKCLFFCI-
>tr|A0A291C2L0|A0A291C2L0_CONPC Conotoxin OS=Conus praecellens OX=128530 PE=2 SV=1
CKAPKWGCM--YGHECCGGACIFVCF-
>sp|Q9XYZ0|CO16A_CONPL Omega-conotoxin-like PuIA OS=Conus pulicarius OX=93154 PE=2 SV=1
CRPVGQYCGIPYehNWRCCSQLCAIICV-
>tr|A0A061QHJ6|A0A061QHJ6_9CAEN O1-conotoxin (Fragment) OS=Conus sanguinolentus OX=97184 PE=2 SV=1
CVDGGQFCGFPKiGGPCCSGWCFFVCL-
>sp|Q3YED1|CO193_CONMR Conotoxin MaIr193 OS=Conus marmoreus OX=42752 PE=2 SV=1
CRPPGMVCGFPKpGPYCCSGWCFAVCL-
>tr|W4VSA4|W4VSA4_CONVC O1_Vc6.33 prepropeptide OS=Conus victoriae OX=319920 PE=2 SV=1
CLAKGDVCNlI--DQDCCVGICFISAH-
>sp|Q9BPA2|O1611_CONVE Conotoxin VnMKLT1-01121 OS=Conus ventricosus OX=117992 PE=2 SV=1
CEAGGRFCGFPKiGEPCCSGWCFFVCA-
>sp|P0C902|CO11_CONLE Conotoxin Leo-O1 OS=Conus leopardus OX=101306 PE=3 SV=1
CVKAGTACGFPKpEPACCSSWCIFVCT-
>tr|A0A0K2S5T0|A0A0K2S5T0_CONEP Conotoxin Superfamily O1 OS=Conus episcopatus OX=88764 PE=2 SV=1
CLAVDYFCGIPFvsNGLCCSGNCVFVCT-
>tr|A0A142C1M3|A0A142C1M3_CONBE Conotoxin OS=Conus betulinus OX=89764 PE=2 SV=1
CRPGGTVCGFPKpGPYCCSGWCFFVCA-
>tr|R4IKQ7|R4IKQ7_CONEA O-superfamily conotoxin (Fragment) OS=Conus ebraeus OX=89425 PE=2 SV=1
CYGAGEFCFFSVpgLFICCSSVcLFHVCL-
>tr|A0A291C1X8|A0A291C1X8_9CAEN Conotoxin (Fragment) OS=Conus andremenezi OX=1077466 PE=2 SV=1
CKANGSFCM--YYAECCNKSCISVCY-
>tr|W4VSA3|W4VSA3_CONVC O1_Vc6.38 prepropeptide OS=Conus victoriae OX=319920 PE=2 SV=1
CIEYLEPCDfL--RHTCCVGVCLLMAC-
>tr|A0A0K2S5G8|A0A0K2S5G8_CONEP Conotoxin Superfamily O1 OS=Conus episcopatus OX=88764 PE=2 SV=1
CIPQFDPCDmL--RHTCCQGLCVLIAC-
>sp|Q9U659|CO1K1_CONPE Conotoxin PnMKLT1-0122 OS=Conus pennaceus OX=37335 PE=2 SV=1
CVKYLDPCDmL--RHTCCFGLCVLIAC-
>tr|W4VSL1|W4VSL1_CONVC O1_Vc6.41 prepropeptide OS=Conus victoriae OX=319920 PE=2 SV=1
CRLGAESCDvI--SQNCCQGTCVFFCL-
>tr|W4VSL2|W4VSL2_CONVC O1_Vc6.36 prepropeptide OS=Conus victoriae OX=319920 PE=2 SV=1
CHKEGQLCDPF-LQNCCLGWnCVFVCI-
>sp|Q9BPA3|O1610_CONVE Conotoxin VnMKLT1-012 OS=Conus ventricosus OX=117992 PE=2 SV=1
CRPGGMICGFPKpGPYCCSGWCFVVCL-
>tr|A0A061QLB1|A0A061QLB1_CONLI O1-conotoxin (Fragment) OS=Conus lividus OX=89426 PE=2 SV=1
CRERGVLCGFPKpGPYCCNGWCFFVCI-
>tr|W4VRZ6|W4VRZ6_CONVC O1_Vc6.34 prepropeptide OS=Conus victoriae OX=319920 PE=2 SV=1
CHLGGEYCGLF--EVCCYGDCFIMCW-
>tr|R4IK98|R4IK98_CONEA O-superfamily conotoxin (Fragment) OS=Conus ebraeus OX=89425 PE=2 SV=1
CVQTGGSCP--STTGCCNGLcNVDKCT-
>tr|R4IKR6|R4IKR6_CONEA O-superfamily conotoxin (Fragment) OS=Conus ebraeus OX=89425 GN=ED4 PE=2 SV=1
CVQTGSSCP--STTGCCSGLcNVNKCT-
>tr|A0A0C9SFL5|A0A0C9SFL5_9CAEN Ctr_15_T conopeptide OS=Conus tribblei OX=101761 PE=4 SV=1
CLPGGKLCTDPDTPACCSGICFIVCT-
>tr|R4IL98|R4IL98_CONEA O-superfamily conotoxin (Fragment) OS=Conus ebraeus OX=89425 PE=2 SV=1
CIRKGEPCN--SSVPCCSGIcGYFNCA-
>tr|R4IKK7|R4IKK7_CONEA O-superfamily conotoxin (Fragment) OS=Conus ebraeus OX=89425 GN=ED6 PE=2 SV=1
CVNRGDPCQ--RTVRCCSRRcSINGC--
>tr|R4IKA1|R4IKA1_CONEA O-superfamily conotoxin (Fragment) OS=Conus ebraeus OX=89425 PE=2 SV=1
CVNRGDPCQ--RTVRCCSRRcGVNSCA-
>tr|A0A291C2L6|A0A291C2L6_CONPC Conotoxin OS=Conus praecellens OX=128530 PE=2 SV=1
CIAGGSGCN--RNGACCSGVcFLGICW-
>sp|P0DJC7|CXT62_CONQU Conotoxin Qc6.2 OS=Conus quercinus OX=101313 PE=2 SV=1
CQDSGVVCGFPKpEPHCCSGWCLFVCA-
>tr|A0A291C2N6|A0A291C2N6_CONPC Conotoxin OS=Conus praecellens OX=128530 PE=2 SV=1
CKSDGSLCY--SYEECCGGNcFIG-CW-
>tr|A0A0K2S5X7|A0A0K2S5X7_CONEP Conotoxin Superfamily O1 OS=Conus episcopatus PE=2 SV=1
CRAENELCDII-TQNCCGGMCFLiCIE-
>sp|P69749|CO6A_CONBU Delta-conotoxin-like BVIA OS=Conus bullatus PE=2 SV=2
CSAPGAFCLIR-PGLCCSEFCFFa-CF-
>tr|A0A291C2R9|A0A291C2R9_CONPC Conotoxin (Fragment) OS=Conus praecellens PE=2 SV=1
CIPRGKLC----TGRCCSDWCFIv-CL-
>sp|P69752|CO6B_CONER Delta-conotoxin-like EVIB OS=Conus ermineus PE=2 SV=1
CYPPGTFCGIK-PGLCCSELCLPaVCV-
>sp|P0C8V5|CO161_CONAH Delta-conotoxin-like Ac6.1 OS=Conus achatinus PE=1 SV=1
CFSPGTFCGIK-PGLCCSAWCYSfFCL-
>sp|P56710|CO6A_CONNI Delta-conotoxin NgVIA OS=Conus nigropunctatus PE=1 SV=1
CFSPGTFCGIK-PGLCCSVRCFSlFCI-
>sp|P69762|CO16C_CONVC Conotoxin Vc6c OS=Conus victoriae PE=1 SV=1
CIPFLHPCTFF-FPDCCNSICAQfICL-
>tr|U6BZI1|U6BZI1_CONMR Mr_precursor_100 OS=Conus marmoreus PE=2 SV=1
CLDGGEICGIL-FPSCCSGWCIVlVCA-
>tr|F6LPL6|F6LPL6_CONEB Conotoxin Eb6.5 OS=Conus eburneus PE=2 SV=1
CLGKNALCGAPGvgVLVCC-SFkCVVVCV-
>sp|P69763|CO166_CONVC Conotoxin Vc6.6 OS=Conus victoriae PE=2 SV=1
CYDGGTGCDSG--NQCCSGWCIFvCL--
>sp|Q9U662|O1612_CONPE Conotoxin PnMKLT1-1111 OS=Conus pennaceus PE=2 SV=1
CFESWVACESP--KRCCSHVCL-fVCA-
>tr|M9PM84|M9PM84_CONMR Conotoxin Mr14.2 OS=Conus marmoreus PE=2 SV=1
GPNTGELCDGV-EQNCRYPYCFIvVCL-
>tr|U6BZW0|U6BZW0_CONMR Mr_precursor_114 OS=Conus marmoreus PE=2 SV=1
CEPPGVFCGTFKiGPPCCSGWCFLwCDL-
>sp|Q7Z027|CO16C_CONVX Conotoxin C11GB OS=Conus vexillum PE=3 SV=1
CQRANFVCDAFHhAAVCCEGVCVLvCAW-
>tr|U6BZE0|U6BZE0_CONMR Mr_precursor_025 OS=Conus marmoreus PE=2 SV=1
CPNTGELCDVV-EQNCCYTYCFIvVCL-
>tr|W4VSL4|W4VSL4_CONVC O1_Vc6.3iv prepropeptide OS=Conus victoriae PE=2 SV=1
CYGFGEACLVL--YTDCCGYCVLaVCL-
>sp|Q9XZL2|CO15_CONTE Omega-conotoxin-like TxO5 OS=Conus textile GN=TXO5 PE=2 SV=1
CVPYEGPCNWL-TQNCCDA-tCVVfWCL-
>tr|A0A0K2S6E1|A0A0K2S6E1_CONEP Conotoxin Superfamily O1 OS=Conus episcopatus PE=2 SV=1
CVPYEGPCNWL-TQNCCSGNiCFIfFCL-
>tr|A0A142C1K7|A0A142C1K7_CONBE Conotoxin OS=Conus betulinus PE=2 SV=1
CLLNGEPCVPI-NGDCCSGVCV-iICV-
>sp|Q9XZK8|CO1X1_CONTE Omega-conotoxin-like TxO1 OS=Conus textile GN=TXO1 PE=2 SV=1
CLDAGEVCDIF-FPTCC-GYCILlFCA-
>tr|W4VS54|W4VS54_CONVC O1_Vc6.3iii prepropeptide OS=Conus victoriae PE=2 SV=1
CYGFGEACLVL-YTDCC-GYCVLaVCL-
>tr|A0A0K2S5G8|A0A0K2S5G8_CONEP Conotoxin Superfamily O1 OS=Conus episcopatus PE=2 SV=1
CIPQFDPCDML-RHTCCQGLCVLiACL-
>sp|P69758|CO16A_CONVC Conotoxin Vc6a OS=Conus victoriae PE=1 SV=1
CLSGGEVCDFL-FPKCC-NYCILlFCS-
>tr|A0A142C1L0|A0A142C1L0_CONBE Conotoxin OS=Conus betulinus PE=2 SV=1
CRPNGETCNRS-DNDCCSCLCL-fVCV-
>tr|R4IKA4|R4IKA4_CONEA O-superfamily conotoxin (Fragment) OS=Conus ebraeus PE=2 SV=1
CVNRGDPCQRT--VRCCSRRCGVnGRA-
>tr|R4IL98|R4IL98_CONEA O-superfamily conotoxin (Fragment) OS=Conus ebraeus PE=2 SV=1
CIRKGEPCNSS--VPCCSGICGYfNCA-
>tr|R4IKJ8|R4IKJ8_CONEA O-superfamily conotoxin (Fragment) OS=Conus ebraeus PE=2 SV=1
CVQTGGSCPST--NGCCNGLCNVnRCA-
>tr|R4ILB1|R4ILB1_CONEA O-superfamily conotoxin (Fragment) OS=Conus ebraeus GN=ED6 PE=2 SV=1
CVNSGDPCQRT--VRCCSRRCGInGC--
>tr|A0A291C2L6|A0A291C2L6_CONPC Conotoxin OS=Conus praecellens PE=2 SV=1
CIAGGSGCNRN--GACCSGVCFLgICW-
>tr|A0A291C2N6|A0A291C2N6_CONPC Conotoxin OS=Conus praecellens PE=2 SV=1
CKSDGSLCYSY--EECCGGNCFIg-CW-
>tr|A0A291C2L9|A0A291C2L9_CONPC Conotoxin OS=Conus praecellens PE=2 SV=1
CKSKGSLCYYY--GECCGRNCLIa-CW-
>sp|P83301|COVN_CONVE Omega-conotoxin-like Vn2 OS=Conus ventricosus OX=117992 PE=1 SV=1 
CIAVGQLCVFWNiGRPCCSGLCVFACT-
>sp|P0CH13|CO7B_CONDE Conotoxin de7b OS=Conus delessertii OX=348592 PE=1 SV=1 
CIPGGENCDVFRPYRCCSGYCILlLC--
>sp|D2Y4A0|COG1F_CONCL Conotoxin Cal6.1f (Fragment) OS=Californiconus californicus OX=1736779 PE=2 SV=1
CIGGGDPCEFHRPYTCCSGYCIVfVCA-
>sp|D2Y4A1|COG1G_CONCL Conotoxin Cal6.1g (Fragment) OS=Californiconus californicus OX=1736779 PE=2 SV=1
CIAGGQPCEFHRGYMCCSEHCIIfVCA-
>sp|D2Y498|COG1D_CONCL Conotoxin Cal6.1d (Fragment) OS=Californiconus californicus OX=1736779 PE=2 SV=1
CLAGSAPCEFHRGYTCCSGHCLIwVCA-
>sp|D2Y4A2|COG1H_CONCL Conotoxin Cal6.1h (Fragment) OS=Californiconus californicus OX=1736779 PE=2 SV=1
CIEGSEPCEVFRPYTCCSGHCIIfVCA-
>sp|P69756|CO6D_CONMA Delta-conotoxin-like MVID OS=Conus magus OX=6492 PE=2 SV=1
CYNAGTFCGIK-PGLCCSAICLSfVCI-
