# Supplementary material for: δ‐Conotoxin Structure Prediction and Analysis through Large‐Scale Comparative and Deep Learning Modeling Approaches
Source: Adv Sci (Weinh). 2024 Jul 21;11(35):2404786. doi: 10.1002/advs.202404786 (PMC11425241; doi:10.1002/advs.202404786)
Supplement: Supplementary file 2 — Supporting Information [file ADVS-11-2404786-s001.gz › Data/Alphafold_results/TsVIA/msas/pdb70_hits.hhr]

Query         TsVIA 
Match_columns 27
No_of_seqs    2 out of 4
Neff          1.08018
Searched_HMMs 80799
Date          Wed Sep 29 21:36:54 2021
Command       /usr/bin/hhsearch -i /tmp/tmpf_83941t/query.a3m -o /tmp/tmpf_83941t/output.hhr -maxseq 1000000 -d /mnt/pdb70_database_path/pdb70 

 No Hit                             Prob E-value P-value  Score    SS Cols Query HMM  Template HMM
  1 1G1Z_A CONOTOXIN EVIA; three d  97.1 6.3E-06 7.8E-11   39.0   0.0   26    1-26      3-30  (33)
  2 1RMK_A Mu-O-conotoxin MrVIB; b  96.4 0.00011 1.4E-09   34.1   0.0   27    1-27      2-31  (31)
  3 6PX7_A Venom polypeptide; disu  90.3    0.12 1.5E-06   25.5   0.0   22    1-24      7-28  (34)
  4 2N8E_A Kappa-conotoxin PVIIA;   73.1     2.5 3.1E-05   21.7   0.0   17    5-22      5-21  (34)
  5 6ENA_A Nemertide alpha-1; Neme  71.5     2.9 3.6E-05   21.1   0.0   20    1-22      2-21  (31)
  6 1C6W_A MAUROCALCIN; SCORPION T  65.9     4.6 5.7E-05   20.6   0.0    9   13-21     13-21  (33)
  7 4AOQ_F CATIONIC TRYPSIN (E.C.3  63.8     5.4 6.6E-05   20.7   0.0   23    1-23      4-27  (37)
  8 2MFS_A Ep-AMP1; cystine-knot,   62.5     5.9 7.3E-05   20.3   0.0   19    1-19      1-19  (35)
  9 4AOR_F CATIONIC TRYPSIN (E.C.3  61.8     6.2 7.7E-05   20.5   0.0   23    1-23      4-27  (37)
 10 6PXV_E Insulin receptor (E.C.2  58.6     7.7 9.5E-05   19.3   0.0    8   15-22     58-65  (74)
 11 6PXW_E Insulin receptor (E.C.2  58.6     7.7 9.5E-05   19.3   0.0    8   15-22     58-65  (74)
 12 2KQP_A Insulin; proinsulin, Ca  56.1     9.1 0.00011   19.4   0.0    9   15-23     70-78  (86)
 13 5FZW_A U3-SCYTOTOXIN-STH1H; TO  55.4     9.4 0.00012   19.5   0.0   24    1-26      8-31  (33)
 14 6B3Q_a Insulin-degrading enzym  54.4      10 0.00012   20.1   0.0    9   15-23     94-102 (110)
 15 6JK8_C Insulin-like growth fac  54.3      10 0.00013   20.1   0.0    9   15-23     94-102 (110)
 16 6KLM_A Roseltide rT7; Roseltid  50.9      13 0.00016   19.2   0.0    9   15-23     12-21  (34)
 17 5L3L_A Insulin-like growth fac  50.3      13 0.00016   18.8   0.0    8   15-22     45-52  (67)
 18 5DU3_A Plasma protease C1 inhi  49.5      14 0.00017   21.9   0.0    7    5-11      2-8   (382)
 19 1B9G_A GROWTH-FACTOR IGF-1; GR  49.4      14 0.00017   18.6   0.0    8   15-22     33-40  (57)
 20 2JZQ_A Insulin; HORMONE, SINGL  46.7      16  0.0002   18.0   0.0    7   15-21     41-47  (57)
 21 1TGR_A Insulin-like growth fac  43.1      20 0.00025   17.7   0.0    8   15-22     36-43  (52)
 22 1ZEI_D INSULIN, M-CRESOL; HORM  42.3      21 0.00026   17.3   0.0    8   15-22     37-44  (53)
 23 6P0F_A LlaJI.R1; YTH domain, r  41.1      23 0.00028   23.4   0.0   12   13-24     42-53  (185)
 24 6INS_E PROTEIN; HORMONE; 2.0A   40.0      24  0.0003   17.0   0.0    8   15-22     34-41  (50)
 25 3LRI_A INSULIN-LIKE GROWTH FAC  30.4      43 0.00054   17.8   0.0    8   15-22     59-66  (83)
 26 6NK9_A Aca Toxin 1; potassium   29.2      47 0.00058   16.9   0.0   18    3-22      3-21  (32)
 27 4B2U_A S67; TOXIN, SPIDER VENO  27.9      51 0.00063   17.1   0.0   21    1-22      4-25  (36)
 28 5XBD_A pB1; Disulfide bond, Pe  26.7      56 0.00069   16.6   0.0   23    1-23      2-24  (36)
 29 1DKC_A ANTIFUNGAL PEPTIDE; THR  26.5      57  0.0007   16.6   0.0   23    1-23      3-26  (38)
 30 2N8H_A conotoxin-muOxi-GVIIJ;   25.5      60 0.00075   16.8   0.0   20    2-22      4-23  (35)
 31 4XL1_E Notch1, Dll4; glycosyla  24.8      63 0.00079   17.4   0.0   11   13-23     22-32  (230)
 32 2E2S_A Agelenin; cystine knot,  24.0      67 0.00083   16.7   0.0   22    1-22      3-25  (36)
 33 2LUA_A Protein male-specific l  22.1      77 0.00096   17.3   0.0    7   14-20     19-25  (52)
 34 4RKH_D E3 ubiquitin-protein li  22.1      77 0.00096   17.3   0.0    7   14-20     19-25  (52)
 35 2OAY_A Plasma protease C1 inhi  21.6      80   0.001   18.9   0.0    8    4-11      9-16  (390)

No 1
>1G1Z_A CONOTOXIN EVIA; three disulfide linkages, cis/trans isomerism; HET: NH2, HYP; NMR {N/A} SCOP: g.3.6.1
Probab=97.05  E-value=6.3e-06  Score=38.98  Aligned_cols=26  Identities=46%  Similarity=0.948  Sum_probs=23.2  Template_Neff=5.100

Q TsVIA             1 CAAFGSFCGLP--GLVDCCSGRCFIVCL   26 (27)
Q Consensus         1 ca~~gsfcglp--glvdccs~rcfivcl   26 (27)
                      |++.||+|+++  ++++||||||+|++.
T Consensus         3 C~~~Ge~C~~~~~~~~~CCsG~C~~vc~   30 (33)
T 1G1Z_A            3 CIKPYGFCSLPILKNGLCCSGACVGVCA   30 (33)
T ss_dssp             CBCTTSBCCSSCSSCSCBTTBEESSBEE
T ss_pred             CcCCCCcCCCcccCCCCcccCceEEEEe
Confidence            78999999988  679999999999863


No 2
>1RMK_A Mu-O-conotoxin MrVIB; beta sheet, cystine knot, TOXIN; NMR {Conus marmoreus} SCOP: g.3.6.1
Probab=96.36  E-value=0.00011  Score=34.06  Aligned_cols=27  Identities=33%  Similarity=0.833  Sum_probs=24.3  Template_Neff=5.400

Q TsVIA             1 CAAFGSFCGLP--GLVDCCSG-RCFIVCLL   27 (27)
Q Consensus         1 ca~~gsfcglp--glvdccs~-rcfivcll   27 (27)
                      |++.||+|+++  ++++|||| ||+|++|+
T Consensus         2 C~~~ge~C~~~~~~~~~CCsg~~C~~~~C~   31 (31)
T 1RMK_A            2 CSKKWEYCIVPILGFVYCCPGLICGPFVCV   31 (31)
T ss_dssp             EECTTSCCCCCTTCCCEESTTCCBCSSSBC
T ss_pred             CcCCCccCCccccCcCccccCCeeEEEEeC
Confidence            78999999998  57999999 99999874


No 3
>6PX7_A Venom polypeptide; disulfide-rich, assassin-fly, knottin, ultra-stable peptide; NMR {Dolopus genitalis}
Probab=90.31  E-value=0.12  Score=25.49  Aligned_cols=22  Identities=36%  Similarity=1.059  Sum_probs=18.4  Template_Neff=3.800

Q TsVIA             1 CAAFGSFCGLPGLVDCCSGRCFIV   24 (27)
Q Consensus         1 ca~~gsfcglpglvdccs~rcfiv   24 (27)
                      |.+.||+|-..  ..|||..|..+
T Consensus         7 C~~vGe~C~~~--~dCCSkrC~~y   28 (34)
T 6PX7_A            7 CKKIGEHCYVA--DECCSKRCLFY   28 (34)
T ss_dssp             SCCTTCBCSST--TTSTTSCCCTT
T ss_pred             ccccCCccccc--ccccccccccc
Confidence            56789999887  69999999865


No 4
>2N8E_A Kappa-conotoxin PVIIA; cystine knot, inhibitor, TOXIN; HET: HYP; NMR {N/A}
Probab=73.11  E-value=2.5  Score=21.72  Aligned_cols=17  Identities=41%  Similarity=0.823  Sum_probs=10.5  Template_Neff=1.000

Q TsVIA             5 GSFCGLPGLVDCCSGRCF   22 (27)
Q Consensus         5 gsfcglpglvdccs~rcf   22 (27)
                      .+-|-.. ..+|||..|.
T Consensus         5 nqkcfqh-lddccsrkcn   21 (34)
T 2N8E_A            5 NQKCFQH-LDDCCSRKCN   21 (34)
T ss_dssp             TSBCBTT-BCCCTTCCBC
T ss_pred             ChHHhHh-HHHHHhhhcc
Confidence            3344444 5689998775


No 5
>6ENA_A Nemertide alpha-1; Nemertea, Lineus Longissimus, toxin, inhibitor; HET: HYP; NMR {N/A}
Probab=71.49  E-value=2.9  Score=21.14  Aligned_cols=20  Identities=50%  Similarity=1.163  Sum_probs=14.0  Template_Neff=1.000

Q TsVIA             1 CAAFGSFCGLPGLVDCCSGRCF   22 (27)
Q Consensus         1 ca~~gsfcglpglvdccs~rcf   22 (27)
                      |++.|.+|...  ..||.-.|.
T Consensus         2 ciatgsfctls--kgcctkncg   21 (31)
T 6ENA_A            2 CIATGSFCTLS--KGCCTKNCG   21 (31)
T ss_dssp             CBCTTSBCSSG--GGBTTSCBC
T ss_pred             ceeccCeeeec--CCccccccc
Confidence            67888899877  457765443


No 6
>1C6W_A MAUROCALCIN; SCORPION TOXIN, RYANODINE RECEPTOR EFFECTOR; NMR {N/A} SCOP: g.3.6.2
Probab=65.92  E-value=4.6  Score=20.64  Aligned_cols=9  Identities=56%  Similarity=1.416  Sum_probs=6.3  Template_Neff=1.500

Q TsVIA            13 LVDCCSGRC   21 (27)
Q Consensus        13 lvdccs~rc   21 (27)
                      +.+|||-.|
T Consensus        13 nkDCCsK~C   21 (33)
T 1C6W_A           13 NKDCCSKKC   21 (33)
T ss_dssp             GGGSTTCCE
T ss_pred             cCcccchhh
Confidence            368888765


No 7
>4AOQ_F CATIONIC TRYPSIN (E.C.3.4.21.4), TRYPSIN INHIBITOR; HYDROLASE-INHIBITOR COMPLEX, MINIPROTEIN SCAFFOLD, KNOTTINS; HET: 1PE; 2.0A {BOS TAURUS}
Probab=63.79  E-value=5.4  Score=20.72  Aligned_cols=23  Identities=35%  Similarity=0.897  Sum_probs=17.6  Template_Neff=2.000

Q TsVIA             1 CAAFGSFCGLP-GLVDCCSGRCFI   23 (27)
Q Consensus         1 ca~~gsfcglp-glvdccs~rcfi   23 (27)
                      |.+.|..|... ....||||.|+-
T Consensus         4 C~psG~iCs~~gp~e~CCSgsCVP   27 (37)
T 4AOQ_F            4 CSPSGAICSGAGPPEQCCSGACVP   27 (37)
T ss_dssp             CBCTTSEECTTSCGGGBTTSCEEE
T ss_pred             cCCCCcccCCCCCchhccCCcccc
Confidence            56778888665 457999999963


No 8
>2MFS_A Ep-AMP1; cystine-knot, ANTIMICROBIAL PROTEIN; NMR {N/A}
Probab=62.54  E-value=5.9  Score=20.33  Aligned_cols=19  Identities=37%  Similarity=0.828  Sum_probs=15.5  Template_Neff=2.200

Q TsVIA             1 CAAFGSFCGLPGLVDCCSG   19 (27)
Q Consensus         1 ca~~gsfcglpglvdccs~   19 (27)
                      |...|++|+..-.++|||+
T Consensus         1 Cv~~G~yCN~~fGP~CCs~   19 (35)
T 2MFS_A            1 CVLIGQRCDNDRGPRCCSG   19 (35)
T ss_dssp             CBCTTSBCCTTTSCCBCTT
T ss_pred             CCccCCccccccCCCccCC
Confidence            5678999997734899998


No 9
>4AOR_F CATIONIC TRYPSIN (E.C.3.4.21.4), TRYPSIN INHIBITOR; HYDROLASE-INHIBITOR COMPLEX, MINIPROTEIN SCAFFOLD, KNOTTINS; HET: GOL, MES, IMD; 1.702A {BOS TAURUS}
Probab=61.82  E-value=6.2  Score=20.50  Aligned_cols=23  Identities=35%  Similarity=0.837  Sum_probs=18.0  Template_Neff=2.000

Q TsVIA             1 CAAFGSFCGLP-GLVDCCSGRCFI   23 (27)
Q Consensus         1 ca~~gsfcglp-glvdccs~rcfi   23 (27)
                      |.+.|..|..+ ....||||.|+-
T Consensus         4 C~psG~iCs~~gp~e~CCSgsCVP   27 (37)
T 4AOR_F            4 CSPSGAICSGFGPPEQCCSGACVP   27 (37)
T ss_dssp             CBCTTCEECTTSCGGGBTTSCEEE
T ss_pred             cCCCCcccCCCCCchhccCCcccc
Confidence            56788889766 567999999963


No 10
>6PXV_E Insulin receptor (E.C.2.7.10.1), Insulin; insulin receptor, insulin, SIGNALING PROTEIN-HORMONE; 3.2A {Homo sapiens}
Probab=58.61  E-value=7.7  Score=19.30  Aligned_cols=8  Identities=38%  Similarity=1.335  Sum_probs=4.0  Template_Neff=7.600

Q TsVIA            15 DCCSGRCF   22 (27)
Q Consensus        15 dccs~rcf   22 (27)
                      -||...|-
T Consensus        58 ECC~~~Ct   65 (74)
T 6PXV_E           58 QCCTSICS   65 (74)
T ss_dssp             CCCCSCCC
T ss_pred             hhcCCCCC
Confidence            45555443


No 11
>6PXW_E Insulin receptor (E.C.2.7.10.1), Insulin; insulin receptor, insulin, SIGNALING PROTEIN-HORMONE; 3.1A {Homo sapiens}
Probab=58.61  E-value=7.7  Score=19.30  Aligned_cols=8  Identities=38%  Similarity=1.335  Sum_probs=4.0  Template_Neff=7.600

Q TsVIA            15 DCCSGRCF   22 (27)
Q Consensus        15 dccs~rcf   22 (27)
                      -||...|-
T Consensus        58 ECC~~~Ct   65 (74)
T 6PXW_E           58 QCCTSICS   65 (74)
T ss_dssp             CCCCSCCC
T ss_pred             hhcCCCCC
Confidence            45555443


No 12
>2KQP_A Insulin; proinsulin, Carbohydrate metabolism, Cleavage on; NMR {Homo sapiens}
Probab=56.11  E-value=9.1  Score=19.39  Aligned_cols=9  Identities=33%  Similarity=1.291  Sum_probs=5.0  Template_Neff=7.800

Q TsVIA            15 DCCSGRCFI   23 (27)
Q Consensus        15 dccs~rcfi   23 (27)
                      .||..-|-+
T Consensus        70 ECC~~~Cs~   78 (86)
T 2KQP_A           70 QCCTSICSL   78 (86)
T ss_pred             HHcCCCCCH
Confidence            466655543


No 13
>5FZW_A U3-SCYTOTOXIN-STH1H; TOXIN, SPIDER VENOM PEPTIDE, ICK; NMR {Scytodes thoracica}
Probab=55.45  E-value=9.4  Score=19.48  Aligned_cols=24  Identities=38%  Similarity=0.726  Sum_probs=15.5  Template_Neff=1.800

Q TsVIA             1 CAAFGSFCGLPGLVDCCSGRCFIVCL   26 (27)
Q Consensus         1 ca~~gsfcglpglvdccs~rcfivcl   26 (27)
                      |.+.|-+|--.  .+||++||--..|
T Consensus         8 Cmq~g~PC~eh--~DCC~~~Ce~lfc   31 (33)
T 5FZW_A            8 CMQKGLPCMEH--VDCCHGVCDSLFC   31 (33)
T ss_dssp             CBCTTSCCSSG--GGBTTCCEETTEE
T ss_pred             hhccCCCcccc--cccchHHHHHhhh
Confidence            34455555444  6999999975543


No 14
>6B3Q_a Insulin-degrading enzyme (E.C.3.4.24.56), Insulin; IDE, insulin degrading enzyme, amyloid;{Homo sapiens}
Probab=54.40  E-value=10  Score=20.09  Aligned_cols=9  Identities=33%  Similarity=1.291  Sum_probs=5.0  Template_Neff=7.700

Q TsVIA            15 DCCSGRCFI   23 (27)
Q Consensus        15 dccs~rcfi   23 (27)
                      .||...|-+
T Consensus        94 ECC~k~Cs~  102 (110)
T 6B3Q_a           94 QCCTSICSL  102 (110)
T ss_pred             HHcCCCCCH
Confidence            466655543


No 15
>6JK8_C Insulin-like growth factor 1 receptor; human type 1 insulin-like growth; HET: MAN, NAG; 4.7A {Homo sapiens}
Probab=54.34  E-value=10  Score=20.09  Aligned_cols=9  Identities=33%  Similarity=1.291  Sum_probs=5.0  Template_Neff=7.700

Q TsVIA            15 DCCSGRCFI   23 (27)
Q Consensus        15 dccs~rcfi   23 (27)
                      .||..-|-+
T Consensus        94 ECC~~~Ct~  102 (110)
T 6JK8_C           94 QCCTSICSL  102 (110)
T ss_dssp             HHSSSCCCS
T ss_pred             HhcCCCCCH
Confidence            466655543


No 16
>6KLM_A Roseltide rT7; Roseltide, PLANT PROTEIN; NMR {Hibiscus sabdariffa}
Probab=50.87  E-value=13  Score=19.18  Aligned_cols=9  Identities=44%  Similarity=1.608  Sum_probs=4.2  Template_Neff=1.000

Q TsVIA            15 DCCSG-RCFI   23 (27)
Q Consensus        15 dccs~-rcfi   23 (27)
                      .||.. .|++
T Consensus        12 eccepdkcii   21 (34)
T 6KLM_A           12 ECCEPDKCII   21 (34)
T ss_dssp             SSSCSSCCBC
T ss_pred             hhcCCCcEEE
Confidence            45543 4554


No 17
>5L3L_A Insulin-like growth factor II; IGF-II, cell cycle; NMR {Homo sapiens}
Probab=50.27  E-value=13  Score=18.82  Aligned_cols=8  Identities=38%  Similarity=1.194  Sum_probs=3.9  Template_Neff=6.700

Q TsVIA            15 DCCSGRCF   22 (27)
Q Consensus        15 dccs~rcf   22 (27)
                      .||...|-
T Consensus        45 eCC~~~Ct   52 (67)
T 5L3L_A           45 ECCFRSCD   52 (67)
T ss_dssp             HHTSSCCC
T ss_pred             hhcCCCCC
Confidence            45554443


No 18
>5DU3_A Plasma protease C1 inhibitor; Serine protease inhibitor, hydrolase inhibitor; 2.1A {Homo sapiens}
Probab=49.54  E-value=14  Score=21.94  Aligned_cols=7  Identities=71%  Similarity=1.374  Sum_probs=2.4  Template_Neff=9.600

Q TsVIA             5 GSFCGLP   11 (27)
Q Consensus         5 gsfcglp   11 (27)
                      |.+|+.+
T Consensus         2 ~~~~~~~    8 (382)
T 5DU3_A            2 GSFCPGP    8 (382)
T ss_dssp             --CCCCC
T ss_pred             CCCCCCC
Confidence            3445444


No 19
>1B9G_A GROWTH-FACTOR IGF-1; GROWTH FACTOR IGF-1, GROWTH FACTOR; NMR {Homo sapiens} SCOP: g.1.1.1
Probab=49.45  E-value=14  Score=18.63  Aligned_cols=8  Identities=38%  Similarity=1.194  Sum_probs=4.3  Template_Neff=6.100

Q TsVIA            15 DCCSGRCF   22 (27)
Q Consensus        15 dccs~rcf   22 (27)
                      .||...|-
T Consensus        33 eCC~~~Cs   40 (57)
T 1B9G_A           33 ECCFRSCD   40 (57)
T ss_pred             hcCCCCCC
Confidence            46655553


No 20
>2JZQ_A Insulin; HORMONE, SINGLE CHAIN INSULIN, MUTANT; NMR {N/A}
Probab=46.74  E-value=16  Score=18.04  Aligned_cols=7  Identities=43%  Similarity=1.578  Sum_probs=3.3  Template_Neff=6.600

Q TsVIA            15 DCCSGRC   21 (27)
Q Consensus        15 dccs~rc   21 (27)
                      -||...|
T Consensus        41 ECC~~~C   47 (57)
T 2JZQ_A           41 QCCHSIC   47 (57)
T ss_dssp             HHHHSCB
T ss_pred             hcCCCCC
Confidence            3554444


No 21
>1TGR_A Insulin-like growth factor IA; IGF-I, IGF-1, Disulfide Isomerization, recepter; 1.42A {Homo sapiens} SCOP: g.1.1.1
Probab=43.15  E-value=20  Score=17.75  Aligned_cols=8  Identities=38%  Similarity=1.194  Sum_probs=3.9  Template_Neff=6.100

Q TsVIA            15 DCCSGRCF   22 (27)
Q Consensus        15 dccs~rcf   22 (27)
                      .||...|-
T Consensus        36 eCC~~~Ct   43 (52)
T 1TGR_A           36 ECCFRSCD   43 (52)
T ss_dssp             HHSSSCCC
T ss_pred             hcCCCCCC
Confidence            45555443


No 22
>1ZEI_D INSULIN, M-CRESOL; HORMONE, METABOLIC ROLE, CHEMICAL ACTIVITY; HET: CRS; 1.9A {Sus scrofa} SCOP: g.1.1.1
Probab=42.30  E-value=21  Score=17.26  Aligned_cols=8  Identities=38%  Similarity=1.335  Sum_probs=4.1  Template_Neff=6.800

Q TsVIA            15 DCCSGRCF   22 (27)
Q Consensus        15 dccs~rcf   22 (27)
                      .||...|-
T Consensus        37 eCC~~~Cs   44 (53)
T 1ZEI_D           37 QCCTSICS   44 (53)
T ss_dssp             HHHHSCCC
T ss_pred             eeCCCCCC
Confidence            46655543


No 23
>6P0F_A LlaJI.R1; YTH domain, restriction endonuclease, DNA; HET: MES, MSE; 1.683A {Thermococcus gammatolerans (strain DSM 15229 / JCM 11827 / EJ3)}
Probab=41.08  E-value=23  Score=23.42  Aligned_cols=12  Identities=42%  Similarity=1.154  Sum_probs=9.8  Template_Neff=1.000

Q TsVIA            13 LVDCCSGRCFIV   24 (27)
Q Consensus        13 lvdccs~rcfiv   24 (27)
                      ..+|||..|.|+
T Consensus        42 ldnccsdvcyfw   53 (185)
T 6P0F_A           42 LDNCCSDVCYFW   53 (185)
T ss_dssp             HHHHCSSEEEEE
T ss_pred             HHhcchhchhhc
Confidence            468999999876


No 24
>6INS_E PROTEIN; HORMONE; 2.0A {Sus scrofa} SCOP: g.1.1.1
Probab=40.00  E-value=24  Score=17.01  Aligned_cols=8  Identities=38%  Similarity=1.335  Sum_probs=4.6  Template_Neff=6.600

Q TsVIA            15 DCCSGRCF   22 (27)
Q Consensus        15 dccs~rcf   22 (27)
                      .||...|-
T Consensus        34 eCC~~~Ct   41 (50)
T 6INS_E           34 QCCTSICS   41 (50)
T ss_dssp             HHTSSCCC
T ss_pred             hhcCCCCC
Confidence            46665554


No 25
>3LRI_A INSULIN-LIKE GROWTH FACTOR-1 IGF-I; INSULIN-LIKE GROWTH FACTOR-1, GROWTH FACTOR; NMR {Homo sapiens} SCOP: g.1.1.1
Probab=30.43  E-value=43  Score=17.77  Aligned_cols=8  Identities=38%  Similarity=1.194  Sum_probs=4.1  Template_Neff=6.400

Q TsVIA            15 DCCSGRCF   22 (27)
Q Consensus        15 dccs~rcf   22 (27)
                      .||...|-
T Consensus        59 ECC~~~Ct   66 (83)
T 3LRI_A           59 ECCFRSCD   66 (83)
T ss_dssp             HHHHTTCC
T ss_pred             hhcCCCCC
Confidence            46655443


No 26
>6NK9_A Aca Toxin 1; potassium channel inhibitor, pore-blocking, neurotoxin; NMR {Anthopleura}
Probab=29.19  E-value=47  Score=16.94  Aligned_cols=18  Identities=44%  Similarity=1.021  Sum_probs=11.8  Template_Neff=1.300

Q TsVIA             3 AFGSFCGLPGLVDCCSG-RCF   22 (27)
Q Consensus         3 ~~gsfcglpglvdccs~-rcf   22 (27)
                      ..|.-|...  .+||+| ||.
T Consensus         3 ~~g~kc~tk--sdcc~g~wc~   21 (32)
T 6NK9_A            3 GAGAKCSTK--SDCCSGLWCS   21 (32)
T ss_dssp             CTTCBCSSG--GGSCTTSEES
T ss_pred             CCCccccCc--ccccCCeeeC
Confidence            345555544  689999 874


No 27
>4B2U_A S67; TOXIN, SPIDER VENOM PEPTIDE, ICK; NMR {SICARIUS DOLICHOCEPHALUS}
Probab=27.93  E-value=51  Score=17.15  Aligned_cols=21  Identities=33%  Similarity=0.847  Sum_probs=14.0  Template_Neff=1.600

Q TsVIA             1 CAAFGSFCGLP-GLVDCCSGRCF   22 (27)
Q Consensus         1 ca~~gsfcglp-glvdccs~rcf   22 (27)
                      |++.|++|+.| ...-|| +.|+
T Consensus         4 Ci~~G~~Cp~P~~GdWCC-~kCV   25 (36)
T 4B2U_A            4 CIELGERCPNPREGDWCC-HKCV   25 (36)
T ss_dssp             SCCTTSBCCCGGGCCSSS-SEEE
T ss_pred             ecccCcccCCcccCCccc-cccc
Confidence            67889999988 334455 3443


No 28
>5XBD_A pB1; Disulfide bond, Pereskia bleo, Cystein-rich; HET: PCA; NMR {Pereskia bleo}
Probab=26.69  E-value=56  Score=16.58  Aligned_cols=23  Identities=30%  Similarity=0.752  Sum_probs=17.6  Template_Neff=3.200

Q TsVIA             1 CAAFGSFCGLPGLVDCCSGRCFI   23 (27)
Q Consensus         1 ca~~gsfcglpglvdccs~rcfi   23 (27)
                      |++.|..|-..+.++||||+|+-
T Consensus         2 Ci~nG~~CkdgS~G~CcSGfC~q   24 (36)
T 5XBD_A            2 CKPNGAKCTEISIPPCCSNFCLR   24 (36)
T ss_dssp             CCCSSCCBBTTBCCCCSSSBCCC
T ss_pred             CCCCCCcccCCCCCCccCceeeE
Confidence            67788888822567899999974


No 29
>1DKC_A ANTIFUNGAL PEPTIDE; THREE-STRANDS BETA SHEET, ANTIFUNGAL PROTEIN; NMR {Phytolacca americana} SCOP: g.3.4.2
Probab=26.46  E-value=57  Score=16.64  Aligned_cols=23  Identities=39%  Similarity=0.901  Sum_probs=19.3  Template_Neff=3.400

Q TsVIA             1 CAAFGSFCGLP-GLVDCCSGRCFI   23 (27)
Q Consensus         1 ca~~gsfcglp-glvdccs~rcfi   23 (27)
                      |++.|..|... +.++||||+|+-
T Consensus         3 cI~nG~~Ck~dGs~g~CcSGfC~q   26 (38)
T 1DKC_A            3 CIKNGGRCNASAGPPYCCSSYCFQ   26 (38)
T ss_dssp             CCSSSEEECTTSCCCCCSSSEEEE
T ss_pred             cccCCCCcCCCCCCCcccceeeEE
Confidence            67888888877 788999999974


No 30
>2N8H_A conotoxin-muOxi-GVIIJ; inhibitor cysteine knot, Toxin; HET: HYP; NMR {N/A}
Probab=25.54  E-value=60  Score=16.82  Aligned_cols=20  Identities=40%  Similarity=0.800  Sum_probs=14.9  Template_Neff=1.300

Q TsVIA             2 AAFGSFCGLPGLVDCCSGRCF   22 (27)
Q Consensus         2 a~~gsfcglpglvdccs~rcf   22 (27)
                      -+.+..|+.. .-.||||.|.
T Consensus         4 g~p~atcgkl-~l~ccsg~c~   23 (35)
T 2N8H_A            4 GDPGATCGKL-RLYCCSGFCD   23 (35)
T ss_dssp             BCTTSBCSSS-SCCBSSSCEE
T ss_pred             CCCCCccceE-EEEechhhch
Confidence            3556677777 6789999884


No 31
>4XL1_E Notch1, Dll4; glycosylation, EGF domains, receptor-ligand complex; HET: NAG, MLY, BGC, FUC; 2.3A {Rattus norvegicus}
Probab=24.81  E-value=63  Score=17.41  Aligned_cols=11  Identities=18%  Similarity=0.217  Sum_probs=6.3  Template_Neff=10.100

Q TsVIA            13 LVDCCSGRCFI   23 (27)
Q Consensus        13 lvdccs~rcfi   23 (27)
                      ...||++.|-.
T Consensus        22 ~g~~C~~~Cd~   32 (230)
T 4XL1_E           22 NGRPCEPGCRT   32 (230)
T ss_dssp             SSCBCSSCCEE
T ss_pred             CCCcCCccccc
Confidence            34577666644


No 32
>2E2S_A Agelenin; cystine knot, presynaptic calcium channel; NMR {Allagelena opulenta}
Probab=24.01  E-value=67  Score=16.68  Aligned_cols=22  Identities=36%  Similarity=0.949  Sum_probs=17.9  Template_Neff=1.900

Q TsVIA             1 CAAFGSFCGLPGLVDCCSG-RCF   22 (27)
Q Consensus         1 ca~~gsfcglpglvdccs~-rcf   22 (27)
                      |++.+.+|...+.+.|||| .|-
T Consensus         3 Clp~n~~C~~~SGp~CCsgL~cK   25 (36)
T 2E2S_A            3 CLPHNRFCNALSGPRCCSGLKCK   25 (36)
T ss_dssp             SBCTTSCCCSSSSCCBCTTCCEE
T ss_pred             cccCCCccccccCCCcccCCccc
Confidence            6788999998856899998 554


No 33
>2LUA_A Protein male-specific lethal-2; DNA binding protein, Metal binding; HET: ZN; NMR {Drosophila melanogaster}
Probab=22.13  E-value=77  Score=17.27  Aligned_cols=7  Identities=29%  Similarity=0.729  Sum_probs=3.3  Template_Neff=2.900

Q TsVIA            14 VDCCSGR   20 (27)
Q Consensus        14 vdccs~r   20 (27)
                      .+|+...
T Consensus        19 ~TCrgqR   25 (52)
T 2LUA_A           19 TTCRNSR   25 (52)
T ss_dssp             STTTSTT
T ss_pred             CcccCCc
Confidence            3555443


No 34
>4RKH_D E3 ubiquitin-protein ligase msl-2 (E.C.6.3.2.-); Zinc cluster, DNA binding domain; HET: ZN; 2.0A {Drosophila melanogaster}
Probab=22.13  E-value=77  Score=17.27  Aligned_cols=7  Identities=29%  Similarity=0.729  Sum_probs=3.3  Template_Neff=2.900

Q TsVIA            14 VDCCSGR   20 (27)
Q Consensus        14 vdccs~r   20 (27)
                      .+|+...
T Consensus        19 ~TCrgqR   25 (52)
T 4RKH_D           19 TTCRNSR   25 (52)
T ss_dssp             STTSSTT
T ss_pred             CcccCCc
Confidence            3555443


No 35
>2OAY_A Plasma protease C1 inhibitor; LATENT SERPIN  RCL INSERTION; HET: GOL, NAG; 2.35A {Homo sapiens}
Probab=21.62  E-value=80  Score=18.94  Aligned_cols=8  Identities=63%  Similarity=1.111  Sum_probs=1.1  Template_Neff=9.500

Q TsVIA             4 FGSFCGLP   11 (27)
Q Consensus         4 ~gsfcglp   11 (27)
                      .|.+|+.+
T Consensus         9 ~~~~~~~~   16 (390)
T 2OAY_A            9 TGSFCPGP   16 (390)
T ss_dssp             ----CC--
T ss_pred             CCccCCCC
Confidence            35555544
