# Supplementary material for: δ‐Conotoxin Structure Prediction and Analysis through Large‐Scale Comparative and Deep Learning Modeling Approaches
Source: Adv Sci (Weinh). 2024 Jul 21;11(35):2404786. doi: 10.1002/advs.202404786 (PMC11425241; doi:10.1002/advs.202404786)
Supplement: Supplementary file 2 — Supporting Information [file ADVS-11-2404786-s001.gz › Data/Alphafold_results/BVIA/ranked_2.pdb]

ATOM      1  N   ASP A   1      -2.914  -6.167  17.793  1.00 50.45           N  
ATOM      2  H   ASP A   1      -2.913  -5.372  18.416  1.00 50.45           H  
ATOM      3  H2  ASP A   1      -3.719  -6.746  17.984  1.00 50.45           H  
ATOM      4  H3  ASP A   1      -2.062  -6.701  17.895  1.00 50.45           H  
ATOM      5  CA  ASP A   1      -3.061  -5.691  16.411  1.00 50.45           C  
ATOM      6  HA  ASP A   1      -3.070  -6.545  15.733  1.00 50.45           H  
ATOM      7  C   ASP A   1      -1.898  -4.815  16.008  1.00 50.45           C  
ATOM      8  CB  ASP A   1      -4.407  -4.984  16.247  1.00 50.45           C  
ATOM      9  HB2 ASP A   1      -4.652  -4.406  17.137  1.00 50.45           H  
ATOM     10  HB3 ASP A   1      -4.367  -4.315  15.387  1.00 50.45           H  
ATOM     11  O   ASP A   1      -1.908  -3.617  16.253  1.00 50.45           O  
ATOM     12  CG  ASP A   1      -5.447  -6.058  15.994  1.00 50.45           C  
ATOM     13  OD1 ASP A   1      -6.125  -5.968  14.958  1.00 50.45           O  
ATOM     14  OD2 ASP A   1      -5.431  -7.007  16.813  1.00 50.45           O  
ATOM     15  N   GLU A   2      -0.860  -5.424  15.441  1.00 71.40           N  
ATOM     16  H   GLU A   2      -0.892  -6.413  15.238  1.00 71.40           H  
ATOM     17  CA  GLU A   2       0.228  -4.685  14.796  1.00 71.40           C  
ATOM     18  HA  GLU A   2       0.397  -3.733  15.299  1.00 71.40           H  
ATOM     19  C   GLU A   2      -0.195  -4.377  13.365  1.00 71.40           C  
ATOM     20  CB  GLU A   2       1.538  -5.483  14.849  1.00 71.40           C  
ATOM     21  HB2 GLU A   2       1.334  -6.534  14.647  1.00 71.40           H  
ATOM     22  HB3 GLU A   2       2.222  -5.106  14.089  1.00 71.40           H  
ATOM     23  O   GLU A   2       0.079  -5.132  12.434  1.00 71.40           O  
ATOM     24  CG  GLU A   2       2.215  -5.330  16.212  1.00 71.40           C  
ATOM     25  HG2 GLU A   2       1.491  -5.538  17.000  1.00 71.40           H  
ATOM     26  HG3 GLU A   2       2.555  -4.301  16.333  1.00 71.40           H  
ATOM     27  CD  GLU A   2       3.396  -6.296  16.329  1.00 71.40           C  
ATOM     28  OE1 GLU A   2       4.477  -5.976  15.786  1.00 71.40           O  
ATOM     29  OE2 GLU A   2       3.189  -7.358  16.961  1.00 71.40           O  
ATOM     30  N   CYS A   3      -0.928  -3.282  13.210  1.00 78.47           N  
ATOM     31  H   CYS A   3      -1.171  -2.733  14.022  1.00 78.47           H  
ATOM     32  CA  CYS A   3      -1.179  -2.700  11.908  1.00 78.47           C  
ATOM     33  HA  CYS A   3      -0.924  -3.429  11.139  1.00 78.47           H  
ATOM     34  C   CYS A   3      -0.244  -1.500  11.700  1.00 78.47           C  
ATOM     35  CB  CYS A   3      -2.677  -2.446  11.753  1.00 78.47           C  
ATOM     36  HB2 CYS A   3      -2.871  -2.172  10.717  1.00 78.47           H  
ATOM     37  HB3 CYS A   3      -3.192  -3.391  11.929  1.00 78.47           H  
ATOM     38  O   CYS A   3       0.138  -0.791  12.632  1.00 78.47           O  
ATOM     39  SG  CYS A   3      -3.405  -1.216  12.861  1.00 78.47           S  
ATOM     40  N   SER A   4       0.194  -1.321  10.464  1.00 78.12           N  
ATOM     41  H   SER A   4      -0.169  -1.939   9.753  1.00 78.12           H  
ATOM     42  CA  SER A   4       1.219  -0.365  10.067  1.00 78.12           C  
ATOM     43  HA  SER A   4       1.988  -0.342  10.839  1.00 78.12           H  
ATOM     44  C   SER A   4       0.602   1.022   9.948  1.00 78.12           C  
ATOM     45  CB  SER A   4       1.889  -0.793   8.759  1.00 78.12           C  
ATOM     46  HB2 SER A   4       2.667  -0.075   8.498  1.00 78.12           H  
ATOM     47  HB3 SER A   4       1.144  -0.828   7.964  1.00 78.12           H  
ATOM     48  O   SER A   4      -0.479   1.188   9.375  1.00 78.12           O  
ATOM     49  OG  SER A   4       2.473  -2.071   8.889  1.00 78.12           O  
ATOM     50  HG  SER A   4       1.746  -2.686   9.011  1.00 78.12           H  
ATOM     51  N   ALA A   5       1.302   2.008  10.507  1.00 77.52           N  
ATOM     52  H   ALA A   5       2.164   1.774  10.979  1.00 77.52           H  
ATOM     53  CA  ALA A   5       0.891   3.405  10.501  1.00 77.52           C  
ATOM     54  HA  ALA A   5      -0.106   3.460  10.939  1.00 77.52           H  
ATOM     55  C   ALA A   5       0.829   3.976   9.068  1.00 77.52           C  
ATOM     56  CB  ALA A   5       1.869   4.191  11.386  1.00 77.52           C  
ATOM     57  HB1 ALA A   5       1.594   5.245  11.407  1.00 77.52           H  
ATOM     58  HB2 ALA A   5       2.880   4.104  10.987  1.00 77.52           H  
ATOM     59  HB3 ALA A   5       1.844   3.799  12.403  1.00 77.52           H  
ATOM     60  O   ALA A   5       1.572   3.518   8.196  1.00 77.52           O  
ATOM     61  N   PRO A   6      -0.007   4.996   8.807  1.00 78.49           N  
ATOM     62  CA  PRO A   6      -0.021   5.679   7.516  1.00 78.49           C  
ATOM     63  HA  PRO A   6      -0.321   4.977   6.738  1.00 78.49           H  
ATOM     64  C   PRO A   6       1.371   6.237   7.178  1.00 78.49           C  
ATOM     65  CB  PRO A   6      -1.093   6.766   7.628  1.00 78.49           C  
ATOM     66  HB2 PRO A   6      -2.042   6.374   7.263  1.00 78.49           H  
ATOM     67  HB3 PRO A   6      -0.826   7.670   7.080  1.00 78.49           H  
ATOM     68  O   PRO A   6       2.079   6.762   8.038  1.00 78.49           O  
ATOM     69  CG  PRO A   6      -1.191   7.020   9.133  1.00 78.49           C  
ATOM     70  HG2 PRO A   6      -2.175   7.396   9.416  1.00 78.49           H  
ATOM     71  HG3 PRO A   6      -0.410   7.717   9.437  1.00 78.49           H  
ATOM     72  CD  PRO A   6      -0.914   5.647   9.737  1.00 78.49           C  
ATOM     73  HD2 PRO A   6      -0.483   5.761  10.732  1.00 78.49           H  
ATOM     74  HD3 PRO A   6      -1.841   5.076   9.790  1.00 78.49           H  
ATOM     75  N   GLY A   7       1.788   6.074   5.924  1.00 77.97           N  
ATOM     76  H   GLY A   7       1.126   5.692   5.264  1.00 77.97           H  
ATOM     77  CA  GLY A   7       3.140   6.357   5.439  1.00 77.97           C  
ATOM     78  HA2 GLY A   7       3.087   6.586   4.374  1.00 77.97           H  
ATOM     79  HA3 GLY A   7       3.530   7.233   5.958  1.00 77.97           H  
ATOM     80  C   GLY A   7       4.142   5.212   5.629  1.00 77.97           C  
ATOM     81  O   GLY A   7       5.228   5.262   5.050  1.00 77.97           O  
ATOM     82  N   ALA A   8       3.801   4.162   6.385  1.00 82.35           N  
ATOM     83  H   ALA A   8       2.909   4.153   6.861  1.00 82.35           H  
ATOM     84  CA  ALA A   8       4.646   2.977   6.483  1.00 82.35           C  
ATOM     85  HA  ALA A   8       5.650   3.300   6.756  1.00 82.35           H  
ATOM     86  C   ALA A   8       4.717   2.263   5.132  1.00 82.35           C  
ATOM     87  CB  ALA A   8       4.137   2.040   7.577  1.00 82.35           C  
ATOM     88  HB1 ALA A   8       3.140   1.690   7.308  1.00 82.35           H  
ATOM     89  HB2 ALA A   8       4.801   1.181   7.669  1.00 82.35           H  
ATOM     90  HB3 ALA A   8       4.095   2.566   8.530  1.00 82.35           H  
ATOM     91  O   ALA A   8       3.710   2.094   4.445  1.00 82.35           O  
ATOM     92  N   PHE A   9       5.919   1.836   4.751  1.00 77.93           N  
ATOM     93  H   PHE A   9       6.709   1.988   5.361  1.00 77.93           H  
ATOM     94  CA  PHE A   9       6.142   1.218   3.453  1.00 77.93           C  
ATOM     95  HA  PHE A   9       5.732   1.889   2.698  1.00 77.93           H  
ATOM     96  C   PHE A   9       5.396  -0.111   3.354  1.00 77.93           C  
ATOM     97  CB  PHE A   9       7.643   1.063   3.175  1.00 77.93           C  
ATOM     98  HB2 PHE A   9       7.906   0.007   3.115  1.00 77.93           H  
ATOM     99  HB3 PHE A   9       8.222   1.485   3.997  1.00 77.93           H  
ATOM    100  O   PHE A   9       5.620  -1.037   4.134  1.00 77.93           O  
ATOM    101  CG  PHE A   9       8.062   1.751   1.895  1.00 77.93           C  
ATOM    102  CD1 PHE A   9       8.078   1.042   0.681  1.00 77.93           C  
ATOM    103  HD1 PHE A   9       7.796  -0.000   0.664  1.00 77.93           H  
ATOM    104  CD2 PHE A   9       8.399   3.116   1.915  1.00 77.93           C  
ATOM    105  HD2 PHE A   9       8.360   3.671   2.841  1.00 77.93           H  
ATOM    106  CE1 PHE A   9       8.449   1.692  -0.509  1.00 77.93           C  
ATOM    107  HE1 PHE A   9       8.454   1.147  -1.442  1.00 77.93           H  
ATOM    108  CE2 PHE A   9       8.771   3.766   0.726  1.00 77.93           C  
ATOM    109  HE2 PHE A   9       9.022   4.816   0.742  1.00 77.93           H  
ATOM    110  CZ  PHE A   9       8.799   3.054  -0.486  1.00 77.93           C  
ATOM    111  HZ  PHE A   9       9.076   3.557  -1.400  1.00 77.93           H  
ATOM    112  N   CYS A  10       4.529  -0.206   2.356  1.00 80.50           N  
ATOM    113  H   CYS A  10       4.446   0.570   1.715  1.00 80.50           H  
ATOM    114  CA  CYS A  10       3.751  -1.392   2.079  1.00 80.50           C  
ATOM    115  HA  CYS A  10       4.240  -2.261   2.520  1.00 80.50           H  
ATOM    116  C   CYS A  10       3.725  -1.582   0.560  1.00 80.50           C  
ATOM    117  CB  CYS A  10       2.382  -1.255   2.747  1.00 80.50           C  
ATOM    118  HB2 CYS A  10       1.897  -0.336   2.421  1.00 80.50           H  
ATOM    119  HB3 CYS A  10       2.524  -1.199   3.826  1.00 80.50           H  
ATOM    120  O   CYS A  10       3.104  -0.827  -0.181  1.00 80.50           O  
ATOM    121  SG  CYS A  10       1.315  -2.649   2.374  1.00 80.50           S  
ATOM    122  N   LEU A  11       4.498  -2.559   0.084  1.00 74.26           N  
ATOM    123  H   LEU A  11       5.056  -3.080   0.746  1.00 74.26           H  
ATOM    124  CA  LEU A  11       4.736  -2.750  -1.347  1.00 74.26           C  
ATOM    125  HA  LEU A  11       4.742  -1.778  -1.841  1.00 74.26           H  
ATOM    126  C   LEU A  11       3.618  -3.552  -2.025  1.00 74.26           C  
ATOM    127  CB  LEU A  11       6.128  -3.390  -1.533  1.00 74.26           C  
ATOM    128  HB2 LEU A  11       6.273  -4.151  -0.765  1.00 74.26           H  
ATOM    129  HB3 LEU A  11       6.175  -3.891  -2.500  1.00 74.26           H  
ATOM    130  O   LEU A  11       3.182  -3.182  -3.108  1.00 74.26           O  
ATOM    131  CG  LEU A  11       7.264  -2.349  -1.468  1.00 74.26           C  
ATOM    132  HG  LEU A  11       6.973  -1.533  -0.807  1.00 74.26           H  
ATOM    133  CD1 LEU A  11       8.546  -2.970  -0.914  1.00 74.26           C  
ATOM    134 HD11 LEU A  11       8.373  -3.328   0.101  1.00 74.26           H  
ATOM    135 HD12 LEU A  11       8.865  -3.800  -1.545  1.00 74.26           H  
ATOM    136 HD13 LEU A  11       9.333  -2.217  -0.883  1.00 74.26           H  
ATOM    137  CD2 LEU A  11       7.565  -1.782  -2.858  1.00 74.26           C  
ATOM    138 HD21 LEU A  11       6.670  -1.310  -3.264  1.00 74.26           H  
ATOM    139 HD22 LEU A  11       7.891  -2.573  -3.532  1.00 74.26           H  
ATOM    140 HD23 LEU A  11       8.347  -1.026  -2.786  1.00 74.26           H  
ATOM    141  N   ILE A  12       3.198  -4.681  -1.437  1.00 67.99           N  
ATOM    142  H   ILE A  12       3.624  -4.923  -0.553  1.00 67.99           H  
ATOM    143  CA  ILE A  12       2.337  -5.675  -2.121  1.00 67.99           C  
ATOM    144  HA  ILE A  12       1.732  -5.156  -2.863  1.00 67.99           H  
ATOM    145  C   ILE A  12       1.319  -6.354  -1.178  1.00 67.99           C  
ATOM    146  CB  ILE A  12       3.238  -6.698  -2.888  1.00 67.99           C  
ATOM    147  HB  ILE A  12       3.952  -7.112  -2.176  1.00 67.99           H  
ATOM    148  O   ILE A  12       0.430  -7.062  -1.642  1.00 67.99           O  
ATOM    149  CG1 ILE A  12       4.042  -6.004  -4.021  1.00 67.99           C  
ATOM    150 HG12 ILE A  12       3.353  -5.575  -4.749  1.00 67.99           H  
ATOM    151 HG13 ILE A  12       4.641  -5.196  -3.600  1.00 67.99           H  
ATOM    152  CG2 ILE A  12       2.457  -7.882  -3.495  1.00 67.99           C  
ATOM    153 HG21 ILE A  12       3.105  -8.524  -4.092  1.00 67.99           H  
ATOM    154 HG22 ILE A  12       2.050  -8.517  -2.708  1.00 67.99           H  
ATOM    155 HG23 ILE A  12       1.646  -7.511  -4.120  1.00 67.99           H  
ATOM    156  CD1 ILE A  12       5.070  -6.870  -4.753  1.00 67.99           C  
ATOM    157 HD11 ILE A  12       4.576  -7.581  -5.415  1.00 67.99           H  
ATOM    158 HD12 ILE A  12       5.690  -7.402  -4.032  1.00 67.99           H  
ATOM    159 HD13 ILE A  12       5.708  -6.229  -5.362  1.00 67.99           H  
ATOM    160  N   ARG A  13       1.390  -6.161   0.147  1.00 62.51           N  
ATOM    161  H   ARG A  13       2.017  -5.454   0.505  1.00 62.51           H  
ATOM    162  CA  ARG A  13       0.442  -6.803   1.077  1.00 62.51           C  
ATOM    163  HA  ARG A  13      -0.141  -7.552   0.541  1.00 62.51           H  
ATOM    164  C   ARG A  13      -0.552  -5.806   1.669  1.00 62.51           C  
ATOM    165  CB  ARG A  13       1.146  -7.574   2.190  1.00 62.51           C  
ATOM    166  HB2 ARG A  13       1.968  -6.982   2.593  1.00 62.51           H  
ATOM    167  HB3 ARG A  13       0.413  -7.737   2.980  1.00 62.51           H  
ATOM    168  O   ARG A  13      -0.231  -5.206   2.690  1.00 62.51           O  
ATOM    169  CG  ARG A  13       1.648  -8.949   1.749  1.00 62.51           C  
ATOM    170  HG2 ARG A  13       0.913  -9.451   1.120  1.00 62.51           H  
ATOM    171  HG3 ARG A  13       2.579  -8.825   1.195  1.00 62.51           H  
ATOM    172  CD  ARG A  13       1.881  -9.782   3.013  1.00 62.51           C  
ATOM    173  HD2 ARG A  13       2.383  -9.158   3.752  1.00 62.51           H  
ATOM    174  HD3 ARG A  13       0.916 -10.093   3.414  1.00 62.51           H  
ATOM    175  NE  ARG A  13       2.725 -10.955   2.748  1.00 62.51           N  
ATOM    176  HE  ARG A  13       3.044 -11.085   1.799  1.00 62.51           H  
ATOM    177  NH1 ARG A  13       2.746 -11.750   4.901  1.00 62.51           N  
ATOM    178 HH11 ARG A  13       2.086 -11.035   5.171  1.00 62.51           H  
ATOM    179 HH12 ARG A  13       3.084 -12.402   5.595  1.00 62.51           H  
ATOM    180  NH2 ARG A  13       4.009 -12.731   3.343  1.00 62.51           N  
ATOM    181 HH21 ARG A  13       4.359 -12.798   2.398  1.00 62.51           H  
ATOM    182 HH22 ARG A  13       4.330 -13.382   4.045  1.00 62.51           H  
ATOM    183  CZ  ARG A  13       3.151 -11.804   3.662  1.00 62.51           C  
ATOM    184  N   PRO A  14      -1.780  -5.716   1.131  1.00 60.90           N  
ATOM    185  CA  PRO A  14      -2.804  -4.815   1.660  1.00 60.90           C  
ATOM    186  HA  PRO A  14      -2.406  -3.801   1.674  1.00 60.90           H  
ATOM    187  C   PRO A  14      -3.230  -5.080   3.113  1.00 60.90           C  
ATOM    188  CB  PRO A  14      -3.962  -4.869   0.656  1.00 60.90           C  
ATOM    189  HB2 PRO A  14      -3.854  -4.054  -0.059  1.00 60.90           H  
ATOM    190  HB3 PRO A  14      -4.935  -4.807   1.144  1.00 60.90           H  
ATOM    191  O   PRO A  14      -3.854  -4.225   3.718  1.00 60.90           O  
ATOM    192  CG  PRO A  14      -3.778  -6.203  -0.065  1.00 60.90           C  
ATOM    193  HG2 PRO A  14      -4.249  -6.997   0.515  1.00 60.90           H  
ATOM    194  HG3 PRO A  14      -4.181  -6.176  -1.077  1.00 60.90           H  
ATOM    195  CD  PRO A  14      -2.268  -6.398  -0.062  1.00 60.90           C  
ATOM    196  HD2 PRO A  14      -1.839  -5.928  -0.948  1.00 60.90           H  
ATOM    197  HD3 PRO A  14      -2.054  -7.467  -0.056  1.00 60.90           H  
ATOM    198  N   GLY A  15      -2.834  -6.202   3.719  1.00 63.63           N  
ATOM    199  H   GLY A  15      -2.314  -6.879   3.178  1.00 63.63           H  
ATOM    200  CA  GLY A  15      -3.187  -6.539   5.103  1.00 63.63           C  
ATOM    201  HA2 GLY A  15      -4.158  -6.105   5.340  1.00 63.63           H  
ATOM    202  HA3 GLY A  15      -3.291  -7.621   5.186  1.00 63.63           H  
ATOM    203  C   GLY A  15      -2.212  -6.084   6.192  1.00 63.63           C  
ATOM    204  O   GLY A  15      -2.418  -6.453   7.342  1.00 63.63           O  
ATOM    205  N   LEU A  16      -1.126  -5.366   5.874  1.00 74.23           N  
ATOM    206  H   LEU A  16      -0.987  -5.075   4.917  1.00 74.23           H  
ATOM    207  CA  LEU A  16      -0.229  -4.855   6.923  1.00 74.23           C  
ATOM    208  HA  LEU A  16      -0.296  -5.499   7.800  1.00 74.23           H  
ATOM    209  C   LEU A  16      -0.632  -3.485   7.450  1.00 74.23           C  
ATOM    210  CB  LEU A  16       1.242  -4.836   6.467  1.00 74.23           C  
ATOM    211  HB2 LEU A  16       1.759  -4.053   7.022  1.00 74.23           H  
ATOM    212  HB3 LEU A  16       1.309  -4.562   5.414  1.00 74.23           H  
ATOM    213  O   LEU A  16      -0.146  -3.113   8.507  1.00 74.23           O  
ATOM    214  CG  LEU A  16       1.961  -6.168   6.755  1.00 74.23           C  
ATOM    215  HG  LEU A  16       1.383  -6.777   7.450  1.00 74.23           H  
ATOM    216  CD1 LEU A  16       2.148  -6.958   5.465  1.00 74.23           C  
ATOM    217 HD11 LEU A  16       2.664  -7.892   5.688  1.00 74.23           H  
ATOM    218 HD12 LEU A  16       1.159  -7.167   5.055  1.00 74.23           H  
ATOM    219 HD13 LEU A  16       2.731  -6.367   4.759  1.00 74.23           H  
ATOM    220  CD2 LEU A  16       3.336  -5.939   7.379  1.00 74.23           C  
ATOM    221 HD21 LEU A  16       3.956  -5.334   6.717  1.00 74.23           H  
ATOM    222 HD22 LEU A  16       3.220  -5.413   8.326  1.00 74.23           H  
ATOM    223 HD23 LEU A  16       3.826  -6.893   7.575  1.00 74.23           H  
ATOM    224  N   CYS A  17      -1.465  -2.737   6.739  1.00 78.06           N  
ATOM    225  H   CYS A  17      -1.927  -3.147   5.940  1.00 78.06           H  
ATOM    226  CA  CYS A  17      -1.815  -1.361   7.069  1.00 78.06           C  
ATOM    227  HA  CYS A  17      -1.010  -0.890   7.633  1.00 78.06           H  
ATOM    228  C   CYS A  17      -3.086  -1.314   7.926  1.00 78.06           C  
ATOM    229  CB  CYS A  17      -1.964  -0.627   5.739  1.00 78.06           C  
ATOM    230  HB2 CYS A  17      -2.314   0.391   5.912  1.00 78.06           H  
ATOM    231  HB3 CYS A  17      -2.716  -1.154   5.153  1.00 78.06           H  
ATOM    232  O   CYS A  17      -3.986  -2.125   7.727  1.00 78.06           O  
ATOM    233  SG  CYS A  17      -0.474  -0.588   4.728  1.00 78.06           S  
ATOM    234  N   CYS A  18      -3.168  -0.385   8.889  1.00 80.11           N  
ATOM    235  H   CYS A  18      -2.388   0.236   9.054  1.00 80.11           H  
ATOM    236  CA  CYS A  18      -4.395  -0.223   9.691  1.00 80.11           C  
ATOM    237  HA  CYS A  18      -4.659  -1.171  10.161  1.00 80.11           H  
ATOM    238  C   CYS A  18      -5.586   0.184   8.824  1.00 80.11           C  
ATOM    239  CB  CYS A  18      -4.196   0.839  10.775  1.00 80.11           C  
ATOM    240  HB2 CYS A  18      -3.984   1.793  10.292  1.00 80.11           H  
ATOM    241  HB3 CYS A  18      -5.140   0.948  11.310  1.00 80.11           H  
ATOM    242  O   CYS A  18      -6.716  -0.231   9.064  1.00 80.11           O  
ATOM    243  SG  CYS A  18      -2.905   0.537  12.002  1.00 80.11           S  
ATOM    244  N   SER A  19      -5.313   0.982   7.799  1.00 72.10           N  
ATOM    245  H   SER A  19      -4.379   1.354   7.696  1.00 72.10           H  
ATOM    246  CA  SER A  19      -6.208   1.148   6.672  1.00 72.10           C  
ATOM    247  HA  SER A  19      -7.247   1.144   7.001  1.00 72.10           H  
ATOM    248  C   SER A  19      -5.947  -0.004   5.713  1.00 72.10           C  
ATOM    249  CB  SER A  19      -5.907   2.461   5.956  1.00 72.10           C  
ATOM    250  HB2 SER A  19      -5.016   2.311   5.346  1.00 72.10           H  
ATOM    251  HB3 SER A  19      -6.732   2.716   5.292  1.00 72.10           H  
ATOM    252  O   SER A  19      -4.807  -0.212   5.320  1.00 72.10           O  
ATOM    253  OG  SER A  19      -5.657   3.534   6.841  1.00 72.10           O  
ATOM    254  HG  SER A  19      -5.158   4.139   6.288  1.00 72.10           H  
ATOM    255  N   GLU A  20      -6.969  -0.714   5.249  1.00 74.98           N  
ATOM    256  H   GLU A  20      -7.883  -0.570   5.654  1.00 74.98           H  
ATOM    257  CA  GLU A  20      -6.827  -1.812   4.267  1.00 74.98           C  
ATOM    258  HA  GLU A  20      -6.118  -2.541   4.660  1.00 74.98           H  
ATOM    259  C   GLU A  20      -6.273  -1.355   2.894  1.00 74.98           C  
ATOM    260  CB  GLU A  20      -8.189  -2.504   4.103  1.00 74.98           C  
ATOM    261  HB2 GLU A  20      -8.094  -3.303   3.368  1.00 74.98           H  
ATOM    262  HB3 GLU A  20      -8.914  -1.779   3.733  1.00 74.98           H  
ATOM    263  O   GLU A  20      -6.188  -2.125   1.936  1.00 74.98           O  
ATOM    264  CG  GLU A  20      -8.704  -3.115   5.414  1.00 74.98           C  
ATOM    265  HG2 GLU A  20      -7.972  -3.832   5.786  1.00 74.98           H  
ATOM    266  HG3 GLU A  20      -8.825  -2.335   6.165  1.00 74.98           H  
ATOM    267  CD  GLU A  20     -10.050  -3.811   5.185  1.00 74.98           C  
ATOM    268  OE1 GLU A  20     -10.031  -5.018   4.850  1.00 74.98           O  
ATOM    269  OE2 GLU A  20     -11.086  -3.119   5.317  1.00 74.98           O  
ATOM    270  N   PHE A  21      -5.894  -0.080   2.785  1.00 75.83           N  
ATOM    271  H   PHE A  21      -5.862   0.454   3.642  1.00 75.83           H  
ATOM    272  CA  PHE A  21      -5.340   0.550   1.607  1.00 75.83           C  
ATOM    273  HA  PHE A  21      -5.562  -0.094   0.756  1.00 75.83           H  
ATOM    274  C   PHE A  21      -3.817   0.675   1.710  1.00 75.83           C  
ATOM    275  CB  PHE A  21      -6.050   1.885   1.356  1.00 75.83           C  
ATOM    276  HB2 PHE A  21      -6.923   1.976   2.003  1.00 75.83           H  
ATOM    277  HB3 PHE A  21      -5.391   2.719   1.596  1.00 75.83           H  
ATOM    278  O   PHE A  21      -3.259   1.458   2.477  1.00 75.83           O  
ATOM    279  CG  PHE A  21      -6.520   1.992  -0.075  1.00 75.83           C  
ATOM    280  CD1 PHE A  21      -5.739   2.663  -1.032  1.00 75.83           C  
ATOM    281  HD1 PHE A  21      -4.816   3.140  -0.739  1.00 75.83           H  
ATOM    282  CD2 PHE A  21      -7.717   1.359  -0.459  1.00 75.83           C  
ATOM    283  HD2 PHE A  21      -8.303   0.825   0.275  1.00 75.83           H  
ATOM    284  CE1 PHE A  21      -6.166   2.715  -2.371  1.00 75.83           C  
ATOM    285  HE1 PHE A  21      -5.569   3.236  -3.105  1.00 75.83           H  
ATOM    286  CE2 PHE A  21      -8.144   1.413  -1.796  1.00 75.83           C  
ATOM    287  HE2 PHE A  21      -9.065   0.929  -2.087  1.00 75.83           H  
ATOM    288  CZ  PHE A  21      -7.369   2.094  -2.751  1.00 75.83           C  
ATOM    289  HZ  PHE A  21      -7.697   2.137  -3.780  1.00 75.83           H  
ATOM    290  N   CYS A  22      -3.142  -0.106   0.875  1.00 78.57           N  
ATOM    291  H   CYS A  22      -3.679  -0.722   0.281  1.00 78.57           H  
ATOM    292  CA  CYS A  22      -1.697  -0.127   0.724  1.00 78.57           C  
ATOM    293  HA  CYS A  22      -1.222   0.635   1.342  1.00 78.57           H  
ATOM    294  C   CYS A  22      -1.362   0.125  -0.745  1.00 78.57           C  
ATOM    295  CB  CYS A  22      -1.226  -1.504   1.173  1.00 78.57           C  
ATOM    296  HB2 CYS A  22      -1.346  -1.596   2.253  1.00 78.57           H  
ATOM    297  HB3 CYS A  22      -1.891  -2.214   0.682  1.00 78.57           H  
ATOM    298  O   CYS A  22      -1.722  -0.677  -1.611  1.00 78.57           O  
ATOM    299  SG  CYS A  22       0.438  -1.991   0.687  1.00 78.57           S  
ATOM    300  N   PHE A  23      -0.678   1.231  -1.031  1.00 80.09           N  
ATOM    301  H   PHE A  23      -0.430   1.852  -0.274  1.00 80.09           H  
ATOM    302  CA  PHE A  23      -0.243   1.581  -2.382  1.00 80.09           C  
ATOM    303  HA  PHE A  23      -0.177   0.670  -2.976  1.00 80.09           H  
ATOM    304  C   PHE A  23       1.158   2.197  -2.318  1.00 80.09           C  
ATOM    305  CB  PHE A  23      -1.299   2.492  -3.036  1.00 80.09           C  
ATOM    306  HB2 PHE A  23      -1.163   3.528  -2.726  1.00 80.09           H  
ATOM    307  HB3 PHE A  23      -2.288   2.192  -2.687  1.00 80.09           H  
ATOM    308  O   PHE A  23       1.303   3.407  -2.175  1.00 80.09           O  
ATOM    309  CG  PHE A  23      -1.309   2.398  -4.547  1.00 80.09           C  
ATOM    310  CD1 PHE A  23      -0.571   3.302  -5.334  1.00 80.09           C  
ATOM    311  HD1 PHE A  23       0.007   4.081  -4.859  1.00 80.09           H  
ATOM    312  CD2 PHE A  23      -2.056   1.379  -5.165  1.00 80.09           C  
ATOM    313  HD2 PHE A  23      -2.615   0.680  -4.560  1.00 80.09           H  
ATOM    314  CE1 PHE A  23      -0.591   3.189  -6.737  1.00 80.09           C  
ATOM    315  HE1 PHE A  23      -0.029   3.887  -7.340  1.00 80.09           H  
ATOM    316  CE2 PHE A  23      -2.076   1.267  -6.565  1.00 80.09           C  
ATOM    317  HE2 PHE A  23      -2.655   0.485  -7.035  1.00 80.09           H  
ATOM    318  CZ  PHE A  23      -1.344   2.173  -7.352  1.00 80.09           C  
ATOM    319  HZ  PHE A  23      -1.362   2.090  -8.429  1.00 80.09           H  
ATOM    320  N   PHE A  24       2.204   1.361  -2.346  1.00 83.03           N  
ATOM    321  H   PHE A  24       1.992   0.375  -2.403  1.00 83.03           H  
ATOM    322  CA  PHE A  24       3.603   1.696  -1.994  1.00 83.03           C  
ATOM    323  HA  PHE A  24       4.189   0.789  -2.143  1.00 83.03           H  
ATOM    324  C   PHE A  24       3.835   2.062  -0.517  1.00 83.03           C  
ATOM    325  CB  PHE A  24       4.182   2.767  -2.938  1.00 83.03           C  
ATOM    326  HB2 PHE A  24       3.397   3.350  -3.418  1.00 83.03           H  
ATOM    327  HB3 PHE A  24       4.770   3.474  -2.352  1.00 83.03           H  
ATOM    328  O   PHE A  24       4.849   1.676   0.069  1.00 83.03           O  
ATOM    329  CG  PHE A  24       5.071   2.206  -4.018  1.00 83.03           C  
ATOM    330  CD1 PHE A  24       6.459   2.140  -3.805  1.00 83.03           C  
ATOM    331  HD1 PHE A  24       6.877   2.486  -2.872  1.00 83.03           H  
ATOM    332  CD2 PHE A  24       4.519   1.757  -5.230  1.00 83.03           C  
ATOM    333  HD2 PHE A  24       3.452   1.806  -5.389  1.00 83.03           H  
ATOM    334  CE1 PHE A  24       7.299   1.633  -4.810  1.00 83.03           C  
ATOM    335  HE1 PHE A  24       8.366   1.588  -4.650  1.00 83.03           H  
ATOM    336  CE2 PHE A  24       5.360   1.250  -6.236  1.00 83.03           C  
ATOM    337  HE2 PHE A  24       4.937   0.907  -7.169  1.00 83.03           H  
ATOM    338  CZ  PHE A  24       6.749   1.190  -6.026  1.00 83.03           C  
ATOM    339  HZ  PHE A  24       7.394   0.801  -6.800  1.00 83.03           H  
ATOM    340  N   ALA A  25       2.877   2.739   0.104  1.00 82.27           N  
ATOM    341  H   ALA A  25       2.101   3.070  -0.451  1.00 82.27           H  
ATOM    342  CA  ALA A  25       2.784   2.964   1.534  1.00 82.27           C  
ATOM    343  HA  ALA A  25       3.416   2.243   2.052  1.00 82.27           H  
ATOM    344  C   ALA A  25       1.341   2.744   2.010  1.00 82.27           C  
ATOM    345  CB  ALA A  25       3.299   4.373   1.849  1.00 82.27           C  
ATOM    346  HB1 ALA A  25       3.247   4.548   2.923  1.00 82.27           H  
ATOM    347  HB2 ALA A  25       4.335   4.470   1.526  1.00 82.27           H  
ATOM    348  HB3 ALA A  25       2.686   5.116   1.338  1.00 82.27           H  
ATOM    349  O   ALA A  25       0.401   2.752   1.210  1.00 82.27           O  
ATOM    350  N   CYS A  26       1.173   2.529   3.310  1.00 85.71           N  
ATOM    351  H   CYS A  26       1.991   2.478   3.899  1.00 85.71           H  
ATOM    352  CA  CYS A  26      -0.129   2.579   3.958  1.00 85.71           C  
ATOM    353  HA  CYS A  26      -0.805   1.865   3.489  1.00 85.71           H  
ATOM    354  C   CYS A  26      -0.711   3.980   3.812  1.00 85.71           C  
ATOM    355  CB  CYS A  26       0.036   2.241   5.440  1.00 85.71           C  
ATOM    356  HB2 CYS A  26       0.682   2.988   5.901  1.00 85.71           H  
ATOM    357  HB3 CYS A  26      -0.940   2.304   5.921  1.00 85.71           H  
ATOM    358  O   CYS A  26      -0.029   4.953   4.143  1.00 85.71           O  
ATOM    359  SG  CYS A  26       0.735   0.614   5.767  1.00 85.71           S  
ATOM    360  N   PHE A  27      -1.943   4.071   3.327  1.00 78.19           N  
ATOM    361  H   PHE A  27      -2.469   3.227   3.151  1.00 78.19           H  
ATOM    362  CA  PHE A  27      -2.672   5.334   3.228  1.00 78.19           C  
ATOM    363  HA  PHE A  27      -1.976   6.165   3.343  1.00 78.19           H  
ATOM    364  C   PHE A  27      -3.654   5.511   4.379  1.00 78.19           C  
ATOM    365  CB  PHE A  27      -3.310   5.464   1.842  1.00 78.19           C  
ATOM    366  HB2 PHE A  27      -4.185   6.109   1.921  1.00 78.19           H  
ATOM    367  HB3 PHE A  27      -3.653   4.489   1.495  1.00 78.19           H  
ATOM    368  O   PHE A  27      -4.230   4.500   4.829  1.00 78.19           O  
ATOM    369  CG  PHE A  27      -2.359   6.079   0.836  1.00 78.19           C  
ATOM    370  CD1 PHE A  27      -2.245   7.480   0.766  1.00 78.19           C  
ATOM    371  HD1 PHE A  27      -2.839   8.093   1.428  1.00 78.19           H  
ATOM    372  CD2 PHE A  27      -1.558   5.272   0.010  1.00 78.19           C  
ATOM    373  HD2 PHE A  27      -1.616   4.197   0.090  1.00 78.19           H  
ATOM    374  CE1 PHE A  27      -1.352   8.076  -0.141  1.00 78.19           C  
ATOM    375  HE1 PHE A  27      -1.266   9.152  -0.185  1.00 78.19           H  
ATOM    376  CE2 PHE A  27      -0.667   5.871  -0.899  1.00 78.19           C  
ATOM    377  HE2 PHE A  27      -0.044   5.256  -1.532  1.00 78.19           H  
ATOM    378  CZ  PHE A  27      -0.564   7.269  -0.978  1.00 78.19           C  
ATOM    379  HZ  PHE A  27       0.129   7.720  -1.673  1.00 78.19           H  
ATOM    380  OXT PHE A  27      -3.777   6.668   4.820  1.00 78.19           O  
TER     381      PHE A  27                                                       
END   
