# Supplementary material for: δ‐Conotoxin Structure Prediction and Analysis through Large‐Scale Comparative and Deep Learning Modeling Approaches
Source: Adv Sci (Weinh). 2024 Jul 21;11(35):2404786. doi: 10.1002/advs.202404786 (PMC11425241; doi:10.1002/advs.202404786)
Supplement: Supplementary file 2 — Supporting Information [file ADVS-11-2404786-s001.gz › Data/Alphafold_results/BVIA/ranked_3.pdb]

ATOM      1  N   ASP A   1       9.328   7.832 -10.880  1.00 55.11           N  
ATOM      2  H   ASP A   1       9.825   6.989 -10.628  1.00 55.11           H  
ATOM      3  H2  ASP A   1       9.255   7.869 -11.886  1.00 55.11           H  
ATOM      4  H3  ASP A   1       9.809   8.645 -10.521  1.00 55.11           H  
ATOM      5  CA  ASP A   1       7.962   7.747 -10.334  1.00 55.11           C  
ATOM      6  HA  ASP A   1       7.448   8.697 -10.475  1.00 55.11           H  
ATOM      7  C   ASP A   1       8.050   7.461  -8.846  1.00 55.11           C  
ATOM      8  CB  ASP A   1       7.171   6.679 -11.099  1.00 55.11           C  
ATOM      9  HB2 ASP A   1       6.193   6.552 -10.634  1.00 55.11           H  
ATOM     10  HB3 ASP A   1       7.702   5.727 -11.075  1.00 55.11           H  
ATOM     11  O   ASP A   1       8.418   6.360  -8.459  1.00 55.11           O  
ATOM     12  CG  ASP A   1       7.009   7.152 -12.540  1.00 55.11           C  
ATOM     13  OD1 ASP A   1       5.908   7.626 -12.869  1.00 55.11           O  
ATOM     14  OD2 ASP A   1       8.067   7.211 -13.209  1.00 55.11           O  
ATOM     15  N   GLU A   2       7.849   8.474  -8.005  1.00 69.87           N  
ATOM     16  H   GLU A   2       7.538   9.372  -8.346  1.00 69.87           H  
ATOM     17  CA  GLU A   2       7.818   8.299  -6.548  1.00 69.87           C  
ATOM     18  HA  GLU A   2       8.579   7.586  -6.231  1.00 69.87           H  
ATOM     19  C   GLU A   2       6.453   7.734  -6.171  1.00 69.87           C  
ATOM     20  CB  GLU A   2       8.087   9.634  -5.835  1.00 69.87           C  
ATOM     21  HB2 GLU A   2       7.786   9.550  -4.791  1.00 69.87           H  
ATOM     22  HB3 GLU A   2       7.494  10.418  -6.306  1.00 69.87           H  
ATOM     23  O   GLU A   2       5.475   8.468  -6.048  1.00 69.87           O  
ATOM     24  CG  GLU A   2       9.571  10.007  -5.880  1.00 69.87           C  
ATOM     25  HG2 GLU A   2       9.943   9.891  -6.898  1.00 69.87           H  
ATOM     26  HG3 GLU A   2      10.132   9.324  -5.242  1.00 69.87           H  
ATOM     27  CD  GLU A   2       9.775  11.455  -5.426  1.00 69.87           C  
ATOM     28  OE1 GLU A   2       9.878  11.681  -4.200  1.00 69.87           O  
ATOM     29  OE2 GLU A   2       9.823  12.323  -6.328  1.00 69.87           O  
ATOM     30  N   CYS A   3       6.372   6.414  -6.059  1.00 75.19           N  
ATOM     31  H   CYS A   3       7.189   5.847  -6.234  1.00 75.19           H  
ATOM     32  CA  CYS A   3       5.187   5.761  -5.538  1.00 75.19           C  
ATOM     33  HA  CYS A   3       4.338   6.437  -5.642  1.00 75.19           H  
ATOM     34  C   CYS A   3       5.362   5.500  -4.034  1.00 75.19           C  
ATOM     35  CB  CYS A   3       4.858   4.553  -6.415  1.00 75.19           C  
ATOM     36  HB2 CYS A   3       3.874   4.182  -6.126  1.00 75.19           H  
ATOM     37  HB3 CYS A   3       4.774   4.902  -7.444  1.00 75.19           H  
ATOM     38  O   CYS A   3       6.444   5.164  -3.550  1.00 75.19           O  
ATOM     39  SG  CYS A   3       6.041   3.189  -6.396  1.00 75.19           S  
ATOM     40  N   SER A   4       4.296   5.710  -3.275  1.00 76.16           N  
ATOM     41  H   SER A   4       3.469   6.071  -3.729  1.00 76.16           H  
ATOM     42  CA  SER A   4       4.250   5.531  -1.831  1.00 76.16           C  
ATOM     43  HA  SER A   4       5.084   6.076  -1.390  1.00 76.16           H  
ATOM     44  C   SER A   4       4.378   4.057  -1.464  1.00 76.16           C  
ATOM     45  CB  SER A   4       2.953   6.095  -1.252  1.00 76.16           C  
ATOM     46  HB2 SER A   4       2.130   5.969  -1.955  1.00 76.16           H  
ATOM     47  HB3 SER A   4       2.716   5.537  -0.347  1.00 76.16           H  
ATOM     48  O   SER A   4       3.656   3.200  -1.984  1.00 76.16           O  
ATOM     49  OG  SER A   4       3.082   7.456  -0.900  1.00 76.16           O  
ATOM     50  HG  SER A   4       2.232   7.770  -0.585  1.00 76.16           H  
ATOM     51  N   ALA A   5       5.286   3.794  -0.524  1.00 75.38           N  
ATOM     52  H   ALA A   5       5.845   4.562  -0.183  1.00 75.38           H  
ATOM     53  CA  ALA A   5       5.519   2.482   0.061  1.00 75.38           C  
ATOM     54  HA  ALA A   5       5.737   1.787  -0.750  1.00 75.38           H  
ATOM     55  C   ALA A   5       4.282   1.973   0.831  1.00 75.38           C  
ATOM     56  CB  ALA A   5       6.751   2.590   0.974  1.00 75.38           C  
ATOM     57  HB1 ALA A   5       7.613   2.919   0.393  1.00 75.38           H  
ATOM     58  HB2 ALA A   5       6.979   1.624   1.424  1.00 75.38           H  
ATOM     59  HB3 ALA A   5       6.559   3.305   1.774  1.00 75.38           H  
ATOM     60  O   ALA A   5       3.488   2.782   1.323  1.00 75.38           O  
ATOM     61  N   PRO A   6       4.122   0.648   0.991  1.00 75.90           N  
ATOM     62  CA  PRO A   6       3.083   0.086   1.850  1.00 75.90           C  
ATOM     63  HA  PRO A   6       2.104   0.337   1.442  1.00 75.90           H  
ATOM     64  C   PRO A   6       3.196   0.646   3.277  1.00 75.90           C  
ATOM     65  CB  PRO A   6       3.266  -1.433   1.787  1.00 75.90           C  
ATOM     66  HB2 PRO A   6       2.631  -1.840   1.001  1.00 75.90           H  
ATOM     67  HB3 PRO A   6       3.041  -1.917   2.738  1.00 75.90           H  
ATOM     68  O   PRO A   6       4.290   0.794   3.822  1.00 75.90           O  
ATOM     69  CG  PRO A   6       4.734  -1.605   1.395  1.00 75.90           C  
ATOM     70  HG2 PRO A   6       4.906  -2.549   0.878  1.00 75.90           H  
ATOM     71  HG3 PRO A   6       5.362  -1.530   2.282  1.00 75.90           H  
ATOM     72  CD  PRO A   6       4.986  -0.407   0.485  1.00 75.90           C  
ATOM     73  HD2 PRO A   6       6.042  -0.139   0.515  1.00 75.90           H  
ATOM     74  HD3 PRO A   6       4.690  -0.652  -0.535  1.00 75.90           H  
ATOM     75  N   GLY A   7       2.061   1.007   3.871  1.00 74.21           N  
ATOM     76  H   GLY A   7       1.201   0.809   3.380  1.00 74.21           H  
ATOM     77  CA  GLY A   7       1.964   1.692   5.162  1.00 74.21           C  
ATOM     78  HA2 GLY A   7       2.750   1.323   5.820  1.00 74.21           H  
ATOM     79  HA3 GLY A   7       1.002   1.449   5.614  1.00 74.21           H  
ATOM     80  C   GLY A   7       2.085   3.220   5.095  1.00 74.21           C  
ATOM     81  O   GLY A   7       1.784   3.889   6.084  1.00 74.21           O  
ATOM     82  N   ALA A   8       2.472   3.800   3.953  1.00 78.39           N  
ATOM     83  H   ALA A   8       2.726   3.226   3.162  1.00 78.39           H  
ATOM     84  CA  ALA A   8       2.487   5.251   3.793  1.00 78.39           C  
ATOM     85  HA  ALA A   8       3.044   5.679   4.626  1.00 78.39           H  
ATOM     86  C   ALA A   8       1.061   5.815   3.822  1.00 78.39           C  
ATOM     87  CB  ALA A   8       3.209   5.630   2.502  1.00 78.39           C  
ATOM     88  HB1 ALA A   8       3.257   6.714   2.400  1.00 78.39           H  
ATOM     89  HB2 ALA A   8       2.650   5.212   1.665  1.00 78.39           H  
ATOM     90  HB3 ALA A   8       4.220   5.222   2.504  1.00 78.39           H  
ATOM     91  O   ALA A   8       0.145   5.260   3.212  1.00 78.39           O  
ATOM     92  N   PHE A   9       0.878   6.930   4.530  1.00 76.31           N  
ATOM     93  H   PHE A   9       1.675   7.348   4.990  1.00 76.31           H  
ATOM     94  CA  PHE A   9      -0.437   7.526   4.736  1.00 76.31           C  
ATOM     95  HA  PHE A   9      -1.100   6.733   5.081  1.00 76.31           H  
ATOM     96  C   PHE A   9      -0.990   8.074   3.416  1.00 76.31           C  
ATOM     97  CB  PHE A   9      -0.371   8.595   5.838  1.00 76.31           C  
ATOM     98  HB2 PHE A   9       0.513   8.427   6.453  1.00 76.31           H  
ATOM     99  HB3 PHE A   9      -0.264   9.585   5.393  1.00 76.31           H  
ATOM    100  O   PHE A   9      -0.398   8.953   2.789  1.00 76.31           O  
ATOM    101  CG  PHE A   9      -1.570   8.576   6.763  1.00 76.31           C  
ATOM    102  CD1 PHE A   9      -2.654   9.452   6.563  1.00 76.31           C  
ATOM    103  HD1 PHE A   9      -2.640  10.147   5.737  1.00 76.31           H  
ATOM    104  CD2 PHE A   9      -1.597   7.663   7.834  1.00 76.31           C  
ATOM    105  HD2 PHE A   9      -0.776   6.977   7.980  1.00 76.31           H  
ATOM    106  CE1 PHE A   9      -3.752   9.423   7.442  1.00 76.31           C  
ATOM    107  HE1 PHE A   9      -4.585  10.094   7.288  1.00 76.31           H  
ATOM    108  CE2 PHE A   9      -2.693   7.636   8.712  1.00 76.31           C  
ATOM    109  HE2 PHE A   9      -2.711   6.930   9.530  1.00 76.31           H  
ATOM    110  CZ  PHE A   9      -3.768   8.520   8.521  1.00 76.31           C  
ATOM    111  HZ  PHE A   9      -4.609   8.499   9.197  1.00 76.31           H  
ATOM    112  N   CYS A  10      -2.140   7.557   3.000  1.00 77.01           N  
ATOM    113  H   CYS A  10      -2.602   6.891   3.602  1.00 77.01           H  
ATOM    114  CA  CYS A  10      -2.804   7.921   1.762  1.00 77.01           C  
ATOM    115  HA  CYS A  10      -2.347   8.825   1.359  1.00 77.01           H  
ATOM    116  C   CYS A  10      -4.277   8.240   2.066  1.00 77.01           C  
ATOM    117  CB  CYS A  10      -2.563   6.809   0.735  1.00 77.01           C  
ATOM    118  HB2 CYS A  10      -1.488   6.718   0.577  1.00 77.01           H  
ATOM    119  HB3 CYS A  10      -2.919   5.858   1.131  1.00 77.01           H  
ATOM    120  O   CYS A  10      -5.085   7.371   2.385  1.00 77.01           O  
ATOM    121  SG  CYS A  10      -3.346   7.113  -0.858  1.00 77.01           S  
ATOM    122  N   LEU A  11      -4.622   9.529   1.998  1.00 71.19           N  
ATOM    123  H   LEU A  11      -3.889  10.177   1.747  1.00 71.19           H  
ATOM    124  CA  LEU A  11      -5.915  10.107   2.398  1.00 71.19           C  
ATOM    125  HA  LEU A  11      -6.234   9.621   3.320  1.00 71.19           H  
ATOM    126  C   LEU A  11      -7.055   9.841   1.385  1.00 71.19           C  
ATOM    127  CB  LEU A  11      -5.696  11.613   2.699  1.00 71.19           C  
ATOM    128  HB2 LEU A  11      -6.633  12.163   2.603  1.00 71.19           H  
ATOM    129  HB3 LEU A  11      -5.025  12.022   1.943  1.00 71.19           H  
ATOM    130  O   LEU A  11      -7.854  10.729   1.121  1.00 71.19           O  
ATOM    131  CG  LEU A  11      -5.141  11.890   4.111  1.00 71.19           C  
ATOM    132  HG  LEU A  11      -4.704  10.981   4.522  1.00 71.19           H  
ATOM    133  CD1 LEU A  11      -4.051  12.962   4.067  1.00 71.19           C  
ATOM    134 HD11 LEU A  11      -3.690  13.156   5.077  1.00 71.19           H  
ATOM    135 HD12 LEU A  11      -4.446  13.885   3.643  1.00 71.19           H  
ATOM    136 HD13 LEU A  11      -3.213  12.609   3.465  1.00 71.19           H  
ATOM    137  CD2 LEU A  11      -6.250  12.377   5.048  1.00 71.19           C  
ATOM    138 HD21 LEU A  11      -7.047  11.634   5.087  1.00 71.19           H  
ATOM    139 HD22 LEU A  11      -6.659  13.324   4.695  1.00 71.19           H  
ATOM    140 HD23 LEU A  11      -5.850  12.513   6.052  1.00 71.19           H  
ATOM    141  N   ILE A  12      -7.156   8.631   0.820  1.00 68.20           N  
ATOM    142  H   ILE A  12      -6.514   7.922   1.146  1.00 68.20           H  
ATOM    143  CA  ILE A  12      -8.160   8.239  -0.203  1.00 68.20           C  
ATOM    144  HA  ILE A  12      -8.075   7.156  -0.299  1.00 68.20           H  
ATOM    145  C   ILE A  12      -7.843   8.791  -1.605  1.00 68.20           C  
ATOM    146  CB  ILE A  12      -9.632   8.522   0.244  1.00 68.20           C  
ATOM    147  HB  ILE A  12      -9.808   9.596   0.184  1.00 68.20           H  
ATOM    148  O   ILE A  12      -8.713   8.879  -2.465  1.00 68.20           O  
ATOM    149  CG1 ILE A  12      -9.927   8.071   1.696  1.00 68.20           C  
ATOM    150 HG12 ILE A  12      -9.080   8.270   2.353  1.00 68.20           H  
ATOM    151 HG13 ILE A  12     -10.110   6.997   1.720  1.00 68.20           H  
ATOM    152  CG2 ILE A  12     -10.676   7.851  -0.679  1.00 68.20           C  
ATOM    153 HG21 ILE A  12     -11.640   7.736  -0.183  1.00 68.20           H  
ATOM    154 HG22 ILE A  12     -10.331   6.863  -0.983  1.00 68.20           H  
ATOM    155 HG23 ILE A  12     -10.862   8.460  -1.564  1.00 68.20           H  
ATOM    156  CD1 ILE A  12     -11.123   8.813   2.309  1.00 68.20           C  
ATOM    157 HD11 ILE A  12     -12.048   8.581   1.781  1.00 68.20           H  
ATOM    158 HD12 ILE A  12     -10.947   9.888   2.277  1.00 68.20           H  
ATOM    159 HD13 ILE A  12     -11.235   8.508   3.350  1.00 68.20           H  
ATOM    160  N   ARG A  13      -6.590   9.160  -1.893  1.00 62.05           N  
ATOM    161  H   ARG A  13      -5.875   9.018  -1.194  1.00 62.05           H  
ATOM    162  CA  ARG A  13      -6.202   9.472  -3.274  1.00 62.05           C  
ATOM    163  HA  ARG A  13      -7.105   9.730  -3.827  1.00 62.05           H  
ATOM    164  C   ARG A  13      -5.613   8.218  -3.940  1.00 62.05           C  
ATOM    165  CB  ARG A  13      -5.316  10.722  -3.352  1.00 62.05           C  
ATOM    166  HB2 ARG A  13      -4.343  10.437  -3.752  1.00 62.05           H  
ATOM    167  HB3 ARG A  13      -5.176  11.162  -2.365  1.00 62.05           H  
ATOM    168  O   ARG A  13      -4.442   7.921  -3.701  1.00 62.05           O  
ATOM    169  CG  ARG A  13      -5.934  11.759  -4.304  1.00 62.05           C  
ATOM    170  HG2 ARG A  13      -6.203  11.263  -5.237  1.00 62.05           H  
ATOM    171  HG3 ARG A  13      -6.839  12.172  -3.859  1.00 62.05           H  
ATOM    172  CD  ARG A  13      -4.957  12.887  -4.645  1.00 62.05           C  
ATOM    173  HD2 ARG A  13      -5.395  13.486  -5.444  1.00 62.05           H  
ATOM    174  HD3 ARG A  13      -4.036  12.441  -5.019  1.00 62.05           H  
ATOM    175  NE  ARG A  13      -4.682  13.763  -3.489  1.00 62.05           N  
ATOM    176  HE  ARG A  13      -5.361  13.746  -2.741  1.00 62.05           H  
ATOM    177  NH1 ARG A  13      -2.706  14.648  -4.255  1.00 62.05           N  
ATOM    178 HH11 ARG A  13      -2.762  14.049  -5.067  1.00 62.05           H  
ATOM    179 HH12 ARG A  13      -1.910  15.259  -4.136  1.00 62.05           H  
ATOM    180  NH2 ARG A  13      -3.540  15.337  -2.304  1.00 62.05           N  
ATOM    181 HH21 ARG A  13      -2.731  15.931  -2.196  1.00 62.05           H  
ATOM    182 HH22 ARG A  13      -4.251  15.316  -1.587  1.00 62.05           H  
ATOM    183  CZ  ARG A  13      -3.649  14.574  -3.356  1.00 62.05           C  
ATOM    184  N   PRO A  14      -6.393   7.469  -4.744  1.00 60.75           N  
ATOM    185  CA  PRO A  14      -5.846   6.362  -5.518  1.00 60.75           C  
ATOM    186  HA  PRO A  14      -5.409   5.615  -4.855  1.00 60.75           H  
ATOM    187  C   PRO A  14      -4.763   6.915  -6.453  1.00 60.75           C  
ATOM    188  CB  PRO A  14      -7.033   5.749  -6.268  1.00 60.75           C  
ATOM    189  HB2 PRO A  14      -7.486   4.971  -5.653  1.00 60.75           H  
ATOM    190  HB3 PRO A  14      -6.743   5.341  -7.236  1.00 60.75           H  
ATOM    191  O   PRO A  14      -4.952   7.961  -7.072  1.00 60.75           O  
ATOM    192  CG  PRO A  14      -8.008   6.915  -6.412  1.00 60.75           C  
ATOM    193  HG2 PRO A  14      -9.039   6.572  -6.502  1.00 60.75           H  
ATOM    194  HG3 PRO A  14      -7.729   7.524  -7.272  1.00 60.75           H  
ATOM    195  CD  PRO A  14      -7.783   7.703  -5.128  1.00 60.75           C  
ATOM    196  HD2 PRO A  14      -8.441   7.309  -4.353  1.00 60.75           H  
ATOM    197  HD3 PRO A  14      -8.000   8.754  -5.320  1.00 60.75           H  
ATOM    198  N   GLY A  15      -3.609   6.255  -6.505  1.00 62.91           N  
ATOM    199  H   GLY A  15      -3.529   5.379  -6.008  1.00 62.91           H  
ATOM    200  CA  GLY A  15      -2.509   6.637  -7.395  1.00 62.91           C  
ATOM    201  HA2 GLY A  15      -2.123   5.732  -7.864  1.00 62.91           H  
ATOM    202  HA3 GLY A  15      -2.877   7.280  -8.195  1.00 62.91           H  
ATOM    203  C   GLY A  15      -1.319   7.342  -6.744  1.00 62.91           C  
ATOM    204  O   GLY A  15      -0.385   7.685  -7.458  1.00 62.91           O  
ATOM    205  N   LEU A  16      -1.295   7.537  -5.418  1.00 72.02           N  
ATOM    206  H   LEU A  16      -2.120   7.332  -4.873  1.00 72.02           H  
ATOM    207  CA  LEU A  16      -0.012   7.791  -4.742  1.00 72.02           C  
ATOM    208  HA  LEU A  16       0.654   8.329  -5.418  1.00 72.02           H  
ATOM    209  C   LEU A  16       0.731   6.498  -4.418  1.00 72.02           C  
ATOM    210  CB  LEU A  16      -0.171   8.651  -3.478  1.00 72.02           C  
ATOM    211  HB2 LEU A  16      -0.999   8.286  -2.870  1.00 72.02           H  
ATOM    212  HB3 LEU A  16       0.740   8.531  -2.891  1.00 72.02           H  
ATOM    213  O   LEU A  16       1.948   6.507  -4.370  1.00 72.02           O  
ATOM    214  CG  LEU A  16      -0.329  10.147  -3.810  1.00 72.02           C  
ATOM    215  HG  LEU A  16       0.040  10.357  -4.814  1.00 72.02           H  
ATOM    216  CD1 LEU A  16      -1.792  10.562  -3.735  1.00 72.02           C  
ATOM    217 HD11 LEU A  16      -1.885  11.626  -3.952  1.00 72.02           H  
ATOM    218 HD12 LEU A  16      -2.338   9.992  -4.487  1.00 72.02           H  
ATOM    219 HD13 LEU A  16      -2.191  10.343  -2.744  1.00 72.02           H  
ATOM    220  CD2 LEU A  16       0.458  11.023  -2.838  1.00 72.02           C  
ATOM    221 HD21 LEU A  16       0.123  10.850  -1.815  1.00 72.02           H  
ATOM    222 HD22 LEU A  16       1.517  10.776  -2.912  1.00 72.02           H  
ATOM    223 HD23 LEU A  16       0.335  12.075  -3.098  1.00 72.02           H  
ATOM    224  N   CYS A  17       0.021   5.401  -4.182  1.00 73.49           N  
ATOM    225  H   CYS A  17      -0.980   5.438  -4.308  1.00 73.49           H  
ATOM    226  CA  CYS A  17       0.595   4.129  -3.758  1.00 73.49           C  
ATOM    227  HA  CYS A  17       1.414   4.303  -3.060  1.00 73.49           H  
ATOM    228  C   CYS A  17       1.149   3.336  -4.948  1.00 73.49           C  
ATOM    229  CB  CYS A  17      -0.512   3.380  -3.021  1.00 73.49           C  
ATOM    230  HB2 CYS A  17      -1.326   3.219  -3.727  1.00 73.49           H  
ATOM    231  HB3 CYS A  17      -0.151   2.408  -2.687  1.00 73.49           H  
ATOM    232  O   CYS A  17       0.549   3.350  -6.020  1.00 73.49           O  
ATOM    233  SG  CYS A  17      -1.227   4.277  -1.629  1.00 73.49           S  
ATOM    234  N   CYS A  18       2.268   2.625  -4.761  1.00 76.87           N  
ATOM    235  H   CYS A  18       2.762   2.688  -3.882  1.00 76.87           H  
ATOM    236  CA  CYS A  18       2.781   1.709  -5.796  1.00 76.87           C  
ATOM    237  HA  CYS A  18       2.950   2.262  -6.721  1.00 76.87           H  
ATOM    238  C   CYS A  18       1.781   0.583  -6.101  1.00 76.87           C  
ATOM    239  CB  CYS A  18       4.100   1.071  -5.343  1.00 76.87           C  
ATOM    240  HB2 CYS A  18       3.877   0.387  -4.525  1.00 76.87           H  
ATOM    241  HB3 CYS A  18       4.482   0.470  -6.168  1.00 76.87           H  
ATOM    242  O   CYS A  18       1.722   0.080  -7.218  1.00 76.87           O  
ATOM    243  SG  CYS A  18       5.435   2.155  -4.778  1.00 76.87           S  
ATOM    244  N   SER A  19       0.997   0.205  -5.093  1.00 68.22           N  
ATOM    245  H   SER A  19       1.148   0.625  -4.187  1.00 68.22           H  
ATOM    246  CA  SER A  19      -0.178  -0.641  -5.233  1.00 68.22           C  
ATOM    247  HA  SER A  19      -0.046  -1.347  -6.053  1.00 68.22           H  
ATOM    248  C   SER A  19      -1.411   0.222  -5.480  1.00 68.22           C  
ATOM    249  CB  SER A  19      -0.404  -1.407  -3.940  1.00 68.22           C  
ATOM    250  HB2 SER A  19      -0.549  -0.670  -3.150  1.00 68.22           H  
ATOM    251  HB3 SER A  19      -1.312  -2.004  -4.026  1.00 68.22           H  
ATOM    252  O   SER A  19      -1.601   1.241  -4.825  1.00 68.22           O  
ATOM    253  OG  SER A  19       0.665  -2.254  -3.581  1.00 68.22           O  
ATOM    254  HG  SER A  19       0.429  -2.539  -2.695  1.00 68.22           H  
ATOM    255  N   GLU A  20      -2.318  -0.209  -6.351  1.00 70.50           N  
ATOM    256  H   GLU A  20      -2.096  -1.012  -6.922  1.00 70.50           H  
ATOM    257  CA  GLU A  20      -3.579   0.501  -6.632  1.00 70.50           C  
ATOM    258  HA  GLU A  20      -3.344   1.518  -6.945  1.00 70.50           H  
ATOM    259  C   GLU A  20      -4.517   0.640  -5.414  1.00 70.50           C  
ATOM    260  CB  GLU A  20      -4.287  -0.207  -7.798  1.00 70.50           C  
ATOM    261  HB2 GLU A  20      -4.206  -1.286  -7.668  1.00 70.50           H  
ATOM    262  HB3 GLU A  20      -5.345   0.056  -7.808  1.00 70.50           H  
ATOM    263  O   GLU A  20      -5.512   1.365  -5.474  1.00 70.50           O  
ATOM    264  CG  GLU A  20      -3.676   0.215  -9.140  1.00 70.50           C  
ATOM    265  HG2 GLU A  20      -4.028   1.215  -9.394  1.00 70.50           H  
ATOM    266  HG3 GLU A  20      -2.591   0.264  -9.042  1.00 70.50           H  
ATOM    267  CD  GLU A  20      -4.036  -0.773 -10.253  1.00 70.50           C  
ATOM    268  OE1 GLU A  20      -5.224  -0.808 -10.645  1.00 70.50           O  
ATOM    269  OE2 GLU A  20      -3.115  -1.498 -10.687  1.00 70.50           O  
ATOM    270  N   PHE A  21      -4.199  -0.004  -4.286  1.00 73.96           N  
ATOM    271  H   PHE A  21      -3.329  -0.515  -4.263  1.00 73.96           H  
ATOM    272  CA  PHE A  21      -4.983   0.059  -3.060  1.00 73.96           C  
ATOM    273  HA  PHE A  21      -5.998   0.350  -3.329  1.00 73.96           H  
ATOM    274  C   PHE A  21      -4.475   1.125  -2.079  1.00 73.96           C  
ATOM    275  CB  PHE A  21      -5.097  -1.336  -2.436  1.00 73.96           C  
ATOM    276  HB2 PHE A  21      -5.009  -1.253  -1.352  1.00 73.96           H  
ATOM    277  HB3 PHE A  21      -4.282  -1.977  -2.773  1.00 73.96           H  
ATOM    278  O   PHE A  21      -3.439   0.992  -1.431  1.00 73.96           O  
ATOM    279  CG  PHE A  21      -6.431  -1.981  -2.751  1.00 73.96           C  
ATOM    280  CD1 PHE A  21      -7.482  -1.890  -1.820  1.00 73.96           C  
ATOM    281  HD1 PHE A  21      -7.322  -1.401  -0.870  1.00 73.96           H  
ATOM    282  CD2 PHE A  21      -6.648  -2.606  -3.993  1.00 73.96           C  
ATOM    283  HD2 PHE A  21      -5.849  -2.658  -4.718  1.00 73.96           H  
ATOM    284  CE1 PHE A  21      -8.742  -2.434  -2.121  1.00 73.96           C  
ATOM    285  HE1 PHE A  21      -9.546  -2.366  -1.402  1.00 73.96           H  
ATOM    286  CE2 PHE A  21      -7.909  -3.152  -4.294  1.00 73.96           C  
ATOM    287  HE2 PHE A  21      -8.072  -3.628  -5.250  1.00 73.96           H  
ATOM    288  CZ  PHE A  21      -8.955  -3.068  -3.358  1.00 73.96           C  
ATOM    289  HZ  PHE A  21      -9.923  -3.485  -3.593  1.00 73.96           H  
ATOM    290  N   CYS A  22      -5.282   2.174  -1.923  1.00 78.42           N  
ATOM    291  H   CYS A  22      -6.103   2.214  -2.510  1.00 78.42           H  
ATOM    292  CA  CYS A  22      -5.135   3.212  -0.906  1.00 78.42           C  
ATOM    293  HA  CYS A  22      -4.270   3.007  -0.275  1.00 78.42           H  
ATOM    294  C   CYS A  22      -6.391   3.220  -0.023  1.00 78.42           C  
ATOM    295  CB  CYS A  22      -4.904   4.552  -1.622  1.00 78.42           C  
ATOM    296  HB2 CYS A  22      -3.919   4.534  -2.087  1.00 78.42           H  
ATOM    297  HB3 CYS A  22      -5.638   4.636  -2.423  1.00 78.42           H  
ATOM    298  O   CYS A  22      -7.466   3.619  -0.473  1.00 78.42           O  
ATOM    299  SG  CYS A  22      -5.062   6.051  -0.610  1.00 78.42           S  
ATOM    300  N   PHE A  23      -6.265   2.793   1.235  1.00 79.12           N  
ATOM    301  H   PHE A  23      -5.359   2.465   1.539  1.00 79.12           H  
ATOM    302  CA  PHE A  23      -7.354   2.811   2.218  1.00 79.12           C  
ATOM    303  HA  PHE A  23      -8.136   3.489   1.876  1.00 79.12           H  
ATOM    304  C   PHE A  23      -6.828   3.356   3.552  1.00 79.12           C  
ATOM    305  CB  PHE A  23      -7.981   1.407   2.324  1.00 79.12           C  
ATOM    306  HB2 PHE A  23      -8.147   1.025   1.317  1.00 79.12           H  
ATOM    307  HB3 PHE A  23      -7.290   0.718   2.809  1.00 79.12           H  
ATOM    308  O   PHE A  23      -6.448   2.593   4.430  1.00 79.12           O  
ATOM    309  CG  PHE A  23      -9.314   1.387   3.049  1.00 79.12           C  
ATOM    310  CD1 PHE A  23      -9.390   1.090   4.424  1.00 79.12           C  
ATOM    311  HD1 PHE A  23      -8.489   0.866   4.976  1.00 79.12           H  
ATOM    312  CD2 PHE A  23     -10.491   1.677   2.333  1.00 79.12           C  
ATOM    313  HD2 PHE A  23     -10.437   1.902   1.278  1.00 79.12           H  
ATOM    314  CE1 PHE A  23     -10.637   1.084   5.076  1.00 79.12           C  
ATOM    315  HE1 PHE A  23     -10.691   0.853   6.130  1.00 79.12           H  
ATOM    316  CE2 PHE A  23     -11.736   1.671   2.985  1.00 79.12           C  
ATOM    317  HE2 PHE A  23     -12.636   1.890   2.429  1.00 79.12           H  
ATOM    318  CZ  PHE A  23     -11.810   1.374   4.357  1.00 79.12           C  
ATOM    319  HZ  PHE A  23     -12.767   1.365   4.857  1.00 79.12           H  
ATOM    320  N   PHE A  24      -6.721   4.684   3.688  1.00 80.55           N  
ATOM    321  H   PHE A  24      -7.025   5.246   2.906  1.00 80.55           H  
ATOM    322  CA  PHE A  24      -5.960   5.399   4.742  1.00 80.55           C  
ATOM    323  HA  PHE A  24      -6.119   6.465   4.585  1.00 80.55           H  
ATOM    324  C   PHE A  24      -4.439   5.226   4.685  1.00 80.55           C  
ATOM    325  CB  PHE A  24      -6.472   5.079   6.157  1.00 80.55           C  
ATOM    326  HB2 PHE A  24      -5.646   5.200   6.858  1.00 80.55           H  
ATOM    327  HB3 PHE A  24      -6.798   4.044   6.262  1.00 80.55           H  
ATOM    328  O   PHE A  24      -3.702   6.183   4.924  1.00 80.55           O  
ATOM    329  CG  PHE A  24      -7.583   5.980   6.612  1.00 80.55           C  
ATOM    330  CD1 PHE A  24      -7.266   7.113   7.379  1.00 80.55           C  
ATOM    331  HD1 PHE A  24      -6.237   7.330   7.624  1.00 80.55           H  
ATOM    332  CD2 PHE A  24      -8.919   5.692   6.284  1.00 80.55           C  
ATOM    333  HD2 PHE A  24      -9.157   4.817   5.697  1.00 80.55           H  
ATOM    334  CE1 PHE A  24      -8.289   7.959   7.833  1.00 80.55           C  
ATOM    335  HE1 PHE A  24      -8.050   8.827   8.430  1.00 80.55           H  
ATOM    336  CE2 PHE A  24      -9.943   6.543   6.734  1.00 80.55           C  
ATOM    337  HE2 PHE A  24     -10.971   6.325   6.488  1.00 80.55           H  
ATOM    338  CZ  PHE A  24      -9.627   7.673   7.510  1.00 80.55           C  
ATOM    339  HZ  PHE A  24     -10.417   8.324   7.857  1.00 80.55           H  
ATOM    340  N   ALA A  25      -3.969   4.039   4.332  1.00 77.69           N  
ATOM    341  H   ALA A  25      -4.627   3.281   4.217  1.00 77.69           H  
ATOM    342  CA  ALA A  25      -2.587   3.760   4.000  1.00 77.69           C  
ATOM    343  HA  ALA A  25      -2.053   4.703   3.886  1.00 77.69           H  
ATOM    344  C   ALA A  25      -2.513   3.021   2.661  1.00 77.69           C  
ATOM    345  CB  ALA A  25      -1.941   2.982   5.150  1.00 77.69           C  
ATOM    346  HB1 ALA A  25      -2.009   3.559   6.072  1.00 77.69           H  
ATOM    347  HB2 ALA A  25      -0.890   2.802   4.922  1.00 77.69           H  
ATOM    348  HB3 ALA A  25      -2.445   2.025   5.279  1.00 77.69           H  
ATOM    349  O   ALA A  25      -3.497   2.437   2.198  1.00 77.69           O  
ATOM    350  N   CYS A  26      -1.348   3.081   2.032  1.00 81.24           N  
ATOM    351  H   CYS A  26      -0.610   3.644   2.432  1.00 81.24           H  
ATOM    352  CA  CYS A  26      -1.020   2.217   0.909  1.00 81.24           C  
ATOM    353  HA  CYS A  26      -1.803   2.278   0.153  1.00 81.24           H  
ATOM    354  C   CYS A  26      -0.920   0.772   1.388  1.00 81.24           C  
ATOM    355  CB  CYS A  26       0.308   2.681   0.317  1.00 81.24           C  
ATOM    356  HB2 CYS A  26       0.589   2.004  -0.490  1.00 81.24           H  
ATOM    357  HB3 CYS A  26       1.073   2.614   1.091  1.00 81.24           H  
ATOM    358  O   CYS A  26      -0.225   0.516   2.373  1.00 81.24           O  
ATOM    359  SG  CYS A  26       0.277   4.366  -0.317  1.00 81.24           S  
ATOM    360  N   PHE A  27      -1.592  -0.146   0.702  1.00 74.04           N  
ATOM    361  H   PHE A  27      -2.101   0.126  -0.127  1.00 74.04           H  
ATOM    362  CA  PHE A  27      -1.516  -1.581   0.978  1.00 74.04           C  
ATOM    363  HA  PHE A  27      -0.924  -1.758   1.876  1.00 74.04           H  
ATOM    364  C   PHE A  27      -0.781  -2.314  -0.131  1.00 74.04           C  
ATOM    365  CB  PHE A  27      -2.915  -2.148   1.227  1.00 74.04           C  
ATOM    366  HB2 PHE A  27      -3.588  -1.818   0.436  1.00 74.04           H  
ATOM    367  HB3 PHE A  27      -2.862  -3.236   1.180  1.00 74.04           H  
ATOM    368  O   PHE A  27      -1.085  -2.044  -1.309  1.00 74.04           O  
ATOM    369  CG  PHE A  27      -3.469  -1.760   2.577  1.00 74.04           C  
ATOM    370  CD1 PHE A  27      -3.102  -2.496   3.719  1.00 74.04           C  
ATOM    371  HD1 PHE A  27      -2.428  -3.334   3.616  1.00 74.04           H  
ATOM    372  CD2 PHE A  27      -4.319  -0.652   2.702  1.00 74.04           C  
ATOM    373  HD2 PHE A  27      -4.577  -0.070   1.830  1.00 74.04           H  
ATOM    374  CE1 PHE A  27      -3.594  -2.134   4.986  1.00 74.04           C  
ATOM    375  HE1 PHE A  27      -3.305  -2.701   5.858  1.00 74.04           H  
ATOM    376  CE2 PHE A  27      -4.807  -0.295   3.969  1.00 74.04           C  
ATOM    377  HE2 PHE A  27      -5.456   0.563   4.071  1.00 74.04           H  
ATOM    378  CZ  PHE A  27      -4.451  -1.030   5.110  1.00 74.04           C  
ATOM    379  HZ  PHE A  27      -4.827  -0.738   6.080  1.00 74.04           H  
ATOM    380  OXT PHE A  27       0.099  -3.119   0.226  1.00 74.04           O  
TER     381      PHE A  27                                                       
END   
