# Supplementary material for: δ‐Conotoxin Structure Prediction and Analysis through Large‐Scale Comparative and Deep Learning Modeling Approaches
Source: Adv Sci (Weinh). 2024 Jul 21;11(35):2404786. doi: 10.1002/advs.202404786 (PMC11425241; doi:10.1002/advs.202404786)
Supplement: Supplementary file 2 — Supporting Information [file ADVS-11-2404786-s001.gz › Data/Alphafold_results/BVIA/ranked_1.pdb]

ATOM      1  N   ASP A   1     -12.974   2.758 -14.660  1.00 52.25           N  
ATOM      2  H   ASP A   1     -13.982   2.718 -14.700  1.00 52.25           H  
ATOM      3  H2  ASP A   1     -12.596   1.978 -15.179  1.00 52.25           H  
ATOM      4  H3  ASP A   1     -12.633   3.631 -15.038  1.00 52.25           H  
ATOM      5  CA  ASP A   1     -12.594   2.615 -13.245  1.00 52.25           C  
ATOM      6  HA  ASP A   1     -12.967   3.467 -12.677  1.00 52.25           H  
ATOM      7  C   ASP A   1     -11.086   2.590 -13.095  1.00 52.25           C  
ATOM      8  CB  ASP A   1     -13.258   1.365 -12.664  1.00 52.25           C  
ATOM      9  HB2 ASP A   1     -12.771   1.093 -11.728  1.00 52.25           H  
ATOM     10  HB3 ASP A   1     -13.184   0.530 -13.361  1.00 52.25           H  
ATOM     11  O   ASP A   1     -10.471   1.539 -13.212  1.00 52.25           O  
ATOM     12  CG  ASP A   1     -14.709   1.718 -12.398  1.00 52.25           C  
ATOM     13  OD1 ASP A   1     -15.059   1.831 -11.213  1.00 52.25           O  
ATOM     14  OD2 ASP A   1     -15.368   2.048 -13.411  1.00 52.25           O  
ATOM     15  N   GLU A   2     -10.475   3.760 -12.918  1.00 74.35           N  
ATOM     16  H   GLU A   2     -11.011   4.608 -12.797  1.00 74.35           H  
ATOM     17  CA  GLU A   2      -9.039   3.866 -12.640  1.00 74.35           C  
ATOM     18  HA  GLU A   2      -8.500   3.039 -13.102  1.00 74.35           H  
ATOM     19  C   GLU A   2      -8.825   3.762 -11.134  1.00 74.35           C  
ATOM     20  CB  GLU A   2      -8.461   5.168 -13.212  1.00 74.35           C  
ATOM     21  HB2 GLU A   2      -9.150   5.991 -13.020  1.00 74.35           H  
ATOM     22  HB3 GLU A   2      -7.513   5.385 -12.720  1.00 74.35           H  
ATOM     23  O   GLU A   2      -8.917   4.747 -10.399  1.00 74.35           O  
ATOM     24  CG  GLU A   2      -8.197   5.040 -14.714  1.00 74.35           C  
ATOM     25  HG2 GLU A   2      -9.104   4.690 -15.209  1.00 74.35           H  
ATOM     26  HG3 GLU A   2      -7.418   4.296 -14.882  1.00 74.35           H  
ATOM     27  CD  GLU A   2      -7.777   6.389 -15.302  1.00 74.35           C  
ATOM     28  OE1 GLU A   2      -6.579   6.733 -15.192  1.00 74.35           O  
ATOM     29  OE2 GLU A   2      -8.678   7.070 -15.842  1.00 74.35           O  
ATOM     30  N   CYS A   3      -8.580   2.541 -10.673  1.00 79.44           N  
ATOM     31  H   CYS A   3      -8.564   1.763 -11.317  1.00 79.44           H  
ATOM     32  CA  CYS A   3      -8.068   2.323  -9.337  1.00 79.44           C  
ATOM     33  HA  CYS A   3      -8.465   3.107  -8.692  1.00 79.44           H  
ATOM     34  C   CYS A   3      -6.535   2.467  -9.340  1.00 79.44           C  
ATOM     35  CB  CYS A   3      -8.626   1.009  -8.790  1.00 79.44           C  
ATOM     36  HB2 CYS A   3      -8.346   0.927  -7.740  1.00 79.44           H  
ATOM     37  HB3 CYS A   3      -9.713   1.068  -8.825  1.00 79.44           H  
ATOM     38  O   CYS A   3      -5.841   2.163 -10.309  1.00 79.44           O  
ATOM     39  SG  CYS A   3      -8.125  -0.487  -9.671  1.00 79.44           S  
ATOM     40  N   SER A   4      -6.005   3.009  -8.256  1.00 79.79           N  
ATOM     41  H   SER A   4      -6.642   3.194  -7.494  1.00 79.79           H  
ATOM     42  CA  SER A   4      -4.599   3.279  -8.023  1.00 79.79           C  
ATOM     43  HA  SER A   4      -4.174   3.735  -8.918  1.00 79.79           H  
ATOM     44  C   SER A   4      -3.853   1.979  -7.734  1.00 79.79           C  
ATOM     45  CB  SER A   4      -4.474   4.272  -6.867  1.00 79.79           C  
ATOM     46  HB2 SER A   4      -5.034   3.905  -6.007  1.00 79.79           H  
ATOM     47  HB3 SER A   4      -3.425   4.388  -6.597  1.00 79.79           H  
ATOM     48  O   SER A   4      -4.296   1.159  -6.924  1.00 79.79           O  
ATOM     49  OG  SER A   4      -4.982   5.532  -7.259  1.00 79.79           O  
ATOM     50  HG  SER A   4      -5.786   5.379  -7.761  1.00 79.79           H  
ATOM     51  N   ALA A   5      -2.718   1.815  -8.415  1.00 78.13           N  
ATOM     52  H   ALA A   5      -2.457   2.530  -9.078  1.00 78.13           H  
ATOM     53  CA  ALA A   5      -1.822   0.674  -8.277  1.00 78.13           C  
ATOM     54  HA  ALA A   5      -2.398  -0.232  -8.467  1.00 78.13           H  
ATOM     55  C   ALA A   5      -1.218   0.585  -6.860  1.00 78.13           C  
ATOM     56  CB  ALA A   5      -0.729   0.812  -9.349  1.00 78.13           C  
ATOM     57  HB1 ALA A   5      -0.187   1.746  -9.204  1.00 78.13           H  
ATOM     58  HB2 ALA A   5      -0.018  -0.011  -9.280  1.00 78.13           H  
ATOM     59  HB3 ALA A   5      -1.181   0.805 -10.341  1.00 78.13           H  
ATOM     60  O   ALA A   5      -1.098   1.611  -6.182  1.00 78.13           O  
ATOM     61  N   PRO A   6      -0.783  -0.608  -6.416  1.00 78.85           N  
ATOM     62  CA  PRO A   6      -0.052  -0.750  -5.160  1.00 78.85           C  
ATOM     63  HA  PRO A   6      -0.702  -0.475  -4.330  1.00 78.85           H  
ATOM     64  C   PRO A   6       1.194   0.152  -5.149  1.00 78.85           C  
ATOM     65  CB  PRO A   6       0.283  -2.240  -5.044  1.00 78.85           C  
ATOM     66  HB2 PRO A   6       1.247  -2.414  -4.566  1.00 78.85           H  
ATOM     67  HB3 PRO A   6      -0.510  -2.741  -4.488  1.00 78.85           H  
ATOM     68  O   PRO A   6       1.909   0.269  -6.144  1.00 78.85           O  
ATOM     69  CG  PRO A   6       0.262  -2.734  -6.489  1.00 78.85           C  
ATOM     70  HG2 PRO A   6       0.034  -3.798  -6.550  1.00 78.85           H  
ATOM     71  HG3 PRO A   6       1.217  -2.514  -6.967  1.00 78.85           H  
ATOM     72  CD  PRO A   6      -0.836  -1.882  -7.118  1.00 78.85           C  
ATOM     73  HD2 PRO A   6      -1.806  -2.347  -6.942  1.00 78.85           H  
ATOM     74  HD3 PRO A   6      -0.657  -1.785  -8.189  1.00 78.85           H  
ATOM     75  N   GLY A   7       1.428   0.836  -4.030  1.00 77.50           N  
ATOM     76  H   GLY A   7       0.835   0.632  -3.238  1.00 77.50           H  
ATOM     77  CA  GLY A   7       2.456   1.866  -3.858  1.00 77.50           C  
ATOM     78  HA2 GLY A   7       3.319   1.617  -4.476  1.00 77.50           H  
ATOM     79  HA3 GLY A   7       2.775   1.866  -2.816  1.00 77.50           H  
ATOM     80  C   GLY A   7       2.017   3.292  -4.218  1.00 77.50           C  
ATOM     81  O   GLY A   7       2.741   4.241  -3.918  1.00 77.50           O  
ATOM     82  N   ALA A   8       0.836   3.485  -4.813  1.00 82.06           N  
ATOM     83  H   ALA A   8       0.276   2.686  -5.074  1.00 82.06           H  
ATOM     84  CA  ALA A   8       0.315   4.820  -5.098  1.00 82.06           C  
ATOM     85  HA  ALA A   8       1.105   5.409  -5.565  1.00 82.06           H  
ATOM     86  C   ALA A   8      -0.133   5.538  -3.816  1.00 82.06           C  
ATOM     87  CB  ALA A   8      -0.838   4.700  -6.090  1.00 82.06           C  
ATOM     88  HB1 ALA A   8      -1.242   5.687  -6.319  1.00 82.06           H  
ATOM     89  HB2 ALA A   8      -0.495   4.225  -7.009  1.00 82.06           H  
ATOM     90  HB3 ALA A   8      -1.615   4.088  -5.634  1.00 82.06           H  
ATOM     91  O   ALA A   8      -0.855   4.972  -2.998  1.00 82.06           O  
ATOM     92  N   PHE A   9       0.248   6.805  -3.642  1.00 80.62           N  
ATOM     93  H   PHE A   9       0.841   7.232  -4.340  1.00 80.62           H  
ATOM     94  CA  PHE A   9      -0.159   7.604  -2.483  1.00 80.62           C  
ATOM     95  HA  PHE A   9       0.109   7.058  -1.578  1.00 80.62           H  
ATOM     96  C   PHE A   9      -1.672   7.842  -2.461  1.00 80.62           C  
ATOM     97  CB  PHE A   9       0.588   8.942  -2.465  1.00 80.62           C  
ATOM     98  HB2 PHE A   9       0.695   9.322  -3.481  1.00 80.62           H  
ATOM     99  HB3 PHE A   9      -0.010   9.670  -1.916  1.00 80.62           H  
ATOM    100  O   PHE A   9      -2.232   8.444  -3.374  1.00 80.62           O  
ATOM    101  CG  PHE A   9       1.940   8.869  -1.794  1.00 80.62           C  
ATOM    102  CD1 PHE A   9       2.030   9.030  -0.398  1.00 80.62           C  
ATOM    103  HD1 PHE A   9       1.137   9.182   0.189  1.00 80.62           H  
ATOM    104  CD2 PHE A   9       3.102   8.630  -2.548  1.00 80.62           C  
ATOM    105  HD2 PHE A   9       3.038   8.487  -3.617  1.00 80.62           H  
ATOM    106  CE1 PHE A   9       3.281   8.972   0.240  1.00 80.62           C  
ATOM    107  HE1 PHE A   9       3.347   9.086   1.312  1.00 80.62           H  
ATOM    108  CE2 PHE A   9       4.353   8.568  -1.909  1.00 80.62           C  
ATOM    109  HE2 PHE A   9       5.245   8.376  -2.488  1.00 80.62           H  
ATOM    110  CZ  PHE A   9       4.443   8.744  -0.517  1.00 80.62           C  
ATOM    111  HZ  PHE A   9       5.404   8.686  -0.028  1.00 80.62           H  
ATOM    112  N   CYS A  10      -2.323   7.432  -1.375  1.00 80.64           N  
ATOM    113  H   CYS A  10      -1.801   6.912  -0.685  1.00 80.64           H  
ATOM    114  CA  CYS A  10      -3.785   7.449  -1.253  1.00 80.64           C  
ATOM    115  HA  CYS A  10      -4.218   7.950  -2.118  1.00 80.64           H  
ATOM    116  C   CYS A  10      -4.289   8.223  -0.015  1.00 80.64           C  
ATOM    117  CB  CYS A  10      -4.250   5.998  -1.305  1.00 80.64           C  
ATOM    118  HB2 CYS A  10      -5.339   5.951  -1.287  1.00 80.64           H  
ATOM    119  HB3 CYS A  10      -3.898   5.552  -2.235  1.00 80.64           H  
ATOM    120  O   CYS A  10      -5.490   8.266   0.240  1.00 80.64           O  
ATOM    121  SG  CYS A  10      -3.579   5.069   0.076  1.00 80.64           S  
ATOM    122  N   LEU A  11      -3.396   8.904   0.722  1.00 76.20           N  
ATOM    123  H   LEU A  11      -2.426   8.801   0.460  1.00 76.20           H  
ATOM    124  CA  LEU A  11      -3.691   9.652   1.963  1.00 76.20           C  
ATOM    125  HA  LEU A  11      -3.923   8.944   2.758  1.00 76.20           H  
ATOM    126  C   LEU A  11      -4.884  10.613   1.879  1.00 76.20           C  
ATOM    127  CB  LEU A  11      -2.453  10.493   2.336  1.00 76.20           C  
ATOM    128  HB2 LEU A  11      -2.080  10.979   1.434  1.00 76.20           H  
ATOM    129  HB3 LEU A  11      -2.741  11.280   3.033  1.00 76.20           H  
ATOM    130  O   LEU A  11      -5.605  10.791   2.854  1.00 76.20           O  
ATOM    131  CG  LEU A  11      -1.334   9.673   2.978  1.00 76.20           C  
ATOM    132  HG  LEU A  11      -1.200   8.770   2.383  1.00 76.20           H  
ATOM    133  CD1 LEU A  11      -0.020  10.449   2.953  1.00 76.20           C  
ATOM    134 HD11 LEU A  11       0.790   9.807   3.300  1.00 76.20           H  
ATOM    135 HD12 LEU A  11       0.210  10.761   1.934  1.00 76.20           H  
ATOM    136 HD13 LEU A  11      -0.090  11.328   3.594  1.00 76.20           H  
ATOM    137  CD2 LEU A  11      -1.691   9.318   4.425  1.00 76.20           C  
ATOM    138 HD21 LEU A  11      -1.902  10.223   4.994  1.00 76.20           H  
ATOM    139 HD22 LEU A  11      -2.565   8.667   4.455  1.00 76.20           H  
ATOM    140 HD23 LEU A  11      -0.863   8.796   4.905  1.00 76.20           H  
ATOM    141  N   ILE A  12      -5.069  11.262   0.730  1.00 72.85           N  
ATOM    142  H   ILE A  12      -4.431  11.063  -0.027  1.00 72.85           H  
ATOM    143  CA  ILE A  12      -6.099  12.295   0.544  1.00 72.85           C  
ATOM    144  HA  ILE A  12      -6.273  12.790   1.499  1.00 72.85           H  
ATOM    145  C   ILE A  12      -7.442  11.670   0.136  1.00 72.85           C  
ATOM    146  CB  ILE A  12      -5.583  13.366  -0.451  1.00 72.85           C  
ATOM    147  HB  ILE A  12      -5.374  12.879  -1.403  1.00 72.85           H  
ATOM    148  O   ILE A  12      -8.495  12.267   0.347  1.00 72.85           O  
ATOM    149  CG1 ILE A  12      -4.266  13.988   0.082  1.00 72.85           C  
ATOM    150 HG12 ILE A  12      -3.519  13.204   0.211  1.00 72.85           H  
ATOM    151 HG13 ILE A  12      -4.448  14.437   1.058  1.00 72.85           H  
ATOM    152  CG2 ILE A  12      -6.631  14.469  -0.700  1.00 72.85           C  
ATOM    153 HG21 ILE A  12      -6.255  15.210  -1.406  1.00 72.85           H  
ATOM    154 HG22 ILE A  12      -6.883  14.962   0.239  1.00 72.85           H  
ATOM    155 HG23 ILE A  12      -7.539  14.050  -1.133  1.00 72.85           H  
ATOM    156  CD1 ILE A  12      -3.631  15.044  -0.830  1.00 72.85           C  
ATOM    157 HD11 ILE A  12      -4.221  15.961  -0.823  1.00 72.85           H  
ATOM    158 HD12 ILE A  12      -2.632  15.279  -0.464  1.00 72.85           H  
ATOM    159 HD13 ILE A  12      -3.554  14.662  -1.848  1.00 72.85           H  
ATOM    160  N   ARG A  13      -7.427  10.464  -0.444  1.00 65.28           N  
ATOM    161  H   ARG A  13      -6.557   9.950  -0.444  1.00 65.28           H  
ATOM    162  CA  ARG A  13      -8.627   9.759  -0.904  1.00 65.28           C  
ATOM    163  HA  ARG A  13      -9.480  10.104  -0.320  1.00 65.28           H  
ATOM    164  C   ARG A  13      -8.477   8.248  -0.682  1.00 65.28           C  
ATOM    165  CB  ARG A  13      -8.931  10.100  -2.370  1.00 65.28           C  
ATOM    166  HB2 ARG A  13      -8.013  10.130  -2.956  1.00 65.28           H  
ATOM    167  HB3 ARG A  13      -9.581   9.311  -2.749  1.00 65.28           H  
ATOM    168  O   ARG A  13      -7.984   7.556  -1.574  1.00 65.28           O  
ATOM    169  CG  ARG A  13      -9.712  11.415  -2.506  1.00 65.28           C  
ATOM    170  HG2 ARG A  13     -10.589  11.359  -1.861  1.00 65.28           H  
ATOM    171  HG3 ARG A  13      -9.101  12.253  -2.174  1.00 65.28           H  
ATOM    172  CD  ARG A  13     -10.203  11.677  -3.934  1.00 65.28           C  
ATOM    173  HD2 ARG A  13     -10.461  10.732  -4.412  1.00 65.28           H  
ATOM    174  HD3 ARG A  13     -11.114  12.272  -3.865  1.00 65.28           H  
ATOM    175  NE  ARG A  13      -9.222  12.438  -4.729  1.00 65.28           N  
ATOM    176  HE  ARG A  13      -8.434  12.820  -4.224  1.00 65.28           H  
ATOM    177  NH1 ARG A  13     -10.261  12.255  -6.770  1.00 65.28           N  
ATOM    178 HH11 ARG A  13     -10.303  12.472  -7.756  1.00 65.28           H  
ATOM    179 HH12 ARG A  13     -10.887  11.563  -6.382  1.00 65.28           H  
ATOM    180  NH2 ARG A  13      -8.501  13.606  -6.546  1.00 65.28           N  
ATOM    181 HH21 ARG A  13      -7.752  14.005  -5.998  1.00 65.28           H  
ATOM    182 HH22 ARG A  13      -8.571  13.819  -7.531  1.00 65.28           H  
ATOM    183  CZ  ARG A  13      -9.332  12.759  -6.007  1.00 65.28           C  
ATOM    184  N   PRO A  14      -8.960   7.725   0.460  1.00 63.25           N  
ATOM    185  CA  PRO A  14      -8.826   6.309   0.806  1.00 63.25           C  
ATOM    186  HA  PRO A  14      -7.771   6.040   0.771  1.00 63.25           H  
ATOM    187  C   PRO A  14      -9.565   5.348  -0.145  1.00 63.25           C  
ATOM    188  CB  PRO A  14      -9.312   6.195   2.258  1.00 63.25           C  
ATOM    189  HB2 PRO A  14      -9.842   5.261   2.446  1.00 63.25           H  
ATOM    190  HB3 PRO A  14      -8.455   6.276   2.927  1.00 63.25           H  
ATOM    191  O   PRO A  14      -9.334   4.150  -0.082  1.00 63.25           O  
ATOM    192  CG  PRO A  14     -10.221   7.406   2.454  1.00 63.25           C  
ATOM    193  HG2 PRO A  14     -11.224   7.168   2.100  1.00 63.25           H  
ATOM    194  HG3 PRO A  14     -10.247   7.729   3.495  1.00 63.25           H  
ATOM    195  CD  PRO A  14      -9.595   8.459   1.550  1.00 63.25           C  
ATOM    196  HD2 PRO A  14     -10.381   9.127   1.199  1.00 63.25           H  
ATOM    197  HD3 PRO A  14      -8.838   9.018   2.100  1.00 63.25           H  
ATOM    198  N   GLY A  15     -10.411   5.850  -1.051  1.00 62.89           N  
ATOM    199  H   GLY A  15     -10.544   6.851  -1.066  1.00 62.89           H  
ATOM    200  CA  GLY A  15     -11.235   5.041  -1.957  1.00 62.89           C  
ATOM    201  HA2 GLY A  15     -12.237   5.467  -1.999  1.00 62.89           H  
ATOM    202  HA3 GLY A  15     -11.331   4.032  -1.556  1.00 62.89           H  
ATOM    203  C   GLY A  15     -10.728   4.908  -3.394  1.00 62.89           C  
ATOM    204  O   GLY A  15     -11.520   4.557  -4.259  1.00 62.89           O  
ATOM    205  N   LEU A  16      -9.465   5.239  -3.691  1.00 74.89           N  
ATOM    206  H   LEU A  16      -8.854   5.561  -2.954  1.00 74.89           H  
ATOM    207  CA  LEU A  16      -8.922   5.031  -5.042  1.00 74.89           C  
ATOM    208  HA  LEU A  16      -9.748   4.884  -5.737  1.00 74.89           H  
ATOM    209  C   LEU A  16      -8.121   3.740  -5.201  1.00 74.89           C  
ATOM    210  CB  LEU A  16      -8.131   6.256  -5.545  1.00 74.89           C  
ATOM    211  HB2 LEU A  16      -7.417   5.906  -6.290  1.00 74.89           H  
ATOM    212  HB3 LEU A  16      -7.550   6.698  -4.736  1.00 74.89           H  
ATOM    213  O   LEU A  16      -7.826   3.397  -6.332  1.00 74.89           O  
ATOM    214  CG  LEU A  16      -9.031   7.300  -6.233  1.00 74.89           C  
ATOM    215  HG  LEU A  16      -9.961   6.842  -6.570  1.00 74.89           H  
ATOM    216  CD1 LEU A  16      -9.366   8.435  -5.281  1.00 74.89           C  
ATOM    217 HD11 LEU A  16     -10.000   9.150  -5.805  1.00 74.89           H  
ATOM    218 HD12 LEU A  16      -9.918   8.007  -4.444  1.00 74.89           H  
ATOM    219 HD13 LEU A  16      -8.446   8.908  -4.939  1.00 74.89           H  
ATOM    220  CD2 LEU A  16      -8.357   7.915  -7.458  1.00 74.89           C  
ATOM    221 HD21 LEU A  16      -8.170   7.131  -8.193  1.00 74.89           H  
ATOM    222 HD22 LEU A  16      -9.011   8.655  -7.919  1.00 74.89           H  
ATOM    223 HD23 LEU A  16      -7.408   8.372  -7.180  1.00 74.89           H  
ATOM    224  N   CYS A  17      -7.757   3.015  -4.147  1.00 78.45           N  
ATOM    225  H   CYS A  17      -8.084   3.269  -3.226  1.00 78.45           H  
ATOM    226  CA  CYS A  17      -6.923   1.817  -4.290  1.00 78.45           C  
ATOM    227  HA  CYS A  17      -6.117   2.029  -4.993  1.00 78.45           H  
ATOM    228  C   CYS A  17      -7.715   0.627  -4.835  1.00 78.45           C  
ATOM    229  CB  CYS A  17      -6.294   1.482  -2.939  1.00 78.45           C  
ATOM    230  HB2 CYS A  17      -7.083   1.237  -2.228  1.00 78.45           H  
ATOM    231  HB3 CYS A  17      -5.655   0.606  -3.044  1.00 78.45           H  
ATOM    232  O   CYS A  17      -8.816   0.361  -4.360  1.00 78.45           O  
ATOM    233  SG  CYS A  17      -5.310   2.837  -2.269  1.00 78.45           S  
ATOM    234  N   CYS A  18      -7.132  -0.137  -5.766  1.00 81.06           N  
ATOM    235  H   CYS A  18      -6.233   0.132  -6.141  1.00 81.06           H  
ATOM    236  CA  CYS A  18      -7.774  -1.353  -6.289  1.00 81.06           C  
ATOM    237  HA  CYS A  18      -8.732  -1.093  -6.739  1.00 81.06           H  
ATOM    238  C   CYS A  18      -8.052  -2.389  -5.188  1.00 81.06           C  
ATOM    239  CB  CYS A  18      -6.876  -1.996  -7.353  1.00 81.06           C  
ATOM    240  HB2 CYS A  18      -5.966  -2.348  -6.868  1.00 81.06           H  
ATOM    241  HB3 CYS A  18      -7.395  -2.873  -7.741  1.00 81.06           H  
ATOM    242  O   CYS A  18      -8.998  -3.161  -5.288  1.00 81.06           O  
ATOM    243  SG  CYS A  18      -6.390  -0.970  -8.764  1.00 81.06           S  
ATOM    244  N   SER A  19      -7.227  -2.386  -4.142  1.00 76.35           N  
ATOM    245  H   SER A  19      -6.394  -1.818  -4.195  1.00 76.35           H  
ATOM    246  CA  SER A  19      -7.306  -3.309  -3.010  1.00 76.35           C  
ATOM    247  HA  SER A  19      -7.734  -4.252  -3.350  1.00 76.35           H  
ATOM    248  C   SER A  19      -8.186  -2.795  -1.860  1.00 76.35           C  
ATOM    249  CB  SER A  19      -5.889  -3.588  -2.491  1.00 76.35           C  
ATOM    250  HB2 SER A  19      -5.564  -2.734  -1.898  1.00 76.35           H  
ATOM    251  HB3 SER A  19      -5.900  -4.468  -1.849  1.00 76.35           H  
ATOM    252  O   SER A  19      -8.174  -3.399  -0.792  1.00 76.35           O  
ATOM    253  OG  SER A  19      -4.961  -3.776  -3.543  1.00 76.35           O  
ATOM    254  HG  SER A  19      -4.118  -3.515  -3.165  1.00 76.35           H  
ATOM    255  N   GLU A  20      -8.854  -1.638  -2.016  1.00 74.07           N  
ATOM    256  H   GLU A  20      -8.892  -1.257  -2.950  1.00 74.07           H  
ATOM    257  CA  GLU A  20      -9.600  -0.887  -0.976  1.00 74.07           C  
ATOM    258  HA  GLU A  20      -9.885   0.067  -1.420  1.00 74.07           H  
ATOM    259  C   GLU A  20      -8.785  -0.506   0.283  1.00 74.07           C  
ATOM    260  CB  GLU A  20     -10.921  -1.596  -0.620  1.00 74.07           C  
ATOM    261  HB2 GLU A  20     -11.439  -1.005   0.135  1.00 74.07           H  
ATOM    262  HB3 GLU A  20     -10.709  -2.577  -0.196  1.00 74.07           H  
ATOM    263  O   GLU A  20      -9.239   0.259   1.133  1.00 74.07           O  
ATOM    264  CG  GLU A  20     -11.851  -1.749  -1.832  1.00 74.07           C  
ATOM    265  HG2 GLU A  20     -11.387  -2.402  -2.571  1.00 74.07           H  
ATOM    266  HG3 GLU A  20     -11.994  -0.772  -2.294  1.00 74.07           H  
ATOM    267  CD  GLU A  20     -13.209  -2.330  -1.414  1.00 74.07           C  
ATOM    268  OE1 GLU A  20     -14.146  -1.524  -1.208  1.00 74.07           O  
ATOM    269  OE2 GLU A  20     -13.301  -3.573  -1.290  1.00 74.07           O  
ATOM    270  N   PHE A  21      -7.542  -0.977   0.382  1.00 76.13           N  
ATOM    271  H   PHE A  21      -7.283  -1.696  -0.279  1.00 76.13           H  
ATOM    272  CA  PHE A  21      -6.618  -0.718   1.470  1.00 76.13           C  
ATOM    273  HA  PHE A  21      -7.196  -0.420   2.345  1.00 76.13           H  
ATOM    274  C   PHE A  21      -5.682   0.431   1.125  1.00 76.13           C  
ATOM    275  CB  PHE A  21      -5.862  -1.999   1.845  1.00 76.13           C  
ATOM    276  HB2 PHE A  21      -4.815  -1.762   2.032  1.00 76.13           H  
ATOM    277  HB3 PHE A  21      -5.886  -2.714   1.022  1.00 76.13           H  
ATOM    278  O   PHE A  21      -4.751   0.305   0.328  1.00 76.13           O  
ATOM    279  CG  PHE A  21      -6.427  -2.633   3.095  1.00 76.13           C  
ATOM    280  CD1 PHE A  21      -5.888  -2.296   4.351  1.00 76.13           C  
ATOM    281  HD1 PHE A  21      -5.051  -1.616   4.414  1.00 76.13           H  
ATOM    282  CD2 PHE A  21      -7.526  -3.505   3.012  1.00 76.13           C  
ATOM    283  HD2 PHE A  21      -7.955  -3.742   2.050  1.00 76.13           H  
ATOM    284  CE1 PHE A  21      -6.437  -2.843   5.523  1.00 76.13           C  
ATOM    285  HE1 PHE A  21      -6.020  -2.586   6.486  1.00 76.13           H  
ATOM    286  CE2 PHE A  21      -8.073  -4.055   4.185  1.00 76.13           C  
ATOM    287  HE2 PHE A  21      -8.920  -4.722   4.117  1.00 76.13           H  
ATOM    288  CZ  PHE A  21      -7.528  -3.726   5.440  1.00 76.13           C  
ATOM    289  HZ  PHE A  21      -7.955  -4.147   6.338  1.00 76.13           H  
ATOM    290  N   CYS A  22      -5.927   1.553   1.789  1.00 79.01           N  
ATOM    291  H   CYS A  22      -6.745   1.579   2.382  1.00 79.01           H  
ATOM    292  CA  CYS A  22      -5.071   2.719   1.768  1.00 79.01           C  
ATOM    293  HA  CYS A  22      -4.271   2.580   1.041  1.00 79.01           H  
ATOM    294  C   CYS A  22      -4.447   2.947   3.150  1.00 79.01           C  
ATOM    295  CB  CYS A  22      -5.916   3.923   1.354  1.00 79.01           C  
ATOM    296  HB2 CYS A  22      -6.273   3.791   0.333  1.00 79.01           H  
ATOM    297  HB3 CYS A  22      -6.779   4.001   2.016  1.00 79.01           H  
ATOM    298  O   CYS A  22      -5.157   3.279   4.099  1.00 79.01           O  
ATOM    299  SG  CYS A  22      -4.953   5.434   1.480  1.00 79.01           S  
ATOM    300  N   PHE A  23      -3.123   2.832   3.269  1.00 79.05           N  
ATOM    301  H   PHE A  23      -2.588   2.540   2.463  1.00 79.05           H  
ATOM    302  CA  PHE A  23      -2.407   3.173   4.503  1.00 79.05           C  
ATOM    303  HA  PHE A  23      -3.019   3.870   5.075  1.00 79.05           H  
ATOM    304  C   PHE A  23      -1.105   3.921   4.170  1.00 79.05           C  
ATOM    305  CB  PHE A  23      -2.269   1.914   5.379  1.00 79.05           C  
ATOM    306  HB2 PHE A  23      -3.252   1.449   5.456  1.00 79.05           H  
ATOM    307  HB3 PHE A  23      -1.622   1.161   4.929  1.00 79.05           H  
ATOM    308  O   PHE A  23      -0.032   3.348   4.036  1.00 79.05           O  
ATOM    309  CG  PHE A  23      -1.779   2.176   6.781  1.00 79.05           C  
ATOM    310  CD1 PHE A  23      -0.409   2.090   7.095  1.00 79.05           C  
ATOM    311  HD1 PHE A  23       0.307   1.848   6.324  1.00 79.05           H  
ATOM    312  CD2 PHE A  23      -2.714   2.481   7.784  1.00 79.05           C  
ATOM    313  HD2 PHE A  23      -3.765   2.536   7.543  1.00 79.05           H  
ATOM    314  CE1 PHE A  23       0.021   2.314   8.415  1.00 79.05           C  
ATOM    315  HE1 PHE A  23       1.071   2.244   8.658  1.00 79.05           H  
ATOM    316  CE2 PHE A  23      -2.285   2.701   9.103  1.00 79.05           C  
ATOM    317  HE2 PHE A  23      -3.006   2.928   9.874  1.00 79.05           H  
ATOM    318  CZ  PHE A  23      -0.917   2.617   9.419  1.00 79.05           C  
ATOM    319  HZ  PHE A  23      -0.588   2.778  10.435  1.00 79.05           H  
ATOM    320  N   PHE A  24      -1.210   5.238   3.972  1.00 82.86           N  
ATOM    321  H   PHE A  24      -2.124   5.637   4.132  1.00 82.86           H  
ATOM    322  CA  PHE A  24      -0.220   6.112   3.308  1.00 82.86           C  
ATOM    323  HA  PHE A  24      -0.606   7.125   3.420  1.00 82.86           H  
ATOM    324  C   PHE A  24      -0.098   5.894   1.792  1.00 82.86           C  
ATOM    325  CB  PHE A  24       1.152   6.130   4.011  1.00 82.86           C  
ATOM    326  HB2 PHE A  24       1.601   5.137   4.026  1.00 82.86           H  
ATOM    327  HB3 PHE A  24       1.820   6.752   3.416  1.00 82.86           H  
ATOM    328  O   PHE A  24      -0.157   6.858   1.023  1.00 82.86           O  
ATOM    329  CG  PHE A  24       1.120   6.690   5.419  1.00 82.86           C  
ATOM    330  CD1 PHE A  24       1.480   8.031   5.641  1.00 82.86           C  
ATOM    331  HD1 PHE A  24       1.832   8.640   4.821  1.00 82.86           H  
ATOM    332  CD2 PHE A  24       0.721   5.889   6.505  1.00 82.86           C  
ATOM    333  HD2 PHE A  24       0.469   4.850   6.350  1.00 82.86           H  
ATOM    334  CE1 PHE A  24       1.383   8.590   6.925  1.00 82.86           C  
ATOM    335  HE1 PHE A  24       1.647   9.625   7.088  1.00 82.86           H  
ATOM    336  CE2 PHE A  24       0.643   6.441   7.796  1.00 82.86           C  
ATOM    337  HE2 PHE A  24       0.329   5.823   8.624  1.00 82.86           H  
ATOM    338  CZ  PHE A  24       0.962   7.795   8.004  1.00 82.86           C  
ATOM    339  HZ  PHE A  24       0.896   8.218   8.995  1.00 82.86           H  
ATOM    340  N   ALA A  25      -0.024   4.638   1.367  1.00 81.93           N  
ATOM    341  H   ALA A  25       0.018   3.907   2.062  1.00 81.93           H  
ATOM    342  CA  ALA A  25      -0.105   4.212  -0.021  1.00 81.93           C  
ATOM    343  HA  ALA A  25      -0.460   5.044  -0.629  1.00 81.93           H  
ATOM    344  C   ALA A  25      -1.116   3.067  -0.178  1.00 81.93           C  
ATOM    345  CB  ALA A  25       1.299   3.830  -0.498  1.00 81.93           C  
ATOM    346  HB1 ALA A  25       1.972   4.682  -0.397  1.00 81.93           H  
ATOM    347  HB2 ALA A  25       1.677   2.993   0.089  1.00 81.93           H  
ATOM    348  HB3 ALA A  25       1.259   3.537  -1.547  1.00 81.93           H  
ATOM    349  O   ALA A  25      -1.539   2.462   0.811  1.00 81.93           O  
ATOM    350  N   CYS A  26      -1.532   2.806  -1.413  1.00 85.80           N  
ATOM    351  H   CYS A  26      -1.214   3.397  -2.167  1.00 85.80           H  
ATOM    352  CA  CYS A  26      -2.297   1.621  -1.757  1.00 85.80           C  
ATOM    353  HA  CYS A  26      -3.184   1.568  -1.126  1.00 85.80           H  
ATOM    354  C   CYS A  26      -1.442   0.389  -1.493  1.00 85.80           C  
ATOM    355  CB  CYS A  26      -2.716   1.684  -3.227  1.00 85.80           C  
ATOM    356  HB2 CYS A  26      -3.211   0.748  -3.486  1.00 85.80           H  
ATOM    357  HB3 CYS A  26      -1.821   1.769  -3.842  1.00 85.80           H  
ATOM    358  O   CYS A  26      -0.282   0.355  -1.911  1.00 85.80           O  
ATOM    359  SG  CYS A  26      -3.827   3.050  -3.629  1.00 85.80           S  
ATOM    360  N   PHE A  27      -2.010  -0.595  -0.810  1.00 78.48           N  
ATOM    361  H   PHE A  27      -2.980  -0.508  -0.539  1.00 78.48           H  
ATOM    362  CA  PHE A  27      -1.385  -1.905  -0.649  1.00 78.48           C  
ATOM    363  HA  PHE A  27      -0.308  -1.812  -0.792  1.00 78.48           H  
ATOM    364  C   PHE A  27      -1.833  -2.864  -1.741  1.00 78.48           C  
ATOM    365  CB  PHE A  27      -1.602  -2.439   0.770  1.00 78.48           C  
ATOM    366  HB2 PHE A  27      -1.353  -3.500   0.785  1.00 78.48           H  
ATOM    367  HB3 PHE A  27      -2.652  -2.340   1.045  1.00 78.48           H  
ATOM    368  O   PHE A  27      -2.983  -2.731  -2.219  1.00 78.48           O  
ATOM    369  CG  PHE A  27      -0.725  -1.722   1.770  1.00 78.48           C  
ATOM    370  CD1 PHE A  27       0.542  -2.231   2.113  1.00 78.48           C  
ATOM    371  HD1 PHE A  27       0.858  -3.180   1.705  1.00 78.48           H  
ATOM    372  CD2 PHE A  27      -1.120  -0.469   2.250  1.00 78.48           C  
ATOM    373  HD2 PHE A  27      -2.059  -0.039   1.932  1.00 78.48           H  
ATOM    374  CE1 PHE A  27       1.401  -1.506   2.962  1.00 78.48           C  
ATOM    375  HE1 PHE A  27       2.371  -1.905   3.220  1.00 78.48           H  
ATOM    376  CE2 PHE A  27      -0.230   0.274   3.029  1.00 78.48           C  
ATOM    377  HE2 PHE A  27      -0.489   1.300   3.245  1.00 78.48           H  
ATOM    378  CZ  PHE A  27       1.011  -0.241   3.426  1.00 78.48           C  
ATOM    379  HZ  PHE A  27       1.681   0.358   4.025  1.00 78.48           H  
ATOM    380  OXT PHE A  27      -0.978  -3.690  -2.112  1.00 78.48           O  
TER     381      PHE A  27                                                       
END   
