# Supplementary material for: δ‐Conotoxin Structure Prediction and Analysis through Large‐Scale Comparative and Deep Learning Modeling Approaches
Source: Adv Sci (Weinh). 2024 Jul 21;11(35):2404786. doi: 10.1002/advs.202404786 (PMC11425241; doi:10.1002/advs.202404786)
Supplement: Supplementary file 2 — Supporting Information [file ADVS-11-2404786-s001.gz › Data/Alphafold_results/BVIA/ranked_0.pdb]

ATOM      1  N   ASP A   1      -1.575 -18.595   8.617  1.00 58.66           N  
ATOM      2  H   ASP A   1      -2.337 -18.892   9.210  1.00 58.66           H  
ATOM      3  H2  ASP A   1      -1.451 -19.234   7.844  1.00 58.66           H  
ATOM      4  H3  ASP A   1      -0.733 -18.543   9.172  1.00 58.66           H  
ATOM      5  CA  ASP A   1      -1.900 -17.244   8.133  1.00 58.66           C  
ATOM      6  HA  ASP A   1      -2.737 -17.291   7.435  1.00 58.66           H  
ATOM      7  C   ASP A   1      -0.708 -16.658   7.406  1.00 58.66           C  
ATOM      8  CB  ASP A   1      -2.338 -16.371   9.310  1.00 58.66           C  
ATOM      9  HB2 ASP A   1      -1.622 -16.445  10.128  1.00 58.66           H  
ATOM     10  HB3 ASP A   1      -2.404 -15.332   8.988  1.00 58.66           H  
ATOM     11  O   ASP A   1       0.305 -16.382   8.033  1.00 58.66           O  
ATOM     12  CG  ASP A   1      -3.706 -16.864   9.754  1.00 58.66           C  
ATOM     13  OD1 ASP A   1      -4.692 -16.191   9.413  1.00 58.66           O  
ATOM     14  OD2 ASP A   1      -3.725 -18.016  10.246  1.00 58.66           O  
ATOM     15  N   GLU A   2      -0.783 -16.544   6.084  1.00 76.69           N  
ATOM     16  H   GLU A   2      -1.635 -16.774   5.595  1.00 76.69           H  
ATOM     17  CA  GLU A   2       0.221 -15.818   5.302  1.00 76.69           C  
ATOM     18  HA  GLU A   2       1.194 -15.855   5.792  1.00 76.69           H  
ATOM     19  C   GLU A   2      -0.219 -14.355   5.234  1.00 76.69           C  
ATOM     20  CB  GLU A   2       0.379 -16.447   3.907  1.00 76.69           C  
ATOM     21  HB2 GLU A   2      -0.602 -16.565   3.447  1.00 76.69           H  
ATOM     22  HB3 GLU A   2       0.977 -15.779   3.286  1.00 76.69           H  
ATOM     23  O   GLU A   2      -1.121 -14.002   4.477  1.00 76.69           O  
ATOM     24  CG  GLU A   2       1.083 -17.809   3.975  1.00 76.69           C  
ATOM     25  HG2 GLU A   2       0.531 -18.469   4.644  1.00 76.69           H  
ATOM     26  HG3 GLU A   2       2.080 -17.674   4.393  1.00 76.69           H  
ATOM     27  CD  GLU A   2       1.175 -18.452   2.586  1.00 76.69           C  
ATOM     28  OE1 GLU A   2       2.211 -18.247   1.915  1.00 76.69           O  
ATOM     29  OE2 GLU A   2       0.206 -19.155   2.221  1.00 76.69           O  
ATOM     30  N   CYS A   3       0.363 -13.508   6.080  1.00 82.72           N  
ATOM     31  H   CYS A   3       1.076 -13.852   6.708  1.00 82.72           H  
ATOM     32  CA  CYS A   3       0.201 -12.065   5.967  1.00 82.72           C  
ATOM     33  HA  CYS A   3      -0.766 -11.851   5.511  1.00 82.72           H  
ATOM     34  C   CYS A   3       1.276 -11.497   5.030  1.00 82.72           C  
ATOM     35  CB  CYS A   3       0.167 -11.439   7.364  1.00 82.72           C  
ATOM     36  HB2 CYS A   3      -0.017 -10.369   7.267  1.00 82.72           H  
ATOM     37  HB3 CYS A   3      -0.686 -11.863   7.893  1.00 82.72           H  
ATOM     38  O   CYS A   3       2.376 -12.035   4.904  1.00 82.72           O  
ATOM     39  SG  CYS A   3       1.634 -11.708   8.396  1.00 82.72           S  
ATOM     40  N   SER A   4       0.954 -10.409   4.340  1.00 84.79           N  
ATOM     41  H   SER A   4       0.033 -10.014   4.467  1.00 84.79           H  
ATOM     42  CA  SER A   4       1.851  -9.791   3.366  1.00 84.79           C  
ATOM     43  HA  SER A   4       2.296 -10.582   2.762  1.00 84.79           H  
ATOM     44  C   SER A   4       2.977  -9.035   4.078  1.00 84.79           C  
ATOM     45  CB  SER A   4       1.070  -8.882   2.416  1.00 84.79           C  
ATOM     46  HB2 SER A   4       1.752  -8.457   1.679  1.00 84.79           H  
ATOM     47  HB3 SER A   4       0.603  -8.079   2.987  1.00 84.79           H  
ATOM     48  O   SER A   4       2.727  -8.237   4.987  1.00 84.79           O  
ATOM     49  OG  SER A   4       0.057  -9.598   1.743  1.00 84.79           O  
ATOM     50  HG  SER A   4      -0.579  -9.871   2.408  1.00 84.79           H  
ATOM     51  N   ALA A   5       4.216  -9.300   3.658  1.00 83.04           N  
ATOM     52  H   ALA A   5       4.331 -10.002   2.941  1.00 83.04           H  
ATOM     53  CA  ALA A   5       5.424  -8.668   4.181  1.00 83.04           C  
ATOM     54  HA  ALA A   5       5.437  -8.810   5.262  1.00 83.04           H  
ATOM     55  C   ALA A   5       5.462  -7.153   3.884  1.00 83.04           C  
ATOM     56  CB  ALA A   5       6.632  -9.393   3.568  1.00 83.04           C  
ATOM     57  HB1 ALA A   5       6.597  -9.313   2.481  1.00 83.04           H  
ATOM     58  HB2 ALA A   5       6.614 -10.445   3.853  1.00 83.04           H  
ATOM     59  HB3 ALA A   5       7.565  -8.949   3.916  1.00 83.04           H  
ATOM     60  O   ALA A   5       4.853  -6.709   2.906  1.00 83.04           O  
ATOM     61  N   PRO A   6       6.198  -6.346   4.670  1.00 83.20           N  
ATOM     62  CA  PRO A   6       6.405  -4.931   4.365  1.00 83.20           C  
ATOM     63  HA  PRO A   6       5.450  -4.407   4.407  1.00 83.20           H  
ATOM     64  C   PRO A   6       7.014  -4.755   2.964  1.00 83.20           C  
ATOM     65  CB  PRO A   6       7.307  -4.392   5.480  1.00 83.20           C  
ATOM     66  HB2 PRO A   6       8.001  -3.632   5.122  1.00 83.20           H  
ATOM     67  HB3 PRO A   6       6.687  -3.986   6.280  1.00 83.20           H  
ATOM     68  O   PRO A   6       7.915  -5.489   2.561  1.00 83.20           O  
ATOM     69  CG  PRO A   6       8.036  -5.637   5.985  1.00 83.20           C  
ATOM     70  HG2 PRO A   6       8.886  -5.851   5.338  1.00 83.20           H  
ATOM     71  HG3 PRO A   6       8.355  -5.527   7.022  1.00 83.20           H  
ATOM     72  CD  PRO A   6       6.985  -6.732   5.830  1.00 83.20           C  
ATOM     73  HD2 PRO A   6       6.340  -6.748   6.709  1.00 83.20           H  
ATOM     74  HD3 PRO A   6       7.475  -7.699   5.707  1.00 83.20           H  
ATOM     75  N   GLY A   7       6.486  -3.801   2.198  1.00 82.48           N  
ATOM     76  H   GLY A   7       5.789  -3.204   2.620  1.00 82.48           H  
ATOM     77  CA  GLY A   7       6.802  -3.571   0.786  1.00 82.48           C  
ATOM     78  HA2 GLY A   7       6.628  -2.519   0.559  1.00 82.48           H  
ATOM     79  HA3 GLY A   7       7.857  -3.787   0.617  1.00 82.48           H  
ATOM     80  C   GLY A   7       5.987  -4.409  -0.207  1.00 82.48           C  
ATOM     81  O   GLY A   7       6.035  -4.133  -1.406  1.00 82.48           O  
ATOM     82  N   ALA A   8       5.213  -5.400   0.250  1.00 85.92           N  
ATOM     83  H   ALA A   8       5.208  -5.613   1.237  1.00 85.92           H  
ATOM     84  CA  ALA A   8       4.316  -6.151  -0.623  1.00 85.92           C  
ATOM     85  HA  ALA A   8       4.894  -6.511  -1.475  1.00 85.92           H  
ATOM     86  C   ALA A   8       3.188  -5.256  -1.148  1.00 85.92           C  
ATOM     87  CB  ALA A   8       3.759  -7.364   0.120  1.00 85.92           C  
ATOM     88  HB1 ALA A   8       3.119  -7.948  -0.541  1.00 85.92           H  
ATOM     89  HB2 ALA A   8       4.576  -7.991   0.478  1.00 85.92           H  
ATOM     90  HB3 ALA A   8       3.172  -7.016   0.970  1.00 85.92           H  
ATOM     91  O   ALA A   8       2.652  -4.422  -0.420  1.00 85.92           O  
ATOM     92  N   PHE A   9       2.810  -5.438  -2.413  1.00 83.98           N  
ATOM     93  H   PHE A   9       3.261  -6.156  -2.962  1.00 83.98           H  
ATOM     94  CA  PHE A   9       1.788  -4.610  -3.044  1.00 83.98           C  
ATOM     95  HA  PHE A   9       2.034  -3.567  -2.845  1.00 83.98           H  
ATOM     96  C   PHE A   9       0.409  -4.901  -2.449  1.00 83.98           C  
ATOM     97  CB  PHE A   9       1.809  -4.818  -4.561  1.00 83.98           C  
ATOM     98  HB2 PHE A   9       1.327  -5.763  -4.812  1.00 83.98           H  
ATOM     99  HB3 PHE A   9       2.845  -4.882  -4.894  1.00 83.98           H  
ATOM    100  O   PHE A   9      -0.058  -6.041  -2.464  1.00 83.98           O  
ATOM    101  CG  PHE A   9       1.155  -3.683  -5.319  1.00 83.98           C  
ATOM    102  CD1 PHE A   9      -0.168  -3.791  -5.789  1.00 83.98           C  
ATOM    103  HD1 PHE A   9      -0.730  -4.696  -5.611  1.00 83.98           H  
ATOM    104  CD2 PHE A   9       1.884  -2.502  -5.548  1.00 83.98           C  
ATOM    105  HD2 PHE A   9       2.892  -2.407  -5.171  1.00 83.98           H  
ATOM    106  CE1 PHE A   9      -0.749  -2.722  -6.497  1.00 83.98           C  
ATOM    107  HE1 PHE A   9      -1.759  -2.805  -6.872  1.00 83.98           H  
ATOM    108  CE2 PHE A   9       1.301  -1.434  -6.251  1.00 83.98           C  
ATOM    109  HE2 PHE A   9       1.864  -0.528  -6.416  1.00 83.98           H  
ATOM    110  CZ  PHE A   9      -0.016  -1.545  -6.726  1.00 83.98           C  
ATOM    111  HZ  PHE A   9      -0.467  -0.724  -7.264  1.00 83.98           H  
ATOM    112  N   CYS A  10      -0.266  -3.866  -1.959  1.00 86.05           N  
ATOM    113  H   CYS A  10       0.142  -2.944  -2.022  1.00 86.05           H  
ATOM    114  CA  CYS A  10      -1.589  -3.990  -1.369  1.00 86.05           C  
ATOM    115  HA  CYS A  10      -2.044  -4.914  -1.725  1.00 86.05           H  
ATOM    116  C   CYS A  10      -2.478  -2.824  -1.842  1.00 86.05           C  
ATOM    117  CB  CYS A  10      -1.431  -4.128   0.152  1.00 86.05           C  
ATOM    118  HB2 CYS A  10      -0.606  -4.810   0.358  1.00 86.05           H  
ATOM    119  HB3 CYS A  10      -2.333  -4.570   0.575  1.00 86.05           H  
ATOM    120  O   CYS A  10      -2.153  -1.644  -1.710  1.00 86.05           O  
ATOM    121  SG  CYS A  10      -1.106  -2.574   0.991  1.00 86.05           S  
ATOM    122  N   LEU A  11      -3.627  -3.139  -2.445  1.00 80.89           N  
ATOM    123  H   LEU A  11      -3.861  -4.115  -2.555  1.00 80.89           H  
ATOM    124  CA  LEU A  11      -4.536  -2.128  -2.999  1.00 80.89           C  
ATOM    125  HA  LEU A  11      -3.954  -1.281  -3.361  1.00 80.89           H  
ATOM    126  C   LEU A  11      -5.476  -1.590  -1.913  1.00 80.89           C  
ATOM    127  CB  LEU A  11      -5.329  -2.688  -4.197  1.00 80.89           C  
ATOM    128  HB2 LEU A  11      -6.102  -1.953  -4.419  1.00 80.89           H  
ATOM    129  HB3 LEU A  11      -5.838  -3.610  -3.914  1.00 80.89           H  
ATOM    130  O   LEU A  11      -6.608  -2.062  -1.823  1.00 80.89           O  
ATOM    131  CG  LEU A  11      -4.509  -2.904  -5.481  1.00 80.89           C  
ATOM    132  HG  LEU A  11      -3.658  -2.223  -5.494  1.00 80.89           H  
ATOM    133  CD1 LEU A  11      -4.014  -4.348  -5.601  1.00 80.89           C  
ATOM    134 HD11 LEU A  11      -3.352  -4.585  -4.769  1.00 80.89           H  
ATOM    135 HD12 LEU A  11      -4.855  -5.041  -5.610  1.00 80.89           H  
ATOM    136 HD13 LEU A  11      -3.451  -4.467  -6.526  1.00 80.89           H  
ATOM    137  CD2 LEU A  11      -5.379  -2.606  -6.703  1.00 80.89           C  
ATOM    138 HD21 LEU A  11      -6.254  -3.256  -6.714  1.00 80.89           H  
ATOM    139 HD22 LEU A  11      -4.801  -2.767  -7.613  1.00 80.89           H  
ATOM    140 HD23 LEU A  11      -5.701  -1.565  -6.683  1.00 80.89           H  
ATOM    141  N   ILE A  12      -4.984  -0.656  -1.082  1.00 77.14           N  
ATOM    142  H   ILE A  12      -4.006  -0.435  -1.203  1.00 77.14           H  
ATOM    143  CA  ILE A  12      -5.714   0.070  -0.007  1.00 77.14           C  
ATOM    144  HA  ILE A  12      -4.961   0.356   0.729  1.00 77.14           H  
ATOM    145  C   ILE A  12      -6.700  -0.840   0.751  1.00 77.14           C  
ATOM    146  CB  ILE A  12      -6.373   1.391  -0.498  1.00 77.14           C  
ATOM    147  HB  ILE A  12      -7.292   1.140  -1.026  1.00 77.14           H  
ATOM    148  O   ILE A  12      -7.829  -0.468   1.069  1.00 77.14           O  
ATOM    149  CG1 ILE A  12      -5.458   2.174  -1.471  1.00 77.14           C  
ATOM    150 HG12 ILE A  12      -4.505   2.385  -0.986  1.00 77.14           H  
ATOM    151 HG13 ILE A  12      -5.262   1.559  -2.349  1.00 77.14           H  
ATOM    152  CG2 ILE A  12      -6.717   2.312   0.697  1.00 77.14           C  
ATOM    153 HG21 ILE A  12      -5.802   2.702   1.143  1.00 77.14           H  
ATOM    154 HG22 ILE A  12      -7.342   3.142   0.370  1.00 77.14           H  
ATOM    155 HG23 ILE A  12      -7.273   1.793   1.478  1.00 77.14           H  
ATOM    156  CD1 ILE A  12      -6.055   3.492  -1.983  1.00 77.14           C  
ATOM    157 HD11 ILE A  12      -7.051   3.317  -2.388  1.00 77.14           H  
ATOM    158 HD12 ILE A  12      -6.104   4.231  -1.184  1.00 77.14           H  
ATOM    159 HD13 ILE A  12      -5.417   3.888  -2.773  1.00 77.14           H  
ATOM    160  N   ARG A  13      -6.299  -2.089   0.988  1.00 73.29           N  
ATOM    161  H   ARG A  13      -5.358  -2.343   0.722  1.00 73.29           H  
ATOM    162  CA  ARG A  13      -7.115  -3.069   1.692  1.00 73.29           C  
ATOM    163  HA  ARG A  13      -8.097  -2.633   1.872  1.00 73.29           H  
ATOM    164  C   ARG A  13      -6.443  -3.335   3.032  1.00 73.29           C  
ATOM    165  CB  ARG A  13      -7.351  -4.333   0.858  1.00 73.29           C  
ATOM    166  HB2 ARG A  13      -6.807  -4.288  -0.086  1.00 73.29           H  
ATOM    167  HB3 ARG A  13      -6.998  -5.185   1.439  1.00 73.29           H  
ATOM    168  O   ARG A  13      -5.432  -4.044   3.059  1.00 73.29           O  
ATOM    169  CG  ARG A  13      -8.848  -4.556   0.608  1.00 73.29           C  
ATOM    170  HG2 ARG A  13      -9.243  -3.748  -0.008  1.00 73.29           H  
ATOM    171  HG3 ARG A  13      -9.367  -4.547   1.566  1.00 73.29           H  
ATOM    172  CD  ARG A  13      -9.121  -5.905  -0.063  1.00 73.29           C  
ATOM    173  HD2 ARG A  13     -10.194  -6.090  -0.025  1.00 73.29           H  
ATOM    174  HD3 ARG A  13      -8.617  -6.689   0.504  1.00 73.29           H  
ATOM    175  NE  ARG A  13      -8.681  -5.917  -1.470  1.00 73.29           N  
ATOM    176  HE  ARG A  13      -8.339  -5.040  -1.836  1.00 73.29           H  
ATOM    177  NH1 ARG A  13      -9.128  -8.130  -1.892  1.00 73.29           N  
ATOM    178 HH11 ARG A  13      -9.368  -8.252  -0.919  1.00 73.29           H  
ATOM    179 HH12 ARG A  13      -9.149  -8.918  -2.524  1.00 73.29           H  
ATOM    180  NH2 ARG A  13      -8.387  -6.815  -3.539  1.00 73.29           N  
ATOM    181 HH21 ARG A  13      -8.399  -7.615  -4.157  1.00 73.29           H  
ATOM    182 HH22 ARG A  13      -8.090  -5.912  -3.880  1.00 73.29           H  
ATOM    183  CZ  ARG A  13      -8.733  -6.951  -2.290  1.00 73.29           C  
ATOM    184  N   PRO A  14      -6.957  -2.751   4.124  1.00 69.21           N  
ATOM    185  CA  PRO A  14      -6.467  -3.081   5.452  1.00 69.21           C  
ATOM    186  HA  PRO A  14      -5.400  -2.868   5.523  1.00 69.21           H  
ATOM    187  C   PRO A  14      -6.698  -4.577   5.712  1.00 69.21           C  
ATOM    188  CB  PRO A  14      -7.225  -2.155   6.407  1.00 69.21           C  
ATOM    189  HB2 PRO A  14      -7.410  -2.625   7.373  1.00 69.21           H  
ATOM    190  HB3 PRO A  14      -6.655  -1.236   6.543  1.00 69.21           H  
ATOM    191  O   PRO A  14      -7.719  -5.133   5.301  1.00 69.21           O  
ATOM    192  CG  PRO A  14      -8.524  -1.842   5.667  1.00 69.21           C  
ATOM    193  HG2 PRO A  14      -8.938  -0.878   5.962  1.00 69.21           H  
ATOM    194  HG3 PRO A  14      -9.244  -2.640   5.848  1.00 69.21           H  
ATOM    195  CD  PRO A  14      -8.109  -1.857   4.202  1.00 69.21           C  
ATOM    196  HD2 PRO A  14      -8.955  -2.209   3.611  1.00 69.21           H  
ATOM    197  HD3 PRO A  14      -7.814  -0.855   3.889  1.00 69.21           H  
ATOM    198  N   GLY A  15      -5.721  -5.238   6.333  1.00 72.02           N  
ATOM    199  H   GLY A  15      -4.936  -4.705   6.680  1.00 72.02           H  
ATOM    200  CA  GLY A  15      -5.809  -6.651   6.728  1.00 72.02           C  
ATOM    201  HA2 GLY A  15      -6.856  -6.931   6.847  1.00 72.02           H  
ATOM    202  HA3 GLY A  15      -5.334  -6.761   7.703  1.00 72.02           H  
ATOM    203  C   GLY A  15      -5.160  -7.682   5.794  1.00 72.02           C  
ATOM    204  O   GLY A  15      -5.149  -8.857   6.138  1.00 72.02           O  
ATOM    205  N   LEU A  16      -4.587  -7.293   4.644  1.00 79.97           N  
ATOM    206  H   LEU A  16      -4.672  -6.328   4.358  1.00 79.97           H  
ATOM    207  CA  LEU A  16      -3.707  -8.209   3.887  1.00 79.97           C  
ATOM    208  HA  LEU A  16      -4.073  -9.230   3.994  1.00 79.97           H  
ATOM    209  C   LEU A  16      -2.275  -8.240   4.424  1.00 79.97           C  
ATOM    210  CB  LEU A  16      -3.674  -7.857   2.388  1.00 79.97           C  
ATOM    211  HB2 LEU A  16      -2.736  -8.236   1.983  1.00 79.97           H  
ATOM    212  HB3 LEU A  16      -3.664  -6.776   2.247  1.00 79.97           H  
ATOM    213  O   LEU A  16      -1.547  -9.200   4.180  1.00 79.97           O  
ATOM    214  CG  LEU A  16      -4.817  -8.513   1.596  1.00 79.97           C  
ATOM    215  HG  LEU A  16      -5.179  -9.403   2.110  1.00 79.97           H  
ATOM    216  CD1 LEU A  16      -5.975  -7.546   1.402  1.00 79.97           C  
ATOM    217 HD11 LEU A  16      -5.631  -6.710   0.792  1.00 79.97           H  
ATOM    218 HD12 LEU A  16      -6.797  -8.064   0.908  1.00 79.97           H  
ATOM    219 HD13 LEU A  16      -6.310  -7.191   2.377  1.00 79.97           H  
ATOM    220  CD2 LEU A  16      -4.345  -8.931   0.203  1.00 79.97           C  
ATOM    221 HD21 LEU A  16      -3.555  -9.675   0.303  1.00 79.97           H  
ATOM    222 HD22 LEU A  16      -5.168  -9.380  -0.354  1.00 79.97           H  
ATOM    223 HD23 LEU A  16      -3.951  -8.072  -0.339  1.00 79.97           H  
ATOM    224  N   CYS A  17      -1.861  -7.176   5.097  1.00 86.28           N  
ATOM    225  H   CYS A  17      -2.543  -6.468   5.328  1.00 86.28           H  
ATOM    226  CA  CYS A  17      -0.501  -6.944   5.555  1.00 86.28           C  
ATOM    227  HA  CYS A  17       0.207  -7.496   4.935  1.00 86.28           H  
ATOM    228  C   CYS A  17      -0.328  -7.422   7.003  1.00 86.28           C  
ATOM    229  CB  CYS A  17      -0.242  -5.450   5.371  1.00 86.28           C  
ATOM    230  HB2 CYS A  17       0.742  -5.185   5.756  1.00 86.28           H  
ATOM    231  HB3 CYS A  17      -0.996  -4.918   5.952  1.00 86.28           H  
ATOM    232  O   CYS A  17      -1.285  -7.396   7.775  1.00 86.28           O  
ATOM    233  SG  CYS A  17      -0.438  -4.826   3.690  1.00 86.28           S  
ATOM    234  N   CYS A  18       0.878  -7.866   7.375  1.00 83.72           N  
ATOM    235  H   CYS A  18       1.615  -7.930   6.688  1.00 83.72           H  
ATOM    236  CA  CYS A  18       1.157  -8.277   8.760  1.00 83.72           C  
ATOM    237  HA  CYS A  18       0.441  -9.042   9.061  1.00 83.72           H  
ATOM    238  C   CYS A  18       1.014  -7.111   9.746  1.00 83.72           C  
ATOM    239  CB  CYS A  18       2.572  -8.853   8.859  1.00 83.72           C  
ATOM    240  HB2 CYS A  18       3.286  -8.065   8.619  1.00 83.72           H  
ATOM    241  HB3 CYS A  18       2.742  -9.146   9.895  1.00 83.72           H  
ATOM    242  O   CYS A  18       0.511  -7.280  10.853  1.00 83.72           O  
ATOM    243  SG  CYS A  18       2.943 -10.279   7.811  1.00 83.72           S  
ATOM    244  N   SER A  19       1.432  -5.921   9.323  1.00 76.90           N  
ATOM    245  H   SER A  19       1.873  -5.859   8.417  1.00 76.90           H  
ATOM    246  CA  SER A  19       0.974  -4.670   9.911  1.00 76.90           C  
ATOM    247  HA  SER A  19       0.875  -4.751  10.993  1.00 76.90           H  
ATOM    248  C   SER A  19      -0.363  -4.338   9.269  1.00 76.90           C  
ATOM    249  CB  SER A  19       1.947  -3.553   9.555  1.00 76.90           C  
ATOM    250  HB2 SER A  19       1.538  -2.593   9.870  1.00 76.90           H  
ATOM    251  HB3 SER A  19       2.043  -3.555   8.470  1.00 76.90           H  
ATOM    252  O   SER A  19      -0.455  -4.330   8.050  1.00 76.90           O  
ATOM    253  OG  SER A  19       3.223  -3.719  10.129  1.00 76.90           O  
ATOM    254  HG  SER A  19       3.777  -3.120   9.623  1.00 76.90           H  
ATOM    255  N   GLU A  20      -1.398  -3.992  10.024  1.00 79.37           N  
ATOM    256  H   GLU A  20      -1.319  -4.079  11.028  1.00 79.37           H  
ATOM    257  CA  GLU A  20      -2.713  -3.616   9.468  1.00 79.37           C  
ATOM    258  HA  GLU A  20      -3.092  -4.454   8.883  1.00 79.37           H  
ATOM    259  C   GLU A  20      -2.676  -2.391   8.520  1.00 79.37           C  
ATOM    260  CB  GLU A  20      -3.678  -3.366  10.634  1.00 79.37           C  
ATOM    261  HB2 GLU A  20      -3.235  -2.638  11.314  1.00 79.37           H  
ATOM    262  HB3 GLU A  20      -4.610  -2.953  10.248  1.00 79.37           H  
ATOM    263  O   GLU A  20      -3.687  -2.015   7.921  1.00 79.37           O  
ATOM    264  CG  GLU A  20      -4.005  -4.656  11.395  1.00 79.37           C  
ATOM    265  HG2 GLU A  20      -3.082  -5.144  11.710  1.00 79.37           H  
ATOM    266  HG3 GLU A  20      -4.536  -5.338  10.730  1.00 79.37           H  
ATOM    267  CD  GLU A  20      -4.860  -4.343  12.625  1.00 79.37           C  
ATOM    268  OE1 GLU A  20      -6.089  -4.179  12.448  1.00 79.37           O  
ATOM    269  OE2 GLU A  20      -4.268  -4.234  13.721  1.00 79.37           O  
ATOM    270  N   PHE A  21      -1.502  -1.779   8.354  1.00 82.58           N  
ATOM    271  H   PHE A  21      -0.696  -2.221   8.773  1.00 82.58           H  
ATOM    272  CA  PHE A  21      -1.248  -0.620   7.525  1.00 82.58           C  
ATOM    273  HA  PHE A  21      -2.152  -0.010   7.543  1.00 82.58           H  
ATOM    274  C   PHE A  21      -0.962  -0.998   6.064  1.00 82.58           C  
ATOM    275  CB  PHE A  21      -0.124   0.206   8.165  1.00 82.58           C  
ATOM    276  HB2 PHE A  21       0.006  -0.083   9.208  1.00 82.58           H  
ATOM    277  HB3 PHE A  21       0.826   0.012   7.666  1.00 82.58           H  
ATOM    278  O   PHE A  21       0.081  -1.549   5.714  1.00 82.58           O  
ATOM    279  CG  PHE A  21      -0.440   1.682   8.141  1.00 82.58           C  
ATOM    280  CD1 PHE A  21       0.103   2.515   7.148  1.00 82.58           C  
ATOM    281  HD1 PHE A  21       0.777   2.109   6.408  1.00 82.58           H  
ATOM    282  CD2 PHE A  21      -1.327   2.210   9.097  1.00 82.58           C  
ATOM    283  HD2 PHE A  21      -1.750   1.566   9.854  1.00 82.58           H  
ATOM    284  CE1 PHE A  21      -0.227   3.881   7.123  1.00 82.58           C  
ATOM    285  HE1 PHE A  21       0.199   4.522   6.366  1.00 82.58           H  
ATOM    286  CE2 PHE A  21      -1.662   3.574   9.069  1.00 82.58           C  
ATOM    287  HE2 PHE A  21      -2.340   3.978   9.806  1.00 82.58           H  
ATOM    288  CZ  PHE A  21      -1.109   4.410   8.083  1.00 82.58           C  
ATOM    289  HZ  PHE A  21      -1.361   5.460   8.062  1.00 82.58           H  
ATOM    290  N   CYS A  22      -1.906  -0.652   5.190  1.00 87.93           N  
ATOM    291  H   CYS A  22      -2.741  -0.210   5.547  1.00 87.93           H  
ATOM    292  CA  CYS A  22      -1.806  -0.850   3.750  1.00 87.93           C  
ATOM    293  HA  CYS A  22      -0.802  -1.184   3.486  1.00 87.93           H  
ATOM    294  C   CYS A  22      -2.085   0.464   3.009  1.00 87.93           C  
ATOM    295  CB  CYS A  22      -2.804  -1.936   3.334  1.00 87.93           C  
ATOM    296  HB2 CYS A  22      -2.488  -2.895   3.743  1.00 87.93           H  
ATOM    297  HB3 CYS A  22      -3.783  -1.694   3.746  1.00 87.93           H  
ATOM    298  O   CYS A  22      -3.205   0.977   3.059  1.00 87.93           O  
ATOM    299  SG  CYS A  22      -2.965  -2.061   1.542  1.00 87.93           S  
ATOM    300  N   PHE A  23      -1.097   0.987   2.277  1.00 84.41           N  
ATOM    301  H   PHE A  23      -0.203   0.517   2.276  1.00 84.41           H  
ATOM    302  CA  PHE A  23      -1.241   2.214   1.488  1.00 84.41           C  
ATOM    303  HA  PHE A  23      -2.293   2.346   1.234  1.00 84.41           H  
ATOM    304  C   PHE A  23      -0.467   2.100   0.161  1.00 84.41           C  
ATOM    305  CB  PHE A  23      -0.825   3.419   2.357  1.00 84.41           C  
ATOM    306  HB2 PHE A  23      -1.187   3.258   3.372  1.00 84.41           H  
ATOM    307  HB3 PHE A  23       0.260   3.491   2.425  1.00 84.41           H  
ATOM    308  O   PHE A  23       0.645   2.596   0.043  1.00 84.41           O  
ATOM    309  CG  PHE A  23      -1.394   4.742   1.884  1.00 84.41           C  
ATOM    310  CD1 PHE A  23      -0.639   5.603   1.066  1.00 84.41           C  
ATOM    311  HD1 PHE A  23       0.359   5.321   0.766  1.00 84.41           H  
ATOM    312  CD2 PHE A  23      -2.695   5.109   2.274  1.00 84.41           C  
ATOM    313  HD2 PHE A  23      -3.273   4.451   2.905  1.00 84.41           H  
ATOM    314  CE1 PHE A  23      -1.185   6.829   0.643  1.00 84.41           C  
ATOM    315  HE1 PHE A  23      -0.602   7.491   0.019  1.00 84.41           H  
ATOM    316  CE2 PHE A  23      -3.241   6.334   1.851  1.00 84.41           C  
ATOM    317  HE2 PHE A  23      -4.238   6.614   2.158  1.00 84.41           H  
ATOM    318  CZ  PHE A  23      -2.486   7.194   1.035  1.00 84.41           C  
ATOM    319  HZ  PHE A  23      -2.902   8.137   0.713  1.00 84.41           H  
ATOM    320  N   PHE A  24      -1.023   1.391  -0.833  1.00 85.90           N  
ATOM    321  H   PHE A  24      -1.923   0.978  -0.634  1.00 85.90           H  
ATOM    322  CA  PHE A  24      -0.344   0.882  -2.053  1.00 85.90           C  
ATOM    323  HA  PHE A  24      -1.113   0.432  -2.681  1.00 85.90           H  
ATOM    324  C   PHE A  24       0.660  -0.251  -1.815  1.00 85.90           C  
ATOM    325  CB  PHE A  24       0.303   1.995  -2.899  1.00 85.90           C  
ATOM    326  HB2 PHE A  24       0.742   2.787  -2.293  1.00 85.90           H  
ATOM    327  HB3 PHE A  24       1.136   1.560  -3.452  1.00 85.90           H  
ATOM    328  O   PHE A  24       0.735  -1.188  -2.612  1.00 85.90           O  
ATOM    329  CG  PHE A  24      -0.623   2.620  -3.905  1.00 85.90           C  
ATOM    330  CD1 PHE A  24      -0.594   2.164  -5.233  1.00 85.90           C  
ATOM    331  HD1 PHE A  24       0.073   1.363  -5.516  1.00 85.90           H  
ATOM    332  CD2 PHE A  24      -1.491   3.660  -3.529  1.00 85.90           C  
ATOM    333  HD2 PHE A  24      -1.503   4.013  -2.508  1.00 85.90           H  
ATOM    334  CE1 PHE A  24      -1.426   2.756  -6.196  1.00 85.90           C  
ATOM    335  HE1 PHE A  24      -1.397   2.415  -7.220  1.00 85.90           H  
ATOM    336  CE2 PHE A  24      -2.330   4.247  -4.492  1.00 85.90           C  
ATOM    337  HE2 PHE A  24      -2.995   5.050  -4.209  1.00 85.90           H  
ATOM    338  CZ  PHE A  24      -2.294   3.798  -5.824  1.00 85.90           C  
ATOM    339  HZ  PHE A  24      -2.934   4.255  -6.564  1.00 85.90           H  
ATOM    340  N   ALA A  25       1.396  -0.193  -0.714  1.00 86.14           N  
ATOM    341  H   ALA A  25       1.326   0.631  -0.133  1.00 86.14           H  
ATOM    342  CA  ALA A  25       2.202  -1.288  -0.208  1.00 86.14           C  
ATOM    343  HA  ALA A  25       1.913  -2.202  -0.726  1.00 86.14           H  
ATOM    344  C   ALA A  25       1.924  -1.500   1.283  1.00 86.14           C  
ATOM    345  CB  ALA A  25       3.679  -1.012  -0.509  1.00 86.14           C  
ATOM    346  HB1 ALA A  25       4.283  -1.853  -0.170  1.00 86.14           H  
ATOM    347  HB2 ALA A  25       3.821  -0.886  -1.582  1.00 86.14           H  
ATOM    348  HB3 ALA A  25       4.000  -0.110   0.012  1.00 86.14           H  
ATOM    349  O   ALA A  25       1.405  -0.610   1.965  1.00 86.14           O  
ATOM    350  N   CYS A  26       2.232  -2.695   1.770  1.00 89.20           N  
ATOM    351  H   CYS A  26       2.569  -3.401   1.131  1.00 89.20           H  
ATOM    352  CA  CYS A  26       2.261  -2.993   3.191  1.00 89.20           C  
ATOM    353  HA  CYS A  26       1.316  -2.705   3.652  1.00 89.20           H  
ATOM    354  C   CYS A  26       3.387  -2.200   3.845  1.00 89.20           C  
ATOM    355  CB  CYS A  26       2.490  -4.492   3.369  1.00 89.20           C  
ATOM    356  HB2 CYS A  26       3.421  -4.760   2.870  1.00 89.20           H  
ATOM    357  HB3 CYS A  26       2.604  -4.707   4.432  1.00 89.20           H  
ATOM    358  O   CYS A  26       4.512  -2.231   3.344  1.00 89.20           O  
ATOM    359  SG  CYS A  26       1.170  -5.526   2.712  1.00 89.20           S  
ATOM    360  N   PHE A  27       3.091  -1.514   4.943  1.00 81.27           N  
ATOM    361  H   PHE A  27       2.166  -1.590   5.344  1.00 81.27           H  
ATOM    362  CA  PHE A  27       4.084  -0.771   5.719  1.00 81.27           C  
ATOM    363  HA  PHE A  27       5.045  -0.784   5.204  1.00 81.27           H  
ATOM    364  C   PHE A  27       4.345  -1.441   7.058  1.00 81.27           C  
ATOM    365  CB  PHE A  27       3.661   0.693   5.862  1.00 81.27           C  
ATOM    366  HB2 PHE A  27       4.279   1.158   6.630  1.00 81.27           H  
ATOM    367  HB3 PHE A  27       2.628   0.734   6.207  1.00 81.27           H  
ATOM    368  O   PHE A  27       3.362  -1.812   7.731  1.00 81.27           O  
ATOM    369  CG  PHE A  27       3.817   1.483   4.582  1.00 81.27           C  
ATOM    370  CD1 PHE A  27       5.060   2.056   4.254  1.00 81.27           C  
ATOM    371  HD1 PHE A  27       5.894   1.930   4.928  1.00 81.27           H  
ATOM    372  CD2 PHE A  27       2.736   1.615   3.698  1.00 81.27           C  
ATOM    373  HD2 PHE A  27       1.791   1.146   3.930  1.00 81.27           H  
ATOM    374  CE1 PHE A  27       5.221   2.770   3.053  1.00 81.27           C  
ATOM    375  HE1 PHE A  27       6.181   3.200   2.804  1.00 81.27           H  
ATOM    376  CE2 PHE A  27       2.905   2.318   2.496  1.00 81.27           C  
ATOM    377  HE2 PHE A  27       2.079   2.387   1.803  1.00 81.27           H  
ATOM    378  CZ  PHE A  27       4.138   2.903   2.169  1.00 81.27           C  
ATOM    379  HZ  PHE A  27       4.255   3.433   1.236  1.00 81.27           H  
ATOM    380  OXT PHE A  27       5.541  -1.586   7.374  1.00 81.27           O  
TER     381      PHE A  27                                                       
END   
