# Supplementary material for: δ‐Conotoxin Structure Prediction and Analysis through Large‐Scale Comparative and Deep Learning Modeling Approaches
Source: Adv Sci (Weinh). 2024 Jul 21;11(35):2404786. doi: 10.1002/advs.202404786 (PMC11425241; doi:10.1002/advs.202404786)
Supplement: Supplementary file 2 — Supporting Information [file ADVS-11-2404786-s001.gz › Data/Alphafold_results/BVIA/ranked_4.pdb]

ATOM      1  N   ASP A   1       3.280   9.242 -11.821  1.00 54.94           N  
ATOM      2  H   ASP A   1       4.197   9.132 -11.412  1.00 54.94           H  
ATOM      3  H2  ASP A   1       2.929  10.175 -11.659  1.00 54.94           H  
ATOM      4  H3  ASP A   1       3.356   9.049 -12.810  1.00 54.94           H  
ATOM      5  CA  ASP A   1       2.389   8.229 -11.230  1.00 54.94           C  
ATOM      6  HA  ASP A   1       1.361   8.418 -11.541  1.00 54.94           H  
ATOM      7  C   ASP A   1       2.473   8.352  -9.723  1.00 54.94           C  
ATOM      8  CB  ASP A   1       2.775   6.840 -11.746  1.00 54.94           C  
ATOM      9  HB2 ASP A   1       3.816   6.625 -11.506  1.00 54.94           H  
ATOM     10  HB3 ASP A   1       2.138   6.088 -11.280  1.00 54.94           H  
ATOM     11  O   ASP A   1       3.535   8.148  -9.150  1.00 54.94           O  
ATOM     12  CG  ASP A   1       2.574   6.844 -13.258  1.00 54.94           C  
ATOM     13  OD1 ASP A   1       1.504   6.384 -13.691  1.00 54.94           O  
ATOM     14  OD2 ASP A   1       3.390   7.536 -13.910  1.00 54.94           O  
ATOM     15  N   GLU A   2       1.414   8.845  -9.092  1.00 70.29           N  
ATOM     16  H   GLU A   2       0.541   8.969  -9.584  1.00 70.29           H  
ATOM     17  CA  GLU A   2       1.356   9.003  -7.638  1.00 70.29           C  
ATOM     18  HA  GLU A   2       2.334   9.303  -7.262  1.00 70.29           H  
ATOM     19  C   GLU A   2       1.038   7.639  -7.033  1.00 70.29           C  
ATOM     20  CB  GLU A   2       0.355  10.108  -7.224  1.00 70.29           C  
ATOM     21  HB2 GLU A   2       0.921  11.030  -7.094  1.00 70.29           H  
ATOM     22  HB3 GLU A   2      -0.080   9.853  -6.257  1.00 70.29           H  
ATOM     23  O   GLU A   2      -0.080   7.159  -7.141  1.00 70.29           O  
ATOM     24  CG  GLU A   2      -0.771  10.388  -8.236  1.00 70.29           C  
ATOM     25  HG2 GLU A   2      -1.309   9.462  -8.438  1.00 70.29           H  
ATOM     26  HG3 GLU A   2      -0.339  10.733  -9.176  1.00 70.29           H  
ATOM     27  CD  GLU A   2      -1.743  11.458  -7.729  1.00 70.29           C  
ATOM     28  OE1 GLU A   2      -1.351  12.646  -7.747  1.00 70.29           O  
ATOM     29  OE2 GLU A   2      -2.873  11.080  -7.339  1.00 70.29           O  
ATOM     30  N   CYS A   3       2.030   6.980  -6.446  1.00 76.82           N  
ATOM     31  H   CYS A   3       2.959   7.376  -6.430  1.00 76.82           H  
ATOM     32  CA  CYS A   3       1.815   5.725  -5.749  1.00 76.82           C  
ATOM     33  HA  CYS A   3       0.833   5.340  -6.027  1.00 76.82           H  
ATOM     34  C   CYS A   3       1.826   5.943  -4.225  1.00 76.82           C  
ATOM     35  CB  CYS A   3       2.833   4.693  -6.225  1.00 76.82           C  
ATOM     36  HB2 CYS A   3       2.552   3.724  -5.814  1.00 76.82           H  
ATOM     37  HB3 CYS A   3       2.804   4.621  -7.313  1.00 76.82           H  
ATOM     38  O   CYS A   3       2.610   6.712  -3.672  1.00 76.82           O  
ATOM     39  SG  CYS A   3       4.507   5.097  -5.689  1.00 76.82           S  
ATOM     40  N   SER A   4       0.941   5.254  -3.524  1.00 73.95           N  
ATOM     41  H   SER A   4       0.310   4.680  -4.064  1.00 73.95           H  
ATOM     42  CA  SER A   4       0.928   5.043  -2.091  1.00 73.95           C  
ATOM     43  HA  SER A   4       0.918   6.012  -1.593  1.00 73.95           H  
ATOM     44  C   SER A   4       2.166   4.265  -1.634  1.00 73.95           C  
ATOM     45  CB  SER A   4      -0.354   4.289  -1.735  1.00 73.95           C  
ATOM     46  HB2 SER A   4      -0.284   3.913  -0.714  1.00 73.95           H  
ATOM     47  HB3 SER A   4      -0.484   3.438  -2.404  1.00 73.95           H  
ATOM     48  O   SER A   4       2.452   3.159  -2.101  1.00 73.95           O  
ATOM     49  OG  SER A   4      -1.480   5.141  -1.830  1.00 73.95           O  
ATOM     50  HG  SER A   4      -1.313   5.937  -1.321  1.00 73.95           H  
ATOM     51  N   ALA A   5       2.887   4.871  -0.690  1.00 73.31           N  
ATOM     52  H   ALA A   5       2.615   5.803  -0.411  1.00 73.31           H  
ATOM     53  CA  ALA A   5       4.032   4.284  -0.007  1.00 73.31           C  
ATOM     54  HA  ALA A   5       4.754   3.970  -0.761  1.00 73.31           H  
ATOM     55  C   ALA A   5       3.630   3.055   0.835  1.00 73.31           C  
ATOM     56  CB  ALA A   5       4.658   5.384   0.866  1.00 73.31           C  
ATOM     57  HB1 ALA A   5       4.974   6.218   0.239  1.00 73.31           H  
ATOM     58  HB2 ALA A   5       5.525   5.000   1.403  1.00 73.31           H  
ATOM     59  HB3 ALA A   5       3.929   5.735   1.596  1.00 73.31           H  
ATOM     60  O   ALA A   5       2.470   2.952   1.248  1.00 73.31           O  
ATOM     61  N   PRO A   6       4.568   2.144   1.144  1.00 73.92           N  
ATOM     62  CA  PRO A   6       4.320   1.064   2.096  1.00 73.92           C  
ATOM     63  HA  PRO A   6       3.570   0.389   1.684  1.00 73.92           H  
ATOM     64  C   PRO A   6       3.815   1.621   3.439  1.00 73.92           C  
ATOM     65  CB  PRO A   6       5.644   0.304   2.222  1.00 73.92           C  
ATOM     66  HB2 PRO A   6       5.643  -0.535   1.526  1.00 73.92           H  
ATOM     67  HB3 PRO A   6       5.823  -0.052   3.237  1.00 73.92           H  
ATOM     68  O   PRO A   6       4.301   2.634   3.939  1.00 73.92           O  
ATOM     69  CG  PRO A   6       6.695   1.321   1.782  1.00 73.92           C  
ATOM     70  HG2 PRO A   6       6.959   1.962   2.623  1.00 73.92           H  
ATOM     71  HG3 PRO A   6       7.582   0.836   1.374  1.00 73.92           H  
ATOM     72  CD  PRO A   6       5.960   2.138   0.725  1.00 73.92           C  
ATOM     73  HD2 PRO A   6       6.392   3.137   0.666  1.00 73.92           H  
ATOM     74  HD3 PRO A   6       6.039   1.640  -0.242  1.00 73.92           H  
ATOM     75  N   GLY A   7       2.791   0.979   3.996  1.00 71.49           N  
ATOM     76  H   GLY A   7       2.489   0.128   3.544  1.00 71.49           H  
ATOM     77  CA  GLY A   7       2.036   1.413   5.173  1.00 71.49           C  
ATOM     78  HA2 GLY A   7       2.706   1.940   5.851  1.00 71.49           H  
ATOM     79  HA3 GLY A   7       1.656   0.530   5.687  1.00 71.49           H  
ATOM     80  C   GLY A   7       0.847   2.335   4.876  1.00 71.49           C  
ATOM     81  O   GLY A   7       0.016   2.551   5.757  1.00 71.49           O  
ATOM     82  N   ALA A   8       0.711   2.863   3.655  1.00 77.00           N  
ATOM     83  H   ALA A   8       1.418   2.683   2.956  1.00 77.00           H  
ATOM     84  CA  ALA A   8      -0.437   3.687   3.289  1.00 77.00           C  
ATOM     85  HA  ALA A   8      -0.582   4.437   4.067  1.00 77.00           H  
ATOM     86  C   ALA A   8      -1.721   2.851   3.184  1.00 77.00           C  
ATOM     87  CB  ALA A   8      -0.143   4.412   1.981  1.00 77.00           C  
ATOM     88  HB1 ALA A   8       0.062   3.650   1.229  1.00 77.00           H  
ATOM     89  HB2 ALA A   8      -1.002   5.009   1.676  1.00 77.00           H  
ATOM     90  HB3 ALA A   8       0.731   5.053   2.096  1.00 77.00           H  
ATOM     91  O   ALA A   8      -1.724   1.750   2.640  1.00 77.00           O  
ATOM     92  N   PHE A   9      -2.835   3.393   3.671  1.00 72.87           N  
ATOM     93  H   PHE A   9      -2.782   4.308   4.095  1.00 72.87           H  
ATOM     94  CA  PHE A   9      -4.132   2.721   3.634  1.00 72.87           C  
ATOM     95  HA  PHE A   9      -4.018   1.716   4.041  1.00 72.87           H  
ATOM     96  C   PHE A   9      -4.666   2.595   2.202  1.00 72.87           C  
ATOM     97  CB  PHE A   9      -5.118   3.484   4.521  1.00 72.87           C  
ATOM     98  HB2 PHE A   9      -4.932   4.556   4.455  1.00 72.87           H  
ATOM     99  HB3 PHE A   9      -6.127   3.317   4.145  1.00 72.87           H  
ATOM    100  O   PHE A   9      -4.912   3.597   1.535  1.00 72.87           O  
ATOM    101  CG  PHE A   9      -5.087   3.047   5.968  1.00 72.87           C  
ATOM    102  CD1 PHE A   9      -6.000   2.075   6.397  1.00 72.87           C  
ATOM    103  HD1 PHE A   9      -6.676   1.623   5.686  1.00 72.87           H  
ATOM    104  CD2 PHE A   9      -4.184   3.611   6.889  1.00 72.87           C  
ATOM    105  HD2 PHE A   9      -3.464   4.347   6.564  1.00 72.87           H  
ATOM    106  CE1 PHE A   9      -6.067   1.719   7.750  1.00 72.87           C  
ATOM    107  HE1 PHE A   9      -6.847   1.050   8.082  1.00 72.87           H  
ATOM    108  CE2 PHE A   9      -4.209   3.205   8.236  1.00 72.87           C  
ATOM    109  HE2 PHE A   9      -3.506   3.627   8.939  1.00 72.87           H  
ATOM    110  CZ  PHE A   9      -5.156   2.262   8.670  1.00 72.87           C  
ATOM    111  HZ  PHE A   9      -5.194   1.971   9.710  1.00 72.87           H  
ATOM    112  N   CYS A  10      -4.910   1.360   1.761  1.00 73.43           N  
ATOM    113  H   CYS A  10      -4.697   0.591   2.380  1.00 73.43           H  
ATOM    114  CA  CYS A  10      -5.365   1.042   0.401  1.00 73.43           C  
ATOM    115  HA  CYS A  10      -5.445   1.968  -0.168  1.00 73.43           H  
ATOM    116  C   CYS A  10      -6.796   0.441   0.364  1.00 73.43           C  
ATOM    117  CB  CYS A  10      -4.246   0.240  -0.278  1.00 73.43           C  
ATOM    118  HB2 CYS A  10      -3.399   0.913  -0.415  1.00 73.43           H  
ATOM    119  HB3 CYS A  10      -3.917  -0.558   0.388  1.00 73.43           H  
ATOM    120  O   CYS A  10      -7.299   0.022  -0.672  1.00 73.43           O  
ATOM    121  SG  CYS A  10      -4.633  -0.492  -1.881  1.00 73.43           S  
ATOM    122  N   LEU A  11      -7.526   0.488   1.486  1.00 66.20           N  
ATOM    123  H   LEU A  11      -7.063   0.833   2.315  1.00 66.20           H  
ATOM    124  CA  LEU A  11      -8.873  -0.090   1.639  1.00 66.20           C  
ATOM    125  HA  LEU A  11      -8.800  -1.172   1.529  1.00 66.20           H  
ATOM    126  C   LEU A  11      -9.930   0.367   0.622  1.00 66.20           C  
ATOM    127  CB  LEU A  11      -9.387   0.271   3.043  1.00 66.20           C  
ATOM    128  HB2 LEU A  11     -10.473   0.184   3.073  1.00 66.20           H  
ATOM    129  HB3 LEU A  11      -9.143   1.315   3.242  1.00 66.20           H  
ATOM    130  O   LEU A  11     -10.763  -0.433   0.212  1.00 66.20           O  
ATOM    131  CG  LEU A  11      -8.800  -0.627   4.134  1.00 66.20           C  
ATOM    132  HG  LEU A  11      -7.738  -0.782   3.942  1.00 66.20           H  
ATOM    133  CD1 LEU A  11      -8.953   0.042   5.498  1.00 66.20           C  
ATOM    134 HD11 LEU A  11      -8.238  -0.402   6.191  1.00 66.20           H  
ATOM    135 HD12 LEU A  11      -8.752   1.111   5.432  1.00 66.20           H  
ATOM    136 HD13 LEU A  11      -9.965  -0.093   5.878  1.00 66.20           H  
ATOM    137  CD2 LEU A  11      -9.541  -1.966   4.119  1.00 66.20           C  
ATOM    138 HD21 LEU A  11      -9.096  -2.653   4.839  1.00 66.20           H  
ATOM    139 HD22 LEU A  11     -10.592  -1.823   4.370  1.00 66.20           H  
ATOM    140 HD23 LEU A  11      -9.477  -2.434   3.136  1.00 66.20           H  
ATOM    141  N   ILE A  12      -9.943   1.656   0.268  1.00 65.52           N  
ATOM    142  H   ILE A  12      -9.229   2.253   0.661  1.00 65.52           H  
ATOM    143  CA  ILE A  12     -11.019   2.262  -0.545  1.00 65.52           C  
ATOM    144  HA  ILE A  12     -11.877   1.589  -0.554  1.00 65.52           H  
ATOM    145  C   ILE A  12     -10.598   2.416  -2.013  1.00 65.52           C  
ATOM    146  CB  ILE A  12     -11.491   3.592   0.100  1.00 65.52           C  
ATOM    147  HB  ILE A  12     -10.640   4.272   0.147  1.00 65.52           H  
ATOM    148  O   ILE A  12     -11.442   2.512  -2.902  1.00 65.52           O  
ATOM    149  CG1 ILE A  12     -11.988   3.329   1.544  1.00 65.52           C  
ATOM    150 HG12 ILE A  12     -12.799   2.601   1.519  1.00 65.52           H  
ATOM    151 HG13 ILE A  12     -11.176   2.903   2.133  1.00 65.52           H  
ATOM    152  CG2 ILE A  12     -12.599   4.274  -0.728  1.00 65.52           C  
ATOM    153 HG21 ILE A  12     -12.233   4.543  -1.719  1.00 65.52           H  
ATOM    154 HG22 ILE A  12     -13.452   3.604  -0.835  1.00 65.52           H  
ATOM    155 HG23 ILE A  12     -12.926   5.201  -0.257  1.00 65.52           H  
ATOM    156  CD1 ILE A  12     -12.471   4.572   2.303  1.00 65.52           C  
ATOM    157 HD11 ILE A  12     -13.422   4.924   1.900  1.00 65.52           H  
ATOM    158 HD12 ILE A  12     -11.725   5.364   2.237  1.00 65.52           H  
ATOM    159 HD13 ILE A  12     -12.621   4.315   3.351  1.00 65.52           H  
ATOM    160  N   ARG A  13      -9.291   2.420  -2.288  1.00 56.33           N  
ATOM    161  H   ARG A  13      -8.653   2.187  -1.541  1.00 56.33           H  
ATOM    162  CA  ARG A  13      -8.744   2.536  -3.641  1.00 56.33           C  
ATOM    163  HA  ARG A  13      -9.543   2.375  -4.365  1.00 56.33           H  
ATOM    164  C   ARG A  13      -7.720   1.427  -3.882  1.00 56.33           C  
ATOM    165  CB  ARG A  13      -8.192   3.950  -3.909  1.00 56.33           C  
ATOM    166  HB2 ARG A  13      -7.318   3.874  -4.556  1.00 56.33           H  
ATOM    167  HB3 ARG A  13      -7.887   4.431  -2.980  1.00 56.33           H  
ATOM    168  O   ARG A  13      -6.533   1.653  -3.644  1.00 56.33           O  
ATOM    169  CG  ARG A  13      -9.237   4.802  -4.648  1.00 56.33           C  
ATOM    170  HG2 ARG A  13     -10.075   5.028  -3.988  1.00 56.33           H  
ATOM    171  HG3 ARG A  13      -9.614   4.233  -5.498  1.00 56.33           H  
ATOM    172  CD  ARG A  13      -8.632   6.094  -5.209  1.00 56.33           C  
ATOM    173  HD2 ARG A  13      -9.318   6.493  -5.956  1.00 56.33           H  
ATOM    174  HD3 ARG A  13      -7.693   5.854  -5.708  1.00 56.33           H  
ATOM    175  NE  ARG A  13      -8.426   7.121  -4.170  1.00 56.33           N  
ATOM    176  HE  ARG A  13      -8.974   7.029  -3.326  1.00 56.33           H  
ATOM    177  NH1 ARG A  13      -6.856   8.386  -5.290  1.00 56.33           N  
ATOM    178 HH11 ARG A  13      -6.237   9.183  -5.340  1.00 56.33           H  
ATOM    179 HH12 ARG A  13      -6.798   7.689  -6.019  1.00 56.33           H  
ATOM    180  NH2 ARG A  13      -7.634   9.080  -3.322  1.00 56.33           N  
ATOM    181 HH21 ARG A  13      -8.209   8.968  -2.499  1.00 56.33           H  
ATOM    182 HH22 ARG A  13      -7.017   9.875  -3.410  1.00 56.33           H  
ATOM    183  CZ  ARG A  13      -7.642   8.184  -4.267  1.00 56.33           C  
ATOM    184  N   PRO A  14      -8.162   0.256  -4.377  1.00 56.48           N  
ATOM    185  CA  PRO A  14      -7.246  -0.726  -4.932  1.00 56.48           C  
ATOM    186  HA  PRO A  14      -6.473  -0.996  -4.213  1.00 56.48           H  
ATOM    187  C   PRO A  14      -6.616  -0.099  -6.176  1.00 56.48           C  
ATOM    188  CB  PRO A  14      -8.111  -1.950  -5.259  1.00 56.48           C  
ATOM    189  HB2 PRO A  14      -8.161  -2.596  -4.383  1.00 56.48           H  
ATOM    190  HB3 PRO A  14      -7.730  -2.508  -6.114  1.00 56.48           H  
ATOM    191  O   PRO A  14      -7.284   0.048  -7.195  1.00 56.48           O  
ATOM    192  CG  PRO A  14      -9.497  -1.364  -5.533  1.00 56.48           C  
ATOM    193  HG2 PRO A  14      -9.572  -1.052  -6.575  1.00 56.48           H  
ATOM    194  HG3 PRO A  14     -10.288  -2.075  -5.295  1.00 56.48           H  
ATOM    195  CD  PRO A  14      -9.548  -0.141  -4.621  1.00 56.48           C  
ATOM    196  HD2 PRO A  14     -10.129   0.635  -5.120  1.00 56.48           H  
ATOM    197  HD3 PRO A  14     -10.015  -0.408  -3.673  1.00 56.48           H  
ATOM    198  N   GLY A  15      -5.368   0.355  -6.091  1.00 56.70           N  
ATOM    199  H   GLY A  15      -4.871   0.265  -5.216  1.00 56.70           H  
ATOM    200  CA  GLY A  15      -4.681   0.812  -7.300  1.00 56.70           C  
ATOM    201  HA2 GLY A  15      -4.191  -0.049  -7.755  1.00 56.70           H  
ATOM    202  HA3 GLY A  15      -5.405   1.186  -8.025  1.00 56.70           H  
ATOM    203  C   GLY A  15      -3.635   1.901  -7.172  1.00 56.70           C  
ATOM    204  O   GLY A  15      -3.212   2.384  -8.213  1.00 56.70           O  
ATOM    205  N   LEU A  16      -3.198   2.306  -5.976  1.00 63.43           N  
ATOM    206  H   LEU A  16      -3.619   1.953  -5.129  1.00 63.43           H  
ATOM    207  CA  LEU A  16      -2.039   3.205  -5.902  1.00 63.43           C  
ATOM    208  HA  LEU A  16      -1.610   3.314  -6.898  1.00 63.43           H  
ATOM    209  C   LEU A  16      -0.857   2.637  -5.129  1.00 63.43           C  
ATOM    210  CB  LEU A  16      -2.424   4.644  -5.489  1.00 63.43           C  
ATOM    211  HB2 LEU A  16      -2.862   4.644  -4.491  1.00 63.43           H  
ATOM    212  HB3 LEU A  16      -1.504   5.226  -5.438  1.00 63.43           H  
ATOM    213  O   LEU A  16       0.145   3.318  -5.070  1.00 63.43           O  
ATOM    214  CG  LEU A  16      -3.361   5.348  -6.499  1.00 63.43           C  
ATOM    215  HG  LEU A  16      -3.314   4.853  -7.469  1.00 63.43           H  
ATOM    216  CD1 LEU A  16      -4.811   5.309  -6.011  1.00 63.43           C  
ATOM    217 HD11 LEU A  16      -5.460   5.704  -6.792  1.00 63.43           H  
ATOM    218 HD12 LEU A  16      -4.905   5.893  -5.096  1.00 63.43           H  
ATOM    219 HD13 LEU A  16      -5.096   4.276  -5.814  1.00 63.43           H  
ATOM    220  CD2 LEU A  16      -3.022   6.820  -6.728  1.00 63.43           C  
ATOM    221 HD21 LEU A  16      -2.548   7.261  -5.852  1.00 63.43           H  
ATOM    222 HD22 LEU A  16      -3.904   7.404  -6.994  1.00 63.43           H  
ATOM    223 HD23 LEU A  16      -2.354   6.885  -7.587  1.00 63.43           H  
ATOM    224  N   CYS A  17      -0.871   1.430  -4.568  1.00 70.47           N  
ATOM    225  H   CYS A  17      -1.648   0.800  -4.706  1.00 70.47           H  
ATOM    226  CA  CYS A  17       0.347   0.940  -3.916  1.00 70.47           C  
ATOM    227  HA  CYS A  17       0.633   1.651  -3.142  1.00 70.47           H  
ATOM    228  C   CYS A  17       1.504   0.868  -4.921  1.00 70.47           C  
ATOM    229  CB  CYS A  17       0.078  -0.398  -3.237  1.00 70.47           C  
ATOM    230  HB2 CYS A  17       1.000  -0.769  -2.789  1.00 70.47           H  
ATOM    231  HB3 CYS A  17      -0.235  -1.120  -3.992  1.00 70.47           H  
ATOM    232  O   CYS A  17       1.359   0.305  -6.001  1.00 70.47           O  
ATOM    233  SG  CYS A  17      -1.190  -0.329  -1.959  1.00 70.47           S  
ATOM    234  N   CYS A  18       2.651   1.457  -4.569  1.00 75.32           N  
ATOM    235  H   CYS A  18       2.689   1.987  -3.710  1.00 75.32           H  
ATOM    236  CA  CYS A  18       3.855   1.339  -5.400  1.00 75.32           C  
ATOM    237  HA  CYS A  18       3.613   1.652  -6.415  1.00 75.32           H  
ATOM    238  C   CYS A  18       4.345  -0.113  -5.482  1.00 75.32           C  
ATOM    239  CB  CYS A  18       4.960   2.244  -4.838  1.00 75.32           C  
ATOM    240  HB2 CYS A  18       4.605   2.788  -3.963  1.00 75.32           H  
ATOM    241  HB3 CYS A  18       5.802   1.624  -4.529  1.00 75.32           H  
ATOM    242  O   CYS A  18       5.082  -0.487  -6.388  1.00 75.32           O  
ATOM    243  SG  CYS A  18       5.566   3.432  -6.052  1.00 75.32           S  
ATOM    244  N   SER A  19       3.924  -0.910  -4.506  1.00 65.49           N  
ATOM    245  H   SER A  19       3.278  -0.513  -3.839  1.00 65.49           H  
ATOM    246  CA  SER A  19       4.085  -2.347  -4.450  1.00 65.49           C  
ATOM    247  HA  SER A  19       4.871  -2.668  -5.133  1.00 65.49           H  
ATOM    248  C   SER A  19       2.770  -3.023  -4.844  1.00 65.49           C  
ATOM    249  CB  SER A  19       4.504  -2.683  -3.031  1.00 65.49           C  
ATOM    250  HB2 SER A  19       3.702  -2.387  -2.354  1.00 65.49           H  
ATOM    251  HB3 SER A  19       5.404  -2.125  -2.772  1.00 65.49           H  
ATOM    252  O   SER A  19       1.688  -2.518  -4.548  1.00 65.49           O  
ATOM    253  OG  SER A  19       4.766  -4.052  -2.891  1.00 65.49           O  
ATOM    254  HG  SER A  19       4.566  -4.209  -1.966  1.00 65.49           H  
ATOM    255  N   GLU A  20       2.848  -4.176  -5.503  1.00 67.15           N  
ATOM    256  H   GLU A  20       3.767  -4.544  -5.702  1.00 67.15           H  
ATOM    257  CA  GLU A  20       1.692  -4.915  -6.036  1.00 67.15           C  
ATOM    258  HA  GLU A  20       1.089  -4.238  -6.642  1.00 67.15           H  
ATOM    259  C   GLU A  20       0.754  -5.468  -4.945  1.00 67.15           C  
ATOM    260  CB  GLU A  20       2.210  -6.042  -6.947  1.00 67.15           C  
ATOM    261  HB2 GLU A  20       1.395  -6.723  -7.192  1.00 67.15           H  
ATOM    262  HB3 GLU A  20       2.977  -6.605  -6.415  1.00 67.15           H  
ATOM    263  O   GLU A  20      -0.300  -6.027  -5.253  1.00 67.15           O  
ATOM    264  CG  GLU A  20       2.782  -5.490  -8.261  1.00 67.15           C  
ATOM    265  HG2 GLU A  20       3.407  -4.621  -8.054  1.00 67.15           H  
ATOM    266  HG3 GLU A  20       1.960  -5.157  -8.895  1.00 67.15           H  
ATOM    267  CD  GLU A  20       3.623  -6.544  -8.990  1.00 67.15           C  
ATOM    268  OE1 GLU A  20       3.024  -7.402  -9.678  1.00 67.15           O  
ATOM    269  OE2 GLU A  20       4.865  -6.485  -8.841  1.00 67.15           O  
ATOM    270  N   PHE A  21       1.104  -5.305  -3.665  1.00 68.42           N  
ATOM    271  H   PHE A  21       1.952  -4.795  -3.466  1.00 68.42           H  
ATOM    272  CA  PHE A  21       0.351  -5.848  -2.544  1.00 68.42           C  
ATOM    273  HA  PHE A  21      -0.396  -6.529  -2.951  1.00 68.42           H  
ATOM    274  C   PHE A  21      -0.421  -4.781  -1.761  1.00 68.42           C  
ATOM    275  CB  PHE A  21       1.265  -6.710  -1.665  1.00 68.42           C  
ATOM    276  HB2 PHE A  21       1.268  -6.321  -0.646  1.00 68.42           H  
ATOM    277  HB3 PHE A  21       2.294  -6.666  -2.023  1.00 68.42           H  
ATOM    278  O   PHE A  21       0.137  -3.902  -1.104  1.00 68.42           O  
ATOM    279  CG  PHE A  21       0.817  -8.155  -1.639  1.00 68.42           C  
ATOM    280  CD1 PHE A  21       0.015  -8.627  -0.584  1.00 68.42           C  
ATOM    281  HD1 PHE A  21      -0.250  -7.968   0.229  1.00 68.42           H  
ATOM    282  CD2 PHE A  21       1.152  -9.011  -2.704  1.00 68.42           C  
ATOM    283  HD2 PHE A  21       1.749  -8.642  -3.525  1.00 68.42           H  
ATOM    284  CE1 PHE A  21      -0.436  -9.959  -0.585  1.00 68.42           C  
ATOM    285  HE1 PHE A  21      -1.046 -10.323   0.229  1.00 68.42           H  
ATOM    286  CE2 PHE A  21       0.704 -10.344  -2.703  1.00 68.42           C  
ATOM    287  HE2 PHE A  21       0.965 -10.997  -3.523  1.00 68.42           H  
ATOM    288  CZ  PHE A  21      -0.088 -10.818  -1.643  1.00 68.42           C  
ATOM    289  HZ  PHE A  21      -0.432 -11.842  -1.644  1.00 68.42           H  
ATOM    290  N   CYS A  22      -1.745  -4.921  -1.784  1.00 73.10           N  
ATOM    291  H   CYS A  22      -2.121  -5.656  -2.366  1.00 73.10           H  
ATOM    292  CA  CYS A  22      -2.693  -4.137  -1.004  1.00 73.10           C  
ATOM    293  HA  CYS A  22      -2.166  -3.465  -0.326  1.00 73.10           H  
ATOM    294  C   CYS A  22      -3.559  -5.094  -0.177  1.00 73.10           C  
ATOM    295  CB  CYS A  22      -3.516  -3.292  -1.980  1.00 73.10           C  
ATOM    296  HB2 CYS A  22      -3.899  -3.947  -2.762  1.00 73.10           H  
ATOM    297  HB3 CYS A  22      -2.848  -2.575  -2.459  1.00 73.10           H  
ATOM    298  O   CYS A  22      -4.441  -5.764  -0.710  1.00 73.10           O  
ATOM    299  SG  CYS A  22      -4.932  -2.407  -1.285  1.00 73.10           S  
ATOM    300  N   PHE A  23      -3.313  -5.166   1.132  1.00 74.28           N  
ATOM    301  H   PHE A  23      -2.556  -4.610   1.505  1.00 74.28           H  
ATOM    302  CA  PHE A  23      -4.105  -5.982   2.057  1.00 74.28           C  
ATOM    303  HA  PHE A  23      -5.061  -6.224   1.593  1.00 74.28           H  
ATOM    304  C   PHE A  23      -4.407  -5.157   3.308  1.00 74.28           C  
ATOM    305  CB  PHE A  23      -3.389  -7.317   2.348  1.00 74.28           C  
ATOM    306  HB2 PHE A  23      -2.526  -7.147   2.991  1.00 74.28           H  
ATOM    307  HB3 PHE A  23      -3.006  -7.715   1.408  1.00 74.28           H  
ATOM    308  O   PHE A  23      -3.812  -5.384   4.354  1.00 74.28           O  
ATOM    309  CG  PHE A  23      -4.292  -8.376   2.964  1.00 74.28           C  
ATOM    310  CD1 PHE A  23      -4.391  -8.527   4.361  1.00 74.28           C  
ATOM    311  HD1 PHE A  23      -3.812  -7.890   5.014  1.00 74.28           H  
ATOM    312  CD2 PHE A  23      -5.046  -9.217   2.123  1.00 74.28           C  
ATOM    313  HD2 PHE A  23      -4.975  -9.108   1.050  1.00 74.28           H  
ATOM    314  CE1 PHE A  23      -5.238  -9.509   4.910  1.00 74.28           C  
ATOM    315  HE1 PHE A  23      -5.306  -9.621   5.982  1.00 74.28           H  
ATOM    316  CE2 PHE A  23      -5.888 -10.201   2.670  1.00 74.28           C  
ATOM    317  HE2 PHE A  23      -6.459 -10.846   2.018  1.00 74.28           H  
ATOM    318  CZ  PHE A  23      -5.985 -10.347   4.065  1.00 74.28           C  
ATOM    319  HZ  PHE A  23      -6.630 -11.104   4.486  1.00 74.28           H  
ATOM    320  N   PHE A  24      -5.290  -4.154   3.178  1.00 75.77           N  
ATOM    321  H   PHE A  24      -5.712  -4.058   2.266  1.00 75.77           H  
ATOM    322  CA  PHE A  24      -5.598  -3.094   4.167  1.00 75.77           C  
ATOM    323  HA  PHE A  24      -6.591  -2.717   3.923  1.00 75.77           H  
ATOM    324  C   PHE A  24      -4.645  -1.888   4.100  1.00 75.77           C  
ATOM    325  CB  PHE A  24      -5.691  -3.701   5.581  1.00 75.77           C  
ATOM    326  HB2 PHE A  24      -6.184  -4.671   5.516  1.00 75.77           H  
ATOM    327  HB3 PHE A  24      -4.687  -3.869   5.970  1.00 75.77           H  
ATOM    328  O   PHE A  24      -5.091  -0.741   3.985  1.00 75.77           O  
ATOM    329  CG  PHE A  24      -6.412  -2.893   6.621  1.00 75.77           C  
ATOM    330  CD1 PHE A  24      -5.701  -1.997   7.435  1.00 75.77           C  
ATOM    331  HD1 PHE A  24      -4.644  -1.839   7.281  1.00 75.77           H  
ATOM    332  CD2 PHE A  24      -7.770  -3.144   6.873  1.00 75.77           C  
ATOM    333  HD2 PHE A  24      -8.287  -3.913   6.319  1.00 75.77           H  
ATOM    334  CE1 PHE A  24      -6.361  -1.348   8.489  1.00 75.77           C  
ATOM    335  HE1 PHE A  24      -5.801  -0.700   9.147  1.00 75.77           H  
ATOM    336  CE2 PHE A  24      -8.451  -2.425   7.867  1.00 75.77           C  
ATOM    337  HE2 PHE A  24      -9.502  -2.604   8.042  1.00 75.77           H  
ATOM    338  CZ  PHE A  24      -7.743  -1.524   8.678  1.00 75.77           C  
ATOM    339  HZ  PHE A  24      -8.251  -0.999   9.473  1.00 75.77           H  
ATOM    340  N   ALA A  25      -3.344  -2.156   4.060  1.00 76.04           N  
ATOM    341  H   ALA A  25      -3.058  -3.122   4.134  1.00 76.04           H  
ATOM    342  CA  ALA A  25      -2.302  -1.191   3.733  1.00 76.04           C  
ATOM    343  HA  ALA A  25      -2.766  -0.245   3.454  1.00 76.04           H  
ATOM    344  C   ALA A  25      -1.488  -1.676   2.524  1.00 76.04           C  
ATOM    345  CB  ALA A  25      -1.436  -0.940   4.973  1.00 76.04           C  
ATOM    346  HB1 ALA A  25      -2.053  -0.554   5.785  1.00 76.04           H  
ATOM    347  HB2 ALA A  25      -0.956  -1.867   5.286  1.00 76.04           H  
ATOM    348  HB3 ALA A  25      -0.665  -0.207   4.738  1.00 76.04           H  
ATOM    349  O   ALA A  25      -1.526  -2.859   2.175  1.00 76.04           O  
ATOM    350  N   CYS A  26      -0.785  -0.754   1.876  1.00 80.17           N  
ATOM    351  H   CYS A  26      -0.863   0.208   2.175  1.00 80.17           H  
ATOM    352  CA  CYS A  26       0.256  -1.074   0.913  1.00 80.17           C  
ATOM    353  HA  CYS A  26      -0.136  -1.758   0.160  1.00 80.17           H  
ATOM    354  C   CYS A  26       1.413  -1.752   1.640  1.00 80.17           C  
ATOM    355  CB  CYS A  26       0.734   0.216   0.244  1.00 80.17           C  
ATOM    356  HB2 CYS A  26       1.552  -0.027  -0.434  1.00 80.17           H  
ATOM    357  HB3 CYS A  26       1.121   0.884   1.013  1.00 80.17           H  
ATOM    358  O   CYS A  26       1.874  -1.224   2.651  1.00 80.17           O  
ATOM    359  SG  CYS A  26      -0.540   1.088  -0.685  1.00 80.17           S  
ATOM    360  N   PHE A  27       1.876  -2.887   1.135  1.00 71.37           N  
ATOM    361  H   PHE A  27       1.481  -3.248   0.278  1.00 71.37           H  
ATOM    362  CA  PHE A  27       3.042  -3.595   1.663  1.00 71.37           C  
ATOM    363  HA  PHE A  27       3.426  -3.093   2.551  1.00 71.37           H  
ATOM    364  C   PHE A  27       4.173  -3.569   0.658  1.00 71.37           C  
ATOM    365  CB  PHE A  27       2.666  -5.025   2.050  1.00 71.37           C  
ATOM    366  HB2 PHE A  27       3.582  -5.602   2.174  1.00 71.37           H  
ATOM    367  HB3 PHE A  27       2.101  -5.487   1.240  1.00 71.37           H  
ATOM    368  O   PHE A  27       3.900  -3.937  -0.501  1.00 71.37           O  
ATOM    369  CG  PHE A  27       1.879  -5.106   3.336  1.00 71.37           C  
ATOM    370  CD1 PHE A  27       2.563  -5.169   4.562  1.00 71.37           C  
ATOM    371  HD1 PHE A  27       3.643  -5.155   4.572  1.00 71.37           H  
ATOM    372  CD2 PHE A  27       0.475  -5.104   3.313  1.00 71.37           C  
ATOM    373  HD2 PHE A  27      -0.043  -5.037   2.367  1.00 71.37           H  
ATOM    374  CE1 PHE A  27       1.843  -5.245   5.767  1.00 71.37           C  
ATOM    375  HE1 PHE A  27       2.371  -5.294   6.708  1.00 71.37           H  
ATOM    376  CE2 PHE A  27      -0.246  -5.178   4.517  1.00 71.37           C  
ATOM    377  HE2 PHE A  27      -1.326  -5.178   4.499  1.00 71.37           H  
ATOM    378  CZ  PHE A  27       0.437  -5.252   5.743  1.00 71.37           C  
ATOM    379  HZ  PHE A  27      -0.119  -5.310   6.667  1.00 71.37           H  
ATOM    380  OXT PHE A  27       5.276  -3.164   1.068  1.00 71.37           O  
TER     381      PHE A  27                                                       
END   
