# Supplementary material for: δ‐Conotoxin Structure Prediction and Analysis through Large‐Scale Comparative and Deep Learning Modeling Approaches
Source: Adv Sci (Weinh). 2024 Jul 21;11(35):2404786. doi: 10.1002/advs.202404786 (PMC11425241; doi:10.1002/advs.202404786)
Supplement: Supplementary file 2 — Supporting Information [file ADVS-11-2404786-s001.gz › Data/Alphafold_results/BVIA/msas/bfd_uniclust_hits.a3m]

>BVIA
DECSAPGAFCLIRPGLCCSEFCFFACF
>sp|P0CC15|CO6D_CONCN Delta-conotoxin-like CnVID OS=Conus consors OX=101297 PE=1 SV=2
DECFSPGTFCGFKPGLCCSARCFSL--
>tr|A0A061QLA8|A0A061QLA8_CONLI O1-conotoxin (Fragment) OS=Conus lividus OX=89426 PE=2 SV=1
-DCSMYGEFCFPGVTDCCMGVCIFFCV
>tr|U6BZK2|U6BZK2_CONMR Mr_precursor_135 OS=Conus marmoreus OX=42752 PE=2 SV=1
-ECLEADYYCVLPfvgNWMCCSGICVFVCI
>tr|A0A0K2S5U3|A0A0K2S5U3_CONEP Conotoxin Superfamily O1 OS=Conus episcopatus OX=88764 PE=2 SV=1
--CKAENELCDiI-TQNCCGGMCFLICI
>sp|P0DJC6|CXT61_CONQU Conotoxin Qc6.1 OS=Conus quercinus OX=101313 PE=2 SV=1
-KCAAAGEACVIPiigNVFCCKGYCLFVCI
>tr|A0A061QLD0|A0A061QLD0_CONLI O1-conotoxin (Fragment) OS=Conus lividus OX=89426 PE=2 SV=1
-RCYDVGDFCGIPfikNGNCCSQFCVFVCT
>sp|Q9BPA1|O1612_CONVE Conotoxin VnMKLT1-021 OS=Conus ventricosus OX=117992 PE=2 SV=1
-GCIEDKKYCGiLPfanSGVCCSYLCIFVCV
>tr|U6BZR9|U6BZR9_CONMR Mr_precursor_029 OS=Conus marmoreus OX=42752 PE=2 SV=1
-ECEPPGDFCGFFkiGPPCCSGWCFLWCD
>sp|P69753|CO6A_CONMA Delta-conotoxin-like MVIA OS=Conus magus OX=6492 PE=2 SV=2
-GCYNAGTFCGIRPGLCCSEFCFLWCI
>sp|Q5K0D2|CO19_CONST Omega-conotoxin-like 9 OS=Conus striatus OX=6493 PE=2 SV=1
-GCSSGGTFCGIHPGLCCSEFCFLWCI
>sp|B2KJ30|CO168_CONST Delta-conotoxin-like S6.8 OS=Conus striatus OX=6493 PE=2 SV=1
-GCSNAGGFCGIHPGLCCSEICLVWCT
>sp|Q9BP99|O163_CONAE Omega-conotoxin-like ArMKLT1-02 OS=Conus arenatus OX=89451 PE=2 SV=1
-DCRALGEYCGLPyvhNSRCCSQLCGFICV
>tr|W4VSL3|W4VSL3_CONVC O1_Vc6.30 prepropeptide OS=Conus victoriae OX=319920 PE=2 SV=1
-DCQALWDYCPVPflsSGDCCIGLi----CG
>sp|Q9BPA0|O1613_CONVE Conotoxin VnMKLT1-022 OS=Conus ventricosus OX=117992 PE=2 SV=1
--CRQPGEFCFPVVAKCCGGTCLVICI
>tr|A0A0K2SFF3|A0A0K2SFF3_CONEP Conotoxin Superfamily O1 OS=Conus episcopatus OX=88764 PE=2 SV=1
-DCEPPGNFCGMIkiGPPCCSGWCFFACA
>tr|A0A291C2M2|A0A291C2M2_CONPC Conotoxin OS=Conus praecellens OX=128530 PE=2 SV=1
-ECVAGGQACGFPkvGGPCCSGYCAFACL
>sp|Q3YED8|CO192_CONVR Conotoxin ViKr92 OS=Conus virgo OX=89427 PE=2 SV=1
-GCLDPGYFCGTPflGAYCCGGICLIVCI
>tr|A0A142C1K9|A0A142C1K9_CONBE Conotoxin OS=Conus betulinus OX=89764 PE=2 SV=1
-WCALDGELCVIPivgTIFCCSGICFIYCV
>sp|Q9U660|O1613_CONPE Conotoxin PnMKLT1-0121 OS=Conus pennaceus OX=37335 PE=2 SV=1
--CIAESEPCNiI-TQNCCDGKCLFFCI
>tr|A0A291C2L0|A0A291C2L0_CONPC Conotoxin OS=Conus praecellens OX=128530 PE=2 SV=1
-PCKAPKWGCM--yGHECCGGACIFVCF
>sp|Q9XYZ0|CO16A_CONPL Omega-conotoxin-like PuIA OS=Conus pulicarius OX=93154 PE=2 SV=1
-DCRPVGQYCGIPyehNWRCCSQLCAIICV
>tr|A0A061QHJ6|A0A061QHJ6_9CAEN O1-conotoxin (Fragment) OS=Conus sanguinolentus OX=97184 PE=2 SV=1
-GCVDGGQFCGFPkiGGPCCSGWCFFVCL
>sp|Q3YED1|CO193_CONMR Conotoxin MaIr193 OS=Conus marmoreus OX=42752 PE=2 SV=1
-RCRPPGMVCGFPkpGPYCCSGWCFAVCL
>tr|W4VSA4|W4VSA4_CONVC O1_Vc6.33 prepropeptide OS=Conus victoriae OX=319920 PE=2 SV=1
--CLAKGDVCNlI-DQDCCVGICFISAH
>sp|Q9BPA2|O1611_CONVE Conotoxin VnMKLT1-01121 OS=Conus ventricosus OX=117992 PE=2 SV=1
-DCEAGGRFCGFPkiGEPCCSGWCFFVCA
>sp|P0C902|CO11_CONLE Conotoxin Leo-O1 OS=Conus leopardus OX=101306 PE=3 SV=1
-DCVKAGTACGFPkpEPACCSSWCIFVCT
>tr|A0A0K2S5T0|A0A0K2S5T0_CONEP Conotoxin Superfamily O1 OS=Conus episcopatus OX=88764 PE=2 SV=1
-GCLAVDYFCGIPfvsNGLCCSGNCVFVCT
>tr|A0A142C1M3|A0A142C1M3_CONBE Conotoxin OS=Conus betulinus OX=89764 PE=2 SV=1
-RCRPGGTVCGFPkpGPYCCSGWCFFVCA
>tr|R4IKQ7|R4IKQ7_CONEA O-superfamily conotoxin (Fragment) OS=Conus ebraeus OX=89425 PE=2 SV=1
-SCYGAGEFCFFSvpgLFICCSSVcLFHVCL
>tr|A0A291C224|A0A291C224_9CAEN Conotoxin OS=Conus andremenezi OX=1077466 PE=2 SV=1
-DCKANGSFCM--yYAECCNKSCIFVCY
>tr|W4VSA3|W4VSA3_CONVC O1_Vc6.38 prepropeptide OS=Conus victoriae OX=319920 PE=2 SV=1
--CIEYLEPCDfL-RHTCCVGVCLLMAC
>tr|A0A0K2S5G8|A0A0K2S5G8_CONEP Conotoxin Superfamily O1 OS=Conus episcopatus OX=88764 PE=2 SV=1
--CIPQFDPCDmL-RHTCCQGLCVLIAC
>sp|Q9U659|CO1K1_CONPE Conotoxin PnMKLT1-0122 OS=Conus pennaceus OX=37335 PE=2 SV=1
--CVKYLDPCDmL-RHTCCFGLCVLIAC
>tr|W4VSL1|W4VSL1_CONVC O1_Vc6.41 prepropeptide OS=Conus victoriae OX=319920 PE=2 SV=1
--CRLGAESCDvI-SQNCCQGTCVFFCL
>tr|W4VSL2|W4VSL2_CONVC O1_Vc6.36 prepropeptide OS=Conus victoriae OX=319920 PE=2 SV=1
-PCHKEGQLCDPFLQNCCLGWnCVFVCI
>sp|Q9BPA3|O1610_CONVE Conotoxin VnMKLT1-012 OS=Conus ventricosus OX=117992 PE=2 SV=1
-RCRPGGMICGFPkpGPYCCSGWCFVVCL
>tr|A0A061QLB1|A0A061QLB1_CONLI O1-conotoxin (Fragment) OS=Conus lividus OX=89426 PE=2 SV=1
-RCRERGVLCGFPkpGPYCCNGWCFFVCI
>tr|W4VRZ6|W4VRZ6_CONVC O1_Vc6.34 prepropeptide OS=Conus victoriae OX=319920 PE=2 SV=1
--CHLGGEYCGLF-EVCCYGDCFIMCW
>tr|R4IK98|R4IK98_CONEA O-superfamily conotoxin (Fragment) OS=Conus ebraeus OX=89425 PE=2 SV=1
-GCVQTGGSCP--sTTGCCNGLcNVDKCT
>tr|R4IKR6|R4IKR6_CONEA O-superfamily conotoxin (Fragment) OS=Conus ebraeus OX=89425 GN=ED4 PE=2 SV=1
-RCVQTGSSCP--sTTGCCSGLcNVNKCT
>tr|A0A0C9SFL5|A0A0C9SFL5_9CAEN Ctr_15_T conopeptide OS=Conus tribblei OX=101761 PE=4 SV=1
-ECLPGGKLCTDPdTPACCSGICFIVCT
>tr|R4IL98|R4IL98_CONEA O-superfamily conotoxin (Fragment) OS=Conus ebraeus OX=89425 PE=2 SV=1
-SCIRKGEPCN--sSVPCCSGIcGYFNCA
>tr|R4IKK7|R4IKK7_CONEA O-superfamily conotoxin (Fragment) OS=Conus ebraeus OX=89425 GN=ED6 PE=2 SV=1
-ACVNRGDPCQ--rTVRCCSRRcSINGC-
>tr|R4IKA1|R4IKA1_CONEA O-superfamily conotoxin (Fragment) OS=Conus ebraeus OX=89425 PE=2 SV=1
-ACVNRGDPCQ--rTVRCCSRRcGVNSCA
>tr|A0A291C2L6|A0A291C2L6_CONPC Conotoxin OS=Conus praecellens OX=128530 PE=2 SV=1
-ECIAGGSGCN--rNGACCSGVcFLGICW
>sp|P0DJC7|CXT62_CONQU Conotoxin Qc6.2 OS=Conus quercinus OX=101313 PE=2 SV=1
-DCQDSGVVCGFPkpEPHCCSGWCLFVCA
>tr|A0A291C2N6|A0A291C2N6_CONPC Conotoxin OS=Conus praecellens OX=128530 PE=2 SV=1
-DCKSDGSLCY--sYEECCGGNcFIG-CW
>sp|P0DL66|CO6A_CONTS Delta-conotoxin TsVIA OS=Conus tessulatus OX=101317 PE=1 SV=1 
--CAAFGSFCGLPgLVDCCSGRCFIVCL
>tr|A0A0K2S5X7|A0A0K2S5X7_CONEP Conotoxin Superfamily O1 OS=Conus episcopatus PE=2 SV=1
-RCRAENELCDIITQNCCGGMCFLiCIE
>tr|A0A291C2R9|A0A291C2R9_CONPC Conotoxin (Fragment) OS=Conus praecellens PE=2 SV=1
-ACIPRGKLC---TGRCCSDWCFIv-CL
>sp|P69756|CO6D_CONMA Delta-conotoxin-like MVID OS=Conus magus PE=2 SV=1
-ACYNAGTFCGIKPGLCCSAICLSfVCI
>sp|P69752|CO6B_CONER Delta-conotoxin-like EVIB OS=Conus ermineus PE=2 SV=1
-ACYPPGTFCGIKPGLCCSELCLPaVCV
>sp|P0C8V5|CO161_CONAH Delta-conotoxin-like Ac6.1 OS=Conus achatinus PE=1 SV=1
-ECFSPGTFCGIKPGLCCSAWCYSfFCL
>sp|P56710|CO6A_CONNI Delta-conotoxin NgVIA OS=Conus nigropunctatus PE=1 SV=1
-KCFSPGTFCGIKPGLCCSVRCFSlFCI
>sp|P69762|CO16C_CONVC Conotoxin Vc6c OS=Conus victoriae PE=1 SV=1
-RCIPFLHPCTFFFPDCCNSICAQfICL
>tr|U6BZI1|U6BZI1_CONMR Mr_precursor_100 OS=Conus marmoreus PE=2 SV=1
-RCLDGGEICGILFPSCCSGWCIVlVCA
>tr|F6LPL6|F6LPL6_CONEB Conotoxin Eb6.5 OS=Conus eburneus PE=2 SV=1
-TCLGKNALCGAPgvgVLVCC-SFkCVVVCV
>sp|P69763|CO166_CONVC Conotoxin Vc6.6 OS=Conus victoriae PE=2 SV=1
--CYDGGTGCDSG-NQCCSGWCIFvCL-
>sp|Q9U662|O1612_CONPE Conotoxin PnMKLT1-1111 OS=Conus pennaceus PE=2 SV=1
-RCFESWVACESP-KRCCSHVCL-fVCA
>tr|M9PM84|M9PM84_CONMR Conotoxin Mr14.2 OS=Conus marmoreus PE=2 SV=1
-RGPNTGELCDGVEQNCRYPYCFIvVCL
>tr|U6BZW0|U6BZW0_CONMR Mr_precursor_114 OS=Conus marmoreus PE=2 SV=1
-ECEPPGVFCGTFkiGPPCCSGWCFLwCDL
>sp|Q7Z027|CO16C_CONVX Conotoxin C11GB OS=Conus vexillum PE=3 SV=1
-RCQRANFVCDAFhhAAVCCEGVCVLvCAW
>tr|U6BZE0|U6BZE0_CONMR Mr_precursor_025 OS=Conus marmoreus PE=2 SV=1
--CPNTGELCDVVEQNCCYTYCFIvVCL
>tr|W4VSL4|W4VSL4_CONVC O1_Vc6.3iv prepropeptide OS=Conus victoriae PE=2 SV=1
--CYGFGEACLVL-YTDCCGYCVLaVCL
>sp|Q9XZL2|CO15_CONTE Omega-conotoxin-like TxO5 OS=Conus textile GN=TXO5 PE=2 SV=1
-RCVPYEGPCNWLTQNCCDA-tCVVfWCL
>tr|A0A0K2S6E1|A0A0K2S6E1_CONEP Conotoxin Superfamily O1 OS=Conus episcopatus PE=2 SV=1
-RCVPYEGPCNWLTQNCCSGNiCFIfFCL
>tr|A0A142C1K7|A0A142C1K7_CONBE Conotoxin OS=Conus betulinus PE=2 SV=1
-RCLLNGEPCVPINGDCCSGVCV-iICV
>sp|Q9XZK8|CO1X1_CONTE Omega-conotoxin-like TxO1 OS=Conus textile GN=TXO1 PE=2 SV=1
-RCLDAGEVCDIFFPTCC-GYCILlFCA
>tr|W4VS54|W4VS54_CONVC O1_Vc6.3iii prepropeptide OS=Conus victoriae PE=2 SV=1
-KCYGFGEACLVLYTDCC-GYCVLaVCL
>tr|A0A0K2S5I3|A0A0K2S5I3_CONEP Conotoxin Superfamily O1 OS=Conus episcopatus PE=2 SV=1
-RCIPQFDPCDMLRHTCCQGLCVLiACL
>sp|P69758|CO16A_CONVC Conotoxin Vc6a OS=Conus victoriae PE=1 SV=1
-RCLSGGEVCDFLFPKCC-NYCILlFCS
>tr|A0A142C1L0|A0A142C1L0_CONBE Conotoxin OS=Conus betulinus PE=2 SV=1
-RCRPNGETCNRSDNDCCSCLCL-fVCV
>tr|R4IKA4|R4IKA4_CONEA O-superfamily conotoxin (Fragment) OS=Conus ebraeus PE=2 SV=1
-ACVNRGDPCQRT-VRCCSRRCGVnGRA
>tr|R4IL98|R4IL98_CONEA O-superfamily conotoxin (Fragment) OS=Conus ebraeus PE=2 SV=1
-SCIRKGEPCNSS-VPCCSGICGYfNCA
>tr|R4IKJ8|R4IKJ8_CONEA O-superfamily conotoxin (Fragment) OS=Conus ebraeus PE=2 SV=1
-RCVQTGGSCPST-NGCCNGLCNVnRCA
>tr|R4ILB1|R4ILB1_CONEA O-superfamily conotoxin (Fragment) OS=Conus ebraeus GN=ED6 PE=2 SV=1
-RCVNSGDPCQRT-VRCCSRRCGInGC-
>tr|A0A291C2L6|A0A291C2L6_CONPC Conotoxin OS=Conus praecellens PE=2 SV=1
-ECIAGGSGCNRN-GACCSGVCFLgICW
>tr|A0A291C2N6|A0A291C2N6_CONPC Conotoxin OS=Conus praecellens PE=2 SV=1
-DCKSDGSLCYSY-EECCGGNCFIg-CW
>tr|A0A291C2L9|A0A291C2L9_CONPC Conotoxin OS=Conus praecellens PE=2 SV=1
-DCKSKGSLCYYY-GECCGRNCLIa-CW
>sp|P83301|COVN_CONVE Omega-conotoxin-like Vn2 OS=Conus ventricosus OX=117992 PE=1 SV=1 
EDCIAVGQLCVFWniGRPCCSGLCVFACT
>sp|P60513|CO6A_CONER Delta-conotoxin EVIA OS=Conus ermineus OX=55423 PE=1 SV=1 
DDCIKPYGFCSLPilkNGLCCSGACVGVCA
