# Supplementary material for: δ‐Conotoxin Structure Prediction and Analysis through Large‐Scale Comparative and Deep Learning Modeling Approaches
Source: Adv Sci (Weinh). 2024 Jul 21;11(35):2404786. doi: 10.1002/advs.202404786 (PMC11425241; doi:10.1002/advs.202404786)
Supplement: Supplementary file 2 — Supporting Information [file ADVS-11-2404786-s001.gz › Data/Alphafold_results/BVIA/msas/pdb70_hits.hhr]

Query         BVIA 
Match_columns 27
No_of_seqs    1 out of 2
Neff          1
Searched_HMMs 80799
Date          Tue Sep 28 19:13:43 2021
Command       /usr/bin/hhsearch -i /tmp/tmpiv_iqh8p/query.a3m -o /tmp/tmpiv_iqh8p/output.hhr -maxseq 1000000 -d /mnt/pdb70_database_path/pdb70 

 No Hit                             Prob E-value P-value  Score    SS Cols Query HMM  Template HMM
  1 1G1Z_A CONOTOXIN EVIA; three d  96.4 8.9E-05 1.1E-09   35.0   0.0   27    1-27      1-30  (33)
  2 1RMK_A Mu-O-conotoxin MrVIB; b  95.2  0.0023 2.8E-08   29.7   0.0   25    2-26      1-29  (31)
  3 4AOR_F CATIONIC TRYPSIN (E.C.3  80.9       1 1.2E-05   23.4   0.0   24    1-24      2-27  (37)
  4 4AOQ_F CATIONIC TRYPSIN (E.C.3  80.1     1.1 1.4E-05   23.2   0.0   24    1-24      2-27  (37)
  5 1DKC_A ANTIFUNGAL PEPTIDE; THR  78.8     1.3 1.7E-05   22.4   0.0   23    2-24      2-26  (38)
  6 2N8H_A conotoxin-muOxi-GVIIJ;   74.1     2.2 2.8E-05   22.0   0.0   21    3-23      3-23  (35)
  7 2ML7_A Specific abundant prote  73.8     2.3 2.9E-05   21.4   0.0   21    3-23      1-22  (31)
  8 1Q3J_A ALO3; knottin, cystine-  71.1       3 3.7E-05   21.0   0.0   22    3-24      1-24  (36)
  9 5XBD_A pB1; Disulfide bond, Pe  70.7     3.1 3.8E-05   21.0   0.0   23    2-24      1-24  (36)
 10 5IKK_A Histone deacetylase clr  38.7      26 0.00032   23.9   0.0    7   18-24    171-177 (657)
 11 2VQJ_A HISTONE DEACETYLASE 4;   38.1      27 0.00033   22.5   0.0    6   19-24    166-171 (413)
 12 2VQM_A HISTONE DEACETYLASE 4;   38.1      27 0.00033   22.5   0.0    6   19-24    166-171 (413)
 13 6PX7_A Venom polypeptide; disu  37.9      27 0.00034   17.2   0.0   24    1-25      5-28  (34)
 14 1I26_A PTU-1; Ca channel, assa  37.9      27 0.00034   18.0   0.0   23    1-23      3-27  (34)
 15 3Q9E_A Acetylpolyamine amidohy  33.5      36 0.00044   21.1   0.0    7   18-24    165-171 (341)
 16 6ENA_A Nemertide alpha-1; Neme  32.3      39 0.00048   17.1   0.0   20    2-22      1-20  (31)
 17 6P0F_A LlaJI.R1; YTH domain, r  31.7      40 0.00049   22.3   0.0   12   14-25     42-53  (185)
 18 4ZUR_A Acetylpolyamine aminohy  28.8      48  0.0006   20.8   0.0    7   18-24    165-171 (341)
 19 5Z5K_B Netrin receptor DCC, Dr  26.8      55 0.00069   18.3   0.0    6   14-19     12-17  (66)
 20 5UV0_A (+)-limonene synthase;   23.9      68 0.00084   21.7   0.0   17    2-18      3-19  (607)
 21 5UV2_A (+)-limonene synthase;   23.9      68 0.00084   21.7   0.0   17    2-18      3-19  (607)
 22 6BE6_C Disintegrin and metallo  23.0      73  0.0009   20.4   0.0    8   15-22    295-302 (449)
 23 4B2V_A S64; TOXIN, SPIDER VENO  21.5      81   0.001   16.1   0.0   23    1-23      1-25  (32)
 24 5G0H_A HDAC6; CELL CYCLE, HIST  20.8      86  0.0011   22.1   0.0    6   19-24    544-549 (794)
 25 5G0J_A HDAC6; CELL CYCLE, HIST  20.8      86  0.0011   22.1   0.0    6   19-24    544-549 (794)

No 1
>1G1Z_A CONOTOXIN EVIA; three disulfide linkages, cis/trans isomerism; HET: NH2, HYP; NMR {N/A} SCOP: g.3.6.1
Probab=96.43  E-value=8.9e-05  Score=35.05  Aligned_cols=27  Identities=44%  Similarity=1.068  Sum_probs=25.0  Template_Neff=5.100

Q BVIA              1 DECSAPGAFCLIR---PGLCCSEFCFFACF   27 (27)
Q Consensus         1 decsapgafclir---pglccsefcffacf   27 (27)
                      |+|++.|++|+++   +++||||||+|++.
T Consensus         1 ~~C~~~Ge~C~~~~~~~~~CCsG~C~~vc~   30 (33)
T 1G1Z_A            1 DDCIKPYGFCSLPILKNGLCCSGACVGVCA   30 (33)
T ss_dssp             CCCBCTTSBCCSSCSSCSCBTTBEESSBEE
T ss_pred             CCCcCCCCcCCCcccCCCCcccCceEEEEe
Confidence            6899999999999   89999999999873


No 2
>1RMK_A Mu-O-conotoxin MrVIB; beta sheet, cystine knot, TOXIN; NMR {Conus marmoreus} SCOP: g.3.6.1
Probab=95.17  E-value=0.0023  Score=29.67  Aligned_cols=25  Identities=24%  Similarity=0.627  Sum_probs=23.3  Template_Neff=5.400

Q BVIA              2 ECSAPGAFCLIR---PGLCCSE-FCFFAC   26 (27)
Q Consensus         2 ecsapgafclir---pglccse-fcffac   26 (27)
                      +|++.||+|+++   +++|||| ||+|++
T Consensus         1 ~C~~~ge~C~~~~~~~~~CCsg~~C~~~~   29 (31)
T 1RMK_A            1 ACSKKWEYCIVPILGFVYCCPGLICGPFV   29 (31)
T ss_dssp             CEECTTSCCCCCTTCCCEESTTCCBCSSS
T ss_pred             CCcCCCccCCccccCcCccccCCeeEEEE
Confidence            589999999999   8999999 999985


No 3
>4AOR_F CATIONIC TRYPSIN (E.C.3.4.21.4), TRYPSIN INHIBITOR; HYDROLASE-INHIBITOR COMPLEX, MINIPROTEIN SCAFFOLD, KNOTTINS; HET: GOL, MES, IMD; 1.702A {BOS TAURUS}
Probab=80.94  E-value=1  Score=23.36  Aligned_cols=24  Identities=46%  Similarity=0.931  Sum_probs=18.9  Template_Neff=2.000

Q BVIA              1 DECSAPGAFCLIR--PGLCCSEFCFF   24 (27)
Q Consensus         1 decsapgafclir--pglccsefcff   24 (27)
                      ++|.+.|..|..+  ...||||.|+-
T Consensus         2 d~C~psG~iCs~~gp~e~CCSgsCVP   27 (37)
T 4AOR_F            2 DKCSPSGAICSGFGPPEQCCSGACVP   27 (37)
T ss_dssp             --CBCTTCEECTTSCGGGBTTSCEEE
T ss_pred             CccCCCCcccCCCCCchhccCCcccc
Confidence            4689999999865  77999999963


No 4
>4AOQ_F CATIONIC TRYPSIN (E.C.3.4.21.4), TRYPSIN INHIBITOR; HYDROLASE-INHIBITOR COMPLEX, MINIPROTEIN SCAFFOLD, KNOTTINS; HET: 1PE; 2.0A {BOS TAURUS}
Probab=80.15  E-value=1.1  Score=23.19  Aligned_cols=24  Identities=46%  Similarity=0.967  Sum_probs=19.3  Template_Neff=2.000

Q BVIA              1 DECSAPGAFCLIR--PGLCCSEFCFF   24 (27)
Q Consensus         1 decsapgafclir--pglccsefcff   24 (27)
                      ++|.+.|..|...  ...||||.|+-
T Consensus         2 d~C~psG~iCs~~gp~e~CCSgsCVP   27 (37)
T 4AOQ_F            2 DKCSPSGAICSGAGPPEQCCSGACVP   27 (37)
T ss_dssp             -CCBCTTSEECTTSCGGGBTTSCEEE
T ss_pred             CccCCCCcccCCCCCchhccCCcccc
Confidence            4689999999764  77999999963


No 5
>1DKC_A ANTIFUNGAL PEPTIDE; THREE-STRANDS BETA SHEET, ANTIFUNGAL PROTEIN; NMR {Phytolacca americana} SCOP: g.3.4.2
Probab=78.79  E-value=1.3  Score=22.44  Aligned_cols=23  Identities=39%  Similarity=1.034  Sum_probs=20.4  Template_Neff=3.400

Q BVIA              2 ECSAPGAFCLIR--PGLCCSEFCFF   24 (27)
Q Consensus         2 ecsapgafclir--pglccsefcff   24 (27)
                      .|++.|..|...  .++||||+|+-
T Consensus         2 ~cI~nG~~Ck~dGs~g~CcSGfC~q   26 (38)
T 1DKC_A            2 GCIKNGGRCNASAGPPYCCSSYCFQ   26 (38)
T ss_dssp             CCCSSSEEECTTSCCCCCSSSEEEE
T ss_pred             CcccCCCCcCCCCCCCcccceeeEE
Confidence            689999999877  99999999974


No 6
>2N8H_A conotoxin-muOxi-GVIIJ; inhibitor cysteine knot, Toxin; HET: HYP; NMR {N/A}
Probab=74.14  E-value=2.2  Score=21.99  Aligned_cols=21  Identities=48%  Similarity=0.982  Sum_probs=17.1  Template_Neff=1.300

Q BVIA              3 CSAPGAFCLIRPGLCCSEFCF   23 (27)
Q Consensus         3 csapgafclirpglccsefcf   23 (27)
                      |-+.+..|+-..-.||||.|-
T Consensus         3 cg~p~atcgkl~l~ccsg~c~   23 (35)
T 2N8H_A            3 CGDPGATCGKLRLYCCSGFCD   23 (35)
T ss_dssp             CBCTTSBCSSSSCCBSSSCEE
T ss_pred             CCCCCCccceEEEEechhhch
Confidence            556777888888999999884


No 7
>2ML7_A Specific abundant protein 3; ginsentide, UNKNOWN FUNCTION; NMR {Panax ginseng}
Probab=73.76  E-value=2.3  Score=21.38  Aligned_cols=21  Identities=38%  Similarity=1.045  Sum_probs=16.7  Template_Neff=1.900

Q BVIA              3 CSAPGAFCLIRPGLCCSE-FCF   23 (27)
Q Consensus         3 csapgafclirpglccse-fcf   23 (27)
                      |++.|.+|.+.+..||-. .|+
T Consensus         1 c~~~GgfC~f~p~~CCg~cGCL   22 (31)
T 2ML7_A            1 CKSGGAWCGFDPHGCCGNCGCL   22 (31)
T ss_dssp             CBCSSCBCSSCTTCBSSSCEES
T ss_pred             CCCccceeeecCcCCcccccee
Confidence            678999999998888864 443


No 8
>1Q3J_A ALO3; knottin, cystine-knot, ANTIFUNGAL PROTEIN; NMR {N/A} SCOP: g.3.4.2
Probab=71.09  E-value=3  Score=21.04  Aligned_cols=22  Identities=36%  Similarity=0.880  Sum_probs=18.6  Template_Neff=3.300

Q BVIA              3 CSAPGAFCLIR--PGLCCSEFCFF   24 (27)
Q Consensus         3 csapgafclir--pglccsefcff   24 (27)
                      |++.|..|...  .++||||+|+-
T Consensus         1 CI~~G~~Ck~dgs~g~C~SG~C~q   24 (36)
T 1Q3J_A            1 CIKNGNGCQPNGSQGNCCSGYCHK   24 (36)
T ss_dssp             CCSSSSEEESSCSSCCCTTSCEEC
T ss_pred             CCCCCCccCCCCCCCccCcceeee
Confidence            67888888876  89999999963


No 9
>5XBD_A pB1; Disulfide bond, Pereskia bleo, Cystein-rich; HET: PCA; NMR {Pereskia bleo}
Probab=70.74  E-value=3.1  Score=21.04  Aligned_cols=23  Identities=39%  Similarity=0.850  Sum_probs=18.9  Template_Neff=3.200

Q BVIA              2 ECSAPGAFCLIR-PGLCCSEFCFF   24 (27)
Q Consensus         2 ecsapgafclir-pglccsefcff   24 (27)
                      +|++.|..|..- .++||||+|+-
T Consensus         1 ~Ci~nG~~CkdgS~G~CcSGfC~q   24 (36)
T 5XBD_A            1 XCKPNGAKCTEISIPPCCSNFCLR   24 (36)
T ss_dssp             CCCCSSCCBBTTBCCCCSSSBCCC
T ss_pred             CCCCCCCcccCCCCCCccCceeeE
Confidence            588999999833 78899999974


No 10
>5IKK_A Histone deacetylase clr3 (E.C.3.5.1.98); hdac domain, alpha/beta hydrolase domain; HET: NO3, EDO; 2.4A {Schizosaccharomyces pombe 972h-}
Probab=38.68  E-value=26  Score=23.88  Aligned_cols=7  Identities=43%  Similarity=1.141  Sum_probs=1.0  Template_Neff=7.700

Q BVIA             18 CSEFCFF   24 (27)
Q Consensus        18 csefcff   24 (27)
                      .+|.|+|
T Consensus       171 ~~GFC~~  177 (657)
T 5IKK_A          171 PGGFCLF  177 (657)
T ss_dssp             -----CC
T ss_pred             CCCcccc
Confidence            4455554


No 11
>2VQJ_A HISTONE DEACETYLASE 4; INHIBITOR, REPRESSOR, CHROMATIN, HISTONE DEACETYLASE; HET: SO4, TFG; 2.1A {HOMO SAPIENS}
Probab=38.11  E-value=27  Score=22.50  Aligned_cols=6  Identities=50%  Similarity=1.575  Sum_probs=2.9  Template_Neff=7.600

Q BVIA             19 SEFCFF   24 (27)
Q Consensus        19 sefcff   24 (27)
                      +|.|+|
T Consensus       166 ~GFC~f  171 (413)
T 2VQJ_A          166 MGFCYF  171 (413)
T ss_dssp             BTTBSS
T ss_pred             Ccccch
Confidence            445544


No 12
>2VQM_A HISTONE DEACETYLASE 4; INHIBITOR, REPRESSOR, CHROMATIN, HISTONE DEACETYLASE; HET: HA3; 1.8A {HOMO SAPIENS}
Probab=38.11  E-value=27  Score=22.50  Aligned_cols=6  Identities=50%  Similarity=1.575  Sum_probs=2.9  Template_Neff=7.600

Q BVIA             19 SEFCFF   24 (27)
Q Consensus        19 sefcff   24 (27)
                      +|.|+|
T Consensus       166 ~GFC~f  171 (413)
T 2VQM_A          166 MGFCYF  171 (413)
T ss_dssp             BTTBSS
T ss_pred             Ccccch
Confidence            445544


No 13
>6PX7_A Venom polypeptide; disulfide-rich, assassin-fly, knottin, ultra-stable peptide; NMR {Dolopus genitalis}
Probab=37.87  E-value=27  Score=17.20  Aligned_cols=24  Identities=33%  Similarity=0.962  Sum_probs=19.2  Template_Neff=3.800

Q BVIA              1 DECSAPGAFCLIRPGLCCSEFCFFA   25 (27)
Q Consensus         1 decsapgafclirpglccsefcffa   25 (27)
                      +.|.+.|++|... ..|||..|..+
T Consensus         5 ~~C~~vGe~C~~~-~dCCSkrC~~y   28 (34)
T 6PX7_A            5 RQCKKIGEHCYVA-DECCSKRCLFY   28 (34)
T ss_dssp             CCSCCTTCBCSST-TTSTTSCCCTT
T ss_pred             hhccccCCccccc-ccccccccccc
Confidence            3688889999765 57999999865


No 14
>1I26_A PTU-1; Ca channel, assassin bug, TOXIN; NMR {Peirates turpis} SCOP: g.3.6.3
Probab=37.87  E-value=27  Score=17.96  Aligned_cols=23  Identities=39%  Similarity=0.992  Sum_probs=19.7  Template_Neff=1.000

Q BVIA              1 DECSAPGAFCLIRPGLCCSE--FCF   23 (27)
Q Consensus         1 decsapgafclirpglccse--fcf   23 (27)
                      |+|++.|.+|......||..  ||.
T Consensus         3 kdciapgapcfgtdkpccnprawcs   27 (34)
T 1I26_A            3 KDCIAPGAPCFGTDKPCCNPRAWCS   27 (34)
T ss_dssp             CSSBCTTSCCTTTTCCBSSTTCCEE
T ss_pred             ccccCCCCCcccCCCCCCChhHHHH
Confidence            68999999999999999985  664


No 15
>3Q9E_A Acetylpolyamine amidohydrolase; HDAC, polyamine, Arginase Fold, Deacetylase; HET: K, NA, SP5, ZN; 2.5A {Mycoplana ramosa}
Probab=33.51  E-value=36  Score=21.11  Aligned_cols=7  Identities=29%  Similarity=1.113  Sum_probs=3.7  Template_Neff=8.000

Q BVIA             18 CSEFCFF   24 (27)
Q Consensus        18 csefcff   24 (27)
                      .+|.|+|
T Consensus       165 ~~GFC~~  171 (341)
T 3Q9E_A          165 FGGYCFI  171 (341)
T ss_dssp             BBTTBSS
T ss_pred             ccccchh
Confidence            4455554


No 16
>6ENA_A Nemertide alpha-1; Nemertea, Lineus Longissimus, toxin, inhibitor; HET: HYP; NMR {N/A}
Probab=32.29  E-value=39  Score=17.14  Aligned_cols=20  Identities=40%  Similarity=1.124  Sum_probs=12.9  Template_Neff=1.000

Q BVIA              2 ECSAPGAFCLIRPGLCCSEFC   22 (27)
Q Consensus         2 ecsapgafclirpglccsefc   22 (27)
                      .|++.|.+|... ..||.-.|
T Consensus         1 gciatgsfctls-kgcctknc   20 (31)
T 6ENA_A            1 GCIATGSFCTLS-KGCCTKNC   20 (31)
T ss_dssp             CCBCTTSBCSSG-GGBTTSCB
T ss_pred             CceeccCeeeec-CCcccccc
Confidence            478889998765 34555433


No 17
>6P0F_A LlaJI.R1; YTH domain, restriction endonuclease, DNA; HET: MES, MSE; 1.683A {Thermococcus gammatolerans (strain DSM 15229 / JCM 11827 / EJ3)}
Probab=31.74  E-value=40  Score=22.30  Aligned_cols=12  Identities=42%  Similarity=1.187  Sum_probs=10.3  Template_Neff=1.000

Q BVIA             14 PGLCCSEFCFFA   25 (27)
Q Consensus        14 pglccsefcffa   25 (27)
                      ..+|||..|.|+
T Consensus        42 ldnccsdvcyfw   53 (185)
T 6P0F_A           42 LDNCCSDVCYFW   53 (185)
T ss_dssp             HHHHCSSEEEEE
T ss_pred             HHhcchhchhhc
Confidence            678999999886


No 18
>4ZUR_A Acetylpolyamine aminohydrolase; acetylpolyamine amidohydrolase, arginase fold, enzyme-inhibitor; HET: 7XA, GOL; 1.13A {Mycoplana ramosa}
Probab=28.84  E-value=48  Score=20.78  Aligned_cols=7  Identities=29%  Similarity=1.113  Sum_probs=3.5  Template_Neff=7.700

Q BVIA             18 CSEFCFF   24 (27)
Q Consensus        18 csefcff   24 (27)
                      .+|.|+|
T Consensus       165 ~~GfC~~  171 (341)
T 4ZUR_A          165 FGGYCFI  171 (341)
T ss_dssp             BBTTBSS
T ss_pred             ccccchH
Confidence            3455554


No 19
>5Z5K_B Netrin receptor DCC, Draxin; axon guidance, APOPTOSIS-INBITITOR complex; HET: NAG; 2.493A {Rattus norvegicus}
Probab=26.75  E-value=55  Score=18.27  Aligned_cols=6  Identities=67%  Similarity=2.018  Sum_probs=3.0  Template_Neff=3.500

Q BVIA             14 PGLCCS   19 (27)
Q Consensus        14 pglccs   19 (27)
                      ++.||.
T Consensus        12 PG~CCh   17 (66)
T 5Z5K_B           12 PGTCCD   17 (66)
T ss_dssp             TTEEEE
T ss_pred             CCcccc
Confidence            455553


No 20
>5UV0_A (+)-limonene synthase; Terpene synthase, enantiomer, terpene synthase; 2.3A {Citrus sinensis}
Probab=23.94  E-value=68  Score=21.71  Aligned_cols=17  Identities=24%  Similarity=0.628  Sum_probs=0.0  Template_Neff=7.800

Q BVIA              2 ECSAPGAFCLIRPGLCC   18 (27)
Q Consensus         2 ecsapgafclirpglcc   18 (27)
                      .|+++...|....+.+|
T Consensus         3 ~~~~~~~~~~~~~~~~~   19 (607)
T 5UV0_A            3 SCINPSTLATSVNGFKC   19 (607)
T ss_dssp             -----------------
T ss_pred             CcCCHHHhcccCCcccc
Confidence            35555555543344443


No 21
>5UV2_A (+)-limonene synthase; Terpene synthase, enantiomer, terpene synthase; HET: LA6; 2.2A {Citrus sinensis}
Probab=23.94  E-value=68  Score=21.71  Aligned_cols=17  Identities=24%  Similarity=0.628  Sum_probs=0.0  Template_Neff=7.800

Q BVIA              2 ECSAPGAFCLIRPGLCC   18 (27)
Q Consensus         2 ecsapgafclirpglcc   18 (27)
                      .|+++...|....+.+|
T Consensus         3 ~~~~~~~~~~~~~~~~~   19 (607)
T 5UV2_A            3 SCINPSTLATSVNGFKC   19 (607)
T ss_dssp             -----------------
T ss_pred             CcCCHHHhcccCCcccc
Confidence            35555555543344443


No 22
>6BE6_C Disintegrin and metalloproteinase domain-containing protein; ADAM10, MEMBRANE PROTEIN; HET: NAG, SO4, MAN; 2.8A {Homo sapiens}
Probab=22.97  E-value=73  Score=20.36  Aligned_cols=8  Identities=50%  Similarity=1.568  Sum_probs=3.6  Template_Neff=8.300

Q BVIA             15 GLCCSEFC   22 (27)
Q Consensus        15 glccsefc   22 (27)
                      +.||...|
T Consensus       295 g~CC~~~C  302 (449)
T 6BE6_C          295 GPCCTAQC  302 (449)
T ss_dssp             CTTBCTTS
T ss_pred             CCCCCCCC
Confidence            45554333


No 23
>4B2V_A S64; TOXIN, SPIDER VENOM PEPTIDE, ICK; NMR {SICARIUS DOLICHOCEPHALUS}
Probab=21.50  E-value=81  Score=16.07  Aligned_cols=23  Identities=35%  Similarity=0.748  Sum_probs=15.3  Template_Neff=1.600

Q BVIA              1 DECSAPGAFCLIR--PGLCCSEFCF   23 (27)
Q Consensus         1 decsapgafclir--pglccsefcf   23 (27)
                      +.|++.|++|..|  .++=|-+.|+
T Consensus         1 ~~Cv~~G~~Cp~Pek~GdWCC~kCv   25 (32)
T 4B2V_A            1 SECVENGGFCPDPEKMGDWCCGRCI   25 (32)
T ss_dssp             CCCCCTTCBCCCTTTTCCCCSSEEE
T ss_pred             CcccccCCcCCChhhcCCccccccc
Confidence            3689999999988  3443333443


No 24
>5G0H_A HDAC6; CELL CYCLE, HISTONE, HISTONE DEACETYLASE; HET: E1Z, EDO; 1.6A {DANIO RERIO}
Probab=20.82  E-value=86  Score=22.14  Aligned_cols=6  Identities=67%  Similarity=1.763  Sum_probs=2.7  Template_Neff=7.600

Q BVIA             19 SEFCFF   24 (27)
Q Consensus        19 sefcff   24 (27)
                      +|.|+|
T Consensus       544 ~GFC~f  549 (794)
T 5G0H_A          544 CGFCFF  549 (794)
T ss_dssp             BTTBSS
T ss_pred             cCCccc
Confidence            344444


No 25
>5G0J_A HDAC6; CELL CYCLE, HISTONE, HISTONE DEACETYLASE; HET: N4R; 2.88A {DANIO RERIO}
Probab=20.82  E-value=86  Score=22.14  Aligned_cols=6  Identities=67%  Similarity=1.763  Sum_probs=2.7  Template_Neff=7.600

Q BVIA             19 SEFCFF   24 (27)
Q Consensus        19 sefcff   24 (27)
                      +|.|+|
T Consensus       544 ~GFC~f  549 (794)
T 5G0J_A          544 CGFCFF  549 (794)
T ss_dssp             BTTBSS
T ss_pred             cCCccc
Confidence            344444
