# Supplementary material for: δ‐Conotoxin Structure Prediction and Analysis through Large‐Scale Comparative and Deep Learning Modeling Approaches
Source: Adv Sci (Weinh). 2024 Jul 21;11(35):2404786. doi: 10.1002/advs.202404786 (PMC11425241; doi:10.1002/advs.202404786)
Supplement: Supplementary file 2 — Supporting Information [file ADVS-11-2404786-s001.gz › Data/Alphafold_results/CnVIA/ranked_2.pdb]

ATOM      1  N   TYR A   1      -8.892   3.105 -20.166  1.00 56.55           N  
ATOM      2  H   TYR A   1      -9.821   3.198 -19.780  1.00 56.55           H  
ATOM      3  H2  TYR A   1      -8.774   3.778 -20.909  1.00 56.55           H  
ATOM      4  H3  TYR A   1      -8.790   2.163 -20.517  1.00 56.55           H  
ATOM      5  CA  TYR A   1      -7.915   3.356 -19.089  1.00 56.55           C  
ATOM      6  HA  TYR A   1      -6.910   3.144 -19.456  1.00 56.55           H  
ATOM      7  C   TYR A   1      -8.259   2.366 -17.997  1.00 56.55           C  
ATOM      8  CB  TYR A   1      -7.961   4.817 -18.586  1.00 56.55           C  
ATOM      9  HB2 TYR A   1      -6.942   5.142 -18.375  1.00 56.55           H  
ATOM     10  HB3 TYR A   1      -8.511   4.873 -17.647  1.00 56.55           H  
ATOM     11  O   TYR A   1      -9.358   2.454 -17.468  1.00 56.55           O  
ATOM     12  CG  TYR A   1      -8.609   5.785 -19.563  1.00 56.55           C  
ATOM     13  CD1 TYR A   1      -7.834   6.455 -20.531  1.00 56.55           C  
ATOM     14  HD1 TYR A   1      -6.760   6.348 -20.541  1.00 56.55           H  
ATOM     15  CD2 TYR A   1     -10.008   5.957 -19.538  1.00 56.55           C  
ATOM     16  HD2 TYR A   1     -10.607   5.479 -18.778  1.00 56.55           H  
ATOM     17  CE1 TYR A   1      -8.458   7.296 -21.474  1.00 56.55           C  
ATOM     18  HE1 TYR A   1      -7.864   7.824 -22.206  1.00 56.55           H  
ATOM     19  CE2 TYR A   1     -10.632   6.785 -20.490  1.00 56.55           C  
ATOM     20  HE2 TYR A   1     -11.701   6.936 -20.474  1.00 56.55           H  
ATOM     21  OH  TYR A   1     -10.474   8.265 -22.363  1.00 56.55           O  
ATOM     22  HH  TYR A   1      -9.856   8.719 -22.941  1.00 56.55           H  
ATOM     23  CZ  TYR A   1      -9.860   7.462 -21.457  1.00 56.55           C  
ATOM     24  N   GLU A   2      -7.420   1.360 -17.773  1.00 76.66           N  
ATOM     25  H   GLU A   2      -6.505   1.332 -18.200  1.00 76.66           H  
ATOM     26  CA  GLU A   2      -7.676   0.319 -16.770  1.00 76.66           C  
ATOM     27  HA  GLU A   2      -8.743   0.119 -16.673  1.00 76.66           H  
ATOM     28  C   GLU A   2      -7.134   0.844 -15.439  1.00 76.66           C  
ATOM     29  CB  GLU A   2      -6.981  -0.991 -17.183  1.00 76.66           C  
ATOM     30  HB2 GLU A   2      -5.916  -0.787 -17.301  1.00 76.66           H  
ATOM     31  HB3 GLU A   2      -7.088  -1.723 -16.383  1.00 76.66           H  
ATOM     32  O   GLU A   2      -5.923   1.003 -15.292  1.00 76.66           O  
ATOM     33  CG  GLU A   2      -7.491  -1.588 -18.507  1.00 76.66           C  
ATOM     34  HG2 GLU A   2      -7.927  -0.813 -19.137  1.00 76.66           H  
ATOM     35  HG3 GLU A   2      -6.632  -1.981 -19.051  1.00 76.66           H  
ATOM     36  CD  GLU A   2      -8.493  -2.725 -18.287  1.00 76.66           C  
ATOM     37  OE1 GLU A   2      -9.706  -2.430 -18.364  1.00 76.66           O  
ATOM     38  OE2 GLU A   2      -8.024  -3.861 -18.064  1.00 76.66           O  
ATOM     39  N   CYS A   3      -8.021   1.200 -14.513  1.00 83.26           N  
ATOM     40  H   CYS A   3      -9.004   1.041 -14.682  1.00 83.26           H  
ATOM     41  CA  CYS A   3      -7.642   1.626 -13.175  1.00 83.26           C  
ATOM     42  HA  CYS A   3      -6.554   1.625 -13.112  1.00 83.26           H  
ATOM     43  C   CYS A   3      -8.144   0.614 -12.136  1.00 83.26           C  
ATOM     44  CB  CYS A   3      -8.093   3.072 -12.935  1.00 83.26           C  
ATOM     45  HB2 CYS A   3      -7.701   3.399 -11.972  1.00 83.26           H  
ATOM     46  HB3 CYS A   3      -7.624   3.691 -13.699  1.00 83.26           H  
ATOM     47  O   CYS A   3      -9.218   0.033 -12.264  1.00 83.26           O  
ATOM     48  SG  CYS A   3      -9.882   3.377 -12.999  1.00 83.26           S  
ATOM     49  N   TYR A   4      -7.347   0.384 -11.104  1.00 84.60           N  
ATOM     50  H   TYR A   4      -6.457   0.863 -11.103  1.00 84.60           H  
ATOM     51  CA  TYR A   4      -7.642  -0.433  -9.947  1.00 84.60           C  
ATOM     52  HA  TYR A   4      -8.006  -1.403 -10.284  1.00 84.60           H  
ATOM     53  C   TYR A   4      -8.731   0.212  -9.087  1.00 84.60           C  
ATOM     54  CB  TYR A   4      -6.347  -0.623  -9.148  1.00 84.60           C  
ATOM     55  HB2 TYR A   4      -5.972   0.368  -8.893  1.00 84.60           H  
ATOM     56  HB3 TYR A   4      -6.588  -1.141  -8.220  1.00 84.60           H  
ATOM     57  O   TYR A   4      -8.639   1.377  -8.685  1.00 84.60           O  
ATOM     58  CG  TYR A   4      -5.221  -1.381  -9.824  1.00 84.60           C  
ATOM     59  CD1 TYR A   4      -5.487  -2.497 -10.641  1.00 84.60           C  
ATOM     60  HD1 TYR A   4      -6.500  -2.836 -10.802  1.00 84.60           H  
ATOM     61  CD2 TYR A   4      -3.889  -0.982  -9.601  1.00 84.60           C  
ATOM     62  HD2 TYR A   4      -3.677  -0.149  -8.946  1.00 84.60           H  
ATOM     63  CE1 TYR A   4      -4.434  -3.178 -11.278  1.00 84.60           C  
ATOM     64  HE1 TYR A   4      -4.649  -4.019 -11.921  1.00 84.60           H  
ATOM     65  CE2 TYR A   4      -2.831  -1.668 -10.230  1.00 84.60           C  
ATOM     66  HE2 TYR A   4      -1.806  -1.373 -10.062  1.00 84.60           H  
ATOM     67  OH  TYR A   4      -2.088  -3.399 -11.716  1.00 84.60           O  
ATOM     68  HH  TYR A   4      -2.417  -4.113 -12.267  1.00 84.60           H  
ATOM     69  CZ  TYR A   4      -3.104  -2.754 -11.085  1.00 84.60           C  
ATOM     70  N   SER A   5      -9.763  -0.574  -8.786  1.00 83.81           N  
ATOM     71  H   SER A   5      -9.800  -1.498  -9.192  1.00 83.81           H  
ATOM     72  CA  SER A   5     -10.839  -0.197  -7.871  1.00 83.81           C  
ATOM     73  HA  SER A   5     -11.198   0.796  -8.141  1.00 83.81           H  
ATOM     74  C   SER A   5     -10.354  -0.152  -6.420  1.00 83.81           C  
ATOM     75  CB  SER A   5     -12.003  -1.187  -7.993  1.00 83.81           C  
ATOM     76  HB2 SER A   5     -12.847  -0.829  -7.403  1.00 83.81           H  
ATOM     77  HB3 SER A   5     -11.698  -2.160  -7.610  1.00 83.81           H  
ATOM     78  O   SER A   5      -9.345  -0.767  -6.063  1.00 83.81           O  
ATOM     79  OG  SER A   5     -12.403  -1.330  -9.342  1.00 83.81           O  
ATOM     80  HG  SER A   5     -12.347  -0.486  -9.796  1.00 83.81           H  
ATOM     81  N   THR A   6     -11.103   0.537  -5.561  1.00 87.14           N  
ATOM     82  H   THR A   6     -11.893   1.067  -5.900  1.00 87.14           H  
ATOM     83  CA  THR A   6     -10.864   0.566  -4.112  1.00 87.14           C  
ATOM     84  HA  THR A   6      -9.948   1.126  -3.926  1.00 87.14           H  
ATOM     85  C   THR A   6     -10.717  -0.843  -3.528  1.00 87.14           C  
ATOM     86  CB  THR A   6     -12.017   1.285  -3.406  1.00 87.14           C  
ATOM     87  HB  THR A   6     -12.943   0.730  -3.559  1.00 87.14           H  
ATOM     88  O   THR A   6     -11.477  -1.743  -3.870  1.00 87.14           O  
ATOM     89  CG2 THR A   6     -11.777   1.456  -1.907  1.00 87.14           C  
ATOM     90 HG21 THR A   6     -10.882   2.054  -1.734  1.00 87.14           H  
ATOM     91 HG22 THR A   6     -12.644   1.926  -1.441  1.00 87.14           H  
ATOM     92 HG23 THR A   6     -11.657   0.485  -1.426  1.00 87.14           H  
ATOM     93  OG1 THR A   6     -12.151   2.562  -3.980  1.00 87.14           O  
ATOM     94  HG1 THR A   6     -12.870   3.010  -3.529  1.00 87.14           H  
ATOM     95  N   GLY A   7      -9.738  -1.029  -2.642  1.00 83.65           N  
ATOM     96  H   GLY A   7      -9.168  -0.232  -2.397  1.00 83.65           H  
ATOM     97  CA  GLY A   7      -9.403  -2.307  -2.007  1.00 83.65           C  
ATOM     98  HA2 GLY A   7     -10.313  -2.890  -1.866  1.00 83.65           H  
ATOM     99  HA3 GLY A   7      -8.966  -2.111  -1.028  1.00 83.65           H  
ATOM    100  C   GLY A   7      -8.415  -3.165  -2.801  1.00 83.65           C  
ATOM    101  O   GLY A   7      -7.906  -4.150  -2.274  1.00 83.65           O  
ATOM    102  N   THR A   8      -8.100  -2.791  -4.043  1.00 85.67           N  
ATOM    103  H   THR A   8      -8.565  -1.988  -4.441  1.00 85.67           H  
ATOM    104  CA  THR A   8      -7.121  -3.516  -4.866  1.00 85.67           C  
ATOM    105  HA  THR A   8      -7.284  -4.586  -4.739  1.00 85.67           H  
ATOM    106  C   THR A   8      -5.695  -3.179  -4.441  1.00 85.67           C  
ATOM    107  CB  THR A   8      -7.289  -3.184  -6.349  1.00 85.67           C  
ATOM    108  HB  THR A   8      -6.999  -2.143  -6.494  1.00 85.67           H  
ATOM    109  O   THR A   8      -5.395  -2.025  -4.141  1.00 85.67           O  
ATOM    110  CG2 THR A   8      -6.459  -4.080  -7.267  1.00 85.67           C  
ATOM    111 HG21 THR A   8      -6.728  -3.881  -8.305  1.00 85.67           H  
ATOM    112 HG22 THR A   8      -6.657  -5.129  -7.047  1.00 85.67           H  
ATOM    113 HG23 THR A   8      -5.397  -3.868  -7.148  1.00 85.67           H  
ATOM    114  OG1 THR A   8      -8.630  -3.331  -6.744  1.00 85.67           O  
ATOM    115  HG1 THR A   8      -9.075  -2.528  -6.463  1.00 85.67           H  
ATOM    116  N   PHE A   9      -4.795  -4.162  -4.465  1.00 86.53           N  
ATOM    117  H   PHE A   9      -5.094  -5.087  -4.737  1.00 86.53           H  
ATOM    118  CA  PHE A   9      -3.371  -3.950  -4.215  1.00 86.53           C  
ATOM    119  HA  PHE A   9      -3.279  -3.385  -3.288  1.00 86.53           H  
ATOM    120  C   PHE A   9      -2.714  -3.153  -5.358  1.00 86.53           C  
ATOM    121  CB  PHE A   9      -2.700  -5.312  -4.001  1.00 86.53           C  
ATOM    122  HB2 PHE A   9      -2.801  -5.902  -4.912  1.00 86.53           H  
ATOM    123  HB3 PHE A   9      -3.238  -5.842  -3.214  1.00 86.53           H  
ATOM    124  O   PHE A   9      -2.692  -3.602  -6.500  1.00 86.53           O  
ATOM    125  CG  PHE A   9      -1.236  -5.258  -3.606  1.00 86.53           C  
ATOM    126  CD1 PHE A   9      -0.235  -5.536  -4.555  1.00 86.53           C  
ATOM    127  HD1 PHE A   9      -0.505  -5.737  -5.581  1.00 86.53           H  
ATOM    128  CD2 PHE A   9      -0.877  -4.998  -2.270  1.00 86.53           C  
ATOM    129  HD2 PHE A   9      -1.639  -4.776  -1.538  1.00 86.53           H  
ATOM    130  CE1 PHE A   9       1.115  -5.590  -4.162  1.00 86.53           C  
ATOM    131  HE1 PHE A   9       1.879  -5.829  -4.886  1.00 86.53           H  
ATOM    132  CE2 PHE A   9       0.473  -5.043  -1.880  1.00 86.53           C  
ATOM    133  HE2 PHE A   9       0.743  -4.858  -0.850  1.00 86.53           H  
ATOM    134  CZ  PHE A   9       1.469  -5.347  -2.822  1.00 86.53           C  
ATOM    135  HZ  PHE A   9       2.504  -5.389  -2.517  1.00 86.53           H  
ATOM    136  N   CYS A  10      -2.160  -1.981  -5.048  1.00 85.10           N  
ATOM    137  H   CYS A  10      -2.220  -1.693  -4.082  1.00 85.10           H  
ATOM    138  CA  CYS A  10      -1.436  -1.100  -5.975  1.00 85.10           C  
ATOM    139  HA  CYS A  10      -1.640  -1.424  -6.996  1.00 85.10           H  
ATOM    140  C   CYS A  10       0.099  -1.161  -5.809  1.00 85.10           C  
ATOM    141  CB  CYS A  10      -2.001   0.312  -5.833  1.00 85.10           C  
ATOM    142  HB2 CYS A  10      -3.032   0.290  -6.187  1.00 85.10           H  
ATOM    143  HB3 CYS A  10      -1.439   0.997  -6.468  1.00 85.10           H  
ATOM    144  O   CYS A  10       0.837  -0.620  -6.632  1.00 85.10           O  
ATOM    145  SG  CYS A  10      -2.005   0.914  -4.135  1.00 85.10           S  
ATOM    146  N   GLY A  11       0.594  -1.886  -4.796  1.00 74.04           N  
ATOM    147  H   GLY A  11      -0.080  -2.247  -4.136  1.00 74.04           H  
ATOM    148  CA  GLY A  11       1.919  -2.519  -4.762  1.00 74.04           C  
ATOM    149  HA2 GLY A  11       1.939  -3.169  -3.887  1.00 74.04           H  
ATOM    150  HA3 GLY A  11       2.035  -3.140  -5.650  1.00 74.04           H  
ATOM    151  C   GLY A  11       3.155  -1.636  -4.638  1.00 74.04           C  
ATOM    152  O   GLY A  11       3.874  -1.797  -3.673  1.00 74.04           O  
ATOM    153  N   ILE A  12       3.433  -0.757  -5.594  1.00 67.64           N  
ATOM    154  H   ILE A  12       2.678  -0.654  -6.256  1.00 67.64           H  
ATOM    155  CA  ILE A  12       4.486   0.294  -5.623  1.00 67.64           C  
ATOM    156  HA  ILE A  12       4.411   0.881  -4.708  1.00 67.64           H  
ATOM    157  C   ILE A  12       4.178   1.219  -6.825  1.00 67.64           C  
ATOM    158  CB  ILE A  12       5.954  -0.243  -5.761  1.00 67.64           C  
ATOM    159  HB  ILE A  12       6.113  -0.515  -6.804  1.00 67.64           H  
ATOM    160  O   ILE A  12       4.558   2.387  -6.860  1.00 67.64           O  
ATOM    161  CG1 ILE A  12       6.318  -1.482  -4.906  1.00 67.64           C  
ATOM    162 HG12 ILE A  12       5.657  -2.298  -5.197  1.00 67.64           H  
ATOM    163 HG13 ILE A  12       6.193  -1.240  -3.851  1.00 67.64           H  
ATOM    164  CG2 ILE A  12       6.948   0.881  -5.396  1.00 67.64           C  
ATOM    165 HG21 ILE A  12       6.857   1.135  -4.340  1.00 67.64           H  
ATOM    166 HG22 ILE A  12       7.972   0.570  -5.603  1.00 67.64           H  
ATOM    167 HG23 ILE A  12       6.769   1.775  -5.992  1.00 67.64           H  
ATOM    168  CD1 ILE A  12       7.720  -2.069  -5.060  1.00 67.64           C  
ATOM    169 HD11 ILE A  12       8.466  -1.393  -4.643  1.00 67.64           H  
ATOM    170 HD12 ILE A  12       7.772  -3.015  -4.522  1.00 67.64           H  
ATOM    171 HD13 ILE A  12       7.934  -2.248  -6.114  1.00 67.64           H  
ATOM    172  N   ASN A  13       3.428   0.710  -7.812  1.00 63.49           N  
ATOM    173  H   ASN A  13       3.121  -0.249  -7.729  1.00 63.49           H  
ATOM    174  CA  ASN A  13       2.910   1.460  -8.948  1.00 63.49           C  
ATOM    175  HA  ASN A  13       3.685   2.150  -9.281  1.00 63.49           H  
ATOM    176  C   ASN A  13       1.717   2.332  -8.525  1.00 63.49           C  
ATOM    177  CB  ASN A  13       2.580   0.480 -10.096  1.00 63.49           C  
ATOM    178  HB2 ASN A  13       2.403  -0.523  -9.708  1.00 63.49           H  
ATOM    179  HB3 ASN A  13       1.669   0.797 -10.603  1.00 63.49           H  
ATOM    180  O   ASN A  13       0.553   1.977  -8.708  1.00 63.49           O  
ATOM    181  CG  ASN A  13       3.653   0.450 -11.167  1.00 63.49           C  
ATOM    182  ND2 ASN A  13       3.857  -0.672 -11.814  1.00 63.49           N  
ATOM    183 HD21 ASN A  13       4.557  -0.641 -12.541  1.00 63.49           H  
ATOM    184 HD22 ASN A  13       3.297  -1.491 -11.623  1.00 63.49           H  
ATOM    185  OD1 ASN A  13       4.297   1.439 -11.466  1.00 63.49           O  
ATOM    186  N   GLY A  14       2.021   3.518  -7.994  1.00 56.95           N  
ATOM    187  H   GLY A  14       2.992   3.695  -7.778  1.00 56.95           H  
ATOM    188  CA  GLY A  14       1.025   4.523  -7.602  1.00 56.95           C  
ATOM    189  HA2 GLY A  14       1.541   5.381  -7.170  1.00 56.95           H  
ATOM    190  HA3 GLY A  14       0.376   4.094  -6.839  1.00 56.95           H  
ATOM    191  C   GLY A  14       0.131   5.040  -8.743  1.00 56.95           C  
ATOM    192  O   GLY A  14      -0.827   5.756  -8.480  1.00 56.95           O  
ATOM    193  N   GLY A  15       0.406   4.668  -9.997  1.00 61.68           N  
ATOM    194  H   GLY A  15       1.176   4.029 -10.133  1.00 61.68           H  
ATOM    195  CA  GLY A  15      -0.260   5.190 -11.195  1.00 61.68           C  
ATOM    196  HA2 GLY A  15      -0.569   6.219 -11.007  1.00 61.68           H  
ATOM    197  HA3 GLY A  15       0.460   5.207 -12.013  1.00 61.68           H  
ATOM    198  C   GLY A  15      -1.495   4.433 -11.686  1.00 61.68           C  
ATOM    199  O   GLY A  15      -1.897   4.654 -12.823  1.00 61.68           O  
ATOM    200  N   LEU A  16      -2.078   3.520 -10.904  1.00 73.15           N  
ATOM    201  H   LEU A  16      -1.673   3.333  -9.997  1.00 73.15           H  
ATOM    202  CA  LEU A  16      -3.174   2.679 -11.400  1.00 73.15           C  
ATOM    203  HA  LEU A  16      -3.485   3.031 -12.384  1.00 73.15           H  
ATOM    204  C   LEU A  16      -4.469   2.748 -10.589  1.00 73.15           C  
ATOM    205  CB  LEU A  16      -2.657   1.243 -11.600  1.00 73.15           C  
ATOM    206  HB2 LEU A  16      -2.094   0.963 -10.710  1.00 73.15           H  
ATOM    207  HB3 LEU A  16      -3.509   0.571 -11.702  1.00 73.15           H  
ATOM    208  O   LEU A  16      -5.456   2.234 -11.075  1.00 73.15           O  
ATOM    209  CG  LEU A  16      -1.773   1.063 -12.851  1.00 73.15           C  
ATOM    210  HG  LEU A  16      -1.144   1.942 -12.987  1.00 73.15           H  
ATOM    211  CD1 LEU A  16      -0.844  -0.141 -12.704  1.00 73.15           C  
ATOM    212 HD11 LEU A  16      -0.169  -0.184 -13.559  1.00 73.15           H  
ATOM    213 HD12 LEU A  16      -1.432  -1.058 -12.671  1.00 73.15           H  
ATOM    214 HD13 LEU A  16      -0.256  -0.048 -11.791  1.00 73.15           H  
ATOM    215  CD2 LEU A  16      -2.618   0.851 -14.109  1.00 73.15           C  
ATOM    216 HD21 LEU A  16      -3.267   1.712 -14.269  1.00 73.15           H  
ATOM    217 HD22 LEU A  16      -1.969   0.742 -14.978  1.00 73.15           H  
ATOM    218 HD23 LEU A  16      -3.239  -0.039 -14.008  1.00 73.15           H  
ATOM    219  N   CYS A  17      -4.563   3.387  -9.420  1.00 85.32           N  
ATOM    220  H   CYS A  17      -3.763   3.886  -9.059  1.00 85.32           H  
ATOM    221  CA  CYS A  17      -5.858   3.488  -8.720  1.00 85.32           C  
ATOM    222  HA  CYS A  17      -6.325   2.504  -8.703  1.00 85.32           H  
ATOM    223  C   CYS A  17      -6.828   4.440  -9.436  1.00 85.32           C  
ATOM    224  CB  CYS A  17      -5.638   3.921  -7.268  1.00 85.32           C  
ATOM    225  HB2 CYS A  17      -5.160   4.901  -7.261  1.00 85.32           H  
ATOM    226  HB3 CYS A  17      -6.604   4.015  -6.772  1.00 85.32           H  
ATOM    227  O   CYS A  17      -6.426   5.530  -9.835  1.00 85.32           O  
ATOM    228  SG  CYS A  17      -4.618   2.781  -6.308  1.00 85.32           S  
ATOM    229  N   CYS A  18      -8.118   4.099  -9.531  1.00 86.54           N  
ATOM    230  H   CYS A  18      -8.403   3.176  -9.238  1.00 86.54           H  
ATOM    231  CA  CYS A  18      -9.125   4.996 -10.129  1.00 86.54           C  
ATOM    232  HA  CYS A  18      -8.821   5.248 -11.145  1.00 86.54           H  
ATOM    233  C   CYS A  18      -9.259   6.322  -9.365  1.00 86.54           C  
ATOM    234  CB  CYS A  18     -10.486   4.292 -10.176  1.00 86.54           C  
ATOM    235  HB2 CYS A  18     -10.792   4.041  -9.160  1.00 86.54           H  
ATOM    236  HB3 CYS A  18     -11.215   4.996 -10.578  1.00 86.54           H  
ATOM    237  O   CYS A  18      -9.539   7.365  -9.946  1.00 86.54           O  
ATOM    238  SG  CYS A  18     -10.571   2.791 -11.181  1.00 86.54           S  
ATOM    239  N   SER A  19      -9.002   6.282  -8.060  1.00 83.59           N  
ATOM    240  H   SER A  19      -8.799   5.389  -7.636  1.00 83.59           H  
ATOM    241  CA  SER A  19      -8.925   7.440  -7.170  1.00 83.59           C  
ATOM    242  HA  SER A  19      -9.694   8.162  -7.445  1.00 83.59           H  
ATOM    243  C   SER A  19      -7.573   8.165  -7.208  1.00 83.59           C  
ATOM    244  CB  SER A  19      -9.208   6.948  -5.750  1.00 83.59           C  
ATOM    245  HB2 SER A  19      -9.045   7.754  -5.034  1.00 83.59           H  
ATOM    246  HB3 SER A  19     -10.245   6.621  -5.677  1.00 83.59           H  
ATOM    247  O   SER A  19      -7.400   9.149  -6.496  1.00 83.59           O  
ATOM    248  OG  SER A  19      -8.353   5.856  -5.454  1.00 83.59           O  
ATOM    249  HG  SER A  19      -8.471   5.685  -4.517  1.00 83.59           H  
ATOM    250  N   ASN A  20      -6.596   7.680  -7.990  1.00 80.46           N  
ATOM    251  H   ASN A  20      -6.831   6.934  -8.629  1.00 80.46           H  
ATOM    252  CA  ASN A  20      -5.180   8.083  -7.957  1.00 80.46           C  
ATOM    253  HA  ASN A  20      -4.631   7.360  -8.561  1.00 80.46           H  
ATOM    254  C   ASN A  20      -4.530   7.987  -6.560  1.00 80.46           C  
ATOM    255  CB  ASN A  20      -4.989   9.450  -8.635  1.00 80.46           C  
ATOM    256  HB2 ASN A  20      -3.966   9.793  -8.477  1.00 80.46           H  
ATOM    257  HB3 ASN A  20      -5.659  10.192  -8.201  1.00 80.46           H  
ATOM    258  O   ASN A  20      -3.463   8.550  -6.322  1.00 80.46           O  
ATOM    259  CG  ASN A  20      -5.195   9.374 -10.131  1.00 80.46           C  
ATOM    260  ND2 ASN A  20      -6.407   9.541 -10.606  1.00 80.46           N  
ATOM    261 HD21 ASN A  20      -7.188   9.659  -9.978  1.00 80.46           H  
ATOM    262 HD22 ASN A  20      -6.515   9.417 -11.602  1.00 80.46           H  
ATOM    263  OD1 ASN A  20      -4.275   9.141 -10.892  1.00 80.46           O  
ATOM    264  N   LEU A  21      -5.159   7.256  -5.634  1.00 83.68           N  
ATOM    265  H   LEU A  21      -6.055   6.855  -5.870  1.00 83.68           H  
ATOM    266  CA  LEU A  21      -4.730   7.153  -4.248  1.00 83.68           C  
ATOM    267  HA  LEU A  21      -3.843   7.771  -4.107  1.00 83.68           H  
ATOM    268  C   LEU A  21      -4.362   5.710  -3.915  1.00 83.68           C  
ATOM    269  CB  LEU A  21      -5.842   7.716  -3.351  1.00 83.68           C  
ATOM    270  HB2 LEU A  21      -6.720   7.077  -3.437  1.00 83.68           H  
ATOM    271  HB3 LEU A  21      -6.118   8.707  -3.711  1.00 83.68           H  
ATOM    272  O   LEU A  21      -5.230   4.872  -3.676  1.00 83.68           O  
ATOM    273  CG  LEU A  21      -5.441   7.821  -1.870  1.00 83.68           C  
ATOM    274  HG  LEU A  21      -5.126   6.846  -1.498  1.00 83.68           H  
ATOM    275  CD1 LEU A  21      -4.308   8.830  -1.657  1.00 83.68           C  
ATOM    276 HD11 LEU A  21      -4.156   8.998  -0.590  1.00 83.68           H  
ATOM    277 HD12 LEU A  21      -3.377   8.451  -2.077  1.00 83.68           H  
ATOM    278 HD13 LEU A  21      -4.561   9.779  -2.130  1.00 83.68           H  
ATOM    279  CD2 LEU A  21      -6.657   8.275  -1.066  1.00 83.68           C  
ATOM    280 HD21 LEU A  21      -6.405   8.375  -0.010  1.00 83.68           H  
ATOM    281 HD22 LEU A  21      -7.008   9.236  -1.443  1.00 83.68           H  
ATOM    282 HD23 LEU A  21      -7.461   7.547  -1.169  1.00 83.68           H  
ATOM    283  N   CYS A  22      -3.058   5.450  -3.887  1.00 85.37           N  
ATOM    284  H   CYS A  22      -2.428   6.204  -4.119  1.00 85.37           H  
ATOM    285  CA  CYS A  22      -2.459   4.197  -3.443  1.00 85.37           C  
ATOM    286  HA  CYS A  22      -3.222   3.422  -3.373  1.00 85.37           H  
ATOM    287  C   CYS A  22      -1.827   4.405  -2.060  1.00 85.37           C  
ATOM    288  CB  CYS A  22      -1.421   3.774  -4.490  1.00 85.37           C  
ATOM    289  HB2 CYS A  22      -1.918   3.642  -5.451  1.00 85.37           H  
ATOM    290  HB3 CYS A  22      -0.688   4.575  -4.594  1.00 85.37           H  
ATOM    291  O   CYS A  22      -0.767   5.019  -1.947  1.00 85.37           O  
ATOM    292  SG  CYS A  22      -0.528   2.257  -4.087  1.00 85.37           S  
ATOM    293  N   LEU A  23      -2.475   3.917  -1.004  1.00 85.84           N  
ATOM    294  H   LEU A  23      -3.290   3.344  -1.170  1.00 85.84           H  
ATOM    295  CA  LEU A  23      -2.022   4.042   0.386  1.00 85.84           C  
ATOM    296  HA  LEU A  23      -1.048   4.530   0.418  1.00 85.84           H  
ATOM    297  C   LEU A  23      -1.855   2.652   0.995  1.00 85.84           C  
ATOM    298  CB  LEU A  23      -3.040   4.875   1.182  1.00 85.84           C  
ATOM    299  HB2 LEU A  23      -2.990   4.600   2.235  1.00 85.84           H  
ATOM    300  HB3 LEU A  23      -4.035   4.614   0.820  1.00 85.84           H  
ATOM    301  O   LEU A  23      -2.682   1.783   0.762  1.00 85.84           O  
ATOM    302  CG  LEU A  23      -2.848   6.397   1.072  1.00 85.84           C  
ATOM    303  HG  LEU A  23      -2.738   6.682   0.026  1.00 85.84           H  
ATOM    304  CD1 LEU A  23      -4.064   7.116   1.652  1.00 85.84           C  
ATOM    305 HD11 LEU A  23      -3.900   8.193   1.646  1.00 85.84           H  
ATOM    306 HD12 LEU A  23      -4.245   6.789   2.676  1.00 85.84           H  
ATOM    307 HD13 LEU A  23      -4.939   6.898   1.039  1.00 85.84           H  
ATOM    308  CD2 LEU A  23      -1.621   6.865   1.859  1.00 85.84           C  
ATOM    309 HD21 LEU A  23      -0.713   6.439   1.433  1.00 85.84           H  
ATOM    310 HD22 LEU A  23      -1.708   6.574   2.906  1.00 85.84           H  
ATOM    311 HD23 LEU A  23      -1.541   7.951   1.797  1.00 85.84           H  
ATOM    312  N   PHE A  24      -0.788   2.420   1.768  1.00 85.04           N  
ATOM    313  H   PHE A  24      -0.170   3.190   1.980  1.00 85.04           H  
ATOM    314  CA  PHE A  24      -0.467   1.091   2.328  1.00 85.04           C  
ATOM    315  HA  PHE A  24       0.558   1.128   2.695  1.00 85.04           H  
ATOM    316  C   PHE A  24      -0.491  -0.040   1.286  1.00 85.04           C  
ATOM    317  CB  PHE A  24      -1.369   0.772   3.530  1.00 85.04           C  
ATOM    318  HB2 PHE A  24      -2.409   0.735   3.206  1.00 85.04           H  
ATOM    319  HB3 PHE A  24      -1.117  -0.217   3.912  1.00 85.04           H  
ATOM    320  O   PHE A  24      -0.877  -1.166   1.588  1.00 85.04           O  
ATOM    321  CG  PHE A  24      -1.233   1.745   4.673  1.00 85.04           C  
ATOM    322  CD1 PHE A  24      -0.184   1.588   5.597  1.00 85.04           C  
ATOM    323  HD1 PHE A  24       0.518   0.775   5.488  1.00 85.04           H  
ATOM    324  CD2 PHE A  24      -2.155   2.795   4.821  1.00 85.04           C  
ATOM    325  HD2 PHE A  24      -2.968   2.905   4.118  1.00 85.04           H  
ATOM    326  CE1 PHE A  24      -0.060   2.481   6.674  1.00 85.04           C  
ATOM    327  HE1 PHE A  24       0.739   2.358   7.390  1.00 85.04           H  
ATOM    328  CE2 PHE A  24      -2.028   3.690   5.897  1.00 85.04           C  
ATOM    329  HE2 PHE A  24      -2.740   4.493   6.018  1.00 85.04           H  
ATOM    330  CZ  PHE A  24      -0.982   3.532   6.823  1.00 85.04           C  
ATOM    331  HZ  PHE A  24      -0.890   4.216   7.654  1.00 85.04           H  
ATOM    332  N   PHE A  25      -0.093   0.269   0.049  1.00 86.06           N  
ATOM    333  H   PHE A  25       0.219   1.214  -0.123  1.00 86.06           H  
ATOM    334  CA  PHE A  25      -0.137  -0.653  -1.086  1.00 86.06           C  
ATOM    335  HA  PHE A  25       0.300  -0.121  -1.931  1.00 86.06           H  
ATOM    336  C   PHE A  25      -1.543  -1.059  -1.545  1.00 86.06           C  
ATOM    337  CB  PHE A  25       0.755  -1.873  -0.820  1.00 86.06           C  
ATOM    338  HB2 PHE A  25       0.229  -2.580  -0.178  1.00 86.06           H  
ATOM    339  HB3 PHE A  25       0.934  -2.375  -1.771  1.00 86.06           H  
ATOM    340  O   PHE A  25      -1.652  -1.995  -2.332  1.00 86.06           O  
ATOM    341  CG  PHE A  25       2.098  -1.550  -0.207  1.00 86.06           C  
ATOM    342  CD1 PHE A  25       3.074  -0.956  -1.011  1.00 86.06           C  
ATOM    343  HD1 PHE A  25       2.811  -0.646  -2.012  1.00 86.06           H  
ATOM    344  CD2 PHE A  25       2.375  -1.807   1.147  1.00 86.06           C  
ATOM    345  HD2 PHE A  25       1.616  -2.239   1.782  1.00 86.06           H  
ATOM    346  CE1 PHE A  25       4.369  -0.732  -0.522  1.00 86.06           C  
ATOM    347  HE1 PHE A  25       5.125  -0.315  -1.170  1.00 86.06           H  
ATOM    348  CE2 PHE A  25       3.651  -1.517   1.665  1.00 86.06           C  
ATOM    349  HE2 PHE A  25       3.870  -1.723   2.702  1.00 86.06           H  
ATOM    350  CZ  PHE A  25       4.658  -1.012   0.823  1.00 86.06           C  
ATOM    351  HZ  PHE A  25       5.647  -0.822   1.213  1.00 86.06           H  
ATOM    352  N   VAL A  26      -2.600  -0.351  -1.138  1.00 87.44           N  
ATOM    353  H   VAL A  26      -2.465   0.394  -0.470  1.00 87.44           H  
ATOM    354  CA  VAL A  26      -3.978  -0.559  -1.607  1.00 87.44           C  
ATOM    355  HA  VAL A  26      -3.945  -1.253  -2.448  1.00 87.44           H  
ATOM    356  C   VAL A  26      -4.620   0.724  -2.138  1.00 87.44           C  
ATOM    357  CB  VAL A  26      -4.866  -1.212  -0.532  1.00 87.44           C  
ATOM    358  HB  VAL A  26      -5.878  -1.285  -0.930  1.00 87.44           H  
ATOM    359  O   VAL A  26      -4.324   1.832  -1.690  1.00 87.44           O  
ATOM    360  CG1 VAL A  26      -4.390  -2.635  -0.220  1.00 87.44           C  
ATOM    361 HG11 VAL A  26      -5.078  -3.107   0.481  1.00 87.44           H  
ATOM    362 HG12 VAL A  26      -3.393  -2.616   0.220  1.00 87.44           H  
ATOM    363 HG13 VAL A  26      -4.369  -3.225  -1.137  1.00 87.44           H  
ATOM    364  CG2 VAL A  26      -4.929  -0.420   0.779  1.00 87.44           C  
ATOM    365 HG21 VAL A  26      -3.958  -0.431   1.274  1.00 87.44           H  
ATOM    366 HG22 VAL A  26      -5.665  -0.871   1.444  1.00 87.44           H  
ATOM    367 HG23 VAL A  26      -5.220   0.612   0.583  1.00 87.44           H  
ATOM    368  N   CYS A  27      -5.514   0.584  -3.113  1.00 90.45           N  
ATOM    369  H   CYS A  27      -5.673  -0.337  -3.495  1.00 90.45           H  
ATOM    370  CA  CYS A  27      -6.304   1.696  -3.617  1.00 90.45           C  
ATOM    371  HA  CYS A  27      -5.642   2.551  -3.756  1.00 90.45           H  
ATOM    372  C   CYS A  27      -7.381   2.078  -2.608  1.00 90.45           C  
ATOM    373  CB  CYS A  27      -6.918   1.337  -4.969  1.00 90.45           C  
ATOM    374  HB2 CYS A  27      -7.517   0.433  -4.858  1.00 90.45           H  
ATOM    375  HB3 CYS A  27      -7.576   2.146  -5.284  1.00 90.45           H  
ATOM    376  O   CYS A  27      -8.178   1.229  -2.208  1.00 90.45           O  
ATOM    377  SG  CYS A  27      -5.698   1.063  -6.267  1.00 90.45           S  
ATOM    378  N   LEU A  28      -7.440   3.349  -2.224  1.00 84.42           N  
ATOM    379  H   LEU A  28      -6.769   3.998  -2.611  1.00 84.42           H  
ATOM    380  CA  LEU A  28      -8.461   3.866  -1.311  1.00 84.42           C  
ATOM    381  HA  LEU A  28      -9.101   3.050  -0.976  1.00 84.42           H  
ATOM    382  C   LEU A  28      -9.371   4.864  -2.032  1.00 84.42           C  
ATOM    383  CB  LEU A  28      -7.799   4.461  -0.054  1.00 84.42           C  
ATOM    384  HB2 LEU A  28      -8.583   4.884   0.574  1.00 84.42           H  
ATOM    385  HB3 LEU A  28      -7.141   5.274  -0.359  1.00 84.42           H  
ATOM    386  O   LEU A  28      -8.913   5.606  -2.899  1.00 84.42           O  
ATOM    387  CG  LEU A  28      -6.982   3.461   0.791  1.00 84.42           C  
ATOM    388  HG  LEU A  28      -6.121   3.120   0.218  1.00 84.42           H  
ATOM    389  CD1 LEU A  28      -6.480   4.153   2.057  1.00 84.42           C  
ATOM    390 HD11 LEU A  28      -5.756   3.514   2.562  1.00 84.42           H  
ATOM    391 HD12 LEU A  28      -7.315   4.354   2.729  1.00 84.42           H  
ATOM    392 HD13 LEU A  28      -6.011   5.104   1.803  1.00 84.42           H  
ATOM    393  CD2 LEU A  28      -7.794   2.247   1.252  1.00 84.42           C  
ATOM    394 HD21 LEU A  28      -7.197   1.645   1.937  1.00 84.42           H  
ATOM    395 HD22 LEU A  28      -8.051   1.621   0.397  1.00 84.42           H  
ATOM    396 HD23 LEU A  28      -8.705   2.570   1.756  1.00 84.42           H  
ATOM    397  N   THR A  29     -10.650   4.897  -1.659  1.00 76.99           N  
ATOM    398  H   THR A  29     -10.936   4.302  -0.895  1.00 76.99           H  
ATOM    399  CA  THR A  29     -11.567   6.007  -1.963  1.00 76.99           C  
ATOM    400  HA  THR A  29     -11.031   6.779  -2.515  1.00 76.99           H  
ATOM    401  C   THR A  29     -12.021   6.613  -0.646  1.00 76.99           C  
ATOM    402  CB  THR A  29     -12.765   5.584  -2.830  1.00 76.99           C  
ATOM    403  HB  THR A  29     -12.372   5.061  -3.702  1.00 76.99           H  
ATOM    404  O   THR A  29     -12.179   5.878   0.331  1.00 76.99           O  
ATOM    405  CG2 THR A  29     -13.793   4.692  -2.131  1.00 76.99           C  
ATOM    406 HG21 THR A  29     -14.428   4.208  -2.874  1.00 76.99           H  
ATOM    407 HG22 THR A  29     -14.421   5.296  -1.476  1.00 76.99           H  
ATOM    408 HG23 THR A  29     -13.290   3.949  -1.513  1.00 76.99           H  
ATOM    409  OG1 THR A  29     -13.453   6.718  -3.298  1.00 76.99           O  
ATOM    410  HG1 THR A  29     -13.971   7.098  -2.585  1.00 76.99           H  
ATOM    411  N   PHE A  30     -12.193   7.931  -0.627  1.00 71.21           N  
ATOM    412  H   PHE A  30     -12.123   8.426  -1.504  1.00 71.21           H  
ATOM    413  CA  PHE A  30     -12.974   8.601   0.410  1.00 71.21           C  
ATOM    414  HA  PHE A  30     -12.809   8.115   1.372  1.00 71.21           H  
ATOM    415  C   PHE A  30     -14.467   8.448   0.119  1.00 71.21           C  
ATOM    416  CB  PHE A  30     -12.541  10.068   0.527  1.00 71.21           C  
ATOM    417  HB2 PHE A  30     -13.250  10.584   1.174  1.00 71.21           H  
ATOM    418  HB3 PHE A  30     -12.596  10.540  -0.454  1.00 71.21           H  
ATOM    419  O   PHE A  30     -14.800   8.218  -1.072  1.00 71.21           O  
ATOM    420  CG  PHE A  30     -11.152  10.244   1.110  1.00 71.21           C  
ATOM    421  CD1 PHE A  30     -10.972  10.202   2.505  1.00 71.21           C  
ATOM    422  HD1 PHE A  30     -11.827  10.040   3.145  1.00 71.21           H  
ATOM    423  CD2 PHE A  30     -10.040  10.436   0.269  1.00 71.21           C  
ATOM    424  HD2 PHE A  30     -10.177  10.462  -0.802  1.00 71.21           H  
ATOM    425  CE1 PHE A  30      -9.689  10.360   3.059  1.00 71.21           C  
ATOM    426  HE1 PHE A  30      -9.558  10.326   4.131  1.00 71.21           H  
ATOM    427  CE2 PHE A  30      -8.756  10.597   0.823  1.00 71.21           C  
ATOM    428  HE2 PHE A  30      -7.906  10.757   0.176  1.00 71.21           H  
ATOM    429  CZ  PHE A  30      -8.581  10.558   2.217  1.00 71.21           C  
ATOM    430  HZ  PHE A  30      -7.595  10.682   2.642  1.00 71.21           H  
ATOM    431  OXT PHE A  30     -15.220   8.534   1.109  1.00 71.21           O  
TER     432      PHE A  30                                                       
END   
