# Supplementary material for: δ‐Conotoxin Structure Prediction and Analysis through Large‐Scale Comparative and Deep Learning Modeling Approaches
Source: Adv Sci (Weinh). 2024 Jul 21;11(35):2404786. doi: 10.1002/advs.202404786 (PMC11425241; doi:10.1002/advs.202404786)
Supplement: Supplementary file 2 — Supporting Information [file ADVS-11-2404786-s001.gz › Data/Alphafold_results/CnVIA/ranked_3.pdb]

ATOM      1  N   TYR A   1      -6.232 -11.633   7.602  1.00 59.47           N  
ATOM      2  H   TYR A   1      -6.437 -12.525   7.174  1.00 59.47           H  
ATOM      3  H2  TYR A   1      -7.050 -11.041   7.573  1.00 59.47           H  
ATOM      4  H3  TYR A   1      -5.969 -11.757   8.569  1.00 59.47           H  
ATOM      5  CA  TYR A   1      -5.152 -10.943   6.876  1.00 59.47           C  
ATOM      6  HA  TYR A   1      -4.234 -11.528   6.936  1.00 59.47           H  
ATOM      7  C   TYR A   1      -4.917  -9.631   7.596  1.00 59.47           C  
ATOM      8  CB  TYR A   1      -5.515 -10.742   5.394  1.00 59.47           C  
ATOM      9  HB2 TYR A   1      -5.519 -11.717   4.907  1.00 59.47           H  
ATOM     10  HB3 TYR A   1      -4.734 -10.148   4.920  1.00 59.47           H  
ATOM     11  O   TYR A   1      -5.893  -8.998   7.979  1.00 59.47           O  
ATOM     12  CG  TYR A   1      -6.863 -10.078   5.155  1.00 59.47           C  
ATOM     13  CD1 TYR A   1      -8.039 -10.853   5.063  1.00 59.47           C  
ATOM     14  HD1 TYR A   1      -7.998 -11.932   5.088  1.00 59.47           H  
ATOM     15  CD2 TYR A   1      -6.941  -8.675   5.047  1.00 59.47           C  
ATOM     16  HD2 TYR A   1      -6.047  -8.074   5.117  1.00 59.47           H  
ATOM     17  CE1 TYR A   1      -9.287 -10.220   4.893  1.00 59.47           C  
ATOM     18  HE1 TYR A   1     -10.197 -10.796   4.813  1.00 59.47           H  
ATOM     19  CE2 TYR A   1      -8.186  -8.042   4.864  1.00 59.47           C  
ATOM     20  HE2 TYR A   1      -8.240  -6.966   4.787  1.00 59.47           H  
ATOM     21  OH  TYR A   1     -10.573  -8.221   4.621  1.00 59.47           O  
ATOM     22  HH  TYR A   1     -10.505  -7.266   4.543  1.00 59.47           H  
ATOM     23  CZ  TYR A   1      -9.364  -8.815   4.792  1.00 59.47           C  
ATOM     24  N   GLU A   2      -3.667  -9.268   7.863  1.00 70.41           N  
ATOM     25  H   GLU A   2      -2.877  -9.805   7.534  1.00 70.41           H  
ATOM     26  CA  GLU A   2      -3.355  -7.934   8.375  1.00 70.41           C  
ATOM     27  HA  GLU A   2      -4.153  -7.588   9.034  1.00 70.41           H  
ATOM     28  C   GLU A   2      -3.285  -6.993   7.180  1.00 70.41           C  
ATOM     29  CB  GLU A   2      -2.058  -7.935   9.191  1.00 70.41           C  
ATOM     30  HB2 GLU A   2      -1.815  -6.908   9.466  1.00 70.41           H  
ATOM     31  HB3 GLU A   2      -1.245  -8.342   8.590  1.00 70.41           H  
ATOM     32  O   GLU A   2      -2.682  -7.323   6.158  1.00 70.41           O  
ATOM     33  CG  GLU A   2      -2.231  -8.766  10.468  1.00 70.41           C  
ATOM     34  HG2 GLU A   2      -2.432  -9.805  10.204  1.00 70.41           H  
ATOM     35  HG3 GLU A   2      -3.093  -8.393  11.020  1.00 70.41           H  
ATOM     36  CD  GLU A   2      -0.978  -8.694  11.341  1.00 70.41           C  
ATOM     37  OE1 GLU A   2      -1.002  -7.908  12.312  1.00 70.41           O  
ATOM     38  OE2 GLU A   2      -0.022  -9.432  11.017  1.00 70.41           O  
ATOM     39  N   CYS A   3      -3.974  -5.866   7.274  1.00 77.78           N  
ATOM     40  H   CYS A   3      -4.422  -5.616   8.144  1.00 77.78           H  
ATOM     41  CA  CYS A   3      -3.970  -4.866   6.229  1.00 77.78           C  
ATOM     42  HA  CYS A   3      -3.173  -5.111   5.528  1.00 77.78           H  
ATOM     43  C   CYS A   3      -3.611  -3.508   6.823  1.00 77.78           C  
ATOM     44  CB  CYS A   3      -5.293  -4.921   5.463  1.00 77.78           C  
ATOM     45  HB2 CYS A   3      -5.253  -4.191   4.654  1.00 77.78           H  
ATOM     46  HB3 CYS A   3      -5.365  -5.905   5.000  1.00 77.78           H  
ATOM     47  O   CYS A   3      -3.863  -3.234   7.997  1.00 77.78           O  
ATOM     48  SG  CYS A   3      -6.782  -4.657   6.460  1.00 77.78           S  
ATOM     49  N   TYR A   4      -2.966  -2.673   6.018  1.00 78.28           N  
ATOM     50  H   TYR A   4      -2.749  -2.989   5.083  1.00 78.28           H  
ATOM     51  CA  TYR A   4      -2.403  -1.416   6.488  1.00 78.28           C  
ATOM     52  HA  TYR A   4      -2.185  -1.511   7.552  1.00 78.28           H  
ATOM     53  C   TYR A   4      -3.385  -0.247   6.342  1.00 78.28           C  
ATOM     54  CB  TYR A   4      -1.075  -1.175   5.771  1.00 78.28           C  
ATOM     55  HB2 TYR A   4      -1.255  -1.220   4.697  1.00 78.28           H  
ATOM     56  HB3 TYR A   4      -0.733  -0.169   6.013  1.00 78.28           H  
ATOM     57  O   TYR A   4      -4.053  -0.095   5.312  1.00 78.28           O  
ATOM     58  CG  TYR A   4       0.042  -2.142   6.123  1.00 78.28           C  
ATOM     59  CD1 TYR A   4       0.417  -2.352   7.467  1.00 78.28           C  
ATOM     60  HD1 TYR A   4      -0.104  -1.843   8.264  1.00 78.28           H  
ATOM     61  CD2 TYR A   4       0.743  -2.800   5.095  1.00 78.28           C  
ATOM     62  HD2 TYR A   4       0.493  -2.619   4.060  1.00 78.28           H  
ATOM     63  CE1 TYR A   4       1.443  -3.260   7.788  1.00 78.28           C  
ATOM     64  HE1 TYR A   4       1.695  -3.449   8.821  1.00 78.28           H  
ATOM     65  CE2 TYR A   4       1.812  -3.656   5.418  1.00 78.28           C  
ATOM     66  HE2 TYR A   4       2.425  -4.099   4.647  1.00 78.28           H  
ATOM     67  OH  TYR A   4       3.108  -4.829   7.043  1.00 78.28           O  
ATOM     68  HH  TYR A   4       3.156  -5.024   7.981  1.00 78.28           H  
ATOM     69  CZ  TYR A   4       2.130  -3.931   6.759  1.00 78.28           C  
ATOM     70  N   SER A   5      -3.446   0.590   7.382  1.00 81.26           N  
ATOM     71  H   SER A   5      -2.920   0.354   8.212  1.00 81.26           H  
ATOM     72  CA  SER A   5      -4.231   1.829   7.416  1.00 81.26           C  
ATOM     73  HA  SER A   5      -5.227   1.622   7.026  1.00 81.26           H  
ATOM     74  C   SER A   5      -3.600   2.929   6.560  1.00 81.26           C  
ATOM     75  CB  SER A   5      -4.380   2.327   8.859  1.00 81.26           C  
ATOM     76  HB2 SER A   5      -3.394   2.452   9.307  1.00 81.26           H  
ATOM     77  HB3 SER A   5      -4.897   3.287   8.866  1.00 81.26           H  
ATOM     78  O   SER A   5      -2.411   2.889   6.233  1.00 81.26           O  
ATOM     79  OG  SER A   5      -5.133   1.393   9.604  1.00 81.26           O  
ATOM     80  HG  SER A   5      -5.146   1.655  10.527  1.00 81.26           H  
ATOM     81  N   THR A   6      -4.390   3.947   6.218  1.00 82.75           N  
ATOM     82  H   THR A   6      -5.357   3.942   6.508  1.00 82.75           H  
ATOM     83  CA  THR A   6      -3.932   5.125   5.463  1.00 82.75           C  
ATOM     84  HA  THR A   6      -3.662   4.800   4.459  1.00 82.75           H  
ATOM     85  C   THR A   6      -2.710   5.773   6.122  1.00 82.75           C  
ATOM     86  CB  THR A   6      -5.052   6.170   5.344  1.00 82.75           C  
ATOM     87  HB  THR A   6      -5.190   6.668   6.304  1.00 82.75           H  
ATOM     88  O   THR A   6      -2.663   5.913   7.340  1.00 82.75           O  
ATOM     89  CG2 THR A   6      -4.757   7.213   4.270  1.00 82.75           C  
ATOM     90 HG21 THR A   6      -3.850   7.766   4.516  1.00 82.75           H  
ATOM     91 HG22 THR A   6      -5.581   7.924   4.216  1.00 82.75           H  
ATOM     92 HG23 THR A   6      -4.632   6.723   3.305  1.00 82.75           H  
ATOM     93  OG1 THR A   6      -6.264   5.543   4.985  1.00 82.75           O  
ATOM     94  HG1 THR A   6      -6.907   6.228   4.789  1.00 82.75           H  
ATOM     95  N   GLY A   7      -1.716   6.154   5.319  1.00 77.38           N  
ATOM     96  H   GLY A   7      -1.830   6.009   4.326  1.00 77.38           H  
ATOM     97  CA  GLY A   7      -0.447   6.736   5.767  1.00 77.38           C  
ATOM     98  HA2 GLY A   7      -0.042   7.353   4.965  1.00 77.38           H  
ATOM     99  HA3 GLY A   7      -0.627   7.375   6.631  1.00 77.38           H  
ATOM    100  C   GLY A   7       0.625   5.713   6.155  1.00 77.38           C  
ATOM    101  O   GLY A   7       1.768   6.091   6.394  1.00 77.38           O  
ATOM    102  N   THR A   8       0.296   4.419   6.187  1.00 82.72           N  
ATOM    103  H   THR A   8      -0.658   4.156   5.984  1.00 82.72           H  
ATOM    104  CA  THR A   8       1.265   3.361   6.506  1.00 82.72           C  
ATOM    105  HA  THR A   8       1.936   3.728   7.282  1.00 82.72           H  
ATOM    106  C   THR A   8       2.097   2.988   5.282  1.00 82.72           C  
ATOM    107  CB  THR A   8       0.564   2.114   7.043  1.00 82.72           C  
ATOM    108  HB  THR A   8      -0.024   1.696   6.225  1.00 82.72           H  
ATOM    109  O   THR A   8       1.599   2.993   4.157  1.00 82.72           O  
ATOM    110  CG2 THR A   8       1.530   1.057   7.580  1.00 82.72           C  
ATOM    111 HG21 THR A   8       2.022   0.540   6.756  1.00 82.72           H  
ATOM    112 HG22 THR A   8       2.275   1.519   8.229  1.00 82.72           H  
ATOM    113 HG23 THR A   8       0.974   0.321   8.161  1.00 82.72           H  
ATOM    114  OG1 THR A   8      -0.314   2.445   8.091  1.00 82.72           O  
ATOM    115  HG1 THR A   8      -1.071   2.870   7.680  1.00 82.72           H  
ATOM    116  N   PHE A   9       3.357   2.613   5.500  1.00 81.57           N  
ATOM    117  H   PHE A   9       3.705   2.602   6.448  1.00 81.57           H  
ATOM    118  CA  PHE A   9       4.258   2.174   4.438  1.00 81.57           C  
ATOM    119  HA  PHE A   9       4.103   2.830   3.581  1.00 81.57           H  
ATOM    120  C   PHE A   9       3.952   0.726   4.009  1.00 81.57           C  
ATOM    121  CB  PHE A   9       5.708   2.365   4.906  1.00 81.57           C  
ATOM    122  HB2 PHE A   9       5.753   3.222   5.579  1.00 81.57           H  
ATOM    123  HB3 PHE A   9       6.035   1.497   5.479  1.00 81.57           H  
ATOM    124  O   PHE A   9       4.156  -0.212   4.776  1.00 81.57           O  
ATOM    125  CG  PHE A   9       6.681   2.635   3.779  1.00 81.57           C  
ATOM    126  CD1 PHE A   9       7.426   1.590   3.202  1.00 81.57           C  
ATOM    127  HD1 PHE A   9       7.301   0.579   3.561  1.00 81.57           H  
ATOM    128  CD2 PHE A   9       6.849   3.954   3.318  1.00 81.57           C  
ATOM    129  HD2 PHE A   9       6.274   4.759   3.752  1.00 81.57           H  
ATOM    130  CE1 PHE A   9       8.346   1.871   2.176  1.00 81.57           C  
ATOM    131  HE1 PHE A   9       8.926   1.079   1.726  1.00 81.57           H  
ATOM    132  CE2 PHE A   9       7.770   4.233   2.294  1.00 81.57           C  
ATOM    133  HE2 PHE A   9       7.892   5.246   1.939  1.00 81.57           H  
ATOM    134  CZ  PHE A   9       8.527   3.193   1.731  1.00 81.57           C  
ATOM    135  HZ  PHE A   9       9.234   3.407   0.944  1.00 81.57           H  
ATOM    136  N   CYS A  10       3.485   0.536   2.776  1.00 77.73           N  
ATOM    137  H   CYS A  10       3.380   1.352   2.190  1.00 77.73           H  
ATOM    138  CA  CYS A  10       3.173  -0.770   2.179  1.00 77.73           C  
ATOM    139  HA  CYS A  10       2.955  -1.483   2.974  1.00 77.73           H  
ATOM    140  C   CYS A  10       4.339  -1.362   1.364  1.00 77.73           C  
ATOM    141  CB  CYS A  10       1.904  -0.630   1.328  1.00 77.73           C  
ATOM    142  HB2 CYS A  10       1.755  -1.539   0.745  1.00 77.73           H  
ATOM    143  HB3 CYS A  10       1.056  -0.539   2.007  1.00 77.73           H  
ATOM    144  O   CYS A  10       4.312  -2.543   1.028  1.00 77.73           O  
ATOM    145  SG  CYS A  10       1.903   0.809   0.225  1.00 77.73           S  
ATOM    146  N   GLY A  11       5.378  -0.570   1.064  1.00 67.61           N  
ATOM    147  H   GLY A  11       5.322   0.396   1.354  1.00 67.61           H  
ATOM    148  CA  GLY A  11       6.436  -0.944   0.118  1.00 67.61           C  
ATOM    149  HA2 GLY A  11       7.054  -0.062  -0.051  1.00 67.61           H  
ATOM    150  HA3 GLY A  11       5.981  -1.240  -0.827  1.00 67.61           H  
ATOM    151  C   GLY A  11       7.399  -2.054   0.547  1.00 67.61           C  
ATOM    152  O   GLY A  11       7.797  -2.859  -0.286  1.00 67.61           O  
ATOM    153  N   ILE A  12       7.794  -2.103   1.824  1.00 65.84           N  
ATOM    154  H   ILE A  12       7.434  -1.408   2.462  1.00 65.84           H  
ATOM    155  CA  ILE A  12       8.821  -3.057   2.300  1.00 65.84           C  
ATOM    156  HA  ILE A  12       9.486  -3.305   1.473  1.00 65.84           H  
ATOM    157  C   ILE A  12       8.209  -4.388   2.739  1.00 65.84           C  
ATOM    158  CB  ILE A  12       9.689  -2.406   3.405  1.00 65.84           C  
ATOM    159  HB  ILE A  12       9.029  -1.896   4.106  1.00 65.84           H  
ATOM    160  O   ILE A  12       8.808  -5.437   2.531  1.00 65.84           O  
ATOM    161  CG1 ILE A  12      10.632  -1.371   2.751  1.00 65.84           C  
ATOM    162 HG12 ILE A  12      11.417  -1.891   2.203  1.00 65.84           H  
ATOM    163 HG13 ILE A  12      10.074  -0.776   2.028  1.00 65.84           H  
ATOM    164  CG2 ILE A  12      10.520  -3.435   4.198  1.00 65.84           C  
ATOM    165 HG21 ILE A  12      11.148  -4.014   3.521  1.00 65.84           H  
ATOM    166 HG22 ILE A  12      11.153  -2.939   4.935  1.00 65.84           H  
ATOM    167 HG23 ILE A  12       9.870  -4.118   4.745  1.00 65.84           H  
ATOM    168  CD1 ILE A  12      11.279  -0.398   3.745  1.00 65.84           C  
ATOM    169 HD11 ILE A  12      11.966  -0.924   4.408  1.00 65.84           H  
ATOM    170 HD12 ILE A  12      11.840   0.356   3.194  1.00 65.84           H  
ATOM    171 HD13 ILE A  12      10.508   0.098   4.335  1.00 65.84           H  
ATOM    172  N   ASN A  13       7.014  -4.361   3.328  1.00 57.39           N  
ATOM    173  H   ASN A  13       6.537  -3.476   3.424  1.00 57.39           H  
ATOM    174  CA  ASN A  13       6.429  -5.550   3.950  1.00 57.39           C  
ATOM    175  HA  ASN A  13       7.216  -6.286   4.112  1.00 57.39           H  
ATOM    176  C   ASN A  13       5.417  -6.280   3.059  1.00 57.39           C  
ATOM    177  CB  ASN A  13       5.895  -5.176   5.340  1.00 57.39           C  
ATOM    178  HB2 ASN A  13       5.322  -6.010   5.746  1.00 57.39           H  
ATOM    179  HB3 ASN A  13       5.238  -4.308   5.280  1.00 57.39           H  
ATOM    180  O   ASN A  13       4.765  -7.208   3.525  1.00 57.39           O  
ATOM    181  CG  ASN A  13       7.041  -4.923   6.299  1.00 57.39           C  
ATOM    182  ND2 ASN A  13       7.252  -3.697   6.719  1.00 57.39           N  
ATOM    183 HD21 ASN A  13       6.590  -2.964   6.509  1.00 57.39           H  
ATOM    184 HD22 ASN A  13       8.011  -3.592   7.377  1.00 57.39           H  
ATOM    185  OD1 ASN A  13       7.790  -5.811   6.657  1.00 57.39           O  
ATOM    186  N   GLY A  14       5.258  -5.864   1.795  1.00 57.82           N  
ATOM    187  H   GLY A  14       5.837  -5.108   1.458  1.00 57.82           H  
ATOM    188  CA  GLY A  14       4.344  -6.514   0.850  1.00 57.82           C  
ATOM    189  HA2 GLY A  14       4.685  -7.532   0.665  1.00 57.82           H  
ATOM    190  HA3 GLY A  14       4.360  -5.962  -0.090  1.00 57.82           H  
ATOM    191  C   GLY A  14       2.891  -6.579   1.332  1.00 57.82           C  
ATOM    192  O   GLY A  14       2.125  -7.413   0.855  1.00 57.82           O  
ATOM    193  N   GLY A  15       2.509  -5.752   2.308  1.00 63.67           N  
ATOM    194  H   GLY A  15       3.173  -5.077   2.660  1.00 63.67           H  
ATOM    195  CA  GLY A  15       1.178  -5.832   2.884  1.00 63.67           C  
ATOM    196  HA2 GLY A  15       0.894  -6.883   2.943  1.00 63.67           H  
ATOM    197  HA3 GLY A  15       1.131  -5.462   3.908  1.00 63.67           H  
ATOM    198  C   GLY A  15       0.156  -5.105   2.029  1.00 63.67           C  
ATOM    199  O   GLY A  15       0.416  -4.065   1.421  1.00 63.67           O  
ATOM    200  N   LEU A  16      -1.035  -5.687   2.007  1.00 71.21           N  
ATOM    201  H   LEU A  16      -1.157  -6.521   2.563  1.00 71.21           H  
ATOM    202  CA  LEU A  16      -2.204  -5.140   1.344  1.00 71.21           C  
ATOM    203  HA  LEU A  16      -1.917  -4.731   0.376  1.00 71.21           H  
ATOM    204  C   LEU A  16      -2.762  -4.007   2.208  1.00 71.21           C  
ATOM    205  CB  LEU A  16      -3.215  -6.284   1.143  1.00 71.21           C  
ATOM    206  HB2 LEU A  16      -4.155  -5.874   0.775  1.00 71.21           H  
ATOM    207  HB3 LEU A  16      -3.413  -6.734   2.116  1.00 71.21           H  
ATOM    208  O   LEU A  16      -2.904  -4.152   3.421  1.00 71.21           O  
ATOM    209  CG  LEU A  16      -2.718  -7.376   0.169  1.00 71.21           C  
ATOM    210  HG  LEU A  16      -1.668  -7.599   0.354  1.00 71.21           H  
ATOM    211  CD1 LEU A  16      -3.503  -8.671   0.375  1.00 71.21           C  
ATOM    212 HD11 LEU A  16      -3.364  -9.026   1.396  1.00 71.21           H  
ATOM    213 HD12 LEU A  16      -4.563  -8.497   0.191  1.00 71.21           H  
ATOM    214 HD13 LEU A  16      -3.136  -9.433  -0.313  1.00 71.21           H  
ATOM    215  CD2 LEU A  16      -2.880  -6.934  -1.286  1.00 71.21           C  
ATOM    216 HD21 LEU A  16      -2.279  -6.045  -1.473  1.00 71.21           H  
ATOM    217 HD22 LEU A  16      -2.534  -7.727  -1.949  1.00 71.21           H  
ATOM    218 HD23 LEU A  16      -3.927  -6.717  -1.501  1.00 71.21           H  
ATOM    219  N   CYS A  17      -3.090  -2.865   1.616  1.00 83.38           N  
ATOM    220  H   CYS A  17      -2.974  -2.763   0.618  1.00 83.38           H  
ATOM    221  CA  CYS A  17      -3.808  -1.833   2.353  1.00 83.38           C  
ATOM    222  HA  CYS A  17      -3.367  -1.730   3.344  1.00 83.38           H  
ATOM    223  C   CYS A  17      -5.287  -2.234   2.508  1.00 83.38           C  
ATOM    224  CB  CYS A  17      -3.663  -0.498   1.649  1.00 83.38           C  
ATOM    225  HB2 CYS A  17      -4.027   0.240   2.364  1.00 83.38           H  
ATOM    226  HB3 CYS A  17      -4.308  -0.522   0.771  1.00 83.38           H  
ATOM    227  O   CYS A  17      -5.850  -2.828   1.591  1.00 83.38           O  
ATOM    228  SG  CYS A  17      -2.011   0.024   1.124  1.00 83.38           S  
ATOM    229  N   CYS A  18      -5.929  -1.916   3.640  1.00 81.78           N  
ATOM    230  H   CYS A  18      -5.425  -1.426   4.366  1.00 81.78           H  
ATOM    231  CA  CYS A  18      -7.265  -2.462   3.957  1.00 81.78           C  
ATOM    232  HA  CYS A  18      -7.217  -3.551   3.929  1.00 81.78           H  
ATOM    233  C   CYS A  18      -8.362  -2.073   2.959  1.00 81.78           C  
ATOM    234  CB  CYS A  18      -7.700  -2.023   5.359  1.00 81.78           C  
ATOM    235  HB2 CYS A  18      -8.731  -2.347   5.502  1.00 81.78           H  
ATOM    236  HB3 CYS A  18      -7.695  -0.934   5.411  1.00 81.78           H  
ATOM    237  O   CYS A  18      -9.223  -2.892   2.657  1.00 81.78           O  
ATOM    238  SG  CYS A  18      -6.748  -2.665   6.748  1.00 81.78           S  
ATOM    239  N   SER A  19      -8.305  -0.839   2.459  1.00 79.66           N  
ATOM    240  H   SER A  19      -7.598  -0.222   2.833  1.00 79.66           H  
ATOM    241  CA  SER A  19      -9.238  -0.278   1.469  1.00 79.66           C  
ATOM    242  HA  SER A  19      -9.564  -1.067   0.791  1.00 79.66           H  
ATOM    243  C   SER A  19      -8.576   0.820   0.630  1.00 79.66           C  
ATOM    244  CB  SER A  19     -10.472   0.317   2.161  1.00 79.66           C  
ATOM    245  HB2 SER A  19     -10.171   1.160   2.782  1.00 79.66           H  
ATOM    246  HB3 SER A  19     -11.166   0.676   1.401  1.00 79.66           H  
ATOM    247  O   SER A  19      -9.249   1.629   0.002  1.00 79.66           O  
ATOM    248  OG  SER A  19     -11.137  -0.639   2.962  1.00 79.66           O  
ATOM    249  HG  SER A  19     -12.007  -0.298   3.181  1.00 79.66           H  
ATOM    250  N   ASN A  20      -7.246   0.881   0.668  1.00 77.92           N  
ATOM    251  H   ASN A  20      -6.754   0.070   1.017  1.00 77.92           H  
ATOM    252  CA  ASN A  20      -6.456   1.964   0.098  1.00 77.92           C  
ATOM    253  HA  ASN A  20      -7.107   2.742  -0.301  1.00 77.92           H  
ATOM    254  C   ASN A  20      -5.604   1.437  -1.051  1.00 77.92           C  
ATOM    255  CB  ASN A  20      -5.592   2.575   1.206  1.00 77.92           C  
ATOM    256  HB2 ASN A  20      -4.893   3.301   0.790  1.00 77.92           H  
ATOM    257  HB3 ASN A  20      -4.989   1.788   1.659  1.00 77.92           H  
ATOM    258  O   ASN A  20      -5.317   0.240  -1.132  1.00 77.92           O  
ATOM    259  CG  ASN A  20      -6.393   3.247   2.291  1.00 77.92           C  
ATOM    260  ND2 ASN A  20      -5.895   3.211   3.499  1.00 77.92           N  
ATOM    261 HD21 ASN A  20      -6.344   3.836   4.153  1.00 77.92           H  
ATOM    262 HD22 ASN A  20      -5.020   2.750   3.701  1.00 77.92           H  
ATOM    263  OD1 ASN A  20      -7.449   3.803   2.087  1.00 77.92           O  
ATOM    264  N   LEU A  21      -5.137   2.339  -1.904  1.00 79.21           N  
ATOM    265  H   LEU A  21      -5.333   3.316  -1.740  1.00 79.21           H  
ATOM    266  CA  LEU A  21      -4.150   1.992  -2.914  1.00 79.21           C  
ATOM    267  HA  LEU A  21      -4.267   0.935  -3.151  1.00 79.21           H  
ATOM    268  C   LEU A  21      -2.749   2.196  -2.329  1.00 79.21           C  
ATOM    269  CB  LEU A  21      -4.438   2.792  -4.193  1.00 79.21           C  
ATOM    270  HB2 LEU A  21      -5.501   2.716  -4.422  1.00 79.21           H  
ATOM    271  HB3 LEU A  21      -4.217   3.842  -3.998  1.00 79.21           H  
ATOM    272  O   LEU A  21      -2.465   3.224  -1.715  1.00 79.21           O  
ATOM    273  CG  LEU A  21      -3.647   2.320  -5.426  1.00 79.21           C  
ATOM    274  HG  LEU A  21      -2.579   2.399  -5.223  1.00 79.21           H  
ATOM    275  CD1 LEU A  21      -3.992   0.882  -5.829  1.00 79.21           C  
ATOM    276 HD11 LEU A  21      -3.506   0.641  -6.775  1.00 79.21           H  
ATOM    277 HD12 LEU A  21      -3.628   0.178  -5.081  1.00 79.21           H  
ATOM    278 HD13 LEU A  21      -5.070   0.768  -5.941  1.00 79.21           H  
ATOM    279  CD2 LEU A  21      -3.982   3.189  -6.637  1.00 79.21           C  
ATOM    280 HD21 LEU A  21      -3.255   3.015  -7.431  1.00 79.21           H  
ATOM    281 HD22 LEU A  21      -4.979   2.950  -7.005  1.00 79.21           H  
ATOM    282 HD23 LEU A  21      -3.978   4.246  -6.369  1.00 79.21           H  
ATOM    283  N   CYS A  22      -1.870   1.212  -2.514  1.00 80.04           N  
ATOM    284  H   CYS A  22      -2.164   0.383  -3.010  1.00 80.04           H  
ATOM    285  CA  CYS A  22      -0.451   1.380  -2.220  1.00 80.04           C  
ATOM    286  HA  CYS A  22      -0.342   1.893  -1.265  1.00 80.04           H  
ATOM    287  C   CYS A  22       0.170   2.250  -3.320  1.00 80.04           C  
ATOM    288  CB  CYS A  22       0.223   0.007  -2.108  1.00 80.04           C  
ATOM    289  HB2 CYS A  22      -0.298  -0.587  -1.357  1.00 80.04           H  
ATOM    290  HB3 CYS A  22       0.144  -0.504  -3.068  1.00 80.04           H  
ATOM    291  O   CYS A  22       0.473   1.767  -4.411  1.00 80.04           O  
ATOM    292  SG  CYS A  22       1.975   0.085  -1.654  1.00 80.04           S  
ATOM    293  N   LEU A  23       0.318   3.542  -3.048  1.00 82.37           N  
ATOM    294  H   LEU A  23       0.083   3.859  -2.119  1.00 82.37           H  
ATOM    295  CA  LEU A  23       0.828   4.547  -3.977  1.00 82.37           C  
ATOM    296  HA  LEU A  23       1.048   4.083  -4.938  1.00 82.37           H  
ATOM    297  C   LEU A  23       2.129   5.111  -3.419  1.00 82.37           C  
ATOM    298  CB  LEU A  23      -0.237   5.642  -4.167  1.00 82.37           C  
ATOM    299  HB2 LEU A  23       0.198   6.614  -3.932  1.00 82.37           H  
ATOM    300  HB3 LEU A  23      -1.042   5.481  -3.450  1.00 82.37           H  
ATOM    301  O   LEU A  23       2.185   5.492  -2.257  1.00 82.37           O  
ATOM    302  CG  LEU A  23      -0.817   5.689  -5.590  1.00 82.37           C  
ATOM    303  HG  LEU A  23      -0.770   4.703  -6.051  1.00 82.37           H  
ATOM    304  CD1 LEU A  23      -2.274   6.125  -5.544  1.00 82.37           C  
ATOM    305 HD11 LEU A  23      -2.351   7.130  -5.131  1.00 82.37           H  
ATOM    306 HD12 LEU A  23      -2.840   5.451  -4.900  1.00 82.37           H  
ATOM    307 HD13 LEU A  23      -2.696   6.123  -6.549  1.00 82.37           H  
ATOM    308  CD2 LEU A  23      -0.068   6.704  -6.457  1.00 82.37           C  
ATOM    309 HD21 LEU A  23      -0.488   6.705  -7.463  1.00 82.37           H  
ATOM    310 HD22 LEU A  23      -0.159   7.704  -6.033  1.00 82.37           H  
ATOM    311 HD23 LEU A  23       0.985   6.430  -6.519  1.00 82.37           H  
ATOM    312  N   PHE A  24       3.188   5.155  -4.231  1.00 82.13           N  
ATOM    313  H   PHE A  24       3.074   4.873  -5.194  1.00 82.13           H  
ATOM    314  CA  PHE A  24       4.513   5.613  -3.783  1.00 82.13           C  
ATOM    315  HA  PHE A  24       5.240   5.310  -4.536  1.00 82.13           H  
ATOM    316  C   PHE A  24       4.971   4.951  -2.468  1.00 82.13           C  
ATOM    317  CB  PHE A  24       4.547   7.148  -3.705  1.00 82.13           C  
ATOM    318  HB2 PHE A  24       3.816   7.494  -2.974  1.00 82.13           H  
ATOM    319  HB3 PHE A  24       5.528   7.462  -3.349  1.00 82.13           H  
ATOM    320  O   PHE A  24       5.546   5.605  -1.603  1.00 82.13           O  
ATOM    321  CG  PHE A  24       4.300   7.840  -5.025  1.00 82.13           C  
ATOM    322  CD1 PHE A  24       5.369   8.028  -5.920  1.00 82.13           C  
ATOM    323  HD1 PHE A  24       6.358   7.676  -5.665  1.00 82.13           H  
ATOM    324  CD2 PHE A  24       3.016   8.311  -5.353  1.00 82.13           C  
ATOM    325  HD2 PHE A  24       2.198   8.180  -4.660  1.00 82.13           H  
ATOM    326  CE1 PHE A  24       5.156   8.689  -7.141  1.00 82.13           C  
ATOM    327  HE1 PHE A  24       5.977   8.841  -7.825  1.00 82.13           H  
ATOM    328  CE2 PHE A  24       2.802   8.969  -6.576  1.00 82.13           C  
ATOM    329  HE2 PHE A  24       1.819   9.338  -6.826  1.00 82.13           H  
ATOM    330  CZ  PHE A  24       3.872   9.160  -7.469  1.00 82.13           C  
ATOM    331  HZ  PHE A  24       3.707   9.672  -8.405  1.00 82.13           H  
ATOM    332  N   PHE A  25       4.704   3.649  -2.316  1.00 82.50           N  
ATOM    333  H   PHE A  25       4.216   3.185  -3.069  1.00 82.50           H  
ATOM    334  CA  PHE A  25       5.031   2.852  -1.127  1.00 82.50           C  
ATOM    335  HA  PHE A  25       4.757   1.824  -1.365  1.00 82.50           H  
ATOM    336  C   PHE A  25       4.246   3.188   0.152  1.00 82.50           C  
ATOM    337  CB  PHE A  25       6.547   2.856  -0.872  1.00 82.50           C  
ATOM    338  HB2 PHE A  25       6.827   3.804  -0.414  1.00 82.50           H  
ATOM    339  HB3 PHE A  25       6.774   2.079  -0.142  1.00 82.50           H  
ATOM    340  O   PHE A  25       4.536   2.601   1.194  1.00 82.50           O  
ATOM    341  CG  PHE A  25       7.412   2.633  -2.094  1.00 82.50           C  
ATOM    342  CD1 PHE A  25       7.631   1.330  -2.573  1.00 82.50           C  
ATOM    343  HD1 PHE A  25       7.166   0.481  -2.095  1.00 82.50           H  
ATOM    344  CD2 PHE A  25       7.995   3.728  -2.762  1.00 82.50           C  
ATOM    345  HD2 PHE A  25       7.844   4.731  -2.393  1.00 82.50           H  
ATOM    346  CE1 PHE A  25       8.445   1.116  -3.696  1.00 82.50           C  
ATOM    347  HE1 PHE A  25       8.617   0.113  -4.056  1.00 82.50           H  
ATOM    348  CE2 PHE A  25       8.785   3.517  -3.905  1.00 82.50           C  
ATOM    349  HE2 PHE A  25       9.231   4.358  -4.416  1.00 82.50           H  
ATOM    350  CZ  PHE A  25       9.018   2.210  -4.366  1.00 82.50           C  
ATOM    351  HZ  PHE A  25       9.638   2.046  -5.234  1.00 82.50           H  
ATOM    352  N   VAL A  26       3.225   4.047   0.088  1.00 83.43           N  
ATOM    353  H   VAL A  26       3.031   4.512  -0.787  1.00 83.43           H  
ATOM    354  CA  VAL A  26       2.322   4.364   1.205  1.00 83.43           C  
ATOM    355  HA  VAL A  26       2.571   3.714   2.044  1.00 83.43           H  
ATOM    356  C   VAL A  26       0.863   4.065   0.860  1.00 83.43           C  
ATOM    357  CB  VAL A  26       2.493   5.813   1.702  1.00 83.43           C  
ATOM    358  HB  VAL A  26       1.671   6.039   2.381  1.00 83.43           H  
ATOM    359  O   VAL A  26       0.420   4.223  -0.274  1.00 83.43           O  
ATOM    360  CG1 VAL A  26       3.795   5.957   2.496  1.00 83.43           C  
ATOM    361 HG11 VAL A  26       3.883   6.975   2.875  1.00 83.43           H  
ATOM    362 HG12 VAL A  26       4.650   5.738   1.857  1.00 83.43           H  
ATOM    363 HG13 VAL A  26       3.786   5.271   3.343  1.00 83.43           H  
ATOM    364  CG2 VAL A  26       2.487   6.859   0.581  1.00 83.43           C  
ATOM    365 HG21 VAL A  26       3.356   6.736  -0.065  1.00 83.43           H  
ATOM    366 HG22 VAL A  26       2.508   7.860   1.013  1.00 83.43           H  
ATOM    367 HG23 VAL A  26       1.581   6.757  -0.017  1.00 83.43           H  
ATOM    368  N   CYS A  27       0.093   3.614   1.845  1.00 87.14           N  
ATOM    369  H   CYS A  27       0.514   3.442   2.746  1.00 87.14           H  
ATOM    370  CA  CYS A  27      -1.336   3.380   1.688  1.00 87.14           C  
ATOM    371  HA  CYS A  27      -1.519   2.858   0.749  1.00 87.14           H  
ATOM    372  C   CYS A  27      -2.083   4.713   1.657  1.00 87.14           C  
ATOM    373  CB  CYS A  27      -1.828   2.502   2.841  1.00 87.14           C  
ATOM    374  HB2 CYS A  27      -2.917   2.459   2.813  1.00 87.14           H  
ATOM    375  HB3 CYS A  27      -1.533   2.963   3.784  1.00 87.14           H  
ATOM    376  O   CYS A  27      -2.129   5.414   2.667  1.00 87.14           O  
ATOM    377  SG  CYS A  27      -1.199   0.811   2.810  1.00 87.14           S  
ATOM    378  N   LEU A  28      -2.705   5.046   0.530  1.00 81.59           N  
ATOM    379  H   LEU A  28      -2.610   4.442  -0.274  1.00 81.59           H  
ATOM    380  CA  LEU A  28      -3.477   6.275   0.355  1.00 81.59           C  
ATOM    381  HA  LEU A  28      -3.474   6.849   1.282  1.00 81.59           H  
ATOM    382  C   LEU A  28      -4.942   5.954   0.041  1.00 81.59           C  
ATOM    383  CB  LEU A  28      -2.829   7.149  -0.732  1.00 81.59           C  
ATOM    384  HB2 LEU A  28      -3.454   8.028  -0.888  1.00 81.59           H  
ATOM    385  HB3 LEU A  28      -2.815   6.582  -1.663  1.00 81.59           H  
ATOM    386  O   LEU A  28      -5.234   5.088  -0.786  1.00 81.59           O  
ATOM    387  CG  LEU A  28      -1.393   7.613  -0.411  1.00 81.59           C  
ATOM    388  HG  LEU A  28      -0.754   6.740  -0.276  1.00 81.59           H  
ATOM    389  CD1 LEU A  28      -0.844   8.432  -1.577  1.00 81.59           C  
ATOM    390 HD11 LEU A  28      -1.388   9.373  -1.662  1.00 81.59           H  
ATOM    391 HD12 LEU A  28      -0.964   7.875  -2.506  1.00 81.59           H  
ATOM    392 HD13 LEU A  28       0.215   8.635  -1.418  1.00 81.59           H  
ATOM    393  CD2 LEU A  28      -1.313   8.488   0.844  1.00 81.59           C  
ATOM    394 HD21 LEU A  28      -1.996   9.333   0.756  1.00 81.59           H  
ATOM    395 HD22 LEU A  28      -0.296   8.860   0.965  1.00 81.59           H  
ATOM    396 HD23 LEU A  28      -1.567   7.903   1.728  1.00 81.59           H  
ATOM    397  N   THR A  29      -5.851   6.657   0.716  1.00 73.77           N  
ATOM    398  H   THR A  29      -5.527   7.409   1.307  1.00 73.77           H  
ATOM    399  CA  THR A  29      -7.267   6.706   0.331  1.00 73.77           C  
ATOM    400  HA  THR A  29      -7.553   5.753  -0.114  1.00 73.77           H  
ATOM    401  C   THR A  29      -7.448   7.799  -0.716  1.00 73.77           C  
ATOM    402  CB  THR A  29      -8.195   6.926   1.540  1.00 73.77           C  
ATOM    403  HB  THR A  29      -7.957   6.172   2.290  1.00 73.77           H  
ATOM    404  O   THR A  29      -6.742   8.810  -0.662  1.00 73.77           O  
ATOM    405  CG2 THR A  29      -8.075   8.292   2.216  1.00 73.77           C  
ATOM    406 HG21 THR A  29      -8.438   9.072   1.547  1.00 73.77           H  
ATOM    407 HG22 THR A  29      -7.036   8.500   2.471  1.00 73.77           H  
ATOM    408 HG23 THR A  29      -8.682   8.301   3.121  1.00 73.77           H  
ATOM    409  OG1 THR A  29      -9.541   6.753   1.165  1.00 73.77           O  
ATOM    410  HG1 THR A  29      -9.845   7.521   0.677  1.00 73.77           H  
ATOM    411  N   PHE A  30      -8.375   7.592  -1.649  1.00 65.19           N  
ATOM    412  H   PHE A  30      -8.955   6.772  -1.547  1.00 65.19           H  
ATOM    413  CA  PHE A  30      -8.972   8.702  -2.392  1.00 65.19           C  
ATOM    414  HA  PHE A  30      -8.199   9.418  -2.671  1.00 65.19           H  
ATOM    415  C   PHE A  30      -9.937   9.478  -1.492  1.00 65.19           C  
ATOM    416  CB  PHE A  30      -9.649   8.193  -3.673  1.00 65.19           C  
ATOM    417  HB2 PHE A  30     -10.442   8.891  -3.942  1.00 65.19           H  
ATOM    418  HB3 PHE A  30     -10.125   7.230  -3.485  1.00 65.19           H  
ATOM    419  O   PHE A  30     -10.447   8.861  -0.522  1.00 65.19           O  
ATOM    420  CG  PHE A  30      -8.705   8.089  -4.855  1.00 65.19           C  
ATOM    421  CD1 PHE A  30      -8.536   9.194  -5.709  1.00 65.19           C  
ATOM    422  HD1 PHE A  30      -9.073  10.109  -5.506  1.00 65.19           H  
ATOM    423  CD2 PHE A  30      -7.985   6.904  -5.097  1.00 65.19           C  
ATOM    424  HD2 PHE A  30      -8.103   6.064  -4.429  1.00 65.19           H  
ATOM    425  CE1 PHE A  30      -7.664   9.114  -6.809  1.00 65.19           C  
ATOM    426  HE1 PHE A  30      -7.536   9.967  -7.458  1.00 65.19           H  
ATOM    427  CE2 PHE A  30      -7.110   6.822  -6.196  1.00 65.19           C  
ATOM    428  HE2 PHE A  30      -6.556   5.913  -6.376  1.00 65.19           H  
ATOM    429  CZ  PHE A  30      -6.952   7.926  -7.054  1.00 65.19           C  
ATOM    430  HZ  PHE A  30      -6.278   7.864  -7.895  1.00 65.19           H  
ATOM    431  OXT PHE A  30     -10.107  10.676  -1.793  1.00 65.19           O  
TER     432      PHE A  30                                                       
END   
