# Supplementary material for: δ‐Conotoxin Structure Prediction and Analysis through Large‐Scale Comparative and Deep Learning Modeling Approaches
Source: Adv Sci (Weinh). 2024 Jul 21;11(35):2404786. doi: 10.1002/advs.202404786 (PMC11425241; doi:10.1002/advs.202404786)
Supplement: Supplementary file 2 — Supporting Information [file ADVS-11-2404786-s001.gz › Data/Alphafold_results/CnVIA/ranked_1.pdb]

ATOM      1  N   TYR A   1      15.280  -3.956   3.154  1.00 49.61           N  
ATOM      2  H   TYR A   1      15.832  -3.124   3.303  1.00 49.61           H  
ATOM      3  H2  TYR A   1      15.874  -4.730   2.891  1.00 49.61           H  
ATOM      4  H3  TYR A   1      14.800  -4.173   4.016  1.00 49.61           H  
ATOM      5  CA  TYR A   1      14.262  -3.703   2.121  1.00 49.61           C  
ATOM      6  HA  TYR A   1      14.744  -3.422   1.184  1.00 49.61           H  
ATOM      7  C   TYR A   1      13.470  -2.510   2.613  1.00 49.61           C  
ATOM      8  CB  TYR A   1      13.388  -4.950   1.874  1.00 49.61           C  
ATOM      9  HB2 TYR A   1      13.970  -5.662   1.289  1.00 49.61           H  
ATOM     10  HB3 TYR A   1      12.527  -4.664   1.269  1.00 49.61           H  
ATOM     11  O   TYR A   1      12.921  -2.582   3.702  1.00 49.61           O  
ATOM     12  CG  TYR A   1      12.904  -5.651   3.137  1.00 49.61           C  
ATOM     13  CD1 TYR A   1      13.673  -6.679   3.724  1.00 49.61           C  
ATOM     14  HD1 TYR A   1      14.568  -7.044   3.241  1.00 49.61           H  
ATOM     15  CD2 TYR A   1      11.704  -5.243   3.752  1.00 49.61           C  
ATOM     16  HD2 TYR A   1      11.100  -4.460   3.317  1.00 49.61           H  
ATOM     17  CE1 TYR A   1      13.261  -7.266   4.938  1.00 49.61           C  
ATOM     18  HE1 TYR A   1      13.843  -8.058   5.386  1.00 49.61           H  
ATOM     19  CE2 TYR A   1      11.294  -5.823   4.966  1.00 49.61           C  
ATOM     20  HE2 TYR A   1      10.384  -5.500   5.449  1.00 49.61           H  
ATOM     21  OH  TYR A   1      11.672  -7.383   6.740  1.00 49.61           O  
ATOM     22  HH  TYR A   1      12.257  -8.077   7.051  1.00 49.61           H  
ATOM     23  CZ  TYR A   1      12.072  -6.832   5.566  1.00 49.61           C  
ATOM     24  N   GLU A   2      13.527  -1.381   1.916  1.00 72.53           N  
ATOM     25  H   GLU A   2      13.983  -1.328   1.016  1.00 72.53           H  
ATOM     26  CA  GLU A   2      12.818  -0.172   2.342  1.00 72.53           C  
ATOM     27  HA  GLU A   2      12.588  -0.214   3.407  1.00 72.53           H  
ATOM     28  C   GLU A   2      11.492  -0.135   1.594  1.00 72.53           C  
ATOM     29  CB  GLU A   2      13.683   1.080   2.143  1.00 72.53           C  
ATOM     30  HB2 GLU A   2      13.954   1.191   1.093  1.00 72.53           H  
ATOM     31  HB3 GLU A   2      13.105   1.950   2.455  1.00 72.53           H  
ATOM     32  O   GLU A   2      11.444   0.151   0.401  1.00 72.53           O  
ATOM     33  CG  GLU A   2      14.954   0.980   3.000  1.00 72.53           C  
ATOM     34  HG2 GLU A   2      15.654   0.290   2.528  1.00 72.53           H  
ATOM     35  HG3 GLU A   2      14.695   0.563   3.973  1.00 72.53           H  
ATOM     36  CD  GLU A   2      15.615   2.346   3.195  1.00 72.53           C  
ATOM     37  OE1 GLU A   2      15.538   2.853   4.334  1.00 72.53           O  
ATOM     38  OE2 GLU A   2      16.211   2.837   2.212  1.00 72.53           O  
ATOM     39  N   CYS A   3      10.438  -0.569   2.277  1.00 82.38           N  
ATOM     40  H   CYS A   3      10.544  -0.775   3.260  1.00 82.38           H  
ATOM     41  CA  CYS A   3       9.080  -0.495   1.771  1.00 82.38           C  
ATOM     42  HA  CYS A   3       9.110  -0.452   0.682  1.00 82.38           H  
ATOM     43  C   CYS A   3       8.424   0.800   2.257  1.00 82.38           C  
ATOM     44  CB  CYS A   3       8.329  -1.774   2.156  1.00 82.38           C  
ATOM     45  HB2 CYS A   3       8.818  -2.605   1.646  1.00 82.38           H  
ATOM     46  HB3 CYS A   3       7.315  -1.715   1.762  1.00 82.38           H  
ATOM     47  O   CYS A   3       8.779   1.337   3.307  1.00 82.38           O  
ATOM     48  SG  CYS A   3       8.268  -2.174   3.926  1.00 82.38           S  
ATOM     49  N   TYR A   4       7.475   1.322   1.488  1.00 85.89           N  
ATOM     50  H   TYR A   4       7.237   0.850   0.627  1.00 85.89           H  
ATOM     51  CA  TYR A   4       6.802   2.569   1.829  1.00 85.89           C  
ATOM     52  HA  TYR A   4       7.542   3.255   2.243  1.00 85.89           H  
ATOM     53  C   TYR A   4       5.739   2.356   2.916  1.00 85.89           C  
ATOM     54  CB  TYR A   4       6.225   3.205   0.561  1.00 85.89           C  
ATOM     55  HB2 TYR A   4       5.612   4.060   0.845  1.00 85.89           H  
ATOM     56  HB3 TYR A   4       5.580   2.466   0.084  1.00 85.89           H  
ATOM     57  O   TYR A   4       4.892   1.464   2.811  1.00 85.89           O  
ATOM     58  CG  TYR A   4       7.232   3.677  -0.470  1.00 85.89           C  
ATOM     59  CD1 TYR A   4       8.370   4.413  -0.081  1.00 85.89           C  
ATOM     60  HD1 TYR A   4       8.552   4.637   0.960  1.00 85.89           H  
ATOM     61  CD2 TYR A   4       6.992   3.432  -1.836  1.00 85.89           C  
ATOM     62  HD2 TYR A   4       6.096   2.915  -2.147  1.00 85.89           H  
ATOM     63  CE1 TYR A   4       9.300   4.848  -1.043  1.00 85.89           C  
ATOM     64  HE1 TYR A   4      10.189   5.378  -0.734  1.00 85.89           H  
ATOM     65  CE2 TYR A   4       7.891   3.924  -2.800  1.00 85.89           C  
ATOM     66  HE2 TYR A   4       7.672   3.857  -3.856  1.00 85.89           H  
ATOM     67  OH  TYR A   4       9.953   5.002  -3.349  1.00 85.89           O  
ATOM     68  HH  TYR A   4      10.712   5.432  -2.949  1.00 85.89           H  
ATOM     69  CZ  TYR A   4       9.065   4.591  -2.408  1.00 85.89           C  
ATOM     70  N   SER A   5       5.782   3.197   3.952  1.00 84.93           N  
ATOM     71  H   SER A   5       6.558   3.841   4.012  1.00 84.93           H  
ATOM     72  CA  SER A   5       4.814   3.210   5.056  1.00 84.93           C  
ATOM     73  HA  SER A   5       4.700   2.194   5.434  1.00 84.93           H  
ATOM     74  C   SER A   5       3.442   3.719   4.607  1.00 84.93           C  
ATOM     75  CB  SER A   5       5.330   4.094   6.198  1.00 84.93           C  
ATOM     76  HB2 SER A   5       4.583   4.143   6.991  1.00 84.93           H  
ATOM     77  HB3 SER A   5       5.515   5.101   5.824  1.00 84.93           H  
ATOM     78  O   SER A   5       3.336   4.489   3.649  1.00 84.93           O  
ATOM     79  OG  SER A   5       6.525   3.551   6.720  1.00 84.93           O  
ATOM     80  HG  SER A   5       6.897   4.158   7.364  1.00 84.93           H  
ATOM     81  N   THR A   6       2.384   3.350   5.331  1.00 87.77           N  
ATOM     82  H   THR A   6       2.502   2.672   6.069  1.00 87.77           H  
ATOM     83  CA  THR A   6       1.019   3.857   5.106  1.00 87.77           C  
ATOM     84  HA  THR A   6       0.650   3.446   4.166  1.00 87.77           H  
ATOM     85  C   THR A   6       0.983   5.387   5.026  1.00 87.77           C  
ATOM     86  CB  THR A   6       0.085   3.389   6.228  1.00 87.77           C  
ATOM     87  HB  THR A   6       0.405   3.828   7.173  1.00 87.77           H  
ATOM     88  O   THR A   6       1.626   6.072   5.817  1.00 87.77           O  
ATOM     89  CG2 THR A   6      -1.380   3.744   5.976  1.00 87.77           C  
ATOM     90 HG21 THR A   6      -1.500   4.820   5.849  1.00 87.77           H  
ATOM     91 HG22 THR A   6      -1.980   3.458   6.840  1.00 87.77           H  
ATOM     92 HG23 THR A   6      -1.741   3.233   5.084  1.00 87.77           H  
ATOM     93  OG1 THR A   6       0.170   1.987   6.319  1.00 87.77           O  
ATOM     94  HG1 THR A   6      -0.381   1.701   7.051  1.00 87.77           H  
ATOM     95  N   GLY A   7       0.231   5.923   4.064  1.00 84.94           N  
ATOM     96  H   GLY A   7      -0.282   5.296   3.461  1.00 84.94           H  
ATOM     97  CA  GLY A   7       0.112   7.357   3.789  1.00 84.94           C  
ATOM     98  HA2 GLY A   7      -0.846   7.543   3.302  1.00 84.94           H  
ATOM     99  HA3 GLY A   7       0.131   7.908   4.729  1.00 84.94           H  
ATOM    100  C   GLY A   7       1.214   7.925   2.890  1.00 84.94           C  
ATOM    101  O   GLY A   7       1.094   9.054   2.420  1.00 84.94           O  
ATOM    102  N   THR A   8       2.265   7.154   2.602  1.00 87.61           N  
ATOM    103  H   THR A   8       2.328   6.240   3.027  1.00 87.61           H  
ATOM    104  CA  THR A   8       3.335   7.573   1.685  1.00 87.61           C  
ATOM    105  HA  THR A   8       3.600   8.604   1.916  1.00 87.61           H  
ATOM    106  C   THR A   8       2.862   7.500   0.238  1.00 87.61           C  
ATOM    107  CB  THR A   8       4.595   6.715   1.851  1.00 87.61           C  
ATOM    108  HB  THR A   8       4.390   5.713   1.476  1.00 87.61           H  
ATOM    109  O   THR A   8       2.169   6.558  -0.147  1.00 87.61           O  
ATOM    110  CG2 THR A   8       5.811   7.287   1.124  1.00 87.61           C  
ATOM    111 HG21 THR A   8       6.704   6.743   1.432  1.00 87.61           H  
ATOM    112 HG22 THR A   8       5.697   7.167   0.046  1.00 87.61           H  
ATOM    113 HG23 THR A   8       5.935   8.341   1.369  1.00 87.61           H  
ATOM    114  OG1 THR A   8       4.943   6.618   3.210  1.00 87.61           O  
ATOM    115  HG1 THR A   8       4.370   5.933   3.562  1.00 87.61           H  
ATOM    116  N   PHE A   9       3.269   8.467  -0.583  1.00 87.89           N  
ATOM    117  H   PHE A   9       3.852   9.204  -0.214  1.00 87.89           H  
ATOM    118  CA  PHE A   9       3.004   8.460  -2.020  1.00 87.89           C  
ATOM    119  HA  PHE A   9       1.943   8.267  -2.173  1.00 87.89           H  
ATOM    120  C   PHE A   9       3.810   7.350  -2.716  1.00 87.89           C  
ATOM    121  CB  PHE A   9       3.316   9.850  -2.587  1.00 87.89           C  
ATOM    122  HB2 PHE A   9       4.383  10.049  -2.485  1.00 87.89           H  
ATOM    123  HB3 PHE A   9       2.789  10.596  -1.992  1.00 87.89           H  
ATOM    124  O   PHE A   9       5.038   7.376  -2.705  1.00 87.89           O  
ATOM    125  CG  PHE A   9       2.909  10.034  -4.034  1.00 87.89           C  
ATOM    126  CD1 PHE A   9       3.862   9.918  -5.063  1.00 87.89           C  
ATOM    127  HD1 PHE A   9       4.887   9.676  -4.822  1.00 87.89           H  
ATOM    128  CD2 PHE A   9       1.573  10.342  -4.352  1.00 87.89           C  
ATOM    129  HD2 PHE A   9       0.835  10.421  -3.568  1.00 87.89           H  
ATOM    130  CE1 PHE A   9       3.484  10.124  -6.402  1.00 87.89           C  
ATOM    131  HE1 PHE A   9       4.222  10.046  -7.186  1.00 87.89           H  
ATOM    132  CE2 PHE A   9       1.197  10.553  -5.689  1.00 87.89           C  
ATOM    133  HE2 PHE A   9       0.174  10.803  -5.926  1.00 87.89           H  
ATOM    134  CZ  PHE A   9       2.151  10.442  -6.715  1.00 87.89           C  
ATOM    135  HZ  PHE A   9       1.858  10.612  -7.741  1.00 87.89           H  
ATOM    136  N   CYS A  10       3.119   6.385  -3.323  1.00 88.15           N  
ATOM    137  H   CYS A  10       2.111   6.453  -3.303  1.00 88.15           H  
ATOM    138  CA  CYS A  10       3.702   5.251  -4.050  1.00 88.15           C  
ATOM    139  HA  CYS A  10       4.761   5.186  -3.801  1.00 88.15           H  
ATOM    140  C   CYS A  10       3.645   5.400  -5.582  1.00 88.15           C  
ATOM    141  CB  CYS A  10       3.055   3.951  -3.561  1.00 88.15           C  
ATOM    142  HB2 CYS A  10       3.401   3.786  -2.541  1.00 88.15           H  
ATOM    143  HB3 CYS A  10       3.403   3.113  -4.166  1.00 88.15           H  
ATOM    144  O   CYS A  10       4.255   4.594  -6.279  1.00 88.15           O  
ATOM    145  SG  CYS A  10       1.247   3.975  -3.540  1.00 88.15           S  
ATOM    146  N   GLY A  11       2.992   6.447  -6.110  1.00 83.05           N  
ATOM    147  H   GLY A  11       2.489   7.049  -5.474  1.00 83.05           H  
ATOM    148  CA  GLY A  11       3.033   6.823  -7.533  1.00 83.05           C  
ATOM    149  HA2 GLY A  11       2.513   7.772  -7.659  1.00 83.05           H  
ATOM    150  HA3 GLY A  11       4.075   6.968  -7.816  1.00 83.05           H  
ATOM    151  C   GLY A  11       2.410   5.812  -8.513  1.00 83.05           C  
ATOM    152  O   GLY A  11       1.703   4.893  -8.114  1.00 83.05           O  
ATOM    153  N   ILE A  12       2.629   6.025  -9.824  1.00 72.18           N  
ATOM    154  H   ILE A  12       3.165   6.841 -10.081  1.00 72.18           H  
ATOM    155  CA  ILE A  12       2.177   5.118 -10.912  1.00 72.18           C  
ATOM    156  HA  ILE A  12       1.180   4.747 -10.677  1.00 72.18           H  
ATOM    157  C   ILE A  12       3.089   3.891 -11.021  1.00 72.18           C  
ATOM    158  CB  ILE A  12       2.117   5.865 -12.272  1.00 72.18           C  
ATOM    159  HB  ILE A  12       3.050   6.415 -12.400  1.00 72.18           H  
ATOM    160  O   ILE A  12       2.618   2.772 -11.208  1.00 72.18           O  
ATOM    161  CG1 ILE A  12       0.944   6.865 -12.278  1.00 72.18           C  
ATOM    162 HG12 ILE A  12       0.014   6.309 -12.391  1.00 72.18           H  
ATOM    163 HG13 ILE A  12       0.917   7.398 -11.328  1.00 72.18           H  
ATOM    164  CG2 ILE A  12       1.965   4.898 -13.467  1.00 72.18           C  
ATOM    165 HG21 ILE A  12       1.095   4.258 -13.323  1.00 72.18           H  
ATOM    166 HG22 ILE A  12       1.849   5.448 -14.401  1.00 72.18           H  
ATOM    167 HG23 ILE A  12       2.849   4.270 -13.575  1.00 72.18           H  
ATOM    168  CD1 ILE A  12       1.014   7.921 -13.387  1.00 72.18           C  
ATOM    169 HD11 ILE A  12       0.921   7.461 -14.371  1.00 72.18           H  
ATOM    170 HD12 ILE A  12       1.957   8.464 -13.325  1.00 72.18           H  
ATOM    171 HD13 ILE A  12       0.193   8.627 -13.259  1.00 72.18           H  
ATOM    172  N   ASN A  13       4.400   4.103 -10.895  1.00 58.91           N  
ATOM    173  H   ASN A  13       4.712   5.039 -10.683  1.00 58.91           H  
ATOM    174  CA  ASN A  13       5.351   3.018 -10.706  1.00 58.91           C  
ATOM    175  HA  ASN A  13       5.036   2.137 -11.265  1.00 58.91           H  
ATOM    176  C   ASN A  13       5.300   2.657  -9.232  1.00 58.91           C  
ATOM    177  CB  ASN A  13       6.758   3.451 -11.170  1.00 58.91           C  
ATOM    178  HB2 ASN A  13       6.865   4.534 -11.109  1.00 58.91           H  
ATOM    179  HB3 ASN A  13       7.509   3.008 -10.516  1.00 58.91           H  
ATOM    180  O   ASN A  13       6.045   3.236  -8.449  1.00 58.91           O  
ATOM    181  CG  ASN A  13       7.088   2.965 -12.565  1.00 58.91           C  
ATOM    182  ND2 ASN A  13       7.901   3.691 -13.294  1.00 58.91           N  
ATOM    183 HD21 ASN A  13       8.119   3.316 -14.206  1.00 58.91           H  
ATOM    184 HD22 ASN A  13       8.312   4.536 -12.925  1.00 58.91           H  
ATOM    185  OD1 ASN A  13       6.653   1.923 -13.017  1.00 58.91           O  
ATOM    186  N   GLY A  14       4.360   1.776  -8.881  1.00 55.14           N  
ATOM    187  H   GLY A  14       3.733   1.450  -9.602  1.00 55.14           H  
ATOM    188  CA  GLY A  14       4.113   1.334  -7.517  1.00 55.14           C  
ATOM    189  HA2 GLY A  14       3.697   2.156  -6.934  1.00 55.14           H  
ATOM    190  HA3 GLY A  14       3.397   0.513  -7.522  1.00 55.14           H  
ATOM    191  C   GLY A  14       5.398   0.848  -6.864  1.00 55.14           C  
ATOM    192  O   GLY A  14       5.761  -0.321  -6.981  1.00 55.14           O  
ATOM    193  N   GLY A  15       6.099   1.745  -6.172  1.00 62.68           N  
ATOM    194  H   GLY A  15       5.815   2.714  -6.210  1.00 62.68           H  
ATOM    195  CA  GLY A  15       7.126   1.310  -5.247  1.00 62.68           C  
ATOM    196  HA2 GLY A  15       7.846   0.691  -5.782  1.00 62.68           H  
ATOM    197  HA3 GLY A  15       7.665   2.150  -4.810  1.00 62.68           H  
ATOM    198  C   GLY A  15       6.455   0.474  -4.165  1.00 62.68           C  
ATOM    199  O   GLY A  15       5.284   0.682  -3.832  1.00 62.68           O  
ATOM    200  N   LEU A  16       7.175  -0.530  -3.675  1.00 73.16           N  
ATOM    201  H   LEU A  16       8.128  -0.637  -3.990  1.00 73.16           H  
ATOM    202  CA  LEU A  16       6.620  -1.550  -2.794  1.00 73.16           C  
ATOM    203  HA  LEU A  16       5.735  -1.982  -3.260  1.00 73.16           H  
ATOM    204  C   LEU A  16       6.183  -0.913  -1.470  1.00 73.16           C  
ATOM    205  CB  LEU A  16       7.669  -2.663  -2.600  1.00 73.16           C  
ATOM    206  HB2 LEU A  16       7.367  -3.294  -1.764  1.00 73.16           H  
ATOM    207  HB3 LEU A  16       8.616  -2.197  -2.329  1.00 73.16           H  
ATOM    208  O   LEU A  16       6.997  -0.676  -0.580  1.00 73.16           O  
ATOM    209  CG  LEU A  16       7.863  -3.551  -3.846  1.00 73.16           C  
ATOM    210  HG  LEU A  16       7.848  -2.936  -4.745  1.00 73.16           H  
ATOM    211  CD1 LEU A  16       9.216  -4.261  -3.788  1.00 73.16           C  
ATOM    212 HD11 LEU A  16      10.017  -3.522  -3.756  1.00 73.16           H  
ATOM    213 HD12 LEU A  16       9.266  -4.890  -2.899  1.00 73.16           H  
ATOM    214 HD13 LEU A  16       9.344  -4.879  -4.677  1.00 73.16           H  
ATOM    215  CD2 LEU A  16       6.769  -4.617  -3.950  1.00 73.16           C  
ATOM    216 HD21 LEU A  16       6.771  -5.251  -3.063  1.00 73.16           H  
ATOM    217 HD22 LEU A  16       5.792  -4.141  -4.033  1.00 73.16           H  
ATOM    218 HD23 LEU A  16       6.931  -5.231  -4.836  1.00 73.16           H  
ATOM    219  N   CYS A  17       4.888  -0.629  -1.330  1.00 86.39           N  
ATOM    220  H   CYS A  17       4.298  -0.679  -2.148  1.00 86.39           H  
ATOM    221  CA  CYS A  17       4.277  -0.387  -0.028  1.00 86.39           C  
ATOM    222  HA  CYS A  17       4.713   0.503   0.426  1.00 86.39           H  
ATOM    223  C   CYS A  17       4.549  -1.589   0.874  1.00 86.39           C  
ATOM    224  CB  CYS A  17       2.767  -0.191  -0.198  1.00 86.39           C  
ATOM    225  HB2 CYS A  17       2.311  -0.070   0.785  1.00 86.39           H  
ATOM    226  HB3 CYS A  17       2.349  -1.085  -0.659  1.00 86.39           H  
ATOM    227  O   CYS A  17       4.492  -2.722   0.401  1.00 86.39           O  
ATOM    228  SG  CYS A  17       2.314   1.232  -1.208  1.00 86.39           S  
ATOM    229  N   CYS A  18       4.780  -1.385   2.172  1.00 87.57           N  
ATOM    230  H   CYS A  18       4.847  -0.442   2.527  1.00 87.57           H  
ATOM    231  CA  CYS A  18       4.962  -2.519   3.089  1.00 87.57           C  
ATOM    232  HA  CYS A  18       5.800  -3.124   2.746  1.00 87.57           H  
ATOM    233  C   CYS A  18       3.729  -3.438   3.110  1.00 87.57           C  
ATOM    234  CB  CYS A  18       5.271  -2.002   4.495  1.00 87.57           C  
ATOM    235  HB2 CYS A  18       5.365  -2.863   5.158  1.00 87.57           H  
ATOM    236  HB3 CYS A  18       4.430  -1.406   4.847  1.00 87.57           H  
ATOM    237  O   CYS A  18       3.846  -4.647   3.274  1.00 87.57           O  
ATOM    238  SG  CYS A  18       6.779  -1.012   4.662  1.00 87.57           S  
ATOM    239  N   SER A  19       2.554  -2.861   2.868  1.00 83.39           N  
ATOM    240  H   SER A  19       2.505  -1.853   2.884  1.00 83.39           H  
ATOM    241  CA  SER A  19       1.275  -3.554   2.725  1.00 83.39           C  
ATOM    242  HA  SER A  19       1.224  -4.352   3.466  1.00 83.39           H  
ATOM    243  C   SER A  19       1.057  -4.190   1.341  1.00 83.39           C  
ATOM    244  CB  SER A  19       0.125  -2.570   2.996  1.00 83.39           C  
ATOM    245  HB2 SER A  19      -0.334  -2.296   2.046  1.00 83.39           H  
ATOM    246  HB3 SER A  19      -0.636  -3.060   3.604  1.00 83.39           H  
ATOM    247  O   SER A  19      -0.003  -4.761   1.107  1.00 83.39           O  
ATOM    248  OG  SER A  19       0.539  -1.366   3.621  1.00 83.39           O  
ATOM    249  HG  SER A  19      -0.229  -0.791   3.578  1.00 83.39           H  
ATOM    250  N   ASN A  20       1.985  -4.017   0.387  1.00 81.17           N  
ATOM    251  H   ASN A  20       2.879  -3.637   0.665  1.00 81.17           H  
ATOM    252  CA  ASN A  20       1.821  -4.304  -1.049  1.00 81.17           C  
ATOM    253  HA  ASN A  20       2.651  -3.818  -1.561  1.00 81.17           H  
ATOM    254  C   ASN A  20       0.570  -3.676  -1.698  1.00 81.17           C  
ATOM    255  CB  ASN A  20       1.948  -5.819  -1.303  1.00 81.17           C  
ATOM    256  HB2 ASN A  20       1.378  -6.369  -0.555  1.00 81.17           H  
ATOM    257  HB3 ASN A  20       1.533  -6.066  -2.281  1.00 81.17           H  
ATOM    258  O   ASN A  20       0.183  -4.049  -2.805  1.00 81.17           O  
ATOM    259  CG  ASN A  20       3.381  -6.310  -1.321  1.00 81.17           C  
ATOM    260  ND2 ASN A  20       3.581  -7.592  -1.136  1.00 81.17           N  
ATOM    261 HD21 ASN A  20       2.803  -8.204  -0.933  1.00 81.17           H  
ATOM    262 HD22 ASN A  20       4.545  -7.892  -1.144  1.00 81.17           H  
ATOM    263  OD1 ASN A  20       4.332  -5.583  -1.549  1.00 81.17           O  
ATOM    264  N   LEU A  21      -0.050  -2.700  -1.032  1.00 84.24           N  
ATOM    265  H   LEU A  21       0.292  -2.467  -0.111  1.00 84.24           H  
ATOM    266  CA  LEU A  21      -1.275  -2.054  -1.475  1.00 84.24           C  
ATOM    267  HA  LEU A  21      -1.589  -2.501  -2.418  1.00 84.24           H  
ATOM    268  C   LEU A  21      -1.013  -0.567  -1.722  1.00 84.24           C  
ATOM    269  CB  LEU A  21      -2.379  -2.314  -0.437  1.00 84.24           C  
ATOM    270  HB2 LEU A  21      -2.187  -1.699   0.442  1.00 84.24           H  
ATOM    271  HB3 LEU A  21      -2.347  -3.357  -0.121  1.00 84.24           H  
ATOM    272  O   LEU A  21      -0.896   0.222  -0.785  1.00 84.24           O  
ATOM    273  CG  LEU A  21      -3.784  -2.006  -0.984  1.00 84.24           C  
ATOM    274  HG  LEU A  21      -3.769  -1.061  -1.527  1.00 84.24           H  
ATOM    275  CD1 LEU A  21      -4.281  -3.118  -1.915  1.00 84.24           C  
ATOM    276 HD11 LEU A  21      -4.284  -4.073  -1.388  1.00 84.24           H  
ATOM    277 HD12 LEU A  21      -5.294  -2.895  -2.250  1.00 84.24           H  
ATOM    278 HD13 LEU A  21      -3.637  -3.197  -2.790  1.00 84.24           H  
ATOM    279  CD2 LEU A  21      -4.781  -1.880   0.164  1.00 84.24           C  
ATOM    280 HD21 LEU A  21      -5.767  -1.620  -0.222  1.00 84.24           H  
ATOM    281 HD22 LEU A  21      -4.456  -1.104   0.857  1.00 84.24           H  
ATOM    282 HD23 LEU A  21      -4.842  -2.823   0.709  1.00 84.24           H  
ATOM    283  N   CYS A  22      -0.931  -0.209  -3.001  1.00 85.60           N  
ATOM    284  H   CYS A  22      -1.029  -0.932  -3.700  1.00 85.60           H  
ATOM    285  CA  CYS A  22      -0.837   1.164  -3.484  1.00 85.60           C  
ATOM    286  HA  CYS A  22      -0.666   1.846  -2.651  1.00 85.60           H  
ATOM    287  C   CYS A  22      -2.163   1.526  -4.162  1.00 85.60           C  
ATOM    288  CB  CYS A  22       0.356   1.262  -4.444  1.00 85.60           C  
ATOM    289  HB2 CYS A  22       1.260   0.945  -3.924  1.00 85.60           H  
ATOM    290  HB3 CYS A  22       0.188   0.578  -5.276  1.00 85.60           H  
ATOM    291  O   CYS A  22      -2.495   0.982  -5.214  1.00 85.60           O  
ATOM    292  SG  CYS A  22       0.648   2.909  -5.132  1.00 85.60           S  
ATOM    293  N   LEU A  23      -2.945   2.410  -3.544  1.00 86.61           N  
ATOM    294  H   LEU A  23      -2.587   2.878  -2.723  1.00 86.61           H  
ATOM    295  CA  LEU A  23      -4.290   2.781  -3.989  1.00 86.61           C  
ATOM    296  HA  LEU A  23      -4.440   2.419  -5.007  1.00 86.61           H  
ATOM    297  C   LEU A  23      -4.391   4.307  -4.018  1.00 86.61           C  
ATOM    298  CB  LEU A  23      -5.324   2.119  -3.053  1.00 86.61           C  
ATOM    299  HB2 LEU A  23      -5.799   2.885  -2.439  1.00 86.61           H  
ATOM    300  HB3 LEU A  23      -4.794   1.454  -2.370  1.00 86.61           H  
ATOM    301  O   LEU A  23      -3.897   4.968  -3.113  1.00 86.61           O  
ATOM    302  CG  LEU A  23      -6.405   1.296  -3.778  1.00 86.61           C  
ATOM    303  HG  LEU A  23      -6.007   0.901  -4.713  1.00 86.61           H  
ATOM    304  CD1 LEU A  23      -6.838   0.108  -2.919  1.00 86.61           C  
ATOM    305 HD11 LEU A  23      -7.223   0.457  -1.961  1.00 86.61           H  
ATOM    306 HD12 LEU A  23      -7.613  -0.459  -3.435  1.00 86.61           H  
ATOM    307 HD13 LEU A  23      -5.984  -0.548  -2.748  1.00 86.61           H  
ATOM    308  CD2 LEU A  23      -7.642   2.144  -4.081  1.00 86.61           C  
ATOM    309 HD21 LEU A  23      -8.380   1.541  -4.609  1.00 86.61           H  
ATOM    310 HD22 LEU A  23      -7.365   2.988  -4.712  1.00 86.61           H  
ATOM    311 HD23 LEU A  23      -8.080   2.513  -3.153  1.00 86.61           H  
ATOM    312  N   PHE A  24      -4.977   4.889  -5.069  1.00 86.52           N  
ATOM    313  H   PHE A  24      -5.409   4.301  -5.768  1.00 86.52           H  
ATOM    314  CA  PHE A  24      -4.964   6.349  -5.291  1.00 86.52           C  
ATOM    315  HA  PHE A  24      -5.282   6.525  -6.318  1.00 86.52           H  
ATOM    316  C   PHE A  24      -3.561   6.983  -5.183  1.00 86.52           C  
ATOM    317  CB  PHE A  24      -5.985   7.050  -4.377  1.00 86.52           C  
ATOM    318  HB2 PHE A  24      -5.740   6.854  -3.333  1.00 86.52           H  
ATOM    319  HB3 PHE A  24      -5.910   8.127  -4.521  1.00 86.52           H  
ATOM    320  O   PHE A  24      -3.415   8.103  -4.703  1.00 86.52           O  
ATOM    321  CG  PHE A  24      -7.423   6.670  -4.636  1.00 86.52           C  
ATOM    322  CD1 PHE A  24      -8.135   7.309  -5.668  1.00 86.52           C  
ATOM    323  HD1 PHE A  24      -7.652   8.061  -6.274  1.00 86.52           H  
ATOM    324  CD2 PHE A  24      -8.059   5.706  -3.834  1.00 86.52           C  
ATOM    325  HD2 PHE A  24      -7.516   5.227  -3.032  1.00 86.52           H  
ATOM    326  CE1 PHE A  24      -9.483   6.985  -5.897  1.00 86.52           C  
ATOM    327  HE1 PHE A  24     -10.033   7.481  -6.682  1.00 86.52           H  
ATOM    328  CE2 PHE A  24      -9.406   5.380  -4.066  1.00 86.52           C  
ATOM    329  HE2 PHE A  24      -9.897   4.644  -3.447  1.00 86.52           H  
ATOM    330  CZ  PHE A  24     -10.117   6.020  -5.096  1.00 86.52           C  
ATOM    331  HZ  PHE A  24     -11.155   5.773  -5.268  1.00 86.52           H  
ATOM    332  N   PHE A  25      -2.521   6.268  -5.629  1.00 88.15           N  
ATOM    333  H   PHE A  25      -2.709   5.353  -6.014  1.00 88.15           H  
ATOM    334  CA  PHE A  25      -1.114   6.690  -5.551  1.00 88.15           C  
ATOM    335  HA  PHE A  25      -0.532   5.908  -6.038  1.00 88.15           H  
ATOM    336  C   PHE A  25      -0.535   6.799  -4.132  1.00 88.15           C  
ATOM    337  CB  PHE A  25      -0.879   7.981  -6.356  1.00 88.15           C  
ATOM    338  HB2 PHE A  25       0.191   8.082  -6.535  1.00 88.15           H  
ATOM    339  HB3 PHE A  25      -1.187   8.835  -5.753  1.00 88.15           H  
ATOM    340  O   PHE A  25       0.564   7.331  -3.977  1.00 88.15           O  
ATOM    341  CG  PHE A  25      -1.591   8.047  -7.689  1.00 88.15           C  
ATOM    342  CD1 PHE A  25      -1.082   7.325  -8.780  1.00 88.15           C  
ATOM    343  HD1 PHE A  25      -0.195   6.721  -8.665  1.00 88.15           H  
ATOM    344  CD2 PHE A  25      -2.779   8.789  -7.831  1.00 88.15           C  
ATOM    345  HD2 PHE A  25      -3.173   9.344  -6.992  1.00 88.15           H  
ATOM    346  CE1 PHE A  25      -1.762   7.346 -10.009  1.00 88.15           C  
ATOM    347  HE1 PHE A  25      -1.406   6.749 -10.835  1.00 88.15           H  
ATOM    348  CE2 PHE A  25      -3.454   8.812  -9.064  1.00 88.15           C  
ATOM    349  HE2 PHE A  25      -4.363   9.386  -9.171  1.00 88.15           H  
ATOM    350  CZ  PHE A  25      -2.940   8.095 -10.156  1.00 88.15           C  
ATOM    351  HZ  PHE A  25      -3.461   8.103 -11.102  1.00 88.15           H  
ATOM    352  N   VAL A  26      -1.214   6.279  -3.106  1.00 89.19           N  
ATOM    353  H   VAL A  26      -2.123   5.871  -3.274  1.00 89.19           H  
ATOM    354  CA  VAL A  26      -0.725   6.231  -1.719  1.00 89.19           C  
ATOM    355  HA  VAL A  26       0.325   6.523  -1.715  1.00 89.19           H  
ATOM    356  C   VAL A  26      -0.766   4.818  -1.142  1.00 89.19           C  
ATOM    357  CB  VAL A  26      -1.469   7.218  -0.798  1.00 89.19           C  
ATOM    358  HB  VAL A  26      -1.220   6.975   0.235  1.00 89.19           H  
ATOM    359  O   VAL A  26      -1.627   4.004  -1.480  1.00 89.19           O  
ATOM    360  CG1 VAL A  26      -0.999   8.654  -1.048  1.00 89.19           C  
ATOM    361 HG11 VAL A  26       0.073   8.728  -0.860  1.00 89.19           H  
ATOM    362 HG12 VAL A  26      -1.514   9.332  -0.369  1.00 89.19           H  
ATOM    363 HG13 VAL A  26      -1.211   8.945  -2.076  1.00 89.19           H  
ATOM    364  CG2 VAL A  26      -2.995   7.160  -0.944  1.00 89.19           C  
ATOM    365 HG21 VAL A  26      -3.299   7.482  -1.940  1.00 89.19           H  
ATOM    366 HG22 VAL A  26      -3.343   6.141  -0.774  1.00 89.19           H  
ATOM    367 HG23 VAL A  26      -3.458   7.813  -0.206  1.00 89.19           H  
ATOM    368  N   CYS A  27       0.185   4.512  -0.263  1.00 90.73           N  
ATOM    369  H   CYS A  27       0.907   5.191  -0.070  1.00 90.73           H  
ATOM    370  CA  CYS A  27       0.207   3.244   0.451  1.00 90.73           C  
ATOM    371  HA  CYS A  27       0.029   2.441  -0.265  1.00 90.73           H  
ATOM    372  C   CYS A  27      -0.900   3.203   1.495  1.00 90.73           C  
ATOM    373  CB  CYS A  27       1.570   3.023   1.103  1.00 90.73           C  
ATOM    374  HB2 CYS A  27       1.801   3.877   1.740  1.00 90.73           H  
ATOM    375  HB3 CYS A  27       1.522   2.133   1.732  1.00 90.73           H  
ATOM    376  O   CYS A  27      -1.006   4.102   2.331  1.00 90.73           O  
ATOM    377  SG  CYS A  27       2.907   2.802  -0.078  1.00 90.73           S  
ATOM    378  N   LEU A  28      -1.691   2.136   1.485  1.00 85.61           N  
ATOM    379  H   LEU A  28      -1.521   1.419   0.795  1.00 85.61           H  
ATOM    380  CA  LEU A  28      -2.755   1.913   2.459  1.00 85.61           C  
ATOM    381  HA  LEU A  28      -2.786   2.737   3.171  1.00 85.61           H  
ATOM    382  C   LEU A  28      -2.470   0.650   3.272  1.00 85.61           C  
ATOM    383  CB  LEU A  28      -4.114   1.864   1.742  1.00 85.61           C  
ATOM    384  HB2 LEU A  28      -4.064   1.093   0.972  1.00 85.61           H  
ATOM    385  HB3 LEU A  28      -4.878   1.572   2.463  1.00 85.61           H  
ATOM    386  O   LEU A  28      -1.844  -0.287   2.782  1.00 85.61           O  
ATOM    387  CG  LEU A  28      -4.549   3.183   1.074  1.00 85.61           C  
ATOM    388  HG  LEU A  28      -3.823   3.466   0.312  1.00 85.61           H  
ATOM    389  CD1 LEU A  28      -5.903   2.970   0.398  1.00 85.61           C  
ATOM    390 HD11 LEU A  28      -5.855   2.096  -0.252  1.00 85.61           H  
ATOM    391 HD12 LEU A  28      -6.673   2.802   1.151  1.00 85.61           H  
ATOM    392 HD13 LEU A  28      -6.159   3.849  -0.192  1.00 85.61           H  
ATOM    393  CD2 LEU A  28      -4.708   4.335   2.071  1.00 85.61           C  
ATOM    394 HD21 LEU A  28      -3.735   4.613   2.477  1.00 85.61           H  
ATOM    395 HD22 LEU A  28      -5.117   5.206   1.560  1.00 85.61           H  
ATOM    396 HD23 LEU A  28      -5.376   4.045   2.882  1.00 85.61           H  
ATOM    397  N   THR A  29      -2.937   0.623   4.515  1.00 77.43           N  
ATOM    398  H   THR A  29      -3.490   1.403   4.839  1.00 77.43           H  
ATOM    399  CA  THR A  29      -3.032  -0.591   5.336  1.00 77.43           C  
ATOM    400  HA  THR A  29      -2.779  -1.462   4.731  1.00 77.43           H  
ATOM    401  C   THR A  29      -4.481  -0.744   5.781  1.00 77.43           C  
ATOM    402  CB  THR A  29      -2.061  -0.573   6.527  1.00 77.43           C  
ATOM    403  HB  THR A  29      -1.066  -0.346   6.145  1.00 77.43           H  
ATOM    404  O   THR A  29      -5.151   0.270   5.987  1.00 77.43           O  
ATOM    405  CG2 THR A  29      -2.408   0.430   7.627  1.00 77.43           C  
ATOM    406 HG21 THR A  29      -3.298   0.101   8.163  1.00 77.43           H  
ATOM    407 HG22 THR A  29      -2.617   1.406   7.189  1.00 77.43           H  
ATOM    408 HG23 THR A  29      -1.581   0.502   8.334  1.00 77.43           H  
ATOM    409  OG1 THR A  29      -2.017  -1.843   7.126  1.00 77.43           O  
ATOM    410  HG1 THR A  29      -2.799  -1.957   7.672  1.00 77.43           H  
ATOM    411  N   PHE A  30      -4.956  -1.986   5.881  1.00 70.34           N  
ATOM    412  H   PHE A  30      -4.302  -2.750   5.784  1.00 70.34           H  
ATOM    413  CA  PHE A  30      -6.204  -2.299   6.580  1.00 70.34           C  
ATOM    414  HA  PHE A  30      -6.956  -1.545   6.347  1.00 70.34           H  
ATOM    415  C   PHE A  30      -6.000  -2.218   8.093  1.00 70.34           C  
ATOM    416  CB  PHE A  30      -6.737  -3.672   6.143  1.00 70.34           C  
ATOM    417  HB2 PHE A  30      -7.424  -4.029   6.910  1.00 70.34           H  
ATOM    418  HB3 PHE A  30      -5.916  -4.387   6.096  1.00 70.34           H  
ATOM    419  O   PHE A  30      -4.844  -2.441   8.532  1.00 70.34           O  
ATOM    420  CG  PHE A  30      -7.486  -3.648   4.826  1.00 70.34           C  
ATOM    421  CD1 PHE A  30      -8.870  -3.397   4.818  1.00 70.34           C  
ATOM    422  HD1 PHE A  30      -9.383  -3.212   5.750  1.00 70.34           H  
ATOM    423  CD2 PHE A  30      -6.810  -3.869   3.612  1.00 70.34           C  
ATOM    424  HD2 PHE A  30      -5.746  -4.054   3.619  1.00 70.34           H  
ATOM    425  CE1 PHE A  30      -9.580  -3.377   3.603  1.00 70.34           C  
ATOM    426  HE1 PHE A  30     -10.642  -3.181   3.603  1.00 70.34           H  
ATOM    427  CE2 PHE A  30      -7.517  -3.846   2.396  1.00 70.34           C  
ATOM    428  HE2 PHE A  30      -6.996  -4.017   1.465  1.00 70.34           H  
ATOM    429  CZ  PHE A  30      -8.902  -3.603   2.392  1.00 70.34           C  
ATOM    430  HZ  PHE A  30      -9.445  -3.586   1.458  1.00 70.34           H  
ATOM    431  OXT PHE A  30      -7.014  -1.918   8.755  1.00 70.34           O  
TER     432      PHE A  30                                                       
END   
