# Supplementary material for: δ‐Conotoxin Structure Prediction and Analysis through Large‐Scale Comparative and Deep Learning Modeling Approaches
Source: Adv Sci (Weinh). 2024 Jul 21;11(35):2404786. doi: 10.1002/advs.202404786 (PMC11425241; doi:10.1002/advs.202404786)
Supplement: Supplementary file 2 — Supporting Information [file ADVS-11-2404786-s001.gz › Data/Alphafold_results/CnVIA/ranked_0.pdb]

ATOM      1  N   TYR A   1       2.251  15.016   4.150  1.00 60.58           N  
ATOM      2  H   TYR A   1       3.025  15.553   4.514  1.00 60.58           H  
ATOM      3  H2  TYR A   1       1.635  15.606   3.608  1.00 60.58           H  
ATOM      4  H3  TYR A   1       1.718  14.625   4.913  1.00 60.58           H  
ATOM      5  CA  TYR A   1       2.734  13.900   3.321  1.00 60.58           C  
ATOM      6  HA  TYR A   1       3.236  14.282   2.432  1.00 60.58           H  
ATOM      7  C   TYR A   1       1.495  13.146   2.878  1.00 60.58           C  
ATOM      8  CB  TYR A   1       3.722  13.014   4.108  1.00 60.58           C  
ATOM      9  HB2 TYR A   1       4.662  13.558   4.208  1.00 60.58           H  
ATOM     10  HB3 TYR A   1       3.930  12.117   3.526  1.00 60.58           H  
ATOM     11  O   TYR A   1       0.672  12.850   3.731  1.00 60.58           O  
ATOM     12  CG  TYR A   1       3.253  12.610   5.500  1.00 60.58           C  
ATOM     13  CD1 TYR A   1       3.560  13.404   6.627  1.00 60.58           C  
ATOM     14  HD1 TYR A   1       4.203  14.267   6.536  1.00 60.58           H  
ATOM     15  CD2 TYR A   1       2.473  11.449   5.662  1.00 60.58           C  
ATOM     16  HD2 TYR A   1       2.227  10.834   4.809  1.00 60.58           H  
ATOM     17  CE1 TYR A   1       3.057  13.054   7.898  1.00 60.58           C  
ATOM     18  HE1 TYR A   1       3.298  13.654   8.763  1.00 60.58           H  
ATOM     19  CE2 TYR A   1       1.971  11.098   6.929  1.00 60.58           C  
ATOM     20  HE2 TYR A   1       1.357  10.218   7.052  1.00 60.58           H  
ATOM     21  OH  TYR A   1       1.758  11.557   9.266  1.00 60.58           O  
ATOM     22  HH  TYR A   1       2.023  12.157   9.966  1.00 60.58           H  
ATOM     23  CZ  TYR A   1       2.255  11.901   8.049  1.00 60.58           C  
ATOM     24  N   GLU A   2       1.295  12.930   1.580  1.00 74.16           N  
ATOM     25  H   GLU A   2       1.986  13.178   0.887  1.00 74.16           H  
ATOM     26  CA  GLU A   2       0.253  12.004   1.124  1.00 74.16           C  
ATOM     27  HA  GLU A   2      -0.550  11.934   1.858  1.00 74.16           H  
ATOM     28  C   GLU A   2       0.907  10.637   1.010  1.00 74.16           C  
ATOM     29  CB  GLU A   2      -0.392  12.451  -0.193  1.00 74.16           C  
ATOM     30  HB2 GLU A   2       0.368  12.574  -0.965  1.00 74.16           H  
ATOM     31  HB3 GLU A   2      -1.079  11.666  -0.508  1.00 74.16           H  
ATOM     32  O   GLU A   2       1.925  10.488   0.333  1.00 74.16           O  
ATOM     33  CG  GLU A   2      -1.167  13.765  -0.012  1.00 74.16           C  
ATOM     34  HG2 GLU A   2      -0.535  14.598  -0.321  1.00 74.16           H  
ATOM     35  HG3 GLU A   2      -1.400  13.913   1.042  1.00 74.16           H  
ATOM     36  CD  GLU A   2      -2.473  13.748  -0.813  1.00 74.16           C  
ATOM     37  OE1 GLU A   2      -3.518  13.492  -0.176  1.00 74.16           O  
ATOM     38  OE2 GLU A   2      -2.399  13.978  -2.039  1.00 74.16           O  
ATOM     39  N   CYS A   3       0.395   9.671   1.758  1.00 80.98           N  
ATOM     40  H   CYS A   3      -0.464   9.829   2.265  1.00 80.98           H  
ATOM     41  CA  CYS A   3       0.894   8.312   1.722  1.00 80.98           C  
ATOM     42  HA  CYS A   3       1.554   8.214   0.860  1.00 80.98           H  
ATOM     43  C   CYS A   3      -0.267   7.353   1.464  1.00 80.98           C  
ATOM     44  CB  CYS A   3       1.740   8.026   2.973  1.00 80.98           C  
ATOM     45  HB2 CYS A   3       2.626   8.658   2.920  1.00 80.98           H  
ATOM     46  HB3 CYS A   3       2.083   6.992   2.937  1.00 80.98           H  
ATOM     47  O   CYS A   3      -1.425   7.645   1.764  1.00 80.98           O  
ATOM     48  SG  CYS A   3       0.947   8.321   4.569  1.00 80.98           S  
ATOM     49  N   TYR A   4       0.042   6.217   0.854  1.00 83.33           N  
ATOM     50  H   TYR A   4       1.006   6.066   0.594  1.00 83.33           H  
ATOM     51  CA  TYR A   4      -0.961   5.244   0.448  1.00 83.33           C  
ATOM     52  HA  TYR A   4      -1.876   5.773   0.180  1.00 83.33           H  
ATOM     53  C   TYR A   4      -1.307   4.281   1.594  1.00 83.33           C  
ATOM     54  CB  TYR A   4      -0.448   4.523  -0.798  1.00 83.33           C  
ATOM     55  HB2 TYR A   4       0.537   4.117  -0.566  1.00 83.33           H  
ATOM     56  HB3 TYR A   4      -1.109   3.684  -1.014  1.00 83.33           H  
ATOM     57  O   TYR A   4      -0.416   3.737   2.257  1.00 83.33           O  
ATOM     58  CG  TYR A   4      -0.341   5.366  -2.055  1.00 83.33           C  
ATOM     59  CD1 TYR A   4      -1.442   6.116  -2.521  1.00 83.33           C  
ATOM     60  HD1 TYR A   4      -2.368   6.127  -1.965  1.00 83.33           H  
ATOM     61  CD2 TYR A   4       0.855   5.355  -2.795  1.00 83.33           C  
ATOM     62  HD2 TYR A   4       1.692   4.756  -2.469  1.00 83.33           H  
ATOM     63  CE1 TYR A   4      -1.334   6.892  -3.691  1.00 83.33           C  
ATOM     64  HE1 TYR A   4      -2.167   7.496  -4.017  1.00 83.33           H  
ATOM     65  CE2 TYR A   4       0.937   6.077  -3.999  1.00 83.33           C  
ATOM     66  HE2 TYR A   4       1.812   6.002  -4.627  1.00 83.33           H  
ATOM     67  OH  TYR A   4       0.001   7.640  -5.547  1.00 83.33           O  
ATOM     68  HH  TYR A   4      -0.756   8.216  -5.669  1.00 83.33           H  
ATOM     69  CZ  TYR A   4      -0.132   6.884  -4.426  1.00 83.33           C  
ATOM     70  N   SER A   5      -2.604   4.053   1.814  1.00 84.38           N  
ATOM     71  H   SER A   5      -3.283   4.575   1.280  1.00 84.38           H  
ATOM     72  CA  SER A   5      -3.103   3.069   2.784  1.00 84.38           C  
ATOM     73  HA  SER A   5      -2.550   3.187   3.716  1.00 84.38           H  
ATOM     74  C   SER A   5      -2.895   1.633   2.299  1.00 84.38           C  
ATOM     75  CB  SER A   5      -4.587   3.306   3.089  1.00 84.38           C  
ATOM     76  HB2 SER A   5      -5.144   3.423   2.160  1.00 84.38           H  
ATOM     77  HB3 SER A   5      -4.991   2.457   3.640  1.00 84.38           H  
ATOM     78  O   SER A   5      -2.725   1.376   1.104  1.00 84.38           O  
ATOM     79  OG  SER A   5      -4.714   4.463   3.888  1.00 84.38           O  
ATOM     80  HG  SER A   5      -5.645   4.647   4.037  1.00 84.38           H  
ATOM     81  N   THR A   6      -2.943   0.677   3.225  1.00 85.84           N  
ATOM     82  H   THR A   6      -3.066   0.929   4.195  1.00 85.84           H  
ATOM     83  CA  THR A   6      -2.844  -0.760   2.937  1.00 85.84           C  
ATOM     84  HA  THR A   6      -1.838  -0.965   2.572  1.00 85.84           H  
ATOM     85  C   THR A   6      -3.860  -1.188   1.869  1.00 85.84           C  
ATOM     86  CB  THR A   6      -3.067  -1.570   4.224  1.00 85.84           C  
ATOM     87  HB  THR A   6      -4.128  -1.550   4.474  1.00 85.84           H  
ATOM     88  O   THR A   6      -5.010  -0.760   1.891  1.00 85.84           O  
ATOM     89  CG2 THR A   6      -2.617  -3.019   4.085  1.00 85.84           C  
ATOM     90 HG21 THR A   6      -1.581  -3.051   3.746  1.00 85.84           H  
ATOM     91 HG22 THR A   6      -3.249  -3.540   3.367  1.00 85.84           H  
ATOM     92 HG23 THR A   6      -2.701  -3.521   5.049  1.00 85.84           H  
ATOM     93  OG1 THR A   6      -2.358  -0.989   5.299  1.00 85.84           O  
ATOM     94  HG1 THR A   6      -1.502  -1.411   5.402  1.00 85.84           H  
ATOM     95  N   GLY A   7      -3.430  -2.011   0.912  1.00 82.51           N  
ATOM     96  H   GLY A   7      -2.476  -2.337   0.966  1.00 82.51           H  
ATOM     97  CA  GLY A   7      -4.212  -2.447  -0.249  1.00 82.51           C  
ATOM     98  HA2 GLY A   7      -3.832  -3.412  -0.585  1.00 82.51           H  
ATOM     99  HA3 GLY A   7      -5.253  -2.575   0.046  1.00 82.51           H  
ATOM    100  C   GLY A   7      -4.181  -1.488  -1.444  1.00 82.51           C  
ATOM    101  O   GLY A   7      -4.695  -1.828  -2.506  1.00 82.51           O  
ATOM    102  N   THR A   8      -3.564  -0.311  -1.313  1.00 87.05           N  
ATOM    103  H   THR A   8      -3.159  -0.072  -0.419  1.00 87.05           H  
ATOM    104  CA  THR A   8      -3.475   0.667  -2.409  1.00 87.05           C  
ATOM    105  HA  THR A   8      -4.391   0.611  -2.997  1.00 87.05           H  
ATOM    106  C   THR A   8      -2.296   0.367  -3.327  1.00 87.05           C  
ATOM    107  CB  THR A   8      -3.358   2.097  -1.877  1.00 87.05           C  
ATOM    108  HB  THR A   8      -2.394   2.184  -1.375  1.00 87.05           H  
ATOM    109  O   THR A   8      -1.243  -0.086  -2.881  1.00 87.05           O  
ATOM    110  CG2 THR A   8      -3.473   3.170  -2.960  1.00 87.05           C  
ATOM    111 HG21 THR A   8      -2.565   3.200  -3.563  1.00 87.05           H  
ATOM    112 HG22 THR A   8      -4.337   2.975  -3.594  1.00 87.05           H  
ATOM    113 HG23 THR A   8      -3.598   4.145  -2.489  1.00 87.05           H  
ATOM    114  OG1 THR A   8      -4.363   2.359  -0.931  1.00 87.05           O  
ATOM    115  HG1 THR A   8      -4.087   1.909  -0.130  1.00 87.05           H  
ATOM    116  N   PHE A   9      -2.451   0.663  -4.614  1.00 86.20           N  
ATOM    117  H   PHE A   9      -3.328   1.060  -4.919  1.00 86.20           H  
ATOM    118  CA  PHE A   9      -1.394   0.507  -5.602  1.00 86.20           C  
ATOM    119  HA  PHE A   9      -0.912  -0.455  -5.427  1.00 86.20           H  
ATOM    120  C   PHE A   9      -0.337   1.622  -5.480  1.00 86.20           C  
ATOM    121  CB  PHE A   9      -2.050   0.453  -6.982  1.00 86.20           C  
ATOM    122  HB2 PHE A   9      -2.849  -0.288  -6.963  1.00 86.20           H  
ATOM    123  HB3 PHE A   9      -2.502   1.418  -7.208  1.00 86.20           H  
ATOM    124  O   PHE A   9      -0.646   2.799  -5.649  1.00 86.20           O  
ATOM    125  CG  PHE A   9      -1.093   0.078  -8.083  1.00 86.20           C  
ATOM    126  CD1 PHE A   9      -0.439   1.086  -8.801  1.00 86.20           C  
ATOM    127  HD1 PHE A   9      -0.616   2.125  -8.566  1.00 86.20           H  
ATOM    128  CD2 PHE A   9      -0.863  -1.274  -8.397  1.00 86.20           C  
ATOM    129  HD2 PHE A   9      -1.358  -2.053  -7.835  1.00 86.20           H  
ATOM    130  CE1 PHE A   9       0.436   0.730  -9.832  1.00 86.20           C  
ATOM    131  HE1 PHE A   9       0.923   1.519 -10.387  1.00 86.20           H  
ATOM    132  CE2 PHE A   9      -0.002  -1.619  -9.452  1.00 86.20           C  
ATOM    133  HE2 PHE A   9       0.154  -2.657  -9.705  1.00 86.20           H  
ATOM    134  CZ  PHE A   9       0.659  -0.612 -10.172  1.00 86.20           C  
ATOM    135  HZ  PHE A   9       1.323  -0.869 -10.984  1.00 86.20           H  
ATOM    136  N   CYS A  10       0.918   1.258  -5.215  1.00 85.12           N  
ATOM    137  H   CYS A  10       1.098   0.269  -5.117  1.00 85.12           H  
ATOM    138  CA  CYS A  10       2.041   2.182  -4.995  1.00 85.12           C  
ATOM    139  HA  CYS A  10       1.650   3.183  -4.809  1.00 85.12           H  
ATOM    140  C   CYS A  10       2.993   2.306  -6.196  1.00 85.12           C  
ATOM    141  CB  CYS A  10       2.796   1.744  -3.732  1.00 85.12           C  
ATOM    142  HB2 CYS A  10       3.727   2.304  -3.647  1.00 85.12           H  
ATOM    143  HB3 CYS A  10       2.178   2.012  -2.875  1.00 85.12           H  
ATOM    144  O   CYS A  10       3.861   3.177  -6.212  1.00 85.12           O  
ATOM    145  SG  CYS A  10       3.141  -0.035  -3.630  1.00 85.12           S  
ATOM    146  N   GLY A  11       2.857   1.453  -7.213  1.00 75.80           N  
ATOM    147  H   GLY A  11       2.117   0.767  -7.160  1.00 75.80           H  
ATOM    148  CA  GLY A  11       3.957   1.215  -8.146  1.00 75.80           C  
ATOM    149  HA2 GLY A  11       4.900   1.422  -7.640  1.00 75.80           H  
ATOM    150  HA3 GLY A  11       3.956   0.142  -8.339  1.00 75.80           H  
ATOM    151  C   GLY A  11       3.989   2.003  -9.467  1.00 75.80           C  
ATOM    152  O   GLY A  11       4.983   1.902 -10.174  1.00 75.80           O  
ATOM    153  N   ILE A  12       2.969   2.804  -9.810  1.00 69.03           N  
ATOM    154  H   ILE A  12       2.166   2.824  -9.198  1.00 69.03           H  
ATOM    155  CA  ILE A  12       3.007   3.689 -11.005  1.00 69.03           C  
ATOM    156  HA  ILE A  12       3.797   3.350 -11.675  1.00 69.03           H  
ATOM    157  C   ILE A  12       3.404   5.118 -10.627  1.00 69.03           C  
ATOM    158  CB  ILE A  12       1.688   3.634 -11.825  1.00 69.03           C  
ATOM    159  HB  ILE A  12       0.849   3.656 -11.129  1.00 69.03           H  
ATOM    160  O   ILE A  12       4.140   5.758 -11.365  1.00 69.03           O  
ATOM    161  CG1 ILE A  12       1.633   2.339 -12.675  1.00 69.03           C  
ATOM    162 HG12 ILE A  12       2.246   2.465 -13.568  1.00 69.03           H  
ATOM    163 HG13 ILE A  12       2.073   1.505 -12.129  1.00 69.03           H  
ATOM    164  CG2 ILE A  12       1.525   4.826 -12.790  1.00 69.03           C  
ATOM    165 HG21 ILE A  12       2.377   4.880 -13.468  1.00 69.03           H  
ATOM    166 HG22 ILE A  12       0.611   4.729 -13.376  1.00 69.03           H  
ATOM    167 HG23 ILE A  12       1.460   5.765 -12.242  1.00 69.03           H  
ATOM    168  CD1 ILE A  12       0.209   1.948 -13.104  1.00 69.03           C  
ATOM    169 HD11 ILE A  12       0.235   0.967 -13.578  1.00 69.03           H  
ATOM    170 HD12 ILE A  12      -0.185   2.667 -13.822  1.00 69.03           H  
ATOM    171 HD13 ILE A  12      -0.456   1.904 -12.241  1.00 69.03           H  
ATOM    172  N   ASN A  13       2.952   5.618  -9.474  1.00 62.07           N  
ATOM    173  H   ASN A  13       2.383   5.035  -8.878  1.00 62.07           H  
ATOM    174  CA  ASN A  13       3.174   7.013  -9.079  1.00 62.07           C  
ATOM    175  HA  ASN A  13       3.598   7.558  -9.923  1.00 62.07           H  
ATOM    176  C   ASN A  13       4.228   7.189  -7.978  1.00 62.07           C  
ATOM    177  CB  ASN A  13       1.821   7.681  -8.780  1.00 62.07           C  
ATOM    178  HB2 ASN A  13       1.986   8.640  -8.289  1.00 62.07           H  
ATOM    179  HB3 ASN A  13       1.221   7.060  -8.114  1.00 62.07           H  
ATOM    180  O   ASN A  13       4.355   8.279  -7.431  1.00 62.07           O  
ATOM    181  CG  ASN A  13       1.078   7.974 -10.067  1.00 62.07           C  
ATOM    182  ND2 ASN A  13       0.019   7.256 -10.363  1.00 62.07           N  
ATOM    183 HD21 ASN A  13      -0.352   6.586  -9.705  1.00 62.07           H  
ATOM    184 HD22 ASN A  13      -0.446   7.511 -11.223  1.00 62.07           H  
ATOM    185  OD1 ASN A  13       1.448   8.833 -10.843  1.00 62.07           O  
ATOM    186  N   GLY A  14       4.987   6.138  -7.645  1.00 58.81           N  
ATOM    187  H   GLY A  14       4.850   5.267  -8.137  1.00 58.81           H  
ATOM    188  CA  GLY A  14       6.111   6.232  -6.705  1.00 58.81           C  
ATOM    189  HA2 GLY A  14       6.534   5.237  -6.564  1.00 58.81           H  
ATOM    190  HA3 GLY A  14       6.877   6.882  -7.127  1.00 58.81           H  
ATOM    191  C   GLY A  14       5.733   6.778  -5.325  1.00 58.81           C  
ATOM    192  O   GLY A  14       6.577   7.358  -4.645  1.00 58.81           O  
ATOM    193  N   GLY A  15       4.469   6.652  -4.915  1.00 70.75           N  
ATOM    194  H   GLY A  15       3.813   6.155  -5.501  1.00 70.75           H  
ATOM    195  CA  GLY A  15       4.048   7.163  -3.618  1.00 70.75           C  
ATOM    196  HA2 GLY A  15       2.976   7.353  -3.565  1.00 70.75           H  
ATOM    197  HA3 GLY A  15       4.523   8.132  -3.464  1.00 70.75           H  
ATOM    198  C   GLY A  15       4.476   6.234  -2.490  1.00 70.75           C  
ATOM    199  O   GLY A  15       4.537   5.010  -2.627  1.00 70.75           O  
ATOM    200  N   LEU A  16       4.789   6.852  -1.358  1.00 77.74           N  
ATOM    201  H   LEU A  16       4.678   7.855  -1.326  1.00 77.74           H  
ATOM    202  CA  LEU A  16       5.202   6.176  -0.137  1.00 77.74           C  
ATOM    203  HA  LEU A  16       5.870   5.351  -0.387  1.00 77.74           H  
ATOM    204  C   LEU A  16       3.959   5.607   0.550  1.00 77.74           C  
ATOM    205  CB  LEU A  16       5.945   7.195   0.747  1.00 77.74           C  
ATOM    206  HB2 LEU A  16       5.279   8.042   0.917  1.00 77.74           H  
ATOM    207  HB3 LEU A  16       6.154   6.744   1.717  1.00 77.74           H  
ATOM    208  O   LEU A  16       2.950   6.297   0.670  1.00 77.74           O  
ATOM    209  CG  LEU A  16       7.264   7.704   0.128  1.00 77.74           C  
ATOM    210  HG  LEU A  16       7.126   7.925  -0.931  1.00 77.74           H  
ATOM    211  CD1 LEU A  16       7.705   8.999   0.810  1.00 77.74           C  
ATOM    212 HD11 LEU A  16       6.938   9.762   0.677  1.00 77.74           H  
ATOM    213 HD12 LEU A  16       8.631   9.353   0.357  1.00 77.74           H  
ATOM    214 HD13 LEU A  16       7.866   8.825   1.874  1.00 77.74           H  
ATOM    215  CD2 LEU A  16       8.382   6.671   0.275  1.00 77.74           C  
ATOM    216 HD21 LEU A  16       8.554   6.444   1.327  1.00 77.74           H  
ATOM    217 HD22 LEU A  16       9.301   7.062  -0.164  1.00 77.74           H  
ATOM    218 HD23 LEU A  16       8.115   5.757  -0.255  1.00 77.74           H  
ATOM    219  N   CYS A  17       3.998   4.364   1.020  1.00 86.99           N  
ATOM    220  H   CYS A  17       4.832   3.805   0.908  1.00 86.99           H  
ATOM    221  CA  CYS A  17       2.895   3.844   1.818  1.00 86.99           C  
ATOM    222  HA  CYS A  17       1.955   4.162   1.367  1.00 86.99           H  
ATOM    223  C   CYS A  17       2.953   4.385   3.258  1.00 86.99           C  
ATOM    224  CB  CYS A  17       2.898   2.327   1.812  1.00 86.99           C  
ATOM    225  HB2 CYS A  17       3.727   2.002   2.440  1.00 86.99           H  
ATOM    226  HB3 CYS A  17       1.949   2.046   2.267  1.00 86.99           H  
ATOM    227  O   CYS A  17       4.038   4.565   3.814  1.00 86.99           O  
ATOM    228  SG  CYS A  17       3.009   1.461   0.228  1.00 86.99           S  
ATOM    229  N   CYS A  18       1.795   4.610   3.886  1.00 85.07           N  
ATOM    230  H   CYS A  18       0.934   4.444   3.386  1.00 85.07           H  
ATOM    231  CA  CYS A  18       1.700   5.063   5.277  1.00 85.07           C  
ATOM    232  HA  CYS A  18       2.404   5.878   5.446  1.00 85.07           H  
ATOM    233  C   CYS A  18       2.043   3.912   6.237  1.00 85.07           C  
ATOM    234  CB  CYS A  18       0.279   5.564   5.590  1.00 85.07           C  
ATOM    235  HB2 CYS A  18       0.268   5.887   6.630  1.00 85.07           H  
ATOM    236  HB3 CYS A  18      -0.407   4.720   5.516  1.00 85.07           H  
ATOM    237  O   CYS A  18       1.139   3.233   6.716  1.00 85.07           O  
ATOM    238  SG  CYS A  18      -0.448   6.889   4.616  1.00 85.07           S  
ATOM    239  N   SER A  19       3.330   3.658   6.483  1.00 81.76           N  
ATOM    240  H   SER A  19       4.014   4.229   6.008  1.00 81.76           H  
ATOM    241  CA  SER A  19       3.826   2.575   7.361  1.00 81.76           C  
ATOM    242  HA  SER A  19       4.893   2.751   7.496  1.00 81.76           H  
ATOM    243  C   SER A  19       3.718   1.149   6.797  1.00 81.76           C  
ATOM    244  CB  SER A  19       3.200   2.642   8.765  1.00 81.76           C  
ATOM    245  HB2 SER A  19       3.779   2.016   9.444  1.00 81.76           H  
ATOM    246  HB3 SER A  19       2.183   2.253   8.734  1.00 81.76           H  
ATOM    247  O   SER A  19       3.942   0.187   7.523  1.00 81.76           O  
ATOM    248  OG  SER A  19       3.178   3.970   9.262  1.00 81.76           O  
ATOM    249  HG  SER A  19       2.634   3.973  10.053  1.00 81.76           H  
ATOM    250  N   ASN A  20       3.418   1.001   5.505  1.00 83.37           N  
ATOM    251  H   ASN A  20       3.344   1.841   4.950  1.00 83.37           H  
ATOM    252  CA  ASN A  20       3.340  -0.294   4.819  1.00 83.37           C  
ATOM    253  HA  ASN A  20       3.364  -1.103   5.549  1.00 83.37           H  
ATOM    254  C   ASN A  20       4.540  -0.489   3.875  1.00 83.37           C  
ATOM    255  CB  ASN A  20       1.998  -0.377   4.078  1.00 83.37           C  
ATOM    256  HB2 ASN A  20       1.946   0.409   3.324  1.00 83.37           H  
ATOM    257  HB3 ASN A  20       1.925  -1.317   3.532  1.00 83.37           H  
ATOM    258  O   ASN A  20       5.137   0.489   3.419  1.00 83.37           O  
ATOM    259  CG  ASN A  20       0.798  -0.268   4.988  1.00 83.37           C  
ATOM    260  ND2 ASN A  20       0.001   0.765   4.871  1.00 83.37           N  
ATOM    261 HD21 ASN A  20       0.234   1.558   4.289  1.00 83.37           H  
ATOM    262 HD22 ASN A  20      -0.744   0.799   5.552  1.00 83.37           H  
ATOM    263  OD1 ASN A  20       0.513  -1.135   5.780  1.00 83.37           O  
ATOM    264  N   LEU A  21       4.876  -1.733   3.527  1.00 83.72           N  
ATOM    265  H   LEU A  21       4.306  -2.497   3.859  1.00 83.72           H  
ATOM    266  CA  LEU A  21       5.846  -2.001   2.462  1.00 83.72           C  
ATOM    267  HA  LEU A  21       6.589  -1.203   2.468  1.00 83.72           H  
ATOM    268  C   LEU A  21       5.130  -1.983   1.106  1.00 83.72           C  
ATOM    269  CB  LEU A  21       6.579  -3.337   2.701  1.00 83.72           C  
ATOM    270  HB2 LEU A  21       5.956  -4.144   2.315  1.00 83.72           H  
ATOM    271  HB3 LEU A  21       6.708  -3.507   3.770  1.00 83.72           H  
ATOM    272  O   LEU A  21       4.069  -2.586   0.957  1.00 83.72           O  
ATOM    273  CG  LEU A  21       7.965  -3.365   2.018  1.00 83.72           C  
ATOM    274  HG  LEU A  21       7.921  -2.803   1.086  1.00 83.72           H  
ATOM    275  CD1 LEU A  21       9.023  -2.719   2.913  1.00 83.72           C  
ATOM    276 HD11 LEU A  21       9.973  -2.658   2.382  1.00 83.72           H  
ATOM    277 HD12 LEU A  21       9.152  -3.305   3.823  1.00 83.72           H  
ATOM    278 HD13 LEU A  21       8.715  -1.710   3.188  1.00 83.72           H  
ATOM    279  CD2 LEU A  21       8.453  -4.775   1.688  1.00 83.72           C  
ATOM    280 HD21 LEU A  21       9.490  -4.919   1.991  1.00 83.72           H  
ATOM    281 HD22 LEU A  21       8.424  -4.899   0.606  1.00 83.72           H  
ATOM    282 HD23 LEU A  21       7.845  -5.525   2.193  1.00 83.72           H  
ATOM    283  N   CYS A  22       5.715  -1.332   0.101  1.00 85.77           N  
ATOM    284  H   CYS A  22       6.587  -0.853   0.273  1.00 85.77           H  
ATOM    285  CA  CYS A  22       5.264  -1.481  -1.281  1.00 85.77           C  
ATOM    286  HA  CYS A  22       4.174  -1.513  -1.303  1.00 85.77           H  
ATOM    287  C   CYS A  22       5.804  -2.807  -1.836  1.00 85.77           C  
ATOM    288  CB  CYS A  22       5.714  -0.265  -2.103  1.00 85.77           C  
ATOM    289  HB2 CYS A  22       5.352   0.642  -1.620  1.00 85.77           H  
ATOM    290  HB3 CYS A  22       6.804  -0.235  -2.114  1.00 85.77           H  
ATOM    291  O   CYS A  22       6.966  -2.894  -2.236  1.00 85.77           O  
ATOM    292  SG  CYS A  22       5.136  -0.260  -3.820  1.00 85.77           S  
ATOM    293  N   LEU A  23       4.977  -3.850  -1.830  1.00 85.02           N  
ATOM    294  H   LEU A  23       4.026  -3.696  -1.524  1.00 85.02           H  
ATOM    295  CA  LEU A  23       5.306  -5.186  -2.327  1.00 85.02           C  
ATOM    296  HA  LEU A  23       6.358  -5.234  -2.609  1.00 85.02           H  
ATOM    297  C   LEU A  23       4.476  -5.483  -3.567  1.00 85.02           C  
ATOM    298  CB  LEU A  23       5.014  -6.229  -1.238  1.00 85.02           C  
ATOM    299  HB2 LEU A  23       4.884  -7.208  -1.697  1.00 85.02           H  
ATOM    300  HB3 LEU A  23       4.070  -5.957  -0.764  1.00 85.02           H  
ATOM    301  O   LEU A  23       3.263  -5.305  -3.549  1.00 85.02           O  
ATOM    302  CG  LEU A  23       6.101  -6.337  -0.166  1.00 85.02           C  
ATOM    303  HG  LEU A  23       6.293  -5.338   0.226  1.00 85.02           H  
ATOM    304  CD1 LEU A  23       5.621  -7.227   0.980  1.00 85.02           C  
ATOM    305 HD11 LEU A  23       6.403  -7.331   1.732  1.00 85.02           H  
ATOM    306 HD12 LEU A  23       4.751  -6.774   1.456  1.00 85.02           H  
ATOM    307 HD13 LEU A  23       5.353  -8.215   0.605  1.00 85.02           H  
ATOM    308  CD2 LEU A  23       7.388  -6.948  -0.736  1.00 85.02           C  
ATOM    309 HD21 LEU A  23       8.091  -7.157   0.070  1.00 85.02           H  
ATOM    310 HD22 LEU A  23       7.863  -6.257  -1.433  1.00 85.02           H  
ATOM    311 HD23 LEU A  23       7.163  -7.885  -1.246  1.00 85.02           H  
ATOM    312  N   PHE A  24       5.115  -5.947  -4.644  1.00 84.30           N  
ATOM    313  H   PHE A  24       6.107  -6.124  -4.580  1.00 84.30           H  
ATOM    314  CA  PHE A  24       4.425  -6.253  -5.906  1.00 84.30           C  
ATOM    315  HA  PHE A  24       5.179  -6.330  -6.690  1.00 84.30           H  
ATOM    316  C   PHE A  24       3.468  -5.129  -6.347  1.00 84.30           C  
ATOM    317  CB  PHE A  24       3.719  -7.616  -5.812  1.00 84.30           C  
ATOM    318  HB2 PHE A  24       2.990  -7.592  -5.002  1.00 84.30           H  
ATOM    319  HB3 PHE A  24       3.164  -7.790  -6.734  1.00 84.30           H  
ATOM    320  O   PHE A  24       2.348  -5.386  -6.777  1.00 84.30           O  
ATOM    321  CG  PHE A  24       4.647  -8.791  -5.614  1.00 84.30           C  
ATOM    322  CD1 PHE A  24       5.207  -9.433  -6.734  1.00 84.30           C  
ATOM    323  HD1 PHE A  24       4.982  -9.080  -7.730  1.00 84.30           H  
ATOM    324  CD2 PHE A  24       4.928  -9.265  -4.319  1.00 84.30           C  
ATOM    325  HD2 PHE A  24       4.480  -8.788  -3.460  1.00 84.30           H  
ATOM    326  CE1 PHE A  24       6.044 -10.549  -6.561  1.00 84.30           C  
ATOM    327  HE1 PHE A  24       6.464 -11.049  -7.420  1.00 84.30           H  
ATOM    328  CE2 PHE A  24       5.772 -10.375  -4.146  1.00 84.30           C  
ATOM    329  HE2 PHE A  24       5.982 -10.744  -3.152  1.00 84.30           H  
ATOM    330  CZ  PHE A  24       6.327 -11.018  -5.266  1.00 84.30           C  
ATOM    331  HZ  PHE A  24       6.968 -11.877  -5.132  1.00 84.30           H  
ATOM    332  N   PHE A  25       3.915  -3.872  -6.245  1.00 86.13           N  
ATOM    333  H   PHE A  25       4.845  -3.735  -5.875  1.00 86.13           H  
ATOM    334  CA  PHE A  25       3.141  -2.677  -6.597  1.00 86.13           C  
ATOM    335  HA  PHE A  25       3.818  -1.833  -6.464  1.00 86.13           H  
ATOM    336  C   PHE A  25       1.938  -2.364  -5.678  1.00 86.13           C  
ATOM    337  CB  PHE A  25       2.750  -2.686  -8.094  1.00 86.13           C  
ATOM    338  HB2 PHE A  25       2.391  -1.685  -8.333  1.00 86.13           H  
ATOM    339  HB3 PHE A  25       1.915  -3.371  -8.242  1.00 86.13           H  
ATOM    340  O   PHE A  25       1.196  -1.434  -5.986  1.00 86.13           O  
ATOM    341  CG  PHE A  25       3.843  -3.038  -9.096  1.00 86.13           C  
ATOM    342  CD1 PHE A  25       4.490  -2.029  -9.834  1.00 86.13           C  
ATOM    343  HD1 PHE A  25       4.140  -1.008  -9.820  1.00 86.13           H  
ATOM    344  CD2 PHE A  25       4.189  -4.379  -9.355  1.00 86.13           C  
ATOM    345  HD2 PHE A  25       3.631  -5.186  -8.905  1.00 86.13           H  
ATOM    346  CE1 PHE A  25       5.564  -2.327 -10.683  1.00 86.13           C  
ATOM    347  HE1 PHE A  25       6.062  -1.535 -11.223  1.00 86.13           H  
ATOM    348  CE2 PHE A  25       5.249  -4.688 -10.224  1.00 86.13           C  
ATOM    349  HE2 PHE A  25       5.515  -5.719 -10.405  1.00 86.13           H  
ATOM    350  CZ  PHE A  25       5.959  -3.659 -10.863  1.00 86.13           C  
ATOM    351  HZ  PHE A  25       6.776  -3.895 -11.529  1.00 86.13           H  
ATOM    352  N   VAL A  26       1.761  -3.047  -4.539  1.00 87.14           N  
ATOM    353  H   VAL A  26       2.383  -3.814  -4.329  1.00 87.14           H  
ATOM    354  CA  VAL A  26       0.677  -2.802  -3.566  1.00 87.14           C  
ATOM    355  HA  VAL A  26       0.126  -1.911  -3.867  1.00 87.14           H  
ATOM    356  C   VAL A  26       1.240  -2.538  -2.164  1.00 87.14           C  
ATOM    357  CB  VAL A  26      -0.327  -3.975  -3.547  1.00 87.14           C  
ATOM    358  HB  VAL A  26       0.178  -4.875  -3.196  1.00 87.14           H  
ATOM    359  O   VAL A  26       2.198  -3.172  -1.730  1.00 87.14           O  
ATOM    360  CG1 VAL A  26      -1.525  -3.697  -2.626  1.00 87.14           C  
ATOM    361 HG11 VAL A  26      -2.019  -2.773  -2.924  1.00 87.14           H  
ATOM    362 HG12 VAL A  26      -2.240  -4.517  -2.693  1.00 87.14           H  
ATOM    363 HG13 VAL A  26      -1.199  -3.628  -1.589  1.00 87.14           H  
ATOM    364  CG2 VAL A  26      -0.891  -4.249  -4.950  1.00 87.14           C  
ATOM    365 HG21 VAL A  26      -0.095  -4.579  -5.617  1.00 87.14           H  
ATOM    366 HG22 VAL A  26      -1.350  -3.346  -5.353  1.00 87.14           H  
ATOM    367 HG23 VAL A  26      -1.636  -5.043  -4.903  1.00 87.14           H  
ATOM    368  N   CYS A  27       0.640  -1.603  -1.430  1.00 90.64           N  
ATOM    369  H   CYS A  27      -0.111  -1.074  -1.849  1.00 90.64           H  
ATOM    370  CA  CYS A  27       0.974  -1.338  -0.034  1.00 90.64           C  
ATOM    371  HA  CYS A  27       2.057  -1.275   0.073  1.00 90.64           H  
ATOM    372  C   CYS A  27       0.458  -2.461   0.869  1.00 90.64           C  
ATOM    373  CB  CYS A  27       0.361   0.004   0.377  1.00 90.64           C  
ATOM    374  HB2 CYS A  27       0.471   0.133   1.453  1.00 90.64           H  
ATOM    375  HB3 CYS A  27      -0.705  -0.013   0.151  1.00 90.64           H  
ATOM    376  O   CYS A  27      -0.752  -2.626   1.010  1.00 90.64           O  
ATOM    377  SG  CYS A  27       1.094   1.434  -0.443  1.00 90.64           S  
ATOM    378  N   LEU A  28       1.349  -3.197   1.525  1.00 83.82           N  
ATOM    379  H   LEU A  28       2.331  -3.033   1.352  1.00 83.82           H  
ATOM    380  CA  LEU A  28       1.004  -4.269   2.460  1.00 83.82           C  
ATOM    381  HA  LEU A  28      -0.079  -4.363   2.535  1.00 83.82           H  
ATOM    382  C   LEU A  28       1.523  -3.952   3.864  1.00 83.82           C  
ATOM    383  CB  LEU A  28       1.555  -5.609   1.943  1.00 83.82           C  
ATOM    384  HB2 LEU A  28       2.638  -5.522   1.856  1.00 83.82           H  
ATOM    385  HB3 LEU A  28       1.344  -6.378   2.687  1.00 83.82           H  
ATOM    386  O   LEU A  28       2.675  -3.544   4.025  1.00 83.82           O  
ATOM    387  CG  LEU A  28       0.986  -6.069   0.586  1.00 83.82           C  
ATOM    388  HG  LEU A  28       1.240  -5.341  -0.184  1.00 83.82           H  
ATOM    389  CD1 LEU A  28       1.599  -7.414   0.197  1.00 83.82           C  
ATOM    390 HD11 LEU A  28       1.251  -8.193   0.876  1.00 83.82           H  
ATOM    391 HD12 LEU A  28       2.686  -7.366   0.255  1.00 83.82           H  
ATOM    392 HD13 LEU A  28       1.309  -7.667  -0.823  1.00 83.82           H  
ATOM    393  CD2 LEU A  28      -0.535  -6.255   0.615  1.00 83.82           C  
ATOM    394 HD21 LEU A  28      -0.871  -6.669  -0.336  1.00 83.82           H  
ATOM    395 HD22 LEU A  28      -0.814  -6.932   1.423  1.00 83.82           H  
ATOM    396 HD23 LEU A  28      -1.029  -5.294   0.756  1.00 83.82           H  
ATOM    397  N   THR A  29       0.670  -4.143   4.871  1.00 81.56           N  
ATOM    398  H   THR A  29      -0.225  -4.569   4.676  1.00 81.56           H  
ATOM    399  CA  THR A  29       1.120  -4.156   6.269  1.00 81.56           C  
ATOM    400  HA  THR A  29       1.882  -3.388   6.397  1.00 81.56           H  
ATOM    401  C   THR A  29       1.756  -5.509   6.556  1.00 81.56           C  
ATOM    402  CB  THR A  29      -0.003  -3.829   7.270  1.00 81.56           C  
ATOM    403  HB  THR A  29      -0.550  -2.956   6.916  1.00 81.56           H  
ATOM    404  O   THR A  29       1.326  -6.514   5.985  1.00 81.56           O  
ATOM    405  CG2 THR A  29      -1.024  -4.938   7.510  1.00 81.56           C  
ATOM    406 HG21 THR A  29      -1.808  -4.568   8.172  1.00 81.56           H  
ATOM    407 HG22 THR A  29      -0.551  -5.801   7.978  1.00 81.56           H  
ATOM    408 HG23 THR A  29      -1.470  -5.247   6.564  1.00 81.56           H  
ATOM    409  OG1 THR A  29       0.565  -3.513   8.516  1.00 81.56           O  
ATOM    410  HG1 THR A  29       0.761  -4.338   8.966  1.00 81.56           H  
ATOM    411  N   PHE A  30       2.774  -5.523   7.414  1.00 70.16           N  
ATOM    412  H   PHE A  30       2.995  -4.662   7.894  1.00 70.16           H  
ATOM    413  CA  PHE A  30       3.213  -6.761   8.059  1.00 70.16           C  
ATOM    414  HA  PHE A  30       3.244  -7.557   7.315  1.00 70.16           H  
ATOM    415  C   PHE A  30       2.181  -7.207   9.098  1.00 70.16           C  
ATOM    416  CB  PHE A  30       4.619  -6.589   8.657  1.00 70.16           C  
ATOM    417  HB2 PHE A  30       4.998  -5.588   8.447  1.00 70.16           H  
ATOM    418  HB3 PHE A  30       4.561  -6.681   9.741  1.00 70.16           H  
ATOM    419  O   PHE A  30       1.506  -6.308   9.660  1.00 70.16           O  
ATOM    420  CG  PHE A  30       5.616  -7.601   8.131  1.00 70.16           C  
ATOM    421  CD1 PHE A  30       5.801  -8.827   8.796  1.00 70.16           C  
ATOM    422  HD1 PHE A  30       5.204  -9.053   9.667  1.00 70.16           H  
ATOM    423  CD2 PHE A  30       6.346  -7.324   6.961  1.00 70.16           C  
ATOM    424  HD2 PHE A  30       6.182  -6.393   6.439  1.00 70.16           H  
ATOM    425  CE1 PHE A  30       6.735  -9.760   8.309  1.00 70.16           C  
ATOM    426  HE1 PHE A  30       6.867 -10.702   8.820  1.00 70.16           H  
ATOM    427  CE2 PHE A  30       7.276  -8.258   6.469  1.00 70.16           C  
ATOM    428  HE2 PHE A  30       7.832  -8.044   5.568  1.00 70.16           H  
ATOM    429  CZ  PHE A  30       7.475  -9.474   7.147  1.00 70.16           C  
ATOM    430  HZ  PHE A  30       8.184 -10.196   6.769  1.00 70.16           H  
ATOM    431  OXT PHE A  30       2.101  -8.437   9.291  1.00 70.16           O  
TER     432      PHE A  30                                                       
END   
