# Supplementary material for: δ‐Conotoxin Structure Prediction and Analysis through Large‐Scale Comparative and Deep Learning Modeling Approaches
Source: Adv Sci (Weinh). 2024 Jul 21;11(35):2404786. doi: 10.1002/advs.202404786 (PMC11425241; doi:10.1002/advs.202404786)
Supplement: Supplementary file 2 — Supporting Information [file ADVS-11-2404786-s001.gz › Data/Alphafold_results/CnVIA/ranked_4.pdb]

ATOM      1  N   TYR A   1      16.013  -8.030  -1.988  1.00 60.89           N  
ATOM      2  H   TYR A   1      16.779  -7.770  -1.382  1.00 60.89           H  
ATOM      3  H2  TYR A   1      16.348  -8.582  -2.764  1.00 60.89           H  
ATOM      4  H3  TYR A   1      15.350  -8.564  -1.444  1.00 60.89           H  
ATOM      5  CA  TYR A   1      15.327  -6.820  -2.469  1.00 60.89           C  
ATOM      6  HA  TYR A   1      16.033  -6.181  -2.999  1.00 60.89           H  
ATOM      7  C   TYR A   1      14.864  -6.077  -1.230  1.00 60.89           C  
ATOM      8  CB  TYR A   1      14.173  -7.180  -3.424  1.00 60.89           C  
ATOM      9  HB2 TYR A   1      13.639  -6.266  -3.684  1.00 60.89           H  
ATOM     10  HB3 TYR A   1      14.601  -7.574  -4.345  1.00 60.89           H  
ATOM     11  O   TYR A   1      14.325  -6.721  -0.340  1.00 60.89           O  
ATOM     12  CG  TYR A   1      13.182  -8.199  -2.878  1.00 60.89           C  
ATOM     13  CD1 TYR A   1      13.400  -9.585  -3.040  1.00 60.89           C  
ATOM     14  HD1 TYR A   1      14.236  -9.950  -3.618  1.00 60.89           H  
ATOM     15  CD2 TYR A   1      12.043  -7.753  -2.183  1.00 60.89           C  
ATOM     16  HD2 TYR A   1      11.865  -6.695  -2.057  1.00 60.89           H  
ATOM     17  CE1 TYR A   1      12.499 -10.514  -2.478  1.00 60.89           C  
ATOM     18  HE1 TYR A   1      12.658 -11.574  -2.605  1.00 60.89           H  
ATOM     19  CE2 TYR A   1      11.138  -8.677  -1.628  1.00 60.89           C  
ATOM     20  HE2 TYR A   1      10.265  -8.341  -1.089  1.00 60.89           H  
ATOM     21  OH  TYR A   1      10.492 -10.944  -1.219  1.00 60.89           O  
ATOM     22  HH  TYR A   1      10.707 -11.861  -1.404  1.00 60.89           H  
ATOM     23  CZ  TYR A   1      11.366 -10.060  -1.766  1.00 60.89           C  
ATOM     24  N   GLU A   2      15.171  -4.788  -1.104  1.00 67.69           N  
ATOM     25  H   GLU A   2      15.613  -4.271  -1.851  1.00 67.69           H  
ATOM     26  CA  GLU A   2      14.621  -3.978  -0.014  1.00 67.69           C  
ATOM     27  HA  GLU A   2      14.556  -4.569   0.900  1.00 67.69           H  
ATOM     28  C   GLU A   2      13.213  -3.575  -0.424  1.00 67.69           C  
ATOM     29  CB  GLU A   2      15.502  -2.760   0.290  1.00 67.69           C  
ATOM     30  HB2 GLU A   2      14.993  -2.138   1.026  1.00 67.69           H  
ATOM     31  HB3 GLU A   2      15.656  -2.178  -0.619  1.00 67.69           H  
ATOM     32  O   GLU A   2      13.009  -3.036  -1.511  1.00 67.69           O  
ATOM     33  CG  GLU A   2      16.854  -3.202   0.860  1.00 67.69           C  
ATOM     34  HG2 GLU A   2      16.683  -3.889   1.689  1.00 67.69           H  
ATOM     35  HG3 GLU A   2      17.412  -3.742   0.095  1.00 67.69           H  
ATOM     36  CD  GLU A   2      17.667  -1.999   1.342  1.00 67.69           C  
ATOM     37  OE1 GLU A   2      17.684  -1.776   2.571  1.00 67.69           O  
ATOM     38  OE2 GLU A   2      18.265  -1.334   0.468  1.00 67.69           O  
ATOM     39  N   CYS A   3      12.236  -3.934   0.395  1.00 75.76           N  
ATOM     40  H   CYS A   3      12.453  -4.350   1.289  1.00 75.76           H  
ATOM     41  CA  CYS A   3      10.844  -3.641   0.131  1.00 75.76           C  
ATOM     42  HA  CYS A   3      10.777  -3.010  -0.756  1.00 75.76           H  
ATOM     43  C   CYS A   3      10.264  -2.830   1.283  1.00 75.76           C  
ATOM     44  CB  CYS A   3      10.106  -4.942  -0.175  1.00 75.76           C  
ATOM     45  HB2 CYS A   3      10.525  -5.353  -1.093  1.00 75.76           H  
ATOM     46  HB3 CYS A   3       9.063  -4.704  -0.383  1.00 75.76           H  
ATOM     47  O   CYS A   3      10.687  -2.950   2.433  1.00 75.76           O  
ATOM     48  SG  CYS A   3      10.202  -6.204   1.118  1.00 75.76           S  
ATOM     49  N   TYR A   4       9.312  -1.966   0.958  1.00 77.41           N  
ATOM     50  H   TYR A   4       9.029  -1.909  -0.009  1.00 77.41           H  
ATOM     51  CA  TYR A   4       8.733  -1.043   1.924  1.00 77.41           C  
ATOM     52  HA  TYR A   4       9.503  -0.760   2.641  1.00 77.41           H  
ATOM     53  C   TYR A   4       7.594  -1.713   2.705  1.00 77.41           C  
ATOM     54  CB  TYR A   4       8.309   0.230   1.190  1.00 77.41           C  
ATOM     55  HB2 TYR A   4       7.653  -0.049   0.365  1.00 77.41           H  
ATOM     56  HB3 TYR A   4       7.742   0.863   1.872  1.00 77.41           H  
ATOM     57  O   TYR A   4       6.711  -2.352   2.120  1.00 77.41           O  
ATOM     58  CG  TYR A   4       9.466   1.039   0.635  1.00 77.41           C  
ATOM     59  CD1 TYR A   4      10.264   1.815   1.497  1.00 77.41           C  
ATOM     60  HD1 TYR A   4      10.065   1.816   2.559  1.00 77.41           H  
ATOM     61  CD2 TYR A   4       9.764   0.993  -0.740  1.00 77.41           C  
ATOM     62  HD2 TYR A   4       9.178   0.367  -1.396  1.00 77.41           H  
ATOM     63  CE1 TYR A   4      11.331   2.580   0.989  1.00 77.41           C  
ATOM     64  HE1 TYR A   4      11.934   3.180   1.654  1.00 77.41           H  
ATOM     65  CE2 TYR A   4      10.844   1.742  -1.248  1.00 77.41           C  
ATOM     66  HE2 TYR A   4      11.124   1.698  -2.290  1.00 77.41           H  
ATOM     67  OH  TYR A   4      12.643   3.274  -0.904  1.00 77.41           O  
ATOM     68  HH  TYR A   4      13.142   3.720  -0.215  1.00 77.41           H  
ATOM     69  CZ  TYR A   4      11.615   2.549  -0.392  1.00 77.41           C  
ATOM     70  N   SER A   5       7.618  -1.561   4.031  1.00 80.32           N  
ATOM     71  H   SER A   5       8.420  -1.108   4.445  1.00 80.32           H  
ATOM     72  CA  SER A   5       6.574  -2.051   4.939  1.00 80.32           C  
ATOM     73  HA  SER A   5       6.345  -3.085   4.684  1.00 80.32           H  
ATOM     74  C   SER A   5       5.285  -1.231   4.824  1.00 80.32           C  
ATOM     75  CB  SER A   5       7.073  -2.015   6.389  1.00 80.32           C  
ATOM     76  HB2 SER A   5       7.398  -1.005   6.639  1.00 80.32           H  
ATOM     77  HB3 SER A   5       6.268  -2.305   7.064  1.00 80.32           H  
ATOM     78  O   SER A   5       5.301  -0.076   4.388  1.00 80.32           O  
ATOM     79  OG  SER A   5       8.150  -2.916   6.543  1.00 80.32           O  
ATOM     80  HG  SER A   5       8.543  -2.801   7.411  1.00 80.32           H  
ATOM     81  N   THR A   6       4.165  -1.799   5.276  1.00 83.31           N  
ATOM     82  H   THR A   6       4.191  -2.761   5.583  1.00 83.31           H  
ATOM     83  CA  THR A   6       2.866  -1.112   5.368  1.00 83.31           C  
ATOM     84  HA  THR A   6       2.480  -0.977   4.357  1.00 83.31           H  
ATOM     85  C   THR A   6       2.981   0.258   6.043  1.00 83.31           C  
ATOM     86  CB  THR A   6       1.862  -1.947   6.179  1.00 83.31           C  
ATOM     87  HB  THR A   6       2.121  -1.893   7.236  1.00 83.31           H  
ATOM     88  O   THR A   6       3.633   0.388   7.074  1.00 83.31           O  
ATOM     89  CG2 THR A   6       0.426  -1.460   5.987  1.00 83.31           C  
ATOM     90 HG21 THR A   6      -0.253  -2.114   6.536  1.00 83.31           H  
ATOM     91 HG22 THR A   6       0.160  -1.462   4.930  1.00 83.31           H  
ATOM     92 HG23 THR A   6       0.314  -0.451   6.384  1.00 83.31           H  
ATOM     93  OG1 THR A   6       1.896  -3.302   5.790  1.00 83.31           O  
ATOM     94  HG1 THR A   6       1.393  -3.807   6.433  1.00 83.31           H  
ATOM     95  N   GLY A   7       2.340   1.278   5.471  1.00 79.27           N  
ATOM     96  H   GLY A   7       1.819   1.097   4.625  1.00 79.27           H  
ATOM     97  CA  GLY A   7       2.359   2.658   5.963  1.00 79.27           C  
ATOM     98  HA2 GLY A   7       1.468   3.173   5.604  1.00 79.27           H  
ATOM     99  HA3 GLY A   7       2.334   2.653   7.053  1.00 79.27           H  
ATOM    100  C   GLY A   7       3.580   3.473   5.528  1.00 79.27           C  
ATOM    101  O   GLY A   7       3.622   4.677   5.767  1.00 79.27           O  
ATOM    102  N   THR A   8       4.555   2.857   4.856  1.00 83.17           N  
ATOM    103  H   THR A   8       4.485   1.863   4.692  1.00 83.17           H  
ATOM    104  CA  THR A   8       5.734   3.573   4.355  1.00 83.17           C  
ATOM    105  HA  THR A   8       6.001   4.335   5.087  1.00 83.17           H  
ATOM    106  C   THR A   8       5.426   4.267   3.033  1.00 83.17           C  
ATOM    107  CB  THR A   8       6.945   2.650   4.194  1.00 83.17           C  
ATOM    108  HB  THR A   8       6.786   2.010   3.325  1.00 83.17           H  
ATOM    109  O   THR A   8       4.684   3.741   2.202  1.00 83.17           O  
ATOM    110  CG2 THR A   8       8.248   3.431   4.026  1.00 83.17           C  
ATOM    111 HG21 THR A   8       9.093   2.787   4.268  1.00 83.17           H  
ATOM    112 HG22 THR A   8       8.270   4.286   4.701  1.00 83.17           H  
ATOM    113 HG23 THR A   8       8.346   3.773   2.995  1.00 83.17           H  
ATOM    114  OG1 THR A   8       7.097   1.822   5.320  1.00 83.17           O  
ATOM    115  HG1 THR A   8       6.405   1.161   5.251  1.00 83.17           H  
ATOM    116  N   PHE A   9       6.024   5.438   2.818  1.00 83.55           N  
ATOM    117  H   PHE A   9       6.631   5.816   3.532  1.00 83.55           H  
ATOM    118  CA  PHE A   9       5.936   6.147   1.549  1.00 83.55           C  
ATOM    119  HA  PHE A   9       4.884   6.204   1.269  1.00 83.55           H  
ATOM    120  C   PHE A   9       6.706   5.387   0.455  1.00 83.55           C  
ATOM    121  CB  PHE A   9       6.450   7.579   1.738  1.00 83.55           C  
ATOM    122  HB2 PHE A   9       5.938   8.022   2.593  1.00 83.55           H  
ATOM    123  HB3 PHE A   9       7.513   7.550   1.977  1.00 83.55           H  
ATOM    124  O   PHE A   9       7.921   5.233   0.540  1.00 83.55           O  
ATOM    125  CG  PHE A   9       6.232   8.485   0.542  1.00 83.55           C  
ATOM    126  CD1 PHE A   9       7.272   8.715  -0.377  1.00 83.55           C  
ATOM    127  HD1 PHE A   9       8.224   8.219  -0.252  1.00 83.55           H  
ATOM    128  CD2 PHE A   9       4.994   9.131   0.370  1.00 83.55           C  
ATOM    129  HD2 PHE A   9       4.187   8.951   1.066  1.00 83.55           H  
ATOM    130  CE1 PHE A   9       7.082   9.603  -1.451  1.00 83.55           C  
ATOM    131  HE1 PHE A   9       7.889   9.784  -2.145  1.00 83.55           H  
ATOM    132  CE2 PHE A   9       4.806  10.024  -0.698  1.00 83.55           C  
ATOM    133  HE2 PHE A   9       3.860  10.533  -0.813  1.00 83.55           H  
ATOM    134  CZ  PHE A   9       5.848  10.259  -1.611  1.00 83.55           C  
ATOM    135  HZ  PHE A   9       5.703  10.951  -2.428  1.00 83.55           H  
ATOM    136  N   CYS A  10       6.001   4.928  -0.575  1.00 78.83           N  
ATOM    137  H   CYS A  10       5.009   5.119  -0.572  1.00 78.83           H  
ATOM    138  CA  CYS A  10       6.547   4.249  -1.759  1.00 78.83           C  
ATOM    139  HA  CYS A  10       7.554   3.898  -1.534  1.00 78.83           H  
ATOM    140  C   CYS A  10       6.669   5.179  -2.980  1.00 78.83           C  
ATOM    141  CB  CYS A  10       5.681   3.022  -2.059  1.00 78.83           C  
ATOM    142  HB2 CYS A  10       5.851   2.309  -1.252  1.00 78.83           H  
ATOM    143  HB3 CYS A  10       6.012   2.549  -2.984  1.00 78.83           H  
ATOM    144  O   CYS A  10       6.934   4.718  -4.093  1.00 78.83           O  
ATOM    145  SG  CYS A  10       3.907   3.369  -2.158  1.00 78.83           S  
ATOM    146  N   GLY A  11       6.433   6.483  -2.793  1.00 67.83           N  
ATOM    147  H   GLY A  11       6.244   6.798  -1.852  1.00 67.83           H  
ATOM    148  CA  GLY A  11       6.288   7.447  -3.877  1.00 67.83           C  
ATOM    149  HA2 GLY A  11       5.873   8.378  -3.491  1.00 67.83           H  
ATOM    150  HA3 GLY A  11       5.572   7.006  -4.571  1.00 67.83           H  
ATOM    151  C   GLY A  11       7.542   7.781  -4.687  1.00 67.83           C  
ATOM    152  O   GLY A  11       8.670   7.585  -4.249  1.00 67.83           O  
ATOM    153  N   ILE A  12       7.273   8.297  -5.896  1.00 64.10           N  
ATOM    154  H   ILE A  12       6.286   8.399  -6.086  1.00 64.10           H  
ATOM    155  CA  ILE A  12       8.134   8.675  -7.042  1.00 64.10           C  
ATOM    156  HA  ILE A  12       7.456   8.749  -7.893  1.00 64.10           H  
ATOM    157  C   ILE A  12       9.150   7.621  -7.494  1.00 64.10           C  
ATOM    158  CB  ILE A  12       8.745  10.091  -6.899  1.00 64.10           C  
ATOM    159  HB  ILE A  12       9.395  10.107  -6.024  1.00 64.10           H  
ATOM    160  O   ILE A  12       9.176   7.290  -8.674  1.00 64.10           O  
ATOM    161  CG1 ILE A  12       7.613  11.132  -6.707  1.00 64.10           C  
ATOM    162 HG12 ILE A  12       7.030  10.867  -5.825  1.00 64.10           H  
ATOM    163 HG13 ILE A  12       6.946  11.107  -7.569  1.00 64.10           H  
ATOM    164  CG2 ILE A  12       9.587  10.446  -8.145  1.00 64.10           C  
ATOM    165 HG21 ILE A  12      10.028  11.437  -8.042  1.00 64.10           H  
ATOM    166 HG22 ILE A  12       8.969  10.417  -9.043  1.00 64.10           H  
ATOM    167 HG23 ILE A  12      10.416   9.749  -8.263  1.00 64.10           H  
ATOM    168  CD1 ILE A  12       8.091  12.574  -6.501  1.00 64.10           C  
ATOM    169 HD11 ILE A  12       8.836  12.609  -5.706  1.00 64.10           H  
ATOM    170 HD12 ILE A  12       8.514  12.975  -7.422  1.00 64.10           H  
ATOM    171 HD13 ILE A  12       7.242  13.196  -6.216  1.00 64.10           H  
ATOM    172  N   ASN A  13       9.941   7.043  -6.597  1.00 59.19           N  
ATOM    173  H   ASN A  13       9.823   7.291  -5.625  1.00 59.19           H  
ATOM    174  CA  ASN A  13      10.962   6.057  -6.947  1.00 59.19           C  
ATOM    175  HA  ASN A  13      11.331   6.295  -7.945  1.00 59.19           H  
ATOM    176  C   ASN A  13      10.423   4.625  -7.083  1.00 59.19           C  
ATOM    177  CB  ASN A  13      12.153   6.204  -5.990  1.00 59.19           C  
ATOM    178  HB2 ASN A  13      11.809   6.190  -4.956  1.00 59.19           H  
ATOM    179  HB3 ASN A  13      12.846   5.374  -6.130  1.00 59.19           H  
ATOM    180  O   ASN A  13      11.211   3.686  -7.129  1.00 59.19           O  
ATOM    181  CG  ASN A  13      12.922   7.476  -6.290  1.00 59.19           C  
ATOM    182  ND2 ASN A  13      13.075   8.355  -5.329  1.00 59.19           N  
ATOM    183 HD21 ASN A  13      12.716   8.170  -4.403  1.00 59.19           H  
ATOM    184 HD22 ASN A  13      13.609   9.179  -5.568  1.00 59.19           H  
ATOM    185  OD1 ASN A  13      13.375   7.713  -7.395  1.00 59.19           O  
ATOM    186  N   GLY A  14       9.096   4.449  -7.172  1.00 55.25           N  
ATOM    187  H   GLY A  14       8.512   5.273  -7.149  1.00 55.25           H  
ATOM    188  CA  GLY A  14       8.479   3.165  -7.516  1.00 55.25           C  
ATOM    189  HA2 GLY A  14       7.395   3.256  -7.444  1.00 55.25           H  
ATOM    190  HA3 GLY A  14       8.746   2.900  -8.539  1.00 55.25           H  
ATOM    191  C   GLY A  14       8.924   2.033  -6.595  1.00 55.25           C  
ATOM    192  O   GLY A  14       9.307   0.963  -7.064  1.00 55.25           O  
ATOM    193  N   GLY A  15       8.927   2.288  -5.287  1.00 62.70           N  
ATOM    194  H   GLY A  15       8.576   3.179  -4.967  1.00 62.70           H  
ATOM    195  CA  GLY A  15       9.318   1.291  -4.304  1.00 62.70           C  
ATOM    196  HA2 GLY A  15      10.354   0.996  -4.474  1.00 62.70           H  
ATOM    197  HA3 GLY A  15       9.217   1.738  -3.316  1.00 62.70           H  
ATOM    198  C   GLY A  15       8.408   0.067  -4.356  1.00 62.70           C  
ATOM    199  O   GLY A  15       7.189   0.199  -4.261  1.00 62.70           O  
ATOM    200  N   LEU A  16       8.991  -1.129  -4.471  1.00 71.44           N  
ATOM    201  H   LEU A  16       9.995  -1.168  -4.579  1.00 71.44           H  
ATOM    202  CA  LEU A  16       8.254  -2.384  -4.335  1.00 71.44           C  
ATOM    203  HA  LEU A  16       7.333  -2.332  -4.916  1.00 71.44           H  
ATOM    204  C   LEU A  16       7.884  -2.551  -2.859  1.00 71.44           C  
ATOM    205  CB  LEU A  16       9.113  -3.559  -4.847  1.00 71.44           C  
ATOM    206  HB2 LEU A  16       8.614  -4.494  -4.592  1.00 71.44           H  
ATOM    207  HB3 LEU A  16      10.064  -3.540  -4.315  1.00 71.44           H  
ATOM    208  O   LEU A  16       8.750  -2.778  -2.015  1.00 71.44           O  
ATOM    209  CG  LEU A  16       9.389  -3.542  -6.363  1.00 71.44           C  
ATOM    210  HG  LEU A  16       9.744  -2.556  -6.663  1.00 71.44           H  
ATOM    211  CD1 LEU A  16      10.481  -4.560  -6.699  1.00 71.44           C  
ATOM    212 HD11 LEU A  16      10.161  -5.560  -6.409  1.00 71.44           H  
ATOM    213 HD12 LEU A  16      10.683  -4.539  -7.770  1.00 71.44           H  
ATOM    214 HD13 LEU A  16      11.397  -4.301  -6.167  1.00 71.44           H  
ATOM    215  CD2 LEU A  16       8.143  -3.894  -7.180  1.00 71.44           C  
ATOM    216 HD21 LEU A  16       7.769  -4.877  -6.896  1.00 71.44           H  
ATOM    217 HD22 LEU A  16       7.366  -3.148  -7.011  1.00 71.44           H  
ATOM    218 HD23 LEU A  16       8.389  -3.893  -8.242  1.00 71.44           H  
ATOM    219  N   CYS A  17       6.613  -2.399  -2.510  1.00 79.26           N  
ATOM    220  H   CYS A  17       5.928  -2.146  -3.208  1.00 79.26           H  
ATOM    221  CA  CYS A  17       6.167  -2.760  -1.171  1.00 79.26           C  
ATOM    222  HA  CYS A  17       6.826  -2.292  -0.440  1.00 79.26           H  
ATOM    223  C   CYS A  17       6.236  -4.287  -1.004  1.00 79.26           C  
ATOM    224  CB  CYS A  17       4.759  -2.248  -0.932  1.00 79.26           C  
ATOM    225  HB2 CYS A  17       4.081  -2.881  -1.505  1.00 79.26           H  
ATOM    226  HB3 CYS A  17       4.574  -2.375   0.135  1.00 79.26           H  
ATOM    227  O   CYS A  17       5.965  -5.014  -1.958  1.00 79.26           O  
ATOM    228  SG  CYS A  17       4.403  -0.524  -1.339  1.00 79.26           S  
ATOM    229  N   CYS A  18       6.586  -4.783   0.187  1.00 79.82           N  
ATOM    230  H   CYS A  18       6.780  -4.141   0.942  1.00 79.82           H  
ATOM    231  CA  CYS A  18       6.926  -6.206   0.372  1.00 79.82           C  
ATOM    232  HA  CYS A  18       7.772  -6.455  -0.269  1.00 79.82           H  
ATOM    233  C   CYS A  18       5.807  -7.176  -0.026  1.00 79.82           C  
ATOM    234  CB  CYS A  18       7.322  -6.453   1.831  1.00 79.82           C  
ATOM    235  HB2 CYS A  18       7.500  -7.521   1.952  1.00 79.82           H  
ATOM    236  HB3 CYS A  18       6.486  -6.186   2.478  1.00 79.82           H  
ATOM    237  O   CYS A  18       6.085  -8.216  -0.616  1.00 79.82           O  
ATOM    238  SG  CYS A  18       8.793  -5.588   2.417  1.00 79.82           S  
ATOM    239  N   SER A  19       4.560  -6.807   0.268  1.00 74.98           N  
ATOM    240  H   SER A  19       4.436  -5.969   0.818  1.00 74.98           H  
ATOM    241  CA  SER A  19       3.356  -7.600  -0.026  1.00 74.98           C  
ATOM    242  HA  SER A  19       3.528  -8.202  -0.918  1.00 74.98           H  
ATOM    243  C   SER A  19       2.133  -6.713  -0.281  1.00 74.98           C  
ATOM    244  CB  SER A  19       3.051  -8.538   1.148  1.00 74.98           C  
ATOM    245  HB2 SER A  19       2.768  -7.945   2.018  1.00 74.98           H  
ATOM    246  HB3 SER A  19       2.215  -9.183   0.879  1.00 74.98           H  
ATOM    247  O   SER A  19       0.993  -7.166  -0.219  1.00 74.98           O  
ATOM    248  OG  SER A  19       4.168  -9.343   1.478  1.00 74.98           O  
ATOM    249  HG  SER A  19       3.885 -10.002   2.117  1.00 74.98           H  
ATOM    250  N   ASN A  20       2.366  -5.424  -0.513  1.00 76.31           N  
ATOM    251  H   ASN A  20       3.310  -5.154  -0.749  1.00 76.31           H  
ATOM    252  CA  ASN A  20       1.357  -4.380  -0.405  1.00 76.31           C  
ATOM    253  HA  ASN A  20       0.386  -4.812  -0.163  1.00 76.31           H  
ATOM    254  C   ASN A  20       1.218  -3.642  -1.734  1.00 76.31           C  
ATOM    255  CB  ASN A  20       1.764  -3.431   0.728  1.00 76.31           C  
ATOM    256  HB2 ASN A  20       1.181  -2.512   0.669  1.00 76.31           H  
ATOM    257  HB3 ASN A  20       2.807  -3.145   0.597  1.00 76.31           H  
ATOM    258  O   ASN A  20       2.161  -3.580  -2.523  1.00 76.31           O  
ATOM    259  CG  ASN A  20       1.666  -4.017   2.118  1.00 76.31           C  
ATOM    260  ND2 ASN A  20       1.456  -3.158   3.075  1.00 76.31           N  
ATOM    261 HD21 ASN A  20       1.254  -2.190   2.866  1.00 76.31           H  
ATOM    262 HD22 ASN A  20       1.513  -3.517   4.017  1.00 76.31           H  
ATOM    263  OD1 ASN A  20       1.894  -5.183   2.379  1.00 76.31           O  
ATOM    264  N   LEU A  21       0.061  -3.029  -1.972  1.00 79.09           N  
ATOM    265  H   LEU A  21      -0.646  -3.018  -1.251  1.00 79.09           H  
ATOM    266  CA  LEU A  21      -0.090  -2.140  -3.118  1.00 79.09           C  
ATOM    267  HA  LEU A  21       0.520  -2.532  -3.932  1.00 79.09           H  
ATOM    268  C   LEU A  21       0.443  -0.754  -2.743  1.00 79.09           C  
ATOM    269  CB  LEU A  21      -1.552  -2.105  -3.596  1.00 79.09           C  
ATOM    270  HB2 LEU A  21      -2.035  -3.061  -3.395  1.00 79.09           H  
ATOM    271  HB3 LEU A  21      -2.085  -1.343  -3.027  1.00 79.09           H  
ATOM    272  O   LEU A  21       0.098  -0.216  -1.690  1.00 79.09           O  
ATOM    273  CG  LEU A  21      -1.644  -1.807  -5.108  1.00 79.09           C  
ATOM    274  HG  LEU A  21      -0.843  -1.127  -5.397  1.00 79.09           H  
ATOM    275  CD1 LEU A  21      -1.499  -3.093  -5.922  1.00 79.09           C  
ATOM    276 HD11 LEU A  21      -0.571  -3.601  -5.658  1.00 79.09           H  
ATOM    277 HD12 LEU A  21      -1.472  -2.858  -6.986  1.00 79.09           H  
ATOM    278 HD13 LEU A  21      -2.336  -3.761  -5.720  1.00 79.09           H  
ATOM    279  CD2 LEU A  21      -2.970  -1.165  -5.506  1.00 79.09           C  
ATOM    280 HD21 LEU A  21      -3.745  -1.383  -4.771  1.00 79.09           H  
ATOM    281 HD22 LEU A  21      -3.304  -1.524  -6.480  1.00 79.09           H  
ATOM    282 HD23 LEU A  21      -2.809  -0.092  -5.612  1.00 79.09           H  
ATOM    283  N   CYS A  22       1.262  -0.160  -3.609  1.00 79.02           N  
ATOM    284  H   CYS A  22       1.536  -0.655  -4.446  1.00 79.02           H  
ATOM    285  CA  CYS A  22       1.592   1.256  -3.497  1.00 79.02           C  
ATOM    286  HA  CYS A  22       1.780   1.494  -2.450  1.00 79.02           H  
ATOM    287  C   CYS A  22       0.387   2.077  -3.978  1.00 79.02           C  
ATOM    288  CB  CYS A  22       2.869   1.562  -4.289  1.00 79.02           C  
ATOM    289  HB2 CYS A  22       3.668   0.903  -3.949  1.00 79.02           H  
ATOM    290  HB3 CYS A  22       2.689   1.365  -5.346  1.00 79.02           H  
ATOM    291  O   CYS A  22       0.161   2.220  -5.179  1.00 79.02           O  
ATOM    292  SG  CYS A  22       3.434   3.274  -4.115  1.00 79.02           S  
ATOM    293  N   LEU A  23      -0.411   2.584  -3.041  1.00 82.50           N  
ATOM    294  H   LEU A  23      -0.147   2.450  -2.075  1.00 82.50           H  
ATOM    295  CA  LEU A  23      -1.616   3.371  -3.297  1.00 82.50           C  
ATOM    296  HA  LEU A  23      -1.791   3.452  -4.370  1.00 82.50           H  
ATOM    297  C   LEU A  23      -1.425   4.778  -2.749  1.00 82.50           C  
ATOM    298  CB  LEU A  23      -2.822   2.699  -2.625  1.00 82.50           C  
ATOM    299  HB2 LEU A  23      -2.497   2.339  -1.649  1.00 82.50           H  
ATOM    300  HB3 LEU A  23      -3.609   3.436  -2.465  1.00 82.50           H  
ATOM    301  O   LEU A  23      -1.027   4.943  -1.601  1.00 82.50           O  
ATOM    302  CG  LEU A  23      -3.409   1.528  -3.418  1.00 82.50           C  
ATOM    303  HG  LEU A  23      -2.598   0.841  -3.662  1.00 82.50           H  
ATOM    304  CD1 LEU A  23      -4.442   0.785  -2.572  1.00 82.50           C  
ATOM    305 HD11 LEU A  23      -3.961   0.372  -1.686  1.00 82.50           H  
ATOM    306 HD12 LEU A  23      -5.240   1.462  -2.267  1.00 82.50           H  
ATOM    307 HD13 LEU A  23      -4.871  -0.040  -3.140  1.00 82.50           H  
ATOM    308  CD2 LEU A  23      -4.100   2.014  -4.700  1.00 82.50           C  
ATOM    309 HD21 LEU A  23      -4.656   1.197  -5.159  1.00 82.50           H  
ATOM    310 HD22 LEU A  23      -3.360   2.370  -5.417  1.00 82.50           H  
ATOM    311 HD23 LEU A  23      -4.800   2.816  -4.466  1.00 82.50           H  
ATOM    312  N   PHE A  24      -1.706   5.799  -3.563  1.00 83.36           N  
ATOM    313  H   PHE A  24      -2.088   5.598  -4.477  1.00 83.36           H  
ATOM    314  CA  PHE A  24      -1.513   7.205  -3.176  1.00 83.36           C  
ATOM    315  HA  PHE A  24      -1.554   7.807  -4.084  1.00 83.36           H  
ATOM    316  C   PHE A  24      -0.127   7.467  -2.560  1.00 83.36           C  
ATOM    317  CB  PHE A  24      -2.660   7.671  -2.266  1.00 83.36           C  
ATOM    318  HB2 PHE A  24      -2.485   8.709  -1.982  1.00 83.36           H  
ATOM    319  HB3 PHE A  24      -2.658   7.085  -1.347  1.00 83.36           H  
ATOM    320  O   PHE A  24       0.000   8.216  -1.596  1.00 83.36           O  
ATOM    321  CG  PHE A  24      -4.027   7.595  -2.906  1.00 83.36           C  
ATOM    322  CD1 PHE A  24      -4.481   8.659  -3.706  1.00 83.36           C  
ATOM    323  HD1 PHE A  24      -3.856   9.526  -3.861  1.00 83.36           H  
ATOM    324  CD2 PHE A  24      -4.848   6.473  -2.695  1.00 83.36           C  
ATOM    325  HD2 PHE A  24      -4.507   5.663  -2.067  1.00 83.36           H  
ATOM    326  CE1 PHE A  24      -5.757   8.604  -4.291  1.00 83.36           C  
ATOM    327  HE1 PHE A  24      -6.111   9.424  -4.898  1.00 83.36           H  
ATOM    328  CE2 PHE A  24      -6.123   6.415  -3.285  1.00 83.36           C  
ATOM    329  HE2 PHE A  24      -6.758   5.558  -3.117  1.00 83.36           H  
ATOM    330  CZ  PHE A  24      -6.578   7.482  -4.080  1.00 83.36           C  
ATOM    331  HZ  PHE A  24      -7.561   7.441  -4.526  1.00 83.36           H  
ATOM    332  N   PHE A  25       0.912   6.835  -3.120  1.00 84.65           N  
ATOM    333  H   PHE A  25       0.718   6.221  -3.898  1.00 84.65           H  
ATOM    334  CA  PHE A  25       2.301   6.929  -2.659  1.00 84.65           C  
ATOM    335  HA  PHE A  25       2.900   6.369  -3.376  1.00 84.65           H  
ATOM    336  C   PHE A  25       2.599   6.280  -1.299  1.00 84.65           C  
ATOM    337  CB  PHE A  25       2.790   8.385  -2.713  1.00 84.65           C  
ATOM    338  HB2 PHE A  25       3.874   8.377  -2.597  1.00 84.65           H  
ATOM    339  HB3 PHE A  25       2.388   8.933  -1.860  1.00 84.65           H  
ATOM    340  O   PHE A  25       3.690   6.482  -0.771  1.00 84.65           O  
ATOM    341  CG  PHE A  25       2.456   9.144  -3.981  1.00 84.65           C  
ATOM    342  CD1 PHE A  25       3.294   9.030  -5.102  1.00 84.65           C  
ATOM    343  HD1 PHE A  25       4.158   8.382  -5.071  1.00 84.65           H  
ATOM    344  CD2 PHE A  25       1.316   9.966  -4.051  1.00 84.65           C  
ATOM    345  HD2 PHE A  25       0.679  10.087  -3.188  1.00 84.65           H  
ATOM    346  CE1 PHE A  25       3.013   9.733  -6.281  1.00 84.65           C  
ATOM    347  HE1 PHE A  25       3.661   9.642  -7.140  1.00 84.65           H  
ATOM    348  CE2 PHE A  25       1.012  10.647  -5.243  1.00 84.65           C  
ATOM    349  HE2 PHE A  25       0.136  11.276  -5.294  1.00 84.65           H  
ATOM    350  CZ  PHE A  25       1.864  10.537  -6.354  1.00 84.65           C  
ATOM    351  HZ  PHE A  25       1.636  11.073  -7.264  1.00 84.65           H  
ATOM    352  N   VAL A  26       1.697   5.467  -0.745  1.00 83.21           N  
ATOM    353  H   VAL A  26       0.799   5.349  -1.193  1.00 83.21           H  
ATOM    354  CA  VAL A  26       1.904   4.734   0.513  1.00 83.21           C  
ATOM    355  HA  VAL A  26       2.941   4.852   0.827  1.00 83.21           H  
ATOM    356  C   VAL A  26       1.660   3.238   0.310  1.00 83.21           C  
ATOM    357  CB  VAL A  26       1.019   5.312   1.635  1.00 83.21           C  
ATOM    358  HB  VAL A  26      -0.031   5.157   1.384  1.00 83.21           H  
ATOM    359  O   VAL A  26       0.756   2.830  -0.416  1.00 83.21           O  
ATOM    360  CG1 VAL A  26       1.303   4.642   2.985  1.00 83.21           C  
ATOM    361 HG11 VAL A  26       2.358   4.751   3.239  1.00 83.21           H  
ATOM    362 HG12 VAL A  26       0.704   5.113   3.764  1.00 83.21           H  
ATOM    363 HG13 VAL A  26       1.036   3.586   2.952  1.00 83.21           H  
ATOM    364  CG2 VAL A  26       1.264   6.818   1.817  1.00 83.21           C  
ATOM    365 HG21 VAL A  26       0.677   7.191   2.656  1.00 83.21           H  
ATOM    366 HG22 VAL A  26       0.952   7.362   0.926  1.00 83.21           H  
ATOM    367 HG23 VAL A  26       2.321   7.006   2.004  1.00 83.21           H  
ATOM    368  N   CYS A  27       2.470   2.397   0.949  1.00 86.91           N  
ATOM    369  H   CYS A  27       3.240   2.778   1.479  1.00 86.91           H  
ATOM    370  CA  CYS A  27       2.284   0.950   0.932  1.00 86.91           C  
ATOM    371  HA  CYS A  27       2.094   0.622  -0.089  1.00 86.91           H  
ATOM    372  C   CYS A  27       1.094   0.544   1.801  1.00 86.91           C  
ATOM    373  CB  CYS A  27       3.559   0.274   1.438  1.00 86.91           C  
ATOM    374  HB2 CYS A  27       3.823   0.696   2.408  1.00 86.91           H  
ATOM    375  HB3 CYS A  27       3.371  -0.791   1.574  1.00 86.91           H  
ATOM    376  O   CYS A  27       1.164   0.628   3.027  1.00 86.91           O  
ATOM    377  SG  CYS A  27       4.971   0.454   0.339  1.00 86.91           S  
ATOM    378  N   LEU A  28       0.029   0.030   1.193  1.00 80.20           N  
ATOM    379  H   LEU A  28       0.017  -0.006   0.184  1.00 80.20           H  
ATOM    380  CA  LEU A  28      -1.166  -0.434   1.897  1.00 80.20           C  
ATOM    381  HA  LEU A  28      -1.074  -0.226   2.963  1.00 80.20           H  
ATOM    382  C   LEU A  28      -1.326  -1.948   1.754  1.00 80.20           C  
ATOM    383  CB  LEU A  28      -2.401   0.327   1.385  1.00 80.20           C  
ATOM    384  HB2 LEU A  28      -2.515   0.118   0.322  1.00 80.20           H  
ATOM    385  HB3 LEU A  28      -3.281  -0.063   1.897  1.00 80.20           H  
ATOM    386  O   LEU A  28      -1.218  -2.493   0.655  1.00 80.20           O  
ATOM    387  CG  LEU A  28      -2.349   1.855   1.586  1.00 80.20           C  
ATOM    388  HG  LEU A  28      -1.519   2.271   1.016  1.00 80.20           H  
ATOM    389  CD1 LEU A  28      -3.645   2.488   1.078  1.00 80.20           C  
ATOM    390 HD11 LEU A  28      -4.475   2.211   1.727  1.00 80.20           H  
ATOM    391 HD12 LEU A  28      -3.540   3.573   1.064  1.00 80.20           H  
ATOM    392 HD13 LEU A  28      -3.867   2.139   0.069  1.00 80.20           H  
ATOM    393  CD2 LEU A  28      -2.194   2.255   3.057  1.00 80.20           C  
ATOM    394 HD21 LEU A  28      -2.984   1.799   3.655  1.00 80.20           H  
ATOM    395 HD22 LEU A  28      -2.254   3.340   3.147  1.00 80.20           H  
ATOM    396 HD23 LEU A  28      -1.221   1.940   3.432  1.00 80.20           H  
ATOM    397  N   THR A  29      -1.554  -2.624   2.879  1.00 78.36           N  
ATOM    398  H   THR A  29      -1.746  -2.100   3.721  1.00 78.36           H  
ATOM    399  CA  THR A  29      -1.993  -4.025   2.872  1.00 78.36           C  
ATOM    400  HA  THR A  29      -1.512  -4.551   2.048  1.00 78.36           H  
ATOM    401  C   THR A  29      -3.496  -4.036   2.632  1.00 78.36           C  
ATOM    402  CB  THR A  29      -1.604  -4.769   4.162  1.00 78.36           C  
ATOM    403  HB  THR A  29      -0.526  -4.673   4.287  1.00 78.36           H  
ATOM    404  O   THR A  29      -4.186  -3.133   3.113  1.00 78.36           O  
ATOM    405  CG2 THR A  29      -2.270  -4.258   5.438  1.00 78.36           C  
ATOM    406 HG21 THR A  29      -2.103  -3.187   5.553  1.00 78.36           H  
ATOM    407 HG22 THR A  29      -1.856  -4.787   6.297  1.00 78.36           H  
ATOM    408 HG23 THR A  29      -3.343  -4.445   5.398  1.00 78.36           H  
ATOM    409  OG1 THR A  29      -1.899  -6.139   4.047  1.00 78.36           O  
ATOM    410  HG1 THR A  29      -2.848  -6.273   4.104  1.00 78.36           H  
ATOM    411  N   PHE A  30      -3.984  -5.020   1.878  1.00 66.89           N  
ATOM    412  H   PHE A  30      -3.353  -5.757   1.600  1.00 66.89           H  
ATOM    413  CA  PHE A  30      -5.403  -5.374   1.935  1.00 66.89           C  
ATOM    414  HA  PHE A  30      -6.009  -4.468   1.916  1.00 66.89           H  
ATOM    415  C   PHE A  30      -5.718  -6.044   3.275  1.00 66.89           C  
ATOM    416  CB  PHE A  30      -5.793  -6.241   0.729  1.00 66.89           C  
ATOM    417  HB2 PHE A  30      -6.719  -6.762   0.971  1.00 66.89           H  
ATOM    418  HB3 PHE A  30      -5.032  -7.005   0.564  1.00 66.89           H  
ATOM    419  O   PHE A  30      -4.768  -6.602   3.884  1.00 66.89           O  
ATOM    420  CG  PHE A  30      -6.024  -5.448  -0.543  1.00 66.89           C  
ATOM    421  CD1 PHE A  30      -7.298  -4.912  -0.808  1.00 66.89           C  
ATOM    422  HD1 PHE A  30      -8.095  -5.063  -0.096  1.00 66.89           H  
ATOM    423  CD2 PHE A  30      -4.976  -5.236  -1.458  1.00 66.89           C  
ATOM    424  HD2 PHE A  30      -3.996  -5.638  -1.250  1.00 66.89           H  
ATOM    425  CE1 PHE A  30      -7.528  -4.178  -1.986  1.00 66.89           C  
ATOM    426  HE1 PHE A  30      -8.508  -3.769  -2.182  1.00 66.89           H  
ATOM    427  CE2 PHE A  30      -5.203  -4.499  -2.636  1.00 66.89           C  
ATOM    428  HE2 PHE A  30      -4.396  -4.340  -3.336  1.00 66.89           H  
ATOM    429  CZ  PHE A  30      -6.481  -3.973  -2.901  1.00 66.89           C  
ATOM    430  HZ  PHE A  30      -6.656  -3.407  -3.805  1.00 66.89           H  
ATOM    431  OXT PHE A  30      -6.899  -5.943   3.659  1.00 66.89           O  
TER     432      PHE A  30                                                       
END   
