# Supplementary material for: δ‐Conotoxin Structure Prediction and Analysis through Large‐Scale Comparative and Deep Learning Modeling Approaches
Source: Adv Sci (Weinh). 2024 Jul 21;11(35):2404786. doi: 10.1002/advs.202404786 (PMC11425241; doi:10.1002/advs.202404786)
Supplement: Supplementary file 2 — Supporting Information [file ADVS-11-2404786-s001.gz › Data/Alphafold_results/CnVIA/msas/pdb70_hits.hhr]

Query         CnVIA 
Match_columns 30
No_of_seqs    5 out of 6
Neff          1.37627
Searched_HMMs 80799
Date          Tue Sep 28 20:16:48 2021
Command       /usr/bin/hhsearch -i /tmp/tmpd7ffdggi/query.a3m -o /tmp/tmpd7ffdggi/output.hhr -maxseq 1000000 -d /mnt/pdb70_database_path/pdb70 

 No Hit                             Prob E-value P-value  Score    SS Cols Query HMM  Template HMM
  1 1RMK_A Mu-O-conotoxin MrVIB; b  97.3 1.8E-06 2.2E-11   40.9   0.0   27    2-28      1-31  (31)
  2 1G1Z_A CONOTOXIN EVIA; three d  97.0   7E-06 8.6E-11   39.7   0.0   27    1-27      1-30  (33)
  3 4AOQ_F CATIONIC TRYPSIN (E.C.3  91.1   0.085   1E-06   27.8   0.0   24    1-24      2-27  (37)
  4 4AOR_F CATIONIC TRYPSIN (E.C.3  87.5    0.29 3.6E-06   25.8   0.0   24    1-24      2-27  (37)
  5 2ML7_A Specific abundant prote  81.5    0.92 1.1E-05   23.2   0.0   21    3-23      1-22  (31)
  6 2BBG_A POLLEN ALLERGEN 5; PROT  80.6     1.1 1.3E-05   24.1   0.0   14    7-20      8-21  (40)
  7 5UV0_A (+)-limonene synthase;   76.0     1.8 2.3E-05   29.6   0.0    8    3-10      4-11  (607)
  8 5UV2_A (+)-limonene synthase;   76.0     1.8 2.3E-05   29.6   0.0    8    3-10      4-11  (607)
  9 5XBD_A pB1; Disulfide bond, Pe  61.7     6.2 7.7E-05   20.4   0.0   23    2-24      1-24  (36)
 10 1DKC_A ANTIFUNGAL PEPTIDE; THR  59.6     7.2 8.9E-05   20.3   0.0   23    2-24      2-26  (38)
 11 6PX7_A Venom polypeptide; disu  53.8      11 0.00013   19.1   0.0   24    1-25      5-28  (34)
 12 1Q3J_A ALO3; knottin, cystine-  53.2      11 0.00013   19.5   0.0   22    3-24      1-24  (36)
 13 6CEG_A conotoxin MoVIB; conoto  52.6      11 0.00014   19.2   0.0   18    3-20      1-18  (30)
 14 2N8H_A conotoxin-muOxi-GVIIJ;   46.0      17 0.00021   19.2   0.0   21    3-23      3-23  (35)
 15 2BDS_A BDS-I (NMR, 42 SIMULATE  31.3      41 0.00051   18.2   0.0   11    9-19     31-41  (43)
 16 6ENA_A Nemertide alpha-1; Neme  28.7      49  0.0006   17.1   0.0   21    2-23      1-21  (31)
 17 2MF3_A U2-segestritoxin-Sf1a;   26.9      55 0.00068   18.2   0.0   22    1-23      2-24  (47)
 18 1AXH_A ATRACOTOXIN-HVI; NEUROT  24.8      64 0.00079   17.1   0.0   21    2-23      3-23  (37)
 19 6JI7_A coffeetide; Coffee, cys  22.5      75 0.00093   16.9   0.0   19    2-20      3-21  (36)
 20 5L0Q_A Disintegrin and metallo  21.8      80 0.00098   19.8   0.0    9   15-23     59-67  (203)
 21 5L0Q_D Disintegrin and metallo  21.8      80 0.00098   19.8   0.0    9   15-23     59-67  (203)
 22 2MUB_A Toxin APETx2; Disulfide  20.6      87  0.0011   16.8   0.0   11    9-19     29-39  (42)
 23 1WQK_A Toxin APETx1; Anthopleu  20.6      87  0.0011   16.8   0.0   11    9-19     29-39  (42)

No 1
>1RMK_A Mu-O-conotoxin MrVIB; beta sheet, cystine knot, TOXIN; NMR {Conus marmoreus} SCOP: g.3.6.1
Probab=97.29  E-value=1.8e-06  Score=40.92  Aligned_cols=27  Identities=30%  Similarity=0.803  Sum_probs=24.9  Template_Neff=5.400

Q CnVIA             2 ECYSTGTFCGIN---GGLCCSN-LCLFFVCL   28 (30)
Q Consensus         2 ~cy~~gtfcgik---pglccs~-~cl~fvc~   28 (30)
                      +|++.||+|+++   +++|||| ||+|++|+
T Consensus         1 ~C~~~ge~C~~~~~~~~~CCsg~~C~~~~C~   31 (31)
T 1RMK_A            1 ACSKKWEYCIVPILGFVYCCPGLICGPFVCV   31 (31)
T ss_dssp             CEECTTSCCCCCTTCCCEESTTCCBCSSSBC
T ss_pred             CCcCCCccCCccccCcCccccCCeeEEEEeC
Confidence            589999999999   8999999 99999874


No 2
>1G1Z_A CONOTOXIN EVIA; three disulfide linkages, cis/trans isomerism; HET: NH2, HYP; NMR {N/A} SCOP: g.3.6.1
Probab=97.03  E-value=7e-06  Score=39.66  Aligned_cols=27  Identities=33%  Similarity=0.872  Sum_probs=25.0  Template_Neff=5.100

Q CnVIA             1 YECYSTGTFCGIN---GGLCCSNLCLFFVC   27 (30)
Q Consensus         1 y~cy~~gtfcgik---pglccs~~cl~fvc   27 (30)
                      |+|++.||+|+++   +++||||||+|++.
T Consensus         1 ~~C~~~Ge~C~~~~~~~~~CCsG~C~~vc~   30 (33)
T 1G1Z_A            1 DDCIKPYGFCSLPILKNGLCCSGACVGVCA   30 (33)
T ss_dssp             CCCBCTTSBCCSSCSSCSCBTTBEESSBEE
T ss_pred             CCCcCCCCcCCCcccCCCCcccCceEEEEe
Confidence            6899999999999   89999999999964


No 3
>4AOQ_F CATIONIC TRYPSIN (E.C.3.4.21.4), TRYPSIN INHIBITOR; HYDROLASE-INHIBITOR COMPLEX, MINIPROTEIN SCAFFOLD, KNOTTINS; HET: 1PE; 2.0A {BOS TAURUS}
Probab=91.10  E-value=0.085  Score=27.76  Aligned_cols=24  Identities=29%  Similarity=0.765  Sum_probs=19.3  Template_Neff=2.000

Q CnVIA             1 YECYSTGTFCGIN--GGLCCSNLCLF   24 (30)
Q Consensus         1 y~cy~~gtfcgik--pglccs~~cl~   24 (30)
                      ++|.+.|..|...  +..||||.|+-
T Consensus         2 d~C~psG~iCs~~gp~e~CCSgsCVP   27 (37)
T 4AOQ_F            2 DKCSPSGAICSGAGPPEQCCSGACVP   27 (37)
T ss_dssp             -CCBCTTSEECTTSCGGGBTTSCEEE
T ss_pred             CccCCCCcccCCCCCchhccCCcccc
Confidence            4688999999764  77999999974


No 4
>4AOR_F CATIONIC TRYPSIN (E.C.3.4.21.4), TRYPSIN INHIBITOR; HYDROLASE-INHIBITOR COMPLEX, MINIPROTEIN SCAFFOLD, KNOTTINS; HET: GOL, MES, IMD; 1.702A {BOS TAURUS}
Probab=87.53  E-value=0.29  Score=25.80  Aligned_cols=24  Identities=29%  Similarity=0.726  Sum_probs=18.9  Template_Neff=2.000

Q CnVIA             1 YECYSTGTFCGIN--GGLCCSNLCLF   24 (30)
Q Consensus         1 y~cy~~gtfcgik--pglccs~~cl~   24 (30)
                      ++|.+.|..|..+  +..||||.|+-
T Consensus         2 d~C~psG~iCs~~gp~e~CCSgsCVP   27 (37)
T 4AOR_F            2 DKCSPSGAICSGFGPPEQCCSGACVP   27 (37)
T ss_dssp             --CBCTTCEECTTSCGGGBTTSCEEE
T ss_pred             CccCCCCcccCCCCCchhccCCcccc
Confidence            4688999999765  77999999974


No 5
>2ML7_A Specific abundant protein 3; ginsentide, UNKNOWN FUNCTION; NMR {Panax ginseng}
Probab=81.55  E-value=0.92  Score=23.23  Aligned_cols=21  Identities=48%  Similarity=1.165  Sum_probs=17.2  Template_Neff=1.900

Q CnVIA             3 CYSTGTFCGINGGLCCSN-LCL   23 (30)
Q Consensus         3 cy~~gtfcgikpglccs~-~cl   23 (30)
                      |++.|.+|.+.+..||.. .|+
T Consensus         1 c~~~GgfC~f~p~~CCg~cGCL   22 (31)
T 2ML7_A            1 CKSGGAWCGFDPHGCCGNCGCL   22 (31)
T ss_dssp             CBCSSCBCSSCTTCBSSSCEES
T ss_pred             CCCccceeeecCcCCcccccee
Confidence            678999999999999965 454


No 6
>2BBG_A POLLEN ALLERGEN 5; PROTEIN ALLERGEN, SMALL HIGHLY DISULFIDE; NMR {Ambrosia trifida} SCOP: g.6.1.1
Probab=80.58  E-value=1.1  Score=24.12  Aligned_cols=14  Identities=57%  Similarity=1.179  Sum_probs=9.5  Template_Neff=1.400

Q CnVIA             7 GTFCGINGGLCCSN   20 (30)
Q Consensus         7 gtfcgikpglccs~   20 (30)
                      |..|+-....|||.
T Consensus         8 G~~CGe~~~YCcS~   21 (40)
T 2BBG_A            8 GTNCGKVGKYCCSP   21 (40)
T ss_dssp             SSTTSCTTSEEECS
T ss_pred             CccCccccceEcCC
Confidence            55666667777774


No 7
>5UV0_A (+)-limonene synthase; Terpene synthase, enantiomer, terpene synthase; 2.3A {Citrus sinensis}
Probab=76.02  E-value=1.8  Score=29.64  Aligned_cols=8  Identities=25%  Similarity=0.717  Sum_probs=0.0  Template_Neff=7.800

Q CnVIA             3 CYSTGTFC   10 (30)
Q Consensus         3 cy~~gtfc   10 (30)
                      |++....|
T Consensus         4 ~~~~~~~~   11 (607)
T 5UV0_A            4 CINPSTLA   11 (607)
T ss_dssp             --------
T ss_pred             cCCHHHhc
Confidence            44444444


No 8
>5UV2_A (+)-limonene synthase; Terpene synthase, enantiomer, terpene synthase; HET: LA6; 2.2A {Citrus sinensis}
Probab=76.02  E-value=1.8  Score=29.64  Aligned_cols=8  Identities=25%  Similarity=0.717  Sum_probs=0.0  Template_Neff=7.800

Q CnVIA             3 CYSTGTFC   10 (30)
Q Consensus         3 cy~~gtfc   10 (30)
                      |++....|
T Consensus         4 ~~~~~~~~   11 (607)
T 5UV2_A            4 CINPSTLA   11 (607)
T ss_dssp             --------
T ss_pred             cCCHHHhc
Confidence            44444444


No 9
>5XBD_A pB1; Disulfide bond, Pereskia bleo, Cystein-rich; HET: PCA; NMR {Pereskia bleo}
Probab=61.67  E-value=6.2  Score=20.38  Aligned_cols=23  Identities=39%  Similarity=0.782  Sum_probs=18.8  Template_Neff=3.200

Q CnVIA             2 ECYSTGTFCGIN-GGLCCSNLCLF   24 (30)
Q Consensus         2 ~cy~~gtfcgik-pglccs~~cl~   24 (30)
                      +|++.|..|.-- .++||||+|+-
T Consensus         1 ~Ci~nG~~CkdgS~G~CcSGfC~q   24 (36)
T 5XBD_A            1 XCKPNGAKCTEISIPPCCSNFCLR   24 (36)
T ss_dssp             CCCCSSCCBBTTBCCCCSSSBCCC
T ss_pred             CCCCCCCcccCCCCCCccCceeeE
Confidence            588999999833 78899999975


No 10
>1DKC_A ANTIFUNGAL PEPTIDE; THREE-STRANDS BETA SHEET, ANTIFUNGAL PROTEIN; NMR {Phytolacca americana} SCOP: g.3.4.2
Probab=59.60  E-value=7.2  Score=20.27  Aligned_cols=23  Identities=30%  Similarity=0.850  Sum_probs=20.4  Template_Neff=3.400

Q CnVIA             2 ECYSTGTFCGIN--GGLCCSNLCLF   24 (30)
Q Consensus         2 ~cy~~gtfcgik--pglccs~~cl~   24 (30)
                      .|++.|..|...  .++||||+|+-
T Consensus         2 ~cI~nG~~Ck~dGs~g~CcSGfC~q   26 (38)
T 1DKC_A            2 GCIKNGGRCNASAGPPYCCSSYCFQ   26 (38)
T ss_dssp             CCCSSSEEECTTSCCCCCSSSEEEE
T ss_pred             CcccCCCCcCCCCCCCcccceeeEE
Confidence            689999999877  89999999974


No 11
>6PX7_A Venom polypeptide; disulfide-rich, assassin-fly, knottin, ultra-stable peptide; NMR {Dolopus genitalis}
Probab=53.77  E-value=11  Score=19.09  Aligned_cols=24  Identities=38%  Similarity=1.029  Sum_probs=20.1  Template_Neff=3.800

Q CnVIA             1 YECYSTGTFCGINGGLCCSNLCLFF   25 (30)
Q Consensus         1 y~cy~~gtfcgikpglccs~~cl~f   25 (30)
                      +.|.+.||+|... ..|||..|..+
T Consensus         5 ~~C~~vGe~C~~~-~dCCSkrC~~y   28 (34)
T 6PX7_A            5 RQCKKIGEHCYVA-DECCSKRCLFY   28 (34)
T ss_dssp             CCSCCTTCBCSST-TTSTTSCCCTT
T ss_pred             hhccccCCccccc-ccccccccccc
Confidence            4688999999876 78999999865


No 12
>1Q3J_A ALO3; knottin, cystine-knot, ANTIFUNGAL PROTEIN; NMR {N/A} SCOP: g.3.4.2
Probab=53.18  E-value=11  Score=19.46  Aligned_cols=22  Identities=41%  Similarity=0.901  Sum_probs=18.5  Template_Neff=3.300

Q CnVIA             3 CYSTGTFCGIN--GGLCCSNLCLF   24 (30)
Q Consensus         3 cy~~gtfcgik--pglccs~~cl~   24 (30)
                      |++.|..|...  .++||||+|+-
T Consensus         1 CI~~G~~Ck~dgs~g~C~SG~C~q   24 (36)
T 1Q3J_A            1 CIKNGNGCQPNGSQGNCCSGYCHK   24 (36)
T ss_dssp             CCSSSSEEESSCSSCCCTTSCEEC
T ss_pred             CCCCCCccCCCCCCCccCcceeee
Confidence            67888888876  89999999964


No 13
>6CEG_A conotoxin MoVIB; conotoxin, omega-conotoxin, Ca2+ channel inhbitor; HET: HYP; NMR {N/A}
Probab=52.60  E-value=11  Score=19.24  Aligned_cols=18  Identities=28%  Similarity=0.767  Sum_probs=15.4  Template_Neff=1.700

Q CnVIA             3 CYSTGTFCGINGGLCCSN   20 (30)
Q Consensus         3 cy~~gtfcgikpglccs~   20 (30)
                      |.+.|.+|.....+||+.
T Consensus         1 Ck~PGs~Cs~s~~~CCts   18 (30)
T 6CEG_A            1 CKPPGSKCSPSMRDCCTT   18 (30)
T ss_dssp             CBCTTCBCCTTTTCBSSC
T ss_pred             CCCCCCCCChhHhhchhh
Confidence            677899999999999975


No 14
>2N8H_A conotoxin-muOxi-GVIIJ; inhibitor cysteine knot, Toxin; HET: HYP; NMR {N/A}
Probab=45.97  E-value=17  Score=19.16  Aligned_cols=21  Identities=38%  Similarity=0.885  Sum_probs=16.7  Template_Neff=1.300

Q CnVIA             3 CYSTGTFCGINGGLCCSNLCL   23 (30)
Q Consensus         3 cy~~gtfcgikpglccs~~cl   23 (30)
                      |-+.+..|+-..-.||||.|.
T Consensus         3 cg~p~atcgkl~l~ccsg~c~   23 (35)
T 2N8H_A            3 CGDPGATCGKLRLYCCSGFCD   23 (35)
T ss_dssp             CBCTTSBCSSSSCCBSSSCEE
T ss_pred             CCCCCCccceEEEEechhhch
Confidence            456677788888899999885


No 15
>2BDS_A BDS-I (NMR, 42 SIMULATED ANNEALING; ANTI-HYPERTENSIVE, ANTI-VIRAL PROTEIN; NMR {Anemonia sulcata} SCOP: g.9.1.1
Probab=31.26  E-value=41  Score=18.19  Aligned_cols=11  Identities=27%  Similarity=0.649  Sum_probs=5.8  Template_Neff=2.600

Q CnVIA             9 FCGINGGLCCS   19 (30)
Q Consensus         9 fcgikpglccs   19 (30)
                      .|......||.
T Consensus        31 ~C~~~~giCCy   41 (43)
T 2BDS_A           31 NCYKWPNICCY   41 (43)
T ss_dssp             EEEETTEEEEC
T ss_pred             ccccccceeee
Confidence            34445556664


No 16
>6ENA_A Nemertide alpha-1; Nemertea, Lineus Longissimus, toxin, inhibitor; HET: HYP; NMR {N/A}
Probab=28.70  E-value=49  Score=17.08  Aligned_cols=21  Identities=38%  Similarity=1.058  Sum_probs=14.1  Template_Neff=1.000

Q CnVIA             2 ECYSTGTFCGINGGLCCSNLCL   23 (30)
Q Consensus         2 ~cy~~gtfcgikpglccs~~cl   23 (30)
                      .|++.|.+|... ..||.-.|.
T Consensus         1 gciatgsfctls-kgcctkncg   21 (31)
T 6ENA_A            1 GCIATGSFCTLS-KGCCTKNCG   21 (31)
T ss_dssp             CCBCTTSBCSSG-GGBTTSCBC
T ss_pred             CceeccCeeeec-CCccccccc
Confidence            478889999765 456654443


No 17
>2MF3_A U2-segestritoxin-Sf1a; Spider, Toxin, ICK, Disulfide, Non-uniform; NMR {Segestria florentina}
Probab=26.94  E-value=55  Score=18.19  Aligned_cols=22  Identities=45%  Similarity=1.029  Sum_probs=15.3  Template_Neff=1.200

Q CnVIA             1 YECYSTGTFCGIN-GGLCCSNLCL   23 (30)
Q Consensus         1 y~cy~~gtfcgik-pglccs~~cl   23 (30)
                      |+|...|..|-+. -.+|| |.|+
T Consensus         2 kecm~d~tvcyihnhn~cc-gscl   24 (47)
T 2MF3_A            2 KECMTDGTVCYIHNHNDCC-GSCL   24 (47)
T ss_dssp             CCCCCTTSBCCTTTTCCCS-SCCE
T ss_pred             ccccCCCcEEEeecCCCcc-cccc
Confidence            5688888899888 45566 4453


No 18
>1AXH_A ATRACOTOXIN-HVI; NEUROTOXIN, INSECTICIDAL TOXIN, CYSTINE KNOT; NMR {Hadronyche versuta} SCOP: g.3.6.2
Probab=24.77  E-value=64  Score=17.07  Aligned_cols=21  Identities=38%  Similarity=0.929  Sum_probs=16.7  Template_Neff=2.400

Q CnVIA             2 ECYSTGTFCGINGGLCCSNLCL   23 (30)
Q Consensus         2 ~cy~~gtfcgikpglccs~~cl   23 (30)
                      .|++.|.+|.... .||++.|-
T Consensus         3 ~C~p~~qPC~~n~-~CC~~SCt   23 (37)
T 1AXH_A            3 TCIPSGQPCPYNE-NCCSQSCT   23 (37)
T ss_dssp             CSBCTTSBCSSGG-GBSSSCEE
T ss_pred             ccCCCCCcCCCCC-CCCCCcce
Confidence            4888999998764 88888774


No 19
>6JI7_A coffeetide; Coffee, cysteine-rich peptide, iron-binding, stable; NMR {Coffea canephora}
Probab=22.52  E-value=75  Score=16.86  Aligned_cols=19  Identities=37%  Similarity=0.704  Sum_probs=17.3  Template_Neff=1.600

Q CnVIA             2 ECYSTGTFCGINGGLCCSN   20 (30)
Q Consensus         2 ~cy~~gtfcgikpglccs~   20 (30)
                      +|.+.|++|...+..||.+
T Consensus         3 eCsP~G~pC~~nPwgCC~~   21 (36)
T 6JI7_A            3 ECSPLGEPCAGNPWGCCPG   21 (36)
T ss_dssp             SCCSSCSCSSSSSSSCCTT
T ss_pred             cccCCCCCCCCCCCccCCC
Confidence            6899999999989999987


No 20
>5L0Q_A Disintegrin and metalloproteinase domain-containing protein; ADAM protease, mAb, 8C7, Notch; HET: NAG, SO4; 2.759A {Bos taurus}
Probab=21.77  E-value=80  Score=19.81  Aligned_cols=9  Identities=44%  Similarity=1.364  Sum_probs=4.1  Template_Neff=6.500

Q CnVIA            15 GLCCSNLCL   23 (30)
Q Consensus        15 glccs~~cl   23 (30)
                      ..||+..|.
T Consensus        59 g~CC~~~C~   67 (203)
T 5L0Q_A           59 GPCCTAHCA   67 (203)
T ss_dssp             CTTBCTTSC
T ss_pred             CCCCCCCCe
Confidence            455543343


No 21
>5L0Q_D Disintegrin and metalloproteinase domain-containing protein; ADAM protease, mAb, 8C7, Notch; HET: NAG, SO4; 2.759A {Bos taurus}
Probab=21.77  E-value=80  Score=19.81  Aligned_cols=9  Identities=44%  Similarity=1.364  Sum_probs=4.1  Template_Neff=6.500

Q CnVIA            15 GLCCSNLCL   23 (30)
Q Consensus        15 glccs~~cl   23 (30)
                      ..||+..|.
T Consensus        59 g~CC~~~C~   67 (203)
T 5L0Q_D           59 GPCCTAHCA   67 (203)
T ss_dssp             CTTBCTTSC
T ss_pred             CCCCCCCCe
Confidence            455543343


No 22
>2MUB_A Toxin APETx2; Disulfide-rich toxin, Defensin fold, Toxin; NMR {N/A}
Probab=20.62  E-value=87  Score=16.81  Aligned_cols=11  Identities=36%  Similarity=0.887  Sum_probs=5.8  Template_Neff=2.900

Q CnVIA             9 FCGINGGLCCS   19 (30)
Q Consensus         9 fcgikpglccs   19 (30)
                      .|..+...||.
T Consensus        29 ~C~~~~giCCy   39 (42)
T 2MUB_A           29 SCRYFLGTCCT   39 (42)
T ss_dssp             EEECSSSEEEE
T ss_pred             ccccccceeee
Confidence            45545556664


No 23
>1WQK_A Toxin APETx1; Anthopleura elegantissima, sea anemone toxin; NMR {Anthopleura elegantissima}
Probab=20.62  E-value=87  Score=16.84  Aligned_cols=11  Identities=45%  Similarity=1.138  Sum_probs=5.8  Template_Neff=2.800

Q CnVIA             9 FCGINGGLCCS   19 (30)
Q Consensus         9 fcgikpglccs   19 (30)
                      .|..+...||.
T Consensus        29 ~C~~~~g~CCy   39 (42)
T 1WQK_A           29 SCGYFLGICCY   39 (42)
T ss_dssp             EEEETTEEEEE
T ss_pred             cceeeCceeee
Confidence            34445556664
