# Supplementary material for: δ‐Conotoxin Structure Prediction and Analysis through Large‐Scale Comparative and Deep Learning Modeling Approaches
Source: Adv Sci (Weinh). 2024 Jul 21;11(35):2404786. doi: 10.1002/advs.202404786 (PMC11425241; doi:10.1002/advs.202404786)
Supplement: Supplementary file 2 — Supporting Information [file ADVS-11-2404786-s001.gz › Data/Alphafold_results/MVIA/ranked_2.pdb]

ATOM      1  N   ASP A   1     -16.653  -9.231   0.811  1.00 53.94           N  
ATOM      2  H   ASP A   1     -17.260  -9.355   1.609  1.00 53.94           H  
ATOM      3  H2  ASP A   1     -17.179  -8.916   0.009  1.00 53.94           H  
ATOM      4  H3  ASP A   1     -16.199 -10.112   0.618  1.00 53.94           H  
ATOM      5  CA  ASP A   1     -15.627  -8.247   1.202  1.00 53.94           C  
ATOM      6  HA  ASP A   1     -16.089  -7.271   1.353  1.00 53.94           H  
ATOM      7  C   ASP A   1     -14.586  -8.115   0.110  1.00 53.94           C  
ATOM      8  CB  ASP A   1     -15.024  -8.667   2.542  1.00 53.94           C  
ATOM      9  HB2 ASP A   1     -14.121  -8.088   2.733  1.00 53.94           H  
ATOM     10  HB3 ASP A   1     -14.777  -9.729   2.537  1.00 53.94           H  
ATOM     11  O   ASP A   1     -13.754  -8.996  -0.047  1.00 53.94           O  
ATOM     12  CG  ASP A   1     -16.069  -8.364   3.603  1.00 53.94           C  
ATOM     13  OD1 ASP A   1     -15.858  -7.388   4.340  1.00 53.94           O  
ATOM     14  OD2 ASP A   1     -17.146  -8.992   3.486  1.00 53.94           O  
ATOM     15  N   GLY A   2     -14.721  -7.090  -0.732  1.00 72.87           N  
ATOM     16  H   GLY A   2     -15.351  -6.336  -0.496  1.00 72.87           H  
ATOM     17  CA  GLY A   2     -13.796  -6.835  -1.836  1.00 72.87           C  
ATOM     18  HA2 GLY A   2     -13.323  -7.762  -2.159  1.00 72.87           H  
ATOM     19  HA3 GLY A   2     -14.336  -6.413  -2.684  1.00 72.87           H  
ATOM     20  C   GLY A   2     -12.722  -5.841  -1.415  1.00 72.87           C  
ATOM     21  O   GLY A   2     -13.027  -4.852  -0.753  1.00 72.87           O  
ATOM     22  N   CYS A   3     -11.482  -6.107  -1.801  1.00 79.20           N  
ATOM     23  H   CYS A   3     -11.305  -6.933  -2.355  1.00 79.20           H  
ATOM     24  CA  CYS A   3     -10.368  -5.190  -1.624  1.00 79.20           C  
ATOM     25  HA  CYS A   3     -10.560  -4.552  -0.761  1.00 79.20           H  
ATOM     26  C   CYS A   3     -10.222  -4.278  -2.858  1.00 79.20           C  
ATOM     27  CB  CYS A   3      -9.136  -6.037  -1.306  1.00 79.20           C  
ATOM     28  HB2 CYS A   3      -8.312  -5.367  -1.057  1.00 79.20           H  
ATOM     29  HB3 CYS A   3      -9.350  -6.620  -0.410  1.00 79.20           H  
ATOM     30  O   CYS A   3     -10.637  -4.631  -3.964  1.00 79.20           O  
ATOM     31  SG  CYS A   3      -8.630  -7.191  -2.613  1.00 79.20           S  
ATOM     32  N   TYR A   4      -9.648  -3.092  -2.683  1.00 80.49           N  
ATOM     33  H   TYR A   4      -9.411  -2.814  -1.741  1.00 80.49           H  
ATOM     34  CA  TYR A   4      -9.420  -2.132  -3.758  1.00 80.49           C  
ATOM     35  HA  TYR A   4     -10.214  -2.245  -4.497  1.00 80.49           H  
ATOM     36  C   TYR A   4      -8.086  -2.377  -4.470  1.00 80.49           C  
ATOM     37  CB  TYR A   4      -9.491  -0.706  -3.210  1.00 80.49           C  
ATOM     38  HB2 TYR A   4      -8.757  -0.612  -2.410  1.00 80.49           H  
ATOM     39  HB3 TYR A   4      -9.203  -0.028  -4.012  1.00 80.49           H  
ATOM     40  O   TYR A   4      -7.051  -2.585  -3.832  1.00 80.49           O  
ATOM     41  CG  TYR A   4     -10.846  -0.267  -2.692  1.00 80.49           C  
ATOM     42  CD1 TYR A   4     -11.979  -0.281  -3.528  1.00 80.49           C  
ATOM     43  HD1 TYR A   4     -11.894  -0.615  -4.551  1.00 80.49           H  
ATOM     44  CD2 TYR A   4     -10.959   0.203  -1.375  1.00 80.49           C  
ATOM     45  HD2 TYR A   4     -10.075   0.268  -0.760  1.00 80.49           H  
ATOM     46  CE1 TYR A   4     -13.232   0.125  -3.029  1.00 80.49           C  
ATOM     47  HE1 TYR A   4     -14.110   0.096  -3.657  1.00 80.49           H  
ATOM     48  CE2 TYR A   4     -12.210   0.608  -0.875  1.00 80.49           C  
ATOM     49  HE2 TYR A   4     -12.287   1.000   0.128  1.00 80.49           H  
ATOM     50  OH  TYR A   4     -14.563   0.920  -1.196  1.00 80.49           O  
ATOM     51  HH  TYR A   4     -14.503   1.156  -0.267  1.00 80.49           H  
ATOM     52  CZ  TYR A   4     -13.354   0.549  -1.693  1.00 80.49           C  
ATOM     53  N   ASN A   5      -8.112  -2.302  -5.803  1.00 78.41           N  
ATOM     54  H   ASN A   5      -9.001  -2.124  -6.247  1.00 78.41           H  
ATOM     55  CA  ASN A   5      -6.925  -2.408  -6.653  1.00 78.41           C  
ATOM     56  HA  ASN A   5      -6.345  -3.274  -6.335  1.00 78.41           H  
ATOM     57  C   ASN A   5      -6.011  -1.182  -6.522  1.00 78.41           C  
ATOM     58  CB  ASN A   5      -7.366  -2.607  -8.117  1.00 78.41           C  
ATOM     59  HB2 ASN A   5      -8.168  -1.909  -8.360  1.00 78.41           H  
ATOM     60  HB3 ASN A   5      -6.532  -2.397  -8.786  1.00 78.41           H  
ATOM     61  O   ASN A   5      -6.449  -0.105  -6.100  1.00 78.41           O  
ATOM     62  CG  ASN A   5      -7.800  -4.031  -8.401  1.00 78.41           C  
ATOM     63  ND2 ASN A   5      -8.851  -4.225  -9.164  1.00 78.41           N  
ATOM     64 HD21 ASN A   5      -9.356  -3.448  -9.566  1.00 78.41           H  
ATOM     65 HD22 ASN A   5      -9.099  -5.191  -9.322  1.00 78.41           H  
ATOM     66  OD1 ASN A   5      -7.193  -4.986  -7.959  1.00 78.41           O  
ATOM     67  N   ALA A   6      -4.754  -1.335  -6.948  1.00 80.32           N  
ATOM     68  H   ALA A   6      -4.467  -2.236  -7.302  1.00 80.32           H  
ATOM     69  CA  ALA A   6      -3.793  -0.239  -7.040  1.00 80.32           C  
ATOM     70  HA  ALA A   6      -3.538   0.063  -6.024  1.00 80.32           H  
ATOM     71  C   ALA A   6      -4.367   0.975  -7.794  1.00 80.32           C  
ATOM     72  CB  ALA A   6      -2.520  -0.740  -7.724  1.00 80.32           C  
ATOM     73  HB1 ALA A   6      -1.750   0.030  -7.686  1.00 80.32           H  
ATOM     74  HB2 ALA A   6      -2.151  -1.633  -7.219  1.00 80.32           H  
ATOM     75  HB3 ALA A   6      -2.727  -0.985  -8.766  1.00 80.32           H  
ATOM     76  O   ALA A   6      -5.119   0.824  -8.755  1.00 80.32           O  
ATOM     77  N   GLY A   7      -4.032   2.182  -7.340  1.00 76.51           N  
ATOM     78  H   GLY A   7      -3.388   2.232  -6.564  1.00 76.51           H  
ATOM     79  CA  GLY A   7      -4.541   3.439  -7.898  1.00 76.51           C  
ATOM     80  HA2 GLY A   7      -3.845   4.242  -7.652  1.00 76.51           H  
ATOM     81  HA3 GLY A   7      -4.590   3.356  -8.984  1.00 76.51           H  
ATOM     82  C   GLY A   7      -5.931   3.850  -7.398  1.00 76.51           C  
ATOM     83  O   GLY A   7      -6.362   4.971  -7.656  1.00 76.51           O  
ATOM     84  N   THR A   8      -6.627   3.002  -6.634  1.00 80.69           N  
ATOM     85  H   THR A   8      -6.270   2.068  -6.489  1.00 80.69           H  
ATOM     86  CA  THR A   8      -7.904   3.386  -6.014  1.00 80.69           C  
ATOM     87  HA  THR A   8      -8.507   3.905  -6.760  1.00 80.69           H  
ATOM     88  C   THR A   8      -7.663   4.319  -4.836  1.00 80.69           C  
ATOM     89  CB  THR A   8      -8.703   2.178  -5.526  1.00 80.69           C  
ATOM     90  HB  THR A   8      -8.179   1.723  -4.686  1.00 80.69           H  
ATOM     91  O   THR A   8      -6.821   4.034  -3.989  1.00 80.69           O  
ATOM     92  CG2 THR A   8     -10.114   2.578  -5.091  1.00 80.69           C  
ATOM     93 HG21 THR A   8     -10.594   3.171  -5.870  1.00 80.69           H  
ATOM     94 HG22 THR A   8     -10.711   1.681  -4.924  1.00 80.69           H  
ATOM     95 HG23 THR A   8     -10.080   3.144  -4.161  1.00 80.69           H  
ATOM     96  OG1 THR A   8      -8.829   1.223  -6.552  1.00 80.69           O  
ATOM     97  HG1 THR A   8      -7.999   0.742  -6.572  1.00 80.69           H  
ATOM     98  N   PHE A   9      -8.407   5.422  -4.747  1.00 80.61           N  
ATOM     99  H   PHE A   9      -9.111   5.598  -5.450  1.00 80.61           H  
ATOM    100  CA  PHE A   9      -8.298   6.346  -3.620  1.00 80.61           C  
ATOM    101  HA  PHE A   9      -7.249   6.608  -3.483  1.00 80.61           H  
ATOM    102  C   PHE A   9      -8.799   5.678  -2.338  1.00 80.61           C  
ATOM    103  CB  PHE A   9      -9.060   7.638  -3.920  1.00 80.61           C  
ATOM    104  HB2 PHE A   9      -8.724   8.029  -4.881  1.00 80.61           H  
ATOM    105  HB3 PHE A   9     -10.124   7.418  -4.008  1.00 80.61           H  
ATOM    106  O   PHE A   9      -9.958   5.281  -2.243  1.00 80.61           O  
ATOM    107  CG  PHE A   9      -8.850   8.712  -2.871  1.00 80.61           C  
ATOM    108  CD1 PHE A   9      -9.816   8.935  -1.871  1.00 80.61           C  
ATOM    109  HD1 PHE A   9     -10.707   8.327  -1.837  1.00 80.61           H  
ATOM    110  CD2 PHE A   9      -7.684   9.498  -2.899  1.00 80.61           C  
ATOM    111  HD2 PHE A   9      -6.925   9.322  -3.647  1.00 80.61           H  
ATOM    112  CE1 PHE A   9      -9.623   9.954  -0.920  1.00 80.61           C  
ATOM    113  HE1 PHE A   9     -10.370  10.131  -0.160  1.00 80.61           H  
ATOM    114  CE2 PHE A   9      -7.500  10.525  -1.960  1.00 80.61           C  
ATOM    115  HE2 PHE A   9      -6.617  11.145  -2.015  1.00 80.61           H  
ATOM    116  CZ  PHE A   9      -8.468  10.754  -0.968  1.00 80.61           C  
ATOM    117  HZ  PHE A   9      -8.323  11.545  -0.248  1.00 80.61           H  
ATOM    118  N   CYS A  10      -7.916   5.557  -1.355  1.00 80.49           N  
ATOM    119  H   CYS A  10      -6.994   5.944  -1.499  1.00 80.49           H  
ATOM    120  CA  CYS A  10      -8.202   4.923  -0.074  1.00 80.49           C  
ATOM    121  HA  CYS A  10      -9.247   4.614  -0.050  1.00 80.49           H  
ATOM    122  C   CYS A  10      -8.067   5.914   1.113  1.00 80.49           C  
ATOM    123  CB  CYS A  10      -7.380   3.632  -0.033  1.00 80.49           C  
ATOM    124  HB2 CYS A  10      -6.397   3.798  -0.476  1.00 80.49           H  
ATOM    125  HB3 CYS A  10      -7.891   2.883  -0.638  1.00 80.49           H  
ATOM    126  O   CYS A  10      -8.524   5.647   2.231  1.00 80.49           O  
ATOM    127  SG  CYS A  10      -7.154   2.982   1.611  1.00 80.49           S  
ATOM    128  N   GLY A  11      -7.571   7.129   0.850  1.00 72.04           N  
ATOM    129  H   GLY A  11      -7.164   7.289  -0.060  1.00 72.04           H  
ATOM    130  CA  GLY A  11      -7.725   8.299   1.712  1.00 72.04           C  
ATOM    131  HA2 GLY A  11      -7.461   9.189   1.141  1.00 72.04           H  
ATOM    132  HA3 GLY A  11      -8.769   8.387   2.014  1.00 72.04           H  
ATOM    133  C   GLY A  11      -6.853   8.269   2.963  1.00 72.04           C  
ATOM    134  O   GLY A  11      -5.893   9.020   3.034  1.00 72.04           O  
ATOM    135  N   ILE A  12      -7.222   7.474   3.973  1.00 68.97           N  
ATOM    136  H   ILE A  12      -7.994   6.853   3.779  1.00 68.97           H  
ATOM    137  CA  ILE A  12      -6.578   7.434   5.309  1.00 68.97           C  
ATOM    138  HA  ILE A  12      -5.511   7.615   5.176  1.00 68.97           H  
ATOM    139  C   ILE A  12      -6.706   6.032   5.957  1.00 68.97           C  
ATOM    140  CB  ILE A  12      -7.148   8.573   6.227  1.00 68.97           C  
ATOM    141  HB  ILE A  12      -8.201   8.357   6.411  1.00 68.97           H  
ATOM    142  O   ILE A  12      -6.251   5.814   7.075  1.00 68.97           O  
ATOM    143  CG1 ILE A  12      -7.070   9.974   5.558  1.00 68.97           C  
ATOM    144 HG12 ILE A  12      -7.662   9.957   4.643  1.00 68.97           H  
ATOM    145 HG13 ILE A  12      -6.032  10.198   5.309  1.00 68.97           H  
ATOM    146  CG2 ILE A  12      -6.443   8.661   7.599  1.00 68.97           C  
ATOM    147 HG21 ILE A  12      -6.768   9.533   8.166  1.00 68.97           H  
ATOM    148 HG22 ILE A  12      -5.363   8.709   7.460  1.00 68.97           H  
ATOM    149 HG23 ILE A  12      -6.690   7.806   8.229  1.00 68.97           H  
ATOM    150  CD1 ILE A  12      -7.645  11.166   6.327  1.00 68.97           C  
ATOM    151 HD11 ILE A  12      -7.719  12.021   5.655  1.00 68.97           H  
ATOM    152 HD12 ILE A  12      -8.638  10.925   6.704  1.00 68.97           H  
ATOM    153 HD13 ILE A  12      -6.991  11.447   7.152  1.00 68.97           H  
ATOM    154  N   ARG A  13      -7.348   5.050   5.303  1.00 63.46           N  
ATOM    155  H   ARG A  13      -7.593   5.187   4.333  1.00 63.46           H  
ATOM    156  CA  ARG A  13      -7.674   3.755   5.932  1.00 63.46           C  
ATOM    157  HA  ARG A  13      -7.474   3.804   7.002  1.00 63.46           H  
ATOM    158  C   ARG A  13      -6.811   2.612   5.380  1.00 63.46           C  
ATOM    159  CB  ARG A  13      -9.172   3.461   5.812  1.00 63.46           C  
ATOM    160  HB2 ARG A  13      -9.359   2.460   6.204  1.00 63.46           H  
ATOM    161  HB3 ARG A  13      -9.457   3.494   4.761  1.00 63.46           H  
ATOM    162  O   ARG A  13      -7.240   1.955   4.430  1.00 63.46           O  
ATOM    163  CG  ARG A  13     -10.026   4.459   6.600  1.00 63.46           C  
ATOM    164  HG2 ARG A  13      -9.695   4.500   7.638  1.00 63.46           H  
ATOM    165  HG3 ARG A  13      -9.917   5.447   6.153  1.00 63.46           H  
ATOM    166  CD  ARG A  13     -11.497   4.038   6.550  1.00 63.46           C  
ATOM    167  HD2 ARG A  13     -11.743   3.742   5.530  1.00 63.46           H  
ATOM    168  HD3 ARG A  13     -11.636   3.180   7.209  1.00 63.46           H  
ATOM    169  NE  ARG A  13     -12.379   5.151   6.946  1.00 63.46           N  
ATOM    170  HE  ARG A  13     -11.953   6.066   6.981  1.00 63.46           H  
ATOM    171  NH1 ARG A  13     -14.307   3.940   7.235  1.00 63.46           N  
ATOM    172 HH11 ARG A  13     -13.788   3.092   7.053  1.00 63.46           H  
ATOM    173 HH12 ARG A  13     -15.293   3.894   7.448  1.00 63.46           H  
ATOM    174  NH2 ARG A  13     -14.350   6.161   7.458  1.00 63.46           N  
ATOM    175 HH21 ARG A  13     -13.891   7.061   7.449  1.00 63.46           H  
ATOM    176 HH22 ARG A  13     -15.337   6.103   7.665  1.00 63.46           H  
ATOM    177  CZ  ARG A  13     -13.669   5.077   7.211  1.00 63.46           C  
ATOM    178  N   PRO A  14      -5.631   2.330   5.964  1.00 63.30           N  
ATOM    179  CA  PRO A  14      -4.874   1.128   5.625  1.00 63.30           C  
ATOM    180  HA  PRO A  14      -4.627   1.095   4.564  1.00 63.30           H  
ATOM    181  C   PRO A  14      -5.737  -0.090   5.960  1.00 63.30           C  
ATOM    182  CB  PRO A  14      -3.585   1.207   6.447  1.00 63.30           C  
ATOM    183  HB2 PRO A  14      -2.833   1.762   5.886  1.00 63.30           H  
ATOM    184  HB3 PRO A  14      -3.207   0.220   6.713  1.00 63.30           H  
ATOM    185  O   PRO A  14      -6.189  -0.235   7.091  1.00 63.30           O  
ATOM    186  CG  PRO A  14      -3.996   2.011   7.679  1.00 63.30           C  
ATOM    187  HG2 PRO A  14      -4.458   1.353   8.415  1.00 63.30           H  
ATOM    188  HG3 PRO A  14      -3.149   2.538   8.119  1.00 63.30           H  
ATOM    189  CD  PRO A  14      -5.038   2.981   7.129  1.00 63.30           C  
ATOM    190  HD2 PRO A  14      -5.769   3.194   7.909  1.00 63.30           H  
ATOM    191  HD3 PRO A  14      -4.544   3.899   6.812  1.00 63.30           H  
ATOM    192  N   GLY A  15      -6.055  -0.908   4.961  1.00 64.05           N  
ATOM    193  H   GLY A  15      -5.563  -0.796   4.086  1.00 64.05           H  
ATOM    194  CA  GLY A  15      -6.900  -2.093   5.144  1.00 64.05           C  
ATOM    195  HA2 GLY A  15      -6.270  -2.979   5.074  1.00 64.05           H  
ATOM    196  HA3 GLY A  15      -7.348  -2.093   6.137  1.00 64.05           H  
ATOM    197  C   GLY A  15      -8.041  -2.257   4.144  1.00 64.05           C  
ATOM    198  O   GLY A  15      -8.650  -3.319   4.118  1.00 64.05           O  
ATOM    199  N   LEU A  16      -8.329  -1.266   3.291  1.00 74.99           N  
ATOM    200  H   LEU A  16      -7.874  -0.371   3.404  1.00 74.99           H  
ATOM    201  CA  LEU A  16      -9.273  -1.481   2.183  1.00 74.99           C  
ATOM    202  HA  LEU A  16      -9.900  -2.342   2.414  1.00 74.99           H  
ATOM    203  C   LEU A  16      -8.589  -1.868   0.864  1.00 74.99           C  
ATOM    204  CB  LEU A  16     -10.242  -0.301   2.013  1.00 74.99           C  
ATOM    205  HB2 LEU A  16     -10.837  -0.554   1.136  1.00 74.99           H  
ATOM    206  HB3 LEU A  16      -9.699   0.623   1.814  1.00 74.99           H  
ATOM    207  O   LEU A  16      -9.265  -2.293  -0.064  1.00 74.99           O  
ATOM    208  CG  LEU A  16     -11.242  -0.127   3.170  1.00 74.99           C  
ATOM    209  HG  LEU A  16     -11.381  -1.078   3.684  1.00 74.99           H  
ATOM    210  CD1 LEU A  16     -10.767   0.921   4.171  1.00 74.99           C  
ATOM    211 HD11 LEU A  16     -10.654   1.882   3.669  1.00 74.99           H  
ATOM    212 HD12 LEU A  16     -11.485   1.001   4.988  1.00 74.99           H  
ATOM    213 HD13 LEU A  16      -9.805   0.618   4.584  1.00 74.99           H  
ATOM    214  CD2 LEU A  16     -12.611   0.342   2.668  1.00 74.99           C  
ATOM    215 HD21 LEU A  16     -12.991  -0.366   1.931  1.00 74.99           H  
ATOM    216 HD22 LEU A  16     -12.536   1.343   2.243  1.00 74.99           H  
ATOM    217 HD23 LEU A  16     -13.312   0.363   3.503  1.00 74.99           H  
ATOM    218  N   CYS A  17      -7.268  -1.740   0.758  1.00 78.24           N  
ATOM    219  H   CYS A  17      -6.749  -1.462   1.578  1.00 78.24           H  
ATOM    220  CA  CYS A  17      -6.517  -2.086  -0.449  1.00 78.24           C  
ATOM    221  HA  CYS A  17      -7.126  -1.873  -1.327  1.00 78.24           H  
ATOM    222  C   CYS A  17      -6.151  -3.572  -0.473  1.00 78.24           C  
ATOM    223  CB  CYS A  17      -5.272  -1.202  -0.512  1.00 78.24           C  
ATOM    224  HB2 CYS A  17      -4.692  -1.452  -1.401  1.00 78.24           H  
ATOM    225  HB3 CYS A  17      -4.647  -1.400   0.359  1.00 78.24           H  
ATOM    226  O   CYS A  17      -5.790  -4.124   0.561  1.00 78.24           O  
ATOM    227  SG  CYS A  17      -5.665   0.560  -0.551  1.00 78.24           S  
ATOM    228  N   CYS A  18      -6.156  -4.206  -1.650  1.00 81.43           N  
ATOM    229  H   CYS A  18      -6.477  -3.714  -2.472  1.00 81.43           H  
ATOM    230  CA  CYS A  18      -5.729  -5.608  -1.802  1.00 81.43           C  
ATOM    231  HA  CYS A  18      -6.322  -6.249  -1.151  1.00 81.43           H  
ATOM    232  C   CYS A  18      -4.266  -5.825  -1.415  1.00 81.43           C  
ATOM    233  CB  CYS A  18      -5.915  -6.051  -3.257  1.00 81.43           C  
ATOM    234  HB2 CYS A  18      -5.555  -7.076  -3.343  1.00 81.43           H  
ATOM    235  HB3 CYS A  18      -5.293  -5.429  -3.901  1.00 81.43           H  
ATOM    236  O   CYS A  18      -3.860  -6.926  -1.075  1.00 81.43           O  
ATOM    237  SG  CYS A  18      -7.603  -6.015  -3.899  1.00 81.43           S  
ATOM    238  N   SER A  19      -3.480  -4.757  -1.481  1.00 77.07           N  
ATOM    239  H   SER A  19      -3.869  -3.904  -1.858  1.00 77.07           H  
ATOM    240  CA  SER A  19      -2.080  -4.733  -1.084  1.00 77.07           C  
ATOM    241  HA  SER A  19      -1.646  -5.725  -1.214  1.00 77.07           H  
ATOM    242  C   SER A  19      -1.889  -4.354   0.382  1.00 77.07           C  
ATOM    243  CB  SER A  19      -1.338  -3.748  -1.986  1.00 77.07           C  
ATOM    244  HB2 SER A  19      -1.643  -2.734  -1.727  1.00 77.07           H  
ATOM    245  HB3 SER A  19      -0.262  -3.851  -1.842  1.00 77.07           H  
ATOM    246  O   SER A  19      -0.754  -4.154   0.773  1.00 77.07           O  
ATOM    247  OG  SER A  19      -1.679  -4.007  -3.334  1.00 77.07           O  
ATOM    248  HG  SER A  19      -1.535  -4.942  -3.492  1.00 77.07           H  
ATOM    249  N   GLU A  20      -2.964  -4.158   1.159  1.00 74.32           N  
ATOM    250  H   GLU A  20      -3.857  -4.450   0.788  1.00 74.32           H  
ATOM    251  CA  GLU A  20      -2.988  -3.682   2.561  1.00 74.32           C  
ATOM    252  HA  GLU A  20      -4.036  -3.631   2.857  1.00 74.32           H  
ATOM    253  C   GLU A  20      -2.445  -2.257   2.781  1.00 74.32           C  
ATOM    254  CB  GLU A  20      -2.342  -4.720   3.495  1.00 74.32           C  
ATOM    255  HB2 GLU A  20      -1.295  -4.860   3.226  1.00 74.32           H  
ATOM    256  HB3 GLU A  20      -2.382  -4.346   4.518  1.00 74.32           H  
ATOM    257  O   GLU A  20      -2.776  -1.593   3.766  1.00 74.32           O  
ATOM    258  CG  GLU A  20      -3.081  -6.066   3.431  1.00 74.32           C  
ATOM    259  HG2 GLU A  20      -3.150  -6.409   2.399  1.00 74.32           H  
ATOM    260  HG3 GLU A  20      -4.096  -5.930   3.803  1.00 74.32           H  
ATOM    261  CD  GLU A  20      -2.355  -7.132   4.253  1.00 74.32           C  
ATOM    262  OE1 GLU A  20      -2.677  -7.246   5.457  1.00 74.32           O  
ATOM    263  OE2 GLU A  20      -1.490  -7.820   3.667  1.00 74.32           O  
ATOM    264  N   PHE A  21      -1.717  -1.721   1.807  1.00 75.46           N  
ATOM    265  H   PHE A  21      -1.384  -2.360   1.100  1.00 75.46           H  
ATOM    266  CA  PHE A  21      -1.111  -0.406   1.860  1.00 75.46           C  
ATOM    267  HA  PHE A  21      -1.008  -0.120   2.907  1.00 75.46           H  
ATOM    268  C   PHE A  21      -1.928   0.668   1.150  1.00 75.46           C  
ATOM    269  CB  PHE A  21       0.288  -0.488   1.292  1.00 75.46           C  
ATOM    270  HB2 PHE A  21       0.248  -0.987   0.324  1.00 75.46           H  
ATOM    271  HB3 PHE A  21       0.657   0.525   1.131  1.00 75.46           H  
ATOM    272  O   PHE A  21      -2.278   0.581  -0.029  1.00 75.46           O  
ATOM    273  CG  PHE A  21       1.265  -1.201   2.208  1.00 75.46           C  
ATOM    274  CD1 PHE A  21       1.918  -0.484   3.226  1.00 75.46           C  
ATOM    275  HD1 PHE A  21       1.677   0.554   3.402  1.00 75.46           H  
ATOM    276  CD2 PHE A  21       1.623  -2.540   1.968  1.00 75.46           C  
ATOM    277  HD2 PHE A  21       1.212  -3.072   1.123  1.00 75.46           H  
ATOM    278  CE1 PHE A  21       2.909  -1.111   4.002  1.00 75.46           C  
ATOM    279  HE1 PHE A  21       3.415  -0.562   4.782  1.00 75.46           H  
ATOM    280  CE2 PHE A  21       2.599  -3.173   2.750  1.00 75.46           C  
ATOM    281  HE2 PHE A  21       2.868  -4.199   2.548  1.00 75.46           H  
ATOM    282  CZ  PHE A  21       3.244  -2.457   3.768  1.00 75.46           C  
ATOM    283  HZ  PHE A  21       4.004  -2.940   4.364  1.00 75.46           H  
ATOM    284  N   CYS A  22      -2.169   1.733   1.902  1.00 78.25           N  
ATOM    285  H   CYS A  22      -1.815   1.722   2.848  1.00 78.25           H  
ATOM    286  CA  CYS A  22      -2.967   2.881   1.525  1.00 78.25           C  
ATOM    287  HA  CYS A  22      -3.093   2.941   0.444  1.00 78.25           H  
ATOM    288  C   CYS A  22      -2.270   4.133   2.047  1.00 78.25           C  
ATOM    289  CB  CYS A  22      -4.318   2.687   2.197  1.00 78.25           C  
ATOM    290  HB2 CYS A  22      -4.137   2.548   3.263  1.00 78.25           H  
ATOM    291  HB3 CYS A  22      -4.773   1.774   1.812  1.00 78.25           H  
ATOM    292  O   CYS A  22      -2.318   4.412   3.242  1.00 78.25           O  
ATOM    293  SG  CYS A  22      -5.495   4.033   2.066  1.00 78.25           S  
ATOM    294  N   PHE A  23      -1.590   4.861   1.163  1.00 77.42           N  
ATOM    295  H   PHE A  23      -1.536   4.535   0.209  1.00 77.42           H  
ATOM    296  CA  PHE A  23      -0.928   6.120   1.530  1.00 77.42           C  
ATOM    297  HA  PHE A  23      -0.765   6.147   2.608  1.00 77.42           H  
ATOM    298  C   PHE A  23      -1.805   7.340   1.191  1.00 77.42           C  
ATOM    299  CB  PHE A  23       0.451   6.153   0.857  1.00 77.42           C  
ATOM    300  HB2 PHE A  23       0.925   5.179   0.974  1.00 77.42           H  
ATOM    301  HB3 PHE A  23       0.330   6.332  -0.212  1.00 77.42           H  
ATOM    302  O   PHE A  23      -1.818   8.331   1.906  1.00 77.42           O  
ATOM    303  CG  PHE A  23       1.384   7.189   1.448  1.00 77.42           C  
ATOM    304  CD1 PHE A  23       1.599   8.413   0.789  1.00 77.42           C  
ATOM    305  HD1 PHE A  23       1.099   8.623  -0.145  1.00 77.42           H  
ATOM    306  CD2 PHE A  23       2.031   6.930   2.672  1.00 77.42           C  
ATOM    307  HD2 PHE A  23       1.867   5.993   3.184  1.00 77.42           H  
ATOM    308  CE1 PHE A  23       2.459   9.373   1.350  1.00 77.42           C  
ATOM    309  HE1 PHE A  23       2.623  10.313   0.844  1.00 77.42           H  
ATOM    310  CE2 PHE A  23       2.890   7.890   3.234  1.00 77.42           C  
ATOM    311  HE2 PHE A  23       3.385   7.689   4.172  1.00 77.42           H  
ATOM    312  CZ  PHE A  23       3.104   9.112   2.572  1.00 77.42           C  
ATOM    313  HZ  PHE A  23       3.763   9.851   3.004  1.00 77.42           H  
ATOM    314  N   LEU A  24      -2.578   7.224   0.110  1.00 82.15           N  
ATOM    315  H   LEU A  24      -2.505   6.336  -0.366  1.00 82.15           H  
ATOM    316  CA  LEU A  24      -3.635   8.133  -0.374  1.00 82.15           C  
ATOM    317  HA  LEU A  24      -4.298   8.417   0.443  1.00 82.15           H  
ATOM    318  C   LEU A  24      -4.453   7.371  -1.420  1.00 82.15           C  
ATOM    319  CB  LEU A  24      -2.994   9.381  -1.021  1.00 82.15           C  
ATOM    320  HB2 LEU A  24      -1.965   9.153  -1.297  1.00 82.15           H  
ATOM    321  HB3 LEU A  24      -3.513   9.620  -1.949  1.00 82.15           H  
ATOM    322  O   LEU A  24      -5.683   7.334  -1.389  1.00 82.15           O  
ATOM    323  CG  LEU A  24      -3.029  10.619  -0.101  1.00 82.15           C  
ATOM    324  HG  LEU A  24      -3.215  10.323   0.932  1.00 82.15           H  
ATOM    325  CD1 LEU A  24      -1.698  11.365  -0.143  1.00 82.15           C  
ATOM    326 HD11 LEU A  24      -1.474  11.681  -1.161  1.00 82.15           H  
ATOM    327 HD12 LEU A  24      -1.744  12.236   0.511  1.00 82.15           H  
ATOM    328 HD13 LEU A  24      -0.909  10.707   0.221  1.00 82.15           H  
ATOM    329  CD2 LEU A  24      -4.139  11.578  -0.531  1.00 82.15           C  
ATOM    330 HD21 LEU A  24      -4.006  11.876  -1.571  1.00 82.15           H  
ATOM    331 HD22 LEU A  24      -5.098  11.078  -0.397  1.00 82.15           H  
ATOM    332 HD23 LEU A  24      -4.121  12.464   0.105  1.00 82.15           H  
ATOM    333  N   TRP A  25      -3.726   6.655  -2.274  1.00 82.00           N  
ATOM    334  H   TRP A  25      -2.725   6.787  -2.254  1.00 82.00           H  
ATOM    335  CA  TRP A  25      -4.221   5.585  -3.123  1.00 82.00           C  
ATOM    336  HA  TRP A  25      -5.307   5.553  -3.045  1.00 82.00           H  
ATOM    337  C   TRP A  25      -3.680   4.236  -2.650  1.00 82.00           C  
ATOM    338  CB  TRP A  25      -3.859   5.883  -4.581  1.00 82.00           C  
ATOM    339  HB2 TRP A  25      -4.257   5.089  -5.213  1.00 82.00           H  
ATOM    340  HB3 TRP A  25      -2.774   5.878  -4.689  1.00 82.00           H  
ATOM    341  O   TRP A  25      -2.687   4.173  -1.917  1.00 82.00           O  
ATOM    342  CG  TRP A  25      -4.387   7.194  -5.074  1.00 82.00           C  
ATOM    343  CD1 TRP A  25      -5.610   7.395  -5.609  1.00 82.00           C  
ATOM    344  HD1 TRP A  25      -6.336   6.617  -5.794  1.00 82.00           H  
ATOM    345  CD2 TRP A  25      -3.729   8.498  -5.092  1.00 82.00           C  
ATOM    346  CE2 TRP A  25      -4.646   9.457  -5.620  1.00 82.00           C  
ATOM    347  CE3 TRP A  25      -2.446   8.966  -4.734  1.00 82.00           C  
ATOM    348  HE3 TRP A  25      -1.715   8.268  -4.354  1.00 82.00           H  
ATOM    349  NE1 TRP A  25      -5.773   8.727  -5.926  1.00 82.00           N  
ATOM    350  HE1 TRP A  25      -6.586   9.091  -6.401  1.00 82.00           H  
ATOM    351  CH2 TRP A  25      -3.035  11.244  -5.402  1.00 82.00           C  
ATOM    352  HH2 TRP A  25      -2.758  12.281  -5.520  1.00 82.00           H  
ATOM    353  CZ2 TRP A  25      -4.320  10.811  -5.769  1.00 82.00           C  
ATOM    354  HZ2 TRP A  25      -5.038  11.506  -6.177  1.00 82.00           H  
ATOM    355  CZ3 TRP A  25      -2.102  10.323  -4.892  1.00 82.00           C  
ATOM    356  HZ3 TRP A  25      -1.111  10.660  -4.623  1.00 82.00           H  
ATOM    357  N   CYS A  26      -4.339   3.165  -3.070  1.00 86.41           N  
ATOM    358  H   CYS A  26      -5.195   3.298  -3.589  1.00 86.41           H  
ATOM    359  CA  CYS A  26      -3.824   1.816  -2.940  1.00 86.41           C  
ATOM    360  HA  CYS A  26      -3.588   1.622  -1.894  1.00 86.41           H  
ATOM    361  C   CYS A  26      -2.544   1.680  -3.755  1.00 86.41           C  
ATOM    362  CB  CYS A  26      -4.889   0.829  -3.416  1.00 86.41           C  
ATOM    363  HB2 CYS A  26      -4.471  -0.177  -3.403  1.00 86.41           H  
ATOM    364  HB3 CYS A  26      -5.153   1.075  -4.445  1.00 86.41           H  
ATOM    365  O   CYS A  26      -2.536   1.973  -4.953  1.00 86.41           O  
ATOM    366  SG  CYS A  26      -6.391   0.837  -2.418  1.00 86.41           S  
ATOM    367  N   ILE A  27      -1.478   1.236  -3.104  1.00 80.62           N  
ATOM    368  H   ILE A  27      -1.571   0.981  -2.131  1.00 80.62           H  
ATOM    369  CA  ILE A  27      -0.183   1.004  -3.739  1.00 80.62           C  
ATOM    370  HA  ILE A  27      -0.256   1.230  -4.803  1.00 80.62           H  
ATOM    371  C   ILE A  27       0.156  -0.479  -3.633  1.00 80.62           C  
ATOM    372  CB  ILE A  27       0.914   1.929  -3.162  1.00 80.62           C  
ATOM    373  HB  ILE A  27       1.853   1.657  -3.643  1.00 80.62           H  
ATOM    374  O   ILE A  27      -0.003  -1.083  -2.576  1.00 80.62           O  
ATOM    375  CG1 ILE A  27       1.093   1.768  -1.634  1.00 80.62           C  
ATOM    376 HG12 ILE A  27       0.186   2.081  -1.117  1.00 80.62           H  
ATOM    377 HG13 ILE A  27       1.268   0.717  -1.406  1.00 80.62           H  
ATOM    378  CG2 ILE A  27       0.601   3.390  -3.539  1.00 80.62           C  
ATOM    379 HG21 ILE A  27       1.458   4.026  -3.316  1.00 80.62           H  
ATOM    380 HG22 ILE A  27       0.396   3.463  -4.607  1.00 80.62           H  
ATOM    381 HG23 ILE A  27      -0.266   3.748  -2.983  1.00 80.62           H  
ATOM    382  CD1 ILE A  27       2.281   2.545  -1.058  1.00 80.62           C  
ATOM    383 HD11 ILE A  27       3.192   2.282  -1.595  1.00 80.62           H  
ATOM    384 HD12 ILE A  27       2.404   2.285  -0.006  1.00 80.62           H  
ATOM    385 HD13 ILE A  27       2.107   3.619  -1.132  1.00 80.62           H  
ATOM    386  N   THR A  28       0.603  -1.074  -4.733  1.00 73.06           N  
ATOM    387  H   THR A  28       0.696  -0.542  -5.586  1.00 73.06           H  
ATOM    388  CA  THR A  28       1.163  -2.428  -4.742  1.00 73.06           C  
ATOM    389  HA  THR A  28       0.748  -3.015  -3.923  1.00 73.06           H  
ATOM    390  C   THR A  28       2.667  -2.327  -4.564  1.00 73.06           C  
ATOM    391  CB  THR A  28       0.860  -3.158  -6.060  1.00 73.06           C  
ATOM    392  HB  THR A  28       1.489  -4.046  -6.133  1.00 73.06           H  
ATOM    393  O   THR A  28       3.316  -1.621  -5.332  1.00 73.06           O  
ATOM    394  CG2 THR A  28      -0.599  -3.595  -6.171  1.00 73.06           C  
ATOM    395 HG21 THR A  28      -0.873  -3.716  -7.219  1.00 73.06           H  
ATOM    396 HG22 THR A  28      -0.715  -4.561  -5.680  1.00 73.06           H  
ATOM    397 HG23 THR A  28      -1.253  -2.868  -5.690  1.00 73.06           H  
ATOM    398  OG1 THR A  28       1.138  -2.324  -7.160  1.00 73.06           O  
ATOM    399  HG1 THR A  28       2.063  -2.070  -7.107  1.00 73.06           H  
ATOM    400  N   PHE A  29       3.230  -3.078  -3.619  1.00 66.79           N  
ATOM    401  H   PHE A  29       2.639  -3.621  -3.006  1.00 66.79           H  
ATOM    402  CA  PHE A  29       4.674  -3.312  -3.520  1.00 66.79           C  
ATOM    403  HA  PHE A  29       5.211  -2.392  -3.755  1.00 66.79           H  
ATOM    404  C   PHE A  29       5.061  -4.344  -4.580  1.00 66.79           C  
ATOM    405  CB  PHE A  29       5.075  -3.740  -2.094  1.00 66.79           C  
ATOM    406  HB2 PHE A  29       6.127  -4.027  -2.101  1.00 66.79           H  
ATOM    407  HB3 PHE A  29       4.497  -4.616  -1.803  1.00 66.79           H  
ATOM    408  O   PHE A  29       5.468  -5.459  -4.276  1.00 66.79           O  
ATOM    409  CG  PHE A  29       4.880  -2.656  -1.058  1.00 66.79           C  
ATOM    410  CD1 PHE A  29       5.980  -1.970  -0.507  1.00 66.79           C  
ATOM    411  HD1 PHE A  29       6.985  -2.263  -0.772  1.00 66.79           H  
ATOM    412  CD2 PHE A  29       3.582  -2.260  -0.719  1.00 66.79           C  
ATOM    413  HD2 PHE A  29       2.715  -2.751  -1.135  1.00 66.79           H  
ATOM    414  CE1 PHE A  29       5.780  -0.914   0.402  1.00 66.79           C  
ATOM    415  HE1 PHE A  29       6.629  -0.411   0.840  1.00 66.79           H  
ATOM    416  CE2 PHE A  29       3.407  -1.118   0.063  1.00 66.79           C  
ATOM    417  HE2 PHE A  29       2.424  -0.676   0.126  1.00 66.79           H  
ATOM    418  CZ  PHE A  29       4.481  -0.482   0.691  1.00 66.79           C  
ATOM    419  HZ  PHE A  29       4.316   0.374   1.329  1.00 66.79           H  
ATOM    420  N   VAL A  30       4.836  -4.001  -5.846  1.00 64.02           N  
ATOM    421  H   VAL A  30       4.504  -3.061  -6.007  1.00 64.02           H  
ATOM    422  CA  VAL A  30       5.582  -4.616  -6.937  1.00 64.02           C  
ATOM    423  HA  VAL A  30       5.841  -5.643  -6.681  1.00 64.02           H  
ATOM    424  C   VAL A  30       6.883  -3.836  -6.976  1.00 64.02           C  
ATOM    425  CB  VAL A  30       4.759  -4.664  -8.241  1.00 64.02           C  
ATOM    426  HB  VAL A  30       3.977  -3.906  -8.205  1.00 64.02           H  
ATOM    427  O   VAL A  30       6.943  -2.712  -7.466  1.00 64.02           O  
ATOM    428  CG1 VAL A  30       5.551  -4.454  -9.536  1.00 64.02           C  
ATOM    429 HG11 VAL A  30       6.418  -5.114  -9.560  1.00 64.02           H  
ATOM    430 HG12 VAL A  30       4.920  -4.654 -10.402  1.00 64.02           H  
ATOM    431 HG13 VAL A  30       5.894  -3.422  -9.606  1.00 64.02           H  
ATOM    432  CG2 VAL A  30       4.095  -6.046  -8.332  1.00 64.02           C  
ATOM    433 HG21 VAL A  30       4.856  -6.819  -8.439  1.00 64.02           H  
ATOM    434 HG22 VAL A  30       3.428  -6.079  -9.194  1.00 64.02           H  
ATOM    435 HG23 VAL A  30       3.514  -6.235  -7.430  1.00 64.02           H  
ATOM    436  N   ASP A  31       7.853  -4.419  -6.278  1.00 50.05           N  
ATOM    437  H   ASP A  31       7.599  -5.262  -5.781  1.00 50.05           H  
ATOM    438  CA  ASP A  31       9.291  -4.245  -6.443  1.00 50.05           C  
ATOM    439  HA  ASP A  31       9.677  -3.525  -5.721  1.00 50.05           H  
ATOM    440  C   ASP A  31       9.608  -3.775  -7.875  1.00 50.05           C  
ATOM    441  CB  ASP A  31       9.875  -5.638  -6.132  1.00 50.05           C  
ATOM    442  HB2 ASP A  31       9.595  -6.336  -6.920  1.00 50.05           H  
ATOM    443  HB3 ASP A  31       9.423  -6.007  -5.212  1.00 50.05           H  
ATOM    444  O   ASP A  31       9.476  -4.536  -8.835  1.00 50.05           O  
ATOM    445  CG  ASP A  31      11.388  -5.670  -5.933  1.00 50.05           C  
ATOM    446  OD1 ASP A  31      12.072  -6.274  -6.787  1.00 50.05           O  
ATOM    447  OD2 ASP A  31      11.819  -5.202  -4.855  1.00 50.05           O  
ATOM    448  N   SER A  32       9.885  -2.477  -8.025  1.00 45.60           N  
ATOM    449  H   SER A  32      10.010  -1.945  -7.176  1.00 45.60           H  
ATOM    450  CA  SER A  32      10.605  -1.939  -9.184  1.00 45.60           C  
ATOM    451  HA  SER A  32      10.568  -2.635 -10.022  1.00 45.60           H  
ATOM    452  C   SER A  32      12.067  -1.801  -8.815  1.00 45.60           C  
ATOM    453  CB  SER A  32      10.080  -0.578  -9.620  1.00 45.60           C  
ATOM    454  HB2 SER A  32      10.724  -0.169 -10.399  1.00 45.60           H  
ATOM    455  HB3 SER A  32      10.072   0.099  -8.766  1.00 45.60           H  
ATOM    456  O   SER A  32      12.317  -1.372  -7.665  1.00 45.60           O  
ATOM    457  OG  SER A  32       8.778  -0.775 -10.116  1.00 45.60           O  
ATOM    458  HG  SER A  32       8.463  -1.533  -9.619  1.00 45.60           H  
ATOM    459  OXT SER A  32      12.877  -2.025  -9.735  1.00 45.60           O  
TER     460      SER A  32                                                       
END   
