# Supplementary material for: δ‐Conotoxin Structure Prediction and Analysis through Large‐Scale Comparative and Deep Learning Modeling Approaches
Source: Adv Sci (Weinh). 2024 Jul 21;11(35):2404786. doi: 10.1002/advs.202404786 (PMC11425241; doi:10.1002/advs.202404786)
Supplement: Supplementary file 2 — Supporting Information [file ADVS-11-2404786-s001.gz › Data/Alphafold_results/MVIA/ranked_3.pdb]

ATOM      1  N   ASP A   1       5.900  14.047  -6.182  1.00 52.92           N  
ATOM      2  H   ASP A   1       5.652  14.805  -6.802  1.00 52.92           H  
ATOM      3  H2  ASP A   1       6.510  13.429  -6.698  1.00 52.92           H  
ATOM      4  H3  ASP A   1       6.366  14.393  -5.355  1.00 52.92           H  
ATOM      5  CA  ASP A   1       4.670  13.301  -5.845  1.00 52.92           C  
ATOM      6  HA  ASP A   1       4.064  13.888  -5.154  1.00 52.92           H  
ATOM      7  C   ASP A   1       5.083  12.002  -5.177  1.00 52.92           C  
ATOM      8  CB  ASP A   1       3.844  13.103  -7.120  1.00 52.92           C  
ATOM      9  HB2 ASP A   1       4.405  12.515  -7.847  1.00 52.92           H  
ATOM     10  HB3 ASP A   1       2.914  12.587  -6.879  1.00 52.92           H  
ATOM     11  O   ASP A   1       5.777  11.207  -5.796  1.00 52.92           O  
ATOM     12  CG  ASP A   1       3.558  14.493  -7.677  1.00 52.92           C  
ATOM     13  OD1 ASP A   1       2.563  15.078  -7.215  1.00 52.92           O  
ATOM     14  OD2 ASP A   1       4.505  15.047  -8.278  1.00 52.92           O  
ATOM     15  N   GLY A   2       4.840  11.863  -3.873  1.00 73.47           N  
ATOM     16  H   GLY A   2       4.194  12.489  -3.414  1.00 73.47           H  
ATOM     17  CA  GLY A   2       5.303  10.703  -3.105  1.00 73.47           C  
ATOM     18  HA2 GLY A   2       5.379  10.962  -2.049  1.00 73.47           H  
ATOM     19  HA3 GLY A   2       6.288  10.390  -3.452  1.00 73.47           H  
ATOM     20  C   GLY A   2       4.324   9.545  -3.241  1.00 73.47           C  
ATOM     21  O   GLY A   2       3.128   9.737  -3.041  1.00 73.47           O  
ATOM     22  N   CYS A   3       4.828   8.362  -3.572  1.00 76.05           N  
ATOM     23  H   CYS A   3       5.822   8.268  -3.723  1.00 76.05           H  
ATOM     24  CA  CYS A   3       4.044   7.138  -3.547  1.00 76.05           C  
ATOM     25  HA  CYS A   3       2.990   7.392  -3.669  1.00 76.05           H  
ATOM     26  C   CYS A   3       4.192   6.442  -2.182  1.00 76.05           C  
ATOM     27  CB  CYS A   3       4.435   6.295  -4.761  1.00 76.05           C  
ATOM     28  HB2 CYS A   3       4.277   6.899  -5.654  1.00 76.05           H  
ATOM     29  HB3 CYS A   3       3.750   5.450  -4.830  1.00 76.05           H  
ATOM     30  O   CYS A   3       5.185   6.630  -1.475  1.00 76.05           O  
ATOM     31  SG  CYS A   3       6.147   5.703  -4.790  1.00 76.05           S  
ATOM     32  N   TYR A   4       3.194   5.659  -1.779  1.00 78.07           N  
ATOM     33  H   TYR A   4       2.384   5.584  -2.377  1.00 78.07           H  
ATOM     34  CA  TYR A   4       3.190   4.965  -0.490  1.00 78.07           C  
ATOM     35  HA  TYR A   4       3.771   5.551   0.222  1.00 78.07           H  
ATOM     36  C   TYR A   4       3.850   3.584  -0.598  1.00 78.07           C  
ATOM     37  CB  TYR A   4       1.764   4.887   0.060  1.00 78.07           C  
ATOM     38  HB2 TYR A   4       1.766   4.219   0.921  1.00 78.07           H  
ATOM     39  HB3 TYR A   4       1.111   4.450  -0.696  1.00 78.07           H  
ATOM     40  O   TYR A   4       3.548   2.805  -1.504  1.00 78.07           O  
ATOM     41  CG  TYR A   4       1.168   6.212   0.493  1.00 78.07           C  
ATOM     42  CD1 TYR A   4       1.254   6.650   1.824  1.00 78.07           C  
ATOM     43  HD1 TYR A   4       1.825   6.071   2.536  1.00 78.07           H  
ATOM     44  CD2 TYR A   4       0.538   7.037  -0.441  1.00 78.07           C  
ATOM     45  HD2 TYR A   4       0.580   6.783  -1.490  1.00 78.07           H  
ATOM     46  CE1 TYR A   4       0.613   7.837   2.232  1.00 78.07           C  
ATOM     47  HE1 TYR A   4       0.662   8.147   3.266  1.00 78.07           H  
ATOM     48  CE2 TYR A   4      -0.079   8.233  -0.059  1.00 78.07           C  
ATOM     49  HE2 TYR A   4      -0.493   8.897  -0.804  1.00 78.07           H  
ATOM     50  OH  TYR A   4      -0.719   9.763   1.656  1.00 78.07           O  
ATOM     51  HH  TYR A   4      -0.606   9.935   2.593  1.00 78.07           H  
ATOM     52  CZ  TYR A   4      -0.086   8.618   1.288  1.00 78.07           C  
ATOM     53  N   ASN A   5       4.739   3.272   0.349  1.00 77.31           N  
ATOM     54  H   ASN A   5       4.941   3.959   1.061  1.00 77.31           H  
ATOM     55  CA  ASN A   5       5.438   1.987   0.405  1.00 77.31           C  
ATOM     56  HA  ASN A   5       5.849   1.775  -0.582  1.00 77.31           H  
ATOM     57  C   ASN A   5       4.490   0.830   0.749  1.00 77.31           C  
ATOM     58  CB  ASN A   5       6.595   2.074   1.420  1.00 77.31           C  
ATOM     59  HB2 ASN A   5       6.925   1.071   1.689  1.00 77.31           H  
ATOM     60  HB3 ASN A   5       6.250   2.564   2.331  1.00 77.31           H  
ATOM     61  O   ASN A   5       3.438   1.031   1.364  1.00 77.31           O  
ATOM     62  CG  ASN A   5       7.805   2.795   0.858  1.00 77.31           C  
ATOM     63  ND2 ASN A   5       8.493   3.576   1.655  1.00 77.31           N  
ATOM     64 HD21 ASN A   5       9.296   4.022   1.235  1.00 77.31           H  
ATOM     65 HD22 ASN A   5       8.234   3.691   2.625  1.00 77.31           H  
ATOM     66  OD1 ASN A   5       8.163   2.646  -0.294  1.00 77.31           O  
ATOM     67  N   ALA A   6       4.899  -0.391   0.399  1.00 78.56           N  
ATOM     68  H   ALA A   6       5.782  -0.493  -0.082  1.00 78.56           H  
ATOM     69  CA  ALA A   6       4.188  -1.607   0.777  1.00 78.56           C  
ATOM     70  HA  ALA A   6       3.223  -1.597   0.271  1.00 78.56           H  
ATOM     71  C   ALA A   6       3.945  -1.661   2.297  1.00 78.56           C  
ATOM     72  CB  ALA A   6       4.971  -2.825   0.281  1.00 78.56           C  
ATOM     73  HB1 ALA A   6       5.098  -2.766  -0.800  1.00 78.56           H  
ATOM     74  HB2 ALA A   6       5.950  -2.860   0.760  1.00 78.56           H  
ATOM     75  HB3 ALA A   6       4.423  -3.735   0.524  1.00 78.56           H  
ATOM     76  O   ALA A   6       4.800  -1.274   3.091  1.00 78.56           O  
ATOM     77  N   GLY A   7       2.756  -2.105   2.699  1.00 75.40           N  
ATOM     78  H   GLY A   7       2.110  -2.444   2.000  1.00 75.40           H  
ATOM     79  CA  GLY A   7       2.330  -2.097   4.096  1.00 75.40           C  
ATOM     80  HA2 GLY A   7       3.141  -2.468   4.723  1.00 75.40           H  
ATOM     81  HA3 GLY A   7       1.479  -2.770   4.205  1.00 75.40           H  
ATOM     82  C   GLY A   7       1.913  -0.723   4.622  1.00 75.40           C  
ATOM     83  O   GLY A   7       1.738  -0.585   5.827  1.00 75.40           O  
ATOM     84  N   THR A   8       1.706   0.286   3.766  1.00 80.64           N  
ATOM     85  H   THR A   8       1.956   0.158   2.796  1.00 80.64           H  
ATOM     86  CA  THR A   8       1.075   1.555   4.176  1.00 80.64           C  
ATOM     87  HA  THR A   8       1.237   1.684   5.246  1.00 80.64           H  
ATOM     88  C   THR A   8      -0.429   1.539   3.923  1.00 80.64           C  
ATOM     89  CB  THR A   8       1.686   2.777   3.486  1.00 80.64           C  
ATOM     90  HB  THR A   8       1.371   2.793   2.442  1.00 80.64           H  
ATOM     91  O   THR A   8      -0.881   1.029   2.897  1.00 80.64           O  
ATOM     92  CG2 THR A   8       1.240   4.065   4.184  1.00 80.64           C  
ATOM     93 HG21 THR A   8       0.346   4.459   3.700  1.00 80.64           H  
ATOM     94 HG22 THR A   8       2.044   4.800   4.155  1.00 80.64           H  
ATOM     95 HG23 THR A   8       1.026   3.883   5.237  1.00 80.64           H  
ATOM     96  OG1 THR A   8       3.091   2.735   3.524  1.00 80.64           O  
ATOM     97  HG1 THR A   8       3.349   2.035   2.920  1.00 80.64           H  
ATOM     98  N   PHE A   9      -1.216   2.095   4.848  1.00 79.53           N  
ATOM     99  H   PHE A   9      -0.801   2.480   5.684  1.00 79.53           H  
ATOM    100  CA  PHE A   9      -2.668   2.156   4.712  1.00 79.53           C  
ATOM    101  HA  PHE A   9      -3.030   1.166   4.434  1.00 79.53           H  
ATOM    102  C   PHE A   9      -3.050   3.145   3.607  1.00 79.53           C  
ATOM    103  CB  PHE A   9      -3.317   2.525   6.050  1.00 79.53           C  
ATOM    104  HB2 PHE A   9      -3.009   3.530   6.339  1.00 79.53           H  
ATOM    105  HB3 PHE A   9      -2.959   1.838   6.817  1.00 79.53           H  
ATOM    106  O   PHE A   9      -2.804   4.344   3.716  1.00 79.53           O  
ATOM    107  CG  PHE A   9      -4.831   2.446   6.015  1.00 79.53           C  
ATOM    108  CD1 PHE A   9      -5.609   3.613   5.900  1.00 79.53           C  
ATOM    109  HD1 PHE A   9      -5.127   4.577   5.836  1.00 79.53           H  
ATOM    110  CD2 PHE A   9      -5.464   1.192   6.080  1.00 79.53           C  
ATOM    111  HD2 PHE A   9      -4.869   0.293   6.145  1.00 79.53           H  
ATOM    112  CE1 PHE A   9      -7.013   3.523   5.870  1.00 79.53           C  
ATOM    113  HE1 PHE A   9      -7.608   4.422   5.793  1.00 79.53           H  
ATOM    114  CE2 PHE A   9      -6.866   1.100   6.048  1.00 79.53           C  
ATOM    115  HE2 PHE A   9      -7.343   0.133   6.101  1.00 79.53           H  
ATOM    116  CZ  PHE A   9      -7.642   2.268   5.949  1.00 79.53           C  
ATOM    117  HZ  PHE A   9      -8.719   2.198   5.932  1.00 79.53           H  
ATOM    118  N   CYS A  10      -3.657   2.628   2.545  1.00 79.01           N  
ATOM    119  H   CYS A  10      -3.845   1.636   2.553  1.00 79.01           H  
ATOM    120  CA  CYS A  10      -4.109   3.401   1.390  1.00 79.01           C  
ATOM    121  HA  CYS A  10      -3.777   4.434   1.487  1.00 79.01           H  
ATOM    122  C   CYS A  10      -5.652   3.467   1.308  1.00 79.01           C  
ATOM    123  CB  CYS A  10      -3.401   2.820   0.160  1.00 79.01           C  
ATOM    124  HB2 CYS A  10      -3.240   1.750   0.293  1.00 79.01           H  
ATOM    125  HB3 CYS A  10      -2.422   3.293   0.086  1.00 79.01           H  
ATOM    126  O   CYS A  10      -6.228   4.276   0.572  1.00 79.01           O  
ATOM    127  SG  CYS A  10      -4.271   3.058  -1.391  1.00 79.01           S  
ATOM    128  N   GLY A  11      -6.353   2.671   2.122  1.00 75.05           N  
ATOM    129  H   GLY A  11      -5.854   2.007   2.697  1.00 75.05           H  
ATOM    130  CA  GLY A  11      -7.807   2.594   2.101  1.00 75.05           C  
ATOM    131  HA2 GLY A  11      -8.232   3.591   2.213  1.00 75.05           H  
ATOM    132  HA3 GLY A  11      -8.151   1.970   2.926  1.00 75.05           H  
ATOM    133  C   GLY A  11      -8.280   1.969   0.790  1.00 75.05           C  
ATOM    134  O   GLY A  11      -7.992   0.816   0.512  1.00 75.05           O  
ATOM    135  N   ILE A  12      -9.023   2.710  -0.026  1.00 70.99           N  
ATOM    136  H   ILE A  12      -9.210   3.668   0.234  1.00 70.99           H  
ATOM    137  CA  ILE A  12      -9.661   2.166  -1.241  1.00 70.99           C  
ATOM    138  HA  ILE A  12      -9.258   1.174  -1.445  1.00 70.99           H  
ATOM    139  C   ILE A  12      -9.292   3.002  -2.476  1.00 70.99           C  
ATOM    140  CB  ILE A  12     -11.192   1.988  -1.011  1.00 70.99           C  
ATOM    141  HB  ILE A  12     -11.636   2.978  -0.903  1.00 70.99           H  
ATOM    142  O   ILE A  12      -9.892   2.861  -3.533  1.00 70.99           O  
ATOM    143  CG1 ILE A  12     -11.481   1.186   0.287  1.00 70.99           C  
ATOM    144 HG12 ILE A  12     -11.170   0.150   0.154  1.00 70.99           H  
ATOM    145 HG13 ILE A  12     -10.915   1.596   1.124  1.00 70.99           H  
ATOM    146  CG2 ILE A  12     -11.888   1.267  -2.187  1.00 70.99           C  
ATOM    147 HG21 ILE A  12     -12.901   0.956  -1.931  1.00 70.99           H  
ATOM    148 HG22 ILE A  12     -11.317   0.386  -2.479  1.00 70.99           H  
ATOM    149 HG23 ILE A  12     -11.998   1.929  -3.046  1.00 70.99           H  
ATOM    150  CD1 ILE A  12     -12.943   1.224   0.749  1.00 70.99           C  
ATOM    151 HD11 ILE A  12     -13.587   0.657   0.077  1.00 70.99           H  
ATOM    152 HD12 ILE A  12     -13.289   2.256   0.809  1.00 70.99           H  
ATOM    153 HD13 ILE A  12     -13.013   0.773   1.739  1.00 70.99           H  
ATOM    154  N   ARG A  13      -8.320   3.918  -2.372  1.00 62.61           N  
ATOM    155  H   ARG A  13      -7.747   3.928  -1.541  1.00 62.61           H  
ATOM    156  CA  ARG A  13      -7.930   4.748  -3.517  1.00 62.61           C  
ATOM    157  HA  ARG A  13      -8.765   4.797  -4.215  1.00 62.61           H  
ATOM    158  C   ARG A  13      -6.766   4.102  -4.278  1.00 62.61           C  
ATOM    159  CB  ARG A  13      -7.669   6.197  -3.098  1.00 62.61           C  
ATOM    160  HB2 ARG A  13      -7.100   6.228  -2.169  1.00 62.61           H  
ATOM    161  HB3 ARG A  13      -7.100   6.674  -3.896  1.00 62.61           H  
ATOM    162  O   ARG A  13      -5.626   4.231  -3.835  1.00 62.61           O  
ATOM    163  CG  ARG A  13      -8.990   6.963  -2.939  1.00 62.61           C  
ATOM    164  HG2 ARG A  13      -9.616   6.760  -3.807  1.00 62.61           H  
ATOM    165  HG3 ARG A  13      -9.521   6.621  -2.050  1.00 62.61           H  
ATOM    166  CD  ARG A  13      -8.779   8.481  -2.885  1.00 62.61           C  
ATOM    167  HD2 ARG A  13      -8.021   8.767  -3.615  1.00 62.61           H  
ATOM    168  HD3 ARG A  13      -9.720   8.950  -3.173  1.00 62.61           H  
ATOM    169  NE  ARG A  13      -8.404   8.960  -1.542  1.00 62.61           N  
ATOM    170  HE  ARG A  13      -8.167   8.257  -0.856  1.00 62.61           H  
ATOM    171  NH1 ARG A  13      -8.571  11.202  -2.010  1.00 62.61           N  
ATOM    172 HH11 ARG A  13      -8.523  12.167  -1.714  1.00 62.61           H  
ATOM    173 HH12 ARG A  13      -8.707  10.976  -2.984  1.00 62.61           H  
ATOM    174  NH2 ARG A  13      -8.144  10.542   0.078  1.00 62.61           N  
ATOM    175 HH21 ARG A  13      -8.101  11.512   0.356  1.00 62.61           H  
ATOM    176 HH22 ARG A  13      -7.955   9.817   0.755  1.00 62.61           H  
ATOM    177  CZ  ARG A  13      -8.375  10.227  -1.165  1.00 62.61           C  
ATOM    178  N   PRO A  14      -7.017   3.424  -5.414  1.00 64.56           N  
ATOM    179  CA  PRO A  14      -5.936   2.934  -6.260  1.00 64.56           C  
ATOM    180  HA  PRO A  14      -5.295   2.253  -5.699  1.00 64.56           H  
ATOM    181  C   PRO A  14      -5.099   4.124  -6.750  1.00 64.56           C  
ATOM    182  CB  PRO A  14      -6.618   2.166  -7.397  1.00 64.56           C  
ATOM    183  HB2 PRO A  14      -6.053   2.219  -8.327  1.00 64.56           H  
ATOM    184  HB3 PRO A  14      -6.758   1.126  -7.099  1.00 64.56           H  
ATOM    185  O   PRO A  14      -5.648   5.169  -7.095  1.00 64.56           O  
ATOM    186  CG  PRO A  14      -7.981   2.845  -7.519  1.00 64.56           C  
ATOM    187  HG2 PRO A  14      -8.730   2.178  -7.946  1.00 64.56           H  
ATOM    188  HG3 PRO A  14      -7.888   3.753  -8.115  1.00 64.56           H  
ATOM    189  CD  PRO A  14      -8.301   3.205  -6.076  1.00 64.56           C  
ATOM    190  HD2 PRO A  14      -8.941   4.087  -6.068  1.00 64.56           H  
ATOM    191  HD3 PRO A  14      -8.805   2.355  -5.614  1.00 64.56           H  
ATOM    192  N   GLY A  15      -3.773   3.984  -6.741  1.00 64.98           N  
ATOM    193  H   GLY A  15      -3.388   3.080  -6.505  1.00 64.98           H  
ATOM    194  CA  GLY A  15      -2.851   4.993  -7.281  1.00 64.98           C  
ATOM    195  HA2 GLY A  15      -2.088   4.478  -7.865  1.00 64.98           H  
ATOM    196  HA3 GLY A  15      -3.384   5.656  -7.962  1.00 64.98           H  
ATOM    197  C   GLY A  15      -2.117   5.871  -6.265  1.00 64.98           C  
ATOM    198  O   GLY A  15      -1.358   6.744  -6.671  1.00 64.98           O  
ATOM    199  N   LEU A  16      -2.294   5.657  -4.957  1.00 74.42           N  
ATOM    200  H   LEU A  16      -3.002   5.001  -4.662  1.00 74.42           H  
ATOM    201  CA  LEU A  16      -1.402   6.269  -3.961  1.00 74.42           C  
ATOM    202  HA  LEU A  16      -1.032   7.222  -4.339  1.00 74.42           H  
ATOM    203  C   LEU A  16      -0.146   5.407  -3.733  1.00 74.42           C  
ATOM    204  CB  LEU A  16      -2.199   6.562  -2.677  1.00 74.42           C  
ATOM    205  HB2 LEU A  16      -1.494   6.809  -1.882  1.00 74.42           H  
ATOM    206  HB3 LEU A  16      -2.730   5.666  -2.355  1.00 74.42           H  
ATOM    207  O   LEU A  16       0.947   5.918  -3.510  1.00 74.42           O  
ATOM    208  CG  LEU A  16      -3.166   7.757  -2.825  1.00 74.42           C  
ATOM    209  HG  LEU A  16      -2.922   8.336  -3.716  1.00 74.42           H  
ATOM    210  CD1 LEU A  16      -4.595   7.257  -2.956  1.00 74.42           C  
ATOM    211 HD11 LEU A  16      -4.667   6.631  -3.845  1.00 74.42           H  
ATOM    212 HD12 LEU A  16      -4.858   6.669  -2.077  1.00 74.42           H  
ATOM    213 HD13 LEU A  16      -5.276   8.101  -3.073  1.00 74.42           H  
ATOM    214  CD2 LEU A  16      -3.140   8.709  -1.627  1.00 74.42           C  
ATOM    215 HD21 LEU A  16      -2.276   9.366  -1.722  1.00 74.42           H  
ATOM    216 HD22 LEU A  16      -3.097   8.149  -0.693  1.00 74.42           H  
ATOM    217 HD23 LEU A  16      -4.021   9.351  -1.628  1.00 74.42           H  
ATOM    218  N   CYS A  17      -0.278   4.090  -3.813  1.00 76.22           N  
ATOM    219  H   CYS A  17      -1.176   3.710  -4.077  1.00 76.22           H  
ATOM    220  CA  CYS A  17       0.810   3.154  -3.567  1.00 76.22           C  
ATOM    221  HA  CYS A  17       1.308   3.424  -2.635  1.00 76.22           H  
ATOM    222  C   CYS A  17       1.867   3.177  -4.684  1.00 76.22           C  
ATOM    223  CB  CYS A  17       0.167   1.785  -3.381  1.00 76.22           C  
ATOM    224  HB2 CYS A  17      -0.387   1.545  -4.289  1.00 76.22           H  
ATOM    225  HB3 CYS A  17       0.935   1.025  -3.238  1.00 76.22           H  
ATOM    226  O   CYS A  17       1.532   3.340  -5.853  1.00 76.22           O  
ATOM    227  SG  CYS A  17      -1.014   1.730  -2.020  1.00 76.22           S  
ATOM    228  N   CYS A  18       3.146   2.997  -4.329  1.00 78.36           N  
ATOM    229  H   CYS A  18       3.377   2.916  -3.349  1.00 78.36           H  
ATOM    230  CA  CYS A  18       4.224   2.824  -5.317  1.00 78.36           C  
ATOM    231  HA  CYS A  18       4.231   3.664  -6.011  1.00 78.36           H  
ATOM    232  C   CYS A  18       4.022   1.549  -6.140  1.00 78.36           C  
ATOM    233  CB  CYS A  18       5.581   2.730  -4.608  1.00 78.36           C  
ATOM    234  HB2 CYS A  18       5.590   1.828  -3.996  1.00 78.36           H  
ATOM    235  HB3 CYS A  18       6.348   2.608  -5.373  1.00 78.36           H  
ATOM    236  O   CYS A  18       4.419   1.471  -7.297  1.00 78.36           O  
ATOM    237  SG  CYS A  18       6.079   4.111  -3.552  1.00 78.36           S  
ATOM    238  N   SER A  19       3.401   0.551  -5.518  1.00 69.44           N  
ATOM    239  H   SER A  19       3.146   0.685  -4.549  1.00 69.44           H  
ATOM    240  CA  SER A  19       2.845  -0.611  -6.189  1.00 69.44           C  
ATOM    241  HA  SER A  19       3.471  -0.885  -7.038  1.00 69.44           H  
ATOM    242  C   SER A  19       1.450  -0.250  -6.690  1.00 69.44           C  
ATOM    243  CB  SER A  19       2.795  -1.781  -5.205  1.00 69.44           C  
ATOM    244  HB2 SER A  19       2.044  -1.574  -4.443  1.00 69.44           H  
ATOM    245  HB3 SER A  19       2.516  -2.690  -5.738  1.00 69.44           H  
ATOM    246  O   SER A  19       0.666   0.320  -5.939  1.00 69.44           O  
ATOM    247  OG  SER A  19       4.052  -1.956  -4.569  1.00 69.44           O  
ATOM    248  HG  SER A  19       4.696  -2.221  -5.230  1.00 69.44           H  
ATOM    249  N   GLU A  20       1.107  -0.598  -7.928  1.00 69.37           N  
ATOM    250  H   GLU A  20       1.808  -1.009  -8.528  1.00 69.37           H  
ATOM    251  CA  GLU A  20      -0.163  -0.215  -8.580  1.00 69.37           C  
ATOM    252  HA  GLU A  20      -0.223   0.872  -8.626  1.00 69.37           H  
ATOM    253  C   GLU A  20      -1.429  -0.693  -7.843  1.00 69.37           C  
ATOM    254  CB  GLU A  20      -0.142  -0.757 -10.018  1.00 69.37           C  
ATOM    255  HB2 GLU A  20       0.116  -1.816  -9.995  1.00 69.37           H  
ATOM    256  HB3 GLU A  20      -1.131  -0.654 -10.465  1.00 69.37           H  
ATOM    257  O   GLU A  20      -2.547  -0.285  -8.161  1.00 69.37           O  
ATOM    258  CG  GLU A  20       0.864   0.011 -10.885  1.00 69.37           C  
ATOM    259  HG2 GLU A  20       1.807   0.120 -10.349  1.00 69.37           H  
ATOM    260  HG3 GLU A  20       0.478   1.012 -11.077  1.00 69.37           H  
ATOM    261  CD  GLU A  20       1.124  -0.727 -12.199  1.00 69.37           C  
ATOM    262  OE1 GLU A  20       0.375  -0.473 -13.168  1.00 69.37           O  
ATOM    263  OE2 GLU A  20       2.067  -1.549 -12.200  1.00 69.37           O  
ATOM    264  N   PHE A  21      -1.267  -1.521  -6.812  1.00 72.48           N  
ATOM    265  H   PHE A  21      -0.321  -1.732  -6.528  1.00 72.48           H  
ATOM    266  CA  PHE A  21      -2.351  -2.156  -6.095  1.00 72.48           C  
ATOM    267  HA  PHE A  21      -3.285  -1.947  -6.616  1.00 72.48           H  
ATOM    268  C   PHE A  21      -2.501  -1.665  -4.657  1.00 72.48           C  
ATOM    269  CB  PHE A  21      -2.152  -3.654  -6.165  1.00 72.48           C  
ATOM    270  HB2 PHE A  21      -1.155  -3.892  -5.793  1.00 72.48           H  
ATOM    271  HB3 PHE A  21      -2.879  -4.134  -5.509  1.00 72.48           H  
ATOM    272  O   PHE A  21      -1.600  -1.736  -3.816  1.00 72.48           O  
ATOM    273  CG  PHE A  21      -2.325  -4.208  -7.567  1.00 72.48           C  
ATOM    274  CD1 PHE A  21      -3.598  -4.619  -8.001  1.00 72.48           C  
ATOM    275  HD1 PHE A  21      -4.456  -4.509  -7.354  1.00 72.48           H  
ATOM    276  CD2 PHE A  21      -1.211  -4.363  -8.415  1.00 72.48           C  
ATOM    277  HD2 PHE A  21      -0.229  -4.051  -8.092  1.00 72.48           H  
ATOM    278  CE1 PHE A  21      -3.757  -5.188  -9.276  1.00 72.48           C  
ATOM    279  HE1 PHE A  21      -4.733  -5.506  -9.613  1.00 72.48           H  
ATOM    280  CE2 PHE A  21      -1.370  -4.937  -9.687  1.00 72.48           C  
ATOM    281  HE2 PHE A  21      -0.517  -5.052 -10.339  1.00 72.48           H  
ATOM    282  CZ  PHE A  21      -2.642  -5.351 -10.117  1.00 72.48           C  
ATOM    283  HZ  PHE A  21      -2.759  -5.789 -11.097  1.00 72.48           H  
ATOM    284  N   CYS A  22      -3.726  -1.236  -4.370  1.00 77.36           N  
ATOM    285  H   CYS A  22      -4.405  -1.231  -5.118  1.00 77.36           H  
ATOM    286  CA  CYS A  22      -4.195  -0.845  -3.056  1.00 77.36           C  
ATOM    287  HA  CYS A  22      -3.453  -1.086  -2.295  1.00 77.36           H  
ATOM    288  C   CYS A  22      -5.491  -1.593  -2.749  1.00 77.36           C  
ATOM    289  CB  CYS A  22      -4.414   0.661  -3.069  1.00 77.36           C  
ATOM    290  HB2 CYS A  22      -5.040   0.923  -3.922  1.00 77.36           H  
ATOM    291  HB3 CYS A  22      -3.448   1.149  -3.198  1.00 77.36           H  
ATOM    292  O   CYS A  22      -6.507  -1.363  -3.401  1.00 77.36           O  
ATOM    293  SG  CYS A  22      -5.217   1.302  -1.590  1.00 77.36           S  
ATOM    294  N   PHE A  23      -5.449  -2.481  -1.756  1.00 76.29           N  
ATOM    295  H   PHE A  23      -4.565  -2.634  -1.291  1.00 76.29           H  
ATOM    296  CA  PHE A  23      -6.592  -3.318  -1.362  1.00 76.29           C  
ATOM    297  HA  PHE A  23      -7.457  -3.024  -1.957  1.00 76.29           H  
ATOM    298  C   PHE A  23      -7.004  -3.088   0.107  1.00 76.29           C  
ATOM    299  CB  PHE A  23      -6.287  -4.790  -1.710  1.00 76.29           C  
ATOM    300  HB2 PHE A  23      -5.580  -4.821  -2.540  1.00 76.29           H  
ATOM    301  HB3 PHE A  23      -5.798  -5.275  -0.866  1.00 76.29           H  
ATOM    302  O   PHE A  23      -7.524  -4.000   0.735  1.00 76.29           O  
ATOM    303  CG  PHE A  23      -7.505  -5.596  -2.133  1.00 76.29           C  
ATOM    304  CD1 PHE A  23      -8.235  -6.353  -1.197  1.00 76.29           C  
ATOM    305  HD1 PHE A  23      -7.933  -6.368  -0.161  1.00 76.29           H  
ATOM    306  CD2 PHE A  23      -7.909  -5.587  -3.483  1.00 76.29           C  
ATOM    307  HD2 PHE A  23      -7.355  -5.009  -4.208  1.00 76.29           H  
ATOM    308  CE1 PHE A  23      -9.362  -7.090  -1.606  1.00 76.29           C  
ATOM    309  HE1 PHE A  23      -9.918  -7.668  -0.883  1.00 76.29           H  
ATOM    310  CE2 PHE A  23      -9.031  -6.329  -3.893  1.00 76.29           C  
ATOM    311  HE2 PHE A  23      -9.332  -6.322  -4.930  1.00 76.29           H  
ATOM    312  CZ  PHE A  23      -9.759  -7.079  -2.954  1.00 76.29           C  
ATOM    313  HZ  PHE A  23     -10.621  -7.649  -3.269  1.00 76.29           H  
ATOM    314  N   LEU A  24      -6.729  -1.885   0.651  1.00 81.57           N  
ATOM    315  H   LEU A  24      -6.468  -1.181  -0.024  1.00 81.57           H  
ATOM    316  CA  LEU A  24      -6.690  -1.413   2.065  1.00 81.57           C  
ATOM    317  HA  LEU A  24      -7.301  -0.515   2.161  1.00 81.57           H  
ATOM    318  C   LEU A  24      -5.288  -0.959   2.453  1.00 81.57           C  
ATOM    319  CB  LEU A  24      -7.255  -2.401   3.100  1.00 81.57           C  
ATOM    320  HB2 LEU A  24      -6.797  -3.381   2.966  1.00 81.57           H  
ATOM    321  HB3 LEU A  24      -6.975  -2.064   4.098  1.00 81.57           H  
ATOM    322  O   LEU A  24      -5.092   0.135   2.985  1.00 81.57           O  
ATOM    323  CG  LEU A  24      -8.791  -2.496   3.039  1.00 81.57           C  
ATOM    324  HG  LEU A  24      -9.140  -2.493   2.006  1.00 81.57           H  
ATOM    325  CD1 LEU A  24      -9.254  -3.790   3.703  1.00 81.57           C  
ATOM    326 HD11 LEU A  24      -8.923  -3.825   4.741  1.00 81.57           H  
ATOM    327 HD12 LEU A  24     -10.341  -3.857   3.662  1.00 81.57           H  
ATOM    328 HD13 LEU A  24      -8.838  -4.639   3.160  1.00 81.57           H  
ATOM    329  CD2 LEU A  24      -9.446  -1.315   3.764  1.00 81.57           C  
ATOM    330 HD21 LEU A  24      -9.137  -1.295   4.809  1.00 81.57           H  
ATOM    331 HD22 LEU A  24     -10.530  -1.420   3.713  1.00 81.57           H  
ATOM    332 HD23 LEU A  24      -9.169  -0.378   3.280  1.00 81.57           H  
ATOM    333  N   TRP A  25      -4.311  -1.782   2.106  1.00 79.67           N  
ATOM    334  H   TRP A  25      -4.560  -2.633   1.622  1.00 79.67           H  
ATOM    335  CA  TRP A  25      -2.897  -1.503   2.273  1.00 79.67           C  
ATOM    336  HA  TRP A  25      -2.765  -0.489   2.651  1.00 79.67           H  
ATOM    337  C   TRP A  25      -2.215  -1.583   0.913  1.00 79.67           C  
ATOM    338  CB  TRP A  25      -2.311  -2.467   3.310  1.00 79.67           C  
ATOM    339  HB2 TRP A  25      -2.450  -3.492   2.966  1.00 79.67           H  
ATOM    340  HB3 TRP A  25      -1.238  -2.289   3.381  1.00 79.67           H  
ATOM    341  O   TRP A  25      -2.673  -2.301   0.020  1.00 79.67           O  
ATOM    342  CG  TRP A  25      -2.907  -2.325   4.683  1.00 79.67           C  
ATOM    343  CD1 TRP A  25      -4.070  -2.865   5.115  1.00 79.67           C  
ATOM    344  HD1 TRP A  25      -4.713  -3.492   4.516  1.00 79.67           H  
ATOM    345  CD2 TRP A  25      -2.383  -1.590   5.825  1.00 79.67           C  
ATOM    346  CE2 TRP A  25      -3.277  -1.719   6.924  1.00 79.67           C  
ATOM    347  CE3 TRP A  25      -1.226  -0.835   6.040  1.00 79.67           C  
ATOM    348  HE3 TRP A  25      -0.543  -0.744   5.209  1.00 79.67           H  
ATOM    349  NE1 TRP A  25      -4.297  -2.502   6.431  1.00 79.67           N  
ATOM    350  HE1 TRP A  25      -5.088  -2.826   6.969  1.00 79.67           H  
ATOM    351  CH2 TRP A  25      -1.850  -0.376   8.350  1.00 79.67           C  
ATOM    352  HH2 TRP A  25      -1.630   0.075   9.307  1.00 79.67           H  
ATOM    353  CZ2 TRP A  25      -3.030  -1.118   8.169  1.00 79.67           C  
ATOM    354  HZ2 TRP A  25      -3.730  -1.241   8.982  1.00 79.67           H  
ATOM    355  CZ3 TRP A  25      -0.947  -0.236   7.283  1.00 79.67           C  
ATOM    356  HZ3 TRP A  25      -0.028   0.313   7.427  1.00 79.67           H  
ATOM    357  N   CYS A  26      -1.137  -0.827   0.752  1.00 84.34           N  
ATOM    358  H   CYS A  26      -0.864  -0.198   1.494  1.00 84.34           H  
ATOM    359  CA  CYS A  26      -0.265  -0.956  -0.400  1.00 84.34           C  
ATOM    360  HA  CYS A  26      -0.847  -0.848  -1.315  1.00 84.34           H  
ATOM    361  C   CYS A  26       0.357  -2.344  -0.391  1.00 84.34           C  
ATOM    362  CB  CYS A  26       0.810   0.129  -0.338  1.00 84.34           C  
ATOM    363  HB2 CYS A  26       1.492  -0.001  -1.178  1.00 84.34           H  
ATOM    364  HB3 CYS A  26       1.378   0.005   0.584  1.00 84.34           H  
ATOM    365  O   CYS A  26       1.069  -2.696   0.550  1.00 84.34           O  
ATOM    366  SG  CYS A  26       0.159   1.808  -0.386  1.00 84.34           S  
ATOM    367  N   ILE A  27       0.080  -3.126  -1.425  1.00 78.27           N  
ATOM    368  H   ILE A  27      -0.486  -2.766  -2.180  1.00 78.27           H  
ATOM    369  CA  ILE A  27       0.647  -4.460  -1.581  1.00 78.27           C  
ATOM    370  HA  ILE A  27       1.269  -4.693  -0.717  1.00 78.27           H  
ATOM    371  C   ILE A  27       1.574  -4.442  -2.785  1.00 78.27           C  
ATOM    372  CB  ILE A  27      -0.441  -5.554  -1.641  1.00 78.27           C  
ATOM    373  HB  ILE A  27       0.064  -6.501  -1.832  1.00 78.27           H  
ATOM    374  O   ILE A  27       1.209  -3.967  -3.857  1.00 78.27           O  
ATOM    375  CG1 ILE A  27      -1.471  -5.322  -2.770  1.00 78.27           C  
ATOM    376 HG12 ILE A  27      -0.945  -5.197  -3.717  1.00 78.27           H  
ATOM    377 HG13 ILE A  27      -2.040  -4.413  -2.573  1.00 78.27           H  
ATOM    378  CG2 ILE A  27      -1.124  -5.657  -0.263  1.00 78.27           C  
ATOM    379 HG21 ILE A  27      -0.373  -5.747   0.521  1.00 78.27           H  
ATOM    380 HG22 ILE A  27      -1.759  -6.543  -0.225  1.00 78.27           H  
ATOM    381 HG23 ILE A  27      -1.733  -4.773  -0.076  1.00 78.27           H  
ATOM    382  CD1 ILE A  27      -2.451  -6.483  -2.964  1.00 78.27           C  
ATOM    383 HD11 ILE A  27      -1.902  -7.409  -3.132  1.00 78.27           H  
ATOM    384 HD12 ILE A  27      -3.077  -6.281  -3.833  1.00 78.27           H  
ATOM    385 HD13 ILE A  27      -3.097  -6.590  -2.091  1.00 78.27           H  
ATOM    386  N   THR A  28       2.789  -4.942  -2.595  1.00 70.75           N  
ATOM    387  H   THR A  28       3.014  -5.359  -1.703  1.00 70.75           H  
ATOM    388  CA  THR A  28       3.679  -5.222  -3.714  1.00 70.75           C  
ATOM    389  HA  THR A  28       3.423  -4.575  -4.553  1.00 70.75           H  
ATOM    390  C   THR A  28       3.424  -6.657  -4.146  1.00 70.75           C  
ATOM    391  CB  THR A  28       5.142  -4.900  -3.373  1.00 70.75           C  
ATOM    392  HB  THR A  28       5.190  -3.841  -3.118  1.00 70.75           H  
ATOM    393  O   THR A  28       3.530  -7.575  -3.333  1.00 70.75           O  
ATOM    394  CG2 THR A  28       5.754  -5.663  -2.197  1.00 70.75           C  
ATOM    395 HG21 THR A  28       6.824  -5.461  -2.150  1.00 70.75           H  
ATOM    396 HG22 THR A  28       5.593  -6.736  -2.292  1.00 70.75           H  
ATOM    397 HG23 THR A  28       5.296  -5.328  -1.266  1.00 70.75           H  
ATOM    398  OG1 THR A  28       5.946  -5.077  -4.510  1.00 70.75           O  
ATOM    399  HG1 THR A  28       6.180  -6.004  -4.591  1.00 70.75           H  
ATOM    400  N   PHE A  29       3.063  -6.865  -5.411  1.00 65.29           N  
ATOM    401  H   PHE A  29       2.976  -6.079  -6.039  1.00 65.29           H  
ATOM    402  CA  PHE A  29       3.146  -8.191  -6.008  1.00 65.29           C  
ATOM    403  HA  PHE A  29       2.783  -8.948  -5.313  1.00 65.29           H  
ATOM    404  C   PHE A  29       4.631  -8.427  -6.245  1.00 65.29           C  
ATOM    405  CB  PHE A  29       2.307  -8.285  -7.293  1.00 65.29           C  
ATOM    406  HB2 PHE A  29       2.540  -9.227  -7.789  1.00 65.29           H  
ATOM    407  HB3 PHE A  29       2.588  -7.482  -7.974  1.00 65.29           H  
ATOM    408  O   PHE A  29       5.172  -8.063  -7.283  1.00 65.29           O  
ATOM    409  CG  PHE A  29       0.814  -8.221  -7.045  1.00 65.29           C  
ATOM    410  CD1 PHE A  29       0.039  -9.397  -7.033  1.00 65.29           C  
ATOM    411  HD1 PHE A  29       0.504 -10.349  -7.246  1.00 65.29           H  
ATOM    412  CD2 PHE A  29       0.202  -6.989  -6.764  1.00 65.29           C  
ATOM    413  HD2 PHE A  29       0.784  -6.079  -6.744  1.00 65.29           H  
ATOM    414  CE1 PHE A  29      -1.342  -9.340  -6.769  1.00 65.29           C  
ATOM    415  HE1 PHE A  29      -1.930 -10.246  -6.783  1.00 65.29           H  
ATOM    416  CE2 PHE A  29      -1.160  -6.956  -6.438  1.00 65.29           C  
ATOM    417  HE2 PHE A  29      -1.620  -6.042  -6.093  1.00 65.29           H  
ATOM    418  CZ  PHE A  29      -1.946  -8.111  -6.474  1.00 65.29           C  
ATOM    419  HZ  PHE A  29      -2.999  -8.063  -6.240  1.00 65.29           H  
ATOM    420  N   VAL A  30       5.327  -8.938  -5.229  1.00 61.57           N  
ATOM    421  H   VAL A  30       4.835  -9.151  -4.373  1.00 61.57           H  
ATOM    422  CA  VAL A  30       6.553  -9.676  -5.514  1.00 61.57           C  
ATOM    423  HA  VAL A  30       7.181  -9.118  -6.208  1.00 61.57           H  
ATOM    424  C   VAL A  30       6.054 -10.931  -6.212  1.00 61.57           C  
ATOM    425  CB  VAL A  30       7.381  -9.982  -4.250  1.00 61.57           C  
ATOM    426  HB  VAL A  30       6.789 -10.577  -3.554  1.00 61.57           H  
ATOM    427  O   VAL A  30       5.585 -11.857  -5.550  1.00 61.57           O  
ATOM    428  CG1 VAL A  30       8.661 -10.748  -4.599  1.00 61.57           C  
ATOM    429 HG11 VAL A  30       8.412 -11.703  -5.062  1.00 61.57           H  
ATOM    430 HG12 VAL A  30       9.269 -10.176  -5.300  1.00 61.57           H  
ATOM    431 HG13 VAL A  30       9.239 -10.952  -3.697  1.00 61.57           H  
ATOM    432  CG2 VAL A  30       7.801  -8.688  -3.543  1.00 61.57           C  
ATOM    433 HG21 VAL A  30       8.386  -8.064  -4.218  1.00 61.57           H  
ATOM    434 HG22 VAL A  30       6.911  -8.150  -3.219  1.00 61.57           H  
ATOM    435 HG23 VAL A  30       8.399  -8.931  -2.663  1.00 61.57           H  
ATOM    436  N   ASP A  31       6.033 -10.894  -7.545  1.00 56.17           N  
ATOM    437  H   ASP A  31       6.315 -10.043  -8.010  1.00 56.17           H  
ATOM    438  CA  ASP A  31       6.074 -12.114  -8.342  1.00 56.17           C  
ATOM    439  HA  ASP A  31       5.154 -12.682  -8.204  1.00 56.17           H  
ATOM    440  C   ASP A  31       7.265 -12.903  -7.785  1.00 56.17           C  
ATOM    441  CB  ASP A  31       6.217 -11.749  -9.827  1.00 56.17           C  
ATOM    442  HB2 ASP A  31       7.219 -11.365 -10.020  1.00 56.17           H  
ATOM    443  HB3 ASP A  31       5.511 -10.953 -10.061  1.00 56.17           H  
ATOM    444  O   ASP A  31       8.408 -12.442  -7.843  1.00 56.17           O  
ATOM    445  CG  ASP A  31       5.912 -12.930 -10.753  1.00 56.17           C  
ATOM    446  OD1 ASP A  31       6.813 -13.316 -11.528  1.00 56.17           O  
ATOM    447  OD2 ASP A  31       4.737 -13.365 -10.737  1.00 56.17           O  
ATOM    448  N   SER A  32       6.944 -13.937  -7.010  1.00 47.31           N  
ATOM    449  H   SER A  32       6.003 -14.294  -7.098  1.00 47.31           H  
ATOM    450  CA  SER A  32       7.922 -14.794  -6.336  1.00 47.31           C  
ATOM    451  HA  SER A  32       8.701 -14.197  -5.861  1.00 47.31           H  
ATOM    452  C   SER A  32       8.609 -15.672  -7.366  1.00 47.31           C  
ATOM    453  CB  SER A  32       7.225 -15.680  -5.311  1.00 47.31           C  
ATOM    454  HB2 SER A  32       7.962 -16.300  -4.801  1.00 47.31           H  
ATOM    455  HB3 SER A  32       6.511 -16.325  -5.824  1.00 47.31           H  
ATOM    456  O   SER A  32       9.802 -15.978  -7.154  1.00 47.31           O  
ATOM    457  OG  SER A  32       6.557 -14.842  -4.390  1.00 47.31           O  
ATOM    458  HG  SER A  32       6.389 -14.031  -4.877  1.00 47.31           H  
ATOM    459  OXT SER A  32       7.877 -16.108  -8.276  1.00 47.31           O  
TER     460      SER A  32                                                       
END   
