# Supplementary material for: δ‐Conotoxin Structure Prediction and Analysis through Large‐Scale Comparative and Deep Learning Modeling Approaches
Source: Adv Sci (Weinh). 2024 Jul 21;11(35):2404786. doi: 10.1002/advs.202404786 (PMC11425241; doi:10.1002/advs.202404786)
Supplement: Supplementary file 2 — Supporting Information [file ADVS-11-2404786-s001.gz › Data/Alphafold_results/MVIA/ranked_1.pdb]

ATOM      1  N   ASP A   1      -0.544   7.940  16.021  1.00 49.11           N  
ATOM      2  H   ASP A   1       0.312   8.475  16.058  1.00 49.11           H  
ATOM      3  H2  ASP A   1      -0.416   7.026  16.432  1.00 49.11           H  
ATOM      4  H3  ASP A   1      -1.261   8.453  16.514  1.00 49.11           H  
ATOM      5  CA  ASP A   1      -0.979   7.842  14.617  1.00 49.11           C  
ATOM      6  HA  ASP A   1      -1.871   7.218  14.550  1.00 49.11           H  
ATOM      7  C   ASP A   1       0.109   7.204  13.781  1.00 49.11           C  
ATOM      8  CB  ASP A   1      -1.369   9.233  14.116  1.00 49.11           C  
ATOM      9  HB2 ASP A   1      -0.614   9.967  14.397  1.00 49.11           H  
ATOM     10  HB3 ASP A   1      -1.464   9.214  13.030  1.00 49.11           H  
ATOM     11  O   ASP A   1       1.131   7.829  13.533  1.00 49.11           O  
ATOM     12  CG  ASP A   1      -2.709   9.573  14.748  1.00 49.11           C  
ATOM     13  OD1 ASP A   1      -3.698   9.610  13.999  1.00 49.11           O  
ATOM     14  OD2 ASP A   1      -2.719   9.590  16.001  1.00 49.11           O  
ATOM     15  N   GLY A   2      -0.046   5.916  13.473  1.00 70.59           N  
ATOM     16  H   GLY A   2      -0.947   5.481  13.611  1.00 70.59           H  
ATOM     17  CA  GLY A   2       0.909   5.164  12.661  1.00 70.59           C  
ATOM     18  HA2 GLY A   2       0.924   4.119  12.971  1.00 70.59           H  
ATOM     19  HA3 GLY A   2       1.913   5.572  12.775  1.00 70.59           H  
ATOM     20  C   GLY A   2       0.500   5.220  11.196  1.00 70.59           C  
ATOM     21  O   GLY A   2      -0.665   4.997  10.877  1.00 70.59           O  
ATOM     22  N   CYS A   3       1.447   5.533  10.324  1.00 78.47           N  
ATOM     23  H   CYS A   3       2.389   5.692  10.651  1.00 78.47           H  
ATOM     24  CA  CYS A   3       1.241   5.515   8.886  1.00 78.47           C  
ATOM     25  HA  CYS A   3       0.225   5.844   8.668  1.00 78.47           H  
ATOM     26  C   CYS A   3       1.394   4.083   8.336  1.00 78.47           C  
ATOM     27  CB  CYS A   3       2.197   6.545   8.284  1.00 78.47           C  
ATOM     28  HB2 CYS A   3       1.940   7.518   8.702  1.00 78.47           H  
ATOM     29  HB3 CYS A   3       2.011   6.605   7.212  1.00 78.47           H  
ATOM     30  O   CYS A   3       2.113   3.261   8.908  1.00 78.47           O  
ATOM     31  SG  CYS A   3       3.962   6.261   8.601  1.00 78.47           S  
ATOM     32  N   TYR A   4       0.708   3.760   7.240  1.00 79.32           N  
ATOM     33  H   TYR A   4       0.076   4.443   6.846  1.00 79.32           H  
ATOM     34  CA  TYR A   4       0.778   2.426   6.638  1.00 79.32           C  
ATOM     35  HA  TYR A   4       0.885   1.699   7.443  1.00 79.32           H  
ATOM     36  C   TYR A   4       1.995   2.270   5.719  1.00 79.32           C  
ATOM     37  CB  TYR A   4      -0.521   2.082   5.911  1.00 79.32           C  
ATOM     38  HB2 TYR A   4      -0.713   2.844   5.155  1.00 79.32           H  
ATOM     39  HB3 TYR A   4      -0.382   1.129   5.401  1.00 79.32           H  
ATOM     40  O   TYR A   4       2.333   3.172   4.946  1.00 79.32           O  
ATOM     41  CG  TYR A   4      -1.730   1.956   6.811  1.00 79.32           C  
ATOM     42  CD1 TYR A   4      -1.944   0.816   7.606  1.00 79.32           C  
ATOM     43  HD1 TYR A   4      -1.222   0.013   7.606  1.00 79.32           H  
ATOM     44  CD2 TYR A   4      -2.644   3.010   6.861  1.00 79.32           C  
ATOM     45  HD2 TYR A   4      -2.438   3.876   6.250  1.00 79.32           H  
ATOM     46  CE1 TYR A   4      -3.095   0.725   8.413  1.00 79.32           C  
ATOM     47  HE1 TYR A   4      -3.275  -0.153   9.017  1.00 79.32           H  
ATOM     48  CE2 TYR A   4      -3.770   2.951   7.697  1.00 79.32           C  
ATOM     49  HE2 TYR A   4      -4.445   3.791   7.770  1.00 79.32           H  
ATOM     50  OH  TYR A   4      -5.110   1.730   9.258  1.00 79.32           O  
ATOM     51  HH  TYR A   4      -5.615   2.546   9.226  1.00 79.32           H  
ATOM     52  CZ  TYR A   4      -4.011   1.796   8.464  1.00 79.32           C  
ATOM     53  N   ASN A   5       2.629   1.099   5.796  1.00 77.49           N  
ATOM     54  H   ASN A   5       2.263   0.405   6.432  1.00 77.49           H  
ATOM     55  CA  ASN A   5       3.780   0.731   4.973  1.00 77.49           C  
ATOM     56  HA  ASN A   5       4.454   1.587   4.939  1.00 77.49           H  
ATOM     57  C   ASN A   5       3.384   0.441   3.519  1.00 77.49           C  
ATOM     58  CB  ASN A   5       4.501  -0.479   5.610  1.00 77.49           C  
ATOM     59  HB2 ASN A   5       4.785  -1.192   4.836  1.00 77.49           H  
ATOM     60  HB3 ASN A   5       3.831  -1.002   6.293  1.00 77.49           H  
ATOM     61  O   ASN A   5       2.229   0.123   3.228  1.00 77.49           O  
ATOM     62  CG  ASN A   5       5.775  -0.099   6.340  1.00 77.49           C  
ATOM     63  ND2 ASN A   5       6.177  -0.867   7.324  1.00 77.49           N  
ATOM     64 HD21 ASN A   5       5.658  -1.693   7.585  1.00 77.49           H  
ATOM     65 HD22 ASN A   5       7.039  -0.587   7.770  1.00 77.49           H  
ATOM     66  OD1 ASN A   5       6.444   0.867   6.023  1.00 77.49           O  
ATOM     67  N   ALA A   6       4.370   0.491   2.622  1.00 79.96           N  
ATOM     68  H   ALA A   6       5.298   0.729   2.941  1.00 79.96           H  
ATOM     69  CA  ALA A   6       4.220   0.114   1.217  1.00 79.96           C  
ATOM     70  HA  ALA A   6       3.617   0.875   0.721  1.00 79.96           H  
ATOM     71  C   ALA A   6       3.548  -1.260   1.054  1.00 79.96           C  
ATOM     72  CB  ALA A   6       5.606   0.092   0.578  1.00 79.96           C  
ATOM     73  HB1 ALA A   6       6.135  -0.816   0.867  1.00 79.96           H  
ATOM     74  HB2 ALA A   6       5.513   0.115  -0.508  1.00 79.96           H  
ATOM     75  HB3 ALA A   6       6.187   0.946   0.928  1.00 79.96           H  
ATOM     76  O   ALA A   6       3.806  -2.178   1.832  1.00 79.96           O  
ATOM     77  N   GLY A   7       2.668  -1.401   0.064  1.00 77.03           N  
ATOM     78  H   GLY A   7       2.524  -0.624  -0.566  1.00 77.03           H  
ATOM     79  CA  GLY A   7       1.905  -2.630  -0.159  1.00 77.03           C  
ATOM     80  HA2 GLY A   7       1.473  -2.597  -1.159  1.00 77.03           H  
ATOM     81  HA3 GLY A   7       2.579  -3.485  -0.107  1.00 77.03           H  
ATOM     82  C   GLY A   7       0.770  -2.862   0.845  1.00 77.03           C  
ATOM     83  O   GLY A   7       0.085  -3.877   0.768  1.00 77.03           O  
ATOM     84  N   THR A   8       0.518  -1.934   1.771  1.00 82.49           N  
ATOM     85  H   THR A   8       1.138  -1.143   1.861  1.00 82.49           H  
ATOM     86  CA  THR A   8      -0.689  -1.997   2.603  1.00 82.49           C  
ATOM     87  HA  THR A   8      -0.888  -3.041   2.844  1.00 82.49           H  
ATOM     88  C   THR A   8      -1.879  -1.438   1.838  1.00 82.49           C  
ATOM     89  CB  THR A   8      -0.534  -1.250   3.925  1.00 82.49           C  
ATOM     90  HB  THR A   8      -0.457  -0.182   3.724  1.00 82.49           H  
ATOM     91  O   THR A   8      -1.779  -0.383   1.211  1.00 82.49           O  
ATOM     92  CG2 THR A   8      -1.719  -1.516   4.851  1.00 82.49           C  
ATOM     93 HG21 THR A   8      -1.449  -1.255   5.875  1.00 82.49           H  
ATOM     94 HG22 THR A   8      -1.988  -2.572   4.832  1.00 82.49           H  
ATOM     95 HG23 THR A   8      -2.575  -0.913   4.548  1.00 82.49           H  
ATOM     96  OG1 THR A   8       0.628  -1.671   4.597  1.00 82.49           O  
ATOM     97  HG1 THR A   8       1.357  -1.288   4.104  1.00 82.49           H  
ATOM     98  N   PHE A   9      -3.023  -2.115   1.913  1.00 80.74           N  
ATOM     99  H   PHE A   9      -3.049  -2.982   2.430  1.00 80.74           H  
ATOM    100  CA  PHE A   9      -4.260  -1.613   1.331  1.00 80.74           C  
ATOM    101  HA  PHE A   9      -4.073  -1.358   0.288  1.00 80.74           H  
ATOM    102  C   PHE A   9      -4.722  -0.357   2.076  1.00 80.74           C  
ATOM    103  CB  PHE A   9      -5.328  -2.707   1.360  1.00 80.74           C  
ATOM    104  HB2 PHE A   9      -4.895  -3.633   0.983  1.00 80.74           H  
ATOM    105  HB3 PHE A   9      -5.645  -2.889   2.387  1.00 80.74           H  
ATOM    106  O   PHE A   9      -5.014  -0.403   3.269  1.00 80.74           O  
ATOM    107  CG  PHE A   9      -6.531  -2.367   0.507  1.00 80.74           C  
ATOM    108  CD1 PHE A   9      -7.664  -1.747   1.068  1.00 80.74           C  
ATOM    109  HD1 PHE A   9      -7.679  -1.506   2.121  1.00 80.74           H  
ATOM    110  CD2 PHE A   9      -6.506  -2.669  -0.865  1.00 80.74           C  
ATOM    111  HD2 PHE A   9      -5.635  -3.137  -1.300  1.00 80.74           H  
ATOM    112  CE1 PHE A   9      -8.773  -1.444   0.258  1.00 80.74           C  
ATOM    113  HE1 PHE A   9      -9.644  -0.976   0.692  1.00 80.74           H  
ATOM    114  CE2 PHE A   9      -7.619  -2.380  -1.668  1.00 80.74           C  
ATOM    115  HE2 PHE A   9      -7.603  -2.657  -2.712  1.00 80.74           H  
ATOM    116  CZ  PHE A   9      -8.753  -1.765  -1.111  1.00 80.74           C  
ATOM    117  HZ  PHE A   9      -9.611  -1.552  -1.732  1.00 80.74           H  
ATOM    118  N   CYS A  10      -4.794   0.763   1.366  1.00 82.02           N  
ATOM    119  H   CYS A  10      -4.545   0.718   0.388  1.00 82.02           H  
ATOM    120  CA  CYS A  10      -5.237   2.043   1.914  1.00 82.02           C  
ATOM    121  HA  CYS A  10      -5.571   1.895   2.941  1.00 82.02           H  
ATOM    122  C   CYS A  10      -6.488   2.593   1.183  1.00 82.02           C  
ATOM    123  CB  CYS A  10      -4.013   2.966   1.995  1.00 82.02           C  
ATOM    124  HB2 CYS A  10      -3.245   2.627   1.299  1.00 82.02           H  
ATOM    125  HB3 CYS A  10      -3.596   2.894   3.000  1.00 82.02           H  
ATOM    126  O   CYS A  10      -7.145   3.527   1.649  1.00 82.02           O  
ATOM    127  SG  CYS A  10      -4.364   4.684   1.637  1.00 82.02           S  
ATOM    128  N   GLY A  11      -6.913   1.954   0.088  1.00 79.43           N  
ATOM    129  H   GLY A  11      -6.344   1.207  -0.282  1.00 79.43           H  
ATOM    130  CA  GLY A  11      -8.108   2.338  -0.661  1.00 79.43           C  
ATOM    131  HA2 GLY A  11      -8.925   2.513   0.039  1.00 79.43           H  
ATOM    132  HA3 GLY A  11      -8.394   1.520  -1.322  1.00 79.43           H  
ATOM    133  C   GLY A  11      -7.892   3.593  -1.513  1.00 79.43           C  
ATOM    134  O   GLY A  11      -6.850   3.759  -2.136  1.00 79.43           O  
ATOM    135  N   ILE A  12      -8.906   4.461  -1.592  1.00 72.69           N  
ATOM    136  H   ILE A  12      -9.743   4.256  -1.065  1.00 72.69           H  
ATOM    137  CA  ILE A  12      -8.907   5.658  -2.466  1.00 72.69           C  
ATOM    138  HA  ILE A  12      -8.098   5.564  -3.190  1.00 72.69           H  
ATOM    139  C   ILE A  12      -8.582   6.944  -1.676  1.00 72.69           C  
ATOM    140  CB  ILE A  12     -10.232   5.711  -3.284  1.00 72.69           C  
ATOM    141  HB  ILE A  12     -11.063   5.690  -2.579  1.00 72.69           H  
ATOM    142  O   ILE A  12      -8.537   8.032  -2.243  1.00 72.69           O  
ATOM    143  CG1 ILE A  12     -10.336   4.463  -4.198  1.00 72.69           C  
ATOM    144 HG12 ILE A  12     -10.130   3.562  -3.620  1.00 72.69           H  
ATOM    145 HG13 ILE A  12      -9.585   4.525  -4.986  1.00 72.69           H  
ATOM    146  CG2 ILE A  12     -10.387   6.977  -4.153  1.00 72.69           C  
ATOM    147 HG21 ILE A  12      -9.490   7.131  -4.753  1.00 72.69           H  
ATOM    148 HG22 ILE A  12     -11.249   6.906  -4.818  1.00 72.69           H  
ATOM    149 HG23 ILE A  12     -10.560   7.853  -3.528  1.00 72.69           H  
ATOM    150  CD1 ILE A  12     -11.716   4.254  -4.839  1.00 72.69           C  
ATOM    151 HD11 ILE A  12     -11.746   3.268  -5.303  1.00 72.69           H  
ATOM    152 HD12 ILE A  12     -12.494   4.308  -4.078  1.00 72.69           H  
ATOM    153 HD13 ILE A  12     -11.905   4.996  -5.614  1.00 72.69           H  
ATOM    154  N   ARG A  13      -8.352   6.865  -0.357  1.00 60.96           N  
ATOM    155  H   ARG A  13      -8.218   5.953   0.057  1.00 60.96           H  
ATOM    156  CA  ARG A  13      -8.045   8.056   0.448  1.00 60.96           C  
ATOM    157  HA  ARG A  13      -8.472   8.927  -0.051  1.00 60.96           H  
ATOM    158  C   ARG A  13      -6.530   8.277   0.544  1.00 60.96           C  
ATOM    159  CB  ARG A  13      -8.701   7.997   1.831  1.00 60.96           C  
ATOM    160  HB2 ARG A  13      -8.278   8.796   2.439  1.00 60.96           H  
ATOM    161  HB3 ARG A  13      -8.481   7.044   2.312  1.00 60.96           H  
ATOM    162  O   ARG A  13      -5.868   7.500   1.228  1.00 60.96           O  
ATOM    163  CG  ARG A  13     -10.219   8.206   1.732  1.00 60.96           C  
ATOM    164  HG2 ARG A  13     -10.436   9.051   1.077  1.00 60.96           H  
ATOM    165  HG3 ARG A  13     -10.679   7.308   1.320  1.00 60.96           H  
ATOM    166  CD  ARG A  13     -10.797   8.503   3.118  1.00 60.96           C  
ATOM    167  HD2 ARG A  13     -10.384   9.451   3.463  1.00 60.96           H  
ATOM    168  HD3 ARG A  13     -10.484   7.717   3.805  1.00 60.96           H  
ATOM    169  NE  ARG A  13     -12.272   8.558   3.086  1.00 60.96           N  
ATOM    170  HE  ARG A  13     -12.724   8.018   2.361  1.00 60.96           H  
ATOM    171  NH1 ARG A  13     -12.579   9.946   4.893  1.00 60.96           N  
ATOM    172 HH11 ARG A  13     -11.577  10.033   4.988  1.00 60.96           H  
ATOM    173 HH12 ARG A  13     -13.188  10.435   5.534  1.00 60.96           H  
ATOM    174  NH2 ARG A  13     -14.352   9.110   3.828  1.00 60.96           N  
ATOM    175 HH21 ARG A  13     -14.764   8.549   3.096  1.00 60.96           H  
ATOM    176 HH22 ARG A  13     -14.946   9.605   4.477  1.00 60.96           H  
ATOM    177  CZ  ARG A  13     -13.056   9.203   3.932  1.00 60.96           C  
ATOM    178  N   PRO A  14      -5.976   9.332  -0.081  1.00 62.86           N  
ATOM    179  CA  PRO A  14      -4.582   9.701   0.134  1.00 62.86           C  
ATOM    180  HA  PRO A  14      -3.928   8.851  -0.060  1.00 62.86           H  
ATOM    181  C   PRO A  14      -4.384  10.154   1.589  1.00 62.86           C  
ATOM    182  CB  PRO A  14      -4.288  10.796  -0.896  1.00 62.86           C  
ATOM    183  HB2 PRO A  14      -3.535  11.501  -0.545  1.00 62.86           H  
ATOM    184  HB3 PRO A  14      -3.967  10.335  -1.830  1.00 62.86           H  
ATOM    185  O   PRO A  14      -5.279  10.760   2.178  1.00 62.86           O  
ATOM    186  CG  PRO A  14      -5.646  11.467  -1.102  1.00 62.86           C  
ATOM    187  HG2 PRO A  14      -5.725  11.924  -2.088  1.00 62.86           H  
ATOM    188  HG3 PRO A  14      -5.806  12.210  -0.321  1.00 62.86           H  
ATOM    189  CD  PRO A  14      -6.637  10.321  -0.928  1.00 62.86           C  
ATOM    190  HD2 PRO A  14      -6.851   9.879  -1.901  1.00 62.86           H  
ATOM    191  HD3 PRO A  14      -7.549  10.707  -0.472  1.00 62.86           H  
ATOM    192  N   GLY A  15      -3.228   9.841   2.178  1.00 65.60           N  
ATOM    193  H   GLY A  15      -2.496   9.457   1.597  1.00 65.60           H  
ATOM    194  CA  GLY A  15      -2.846  10.323   3.514  1.00 65.60           C  
ATOM    195  HA2 GLY A  15      -1.835  10.726   3.449  1.00 65.60           H  
ATOM    196  HA3 GLY A  15      -3.495  11.146   3.812  1.00 65.60           H  
ATOM    197  C   GLY A  15      -2.849   9.303   4.656  1.00 65.60           C  
ATOM    198  O   GLY A  15      -2.490   9.658   5.772  1.00 65.60           O  
ATOM    199  N   LEU A  16      -3.207   8.038   4.417  1.00 75.75           N  
ATOM    200  H   LEU A  16      -3.580   7.802   3.508  1.00 75.75           H  
ATOM    201  CA  LEU A  16      -3.023   6.982   5.427  1.00 75.75           C  
ATOM    202  HA  LEU A  16      -3.068   7.422   6.424  1.00 75.75           H  
ATOM    203  C   LEU A  16      -1.624   6.332   5.337  1.00 75.75           C  
ATOM    204  CB  LEU A  16      -4.198   5.993   5.317  1.00 75.75           C  
ATOM    205  HB2 LEU A  16      -4.309   5.677   4.279  1.00 75.75           H  
ATOM    206  HB3 LEU A  16      -3.969   5.101   5.900  1.00 75.75           H  
ATOM    207  O   LEU A  16      -1.113   5.795   6.318  1.00 75.75           O  
ATOM    208  CG  LEU A  16      -5.528   6.553   5.863  1.00 75.75           C  
ATOM    209  HG  LEU A  16      -5.387   7.570   6.231  1.00 75.75           H  
ATOM    210  CD1 LEU A  16      -6.595   6.588   4.771  1.00 75.75           C  
ATOM    211 HD11 LEU A  16      -7.520   7.005   5.167  1.00 75.75           H  
ATOM    212 HD12 LEU A  16      -6.246   7.216   3.951  1.00 75.75           H  
ATOM    213 HD13 LEU A  16      -6.774   5.583   4.389  1.00 75.75           H  
ATOM    214  CD2 LEU A  16      -6.079   5.703   7.012  1.00 75.75           C  
ATOM    215 HD21 LEU A  16      -6.222   4.674   6.682  1.00 75.75           H  
ATOM    216 HD22 LEU A  16      -7.036   6.109   7.342  1.00 75.75           H  
ATOM    217 HD23 LEU A  16      -5.386   5.754   7.852  1.00 75.75           H  
ATOM    218  N   CYS A  17      -0.978   6.398   4.175  1.00 78.87           N  
ATOM    219  H   CYS A  17      -1.414   6.908   3.419  1.00 78.87           H  
ATOM    220  CA  CYS A  17       0.326   5.786   3.917  1.00 78.87           C  
ATOM    221  HA  CYS A  17       0.387   4.835   4.446  1.00 78.87           H  
ATOM    222  C   CYS A  17       1.493   6.667   4.372  1.00 78.87           C  
ATOM    223  CB  CYS A  17       0.424   5.508   2.420  1.00 78.87           C  
ATOM    224  HB2 CYS A  17       0.384   6.452   1.878  1.00 78.87           H  
ATOM    225  HB3 CYS A  17       1.380   5.034   2.195  1.00 78.87           H  
ATOM    226  O   CYS A  17       1.435   7.884   4.222  1.00 78.87           O  
ATOM    227  SG  CYS A  17      -0.906   4.449   1.829  1.00 78.87           S  
ATOM    228  N   CYS A  18       2.593   6.059   4.832  1.00 81.32           N  
ATOM    229  H   CYS A  18       2.592   5.054   4.934  1.00 81.32           H  
ATOM    230  CA  CYS A  18       3.813   6.794   5.213  1.00 81.32           C  
ATOM    231  HA  CYS A  18       3.575   7.526   5.985  1.00 81.32           H  
ATOM    232  C   CYS A  18       4.430   7.566   4.045  1.00 81.32           C  
ATOM    233  CB  CYS A  18       4.870   5.820   5.745  1.00 81.32           C  
ATOM    234  HB2 CYS A  18       5.127   5.114   4.956  1.00 81.32           H  
ATOM    235  HB3 CYS A  18       5.767   6.396   5.971  1.00 81.32           H  
ATOM    236  O   CYS A  18       5.126   8.552   4.245  1.00 81.32           O  
ATOM    237  SG  CYS A  18       4.457   4.871   7.226  1.00 81.32           S  
ATOM    238  N   SER A  19       4.177   7.102   2.826  1.00 76.66           N  
ATOM    239  H   SER A  19       3.667   6.233   2.743  1.00 76.66           H  
ATOM    240  CA  SER A  19       4.646   7.723   1.591  1.00 76.66           C  
ATOM    241  HA  SER A  19       5.608   8.203   1.774  1.00 76.66           H  
ATOM    242  C   SER A  19       3.707   8.814   1.074  1.00 76.66           C  
ATOM    243  CB  SER A  19       4.842   6.628   0.545  1.00 76.66           C  
ATOM    244  HB2 SER A  19       3.871   6.219   0.267  1.00 76.66           H  
ATOM    245  HB3 SER A  19       5.328   7.041  -0.339  1.00 76.66           H  
ATOM    246  O   SER A  19       3.916   9.297  -0.033  1.00 76.66           O  
ATOM    247  OG  SER A  19       5.640   5.602   1.108  1.00 76.66           O  
ATOM    248  HG  SER A  19       6.455   6.000   1.423  1.00 76.66           H  
ATOM    249  N   GLU A  20       2.647   9.144   1.828  1.00 73.73           N  
ATOM    250  H   GLU A  20       2.613   8.752   2.758  1.00 73.73           H  
ATOM    251  CA  GLU A  20       1.543  10.068   1.498  1.00 73.73           C  
ATOM    252  HA  GLU A  20       0.851  10.048   2.341  1.00 73.73           H  
ATOM    253  C   GLU A  20       0.701   9.652   0.276  1.00 73.73           C  
ATOM    254  CB  GLU A  20       2.059  11.514   1.409  1.00 73.73           C  
ATOM    255  HB2 GLU A  20       1.223  12.170   1.167  1.00 73.73           H  
ATOM    256  HB3 GLU A  20       2.797  11.596   0.610  1.00 73.73           H  
ATOM    257  O   GLU A  20      -0.479   9.995   0.171  1.00 73.73           O  
ATOM    258  CG  GLU A  20       2.679  11.976   2.737  1.00 73.73           C  
ATOM    259  HG2 GLU A  20       1.913  11.949   3.512  1.00 73.73           H  
ATOM    260  HG3 GLU A  20       3.476  11.295   3.036  1.00 73.73           H  
ATOM    261  CD  GLU A  20       3.251  13.390   2.616  1.00 73.73           C  
ATOM    262  OE1 GLU A  20       2.460  14.346   2.785  1.00 73.73           O  
ATOM    263  OE2 GLU A  20       4.468  13.501   2.349  1.00 73.73           O  
ATOM    264  N   PHE A  21       1.262   8.815  -0.594  1.00 75.03           N  
ATOM    265  H   PHE A  21       2.254   8.657  -0.494  1.00 75.03           H  
ATOM    266  CA  PHE A  21       0.627   8.256  -1.767  1.00 75.03           C  
ATOM    267  HA  PHE A  21      -0.144   8.956  -2.088  1.00 75.03           H  
ATOM    268  C   PHE A  21      -0.054   6.925  -1.485  1.00 75.03           C  
ATOM    269  CB  PHE A  21       1.633   8.143  -2.910  1.00 75.03           C  
ATOM    270  HB2 PHE A  21       2.652   8.083  -2.527  1.00 75.03           H  
ATOM    271  HB3 PHE A  21       1.439   7.225  -3.464  1.00 75.03           H  
ATOM    272  O   PHE A  21       0.532   5.957  -0.996  1.00 75.03           O  
ATOM    273  CG  PHE A  21       1.511   9.304  -3.866  1.00 75.03           C  
ATOM    274  CD1 PHE A  21       0.905   9.124  -5.122  1.00 75.03           C  
ATOM    275  HD1 PHE A  21       0.552   8.149  -5.422  1.00 75.03           H  
ATOM    276  CD2 PHE A  21       1.937  10.581  -3.472  1.00 75.03           C  
ATOM    277  HD2 PHE A  21       2.344  10.727  -2.483  1.00 75.03           H  
ATOM    278  CE1 PHE A  21       0.779  10.212  -6.003  1.00 75.03           C  
ATOM    279  HE1 PHE A  21       0.332  10.069  -6.976  1.00 75.03           H  
ATOM    280  CE2 PHE A  21       1.840  11.664  -4.363  1.00 75.03           C  
ATOM    281  HE2 PHE A  21       2.195  12.639  -4.064  1.00 75.03           H  
ATOM    282  CZ  PHE A  21       1.264  11.477  -5.631  1.00 75.03           C  
ATOM    283  HZ  PHE A  21       1.186  12.310  -6.314  1.00 75.03           H  
ATOM    284  N   CYS A  22      -1.323   6.892  -1.865  1.00 78.84           N  
ATOM    285  H   CYS A  22      -1.718   7.723  -2.281  1.00 78.84           H  
ATOM    286  CA  CYS A  22      -2.178   5.733  -1.768  1.00 78.84           C  
ATOM    287  HA  CYS A  22      -1.588   4.830  -1.608  1.00 78.84           H  
ATOM    288  C   CYS A  22      -2.980   5.594  -3.053  1.00 78.84           C  
ATOM    289  CB  CYS A  22      -3.091   5.944  -0.581  1.00 78.84           C  
ATOM    290  HB2 CYS A  22      -3.669   6.857  -0.726  1.00 78.84           H  
ATOM    291  HB3 CYS A  22      -2.480   6.064   0.314  1.00 78.84           H  
ATOM    292  O   CYS A  22      -3.819   6.440  -3.362  1.00 78.84           O  
ATOM    293  SG  CYS A  22      -4.244   4.602  -0.348  1.00 78.84           S  
ATOM    294  N   PHE A  23      -2.706   4.531  -3.801  1.00 78.35           N  
ATOM    295  H   PHE A  23      -2.006   3.880  -3.472  1.00 78.35           H  
ATOM    296  CA  PHE A  23      -3.356   4.234  -5.071  1.00 78.35           C  
ATOM    297  HA  PHE A  23      -4.201   4.909  -5.208  1.00 78.35           H  
ATOM    298  C   PHE A  23      -3.919   2.806  -5.002  1.00 78.35           C  
ATOM    299  CB  PHE A  23      -2.355   4.501  -6.212  1.00 78.35           C  
ATOM    300  HB2 PHE A  23      -1.612   5.223  -5.875  1.00 78.35           H  
ATOM    301  HB3 PHE A  23      -1.807   3.595  -6.471  1.00 78.35           H  
ATOM    302  O   PHE A  23      -3.296   1.857  -5.469  1.00 78.35           O  
ATOM    303  CG  PHE A  23      -3.011   5.082  -7.446  1.00 78.35           C  
ATOM    304  CD1 PHE A  23      -3.451   4.245  -8.486  1.00 78.35           C  
ATOM    305  HD1 PHE A  23      -3.306   3.177  -8.416  1.00 78.35           H  
ATOM    306  CD2 PHE A  23      -3.197   6.474  -7.540  1.00 78.35           C  
ATOM    307  HD2 PHE A  23      -2.865   7.119  -6.740  1.00 78.35           H  
ATOM    308  CE1 PHE A  23      -4.067   4.801  -9.622  1.00 78.35           C  
ATOM    309  HE1 PHE A  23      -4.392   4.158 -10.427  1.00 78.35           H  
ATOM    310  CE2 PHE A  23      -3.811   7.030  -8.676  1.00 78.35           C  
ATOM    311  HE2 PHE A  23      -3.943   8.099  -8.749  1.00 78.35           H  
ATOM    312  CZ  PHE A  23      -4.245   6.193  -9.718  1.00 78.35           C  
ATOM    313  HZ  PHE A  23      -4.709   6.618 -10.595  1.00 78.35           H  
ATOM    314  N   LEU A  24      -5.044   2.631  -4.288  1.00 82.35           N  
ATOM    315  H   LEU A  24      -5.463   3.471  -3.915  1.00 82.35           H  
ATOM    316  CA  LEU A  24      -5.527   1.378  -3.660  1.00 82.35           C  
ATOM    317  HA  LEU A  24      -6.442   1.618  -3.119  1.00 82.35           H  
ATOM    318  C   LEU A  24      -4.591   0.811  -2.579  1.00 82.35           C  
ATOM    319  CB  LEU A  24      -5.900   0.281  -4.679  1.00 82.35           C  
ATOM    320  HB2 LEU A  24      -5.215   0.268  -5.526  1.00 82.35           H  
ATOM    321  HB3 LEU A  24      -5.778  -0.667  -4.154  1.00 82.35           H  
ATOM    322  O   LEU A  24      -5.051   0.373  -1.523  1.00 82.35           O  
ATOM    323  CG  LEU A  24      -7.349   0.296  -5.182  1.00 82.35           C  
ATOM    324  HG  LEU A  24      -8.012   0.665  -4.399  1.00 82.35           H  
ATOM    325  CD1 LEU A  24      -7.514   1.156  -6.431  1.00 82.35           C  
ATOM    326 HD11 LEU A  24      -8.556   1.155  -6.749  1.00 82.35           H  
ATOM    327 HD12 LEU A  24      -6.890   0.770  -7.238  1.00 82.35           H  
ATOM    328 HD13 LEU A  24      -7.211   2.180  -6.212  1.00 82.35           H  
ATOM    329  CD2 LEU A  24      -7.775  -1.129  -5.537  1.00 82.35           C  
ATOM    330 HD21 LEU A  24      -7.116  -1.536  -6.304  1.00 82.35           H  
ATOM    331 HD22 LEU A  24      -7.739  -1.765  -4.653  1.00 82.35           H  
ATOM    332 HD23 LEU A  24      -8.798  -1.121  -5.914  1.00 82.35           H  
ATOM    333  N   TRP A  25      -3.291   0.840  -2.833  1.00 83.49           N  
ATOM    334  H   TRP A  25      -3.003   1.206  -3.729  1.00 83.49           H  
ATOM    335  CA  TRP A  25      -2.229   0.351  -1.971  1.00 83.49           C  
ATOM    336  HA  TRP A  25      -2.652   0.016  -1.023  1.00 83.49           H  
ATOM    337  C   TRP A  25      -1.271   1.508  -1.698  1.00 83.49           C  
ATOM    338  CB  TRP A  25      -1.528  -0.849  -2.636  1.00 83.49           C  
ATOM    339  HB2 TRP A  25      -0.789  -1.244  -1.939  1.00 83.49           H  
ATOM    340  HB3 TRP A  25      -0.990  -0.494  -3.515  1.00 83.49           H  
ATOM    341  O   TRP A  25      -1.135   2.423  -2.514  1.00 83.49           O  
ATOM    342  CG  TRP A  25      -2.432  -1.973  -3.068  1.00 83.49           C  
ATOM    343  CD1 TRP A  25      -3.374  -1.894  -4.034  1.00 83.49           C  
ATOM    344  HD1 TRP A  25      -3.548  -1.015  -4.636  1.00 83.49           H  
ATOM    345  CD2 TRP A  25      -2.438  -3.375  -2.661  1.00 83.49           C  
ATOM    346  CE2 TRP A  25      -3.508  -4.047  -3.323  1.00 83.49           C  
ATOM    347  CE3 TRP A  25      -1.603  -4.165  -1.853  1.00 83.49           C  
ATOM    348  HE3 TRP A  25      -0.734  -3.703  -1.410  1.00 83.49           H  
ATOM    349  NE1 TRP A  25      -4.064  -3.085  -4.133  1.00 83.49           N  
ATOM    350  HE1 TRP A  25      -4.786  -3.253  -4.819  1.00 83.49           H  
ATOM    351  CH2 TRP A  25      -2.939  -6.160  -2.296  1.00 83.49           C  
ATOM    352  HH2 TRP A  25      -3.115  -7.216  -2.152  1.00 83.49           H  
ATOM    353  CZ2 TRP A  25      -3.776  -5.411  -3.141  1.00 83.49           C  
ATOM    354  HZ2 TRP A  25      -4.591  -5.886  -3.667  1.00 83.49           H  
ATOM    355  CZ3 TRP A  25      -1.849  -5.538  -1.662  1.00 83.49           C  
ATOM    356  HZ3 TRP A  25      -1.186  -6.114  -1.034  1.00 83.49           H  
ATOM    357  N   CYS A  26      -0.613   1.486  -0.547  1.00 86.22           N  
ATOM    358  H   CYS A  26      -0.817   0.760   0.123  1.00 86.22           H  
ATOM    359  CA  CYS A  26       0.473   2.409  -0.272  1.00 86.22           C  
ATOM    360  HA  CYS A  26       0.125   3.432  -0.419  1.00 86.22           H  
ATOM    361  C   CYS A  26       1.613   2.150  -1.249  1.00 86.22           C  
ATOM    362  CB  CYS A  26       0.937   2.227   1.171  1.00 86.22           C  
ATOM    363  HB2 CYS A  26       1.804   2.865   1.343  1.00 86.22           H  
ATOM    364  HB3 CYS A  26       1.245   1.190   1.303  1.00 86.22           H  
ATOM    365  O   CYS A  26       2.159   1.047  -1.281  1.00 86.22           O  
ATOM    366  SG  CYS A  26      -0.315   2.618   2.409  1.00 86.22           S  
ATOM    367  N   ILE A  27       1.967   3.169  -2.022  1.00 78.75           N  
ATOM    368  H   ILE A  27       1.510   4.060  -1.894  1.00 78.75           H  
ATOM    369  CA  ILE A  27       3.084   3.123  -2.962  1.00 78.75           C  
ATOM    370  HA  ILE A  27       3.558   2.143  -2.910  1.00 78.75           H  
ATOM    371  C   ILE A  27       4.128   4.136  -2.516  1.00 78.75           C  
ATOM    372  CB  ILE A  27       2.628   3.319  -4.424  1.00 78.75           C  
ATOM    373  HB  ILE A  27       3.521   3.285  -5.048  1.00 78.75           H  
ATOM    374  O   ILE A  27       3.791   5.212  -2.025  1.00 78.75           O  
ATOM    375  CG1 ILE A  27       1.941   4.684  -4.651  1.00 78.75           C  
ATOM    376 HG12 ILE A  27       1.027   4.742  -4.060  1.00 78.75           H  
ATOM    377 HG13 ILE A  27       2.618   5.473  -4.323  1.00 78.75           H  
ATOM    378  CG2 ILE A  27       1.727   2.143  -4.845  1.00 78.75           C  
ATOM    379 HG21 ILE A  27       2.206   1.198  -4.588  1.00 78.75           H  
ATOM    380 HG22 ILE A  27       0.760   2.204  -4.347  1.00 78.75           H  
ATOM    381 HG23 ILE A  27       1.577   2.155  -5.925  1.00 78.75           H  
ATOM    382  CD1 ILE A  27       1.602   4.973  -6.116  1.00 78.75           C  
ATOM    383 HD11 ILE A  27       2.499   4.881  -6.729  1.00 78.75           H  
ATOM    384 HD12 ILE A  27       1.216   5.988  -6.204  1.00 78.75           H  
ATOM    385 HD13 ILE A  27       0.842   4.280  -6.476  1.00 78.75           H  
ATOM    386  N   THR A  28       5.399   3.781  -2.662  1.00 72.84           N  
ATOM    387  H   THR A  28       5.612   2.925  -3.154  1.00 72.84           H  
ATOM    388  CA  THR A  28       6.512   4.682  -2.357  1.00 72.84           C  
ATOM    389  HA  THR A  28       6.120   5.611  -1.943  1.00 72.84           H  
ATOM    390  C   THR A  28       7.202   5.025  -3.666  1.00 72.84           C  
ATOM    391  CB  THR A  28       7.488   4.116  -1.307  1.00 72.84           C  
ATOM    392  HB  THR A  28       7.874   4.951  -0.722  1.00 72.84           H  
ATOM    393  O   THR A  28       7.391   4.143  -4.499  1.00 72.84           O  
ATOM    394  CG2 THR A  28       6.887   3.090  -0.355  1.00 72.84           C  
ATOM    395 HG21 THR A  28       7.552   2.960   0.498  1.00 72.84           H  
ATOM    396 HG22 THR A  28       5.904   3.405  -0.007  1.00 72.84           H  
ATOM    397 HG23 THR A  28       6.784   2.142  -0.884  1.00 72.84           H  
ATOM    398  OG1 THR A  28       8.577   3.465  -1.903  1.00 72.84           O  
ATOM    399  HG1 THR A  28       8.252   2.860  -2.574  1.00 72.84           H  
ATOM    400  N   PHE A  29       7.613   6.277  -3.840  1.00 67.65           N  
ATOM    401  H   PHE A  29       7.365   6.975  -3.152  1.00 67.65           H  
ATOM    402  CA  PHE A  29       8.288   6.750  -5.055  1.00 67.65           C  
ATOM    403  HA  PHE A  29       7.651   6.530  -5.912  1.00 67.65           H  
ATOM    404  C   PHE A  29       9.645   6.074  -5.323  1.00 67.65           C  
ATOM    405  CB  PHE A  29       8.473   8.269  -4.964  1.00 67.65           C  
ATOM    406  HB2 PHE A  29       8.735   8.649  -5.952  1.00 67.65           H  
ATOM    407  HB3 PHE A  29       9.317   8.479  -4.307  1.00 67.65           H  
ATOM    408  O   PHE A  29      10.266   6.356  -6.338  1.00 67.65           O  
ATOM    409  CG  PHE A  29       7.269   9.029  -4.448  1.00 67.65           C  
ATOM    410  CD1 PHE A  29       6.266   9.462  -5.335  1.00 67.65           C  
ATOM    411  HD1 PHE A  29       6.338   9.233  -6.388  1.00 67.65           H  
ATOM    412  CD2 PHE A  29       7.164   9.308  -3.071  1.00 67.65           C  
ATOM    413  HD2 PHE A  29       7.934   8.984  -2.387  1.00 67.65           H  
ATOM    414  CE1 PHE A  29       5.190  10.226  -4.851  1.00 67.65           C  
ATOM    415  HE1 PHE A  29       4.433  10.590  -5.530  1.00 67.65           H  
ATOM    416  CE2 PHE A  29       6.082  10.057  -2.588  1.00 67.65           C  
ATOM    417  HE2 PHE A  29       6.010  10.305  -1.539  1.00 67.65           H  
ATOM    418  CZ  PHE A  29       5.122  10.546  -3.484  1.00 67.65           C  
ATOM    419  HZ  PHE A  29       4.353  11.205  -3.110  1.00 67.65           H  
ATOM    420  N   VAL A  30      10.113   5.200  -4.422  1.00 63.52           N  
ATOM    421  H   VAL A  30       9.535   4.980  -3.623  1.00 63.52           H  
ATOM    422  CA  VAL A  30      11.315   4.378  -4.626  1.00 63.52           C  
ATOM    423  HA  VAL A  30      12.049   5.002  -5.135  1.00 63.52           H  
ATOM    424  C   VAL A  30      11.071   3.185  -5.564  1.00 63.52           C  
ATOM    425  CB  VAL A  30      11.908   3.958  -3.262  1.00 63.52           C  
ATOM    426  HB  VAL A  30      11.538   4.646  -2.502  1.00 63.52           H  
ATOM    427  O   VAL A  30      12.024   2.516  -5.938  1.00 63.52           O  
ATOM    428  CG1 VAL A  30      11.550   2.536  -2.804  1.00 63.52           C  
ATOM    429 HG11 VAL A  30      12.136   1.804  -3.360  1.00 63.52           H  
ATOM    430 HG12 VAL A  30      11.764   2.426  -1.740  1.00 63.52           H  
ATOM    431 HG13 VAL A  30      10.496   2.327  -2.985  1.00 63.52           H  
ATOM    432  CG2 VAL A  30      13.433   4.092  -3.263  1.00 63.52           C  
ATOM    433 HG21 VAL A  30      13.857   3.433  -4.021  1.00 63.52           H  
ATOM    434 HG22 VAL A  30      13.832   3.823  -2.286  1.00 63.52           H  
ATOM    435 HG23 VAL A  30      13.712   5.120  -3.493  1.00 63.52           H  
ATOM    436  N   ASP A  31       9.815   2.915  -5.937  1.00 57.16           N  
ATOM    437  H   ASP A  31       9.069   3.501  -5.589  1.00 57.16           H  
ATOM    438  CA  ASP A  31       9.429   1.860  -6.891  1.00 57.16           C  
ATOM    439  HA  ASP A  31      10.125   1.028  -6.785  1.00 57.16           H  
ATOM    440  C   ASP A  31       9.509   2.313  -8.370  1.00 57.16           C  
ATOM    441  CB  ASP A  31       8.030   1.343  -6.509  1.00 57.16           C  
ATOM    442  HB2 ASP A  31       7.991   1.198  -5.429  1.00 57.16           H  
ATOM    443  HB3 ASP A  31       7.291   2.103  -6.764  1.00 57.16           H  
ATOM    444  O   ASP A  31       8.912   1.697  -9.247  1.00 57.16           O  
ATOM    445  CG  ASP A  31       7.663   0.009  -7.176  1.00 57.16           C  
ATOM    446  OD1 ASP A  31       6.649  -0.017  -7.909  1.00 57.16           O  
ATOM    447  OD2 ASP A  31       8.317  -1.002  -6.828  1.00 57.16           O  
ATOM    448  N   SER A  32      10.198   3.420  -8.674  1.00 50.53           N  
ATOM    449  H   SER A  32      10.765   3.839  -7.951  1.00 50.53           H  
ATOM    450  CA  SER A  32      10.441   3.901 -10.048  1.00 50.53           C  
ATOM    451  HA  SER A  32      10.012   3.206 -10.770  1.00 50.53           H  
ATOM    452  C   SER A  32      11.921   3.938 -10.397  1.00 50.53           C  
ATOM    453  CB  SER A  32       9.815   5.272 -10.272  1.00 50.53           C  
ATOM    454  HB2 SER A  32      10.112   5.656 -11.248  1.00 50.53           H  
ATOM    455  HB3 SER A  32      10.145   5.958  -9.492  1.00 50.53           H  
ATOM    456  O   SER A  32      12.724   4.326  -9.520  1.00 50.53           O  
ATOM    457  OG  SER A  32       8.418   5.087 -10.228  1.00 50.53           O  
ATOM    458  HG  SER A  32       8.320   4.190  -9.900  1.00 50.53           H  
ATOM    459  OXT SER A  32      12.201   3.625 -11.573  1.00 50.53           O  
TER     460      SER A  32                                                       
END   
