# Supplementary material for: δ‐Conotoxin Structure Prediction and Analysis through Large‐Scale Comparative and Deep Learning Modeling Approaches
Source: Adv Sci (Weinh). 2024 Jul 21;11(35):2404786. doi: 10.1002/advs.202404786 (PMC11425241; doi:10.1002/advs.202404786)
Supplement: Supplementary file 2 — Supporting Information [file ADVS-11-2404786-s001.gz › Data/Alphafold_results/MVIA/ranked_0.pdb]

ATOM      1  N   ASP A   1      -3.953   2.752 -14.575  1.00 54.22           N  
ATOM      2  H   ASP A   1      -4.573   3.535 -14.428  1.00 54.22           H  
ATOM      3  H2  ASP A   1      -4.476   1.891 -14.494  1.00 54.22           H  
ATOM      4  H3  ASP A   1      -3.521   2.826 -15.485  1.00 54.22           H  
ATOM      5  CA  ASP A   1      -2.914   2.811 -13.541  1.00 54.22           C  
ATOM      6  HA  ASP A   1      -2.239   1.959 -13.631  1.00 54.22           H  
ATOM      7  C   ASP A   1      -3.625   2.748 -12.200  1.00 54.22           C  
ATOM      8  CB  ASP A   1      -2.093   4.088 -13.742  1.00 54.22           C  
ATOM      9  HB2 ASP A   1      -2.570   4.943 -13.263  1.00 54.22           H  
ATOM     10  HB3 ASP A   1      -2.006   4.300 -14.808  1.00 54.22           H  
ATOM     11  O   ASP A   1      -4.356   3.674 -11.878  1.00 54.22           O  
ATOM     12  CG  ASP A   1      -0.699   3.849 -13.196  1.00 54.22           C  
ATOM     13  OD1 ASP A   1      -0.323   4.546 -12.240  1.00 54.22           O  
ATOM     14  OD2 ASP A   1      -0.094   2.899 -13.736  1.00 54.22           O  
ATOM     15  N   GLY A   2      -3.649   1.579 -11.562  1.00 73.07           N  
ATOM     16  H   GLY A   2      -2.934   0.893 -11.762  1.00 73.07           H  
ATOM     17  CA  GLY A   2      -4.487   1.325 -10.387  1.00 73.07           C  
ATOM     18  HA2 GLY A   2      -5.244   2.101 -10.269  1.00 73.07           H  
ATOM     19  HA3 GLY A   2      -4.996   0.367 -10.493  1.00 73.07           H  
ATOM     20  C   GLY A   2      -3.630   1.267  -9.135  1.00 73.07           C  
ATOM     21  O   GLY A   2      -2.611   0.583  -9.131  1.00 73.07           O  
ATOM     22  N   CYS A   3      -4.042   1.969  -8.087  1.00 80.17           N  
ATOM     23  H   CYS A   3      -4.892   2.510  -8.152  1.00 80.17           H  
ATOM     24  CA  CYS A   3      -3.425   1.855  -6.776  1.00 80.17           C  
ATOM     25  HA  CYS A   3      -2.353   1.696  -6.900  1.00 80.17           H  
ATOM     26  C   CYS A   3      -3.990   0.638  -6.020  1.00 80.17           C  
ATOM     27  CB  CYS A   3      -3.607   3.193  -6.058  1.00 80.17           C  
ATOM     28  HB2 CYS A   3      -3.080   3.155  -5.104  1.00 80.17           H  
ATOM     29  HB3 CYS A   3      -3.119   3.961  -6.658  1.00 80.17           H  
ATOM     30  O   CYS A   3      -5.115   0.196  -6.264  1.00 80.17           O  
ATOM     31  SG  CYS A   3      -5.327   3.709  -5.797  1.00 80.17           S  
ATOM     32  N   TYR A   4      -3.210   0.068  -5.106  1.00 81.68           N  
ATOM     33  H   TYR A   4      -2.266   0.412  -5.001  1.00 81.68           H  
ATOM     34  CA  TYR A   4      -3.631  -1.061  -4.282  1.00 81.68           C  
ATOM     35  HA  TYR A   4      -4.226  -1.736  -4.897  1.00 81.68           H  
ATOM     36  C   TYR A   4      -4.507  -0.605  -3.106  1.00 81.68           C  
ATOM     37  CB  TYR A   4      -2.401  -1.825  -3.789  1.00 81.68           C  
ATOM     38  HB2 TYR A   4      -1.770  -1.120  -3.249  1.00 81.68           H  
ATOM     39  HB3 TYR A   4      -2.734  -2.589  -3.086  1.00 81.68           H  
ATOM     40  O   TYR A   4      -4.162   0.336  -2.386  1.00 81.68           O  
ATOM     41  CG  TYR A   4      -1.556  -2.506  -4.846  1.00 81.68           C  
ATOM     42  CD1 TYR A   4      -2.129  -3.404  -5.767  1.00 81.68           C  
ATOM     43  HD1 TYR A   4      -3.191  -3.602  -5.741  1.00 81.68           H  
ATOM     44  CD2 TYR A   4      -0.171  -2.282  -4.867  1.00 81.68           C  
ATOM     45  HD2 TYR A   4       0.273  -1.636  -4.124  1.00 81.68           H  
ATOM     46  CE1 TYR A   4      -1.328  -4.024  -6.746  1.00 81.68           C  
ATOM     47  HE1 TYR A   4      -1.779  -4.689  -7.468  1.00 81.68           H  
ATOM     48  CE2 TYR A   4       0.634  -2.913  -5.833  1.00 81.68           C  
ATOM     49  HE2 TYR A   4       1.705  -2.774  -5.829  1.00 81.68           H  
ATOM     50  OH  TYR A   4       0.836  -4.326  -7.752  1.00 81.68           O  
ATOM     51  HH  TYR A   4       0.312  -4.848  -8.364  1.00 81.68           H  
ATOM     52  CZ  TYR A   4       0.056  -3.757  -6.796  1.00 81.68           C  
ATOM     53  N   ASN A   5      -5.622  -1.309  -2.889  1.00 79.01           N  
ATOM     54  H   ASN A   5      -5.830  -2.070  -3.520  1.00 79.01           H  
ATOM     55  CA  ASN A   5      -6.540  -1.075  -1.771  1.00 79.01           C  
ATOM     56  HA  ASN A   5      -6.745  -0.006  -1.707  1.00 79.01           H  
ATOM     57  C   ASN A   5      -5.932  -1.494  -0.423  1.00 79.01           C  
ATOM     58  CB  ASN A   5      -7.860  -1.828  -2.031  1.00 79.01           C  
ATOM     59  HB2 ASN A   5      -8.415  -1.933  -1.099  1.00 79.01           H  
ATOM     60  HB3 ASN A   5      -7.646  -2.831  -2.400  1.00 79.01           H  
ATOM     61  O   ASN A   5      -5.004  -2.306  -0.372  1.00 79.01           O  
ATOM     62  CG  ASN A   5      -8.774  -1.097  -2.995  1.00 79.01           C  
ATOM     63  ND2 ASN A   5      -9.496  -1.806  -3.829  1.00 79.01           N  
ATOM     64 HD21 ASN A   5      -9.460  -2.816  -3.821  1.00 79.01           H  
ATOM     65 HD22 ASN A   5     -10.097  -1.274  -4.442  1.00 79.01           H  
ATOM     66  OD1 ASN A   5      -8.874   0.114  -2.994  1.00 79.01           O  
ATOM     67  N   ALA A   6      -6.507  -0.990   0.672  1.00 80.53           N  
ATOM     68  H   ALA A   6      -7.277  -0.346   0.564  1.00 80.53           H  
ATOM     69  CA  ALA A   6      -6.167  -1.412   2.031  1.00 80.53           C  
ATOM     70  HA  ALA A   6      -5.156  -1.064   2.243  1.00 80.53           H  
ATOM     71  C   ALA A   6      -6.211  -2.943   2.178  1.00 80.53           C  
ATOM     72  CB  ALA A   6      -7.125  -0.762   3.037  1.00 80.53           C  
ATOM     73  HB1 ALA A   6      -7.778  -1.511   3.486  1.00 80.53           H  
ATOM     74  HB2 ALA A   6      -6.553  -0.287   3.835  1.00 80.53           H  
ATOM     75  HB3 ALA A   6      -7.762  -0.025   2.549  1.00 80.53           H  
ATOM     76  O   ALA A   6      -7.082  -3.605   1.617  1.00 80.53           O  
ATOM     77  N   GLY A   7      -5.263  -3.510   2.922  1.00 78.38           N  
ATOM     78  H   GLY A   7      -4.586  -2.912   3.374  1.00 78.38           H  
ATOM     79  CA  GLY A   7      -5.147  -4.957   3.095  1.00 78.38           C  
ATOM     80  HA2 GLY A   7      -6.127  -5.370   3.334  1.00 78.38           H  
ATOM     81  HA3 GLY A   7      -4.477  -5.160   3.931  1.00 78.38           H  
ATOM     82  C   GLY A   7      -4.609  -5.698   1.868  1.00 78.38           C  
ATOM     83  O   GLY A   7      -4.635  -6.923   1.851  1.00 78.38           O  
ATOM     84  N   THR A   8      -4.092  -5.000   0.851  1.00 83.71           N  
ATOM     85  H   THR A   8      -4.184  -3.994   0.862  1.00 83.71           H  
ATOM     86  CA  THR A   8      -3.346  -5.628  -0.255  1.00 83.71           C  
ATOM     87  HA  THR A   8      -3.749  -6.625  -0.432  1.00 83.71           H  
ATOM     88  C   THR A   8      -1.869  -5.750   0.102  1.00 83.71           C  
ATOM     89  CB  THR A   8      -3.480  -4.838  -1.559  1.00 83.71           C  
ATOM     90  HB  THR A   8      -2.998  -3.870  -1.428  1.00 83.71           H  
ATOM     91  O   THR A   8      -1.285  -4.811   0.642  1.00 83.71           O  
ATOM     92  CG2 THR A   8      -2.854  -5.562  -2.751  1.00 83.71           C  
ATOM     93 HG21 THR A   8      -3.122  -5.042  -3.671  1.00 83.71           H  
ATOM     94 HG22 THR A   8      -1.767  -5.566  -2.665  1.00 83.71           H  
ATOM     95 HG23 THR A   8      -3.226  -6.585  -2.806  1.00 83.71           H  
ATOM     96  OG1 THR A   8      -4.835  -4.631  -1.870  1.00 83.71           O  
ATOM     97  HG1 THR A   8      -5.132  -3.942  -1.271  1.00 83.71           H  
ATOM     98  N   PHE A   9      -1.238  -6.883  -0.208  1.00 82.18           N  
ATOM     99  H   PHE A   9      -1.753  -7.635  -0.645  1.00 82.18           H  
ATOM    100  CA  PHE A   9       0.195  -7.058   0.014  1.00 82.18           C  
ATOM    101  HA  PHE A   9       0.430  -6.752   1.033  1.00 82.18           H  
ATOM    102  C   PHE A   9       0.989  -6.178  -0.957  1.00 82.18           C  
ATOM    103  CB  PHE A   9       0.578  -8.535  -0.120  1.00 82.18           C  
ATOM    104  HB2 PHE A   9      -0.060  -9.125   0.537  1.00 82.18           H  
ATOM    105  HB3 PHE A   9       0.397  -8.867  -1.142  1.00 82.18           H  
ATOM    106  O   PHE A   9       0.961  -6.392  -2.167  1.00 82.18           O  
ATOM    107  CG  PHE A   9       2.023  -8.803   0.254  1.00 82.18           C  
ATOM    108  CD1 PHE A   9       3.010  -8.934  -0.741  1.00 82.18           C  
ATOM    109  HD1 PHE A   9       2.738  -8.844  -1.782  1.00 82.18           H  
ATOM    110  CD2 PHE A   9       2.381  -8.903   1.610  1.00 82.18           C  
ATOM    111  HD2 PHE A   9       1.630  -8.787   2.377  1.00 82.18           H  
ATOM    112  CE1 PHE A   9       4.346  -9.183  -0.380  1.00 82.18           C  
ATOM    113  HE1 PHE A   9       5.099  -9.295  -1.146  1.00 82.18           H  
ATOM    114  CE2 PHE A   9       3.717  -9.151   1.972  1.00 82.18           C  
ATOM    115  HE2 PHE A   9       3.983  -9.231   3.015  1.00 82.18           H  
ATOM    116  CZ  PHE A   9       4.699  -9.296   0.977  1.00 82.18           C  
ATOM    117  HZ  PHE A   9       5.724  -9.494   1.257  1.00 82.18           H  
ATOM    118  N   CYS A  10       1.696  -5.189  -0.420  1.00 83.67           N  
ATOM    119  H   CYS A  10       1.679  -5.085   0.584  1.00 83.67           H  
ATOM    120  CA  CYS A  10       2.517  -4.261  -1.200  1.00 83.67           C  
ATOM    121  HA  CYS A  10       2.431  -4.503  -2.259  1.00 83.67           H  
ATOM    122  C   CYS A  10       4.027  -4.420  -0.889  1.00 83.67           C  
ATOM    123  CB  CYS A  10       1.906  -2.861  -1.035  1.00 83.67           C  
ATOM    124  HB2 CYS A  10       1.452  -2.773  -0.048  1.00 83.67           H  
ATOM    125  HB3 CYS A  10       1.111  -2.755  -1.772  1.00 83.67           H  
ATOM    126  O   CYS A  10       4.893  -3.922  -1.614  1.00 83.67           O  
ATOM    127  SG  CYS A  10       3.050  -1.495  -1.230  1.00 83.67           S  
ATOM    128  N   GLY A  11       4.375  -5.217   0.128  1.00 79.96           N  
ATOM    129  H   GLY A  11       3.649  -5.592   0.722  1.00 79.96           H  
ATOM    130  CA  GLY A  11       5.758  -5.509   0.491  1.00 79.96           C  
ATOM    131  HA2 GLY A  11       6.307  -5.813  -0.401  1.00 79.96           H  
ATOM    132  HA3 GLY A  11       5.775  -6.334   1.203  1.00 79.96           H  
ATOM    133  C   GLY A  11       6.449  -4.305   1.134  1.00 79.96           C  
ATOM    134  O   GLY A  11       5.887  -3.670   2.017  1.00 79.96           O  
ATOM    135  N   ILE A  12       7.684  -4.013   0.708  1.00 75.52           N  
ATOM    136  H   ILE A  12       8.076  -4.593  -0.020  1.00 75.52           H  
ATOM    137  CA  ILE A  12       8.551  -2.964   1.291  1.00 75.52           C  
ATOM    138  HA  ILE A  12       8.120  -2.653   2.242  1.00 75.52           H  
ATOM    139  C   ILE A  12       8.577  -1.694   0.410  1.00 75.52           C  
ATOM    140  CB  ILE A  12       9.969  -3.538   1.598  1.00 75.52           C  
ATOM    141  HB  ILE A  12      10.439  -3.793   0.648  1.00 75.52           H  
ATOM    142  O   ILE A  12       9.342  -0.771   0.665  1.00 75.52           O  
ATOM    143  CG1 ILE A  12       9.898  -4.828   2.457  1.00 75.52           C  
ATOM    144 HG12 ILE A  12       9.625  -4.568   3.480  1.00 75.52           H  
ATOM    145 HG13 ILE A  12       9.129  -5.499   2.076  1.00 75.52           H  
ATOM    146  CG2 ILE A  12      10.879  -2.527   2.334  1.00 75.52           C  
ATOM    147 HG21 ILE A  12      10.324  -2.036   3.133  1.00 75.52           H  
ATOM    148 HG22 ILE A  12      11.259  -1.773   1.644  1.00 75.52           H  
ATOM    149 HG23 ILE A  12      11.758  -3.005   2.767  1.00 75.52           H  
ATOM    150  CD1 ILE A  12      11.199  -5.646   2.472  1.00 75.52           C  
ATOM    151 HD11 ILE A  12      11.507  -5.872   1.451  1.00 75.52           H  
ATOM    152 HD12 ILE A  12      12.001  -5.117   2.988  1.00 75.52           H  
ATOM    153 HD13 ILE A  12      11.022  -6.583   2.999  1.00 75.52           H  
ATOM    154  N   ARG A  13       7.778  -1.625  -0.665  1.00 66.39           N  
ATOM    155  H   ARG A  13       7.061  -2.328  -0.775  1.00 66.39           H  
ATOM    156  CA  ARG A  13       7.783  -0.477  -1.589  1.00 66.39           C  
ATOM    157  HA  ARG A  13       8.698   0.096  -1.445  1.00 66.39           H  
ATOM    158  C   ARG A  13       6.628   0.488  -1.288  1.00 66.39           C  
ATOM    159  CB  ARG A  13       7.810  -0.948  -3.053  1.00 66.39           C  
ATOM    160  HB2 ARG A  13       7.136  -1.793  -3.193  1.00 66.39           H  
ATOM    161  HB3 ARG A  13       7.477  -0.128  -3.690  1.00 66.39           H  
ATOM    162  O   ARG A  13       5.535   0.273  -1.807  1.00 66.39           O  
ATOM    163  CG  ARG A  13       9.246  -1.316  -3.457  1.00 66.39           C  
ATOM    164  HG2 ARG A  13       9.601  -2.158  -2.863  1.00 66.39           H  
ATOM    165  HG3 ARG A  13       9.889  -0.461  -3.250  1.00 66.39           H  
ATOM    166  CD  ARG A  13       9.378  -1.636  -4.950  1.00 66.39           C  
ATOM    167  HD2 ARG A  13       8.784  -0.926  -5.526  1.00 66.39           H  
ATOM    168  HD3 ARG A  13      10.426  -1.494  -5.214  1.00 66.39           H  
ATOM    169  NE  ARG A  13       8.970  -3.018  -5.265  1.00 66.39           N  
ATOM    170  HE  ARG A  13       8.251  -3.418  -4.678  1.00 66.39           H  
ATOM    171  NH1 ARG A  13      10.317  -3.308  -7.105  1.00 66.39           N  
ATOM    172 HH11 ARG A  13      10.596  -2.340  -7.038  1.00 66.39           H  
ATOM    173 HH12 ARG A  13      10.657  -3.884  -7.862  1.00 66.39           H  
ATOM    174  NH2 ARG A  13       9.059  -5.001  -6.385  1.00 66.39           N  
ATOM    175 HH21 ARG A  13       8.359  -5.380  -5.763  1.00 66.39           H  
ATOM    176 HH22 ARG A  13       9.412  -5.565  -7.145  1.00 66.39           H  
ATOM    177  CZ  ARG A  13       9.449  -3.766  -6.245  1.00 66.39           C  
ATOM    178  N   PRO A  14       6.843   1.557  -0.497  1.00 66.05           N  
ATOM    179  CA  PRO A  14       5.863   2.632  -0.368  1.00 66.05           C  
ATOM    180  HA  PRO A  14       4.896   2.255  -0.034  1.00 66.05           H  
ATOM    181  C   PRO A  14       5.659   3.297  -1.730  1.00 66.05           C  
ATOM    182  CB  PRO A  14       6.425   3.577   0.697  1.00 66.05           C  
ATOM    183  HB2 PRO A  14       6.125   4.612   0.528  1.00 66.05           H  
ATOM    184  HB3 PRO A  14       6.100   3.245   1.683  1.00 66.05           H  
ATOM    185  O   PRO A  14       6.628   3.603  -2.421  1.00 66.05           O  
ATOM    186  CG  PRO A  14       7.936   3.394   0.570  1.00 66.05           C  
ATOM    187  HG2 PRO A  14       8.315   4.008  -0.247  1.00 66.05           H  
ATOM    188  HG3 PRO A  14       8.452   3.633   1.500  1.00 66.05           H  
ATOM    189  CD  PRO A  14       8.068   1.919   0.210  1.00 66.05           C  
ATOM    190  HD2 PRO A  14       8.132   1.339   1.131  1.00 66.05           H  
ATOM    191  HD3 PRO A  14       8.965   1.783  -0.395  1.00 66.05           H  
ATOM    192  N   GLY A  15       4.401   3.458  -2.141  1.00 68.25           N  
ATOM    193  H   GLY A  15       3.663   3.292  -1.472  1.00 68.25           H  
ATOM    194  CA  GLY A  15       4.050   4.128  -3.399  1.00 68.25           C  
ATOM    195  HA2 GLY A  15       3.533   5.056  -3.157  1.00 68.25           H  
ATOM    196  HA3 GLY A  15       4.951   4.398  -3.950  1.00 68.25           H  
ATOM    197  C   GLY A  15       3.155   3.347  -4.362  1.00 68.25           C  
ATOM    198  O   GLY A  15       2.745   3.916  -5.364  1.00 68.25           O  
ATOM    199  N   LEU A  16       2.810   2.083  -4.084  1.00 77.57           N  
ATOM    200  H   LEU A  16       3.246   1.616  -3.301  1.00 77.57           H  
ATOM    201  CA  LEU A  16       1.800   1.373  -4.890  1.00 77.57           C  
ATOM    202  HA  LEU A  16       1.672   1.891  -5.841  1.00 77.57           H  
ATOM    203  C   LEU A  16       0.397   1.369  -4.259  1.00 77.57           C  
ATOM    204  CB  LEU A  16       2.272  -0.043  -5.243  1.00 77.57           C  
ATOM    205  HB2 LEU A  16       2.384  -0.631  -4.332  1.00 77.57           H  
ATOM    206  HB3 LEU A  16       1.462  -0.465  -5.838  1.00 77.57           H  
ATOM    207  O   LEU A  16      -0.570   0.995  -4.915  1.00 77.57           O  
ATOM    208  CG  LEU A  16       3.552  -0.114  -6.096  1.00 77.57           C  
ATOM    209  HG  LEU A  16       3.855   0.892  -6.385  1.00 77.57           H  
ATOM    210  CD1 LEU A  16       4.696  -0.765  -5.315  1.00 77.57           C  
ATOM    211 HD11 LEU A  16       4.864  -0.205  -4.395  1.00 77.57           H  
ATOM    212 HD12 LEU A  16       4.443  -1.794  -5.062  1.00 77.57           H  
ATOM    213 HD13 LEU A  16       5.606  -0.740  -5.915  1.00 77.57           H  
ATOM    214  CD2 LEU A  16       3.344  -0.927  -7.379  1.00 77.57           C  
ATOM    215 HD21 LEU A  16       2.478  -0.545  -7.919  1.00 77.57           H  
ATOM    216 HD22 LEU A  16       4.217  -0.814  -8.022  1.00 77.57           H  
ATOM    217 HD23 LEU A  16       3.199  -1.985  -7.161  1.00 77.57           H  
ATOM    218  N   CYS A  17       0.265   1.765  -2.993  1.00 83.82           N  
ATOM    219  H   CYS A  17       1.078   2.139  -2.525  1.00 83.82           H  
ATOM    220  CA  CYS A  17      -1.014   1.799  -2.283  1.00 83.82           C  
ATOM    221  HA  CYS A  17      -1.639   0.973  -2.622  1.00 83.82           H  
ATOM    222  C   CYS A  17      -1.771   3.102  -2.544  1.00 83.82           C  
ATOM    223  CB  CYS A  17      -0.763   1.620  -0.786  1.00 83.82           C  
ATOM    224  HB2 CYS A  17      -0.180   2.468  -0.424  1.00 83.82           H  
ATOM    225  HB3 CYS A  17      -1.716   1.625  -0.256  1.00 83.82           H  
ATOM    226  O   CYS A  17      -1.155   4.161  -2.623  1.00 83.82           O  
ATOM    227  SG  CYS A  17       0.121   0.104  -0.367  1.00 83.82           S  
ATOM    228  N   CYS A  18      -3.105   3.050  -2.573  1.00 82.56           N  
ATOM    229  H   CYS A  18      -3.566   2.153  -2.522  1.00 82.56           H  
ATOM    230  CA  CYS A  18      -3.941   4.254  -2.707  1.00 82.56           C  
ATOM    231  HA  CYS A  18      -3.671   4.785  -3.620  1.00 82.56           H  
ATOM    232  C   CYS A  18      -3.758   5.232  -1.542  1.00 82.56           C  
ATOM    233  CB  CYS A  18      -5.416   3.845  -2.778  1.00 82.56           C  
ATOM    234  HB2 CYS A  18      -6.012   4.752  -2.883  1.00 82.56           H  
ATOM    235  HB3 CYS A  18      -5.697   3.376  -1.835  1.00 82.56           H  
ATOM    236  O   CYS A  18      -3.957   6.428  -1.694  1.00 82.56           O  
ATOM    237  SG  CYS A  18      -5.880   2.725  -4.120  1.00 82.56           S  
ATOM    238  N   SER A  19      -3.379   4.709  -0.379  1.00 76.15           N  
ATOM    239  H   SER A  19      -3.319   3.703  -0.309  1.00 76.15           H  
ATOM    240  CA  SER A  19      -3.131   5.477   0.840  1.00 76.15           C  
ATOM    241  HA  SER A  19      -3.746   6.378   0.833  1.00 76.15           H  
ATOM    242  C   SER A  19      -1.681   5.935   0.975  1.00 76.15           C  
ATOM    243  CB  SER A  19      -3.527   4.626   2.045  1.00 76.15           C  
ATOM    244  HB2 SER A  19      -3.507   5.228   2.954  1.00 76.15           H  
ATOM    245  HB3 SER A  19      -2.821   3.801   2.137  1.00 76.15           H  
ATOM    246  O   SER A  19      -1.302   6.373   2.050  1.00 76.15           O  
ATOM    247  OG  SER A  19      -4.824   4.106   1.830  1.00 76.15           O  
ATOM    248  HG  SER A  19      -5.409   4.855   1.692  1.00 76.15           H  
ATOM    249  N   GLU A  20      -0.846   5.758  -0.059  1.00 74.22           N  
ATOM    250  H   GLU A  20      -1.259   5.479  -0.937  1.00 74.22           H  
ATOM    251  CA  GLU A  20       0.602   6.049  -0.095  1.00 74.22           C  
ATOM    252  HA  GLU A  20       0.953   5.788  -1.093  1.00 74.22           H  
ATOM    253  C   GLU A  20       1.463   5.211   0.873  1.00 74.22           C  
ATOM    254  CB  GLU A  20       0.853   7.562   0.056  1.00 74.22           C  
ATOM    255  HB2 GLU A  20       0.500   7.902   1.030  1.00 74.22           H  
ATOM    256  HB3 GLU A  20       1.926   7.746   0.005  1.00 74.22           H  
ATOM    257  O   GLU A  20       2.648   4.981   0.620  1.00 74.22           O  
ATOM    258  CG  GLU A  20       0.164   8.376  -1.051  1.00 74.22           C  
ATOM    259  HG2 GLU A  20      -0.894   8.120  -1.103  1.00 74.22           H  
ATOM    260  HG3 GLU A  20       0.614   8.118  -2.010  1.00 74.22           H  
ATOM    261  CD  GLU A  20       0.295   9.879  -0.791  1.00 74.22           C  
ATOM    262  OE1 GLU A  20       1.317  10.452  -1.232  1.00 74.22           O  
ATOM    263  OE2 GLU A  20      -0.622  10.434  -0.148  1.00 74.22           O  
ATOM    264  N   PHE A  21       0.873   4.658   1.933  1.00 77.42           N  
ATOM    265  H   PHE A  21      -0.073   4.951   2.132  1.00 77.42           H  
ATOM    266  CA  PHE A  21       1.582   3.925   2.970  1.00 77.42           C  
ATOM    267  HA  PHE A  21       2.635   4.200   2.917  1.00 77.42           H  
ATOM    268  C   PHE A  21       1.496   2.414   2.787  1.00 77.42           C  
ATOM    269  CB  PHE A  21       1.109   4.355   4.351  1.00 77.42           C  
ATOM    270  HB2 PHE A  21       0.023   4.448   4.352  1.00 77.42           H  
ATOM    271  HB3 PHE A  21       1.366   3.568   5.060  1.00 77.42           H  
ATOM    272  O   PHE A  21       0.430   1.803   2.681  1.00 77.42           O  
ATOM    273  CG  PHE A  21       1.733   5.650   4.836  1.00 77.42           C  
ATOM    274  CD1 PHE A  21       2.461   5.676   6.039  1.00 77.42           C  
ATOM    275  HD1 PHE A  21       2.679   4.758   6.564  1.00 77.42           H  
ATOM    276  CD2 PHE A  21       1.482   6.862   4.171  1.00 77.42           C  
ATOM    277  HD2 PHE A  21       0.978   6.870   3.215  1.00 77.42           H  
ATOM    278  CE1 PHE A  21       2.842   6.905   6.607  1.00 77.42           C  
ATOM    279  HE1 PHE A  21       3.376   6.924   7.545  1.00 77.42           H  
ATOM    280  CE2 PHE A  21       1.787   8.092   4.774  1.00 77.42           C  
ATOM    281  HE2 PHE A  21       1.518   9.015   4.281  1.00 77.42           H  
ATOM    282  CZ  PHE A  21       2.467   8.115   5.998  1.00 77.42           C  
ATOM    283  HZ  PHE A  21       2.719   9.059   6.457  1.00 77.42           H  
ATOM    284  N   CYS A  22       2.679   1.811   2.806  1.00 82.65           N  
ATOM    285  H   CYS A  22       3.496   2.393   2.921  1.00 82.65           H  
ATOM    286  CA  CYS A  22       2.911   0.390   2.629  1.00 82.65           C  
ATOM    287  HA  CYS A  22       1.992  -0.176   2.776  1.00 82.65           H  
ATOM    288  C   CYS A  22       3.965  -0.044   3.647  1.00 82.65           C  
ATOM    289  CB  CYS A  22       3.404   0.204   1.198  1.00 82.65           C  
ATOM    290  HB2 CYS A  22       2.674   0.634   0.513  1.00 82.65           H  
ATOM    291  HB3 CYS A  22       4.335   0.762   1.100  1.00 82.65           H  
ATOM    292  O   CYS A  22       5.136   0.301   3.508  1.00 82.65           O  
ATOM    293  SG  CYS A  22       3.778  -1.471   0.670  1.00 82.65           S  
ATOM    294  N   PHE A  23       3.540  -0.759   4.690  1.00 78.98           N  
ATOM    295  H   PHE A  23       2.550  -0.938   4.776  1.00 78.98           H  
ATOM    296  CA  PHE A  23       4.441  -1.247   5.748  1.00 78.98           C  
ATOM    297  HA  PHE A  23       5.418  -0.781   5.621  1.00 78.98           H  
ATOM    298  C   PHE A  23       4.688  -2.769   5.666  1.00 78.98           C  
ATOM    299  CB  PHE A  23       3.896  -0.786   7.111  1.00 78.98           C  
ATOM    300  HB2 PHE A  23       3.397   0.176   6.989  1.00 78.98           H  
ATOM    301  HB3 PHE A  23       3.146  -1.496   7.460  1.00 78.98           H  
ATOM    302  O   PHE A  23       5.498  -3.304   6.410  1.00 78.98           O  
ATOM    303  CG  PHE A  23       4.967  -0.601   8.170  1.00 78.98           C  
ATOM    304  CD1 PHE A  23       5.194  -1.592   9.142  1.00 78.98           C  
ATOM    305  HD1 PHE A  23       4.612  -2.502   9.132  1.00 78.98           H  
ATOM    306  CD2 PHE A  23       5.747   0.572   8.178  1.00 78.98           C  
ATOM    307  HD2 PHE A  23       5.581   1.336   7.432  1.00 78.98           H  
ATOM    308  CE1 PHE A  23       6.191  -1.411  10.118  1.00 78.98           C  
ATOM    309  HE1 PHE A  23       6.364  -2.176  10.860  1.00 78.98           H  
ATOM    310  CE2 PHE A  23       6.744   0.754   9.152  1.00 78.98           C  
ATOM    311  HE2 PHE A  23       7.339   1.656   9.154  1.00 78.98           H  
ATOM    312  CZ  PHE A  23       6.966  -0.238  10.124  1.00 78.98           C  
ATOM    313  HZ  PHE A  23       7.731  -0.099  10.873  1.00 78.98           H  
ATOM    314  N   LEU A  24       3.947  -3.450   4.781  1.00 82.54           N  
ATOM    315  H   LEU A  24       3.372  -2.856   4.201  1.00 82.54           H  
ATOM    316  CA  LEU A  24       3.956  -4.876   4.383  1.00 82.54           C  
ATOM    317  HA  LEU A  24       4.814  -5.093   3.747  1.00 82.54           H  
ATOM    318  C   LEU A  24       2.674  -5.123   3.570  1.00 82.54           C  
ATOM    319  CB  LEU A  24       3.951  -5.799   5.623  1.00 82.54           C  
ATOM    320  HB2 LEU A  24       3.301  -6.656   5.443  1.00 82.54           H  
ATOM    321  HB3 LEU A  24       3.529  -5.260   6.472  1.00 82.54           H  
ATOM    322  O   LEU A  24       2.664  -5.725   2.496  1.00 82.54           O  
ATOM    323  CG  LEU A  24       5.361  -6.320   5.975  1.00 82.54           C  
ATOM    324  HG  LEU A  24       6.125  -5.658   5.567  1.00 82.54           H  
ATOM    325  CD1 LEU A  24       5.557  -6.407   7.488  1.00 82.54           C  
ATOM    326 HD11 LEU A  24       5.449  -5.416   7.927  1.00 82.54           H  
ATOM    327 HD12 LEU A  24       4.822  -7.080   7.929  1.00 82.54           H  
ATOM    328 HD13 LEU A  24       6.561  -6.770   7.708  1.00 82.54           H  
ATOM    329  CD2 LEU A  24       5.576  -7.716   5.386  1.00 82.54           C  
ATOM    330 HD21 LEU A  24       4.862  -8.421   5.812  1.00 82.54           H  
ATOM    331 HD22 LEU A  24       5.449  -7.674   4.304  1.00 82.54           H  
ATOM    332 HD23 LEU A  24       6.589  -8.051   5.608  1.00 82.54           H  
ATOM    333  N   TRP A  25       1.593  -4.548   4.090  1.00 82.45           N  
ATOM    334  H   TRP A  25       1.717  -4.055   4.962  1.00 82.45           H  
ATOM    335  CA  TRP A  25       0.288  -4.419   3.471  1.00 82.45           C  
ATOM    336  HA  TRP A  25       0.298  -4.898   2.491  1.00 82.45           H  
ATOM    337  C   TRP A  25      -0.019  -2.933   3.286  1.00 82.45           C  
ATOM    338  CB  TRP A  25      -0.748  -5.131   4.347  1.00 82.45           C  
ATOM    339  HB2 TRP A  25      -1.726  -5.038   3.875  1.00 82.45           H  
ATOM    340  HB3 TRP A  25      -0.802  -4.632   5.314  1.00 82.45           H  
ATOM    341  O   TRP A  25       0.510  -2.088   4.015  1.00 82.45           O  
ATOM    342  CG  TRP A  25      -0.463  -6.588   4.573  1.00 82.45           C  
ATOM    343  CD1 TRP A  25       0.388  -7.108   5.487  1.00 82.45           C  
ATOM    344  HD1 TRP A  25       0.961  -6.525   6.192  1.00 82.45           H  
ATOM    345  CD2 TRP A  25      -1.024  -7.736   3.876  1.00 82.45           C  
ATOM    346  CE2 TRP A  25      -0.470  -8.931   4.415  1.00 82.45           C  
ATOM    347  CE3 TRP A  25      -1.960  -7.880   2.845  1.00 82.45           C  
ATOM    348  HE3 TRP A  25      -2.373  -6.977   2.419  1.00 82.45           H  
ATOM    349  NE1 TRP A  25       0.404  -8.487   5.382  1.00 82.45           N  
ATOM    350  HE1 TRP A  25       0.943  -9.086   5.992  1.00 82.45           H  
ATOM    351  CH2 TRP A  25      -1.812 -10.309   2.944  1.00 82.45           C  
ATOM    352  HH2 TRP A  25      -2.133 -11.280   2.597  1.00 82.45           H  
ATOM    353  CZ2 TRP A  25      -0.843 -10.204   3.958  1.00 82.45           C  
ATOM    354  HZ2 TRP A  25      -0.410 -11.091   4.395  1.00 82.45           H  
ATOM    355  CZ3 TRP A  25      -2.371  -9.145   2.390  1.00 82.45           C  
ATOM    356  HZ3 TRP A  25      -3.128  -9.221   1.623  1.00 82.45           H  
ATOM    357  N   CYS A  26      -0.860  -2.616   2.311  1.00 86.73           N  
ATOM    358  H   CYS A  26      -1.203  -3.347   1.705  1.00 86.73           H  
ATOM    359  CA  CYS A  26      -1.424  -1.287   2.167  1.00 86.73           C  
ATOM    360  HA  CYS A  26      -0.619  -0.553   2.131  1.00 86.73           H  
ATOM    361  C   CYS A  26      -2.296  -0.984   3.376  1.00 86.73           C  
ATOM    362  CB  CYS A  26      -2.239  -1.223   0.878  1.00 86.73           C  
ATOM    363  HB2 CYS A  26      -2.976  -2.026   0.891  1.00 86.73           H  
ATOM    364  HB3 CYS A  26      -2.770  -0.272   0.841  1.00 86.73           H  
ATOM    365  O   CYS A  26      -3.247  -1.716   3.655  1.00 86.73           O  
ATOM    366  SG  CYS A  26      -1.241  -1.373  -0.611  1.00 86.73           S  
ATOM    367  N   ILE A  27      -1.968   0.087   4.085  1.00 80.53           N  
ATOM    368  H   ILE A  27      -1.204   0.669   3.770  1.00 80.53           H  
ATOM    369  CA  ILE A  27      -2.730   0.541   5.242  1.00 80.53           C  
ATOM    370  HA  ILE A  27      -3.506  -0.188   5.475  1.00 80.53           H  
ATOM    371  C   ILE A  27      -3.446   1.833   4.871  1.00 80.53           C  
ATOM    372  CB  ILE A  27      -1.843   0.658   6.502  1.00 80.53           C  
ATOM    373  HB  ILE A  27      -2.465   1.064   7.299  1.00 80.53           H  
ATOM    374  O   ILE A  27      -2.836   2.753   4.339  1.00 80.53           O  
ATOM    375  CG1 ILE A  27      -0.631   1.602   6.310  1.00 80.53           C  
ATOM    376 HG12 ILE A  27       0.047   1.189   5.563  1.00 80.53           H  
ATOM    377 HG13 ILE A  27      -0.980   2.572   5.955  1.00 80.53           H  
ATOM    378  CG2 ILE A  27      -1.391  -0.752   6.932  1.00 80.53           C  
ATOM    379 HG21 ILE A  27      -0.930  -0.713   7.919  1.00 80.53           H  
ATOM    380 HG22 ILE A  27      -0.675  -1.156   6.216  1.00 80.53           H  
ATOM    381 HG23 ILE A  27      -2.253  -1.417   6.989  1.00 80.53           H  
ATOM    382  CD1 ILE A  27       0.158   1.868   7.596  1.00 80.53           C  
ATOM    383 HD11 ILE A  27       0.654   0.959   7.935  1.00 80.53           H  
ATOM    384 HD12 ILE A  27      -0.512   2.235   8.373  1.00 80.53           H  
ATOM    385 HD13 ILE A  27       0.918   2.624   7.400  1.00 80.53           H  
ATOM    386  N   THR A  28      -4.746   1.897   5.132  1.00 72.31           N  
ATOM    387  H   THR A  28      -5.218   1.097   5.530  1.00 72.31           H  
ATOM    388  CA  THR A  28      -5.502   3.148   5.090  1.00 72.31           C  
ATOM    389  HA  THR A  28      -5.043   3.858   4.401  1.00 72.31           H  
ATOM    390  C   THR A  28      -5.491   3.744   6.488  1.00 72.31           C  
ATOM    391  CB  THR A  28      -6.962   2.919   4.654  1.00 72.31           C  
ATOM    392  HB  THR A  28      -7.538   3.823   4.857  1.00 72.31           H  
ATOM    393  O   THR A  28      -6.082   3.158   7.392  1.00 72.31           O  
ATOM    394  CG2 THR A  28      -7.129   2.579   3.177  1.00 72.31           C  
ATOM    395 HG21 THR A  28      -8.103   2.118   3.018  1.00 72.31           H  
ATOM    396 HG22 THR A  28      -7.120   3.505   2.601  1.00 72.31           H  
ATOM    397 HG23 THR A  28      -6.327   1.925   2.835  1.00 72.31           H  
ATOM    398  OG1 THR A  28      -7.535   1.861   5.388  1.00 72.31           O  
ATOM    399  HG1 THR A  28      -7.474   2.101   6.315  1.00 72.31           H  
ATOM    400  N   PHE A  29      -4.911   4.926   6.678  1.00 65.93           N  
ATOM    401  H   PHE A  29      -4.349   5.334   5.944  1.00 65.93           H  
ATOM    402  CA  PHE A  29      -5.360   5.827   7.749  1.00 65.93           C  
ATOM    403  HA  PHE A  29      -5.631   5.248   8.632  1.00 65.93           H  
ATOM    404  C   PHE A  29      -6.644   6.496   7.266  1.00 65.93           C  
ATOM    405  CB  PHE A  29      -4.269   6.815   8.187  1.00 65.93           C  
ATOM    406  HB2 PHE A  29      -3.770   6.394   9.060  1.00 65.93           H  
ATOM    407  HB3 PHE A  29      -4.707   7.761   8.506  1.00 65.93           H  
ATOM    408  O   PHE A  29      -6.692   7.675   6.935  1.00 65.93           O  
ATOM    409  CG  PHE A  29      -3.243   7.060   7.119  1.00 65.93           C  
ATOM    410  CD1 PHE A  29      -2.003   6.416   7.225  1.00 65.93           C  
ATOM    411  HD1 PHE A  29      -1.753   5.843   8.106  1.00 65.93           H  
ATOM    412  CD2 PHE A  29      -3.579   7.801   5.973  1.00 65.93           C  
ATOM    413  HD2 PHE A  29      -4.535   8.299   5.901  1.00 65.93           H  
ATOM    414  CE1 PHE A  29      -1.095   6.518   6.175  1.00 65.93           C  
ATOM    415  HE1 PHE A  29      -0.130   6.048   6.292  1.00 65.93           H  
ATOM    416  CE2 PHE A  29      -2.676   7.882   4.912  1.00 65.93           C  
ATOM    417  HE2 PHE A  29      -2.917   8.448   4.024  1.00 65.93           H  
ATOM    418  CZ  PHE A  29      -1.446   7.241   5.019  1.00 65.93           C  
ATOM    419  HZ  PHE A  29      -0.790   7.363   4.170  1.00 65.93           H  
ATOM    420  N   VAL A  30      -7.705   5.699   7.164  1.00 62.21           N  
ATOM    421  H   VAL A  30      -7.580   4.742   7.464  1.00 62.21           H  
ATOM    422  CA  VAL A  30      -9.014   6.274   7.429  1.00 62.21           C  
ATOM    423  HA  VAL A  30      -9.087   7.254   6.956  1.00 62.21           H  
ATOM    424  C   VAL A  30      -8.997   6.504   8.935  1.00 62.21           C  
ATOM    425  CB  VAL A  30     -10.152   5.395   6.868  1.00 62.21           C  
ATOM    426  HB  VAL A  30      -9.745   4.433   6.557  1.00 62.21           H  
ATOM    427  O   VAL A  30      -8.960   5.566   9.724  1.00 62.21           O  
ATOM    428  CG1 VAL A  30     -11.314   5.115   7.822  1.00 62.21           C  
ATOM    429 HG11 VAL A  30     -10.980   4.505   8.661  1.00 62.21           H  
ATOM    430 HG12 VAL A  30     -12.103   4.567   7.307  1.00 62.21           H  
ATOM    431 HG13 VAL A  30     -11.719   6.052   8.205  1.00 62.21           H  
ATOM    432  CG2 VAL A  30     -10.732   6.088   5.626  1.00 62.21           C  
ATOM    433 HG21 VAL A  30     -11.201   7.029   5.913  1.00 62.21           H  
ATOM    434 HG22 VAL A  30      -9.936   6.286   4.908  1.00 62.21           H  
ATOM    435 HG23 VAL A  30     -11.478   5.446   5.159  1.00 62.21           H  
ATOM    436  N   ASP A  31      -8.842   7.769   9.297  1.00 51.83           N  
ATOM    437  H   ASP A  31      -8.726   8.457   8.566  1.00 51.83           H  
ATOM    438  CA  ASP A  31      -9.099   8.307  10.624  1.00 51.83           C  
ATOM    439  HA  ASP A  31      -8.517   7.776  11.378  1.00 51.83           H  
ATOM    440  C   ASP A  31     -10.598   8.122  10.926  1.00 51.83           C  
ATOM    441  CB  ASP A  31      -8.655   9.781  10.586  1.00 51.83           C  
ATOM    442  HB2 ASP A  31      -9.219  10.310   9.818  1.00 51.83           H  
ATOM    443  HB3 ASP A  31      -7.605   9.819  10.296  1.00 51.83           H  
ATOM    444  O   ASP A  31     -11.415   9.009  10.682  1.00 51.83           O  
ATOM    445  CG  ASP A  31      -8.809  10.508  11.922  1.00 51.83           C  
ATOM    446  OD1 ASP A  31      -9.638  11.442  11.992  1.00 51.83           O  
ATOM    447  OD2 ASP A  31      -8.025  10.175  12.839  1.00 51.83           O  
ATOM    448  N   SER A  32     -11.001   6.910  11.317  1.00 43.69           N  
ATOM    449  H   SER A  32     -10.319   6.165  11.339  1.00 43.69           H  
ATOM    450  CA  SER A  32     -12.309   6.606  11.923  1.00 43.69           C  
ATOM    451  HA  SER A  32     -12.577   7.399  12.621  1.00 43.69           H  
ATOM    452  C   SER A  32     -12.241   5.338  12.758  1.00 43.69           C  
ATOM    453  CB  SER A  32     -13.420   6.464  10.888  1.00 43.69           C  
ATOM    454  HB2 SER A  32     -14.279   5.970  11.343  1.00 43.69           H  
ATOM    455  HB3 SER A  32     -13.069   5.866  10.047  1.00 43.69           H  
ATOM    456  O   SER A  32     -11.873   4.282  12.198  1.00 43.69           O  
ATOM    457  OG  SER A  32     -13.798   7.759  10.481  1.00 43.69           O  
ATOM    458  HG  SER A  32     -13.004   8.291  10.570  1.00 43.69           H  
ATOM    459  OXT SER A  32     -12.594   5.460  13.948  1.00 43.69           O  
TER     460      SER A  32                                                       
END   
