# Supplementary material for: δ‐Conotoxin Structure Prediction and Analysis through Large‐Scale Comparative and Deep Learning Modeling Approaches
Source: Adv Sci (Weinh). 2024 Jul 21;11(35):2404786. doi: 10.1002/advs.202404786 (PMC11425241; doi:10.1002/advs.202404786)
Supplement: Supplementary file 2 — Supporting Information [file ADVS-11-2404786-s001.gz › Data/Alphafold_results/MVIA/ranked_4.pdb]

ATOM      1  N   ASP A   1     -12.909  -0.096   7.942  1.00 53.08           N  
ATOM      2  H   ASP A   1     -13.884  -0.024   7.689  1.00 53.08           H  
ATOM      3  H2  ASP A   1     -12.794  -0.641   8.784  1.00 53.08           H  
ATOM      4  H3  ASP A   1     -12.564   0.843   8.081  1.00 53.08           H  
ATOM      5  CA  ASP A   1     -12.179  -0.691   6.805  1.00 53.08           C  
ATOM      6  HA  ASP A   1     -12.412  -1.753   6.734  1.00 53.08           H  
ATOM      7  C   ASP A   1     -10.697  -0.518   7.066  1.00 53.08           C  
ATOM      8  CB  ASP A   1     -12.652  -0.035   5.504  1.00 53.08           C  
ATOM      9  HB2 ASP A   1     -12.127  -0.477   4.658  1.00 53.08           H  
ATOM     10  HB3 ASP A   1     -12.461   1.038   5.528  1.00 53.08           H  
ATOM     11  O   ASP A   1     -10.239   0.611   7.184  1.00 53.08           O  
ATOM     12  CG  ASP A   1     -14.149  -0.301   5.405  1.00 53.08           C  
ATOM     13  OD1 ASP A   1     -14.489  -1.361   4.852  1.00 53.08           O  
ATOM     14  OD2 ASP A   1     -14.877   0.393   6.149  1.00 53.08           O  
ATOM     15  N   GLY A   2      -9.987  -1.610   7.354  1.00 72.60           N  
ATOM     16  H   GLY A   2     -10.375  -2.524   7.167  1.00 72.60           H  
ATOM     17  CA  GLY A   2      -8.568  -1.540   7.703  1.00 72.60           C  
ATOM     18  HA2 GLY A   2      -8.413  -0.780   8.469  1.00 72.60           H  
ATOM     19  HA3 GLY A   2      -8.225  -2.499   8.089  1.00 72.60           H  
ATOM     20  C   GLY A   2      -7.737  -1.193   6.474  1.00 72.60           C  
ATOM     21  O   GLY A   2      -8.010  -1.693   5.386  1.00 72.60           O  
ATOM     22  N   CYS A   3      -6.735  -0.346   6.651  1.00 76.91           N  
ATOM     23  H   CYS A   3      -6.553   0.032   7.569  1.00 76.91           H  
ATOM     24  CA  CYS A   3      -5.726  -0.118   5.634  1.00 76.91           C  
ATOM     25  HA  CYS A   3      -6.161  -0.300   4.652  1.00 76.91           H  
ATOM     26  C   CYS A   3      -4.569  -1.120   5.820  1.00 76.91           C  
ATOM     27  CB  CYS A   3      -5.352   1.363   5.689  1.00 76.91           C  
ATOM     28  HB2 CYS A   3      -4.696   1.590   4.848  1.00 76.91           H  
ATOM     29  HB3 CYS A   3      -6.263   1.943   5.538  1.00 76.91           H  
ATOM     30  O   CYS A   3      -4.351  -1.655   6.910  1.00 76.91           O  
ATOM     31  SG  CYS A   3      -4.594   1.918   7.236  1.00 76.91           S  
ATOM     32  N   TYR A   4      -3.840  -1.415   4.752  1.00 75.91           N  
ATOM     33  H   TYR A   4      -4.121  -1.011   3.871  1.00 75.91           H  
ATOM     34  CA  TYR A   4      -2.716  -2.339   4.743  1.00 75.91           C  
ATOM     35  HA  TYR A   4      -2.878  -3.105   5.501  1.00 75.91           H  
ATOM     36  C   TYR A   4      -1.407  -1.619   5.071  1.00 75.91           C  
ATOM     37  CB  TYR A   4      -2.621  -3.021   3.378  1.00 75.91           C  
ATOM     38  HB2 TYR A   4      -2.565  -2.243   2.617  1.00 75.91           H  
ATOM     39  HB3 TYR A   4      -1.690  -3.587   3.351  1.00 75.91           H  
ATOM     40  O   TYR A   4      -1.098  -0.570   4.500  1.00 75.91           O  
ATOM     41  CG  TYR A   4      -3.744  -3.966   3.009  1.00 75.91           C  
ATOM     42  CD1 TYR A   4      -4.136  -5.001   3.879  1.00 75.91           C  
ATOM     43  HD1 TYR A   4      -3.646  -5.120   4.835  1.00 75.91           H  
ATOM     44  CD2 TYR A   4      -4.354  -3.847   1.751  1.00 75.91           C  
ATOM     45  HD2 TYR A   4      -4.017  -3.089   1.060  1.00 75.91           H  
ATOM     46  CE1 TYR A   4      -5.187  -5.867   3.525  1.00 75.91           C  
ATOM     47  HE1 TYR A   4      -5.505  -6.637   4.212  1.00 75.91           H  
ATOM     48  CE2 TYR A   4      -5.385  -4.728   1.383  1.00 75.91           C  
ATOM     49  HE2 TYR A   4      -5.820  -4.672   0.396  1.00 75.91           H  
ATOM     50  OH  TYR A   4      -6.870  -6.522   1.938  1.00 75.91           O  
ATOM     51  HH  TYR A   4      -7.075  -7.140   2.644  1.00 75.91           H  
ATOM     52  CZ  TYR A   4      -5.834  -5.713   2.281  1.00 75.91           C  
ATOM     53  N   ASN A   5      -0.611  -2.217   5.956  1.00 76.01           N  
ATOM     54  H   ASN A   5      -0.930  -3.072   6.388  1.00 76.01           H  
ATOM     55  CA  ASN A   5       0.715  -1.712   6.306  1.00 76.01           C  
ATOM     56  HA  ASN A   5       0.630  -0.651   6.539  1.00 76.01           H  
ATOM     57  C   ASN A   5       1.697  -1.824   5.134  1.00 76.01           C  
ATOM     58  CB  ASN A   5       1.239  -2.460   7.547  1.00 76.01           C  
ATOM     59  HB2 ASN A   5       1.033  -3.526   7.455  1.00 76.01           H  
ATOM     60  HB3 ASN A   5       2.320  -2.338   7.621  1.00 76.01           H  
ATOM     61  O   ASN A   5       1.526  -2.653   4.234  1.00 76.01           O  
ATOM     62  CG  ASN A   5       0.655  -1.925   8.842  1.00 76.01           C  
ATOM     63  ND2 ASN A   5       0.593  -2.733   9.873  1.00 76.01           N  
ATOM     64 HD21 ASN A   5       0.936  -3.681   9.814  1.00 76.01           H  
ATOM     65 HD22 ASN A   5       0.212  -2.328  10.717  1.00 76.01           H  
ATOM     66  OD1 ASN A   5       0.277  -0.776   8.957  1.00 76.01           O  
ATOM     67  N   ALA A   6       2.764  -1.027   5.184  1.00 76.84           N  
ATOM     68  H   ALA A   6       2.852  -0.374   5.949  1.00 76.84           H  
ATOM     69  CA  ALA A   6       3.869  -1.116   4.237  1.00 76.84           C  
ATOM     70  HA  ALA A   6       3.489  -0.813   3.261  1.00 76.84           H  
ATOM     71  C   ALA A   6       4.417  -2.554   4.128  1.00 76.84           C  
ATOM     72  CB  ALA A   6       4.956  -0.122   4.650  1.00 76.84           C  
ATOM     73  HB1 ALA A   6       5.402  -0.427   5.598  1.00 76.84           H  
ATOM     74  HB2 ALA A   6       4.524   0.872   4.758  1.00 76.84           H  
ATOM     75  HB3 ALA A   6       5.732  -0.092   3.885  1.00 76.84           H  
ATOM     76  O   ALA A   6       4.455  -3.298   5.107  1.00 76.84           O  
ATOM     77  N   GLY A   7       4.803  -2.957   2.919  1.00 73.06           N  
ATOM     78  H   GLY A   7       4.757  -2.284   2.166  1.00 73.06           H  
ATOM     79  CA  GLY A   7       5.224  -4.318   2.582  1.00 73.06           C  
ATOM     80  HA2 GLY A   7       5.824  -4.719   3.400  1.00 73.06           H  
ATOM     81  HA3 GLY A   7       5.847  -4.284   1.688  1.00 73.06           H  
ATOM     82  C   GLY A   7       4.076  -5.300   2.321  1.00 73.06           C  
ATOM     83  O   GLY A   7       4.314  -6.379   1.784  1.00 73.06           O  
ATOM     84  N   THR A   8       2.825  -4.945   2.634  1.00 78.90           N  
ATOM     85  H   THR A   8       2.668  -4.065   3.104  1.00 78.90           H  
ATOM     86  CA  THR A   8       1.672  -5.808   2.331  1.00 78.90           C  
ATOM     87  HA  THR A   8       1.910  -6.822   2.654  1.00 78.90           H  
ATOM     88  C   THR A   8       1.392  -5.820   0.833  1.00 78.90           C  
ATOM     89  CB  THR A   8       0.406  -5.365   3.066  1.00 78.90           C  
ATOM     90  HB  THR A   8       0.094  -4.403   2.659  1.00 78.90           H  
ATOM     91  O   THR A   8       1.407  -4.774   0.188  1.00 78.90           O  
ATOM     92  CG2 THR A   8      -0.738  -6.371   2.927  1.00 78.90           C  
ATOM     93 HG21 THR A   8      -0.396  -7.370   3.194  1.00 78.90           H  
ATOM     94 HG22 THR A   8      -1.123  -6.370   1.907  1.00 78.90           H  
ATOM     95 HG23 THR A   8      -1.551  -6.089   3.596  1.00 78.90           H  
ATOM     96  OG1 THR A   8       0.655  -5.217   4.442  1.00 78.90           O  
ATOM     97  HG1 THR A   8       1.080  -4.362   4.533  1.00 78.90           H  
ATOM     98  N   PHE A   9       1.087  -6.989   0.271  1.00 75.65           N  
ATOM     99  H   PHE A   9       1.080  -7.822   0.842  1.00 75.65           H  
ATOM    100  CA  PHE A   9       0.684  -7.103  -1.127  1.00 75.65           C  
ATOM    101  HA  PHE A   9       1.410  -6.573  -1.742  1.00 75.65           H  
ATOM    102  C   PHE A   9      -0.695  -6.462  -1.342  1.00 75.65           C  
ATOM    103  CB  PHE A   9       0.712  -8.575  -1.549  1.00 75.65           C  
ATOM    104  HB2 PHE A   9       1.679  -8.999  -1.278  1.00 75.65           H  
ATOM    105  HB3 PHE A   9      -0.053  -9.126  -1.002  1.00 75.65           H  
ATOM    106  O   PHE A   9      -1.710  -6.972  -0.873  1.00 75.65           O  
ATOM    107  CG  PHE A   9       0.519  -8.773  -3.038  1.00 75.65           C  
ATOM    108  CD1 PHE A   9      -0.698  -9.263  -3.546  1.00 75.65           C  
ATOM    109  HD1 PHE A   9      -1.513  -9.485  -2.873  1.00 75.65           H  
ATOM    110  CD2 PHE A   9       1.566  -8.464  -3.925  1.00 75.65           C  
ATOM    111  HD2 PHE A   9       2.493  -8.054  -3.553  1.00 75.65           H  
ATOM    112  CE1 PHE A   9      -0.851  -9.469  -4.929  1.00 75.65           C  
ATOM    113  HE1 PHE A   9      -1.782  -9.858  -5.315  1.00 75.65           H  
ATOM    114  CE2 PHE A   9       1.418  -8.675  -5.304  1.00 75.65           C  
ATOM    115  HE2 PHE A   9       2.234  -8.444  -5.973  1.00 75.65           H  
ATOM    116  CZ  PHE A   9       0.210  -9.184  -5.807  1.00 75.65           C  
ATOM    117  HZ  PHE A   9       0.096  -9.350  -6.868  1.00 75.65           H  
ATOM    118  N   CYS A  10      -0.721  -5.336  -2.050  1.00 74.56           N  
ATOM    119  H   CYS A  10       0.154  -4.999  -2.426  1.00 74.56           H  
ATOM    120  CA  CYS A  10      -1.942  -4.612  -2.410  1.00 74.56           C  
ATOM    121  HA  CYS A  10      -2.753  -4.917  -1.749  1.00 74.56           H  
ATOM    122  C   CYS A  10      -2.415  -4.961  -3.840  1.00 74.56           C  
ATOM    123  CB  CYS A  10      -1.681  -3.127  -2.137  1.00 74.56           C  
ATOM    124  HB2 CYS A  10      -0.642  -2.887  -2.366  1.00 74.56           H  
ATOM    125  HB3 CYS A  10      -1.825  -2.973  -1.067  1.00 74.56           H  
ATOM    126  O   CYS A  10      -3.567  -4.716  -4.215  1.00 74.56           O  
ATOM    127  SG  CYS A  10      -2.723  -1.952  -3.019  1.00 74.56           S  
ATOM    128  N   GLY A  11      -1.561  -5.625  -4.630  1.00 71.96           N  
ATOM    129  H   GLY A  11      -0.615  -5.765  -4.307  1.00 71.96           H  
ATOM    130  CA  GLY A  11      -1.887  -6.081  -5.976  1.00 71.96           C  
ATOM    131  HA2 GLY A  11      -1.067  -6.692  -6.356  1.00 71.96           H  
ATOM    132  HA3 GLY A  11      -2.789  -6.692  -5.945  1.00 71.96           H  
ATOM    133  C   GLY A  11      -2.084  -4.904  -6.929  1.00 71.96           C  
ATOM    134  O   GLY A  11      -1.160  -4.130  -7.150  1.00 71.96           O  
ATOM    135  N   ILE A  12      -3.287  -4.786  -7.503  1.00 66.56           N  
ATOM    136  H   ILE A  12      -3.990  -5.459  -7.234  1.00 66.56           H  
ATOM    137  CA  ILE A  12      -3.660  -3.759  -8.501  1.00 66.56           C  
ATOM    138  HA  ILE A  12      -2.806  -3.098  -8.646  1.00 66.56           H  
ATOM    139  C   ILE A  12      -4.800  -2.866  -7.975  1.00 66.56           C  
ATOM    140  CB  ILE A  12      -3.979  -4.409  -9.886  1.00 66.56           C  
ATOM    141  HB  ILE A  12      -4.925  -4.945  -9.800  1.00 66.56           H  
ATOM    142  O   ILE A  12      -5.386  -2.094  -8.724  1.00 66.56           O  
ATOM    143  CG1 ILE A  12      -2.889  -5.437 -10.287  1.00 66.56           C  
ATOM    144 HG12 ILE A  12      -2.820  -6.210  -9.522  1.00 66.56           H  
ATOM    145 HG13 ILE A  12      -1.923  -4.935 -10.343  1.00 66.56           H  
ATOM    146  CG2 ILE A  12      -4.114  -3.369 -11.025  1.00 66.56           C  
ATOM    147 HG21 ILE A  12      -4.241  -3.850 -11.995  1.00 66.56           H  
ATOM    148 HG22 ILE A  12      -5.002  -2.747 -10.910  1.00 66.56           H  
ATOM    149 HG23 ILE A  12      -3.230  -2.733 -11.056  1.00 66.56           H  
ATOM    150  CD1 ILE A  12      -3.136  -6.178 -11.609  1.00 66.56           C  
ATOM    151 HD11 ILE A  12      -2.448  -7.020 -11.678  1.00 66.56           H  
ATOM    152 HD12 ILE A  12      -2.950  -5.527 -12.463  1.00 66.56           H  
ATOM    153 HD13 ILE A  12      -4.158  -6.556 -11.642  1.00 66.56           H  
ATOM    154  N   ARG A  13      -5.184  -2.970  -6.693  1.00 59.28           N  
ATOM    155  H   ARG A  13      -4.628  -3.528  -6.061  1.00 59.28           H  
ATOM    156  CA  ARG A  13      -6.260  -2.134  -6.134  1.00 59.28           C  
ATOM    157  HA  ARG A  13      -6.856  -1.716  -6.945  1.00 59.28           H  
ATOM    158  C   ARG A  13      -5.679  -0.942  -5.374  1.00 59.28           C  
ATOM    159  CB  ARG A  13      -7.245  -2.957  -5.301  1.00 59.28           C  
ATOM    160  HB2 ARG A  13      -6.706  -3.641  -4.644  1.00 59.28           H  
ATOM    161  HB3 ARG A  13      -7.836  -2.269  -4.696  1.00 59.28           H  
ATOM    162  O   ARG A  13      -5.423  -1.071  -4.177  1.00 59.28           O  
ATOM    163  CG  ARG A  13      -8.207  -3.721  -6.215  1.00 59.28           C  
ATOM    164  HG2 ARG A  13      -8.699  -3.022  -6.892  1.00 59.28           H  
ATOM    165  HG3 ARG A  13      -7.648  -4.451  -6.800  1.00 59.28           H  
ATOM    166  CD  ARG A  13      -9.272  -4.437  -5.385  1.00 59.28           C  
ATOM    167  HD2 ARG A  13      -8.776  -5.138  -4.714  1.00 59.28           H  
ATOM    168  HD3 ARG A  13      -9.808  -3.698  -4.791  1.00 59.28           H  
ATOM    169  NE  ARG A  13     -10.220  -5.160  -6.253  1.00 59.28           N  
ATOM    170  HE  ARG A  13     -10.067  -5.087  -7.248  1.00 59.28           H  
ATOM    171  NH1 ARG A  13     -11.539  -6.010  -4.580  1.00 59.28           N  
ATOM    172 HH11 ARG A  13     -12.335  -6.552  -4.275  1.00 59.28           H  
ATOM    173 HH12 ARG A  13     -10.959  -5.538  -3.902  1.00 59.28           H  
ATOM    174  NH2 ARG A  13     -12.026  -6.470  -6.711  1.00 59.28           N  
ATOM    175 HH21 ARG A  13     -11.842  -6.380  -7.701  1.00 59.28           H  
ATOM    176 HH22 ARG A  13     -12.823  -7.003  -6.393  1.00 59.28           H  
ATOM    177  CZ  ARG A  13     -11.254  -5.875  -5.846  1.00 59.28           C  
ATOM    178  N   PRO A  14      -5.484   0.216  -6.035  1.00 60.55           N  
ATOM    179  CA  PRO A  14      -5.085   1.429  -5.338  1.00 60.55           C  
ATOM    180  HA  PRO A  14      -4.126   1.275  -4.843  1.00 60.55           H  
ATOM    181  C   PRO A  14      -6.147   1.787  -4.291  1.00 60.55           C  
ATOM    182  CB  PRO A  14      -4.934   2.502  -6.422  1.00 60.55           C  
ATOM    183  HB2 PRO A  14      -3.913   2.489  -6.804  1.00 60.55           H  
ATOM    184  HB3 PRO A  14      -5.186   3.498  -6.056  1.00 60.55           H  
ATOM    185  O   PRO A  14      -7.344   1.692  -4.556  1.00 60.55           O  
ATOM    186  CG  PRO A  14      -5.891   2.042  -7.518  1.00 60.55           C  
ATOM    187  HG2 PRO A  14      -5.596   2.415  -8.499  1.00 60.55           H  
ATOM    188  HG3 PRO A  14      -6.908   2.352  -7.277  1.00 60.55           H  
ATOM    189  CD  PRO A  14      -5.779   0.527  -7.431  1.00 60.55           C  
ATOM    190  HD2 PRO A  14      -4.943   0.205  -8.052  1.00 60.55           H  
ATOM    191  HD3 PRO A  14      -6.713   0.087  -7.781  1.00 60.55           H  
ATOM    192  N   GLY A  15      -5.701   2.175  -3.096  1.00 63.27           N  
ATOM    193  H   GLY A  15      -4.704   2.261  -2.961  1.00 63.27           H  
ATOM    194  CA  GLY A  15      -6.580   2.654  -2.024  1.00 63.27           C  
ATOM    195  HA2 GLY A  15      -6.152   3.570  -1.616  1.00 63.27           H  
ATOM    196  HA3 GLY A  15      -7.559   2.909  -2.429  1.00 63.27           H  
ATOM    197  C   GLY A  15      -6.802   1.701  -0.850  1.00 63.27           C  
ATOM    198  O   GLY A  15      -7.554   2.054   0.050  1.00 63.27           O  
ATOM    199  N   LEU A  16      -6.159   0.527  -0.811  1.00 72.15           N  
ATOM    200  H   LEU A  16      -5.635   0.223  -1.619  1.00 72.15           H  
ATOM    201  CA  LEU A  16      -6.188  -0.312   0.395  1.00 72.15           C  
ATOM    202  HA  LEU A  16      -7.031  -0.010   1.016  1.00 72.15           H  
ATOM    203  C   LEU A  16      -4.970  -0.122   1.307  1.00 72.15           C  
ATOM    204  CB  LEU A  16      -6.423  -1.794   0.066  1.00 72.15           C  
ATOM    205  HB2 LEU A  16      -5.676  -2.161  -0.637  1.00 72.15           H  
ATOM    206  HB3 LEU A  16      -6.299  -2.313   1.017  1.00 72.15           H  
ATOM    207  O   LEU A  16      -4.990  -0.608   2.428  1.00 72.15           O  
ATOM    208  CG  LEU A  16      -7.847  -2.133  -0.406  1.00 72.15           C  
ATOM    209  HG  LEU A  16      -8.557  -1.451   0.062  1.00 72.15           H  
ATOM    210  CD1 LEU A  16      -7.983  -2.037  -1.924  1.00 72.15           C  
ATOM    211 HD11 LEU A  16      -7.251  -2.690  -2.399  1.00 72.15           H  
ATOM    212 HD12 LEU A  16      -8.993  -2.318  -2.222  1.00 72.15           H  
ATOM    213 HD13 LEU A  16      -7.804  -1.011  -2.247  1.00 72.15           H  
ATOM    214  CD2 LEU A  16      -8.249  -3.561  -0.025  1.00 72.15           C  
ATOM    215 HD21 LEU A  16      -9.310  -3.700  -0.228  1.00 72.15           H  
ATOM    216 HD22 LEU A  16      -8.089  -3.721   1.041  1.00 72.15           H  
ATOM    217 HD23 LEU A  16      -7.680  -4.288  -0.605  1.00 72.15           H  
ATOM    218  N   CYS A  17      -3.916   0.564   0.870  1.00 75.56           N  
ATOM    219  H   CYS A  17      -3.976   1.028  -0.025  1.00 75.56           H  
ATOM    220  CA  CYS A  17      -2.732   0.811   1.694  1.00 75.56           C  
ATOM    221  HA  CYS A  17      -2.515  -0.078   2.287  1.00 75.56           H  
ATOM    222  C   CYS A  17      -2.953   1.971   2.670  1.00 75.56           C  
ATOM    223  CB  CYS A  17      -1.540   1.056   0.773  1.00 75.56           C  
ATOM    224  HB2 CYS A  17      -1.770   1.903   0.126  1.00 75.56           H  
ATOM    225  HB3 CYS A  17      -0.665   1.318   1.367  1.00 75.56           H  
ATOM    226  O   CYS A  17      -3.600   2.954   2.324  1.00 75.56           O  
ATOM    227  SG  CYS A  17      -1.143  -0.353  -0.276  1.00 75.56           S  
ATOM    228  N   CYS A  18      -2.401   1.866   3.883  1.00 77.70           N  
ATOM    229  H   CYS A  18      -1.919   1.015   4.134  1.00 77.70           H  
ATOM    230  CA  CYS A  18      -2.373   2.985   4.834  1.00 77.70           C  
ATOM    231  HA  CYS A  18      -3.377   3.388   4.966  1.00 77.70           H  
ATOM    232  C   CYS A  18      -1.486   4.121   4.324  1.00 77.70           C  
ATOM    233  CB  CYS A  18      -1.824   2.523   6.189  1.00 77.70           C  
ATOM    234  HB2 CYS A  18      -1.795   3.392   6.846  1.00 77.70           H  
ATOM    235  HB3 CYS A  18      -0.795   2.189   6.052  1.00 77.70           H  
ATOM    236  O   CYS A  18      -1.713   5.281   4.644  1.00 77.70           O  
ATOM    237  SG  CYS A  18      -2.713   1.216   7.062  1.00 77.70           S  
ATOM    238  N   SER A  19      -0.472   3.766   3.540  1.00 68.54           N  
ATOM    239  H   SER A  19      -0.330   2.781   3.364  1.00 68.54           H  
ATOM    240  CA  SER A  19       0.319   4.699   2.753  1.00 68.54           C  
ATOM    241  HA  SER A  19       0.435   5.639   3.291  1.00 68.54           H  
ATOM    242  C   SER A  19      -0.404   4.969   1.436  1.00 68.54           C  
ATOM    243  CB  SER A  19       1.698   4.090   2.498  1.00 68.54           C  
ATOM    244  HB2 SER A  19       2.336   4.837   2.026  1.00 68.54           H  
ATOM    245  HB3 SER A  19       1.591   3.236   1.828  1.00 68.54           H  
ATOM    246  O   SER A  19      -0.916   4.028   0.830  1.00 68.54           O  
ATOM    247  OG  SER A  19       2.289   3.649   3.710  1.00 68.54           O  
ATOM    248  HG  SER A  19       2.514   4.423   4.232  1.00 68.54           H  
ATOM    249  N   GLU A  20      -0.420   6.211   0.948  1.00 67.53           N  
ATOM    250  H   GLU A  20      -0.086   6.971   1.524  1.00 67.53           H  
ATOM    251  CA  GLU A  20      -1.154   6.583  -0.276  1.00 67.53           C  
ATOM    252  HA  GLU A  20      -2.201   6.313  -0.136  1.00 67.53           H  
ATOM    253  C   GLU A  20      -0.702   5.850  -1.560  1.00 67.53           C  
ATOM    254  CB  GLU A  20      -1.091   8.107  -0.485  1.00 67.53           C  
ATOM    255  HB2 GLU A  20      -0.050   8.426  -0.540  1.00 67.53           H  
ATOM    256  HB3 GLU A  20      -1.553   8.344  -1.444  1.00 67.53           H  
ATOM    257  O   GLU A  20      -1.299   6.030  -2.621  1.00 67.53           O  
ATOM    258  CG  GLU A  20      -1.841   8.909   0.590  1.00 67.53           C  
ATOM    259  HG2 GLU A  20      -2.546   9.578   0.096  1.00 67.53           H  
ATOM    260  HG3 GLU A  20      -2.426   8.241   1.222  1.00 67.53           H  
ATOM    261  CD  GLU A  20      -0.870   9.726   1.444  1.00 67.53           C  
ATOM    262  OE1 GLU A  20      -0.778  10.950   1.203  1.00 67.53           O  
ATOM    263  OE2 GLU A  20      -0.198   9.087   2.286  1.00 67.53           O  
ATOM    264  N   PHE A  21       0.329   5.000  -1.492  1.00 70.14           N  
ATOM    265  H   PHE A  21       0.717   4.805  -0.579  1.00 70.14           H  
ATOM    266  CA  PHE A  21       0.952   4.377  -2.650  1.00 70.14           C  
ATOM    267  HA  PHE A  21       0.392   4.670  -3.539  1.00 70.14           H  
ATOM    268  C   PHE A  21       0.931   2.849  -2.602  1.00 70.14           C  
ATOM    269  CB  PHE A  21       2.355   4.944  -2.843  1.00 70.14           C  
ATOM    270  HB2 PHE A  21       2.894   4.914  -1.896  1.00 70.14           H  
ATOM    271  HB3 PHE A  21       2.889   4.319  -3.560  1.00 70.14           H  
ATOM    272  O   PHE A  21       1.413   2.192  -1.677  1.00 70.14           O  
ATOM    273  CG  PHE A  21       2.333   6.366  -3.362  1.00 70.14           C  
ATOM    274  CD1 PHE A  21       2.609   6.639  -4.714  1.00 70.14           C  
ATOM    275  HD1 PHE A  21       2.832   5.834  -5.398  1.00 70.14           H  
ATOM    276  CD2 PHE A  21       2.010   7.424  -2.499  1.00 70.14           C  
ATOM    277  HD2 PHE A  21       1.777   7.226  -1.463  1.00 70.14           H  
ATOM    278  CE1 PHE A  21       2.628   7.969  -5.173  1.00 70.14           C  
ATOM    279  HE1 PHE A  21       2.859   8.181  -6.207  1.00 70.14           H  
ATOM    280  CE2 PHE A  21       2.048   8.754  -2.949  1.00 70.14           C  
ATOM    281  HE2 PHE A  21       1.824   9.562  -2.269  1.00 70.14           H  
ATOM    282  CZ  PHE A  21       2.373   9.028  -4.285  1.00 70.14           C  
ATOM    283  HZ  PHE A  21       2.403  10.051  -4.632  1.00 70.14           H  
ATOM    284  N   CYS A  22       0.411   2.289  -3.691  1.00 73.07           N  
ATOM    285  H   CYS A  22       0.054   2.910  -4.403  1.00 73.07           H  
ATOM    286  CA  CYS A  22       0.363   0.867  -3.987  1.00 73.07           C  
ATOM    287  HA  CYS A  22       0.955   0.303  -3.266  1.00 73.07           H  
ATOM    288  C   CYS A  22       0.938   0.657  -5.389  1.00 73.07           C  
ATOM    289  CB  CYS A  22      -1.098   0.420  -3.893  1.00 73.07           C  
ATOM    290  HB2 CYS A  22      -1.705   1.085  -4.507  1.00 73.07           H  
ATOM    291  HB3 CYS A  22      -1.425   0.536  -2.860  1.00 73.07           H  
ATOM    292  O   CYS A  22       0.302   1.024  -6.374  1.00 73.07           O  
ATOM    293  SG  CYS A  22      -1.439  -1.273  -4.432  1.00 73.07           S  
ATOM    294  N   PHE A  23       2.145   0.092  -5.479  1.00 74.75           N  
ATOM    295  H   PHE A  23       2.639  -0.116  -4.623  1.00 74.75           H  
ATOM    296  CA  PHE A  23       2.801  -0.201  -6.767  1.00 74.75           C  
ATOM    297  HA  PHE A  23       2.209   0.236  -7.570  1.00 74.75           H  
ATOM    298  C   PHE A  23       2.868  -1.709  -7.082  1.00 74.75           C  
ATOM    299  CB  PHE A  23       4.175   0.489  -6.804  1.00 74.75           C  
ATOM    300  HB2 PHE A  23       4.090   1.473  -6.342  1.00 74.75           H  
ATOM    301  HB3 PHE A  23       4.886  -0.088  -6.211  1.00 74.75           H  
ATOM    302  O   PHE A  23       3.314  -2.094  -8.153  1.00 74.75           O  
ATOM    303  CG  PHE A  23       4.717   0.691  -8.209  1.00 74.75           C  
ATOM    304  CD1 PHE A  23       5.702  -0.170  -8.730  1.00 74.75           C  
ATOM    305  HD1 PHE A  23       6.080  -0.986  -8.130  1.00 74.75           H  
ATOM    306  CD2 PHE A  23       4.212   1.733  -9.010  1.00 74.75           C  
ATOM    307  HD2 PHE A  23       3.452   2.394  -8.620  1.00 74.75           H  
ATOM    308  CE1 PHE A  23       6.178   0.010 -10.041  1.00 74.75           C  
ATOM    309  HE1 PHE A  23       6.928  -0.657 -10.440  1.00 74.75           H  
ATOM    310  CE2 PHE A  23       4.689   1.914 -10.321  1.00 74.75           C  
ATOM    311  HE2 PHE A  23       4.298   2.715 -10.931  1.00 74.75           H  
ATOM    312  CZ  PHE A  23       5.671   1.052 -10.837  1.00 74.75           C  
ATOM    313  HZ  PHE A  23       6.035   1.189 -11.844  1.00 74.75           H  
ATOM    314  N   LEU A  24       2.457  -2.545  -6.120  1.00 76.72           N  
ATOM    315  H   LEU A  24       2.082  -2.075  -5.309  1.00 76.72           H  
ATOM    316  CA  LEU A  24       2.331  -4.022  -6.094  1.00 76.72           C  
ATOM    317  HA  LEU A  24       1.424  -4.339  -6.609  1.00 76.72           H  
ATOM    318  C   LEU A  24       2.223  -4.430  -4.616  1.00 76.72           C  
ATOM    319  CB  LEU A  24       3.580  -4.700  -6.706  1.00 76.72           C  
ATOM    320  HB2 LEU A  24       4.434  -4.029  -6.613  1.00 76.72           H  
ATOM    321  HB3 LEU A  24       3.828  -5.598  -6.139  1.00 76.72           H  
ATOM    322  O   LEU A  24       1.380  -5.224  -4.195  1.00 76.72           O  
ATOM    323  CG  LEU A  24       3.377  -5.095  -8.184  1.00 76.72           C  
ATOM    324  HG  LEU A  24       2.644  -4.442  -8.658  1.00 76.72           H  
ATOM    325  CD1 LEU A  24       4.690  -4.998  -8.962  1.00 76.72           C  
ATOM    326 HD11 LEU A  24       4.524  -5.286  -9.999  1.00 76.72           H  
ATOM    327 HD12 LEU A  24       5.044  -3.967  -8.946  1.00 76.72           H  
ATOM    328 HD13 LEU A  24       5.443  -5.649  -8.516  1.00 76.72           H  
ATOM    329  CD2 LEU A  24       2.858  -6.530  -8.290  1.00 76.72           C  
ATOM    330 HD21 LEU A  24       3.584  -7.226  -7.870  1.00 76.72           H  
ATOM    331 HD22 LEU A  24       2.685  -6.777  -9.337  1.00 76.72           H  
ATOM    332 HD23 LEU A  24       1.916  -6.612  -7.748  1.00 76.72           H  
ATOM    333  N   TRP A  25       3.055  -3.769  -3.819  1.00 78.68           N  
ATOM    334  H   TRP A  25       3.708  -3.146  -4.273  1.00 78.68           H  
ATOM    335  CA  TRP A  25       3.079  -3.762  -2.367  1.00 78.68           C  
ATOM    336  HA  TRP A  25       2.339  -4.470  -1.996  1.00 78.68           H  
ATOM    337  C   TRP A  25       2.716  -2.353  -1.897  1.00 78.68           C  
ATOM    338  CB  TRP A  25       4.469  -4.195  -1.864  1.00 78.68           C  
ATOM    339  HB2 TRP A  25       5.084  -3.307  -1.719  1.00 78.68           H  
ATOM    340  HB3 TRP A  25       4.360  -4.677  -0.893  1.00 78.68           H  
ATOM    341  O   TRP A  25       2.943  -1.376  -2.620  1.00 78.68           O  
ATOM    342  CG  TRP A  25       5.212  -5.113  -2.792  1.00 78.68           C  
ATOM    343  CD1 TRP A  25       6.012  -4.705  -3.805  1.00 78.68           C  
ATOM    344  HD1 TRP A  25       6.248  -3.675  -4.027  1.00 78.68           H  
ATOM    345  CD2 TRP A  25       5.177  -6.570  -2.872  1.00 78.68           C  
ATOM    346  CE2 TRP A  25       5.939  -6.973  -4.010  1.00 78.68           C  
ATOM    347  CE3 TRP A  25       4.585  -7.592  -2.098  1.00 78.68           C  
ATOM    348  HE3 TRP A  25       4.036  -7.326  -1.208  1.00 78.68           H  
ATOM    349  NE1 TRP A  25       6.438  -5.799  -4.530  1.00 78.68           N  
ATOM    350  HE1 TRP A  25       7.057  -5.734  -5.326  1.00 78.68           H  
ATOM    351  CH2 TRP A  25       5.460  -9.308  -3.607  1.00 78.68           C  
ATOM    352  HH2 TRP A  25       5.563 -10.349  -3.875  1.00 78.68           H  
ATOM    353  CZ2 TRP A  25       6.078  -8.316  -4.387  1.00 78.68           C  
ATOM    354  HZ2 TRP A  25       6.663  -8.583  -5.254  1.00 78.68           H  
ATOM    355  CZ3 TRP A  25       4.727  -8.947  -2.462  1.00 78.68           C  
ATOM    356  HZ3 TRP A  25       4.273  -9.715  -1.854  1.00 78.68           H  
ATOM    357  N   CYS A  26       2.164  -2.243  -0.696  1.00 83.00           N  
ATOM    358  H   CYS A  26       1.950  -3.083  -0.178  1.00 83.00           H  
ATOM    359  CA  CYS A  26       2.041  -0.968  -0.014  1.00 83.00           C  
ATOM    360  HA  CYS A  26       1.522  -0.256  -0.656  1.00 83.00           H  
ATOM    361  C   CYS A  26       3.437  -0.432   0.266  1.00 83.00           C  
ATOM    362  CB  CYS A  26       1.256  -1.161   1.282  1.00 83.00           C  
ATOM    363  HB2 CYS A  26       1.775  -1.889   1.906  1.00 83.00           H  
ATOM    364  HB3 CYS A  26       1.220  -0.213   1.820  1.00 83.00           H  
ATOM    365  O   CYS A  26       4.225  -1.087   0.949  1.00 83.00           O  
ATOM    366  SG  CYS A  26      -0.430  -1.732   1.017  1.00 83.00           S  
ATOM    367  N   ILE A  27       3.747   0.739  -0.268  1.00 77.69           N  
ATOM    368  H   ILE A  27       3.040   1.252  -0.775  1.00 77.69           H  
ATOM    369  CA  ILE A  27       5.023   1.404  -0.027  1.00 77.69           C  
ATOM    370  HA  ILE A  27       5.669   0.750   0.559  1.00 77.69           H  
ATOM    371  C   ILE A  27       4.764   2.633   0.827  1.00 77.69           C  
ATOM    372  CB  ILE A  27       5.783   1.702  -1.337  1.00 77.69           C  
ATOM    373  HB  ILE A  27       6.703   2.220  -1.066  1.00 77.69           H  
ATOM    374  O   ILE A  27       3.823   3.380   0.580  1.00 77.69           O  
ATOM    375  CG1 ILE A  27       4.987   2.617  -2.294  1.00 77.69           C  
ATOM    376 HG12 ILE A  27       4.716   3.528  -1.762  1.00 77.69           H  
ATOM    377 HG13 ILE A  27       4.074   2.117  -2.616  1.00 77.69           H  
ATOM    378  CG2 ILE A  27       6.177   0.374  -2.011  1.00 77.69           C  
ATOM    379 HG21 ILE A  27       6.878   0.561  -2.825  1.00 77.69           H  
ATOM    380 HG22 ILE A  27       6.666  -0.279  -1.287  1.00 77.69           H  
ATOM    381 HG23 ILE A  27       5.293  -0.128  -2.405  1.00 77.69           H  
ATOM    382  CD1 ILE A  27       5.773   3.056  -3.533  1.00 77.69           C  
ATOM    383 HD11 ILE A  27       5.969   2.202  -4.182  1.00 77.69           H  
ATOM    384 HD12 ILE A  27       6.716   3.512  -3.233  1.00 77.69           H  
ATOM    385 HD13 ILE A  27       5.191   3.789  -4.092  1.00 77.69           H  
ATOM    386  N   THR A  28       5.596   2.829   1.842  1.00 70.54           N  
ATOM    387  H   THR A  28       6.384   2.207   1.954  1.00 70.54           H  
ATOM    388  CA  THR A  28       5.612   4.058   2.631  1.00 70.54           C  
ATOM    389  HA  THR A  28       4.745   4.669   2.383  1.00 70.54           H  
ATOM    390  C   THR A  28       6.859   4.836   2.247  1.00 70.54           C  
ATOM    391  CB  THR A  28       5.524   3.751   4.136  1.00 70.54           C  
ATOM    392  HB  THR A  28       4.660   3.104   4.287  1.00 70.54           H  
ATOM    393  O   THR A  28       7.946   4.260   2.233  1.00 70.54           O  
ATOM    394  CG2 THR A  28       6.730   3.040   4.753  1.00 70.54           C  
ATOM    395 HG21 THR A  28       6.938   2.117   4.211  1.00 70.54           H  
ATOM    396 HG22 THR A  28       7.616   3.674   4.717  1.00 70.54           H  
ATOM    397 HG23 THR A  28       6.512   2.797   5.793  1.00 70.54           H  
ATOM    398  OG1 THR A  28       5.292   4.938   4.851  1.00 70.54           O  
ATOM    399  HG1 THR A  28       6.132   5.363   5.035  1.00 70.54           H  
ATOM    400  N   PHE A  29       6.737   6.133   1.965  1.00 63.84           N  
ATOM    401  H   PHE A  29       5.820   6.557   1.932  1.00 63.84           H  
ATOM    402  CA  PHE A  29       7.900   7.024   1.968  1.00 63.84           C  
ATOM    403  HA  PHE A  29       8.769   6.482   1.596  1.00 63.84           H  
ATOM    404  C   PHE A  29       8.170   7.390   3.421  1.00 63.84           C  
ATOM    405  CB  PHE A  29       7.733   8.261   1.074  1.00 63.84           C  
ATOM    406  HB2 PHE A  29       7.202   9.046   1.614  1.00 63.84           H  
ATOM    407  HB3 PHE A  29       8.721   8.656   0.837  1.00 63.84           H  
ATOM    408  O   PHE A  29       7.903   8.497   3.876  1.00 63.84           O  
ATOM    409  CG  PHE A  29       6.973   8.017  -0.197  1.00 63.84           C  
ATOM    410  CD1 PHE A  29       7.617   7.699  -1.407  1.00 63.84           C  
ATOM    411  HD1 PHE A  29       8.693   7.607  -1.438  1.00 63.84           H  
ATOM    412  CD2 PHE A  29       5.586   8.155  -0.147  1.00 63.84           C  
ATOM    413  HD2 PHE A  29       5.093   8.443   0.770  1.00 63.84           H  
ATOM    414  CE1 PHE A  29       6.856   7.516  -2.576  1.00 63.84           C  
ATOM    415  HE1 PHE A  29       7.345   7.283  -3.510  1.00 63.84           H  
ATOM    416  CE2 PHE A  29       4.842   7.999  -1.308  1.00 63.84           C  
ATOM    417  HE2 PHE A  29       3.789   8.224  -1.222  1.00 63.84           H  
ATOM    418  CZ  PHE A  29       5.459   7.669  -2.528  1.00 63.84           C  
ATOM    419  HZ  PHE A  29       4.872   7.577  -3.429  1.00 63.84           H  
ATOM    420  N   VAL A  30       8.638   6.419   4.200  1.00 59.15           N  
ATOM    421  H   VAL A  30       8.836   5.533   3.757  1.00 59.15           H  
ATOM    422  CA  VAL A  30       9.524   6.817   5.286  1.00 59.15           C  
ATOM    423  HA  VAL A  30       9.129   7.683   5.816  1.00 59.15           H  
ATOM    424  C   VAL A  30      10.788   7.234   4.557  1.00 59.15           C  
ATOM    425  CB  VAL A  30       9.732   5.694   6.309  1.00 59.15           C  
ATOM    426  HB  VAL A  30       9.974   4.764   5.794  1.00 59.15           H  
ATOM    427  O   VAL A  30      11.523   6.373   4.081  1.00 59.15           O  
ATOM    428  CG1 VAL A  30      10.852   6.022   7.302  1.00 59.15           C  
ATOM    429 HG11 VAL A  30      10.658   6.974   7.796  1.00 59.15           H  
ATOM    430 HG12 VAL A  30      10.931   5.232   8.049  1.00 59.15           H  
ATOM    431 HG13 VAL A  30      11.808   6.087   6.782  1.00 59.15           H  
ATOM    432  CG2 VAL A  30       8.441   5.495   7.118  1.00 59.15           C  
ATOM    433 HG21 VAL A  30       7.605   5.274   6.454  1.00 59.15           H  
ATOM    434 HG22 VAL A  30       8.212   6.397   7.685  1.00 59.15           H  
ATOM    435 HG23 VAL A  30       8.570   4.661   7.808  1.00 59.15           H  
ATOM    436  N   ASP A  31      10.910   8.546   4.351  1.00 55.07           N  
ATOM    437  H   ASP A  31      10.149   9.133   4.662  1.00 55.07           H  
ATOM    438  CA  ASP A  31      12.143   9.253   4.012  1.00 55.07           C  
ATOM    439  HA  ASP A  31      12.287   9.285   2.932  1.00 55.07           H  
ATOM    440  C   ASP A  31      13.314   8.515   4.674  1.00 55.07           C  
ATOM    441  CB  ASP A  31      11.973  10.687   4.545  1.00 55.07           C  
ATOM    442  HB2 ASP A  31      11.883  10.664   5.631  1.00 55.07           H  
ATOM    443  HB3 ASP A  31      11.041  11.094   4.155  1.00 55.07           H  
ATOM    444  O   ASP A  31      13.464   8.533   5.896  1.00 55.07           O  
ATOM    445  CG  ASP A  31      13.102  11.636   4.145  1.00 55.07           C  
ATOM    446  OD1 ASP A  31      13.819  12.107   5.054  1.00 55.07           O  
ATOM    447  OD2 ASP A  31      13.158  11.961   2.937  1.00 55.07           O  
ATOM    448  N   SER A  32      14.010   7.708   3.877  1.00 48.65           N  
ATOM    449  H   SER A  32      13.889   7.822   2.881  1.00 48.65           H  
ATOM    450  CA  SER A  32      15.223   6.994   4.269  1.00 48.65           C  
ATOM    451  HA  SER A  32      15.420   7.121   5.333  1.00 48.65           H  
ATOM    452  C   SER A  32      16.378   7.631   3.532  1.00 48.65           C  
ATOM    453  CB  SER A  32      15.168   5.507   3.933  1.00 48.65           C  
ATOM    454  HB2 SER A  32      15.025   5.390   2.859  1.00 48.65           H  
ATOM    455  HB3 SER A  32      16.110   5.040   4.220  1.00 48.65           H  
ATOM    456  O   SER A  32      16.182   7.936   2.331  1.00 48.65           O  
ATOM    457  OG  SER A  32      14.100   4.913   4.637  1.00 48.65           O  
ATOM    458  HG  SER A  32      13.387   5.553   4.575  1.00 48.65           H  
ATOM    459  OXT SER A  32      17.445   7.716   4.170  1.00 48.65           O  
TER     460      SER A  32                                                       
END   
