# Supplementary material for: δ‐Conotoxin Structure Prediction and Analysis through Large‐Scale Comparative and Deep Learning Modeling Approaches
Source: Adv Sci (Weinh). 2024 Jul 21;11(35):2404786. doi: 10.1002/advs.202404786 (PMC11425241; doi:10.1002/advs.202404786)
Supplement: Supplementary file 2 — Supporting Information [file ADVS-11-2404786-s001.gz › Data/Alphafold_results/MVIA/msas/bfd_uniclust_hits.a3m]

>MVIA
DGCYNAGTFCGIRPGLCCSEFCFLWCITFVDS
>sp|P0CC15|CO6D_CONCN Delta-conotoxin-like CnVID OS=Conus consors OX=101297 PE=1 SV=2
DECFSPGTFCGFKPGLCCSARCFsLFCISL---
>sp|P56710|CO6A_CONNI Delta-conotoxin NgVIA OS=Conus nigropunctatus OX=1520089 PE=1 SV=1
SKCFSPGTFCGIKPGLCCSVRCFsLFCISF---
>sp|P69752|CO6B_CONER Delta-conotoxin-like EVIB OS=Conus ermineus OX=55423 PE=1 SV=1
EACYPPGTFCGIKPGLCCSELCLpAVCVG----
>sp|P0DJC6|CXT61_CONQU Conotoxin Qc6.1 OS=Conus quercinus OX=101313 PE=2 SV=1
-KCAAAGEACVIPiigNVFCCKGYCLFVCIS----
>tr|U6BZW5|U6BZW5_CONMR Mr_precursor_119 OS=Conus marmoreus OX=42752 PE=2 SV=1
-ECLEADYYCVLPfvgNGMCCSGICVFVCIAQK--
>tr|A0A1P7ZCR4|A0A1P7ZCR4_CONBE Conotoxin OS=Conus betulinus OX=89764 PE=2 SV=1
-WCALDGELCVIPivgTIFCCSGICFIYCVWFN--
>tr|A0A061QLD0|A0A061QLD0_CONLI O1-conotoxin (Fragment) OS=Conus lividus OX=89426 PE=2 SV=1
-RCYDVGDFCGIPfikNGNCCSQFCVFVCTPEW--
>sp|Q9BPA1|O1612_CONVE Conotoxin VnMKLT1-021 OS=Conus ventricosus OX=117992 PE=2 SV=1
-GCIEDKKYCGiLPfanSGVCCSYLCIFVCVPKA--
>tr|U6BZR9|U6BZR9_CONMR Mr_precursor_029 OS=Conus marmoreus OX=42752 PE=2 SV=1
-ECEPPGDFCGFFkiGPPCCSGWCFLWCDLKL--
>sp|Q5K0D2|CO19_CONST Omega-conotoxin-like 9 OS=Conus striatus OX=6493 PE=2 SV=1
-GCSSGGTFCGIHPGLCCSEFCFLWCITFI--
>sp|B2KJ30|CO168_CONST Delta-conotoxin-like S6.8 OS=Conus striatus OX=6493 PE=2 SV=1
-GCSNAGGFCGIHPGLCCSEICLVWCT-----
>sp|M9PQ91|CO64_CONBE Delta-conotoxin-like Bt6.4 OS=Conus betulinus OX=89764 PE=3 SV=1
--CAGIGSFCGLPgLVDCCSGRCFIVCLP----
>sp|Q9BP99|O163_CONAE Omega-conotoxin-like ArMKLT1-02 OS=Conus arenatus OX=89451 PE=2 SV=1
-DCRALGEYCGLPyvhNSRCCSQLCGFICVPES--
>tr|W4VSL3|W4VSL3_CONVC O1_Vc6.30 prepropeptide OS=Conus victoriae OX=319920 PE=2 SV=1
-DCQALWDYCPVPflsSGDCCIGLi----CGP----
>sp|Q9BPA0|O1613_CONVE Conotoxin VnMKLT1-022 OS=Conus ventricosus OX=117992 PE=2 SV=1
--CRQPGEFCFPVVAKCCGGTCLVICI-----
>tr|A0A0K2SFF3|A0A0K2SFF3_CONEP Conotoxin Superfamily O1 OS=Conus episcopatus OX=88764 PE=2 SV=1
-DCEPPGNFCGMIkiGPPCCSGWCFFACA-----
>tr|A0A291C2M2|A0A291C2M2_CONPC Conotoxin OS=Conus praecellens OX=128530 PE=2 SV=1
-ECVAGGQACGFPkvGGPCCSGYCAFACL-----
>sp|Q3YED8|CO192_CONVR Conotoxin ViKr92 OS=Conus virgo OX=89427 PE=2 SV=1
-GCLDPGYFCGTPflGAYCCGGICLIVCIET---
>sp|Q9U660|O1613_CONPE Conotoxin PnMKLT1-0121 OS=Conus pennaceus OX=37335 PE=2 SV=1
--CIAESEPCNiI-TQNCCDGKCLFFCIQIP--
>tr|A0A291C2L0|A0A291C2L0_CONPC Conotoxin OS=Conus praecellens OX=128530 PE=2 SV=1
-PCKAPKWGCM--yGHECCGGACIFVCFKI---
>sp|Q9XYZ0|CO16A_CONPL Omega-conotoxin-like PuIA OS=Conus pulicarius OX=93154 PE=2 SV=1
-DCRPVGQYCGIPyehNWRCCSQLCAIICVS----
>tr|A0A061QHJ6|A0A061QHJ6_9CAEN O1-conotoxin (Fragment) OS=Conus sanguinolentus OX=97184 PE=2 SV=1
-GCVDGGQFCGFPkiGGPCCSGWCFFVCL-----
>sp|Q3YED1|CO193_CONMR Conotoxin MaIr193 OS=Conus marmoreus OX=42752 PE=2 SV=1
-RCRPPGMVCGFPkpGPYCCSGWCFAVCLPV---
>tr|W4VSA4|W4VSA4_CONVC O1_Vc6.33 prepropeptide OS=Conus victoriae OX=319920 PE=2 SV=1
--CLAKGDVCNlI-DQDCCVGICFISAHKLP--
>sp|Q9BPA2|O1611_CONVE Conotoxin VnMKLT1-01121 OS=Conus ventricosus OX=117992 PE=2 SV=1
-DCEAGGRFCGFPkiGEPCCSGWCFFVCA-----
>sp|P0C902|CO11_CONLE Conotoxin Leo-O1 OS=Conus leopardus OX=101306 PE=3 SV=1
-DCVKAGTACGFPkpEPACCSSWCIFVCT-----
>tr|A0A0K2S5T0|A0A0K2S5T0_CONEP Conotoxin Superfamily O1 OS=Conus episcopatus OX=88764 PE=2 SV=1
-GCLAVDYFCGIPfvsNGLCCSGNCVFVCTPQG--
>tr|A0A142C1M3|A0A142C1M3_CONBE Conotoxin OS=Conus betulinus OX=89764 PE=2 SV=1
-RCRPGGTVCGFPkpGPYCCSGWCFFVCA-----
>tr|R4IKQ7|R4IKQ7_CONEA O-superfamily conotoxin (Fragment) OS=Conus ebraeus OX=89425 PE=2 SV=1
-SCYGAGEFCFFSvpgLFICCSSVcLFHVCL-----
>tr|A0A291C224|A0A291C224_9CAEN Conotoxin OS=Conus andremenezi OX=1077466 PE=2 SV=1
-DCKANGSFCM--yYAECCNKSCIFVCY-----
>tr|W4VSA3|W4VSA3_CONVC O1_Vc6.38 prepropeptide OS=Conus victoriae OX=319920 PE=2 SV=1
--CIEYLEPCDfL-RHTCCVGVCLLMACI----
>tr|A0A0K2S5G8|A0A0K2S5G8_CONEP Conotoxin Superfamily O1 OS=Conus episcopatus OX=88764 PE=2 SV=1
--CIPQFDPCDmL-RHTCCQGLCVLIACLQN--
>sp|Q9U659|CO1K1_CONPE Conotoxin PnMKLT1-0122 OS=Conus pennaceus OX=37335 PE=2 SV=1
--CVKYLDPCDmL-RHTCCFGLCVLIACI----
>tr|W4VSL1|W4VSL1_CONVC O1_Vc6.41 prepropeptide OS=Conus victoriae OX=319920 PE=2 SV=1
--CRLGAESCDvI-SQNCCQGTCVFFCLP----
>tr|W4VSL2|W4VSL2_CONVC O1_Vc6.36 prepropeptide OS=Conus victoriae OX=319920 PE=2 SV=1
-PCHKEGQLCDPFLQNCCLGWnCVFVCI-----
>sp|Q9BPA3|O1610_CONVE Conotoxin VnMKLT1-012 OS=Conus ventricosus OX=117992 PE=2 SV=1
-RCRPGGMICGFPkpGPYCCSGWCFVVCL-----
>tr|A0A061QLB1|A0A061QLB1_CONLI O1-conotoxin (Fragment) OS=Conus lividus OX=89426 PE=2 SV=1
-RCRERGVLCGFPkpGPYCCNGWCFFVCI-----
>tr|W4VRZ6|W4VRZ6_CONVC O1_Vc6.34 prepropeptide OS=Conus victoriae OX=319920 PE=2 SV=1
--CHLGGEYCGLF-EVCCYGDCFIMCW-----
>tr|R4IK98|R4IK98_CONEA O-superfamily conotoxin (Fragment) OS=Conus ebraeus OX=89425 PE=2 SV=1
-GCVQTGGSCP--sTTGCCNGLcNVDKCT-----
>tr|R4IKR6|R4IKR6_CONEA O-superfamily conotoxin (Fragment) OS=Conus ebraeus OX=89425 GN=ED4 PE=2 SV=1
-RCVQTGSSCP--sTTGCCSGLcNVNKCT-----
>tr|A0A0C9SFL5|A0A0C9SFL5_9CAEN Ctr_15_T conopeptide OS=Conus tribblei OX=101761 PE=4 SV=1
-ECLPGGKLCTDPdTPACCSGICFIVCT-----
>tr|R4IKK7|R4IKK7_CONEA O-superfamily conotoxin (Fragment) OS=Conus ebraeus OX=89425 GN=ED6 PE=2 SV=1
-ACVNRGDPCQ--rTVRCCSRRcSINGC------
>tr|R4IKA1|R4IKA1_CONEA O-superfamily conotoxin (Fragment) OS=Conus ebraeus OX=89425 PE=2 SV=1
-ACVNRGDPCQ--rTVRCCSRRcGVNSCA-----
>sp|P0DJC7|CXT62_CONQU Conotoxin Qc6.2 OS=Conus quercinus OX=101313 PE=2 SV=1
-DCQDSGVVCGFPkpEPHCCSGWCLFVCA-----
>tr|A0A0K2S5X7|A0A0K2S5X7_CONEP Conotoxin Superfamily O1 OS=Conus episcopatus PE=2 SV=1
-RCRAENELCDIITQNCCGGMCFlICIEIPEP-
>sp|P69749|CO6A_CONBU Delta-conotoxin-like BVIA OS=Conus bullatus PE=2 SV=2
-ECSAPGAFCLIRPGLCCSEFCFfA-CF-----
>sp|P69756|CO6D_CONMA Delta-conotoxin-like MVID OS=Conus magus PE=2 SV=1
-ACYNAGTFCGIKPGLCCSAICLsFVCISFDF-
>sp|P0C8V5|CO161_CONAH Delta-conotoxin-like Ac6.1 OS=Conus achatinus PE=1 SV=1
-ECFSPGTFCGIKPGLCCSAWCYsFFCLTLTF-
>sp|P69762|CO16C_CONVC Conotoxin Vc6c OS=Conus victoriae PE=1 SV=1
-RCIPFLHPCTFFFPDCCNSICAqFICL-----
>tr|W4VRZ4|W4VRZ4_CONVC O1_Vc6.39 prepropeptide OS=Conus victoriae PE=2 SV=1
-RCVPYEGACNWLTQNCCDA-vCVvFFCL-----
>tr|U6BZI1|U6BZI1_CONMR Mr_precursor_100 OS=Conus marmoreus PE=2 SV=1
-RCLDGGEICGILFPSCCSGWCIvLVCA-----
>tr|F6LPL6|F6LPL6_CONEB Conotoxin Eb6.5 OS=Conus eburneus PE=2 SV=1
-TCLGKNALCGAPgvgVLVCC-SFkCVv-VCV-----
>tr|A0A061QLA8|A0A061QLA8_CONLI O1-conotoxin (Fragment) OS=Conus lividus PE=2 SV=1
-DCSMYGEFCFPGVTDCCMGVCIFFCVPELP-
>tr|A0A0K2SFF3|A0A0K2SFF3_CONEP Conotoxin Superfamily O1 OS=Conus episcopatus PE=2 SV=1
-DCEPPGNFCGMIkiGPPCCSGWCFfACA------
>sp|P69763|CO166_CONVC Conotoxin Vc6.6 OS=Conus victoriae PE=2 SV=1
--CYDGGTGCDSG-NQCCSGWCIfVCL------
>tr|M9PM84|M9PM84_CONMR Conotoxin Mr14.2 OS=Conus marmoreus PE=2 SV=1
-RGPNTGELCDGVEQNCRYPYCFiVVCL-----
>tr|U6BZW0|U6BZW0_CONMR Mr_precursor_114 OS=Conus marmoreus PE=2 SV=1
-ECEPPGVFCGTFkiGPPCCSGWCFlWCDL-KLP-
>sp|Q7Z027|CO16C_CONVX Conotoxin C11GB OS=Conus vexillum PE=3 SV=1
-RCQRANFVCDAFhhAAVCCEGVCVlVCAW-----
>tr|U6BZE0|U6BZE0_CONMR Mr_precursor_025 OS=Conus marmoreus PE=2 SV=1
--CPNTGELCDVVEQNCCYTYCFiVVCL-----
>tr|W4VSL4|W4VSL4_CONVC O1_Vc6.3iv prepropeptide OS=Conus victoriae PE=2 SV=1
--CYGFGEACLVL-YTDCCGYCVlAVCL-----
>tr|A0A0K2S6E1|A0A0K2S6E1_CONEP Conotoxin Superfamily O1 OS=Conus episcopatus PE=2 SV=1
-RCVPYEGPCNWLTQNCCSGNiCFiFFCL-----
>tr|A0A142C1K7|A0A142C1K7_CONBE Conotoxin OS=Conus betulinus PE=2 SV=1
-RCLLNGEPCVPINGDCCSGVCVIICVP----
>sp|Q9XZK8|CO1X1_CONTE Omega-conotoxin-like TxO1 OS=Conus textile GN=TXO1 PE=2 SV=1
-RCLDAGEVCDIFFPTCC-GYCIlLFCA-----
>tr|W4VS54|W4VS54_CONVC O1_Vc6.3iii prepropeptide OS=Conus victoriae PE=2 SV=1
-KCYGFGEACLVLYTDCC-GYCVlAVCL-----
>tr|A0A0K2S5G8|A0A0K2S5G8_CONEP Conotoxin Superfamily O1 OS=Conus episcopatus PE=2 SV=1
-RCIPQFDPCDMLRHTCCQGLCVlIACLQN---
>sp|P69758|CO16A_CONVC Conotoxin Vc6a OS=Conus victoriae PE=1 SV=1
-RCLSGGEVCDFLFPKCC-NYCIlLFCS-----
>tr|R4IKA4|R4IKA4_CONEA O-superfamily conotoxin (Fragment) OS=Conus ebraeus PE=2 SV=1
-ACVNRGDPCQRT-VRCCSRRCGvNGRA-----
>tr|R4IL98|R4IL98_CONEA O-superfamily conotoxin (Fragment) OS=Conus ebraeus PE=2 SV=1
-SCIRKGEPCNSS-VPCCSGICGyFNCA-----
>tr|R4IKJ8|R4IKJ8_CONEA O-superfamily conotoxin (Fragment) OS=Conus ebraeus PE=2 SV=1
-RCVQTGGSCPST-NGCCNGLCNvNRCA-----
>tr|R4ILB1|R4ILB1_CONEA O-superfamily conotoxin (Fragment) OS=Conus ebraeus GN=ED6 PE=2 SV=1
-RCVNSGDPCQRT-VRCCSRRCGiNGC------
>tr|A0A291C2L6|A0A291C2L6_CONPC Conotoxin OS=Conus praecellens PE=2 SV=1
-ECIAGGSGCNRN-GACCSGVCFlGICW-----
>tr|A0A291C2N6|A0A291C2N6_CONPC Conotoxin OS=Conus praecellens PE=2 SV=1
-DCKSDGSLCYSY-EECCGGNCFiG-CW-----
>tr|A0A291C2L9|A0A291C2L9_CONPC Conotoxin OS=Conus praecellens PE=2 SV=1
-DCKSKGSLCYYY-GECCGRNCLiA-CW-----
>sp|D2Y4A0|COG1F_CONCL Conotoxin Cal6.1f (Fragment) OS=Californiconus californicus OX=1736779 PE=2 SV=1
KRCIGGGDPCEFHrPYTCCSGYCIvFVCA-----
>sp|D2Y4A1|COG1G_CONCL Conotoxin Cal6.1g (Fragment) OS=Californiconus californicus OX=1736779 PE=2 SV=1
KRCIAGGQPCEFHrGYMCCSEHCIiFVCA-----
>sp|D2Y498|COG1D_CONCL Conotoxin Cal6.1d (Fragment) OS=Californiconus californicus OX=1736779 PE=2 SV=1
KRCLAGSAPCEFHrGYTCCSGHCLiWVCA-----
>sp|D2Y4A2|COG1H_CONCL Conotoxin Cal6.1h (Fragment) OS=Californiconus californicus OX=1736779 PE=2 SV=1
RECIEGSEPCEVFrPYTCCSGHCIiFVCA-----
>tr|A0A0K2S6A9|A0A0K2S6A9_CONEP Conotoxin Superfamily O1 OS=Conus episcopatus OX=88764 PE=2 SV=1
KKCLGFGEACLMLYSDCCS-YCVALVCLI---
>tr|U6BZI5|U6BZI5_CONMR Mr_precursor_121 OS=Conus marmoreus OX=42752 PE=2 SV=1
KRCLDGGEICGILFQAAAVGGALFSSAHE---
>sp|P0C8V5|CO161_CONAH Delta-conotoxin-like Ac6.1 OS=Conus achatinus OX=369967 PE=1 SV=1
KRdeCFSPGTFCGIKPGLCCSAWCYSFFCLT---
>sp|P69755|CO6C_CONMA Delta-conotoxin-like MVIC OS=Conus magus OX=6492 PE=2 SV=2
KRdeCYPPGTFCGIKPGLCCSAICLSFVCIS---
>sp|Q9U657|O1614_CONPE Mu-conotoxin-like PnMKLT1-014 OS=Conus pennaceus OX=37335 PE=2 SV=1
KRktCQRRWDFCPGalvGVITCCGGLiCLGVMCI----
>tr|U6BZD0|U6BZD0_CONMR Mr_precursor_026 OS=Conus marmoreus OX=42752 PE=2 SV=1
KRCIDGGEICDIFFPNCCSGWCIILVCVY---
>tr|U6C1V5|U6C1V5_CONMR Mr_precursor_137 OS=Conus marmoreus OX=42752 PE=2 SV=1
KRCLDAGEMCDLFNSKCCSGWCIILFCA----
>tr|U6BZR7|U6BZR7_CONMR Mr_precursor_024 OS=Conus marmoreus OX=42752 PE=2 SV=1
KRCIDGGEMCDPFSSDCCSGWCIFFFCI----
>tr|U6BZI1|U6BZI1_CONMR Mr_precursor_100 OS=Conus marmoreus OX=42752 PE=2 SV=1
KRCLDGGEICGILFPSCCSGWCIVLVCA----
>sp|Q7Z027|CO16C_CONVX Conotoxin C11GB OS=Conus vexillum OX=89431 PE=3 SV=1
TRdrCQRANFVCDAFHhaAVCCEGVCVLVCAW----
>tr|A0A291C1W6|A0A291C1W6_9CAEN Conotoxin OS=Conus andremenezi OX=1077466 PE=2 SV=1
NRdddCVAGGQGCGFpkiGG-PCCSGWCFIVCT-----
>sp|P58913|CO16A_CONPU Delta-conotoxin PVIA OS=Conus purpurascens OX=41690 PE=1 SV=1
KKeaCYAPGTFCGIKPGLCCSEFCLPGVCFG---
>tr|A0A125S9F1|A0A125S9F1_CONIM Conopeptide im017 OS=Conus imperialis OX=35631 PE=2 SV=1
KRgCLPDEYFCGFsmiGALLCCSGWCLGICMT----
>sp|Q5K0B9|CO12_CONIM Omega-conotoxin-like 2/7 OS=Conus imperialis OX=35631 PE=2 SV=1
KRvCIADDMPCGFglfGGPLCCSGWCLFVCL-----
>tr|A0A142C1L0|A0A142C1L0_CONBE Conotoxin OS=Conus betulinus OX=89764 PE=2 SV=1
KRCRPNGETCNRSDNDCCSCLCLFVCVT----
>tr|F6LPL6|F6LPL6_CONEB Conotoxin Eb6.5 OS=Conus eburneus OX=101300 PE=2 SV=1
KKtCLGKNALCGApgvGVLVCCSFKCVVVCV-----
>sp|Q5K0C2|CO16_CONIM Conotoxin 6 OS=Conus imperialis OX=35631 PE=2 SV=1
KRgCREGGEFCGTlYEERCCSGWCFFVCV-----
>sp|Q9U655|CO16B_CONTE Delta-conotoxin TxVIA OS=Conus textile OX=6494 PE=1 SV=1
KRwCKQSGEMCNLLDQNCCDGYCIVLVCT----
>sp|Q9BH84|O162_CONAE Omega-conotoxin-like ArMKLT1-011 OS=Conus arenatus OX=89451 PE=2 SV=1
KKvCVDGGTFCGFpkiGG-PCCSGWCIFVCL-----
>sp|Q5K0B8|CO11_CONIM Conotoxin 1 OS=Conus imperialis OX=35631 PE=2 SV=1
KRqCRVEGEICGMlFEAQCCDGWCFFVCM-----
>tr|A0A0P0CQR9|A0A0P0CQR9_CONAA Conotoxin (Fragment) OS=Conus amadis OX=198732 PE=2 SV=1
KRCKQAGESCDIFSQNCCVGTCAFICIQ----
>tr|U6BZE0|U6BZE0_CONMR Mr_precursor_025 OS=Conus marmoreus OX=42752 PE=2 SV=1
KRCPNTGELCDVVEQNCCYTYCFIVVCL----
>tr|W4VSL4|W4VSL4_CONVC O1_Vc6.3iv prepropeptide OS=Conus victoriae OX=319920 PE=2 SV=1
EKCYGFGEACLVLYTDCC-GYCVLAVCL----
>sp|P56714|CO7_CONTE Omega-conotoxin TxVII OS=Conus textile OX=6494 PE=1 SV=2
KRCKQADEPCDVFSLDCCTGICLGVCMW----
>tr|M9PM84|M9PM84_CONMR Conotoxin Mr14.2 OS=Conus marmoreus OX=42752 PE=2 SV=1
KRGPNTGELCDGVEQNCRYPYCFIVVCL----
>tr|W4VS44|W4VS44_CONVC O1_Vc6.40 prepropeptide OS=Conus victoriae OX=319920 PE=2 SV=1
KRCTQSSEFCDVIDPDCCSGVCMAFFCI----
>tr|A0A291C1Y1|A0A291C1Y1_9CAEN Conotoxin OS=Conus andremenezi OX=1077466 PE=2 SV=1
KReDC---EAGGSgcmYGSECCSGVCFLVCF-----
>sp|P69762|CO16C_CONVC Conotoxin Vc6c OS=Conus victoriae OX=319920 PE=1 SV=1
KRCIPFLHPCTFFFPDCCNSICAQFICL----
>sp|Q9U648|CO111_CONTE Omega-conotoxin-like TxMKLT1-0211 OS=Conus textile OX=6494 PE=2 SV=1
KRCYDGGTSCDSGI-QCCSGWCIFVCL-----
>sp|Q9U662|O1612_CONPE Conotoxin PnMKLT1-1111 OS=Conus pennaceus OX=37335 PE=2 SV=1
KRCFESWVACESPK-RCCSHVCLFVCA-----
>tr|A0A068B6Z2|A0A068B6Z2_CONMR Conotoxin Mr7.1 (Fragment) OS=Conus marmoreus OX=42752 PE=4 SV=1
KRCQEFGEVCNFFFPDCC-GYCVLLLCL----
>sp|Q9XZL2|CO15_CONTE Omega-conotoxin-like TxO5 OS=Conus textile OX=6494 GN=TXO5 PE=2 SV=1
KRCVPYEGPCNWLTQNCCDATCVVFWCL----
>sp|P69758|CO16A_CONVC Conotoxin Vc6a OS=Conus victoriae OX=319920 PE=1 SV=1
ERCLSGGEVCDFLFPKCC-NYCILLFCS----
>sp|Q3YEF3|CO161_CONTE Omega-conotoxin-like TeA61 OS=Conus textile OX=6494 PE=2 SV=1
ERCLDAGEVCDIFFPTCC-GYCILLFCA----
>tr|A0A0K2S6G4|A0A0K2S6G4_CONEP Conotoxin Superfamily O1 OS=Conus episcopatus OX=88764 PE=2 SV=1
ERCLGFGEVCNFFFPNCCG-YCVALVCL----
>sp|P0DMA3|CU6D_CONPB Conotoxin pc6d OS=Conus pictus OX=1042615 PE=1 SV=1
-KCFEVGEFCGSPmllGSLCCYpGWCFFVCV-----
>sp|P0DMA2|CU6B_CONPB Conotoxin pc6b OS=Conus pictus OX=1042615 PE=1 SV=1
-TCLEIGEFCGKPmmvGSLCCSpGWCFFICV-----
>sp|P83301|COVN_CONVE Omega-conotoxin-like Vn2 OS=Conus ventricosus OX=117992 PE=1 SV=1 
EDCIAVGQLCVFWniGRPCCSGLCVFACTVKL--
>tr|A0A0K2S5X7|A0A0K2S5X7_CONEP Conotoxin Superfamily O1 OS=Conus episcopatus OX=88764 PE=2 SV=1
KRCRAENELCDIITQNCCGGMCFLICIEIP--
>sp|D2Y499|COG1E_CONCL Conotoxin Cal6.1e OS=Californiconus californicus PE=2 SV=2
KGCIGGGDPCEFHrGYTCCSEHCIIWvC------
>sp|D2Y496|COG1B_CONCL Conotoxin Cal6.1b OS=Californiconus californicus PE=2 SV=2
KRCLAGSARCEFHkPSTCCSGHCIFWwC------
>sp|D6C4L2|CM65_CONCL Conotoxin Cl6.5 OS=Californiconus californicus PE=3 SV=1
KKCIPDHHGCGLlHhSRYCCNGTCFFVC------
>sp|D6C4K9|CO62B_CONCL Conotoxin Cl6.2 OS=Californiconus californicus PE=3 SV=1
RNCIPKNHFCGLlHhSRNCCTPTCLIVC------
>sp|P0CH13|CO7B_CONDE Conotoxin de7b OS=Conus delessertii PE=1 SV=1
-DCIPGGENCDVFrPYRCCSGYCILLlC------
