# Supplementary material for: δ‐Conotoxin Structure Prediction and Analysis through Large‐Scale Comparative and Deep Learning Modeling Approaches
Source: Adv Sci (Weinh). 2024 Jul 21;11(35):2404786. doi: 10.1002/advs.202404786 (PMC11425241; doi:10.1002/advs.202404786)
Supplement: Supplementary file 2 — Supporting Information [file ADVS-11-2404786-s001.gz › Data/Alphafold_results/MVIA/msas/pdb70_hits.hhr]

Query         MVIA 
Match_columns 32
No_of_seqs    8 out of 9
Neff          1.46882
Searched_HMMs 80799
Date          Wed Sep 29 01:10:12 2021
Command       /usr/bin/hhsearch -i /tmp/tmpdiz37yyl/query.a3m -o /tmp/tmpdiz37yyl/output.hhr -maxseq 1000000 -d /mnt/pdb70_database_path/pdb70 

 No Hit                             Prob E-value P-value  Score    SS Cols Query HMM  Template HMM
  1 1G1Z_A CONOTOXIN EVIA; three d  97.5 3.9E-07 4.9E-12   44.5   0.0   29    1-29      1-32  (33)
  2 1RMK_A Mu-O-conotoxin MrVIB; b  96.8 1.9E-05 2.3E-10   37.9   0.0   26    2-27      1-30  (31)
  3 4AOQ_F CATIONIC TRYPSIN (E.C.3  89.2    0.18 2.2E-06   26.9   0.0   25    1-25      2-28  (37)
  4 2ML7_A Specific abundant prote  86.0    0.41 5.1E-06   24.7   0.0   21    3-23      1-22  (31)
  5 4AOR_F CATIONIC TRYPSIN (E.C.3  84.5    0.57   7E-06   25.0   0.0   25    1-25      2-28  (37)
  6 1DKC_A ANTIFUNGAL PEPTIDE; THR  79.6     1.2 1.5E-05   23.4   0.0   23    2-24      2-26  (38)
  7 1Q3J_A ALO3; knottin, cystine-  73.6     2.4 2.9E-05   22.1   0.0   22    3-24      1-24  (36)
  8 6PX7_A Venom polypeptide; disu  72.2     2.7 3.3E-05   21.4   0.0   24    1-25      5-28  (34)
  9 2BBG_A POLLEN ALLERGEN 5; PROT  68.4     3.8 4.7E-05   22.3   0.0   15    6-20      7-21  (40)
 10 5XBD_A pB1; Disulfide bond, Pe  68.1     3.8 4.8E-05   21.4   0.0   23    2-24      1-24  (36)
 11 6ENA_A Nemertide alpha-1; Neme  61.5     6.3 7.8E-05   20.5   0.0   21    2-23      1-21  (31)
 12 2N8H_A conotoxin-muOxi-GVIIJ;   60.5     6.8 8.4E-05   20.8   0.0   21    3-23      3-23  (35)
 13 2LMZ_A Conotoxin im17a; conoto  57.8     8.1  0.0001   21.2   0.0    7   25-31     24-30  (42)
 14 2LZY_A ABU8-3; KNOTTIN, SPONGE  47.7      15 0.00019   19.0   0.0   22    2-23      2-24  (35)
 15 2BDS_A BDS-I (NMR, 42 SIMULATE  39.1      25 0.00031   19.2   0.0   11    9-19     31-41  (43)
 16 5UV0_A (+)-limonene synthase;   37.5      28 0.00035   24.6   0.0    9    3-11      4-12  (607)
 17 5UV2_A (+)-limonene synthase;   37.5      28 0.00035   24.6   0.0    9    3-11      4-12  (607)
 18 6P0F_A LlaJI.R1; YTH domain, r  37.0      29 0.00036   23.7   0.0   13   14-26     42-54  (185)
 19 5Z5K_B Netrin receptor DCC, Dr  32.4      38 0.00047   19.6   0.0    6   14-19     12-17  (66)
 20 1WQK_A Toxin APETx1; Anthopleu  29.2      47 0.00058   18.1   0.0   11    9-19     29-39  (42)
 21 2MUB_A Toxin APETx2; Disulfide  29.2      47 0.00058   18.0   0.0   11    9-19     29-39  (42)
 22 6JI7_A coffeetide; Coffee, cys  25.5      60 0.00075   17.4   0.0   19    2-20      3-21  (36)
 23 4PID_A Adenovirus protease (ad  24.2      66 0.00082   21.0   0.0   13   18-30    118-130 (204)
 24 4EKF_A Adenain (E.C.3.4.22.39)  23.9      68 0.00084   20.9   0.0   13   18-30    118-130 (204)
 25 6CEG_A conotoxin MoVIB; conoto  23.8      68 0.00084   16.6   0.0   18    3-20      1-18  (30)

No 1
>1G1Z_A CONOTOXIN EVIA; three disulfide linkages, cis/trans isomerism; HET: NH2, HYP; NMR {N/A} SCOP: g.3.6.1
Probab=97.55  E-value=3.9e-07  Score=44.51  Aligned_cols=29  Identities=38%  Similarity=0.936  Sum_probs=26.6  Template_Neff=5.100

Q MVIA              1 DGCYNAGTFCGIR---PGLCCSEFCFLWCITF   29 (32)
Q Consensus         1 d~C~~~GtFCGi~---PGLCCSe~C~~~Citf   29 (32)
                      |+|++.||+|+++   +++||||||+|++.+.
T Consensus         1 ~~C~~~Ge~C~~~~~~~~~CCsG~C~~vc~~~   32 (33)
T 1G1Z_A            1 DDCIKPYGFCSLPILKNGLCCSGACVGVCADL   32 (33)
T ss_dssp             CCCBCTTSBCCSSCSSCSCBTTBEESSBEECC
T ss_pred             CCCcCCCCcCCCcccCCCCcccCceEEEEeeC
Confidence            6899999999999   8999999999998764


No 2
>1RMK_A Mu-O-conotoxin MrVIB; beta sheet, cystine knot, TOXIN; NMR {Conus marmoreus} SCOP: g.3.6.1
Probab=96.82  E-value=1.9e-05  Score=37.92  Aligned_cols=26  Identities=19%  Similarity=0.561  Sum_probs=24.3  Template_Neff=5.400

Q MVIA              2 GCYNAGTFCGIR---PGLCCSE-FCFLWCI   27 (32)
Q Consensus         2 ~C~~~GtFCGi~---PGLCCSe-~C~~~Ci   27 (32)
                      +|++.||+|+++   +++|||| ||++++|
T Consensus         1 ~C~~~ge~C~~~~~~~~~CCsg~~C~~~~C   30 (31)
T 1RMK_A            1 ACSKKWEYCIVPILGFVYCCPGLICGPFVC   30 (31)
T ss_dssp             CEECTTSCCCCCTTCCCEESTTCCBCSSSB
T ss_pred             CCcCCCccCCccccCcCccccCCeeEEEEe
Confidence            589999999999   8999999 9999976


No 3
>4AOQ_F CATIONIC TRYPSIN (E.C.3.4.21.4), TRYPSIN INHIBITOR; HYDROLASE-INHIBITOR COMPLEX, MINIPROTEIN SCAFFOLD, KNOTTINS; HET: 1PE; 2.0A {BOS TAURUS}
Probab=89.20  E-value=0.18  Score=26.87  Aligned_cols=25  Identities=36%  Similarity=0.856  Sum_probs=19.9  Template_Neff=2.000

Q MVIA              1 DGCYNAGTFCGIR--PGLCCSEFCFLW   25 (32)
Q Consensus         1 d~C~~~GtFCGi~--PGLCCSe~C~~~   25 (32)
                      ++|.+.|..|...  ...||||.|+..
T Consensus         2 d~C~psG~iCs~~gp~e~CCSgsCVPh   28 (37)
T 4AOQ_F            2 DKCSPSGAICSGAGPPEQCCSGACVPH   28 (37)
T ss_dssp             -CCBCTTSEECTTSCGGGBTTSCEEEC
T ss_pred             CccCCCCcccCCCCCchhccCCccccc
Confidence            4789999999764  779999999743


No 4
>2ML7_A Specific abundant protein 3; ginsentide, UNKNOWN FUNCTION; NMR {Panax ginseng}
Probab=86.00  E-value=0.41  Score=24.73  Aligned_cols=21  Identities=38%  Similarity=1.186  Sum_probs=17.3  Template_Neff=1.900

Q MVIA              3 CYNAGTFCGIRPGLCCSE-FCF   23 (32)
Q Consensus         3 C~~~GtFCGi~PGLCCSe-~C~   23 (32)
                      |++.|.+|.+.+..||.. .|+
T Consensus         1 c~~~GgfC~f~p~~CCg~cGCL   22 (31)
T 2ML7_A            1 CKSGGAWCGFDPHGCCGNCGCL   22 (31)
T ss_dssp             CBCSSCBCSSCTTCBSSSCEES
T ss_pred             CCCccceeeecCcCCcccccee
Confidence            688999999999999965 455


No 5
>4AOR_F CATIONIC TRYPSIN (E.C.3.4.21.4), TRYPSIN INHIBITOR; HYDROLASE-INHIBITOR COMPLEX, MINIPROTEIN SCAFFOLD, KNOTTINS; HET: GOL, MES, IMD; 1.702A {BOS TAURUS}
Probab=84.46  E-value=0.57  Score=24.99  Aligned_cols=25  Identities=36%  Similarity=0.821  Sum_probs=19.5  Template_Neff=2.000

Q MVIA              1 DGCYNAGTFCGIR--PGLCCSEFCFLW   25 (32)
Q Consensus         1 d~C~~~GtFCGi~--PGLCCSe~C~~~   25 (32)
                      ++|.+.|..|..+  ...||||.|+..
T Consensus         2 d~C~psG~iCs~~gp~e~CCSgsCVPh   28 (37)
T 4AOR_F            2 DKCSPSGAICSGFGPPEQCCSGACVPH   28 (37)
T ss_dssp             --CBCTTCEECTTSCGGGBTTSCEEEC
T ss_pred             CccCCCCcccCCCCCchhccCCccccc
Confidence            4789999999765  779999999743


No 6
>1DKC_A ANTIFUNGAL PEPTIDE; THREE-STRANDS BETA SHEET, ANTIFUNGAL PROTEIN; NMR {Phytolacca americana} SCOP: g.3.4.2
Probab=79.55  E-value=1.2  Score=23.36  Aligned_cols=23  Identities=43%  Similarity=1.223  Sum_probs=20.4  Template_Neff=3.400

Q MVIA              2 GCYNAGTFCGIR--PGLCCSEFCFL   24 (32)
Q Consensus         2 ~C~~~GtFCGi~--PGLCCSe~C~~   24 (32)
                      .|++.|..|...  .++||||+|+-
T Consensus         2 ~cI~nG~~Ck~dGs~g~CcSGfC~q   26 (38)
T 1DKC_A            2 GCIKNGGRCNASAGPPYCCSSYCFQ   26 (38)
T ss_dssp             CCCSSSEEECTTSCCCCCSSSEEEE
T ss_pred             CcccCCCCcCCCCCCCcccceeeEE
Confidence            689999999877  89999999974


No 7
>1Q3J_A ALO3; knottin, cystine-knot, ANTIFUNGAL PROTEIN; NMR {N/A} SCOP: g.3.4.2
Probab=73.58  E-value=2.4  Score=22.12  Aligned_cols=22  Identities=36%  Similarity=0.963  Sum_probs=18.5  Template_Neff=3.300

Q MVIA              3 CYNAGTFCGIR--PGLCCSEFCFL   24 (32)
Q Consensus         3 C~~~GtFCGi~--PGLCCSe~C~~   24 (32)
                      |++.|..|...  .++||||+|+-
T Consensus         1 CI~~G~~Ck~dgs~g~C~SG~C~q   24 (36)
T 1Q3J_A            1 CIKNGNGCQPNGSQGNCCSGYCHK   24 (36)
T ss_dssp             CCSSSSEEESSCSSCCCTTSCEEC
T ss_pred             CCCCCCccCCCCCCCccCcceeee
Confidence            67888888876  89999999963


No 8
>6PX7_A Venom polypeptide; disulfide-rich, assassin-fly, knottin, ultra-stable peptide; NMR {Dolopus genitalis}
Probab=72.19  E-value=2.7  Score=21.44  Aligned_cols=24  Identities=29%  Similarity=0.897  Sum_probs=20.4  Template_Neff=3.800

Q MVIA              1 DGCYNAGTFCGIRPGLCCSEFCFLW   25 (32)
Q Consensus         1 d~C~~~GtFCGi~PGLCCSe~C~~~   25 (32)
                      +.|.+.|++|... ..|||..|..+
T Consensus         5 ~~C~~vGe~C~~~-~dCCSkrC~~y   28 (34)
T 6PX7_A            5 RQCKKIGEHCYVA-DECCSKRCLFY   28 (34)
T ss_dssp             CCSCCTTCBCSST-TTSTTSCCCTT
T ss_pred             hhccccCCccccc-ccccccccccc
Confidence            4688999999887 78999999865


No 9
>2BBG_A POLLEN ALLERGEN 5; PROTEIN ALLERGEN, SMALL HIGHLY DISULFIDE; NMR {Ambrosia trifida} SCOP: g.6.1.1
Probab=68.37  E-value=3.8  Score=22.29  Aligned_cols=15  Identities=47%  Similarity=0.933  Sum_probs=10.8  Template_Neff=1.400

Q MVIA              6 AGTFCGIRPGLCCSE   20 (32)
Q Consensus         6 ~GtFCGi~PGLCCSe   20 (32)
                      .|..|+-....|||.
T Consensus         7 aG~~CGe~~~YCcS~   21 (40)
T 2BBG_A            7 EGTNCGKVGKYCCSP   21 (40)
T ss_dssp             ESSTTSCTTSEEECS
T ss_pred             cCccCccccceEcCC
Confidence            356777777888884


No 10
>5XBD_A pB1; Disulfide bond, Pereskia bleo, Cystein-rich; HET: PCA; NMR {Pereskia bleo}
Probab=68.13  E-value=3.8  Score=21.39  Aligned_cols=23  Identities=35%  Similarity=0.801  Sum_probs=18.9  Template_Neff=3.200

Q MVIA              2 GCYNAGTFCGIR-PGLCCSEFCFL   24 (32)
Q Consensus         2 ~C~~~GtFCGi~-PGLCCSe~C~~   24 (32)
                      +|++.|..|.-- .++||||+|+-
T Consensus         1 ~Ci~nG~~CkdgS~G~CcSGfC~q   24 (36)
T 5XBD_A            1 XCKPNGAKCTEISIPPCCSNFCLR   24 (36)
T ss_dssp             CCCCSSCCBBTTBCCCCSSSBCCC
T ss_pred             CCCCCCCcccCCCCCCccCceeeE
Confidence            588999999833 78899999974


No 11
>6ENA_A Nemertide alpha-1; Nemertea, Lineus Longissimus, toxin, inhibitor; HET: HYP; NMR {N/A}
Probab=61.54  E-value=6.3  Score=20.49  Aligned_cols=21  Identities=38%  Similarity=1.097  Sum_probs=14.3  Template_Neff=1.000

Q MVIA              2 GCYNAGTFCGIRPGLCCSEFCF   23 (32)
Q Consensus         2 ~C~~~GtFCGi~PGLCCSe~C~   23 (32)
                      .|++.|.+|... ..||.-.|.
T Consensus         1 gciatgsfctls-kgcctkncg   21 (31)
T 6ENA_A            1 GCIATGSFCTLS-KGCCTKNCG   21 (31)
T ss_dssp             CCBCTTSBCSSG-GGBTTSCBC
T ss_pred             CceeccCeeeec-CCccccccc
Confidence            478889999776 456655443


No 12
>2N8H_A conotoxin-muOxi-GVIIJ; inhibitor cysteine knot, Toxin; HET: HYP; NMR {N/A}
Probab=60.53  E-value=6.8  Score=20.84  Aligned_cols=21  Identities=43%  Similarity=0.982  Sum_probs=17.3  Template_Neff=1.300

Q MVIA              3 CYNAGTFCGIRPGLCCSEFCF   23 (32)
Q Consensus         3 C~~~GtFCGi~PGLCCSe~C~   23 (32)
                      |-+.+..|+-..-.||||.|.
T Consensus         3 cg~p~atcgkl~l~ccsg~c~   23 (35)
T 2N8H_A            3 CGDPGATCGKLRLYCCSGFCD   23 (35)
T ss_dssp             CBCTTSBCSSSSCCBSSSCEE
T ss_pred             CCCCCCccceEEEEechhhch
Confidence            556778888888999999885


No 13
>2LMZ_A Conotoxin im17a; conotoxin, novel, helix, hairpin, Conus; NMR {Conus imperialis}
Probab=57.75  E-value=8.1  Score=21.19  Aligned_cols=7  Identities=57%  Similarity=1.687  Sum_probs=3.7  Template_Neff=1.700

Q MVIA             25 WCITFVD   31 (32)
Q Consensus        25 ~Citfvd   31 (32)
                      .||+||.
T Consensus        24 ~CCdfVk   30 (42)
T 2LMZ_A           24 WCCDFVK   30 (42)
T ss_dssp             HHHHHHH
T ss_pred             chhhHHH
Confidence            4566553


No 14
>2LZY_A ABU8-3; KNOTTIN, SPONGE, TOXIN; HET: PCA; NMR {Asteropus}
Probab=47.68  E-value=15  Score=19.02  Aligned_cols=22  Identities=27%  Similarity=0.839  Sum_probs=18.4  Template_Neff=3.400

Q MVIA              2 GCYNAGTFCGIRPGLCCSE-FCF   23 (32)
Q Consensus         2 ~C~~~GtFCGi~PGLCCSe-~C~   23 (32)
                      .|...||.|+.....||.| .|.
T Consensus         2 ~C~~~Ge~C~~~f~~CCpG~~C~   24 (35)
T 2LZY_A            2 DCPGEGEQCDVEFNPCCPPLTCI   24 (35)
T ss_dssp             CCCCTTSEEESSSCCCCSSCEEE
T ss_pred             CCCCCCCCCCCCCccCCCCCeec
Confidence            5889999999987899998 444


No 15
>2BDS_A BDS-I (NMR, 42 SIMULATED ANNEALING; ANTI-HYPERTENSIVE, ANTI-VIRAL PROTEIN; NMR {Anemonia sulcata} SCOP: g.9.1.1
Probab=39.06  E-value=25  Score=19.20  Aligned_cols=11  Identities=36%  Similarity=0.987  Sum_probs=6.0  Template_Neff=2.600

Q MVIA              9 FCGIRPGLCCS   19 (32)
Q Consensus         9 FCGi~PGLCCS   19 (32)
                      .|......||.
T Consensus        31 ~C~~~~giCCy   41 (43)
T 2BDS_A           31 NCYKWPNICCY   41 (43)
T ss_dssp             EEEETTEEEEC
T ss_pred             ccccccceeee
Confidence            45555556664


No 16
>5UV0_A (+)-limonene synthase; Terpene synthase, enantiomer, terpene synthase; 2.3A {Citrus sinensis}
Probab=37.53  E-value=28  Score=24.58  Aligned_cols=9  Identities=33%  Similarity=0.711  Sum_probs=0.0  Template_Neff=7.800

Q MVIA              3 CYNAGTFCG   11 (32)
Q Consensus         3 C~~~GtFCG   11 (32)
                      |+++...|.
T Consensus         4 ~~~~~~~~~   12 (607)
T 5UV0_A            4 CINPSTLAT   12 (607)
T ss_dssp             ---------
T ss_pred             cCCHHHhcc
Confidence            444444443


No 17
>5UV2_A (+)-limonene synthase; Terpene synthase, enantiomer, terpene synthase; HET: LA6; 2.2A {Citrus sinensis}
Probab=37.53  E-value=28  Score=24.58  Aligned_cols=9  Identities=33%  Similarity=0.711  Sum_probs=0.0  Template_Neff=7.800

Q MVIA              3 CYNAGTFCG   11 (32)
Q Consensus         3 C~~~GtFCG   11 (32)
                      |+++...|.
T Consensus         4 ~~~~~~~~~   12 (607)
T 5UV2_A            4 CINPSTLAT   12 (607)
T ss_dssp             ---------
T ss_pred             cCCHHHhcc
Confidence            444444443


No 18
>6P0F_A LlaJI.R1; YTH domain, restriction endonuclease, DNA; HET: MES, MSE; 1.683A {Thermococcus gammatolerans (strain DSM 15229 / JCM 11827 / EJ3)}
Probab=36.99  E-value=29  Score=23.66  Aligned_cols=13  Identities=38%  Similarity=1.372  Sum_probs=10.7  Template_Neff=1.000

Q MVIA             14 PGLCCSEFCFLWC   26 (32)
Q Consensus        14 PGLCCSe~C~~~C   26 (32)
                      ..+|||..|.|+-
T Consensus        42 ldnccsdvcyfwg   54 (185)
T 6P0F_A           42 LDNCCSDVCYFWG   54 (185)
T ss_dssp             HHHHCSSEEEEEE
T ss_pred             HHhcchhchhhcc
Confidence            5789999998873


No 19
>5Z5K_B Netrin receptor DCC, Draxin; axon guidance, APOPTOSIS-INBITITOR complex; HET: NAG; 2.493A {Rattus norvegicus}
Probab=32.35  E-value=38  Score=19.59  Aligned_cols=6  Identities=67%  Similarity=2.018  Sum_probs=2.9  Template_Neff=3.500

Q MVIA             14 PGLCCS   19 (32)
Q Consensus        14 PGLCCS   19 (32)
                      ++.||.
T Consensus        12 PG~CCh   17 (66)
T 5Z5K_B           12 PGTCCD   17 (66)
T ss_dssp             TTEEEE
T ss_pred             CCcccc
Confidence            455553


No 20
>1WQK_A Toxin APETx1; Anthopleura elegantissima, sea anemone toxin; NMR {Anthopleura elegantissima}
Probab=29.18  E-value=47  Score=18.05  Aligned_cols=11  Identities=45%  Similarity=1.198  Sum_probs=6.0  Template_Neff=2.800

Q MVIA              9 FCGIRPGLCCS   19 (32)
Q Consensus         9 FCGi~PGLCCS   19 (32)
                      .|..+...||.
T Consensus        29 ~C~~~~g~CCy   39 (42)
T 1WQK_A           29 SCGYFLGICCY   39 (42)
T ss_dssp             EEEETTEEEEE
T ss_pred             cceeeCceeee
Confidence            45555556664


No 21
>2MUB_A Toxin APETx2; Disulfide-rich toxin, Defensin fold, Toxin; NMR {N/A}
Probab=29.18  E-value=47  Score=18.02  Aligned_cols=11  Identities=36%  Similarity=0.948  Sum_probs=6.0  Template_Neff=2.900

Q MVIA              9 FCGIRPGLCCS   19 (32)
Q Consensus         9 FCGi~PGLCCS   19 (32)
                      .|..+...||.
T Consensus        29 ~C~~~~giCCy   39 (42)
T 2MUB_A           29 SCRYFLGTCCT   39 (42)
T ss_dssp             EEECSSSEEEE
T ss_pred             ccccccceeee
Confidence            45555556664


No 22
>6JI7_A coffeetide; Coffee, cysteine-rich peptide, iron-binding, stable; NMR {Coffea canephora}
Probab=25.55  E-value=60  Score=17.41  Aligned_cols=19  Identities=32%  Similarity=0.684  Sum_probs=17.4  Template_Neff=1.600

Q MVIA              2 GCYNAGTFCGIRPGLCCSE   20 (32)
Q Consensus         2 ~C~~~GtFCGi~PGLCCSe   20 (32)
                      +|.+.|++|...+..||.+
T Consensus         3 eCsP~G~pC~~nPwgCC~~   21 (36)
T 6JI7_A            3 ECSPLGEPCAGNPWGCCPG   21 (36)
T ss_dssp             SCCSSCSCSSSSSSSCCTT
T ss_pred             cccCCCCCCCCCCCccCCC
Confidence            6899999999999999987


No 23
>4PID_A Adenovirus protease (adenain) (E.C.3.4.22.39), GLY-VAL-GLN-SER-LEU-LYS-ARG-ARG-ARG-CYS-PHE; Adenain, cysteine protease, adenovirus, pVIc; HET: 2UQ; 1.59A {Human adenovirus 2}
Probab=24.20  E-value=66  Score=20.96  Aligned_cols=13  Identities=38%  Similarity=0.784  Sum_probs=7.5  Template_Neff=5.700

Q MVIA             18 CSEFCFLWCITFV   30 (32)
Q Consensus        18 CSe~C~~~Citfv   30 (32)
                      .|..|..+|+.|+
T Consensus       118 ~s~~CG~yCl~fL  130 (204)
T 4PID_A          118 NSAACGLFCCMFL  130 (204)
T ss_dssp             TCCCHHHHHHHHH
T ss_pred             CCChHHHHHHHHH
Confidence            3556666666554


No 24
>4EKF_A Adenain (E.C.3.4.22.39); alpha and beta protein (a+b); 0.98A {Human adenovirus 2}
Probab=23.93  E-value=68  Score=20.92  Aligned_cols=13  Identities=31%  Similarity=0.503  Sum_probs=7.5  Template_Neff=5.700

Q MVIA             18 CSEFCFLWCITFV   30 (32)
Q Consensus        18 CSe~C~~~Citfv   30 (32)
                      .|..|..+|+.|+
T Consensus       118 ~s~~CG~yCl~fL  130 (204)
T 4EKF_A          118 NSAAAGLFCCMFL  130 (204)
T ss_dssp             TCCCHHHHHHHHH
T ss_pred             CCchHHHHHHHHH
Confidence            3556666666554


No 25
>6CEG_A conotoxin MoVIB; conotoxin, omega-conotoxin, Ca2+ channel inhbitor; HET: HYP; NMR {N/A}
Probab=23.85  E-value=68  Score=16.64  Aligned_cols=18  Identities=28%  Similarity=0.735  Sum_probs=15.6  Template_Neff=1.700

Q MVIA              3 CYNAGTFCGIRPGLCCSE   20 (32)
Q Consensus         3 C~~~GtFCGi~PGLCCSe   20 (32)
                      |.+.|.+|.....+||..
T Consensus         1 Ck~PGs~Cs~s~~~CCts   18 (30)
T 6CEG_A            1 CKPPGSKCSPSMRDCCTT   18 (30)
T ss_dssp             CBCTTCBCCTTTTCBSSC
T ss_pred             CCCCCCCCChhHhhchhh
Confidence            678899999999999975
