# Supplementary material for: δ‐Conotoxin Structure Prediction and Analysis through Large‐Scale Comparative and Deep Learning Modeling Approaches
Source: Adv Sci (Weinh). 2024 Jul 21;11(35):2404786. doi: 10.1002/advs.202404786 (PMC11425241; doi:10.1002/advs.202404786)
Supplement: Supplementary file 2 — Supporting Information [file ADVS-11-2404786-s001.gz › Data/Alphafold_results/EVIB/ranked_2.pdb]

ATOM      1  N   GLU A   1       4.877  12.822   8.033  1.00 57.13           N  
ATOM      2  H   GLU A   1       5.495  12.825   8.832  1.00 57.13           H  
ATOM      3  H2  GLU A   1       4.210  13.577   8.109  1.00 57.13           H  
ATOM      4  H3  GLU A   1       5.410  12.974   7.190  1.00 57.13           H  
ATOM      5  CA  GLU A   1       4.147  11.541   7.908  1.00 57.13           C  
ATOM      6  HA  GLU A   1       3.636  11.320   8.845  1.00 57.13           H  
ATOM      7  C   GLU A   1       5.106  10.392   7.600  1.00 57.13           C  
ATOM      8  CB  GLU A   1       3.089  11.621   6.800  1.00 57.13           C  
ATOM      9  HB2 GLU A   1       2.786  10.601   6.562  1.00 57.13           H  
ATOM     10  HB3 GLU A   1       3.515  12.060   5.898  1.00 57.13           H  
ATOM     11  O   GLU A   1       6.097  10.612   6.915  1.00 57.13           O  
ATOM     12  CG  GLU A   1       1.818  12.371   7.218  1.00 57.13           C  
ATOM     13  HG2 GLU A   1       1.594  12.153   8.262  1.00 57.13           H  
ATOM     14  HG3 GLU A   1       0.987  12.001   6.617  1.00 57.13           H  
ATOM     15  CD  GLU A   1       1.958  13.872   7.006  1.00 57.13           C  
ATOM     16  OE1 GLU A   1       1.455  14.367   5.984  1.00 57.13           O  
ATOM     17  OE2 GLU A   1       2.680  14.460   7.845  1.00 57.13           O  
ATOM     18  N   ALA A   2       4.840   9.183   8.105  1.00 76.67           N  
ATOM     19  H   ALA A   2       3.980   9.032   8.612  1.00 76.67           H  
ATOM     20  CA  ALA A   2       5.573   7.984   7.699  1.00 76.67           C  
ATOM     21  HA  ALA A   2       6.623   8.228   7.537  1.00 76.67           H  
ATOM     22  C   ALA A   2       4.982   7.479   6.376  1.00 76.67           C  
ATOM     23  CB  ALA A   2       5.497   6.939   8.823  1.00 76.67           C  
ATOM     24  HB1 ALA A   2       6.033   6.040   8.519  1.00 76.67           H  
ATOM     25  HB2 ALA A   2       4.459   6.678   9.028  1.00 76.67           H  
ATOM     26  HB3 ALA A   2       5.958   7.335   9.728  1.00 76.67           H  
ATOM     27  O   ALA A   2       3.909   6.880   6.372  1.00 76.67           O  
ATOM     28  N   CYS A   3       5.648   7.778   5.265  1.00 81.83           N  
ATOM     29  H   CYS A   3       6.507   8.306   5.329  1.00 81.83           H  
ATOM     30  CA  CYS A   3       5.266   7.294   3.945  1.00 81.83           C  
ATOM     31  HA  CYS A   3       4.231   6.955   3.985  1.00 81.83           H  
ATOM     32  C   CYS A   3       6.124   6.085   3.542  1.00 81.83           C  
ATOM     33  CB  CYS A   3       5.307   8.461   2.954  1.00 81.83           C  
ATOM     34  HB2 CYS A   3       4.609   9.222   3.303  1.00 81.83           H  
ATOM     35  HB3 CYS A   3       4.939   8.115   1.988  1.00 81.83           H  
ATOM     36  O   CYS A   3       7.255   5.914   4.001  1.00 81.83           O  
ATOM     37  SG  CYS A   3       6.927   9.251   2.741  1.00 81.83           S  
ATOM     38  N   TYR A   4       5.578   5.215   2.702  1.00 84.80           N  
ATOM     39  H   TYR A   4       4.636   5.401   2.386  1.00 84.80           H  
ATOM     40  CA  TYR A   4       6.249   4.045   2.173  1.00 84.80           C  
ATOM     41  HA  TYR A   4       6.817   3.598   2.989  1.00 84.80           H  
ATOM     42  C   TYR A   4       7.210   4.439   1.045  1.00 84.80           C  
ATOM     43  CB  TYR A   4       5.219   3.027   1.678  1.00 84.80           C  
ATOM     44  HB2 TYR A   4       5.746   2.257   1.114  1.00 84.80           H  
ATOM     45  HB3 TYR A   4       4.542   3.537   0.991  1.00 84.80           H  
ATOM     46  O   TYR A   4       6.783   5.078   0.076  1.00 84.80           O  
ATOM     47  CG  TYR A   4       4.387   2.330   2.733  1.00 84.80           C  
ATOM     48  CD1 TYR A   4       4.960   1.897   3.946  1.00 84.80           C  
ATOM     49  HD1 TYR A   4       6.009   2.059   4.150  1.00 84.80           H  
ATOM     50  CD2 TYR A   4       3.035   2.056   2.463  1.00 84.80           C  
ATOM     51  HD2 TYR A   4       2.609   2.340   1.512  1.00 84.80           H  
ATOM     52  CE1 TYR A   4       4.168   1.259   4.916  1.00 84.80           C  
ATOM     53  HE1 TYR A   4       4.609   0.953   5.853  1.00 84.80           H  
ATOM     54  CE2 TYR A   4       2.246   1.395   3.421  1.00 84.80           C  
ATOM     55  HE2 TYR A   4       1.220   1.142   3.199  1.00 84.80           H  
ATOM     56  OH  TYR A   4       2.026   0.433   5.607  1.00 84.80           O  
ATOM     57  HH  TYR A   4       2.542   0.221   6.388  1.00 84.80           H  
ATOM     58  CZ  TYR A   4       2.801   1.026   4.662  1.00 84.80           C  
ATOM     59  N   PRO A   5       8.492   4.046   1.132  1.00 84.74           N  
ATOM     60  CA  PRO A   5       9.452   4.306   0.074  1.00 84.74           C  
ATOM     61  HA  PRO A   5       9.416   5.363  -0.190  1.00 84.74           H  
ATOM     62  C   PRO A   5       9.141   3.467  -1.177  1.00 84.74           C  
ATOM     63  CB  PRO A   5      10.822   3.981   0.680  1.00 84.74           C  
ATOM     64  HB2 PRO A   5      11.219   4.871   1.168  1.00 84.74           H  
ATOM     65  HB3 PRO A   5      11.531   3.606  -0.058  1.00 84.74           H  
ATOM     66  O   PRO A   5       8.426   2.458  -1.095  1.00 84.74           O  
ATOM     67  CG  PRO A   5      10.513   2.922   1.732  1.00 84.74           C  
ATOM     68  HG2 PRO A   5      11.242   2.934   2.542  1.00 84.74           H  
ATOM     69  HG3 PRO A   5      10.485   1.940   1.260  1.00 84.74           H  
ATOM     70  CD  PRO A   5       9.121   3.311   2.223  1.00 84.74           C  
ATOM     71  HD2 PRO A   5       8.557   2.414   2.479  1.00 84.74           H  
ATOM     72  HD3 PRO A   5       9.206   3.964   3.092  1.00 84.74           H  
ATOM     73  N   PRO A   6       9.700   3.847  -2.336  1.00 84.55           N  
ATOM     74  CA  PRO A   6       9.584   3.062  -3.558  1.00 84.55           C  
ATOM     75  HA  PRO A   6       8.551   3.086  -3.903  1.00 84.55           H  
ATOM     76  C   PRO A   6      10.017   1.604  -3.365  1.00 84.55           C  
ATOM     77  CB  PRO A   6      10.463   3.783  -4.574  1.00 84.55           C  
ATOM     78  HB2 PRO A   6       9.825   4.495  -5.099  1.00 84.55           H  
ATOM     79  HB3 PRO A   6      10.955   3.106  -5.273  1.00 84.55           H  
ATOM     80  O   PRO A   6      10.955   1.309  -2.628  1.00 84.55           O  
ATOM     81  CG  PRO A   6      11.458   4.580  -3.738  1.00 84.55           C  
ATOM     82  HG2 PRO A   6      12.276   3.936  -3.417  1.00 84.55           H  
ATOM     83  HG3 PRO A   6      11.833   5.452  -4.273  1.00 84.55           H  
ATOM     84  CD  PRO A   6      10.604   4.973  -2.541  1.00 84.55           C  
ATOM     85  HD2 PRO A   6      11.249   5.167  -1.683  1.00 84.55           H  
ATOM     86  HD3 PRO A   6      10.022   5.863  -2.780  1.00 84.55           H  
ATOM     87  N   GLY A   7       9.310   0.684  -4.023  1.00 81.75           N  
ATOM     88  H   GLY A   7       8.561   1.009  -4.617  1.00 81.75           H  
ATOM     89  CA  GLY A   7       9.490  -0.765  -3.898  1.00 81.75           C  
ATOM     90  HA2 GLY A   7      10.548  -0.984  -3.758  1.00 81.75           H  
ATOM     91  HA3 GLY A   7       9.161  -1.240  -4.822  1.00 81.75           H  
ATOM     92  C   GLY A   7       8.721  -1.408  -2.738  1.00 81.75           C  
ATOM     93  O   GLY A   7       8.669  -2.633  -2.649  1.00 81.75           O  
ATOM     94  N   THR A   8       8.089  -0.619  -1.866  1.00 86.08           N  
ATOM     95  H   THR A   8       8.188   0.382  -1.964  1.00 86.08           H  
ATOM     96  CA  THR A   8       7.303  -1.141  -0.736  1.00 86.08           C  
ATOM     97  HA  THR A   8       7.820  -2.008  -0.326  1.00 86.08           H  
ATOM     98  C   THR A   8       5.906  -1.561  -1.173  1.00 86.08           C  
ATOM     99  CB  THR A   8       7.172  -0.103   0.379  1.00 86.08           C  
ATOM    100  HB  THR A   8       6.564   0.721   0.007  1.00 86.08           H  
ATOM    101  O   THR A   8       5.268  -0.875  -1.968  1.00 86.08           O  
ATOM    102  CG2 THR A   8       6.553  -0.661   1.661  1.00 86.08           C  
ATOM    103 HG21 THR A   8       5.494  -0.868   1.511  1.00 86.08           H  
ATOM    104 HG22 THR A   8       7.072  -1.570   1.963  1.00 86.08           H  
ATOM    105 HG23 THR A   8       6.645   0.079   2.455  1.00 86.08           H  
ATOM    106  OG1 THR A   8       8.437   0.392   0.727  1.00 86.08           O  
ATOM    107  HG1 THR A   8       8.623   1.093   0.099  1.00 86.08           H  
ATOM    108  N   PHE A   9       5.389  -2.652  -0.607  1.00 84.88           N  
ATOM    109  H   PHE A   9       5.948  -3.164   0.060  1.00 84.88           H  
ATOM    110  CA  PHE A   9       4.017  -3.098  -0.839  1.00 84.88           C  
ATOM    111  HA  PHE A   9       3.832  -3.069  -1.913  1.00 84.88           H  
ATOM    112  C   PHE A   9       2.995  -2.176  -0.141  1.00 84.88           C  
ATOM    113  CB  PHE A   9       3.893  -4.558  -0.389  1.00 84.88           C  
ATOM    114  HB2 PHE A   9       4.702  -5.132  -0.839  1.00 84.88           H  
ATOM    115  HB3 PHE A   9       4.019  -4.613   0.693  1.00 84.88           H  
ATOM    116  O   PHE A   9       2.946  -2.111   1.085  1.00 84.88           O  
ATOM    117  CG  PHE A   9       2.585  -5.216  -0.776  1.00 84.88           C  
ATOM    118  CD1 PHE A   9       1.558  -5.374   0.173  1.00 84.88           C  
ATOM    119  HD1 PHE A   9       1.691  -5.001   1.178  1.00 84.88           H  
ATOM    120  CD2 PHE A   9       2.407  -5.702  -2.085  1.00 84.88           C  
ATOM    121  HD2 PHE A   9       3.191  -5.582  -2.817  1.00 84.88           H  
ATOM    122  CE1 PHE A   9       0.362  -6.024  -0.183  1.00 84.88           C  
ATOM    123  HE1 PHE A   9      -0.421  -6.152   0.550  1.00 84.88           H  
ATOM    124  CE2 PHE A   9       1.216  -6.361  -2.436  1.00 84.88           C  
ATOM    125  HE2 PHE A   9       1.092  -6.755  -3.433  1.00 84.88           H  
ATOM    126  CZ  PHE A   9       0.190  -6.516  -1.488  1.00 84.88           C  
ATOM    127  HZ  PHE A   9      -0.723  -7.024  -1.760  1.00 84.88           H  
ATOM    128  N   CYS A  10       2.164  -1.484  -0.924  1.00 82.25           N  
ATOM    129  H   CYS A  10       2.275  -1.603  -1.921  1.00 82.25           H  
ATOM    130  CA  CYS A  10       1.087  -0.592  -0.474  1.00 82.25           C  
ATOM    131  HA  CYS A  10       1.298  -0.288   0.552  1.00 82.25           H  
ATOM    132  C   CYS A  10      -0.300  -1.262  -0.440  1.00 82.25           C  
ATOM    133  CB  CYS A  10       1.084   0.688  -1.331  1.00 82.25           C  
ATOM    134  HB2 CYS A  10       0.182   1.265  -1.127  1.00 82.25           H  
ATOM    135  HB3 CYS A  10       1.934   1.292  -1.014  1.00 82.25           H  
ATOM    136  O   CYS A  10      -1.242  -0.671   0.087  1.00 82.25           O  
ATOM    137  SG  CYS A  10       1.244   0.429  -3.121  1.00 82.25           S  
ATOM    138  N   GLY A  11      -0.456  -2.484  -0.970  1.00 74.81           N  
ATOM    139  H   GLY A  11       0.351  -2.907  -1.407  1.00 74.81           H  
ATOM    140  CA  GLY A  11      -1.630  -3.336  -0.723  1.00 74.81           C  
ATOM    141  HA2 GLY A  11      -1.656  -3.599   0.334  1.00 74.81           H  
ATOM    142  HA3 GLY A  11      -1.510  -4.255  -1.297  1.00 74.81           H  
ATOM    143  C   GLY A  11      -2.998  -2.749  -1.097  1.00 74.81           C  
ATOM    144  O   GLY A  11      -3.991  -3.155  -0.507  1.00 74.81           O  
ATOM    145  N   ILE A  12      -3.063  -1.832  -2.073  1.00 68.71           N  
ATOM    146  H   ILE A  12      -2.186  -1.587  -2.510  1.00 68.71           H  
ATOM    147  CA  ILE A  12      -4.258  -1.077  -2.521  1.00 68.71           C  
ATOM    148  HA  ILE A  12      -3.978  -0.664  -3.491  1.00 68.71           H  
ATOM    149  C   ILE A  12      -4.602   0.157  -1.653  1.00 68.71           C  
ATOM    150  CB  ILE A  12      -5.519  -1.966  -2.782  1.00 68.71           C  
ATOM    151  HB  ILE A  12      -6.074  -1.997  -1.844  1.00 68.71           H  
ATOM    152  O   ILE A  12      -5.640   0.775  -1.864  1.00 68.71           O  
ATOM    153  CG1 ILE A  12      -5.294  -3.434  -3.241  1.00 68.71           C  
ATOM    154 HG12 ILE A  12      -5.344  -3.502  -4.328  1.00 68.71           H  
ATOM    155 HG13 ILE A  12      -4.314  -3.826  -2.971  1.00 68.71           H  
ATOM    156  CG2 ILE A  12      -6.440  -1.344  -3.858  1.00 68.71           C  
ATOM    157 HG21 ILE A  12      -6.837  -0.378  -3.547  1.00 68.71           H  
ATOM    158 HG22 ILE A  12      -5.893  -1.213  -4.791  1.00 68.71           H  
ATOM    159 HG23 ILE A  12      -7.297  -1.993  -4.042  1.00 68.71           H  
ATOM    160  CD1 ILE A  12      -6.347  -4.372  -2.633  1.00 68.71           C  
ATOM    161 HD11 ILE A  12      -6.185  -5.384  -3.003  1.00 68.71           H  
ATOM    162 HD12 ILE A  12      -7.351  -4.051  -2.912  1.00 68.71           H  
ATOM    163 HD13 ILE A  12      -6.259  -4.378  -1.547  1.00 68.71           H  
ATOM    164  N   LYS A  13      -3.766   0.578  -0.692  1.00 66.10           N  
ATOM    165  H   LYS A  13      -2.918   0.058  -0.517  1.00 66.10           H  
ATOM    166  CA  LYS A  13      -3.975   1.855   0.020  1.00 66.10           C  
ATOM    167  HA  LYS A  13      -5.040   2.085   0.020  1.00 66.10           H  
ATOM    168  C   LYS A  13      -3.270   3.013  -0.704  1.00 66.10           C  
ATOM    169  CB  LYS A  13      -3.572   1.739   1.498  1.00 66.10           C  
ATOM    170  HB2 LYS A  13      -3.205   2.704   1.847  1.00 66.10           H  
ATOM    171  HB3 LYS A  13      -2.778   1.001   1.614  1.00 66.10           H  
ATOM    172  O   LYS A  13      -2.058   3.176  -0.524  1.00 66.10           O  
ATOM    173  CG  LYS A  13      -4.790   1.360   2.354  1.00 66.10           C  
ATOM    174  HG2 LYS A  13      -5.244   0.450   1.961  1.00 66.10           H  
ATOM    175  HG3 LYS A  13      -5.520   2.169   2.308  1.00 66.10           H  
ATOM    176  CD  LYS A  13      -4.384   1.129   3.811  1.00 66.10           C  
ATOM    177  HD2 LYS A  13      -3.847   2.008   4.169  1.00 66.10           H  
ATOM    178  HD3 LYS A  13      -3.732   0.257   3.860  1.00 66.10           H  
ATOM    179  CE  LYS A  13      -5.620   0.923   4.690  1.00 66.10           C  
ATOM    180  HE2 LYS A  13      -6.234   0.139   4.247  1.00 66.10           H  
ATOM    181  HE3 LYS A  13      -6.201   1.845   4.688  1.00 66.10           H  
ATOM    182  NZ  LYS A  13      -5.233   0.553   6.074  1.00 66.10           N  
ATOM    183  HZ1 LYS A  13      -6.053   0.450   6.654  1.00 66.10           H  
ATOM    184  HZ2 LYS A  13      -4.640   1.267   6.473  1.00 66.10           H  
ATOM    185  HZ3 LYS A  13      -4.724  -0.319   6.071  1.00 66.10           H  
ATOM    186  N   PRO A  14      -3.991   3.826  -1.508  1.00 62.91           N  
ATOM    187  CA  PRO A  14      -3.428   5.049  -2.069  1.00 62.91           C  
ATOM    188  HA  PRO A  14      -2.519   4.821  -2.625  1.00 62.91           H  
ATOM    189  C   PRO A  14      -3.093   6.040  -0.945  1.00 62.91           C  
ATOM    190  CB  PRO A  14      -4.488   5.592  -3.034  1.00 62.91           C  
ATOM    191  HB2 PRO A  14      -4.352   5.140  -4.016  1.00 62.91           H  
ATOM    192  HB3 PRO A  14      -4.460   6.679  -3.111  1.00 62.91           H  
ATOM    193  O   PRO A  14      -3.748   6.056   0.098  1.00 62.91           O  
ATOM    194  CG  PRO A  14      -5.798   5.101  -2.425  1.00 62.91           C  
ATOM    195  HG2 PRO A  14      -6.589   5.021  -3.170  1.00 62.91           H  
ATOM    196  HG3 PRO A  14      -6.099   5.761  -1.612  1.00 62.91           H  
ATOM    197  CD  PRO A  14      -5.407   3.738  -1.865  1.00 62.91           C  
ATOM    198  HD2 PRO A  14      -6.045   3.502  -1.014  1.00 62.91           H  
ATOM    199  HD3 PRO A  14      -5.529   3.003  -2.660  1.00 62.91           H  
ATOM    200  N   GLY A  15      -2.055   6.851  -1.152  1.00 67.61           N  
ATOM    201  H   GLY A  15      -1.585   6.817  -2.045  1.00 67.61           H  
ATOM    202  CA  GLY A  15      -1.648   7.906  -0.216  1.00 67.61           C  
ATOM    203  HA2 GLY A  15      -1.128   8.685  -0.774  1.00 67.61           H  
ATOM    204  HA3 GLY A  15      -2.536   8.356   0.228  1.00 67.61           H  
ATOM    205  C   GLY A  15      -0.728   7.472   0.929  1.00 67.61           C  
ATOM    206  O   GLY A  15      -0.340   8.313   1.731  1.00 67.61           O  
ATOM    207  N   LEU A  16      -0.350   6.190   1.019  1.00 77.08           N  
ATOM    208  H   LEU A  16      -0.763   5.515   0.391  1.00 77.08           H  
ATOM    209  CA  LEU A  16       0.713   5.769   1.941  1.00 77.08           C  
ATOM    210  HA  LEU A  16       0.736   6.445   2.796  1.00 77.08           H  
ATOM    211  C   LEU A  16       2.105   5.876   1.325  1.00 77.08           C  
ATOM    212  CB  LEU A  16       0.457   4.346   2.460  1.00 77.08           C  
ATOM    213  HB2 LEU A  16       0.275   3.685   1.613  1.00 77.08           H  
ATOM    214  HB3 LEU A  16       1.360   4.014   2.971  1.00 77.08           H  
ATOM    215  O   LEU A  16       3.069   5.993   2.064  1.00 77.08           O  
ATOM    216  CG  LEU A  16      -0.699   4.237   3.463  1.00 77.08           C  
ATOM    217  HG  LEU A  16      -1.614   4.627   3.017  1.00 77.08           H  
ATOM    218  CD1 LEU A  16      -0.930   2.775   3.841  1.00 77.08           C  
ATOM    219 HD11 LEU A  16      -1.057   2.171   2.943  1.00 77.08           H  
ATOM    220 HD12 LEU A  16      -1.815   2.707   4.473  1.00 77.08           H  
ATOM    221 HD13 LEU A  16      -0.080   2.411   4.418  1.00 77.08           H  
ATOM    222  CD2 LEU A  16      -0.409   4.978   4.772  1.00 77.08           C  
ATOM    223 HD21 LEU A  16      -1.201   4.789   5.497  1.00 77.08           H  
ATOM    224 HD22 LEU A  16      -0.374   6.052   4.591  1.00 77.08           H  
ATOM    225 HD23 LEU A  16       0.548   4.659   5.185  1.00 77.08           H  
ATOM    226  N   CYS A  17       2.233   5.819   0.003  1.00 83.56           N  
ATOM    227  H   CYS A  17       1.396   5.803  -0.562  1.00 83.56           H  
ATOM    228  CA  CYS A  17       3.513   5.940  -0.687  1.00 83.56           C  
ATOM    229  HA  CYS A  17       4.240   5.276  -0.218  1.00 83.56           H  
ATOM    230  C   CYS A  17       4.064   7.372  -0.591  1.00 83.56           C  
ATOM    231  CB  CYS A  17       3.306   5.479  -2.129  1.00 83.56           C  
ATOM    232  HB2 CYS A  17       4.219   5.641  -2.702  1.00 83.56           H  
ATOM    233  HB3 CYS A  17       2.517   6.092  -2.563  1.00 83.56           H  
ATOM    234  O   CYS A  17       3.300   8.333  -0.607  1.00 83.56           O  
ATOM    235  SG  CYS A  17       2.780   3.764  -2.332  1.00 83.56           S  
ATOM    236  N   CYS A  18       5.388   7.519  -0.486  1.00 85.49           N  
ATOM    237  H   CYS A  18       5.972   6.700  -0.400  1.00 85.49           H  
ATOM    238  CA  CYS A  18       6.026   8.843  -0.514  1.00 85.49           C  
ATOM    239  HA  CYS A  18       5.552   9.489   0.225  1.00 85.49           H  
ATOM    240  C   CYS A  18       5.854   9.525  -1.876  1.00 85.49           C  
ATOM    241  CB  CYS A  18       7.516   8.711  -0.184  1.00 85.49           C  
ATOM    242  HB2 CYS A  18       7.959   9.705  -0.254  1.00 85.49           H  
ATOM    243  HB3 CYS A  18       7.991   8.087  -0.941  1.00 85.49           H  
ATOM    244  O   CYS A  18       5.776  10.747  -1.953  1.00 85.49           O  
ATOM    245  SG  CYS A  18       7.918   8.039   1.450  1.00 85.49           S  
ATOM    246  N   SER A  19       5.767   8.718  -2.931  1.00 74.72           N  
ATOM    247  H   SER A  19       5.890   7.726  -2.783  1.00 74.72           H  
ATOM    248  CA  SER A  19       5.269   9.122  -4.241  1.00 74.72           C  
ATOM    249  HA  SER A  19       5.470  10.181  -4.403  1.00 74.72           H  
ATOM    250  C   SER A  19       3.758   8.885  -4.289  1.00 74.72           C  
ATOM    251  CB  SER A  19       5.984   8.321  -5.338  1.00 74.72           C  
ATOM    252  HB2 SER A  19       5.707   7.272  -5.239  1.00 74.72           H  
ATOM    253  HB3 SER A  19       5.670   8.681  -6.317  1.00 74.72           H  
ATOM    254  O   SER A  19       3.272   7.907  -3.734  1.00 74.72           O  
ATOM    255  OG  SER A  19       7.391   8.446  -5.218  1.00 74.72           O  
ATOM    256  HG  SER A  19       7.781   8.373  -6.093  1.00 74.72           H  
ATOM    257  N   GLU A  20       2.987   9.711  -4.994  1.00 70.29           N  
ATOM    258  H   GLU A  20       3.393  10.544  -5.394  1.00 70.29           H  
ATOM    259  CA  GLU A  20       1.521   9.541  -5.102  1.00 70.29           C  
ATOM    260  HA  GLU A  20       1.117   9.408  -4.098  1.00 70.29           H  
ATOM    261  C   GLU A  20       1.088   8.288  -5.896  1.00 70.29           C  
ATOM    262  CB  GLU A  20       0.897  10.818  -5.687  1.00 70.29           C  
ATOM    263  HB2 GLU A  20      -0.140  10.623  -5.962  1.00 70.29           H  
ATOM    264  HB3 GLU A  20       1.441  11.110  -6.585  1.00 70.29           H  
ATOM    265  O   GLU A  20      -0.104   8.023  -6.061  1.00 70.29           O  
ATOM    266  CG  GLU A  20       0.907  11.965  -4.669  1.00 70.29           C  
ATOM    267  HG2 GLU A  20       0.331  11.670  -3.792  1.00 70.29           H  
ATOM    268  HG3 GLU A  20       1.931  12.156  -4.349  1.00 70.29           H  
ATOM    269  CD  GLU A  20       0.312  13.236  -5.283  1.00 70.29           C  
ATOM    270  OE1 GLU A  20      -0.933  13.364  -5.262  1.00 70.29           O  
ATOM    271  OE2 GLU A  20       1.112  14.056  -5.785  1.00 70.29           O  
ATOM    272  N   LEU A  21       2.040   7.483  -6.379  1.00 76.95           N  
ATOM    273  H   LEU A  21       2.998   7.702  -6.144  1.00 76.95           H  
ATOM    274  CA  LEU A  21       1.791   6.314  -7.211  1.00 76.95           C  
ATOM    275  HA  LEU A  21       0.750   6.329  -7.532  1.00 76.95           H  
ATOM    276  C   LEU A  21       2.007   4.992  -6.452  1.00 76.95           C  
ATOM    277  CB  LEU A  21       2.646   6.398  -8.483  1.00 76.95           C  
ATOM    278  HB2 LEU A  21       2.850   5.369  -8.780  1.00 76.95           H  
ATOM    279  HB3 LEU A  21       3.600   6.881  -8.273  1.00 76.95           H  
ATOM    280  O   LEU A  21       3.118   4.618  -6.074  1.00 76.95           O  
ATOM    281  CG  LEU A  21       1.967   7.050  -9.698  1.00 76.95           C  
ATOM    282  HG  LEU A  21       1.012   6.555  -9.877  1.00 76.95           H  
ATOM    283  CD1 LEU A  21       1.722   8.546  -9.529  1.00 76.95           C  
ATOM    284 HD11 LEU A  21       1.013   8.718  -8.719  1.00 76.95           H  
ATOM    285 HD12 LEU A  21       2.658   9.055  -9.298  1.00 76.95           H  
ATOM    286 HD13 LEU A  21       1.302   8.964 -10.444  1.00 76.95           H  
ATOM    287  CD2 LEU A  21       2.845   6.854 -10.935  1.00 76.95           C  
ATOM    288 HD21 LEU A  21       3.781   7.398 -10.808  1.00 76.95           H  
ATOM    289 HD22 LEU A  21       3.078   5.799 -11.083  1.00 76.95           H  
ATOM    290 HD23 LEU A  21       2.330   7.234 -11.817  1.00 76.95           H  
ATOM    291  N   CYS A  22       0.918   4.233  -6.332  1.00 80.27           N  
ATOM    292  H   CYS A  22       0.051   4.633  -6.661  1.00 80.27           H  
ATOM    293  CA  CYS A  22       0.881   2.834  -5.907  1.00 80.27           C  
ATOM    294  HA  CYS A  22       1.876   2.494  -5.620  1.00 80.27           H  
ATOM    295  C   CYS A  22       0.388   1.994  -7.100  1.00 80.27           C  
ATOM    296  CB  CYS A  22      -0.045   2.743  -4.676  1.00 80.27           C  
ATOM    297  HB2 CYS A  22      -0.993   3.209  -4.944  1.00 80.27           H  
ATOM    298  HB3 CYS A  22       0.391   3.331  -3.869  1.00 80.27           H  
ATOM    299  O   CYS A  22      -0.814   1.929  -7.354  1.00 80.27           O  
ATOM    300  SG  CYS A  22      -0.437   1.085  -4.035  1.00 80.27           S  
ATOM    301  N   LEU A  23       1.298   1.379  -7.863  1.00 79.88           N  
ATOM    302  H   LEU A  23       2.257   1.386  -7.547  1.00 79.88           H  
ATOM    303  CA  LEU A  23       0.968   0.522  -9.015  1.00 79.88           C  
ATOM    304  HA  LEU A  23      -0.104   0.546  -9.207  1.00 79.88           H  
ATOM    305  C   LEU A  23       1.338  -0.935  -8.730  1.00 79.88           C  
ATOM    306  CB  LEU A  23       1.706   0.987 -10.291  1.00 79.88           C  
ATOM    307  HB2 LEU A  23       1.751   0.134 -10.968  1.00 79.88           H  
ATOM    308  HB3 LEU A  23       2.738   1.243 -10.050  1.00 79.88           H  
ATOM    309  O   LEU A  23       2.328  -1.208  -8.066  1.00 79.88           O  
ATOM    310  CG  LEU A  23       1.019   2.144 -11.040  1.00 79.88           C  
ATOM    311  HG  LEU A  23      -0.014   2.239 -10.707  1.00 79.88           H  
ATOM    312  CD1 LEU A  23       1.740   3.460 -10.798  1.00 79.88           C  
ATOM    313 HD11 LEU A  23       1.179   4.272 -11.261  1.00 79.88           H  
ATOM    314 HD12 LEU A  23       2.740   3.420 -11.230  1.00 79.88           H  
ATOM    315 HD13 LEU A  23       1.802   3.638  -9.725  1.00 79.88           H  
ATOM    316  CD2 LEU A  23       1.011   1.890 -12.549  1.00 79.88           C  
ATOM    317 HD21 LEU A  23       0.536   2.728 -13.059  1.00 79.88           H  
ATOM    318 HD22 LEU A  23       0.446   0.984 -12.768  1.00 79.88           H  
ATOM    319 HD23 LEU A  23       2.031   1.780 -12.917  1.00 79.88           H  
ATOM    320  N   PRO A  24       0.644  -1.921  -9.311  1.00 73.24           N  
ATOM    321  CA  PRO A  24      -0.653  -2.452  -8.864  1.00 73.24           C  
ATOM    322  HA  PRO A  24      -1.433  -1.708  -9.030  1.00 73.24           H  
ATOM    323  C   PRO A  24      -0.738  -2.904  -7.385  1.00 73.24           C  
ATOM    324  CB  PRO A  24      -0.889  -3.652  -9.791  1.00 73.24           C  
ATOM    325  HB2 PRO A  24      -1.295  -3.303 -10.740  1.00 73.24           H  
ATOM    326  HB3 PRO A  24      -1.549  -4.405  -9.359  1.00 73.24           H  
ATOM    327  O   PRO A  24      -1.772  -3.414  -6.977  1.00 73.24           O  
ATOM    328  CG  PRO A  24       0.521  -4.196 -10.011  1.00 73.24           C  
ATOM    329  HG2 PRO A  24       0.830  -4.785  -9.148  1.00 73.24           H  
ATOM    330  HG3 PRO A  24       0.591  -4.784 -10.926  1.00 73.24           H  
ATOM    331  CD  PRO A  24       1.352  -2.923 -10.092  1.00 73.24           C  
ATOM    332  HD2 PRO A  24       2.356  -3.109  -9.711  1.00 73.24           H  
ATOM    333  HD3 PRO A  24       1.410  -2.590 -11.128  1.00 73.24           H  
ATOM    334  N   ALA A  25       0.323  -2.765  -6.589  1.00 80.74           N  
ATOM    335  H   ALA A  25       1.172  -2.439  -7.028  1.00 80.74           H  
ATOM    336  CA  ALA A  25       0.316  -2.858  -5.122  1.00 80.74           C  
ATOM    337  HA  ALA A  25      -0.434  -2.167  -4.736  1.00 80.74           H  
ATOM    338  C   ALA A  25       1.675  -2.456  -4.521  1.00 80.74           C  
ATOM    339  CB  ALA A  25      -0.036  -4.282  -4.662  1.00 80.74           C  
ATOM    340  HB1 ALA A  25       0.717  -4.982  -5.026  1.00 80.74           H  
ATOM    341  HB2 ALA A  25      -0.072  -4.313  -3.573  1.00 80.74           H  
ATOM    342  HB3 ALA A  25      -1.017  -4.593  -5.022  1.00 80.74           H  
ATOM    343  O   ALA A  25       1.926  -2.736  -3.351  1.00 80.74           O  
ATOM    344  N   VAL A  26       2.565  -1.839  -5.300  1.00 84.40           N  
ATOM    345  H   VAL A  26       2.317  -1.582  -6.245  1.00 84.40           H  
ATOM    346  CA  VAL A  26       3.878  -1.369  -4.867  1.00 84.40           C  
ATOM    347  HA  VAL A  26       3.948  -1.507  -3.788  1.00 84.40           H  
ATOM    348  C   VAL A  26       4.012   0.125  -5.119  1.00 84.40           C  
ATOM    349  CB  VAL A  26       5.041  -2.161  -5.499  1.00 84.40           C  
ATOM    350  HB  VAL A  26       5.963  -1.604  -5.332  1.00 84.40           H  
ATOM    351  O   VAL A  26       3.563   0.650  -6.139  1.00 84.40           O  
ATOM    352  CG1 VAL A  26       5.197  -3.516  -4.803  1.00 84.40           C  
ATOM    353 HG11 VAL A  26       5.395  -3.360  -3.742  1.00 84.40           H  
ATOM    354 HG12 VAL A  26       4.291  -4.109  -4.921  1.00 84.40           H  
ATOM    355 HG13 VAL A  26       6.043  -4.055  -5.231  1.00 84.40           H  
ATOM    356  CG2 VAL A  26       4.902  -2.412  -7.006  1.00 84.40           C  
ATOM    357 HG21 VAL A  26       4.815  -1.457  -7.525  1.00 84.40           H  
ATOM    358 HG22 VAL A  26       5.795  -2.916  -7.375  1.00 84.40           H  
ATOM    359 HG23 VAL A  26       4.032  -3.033  -7.218  1.00 84.40           H  
ATOM    360  N   CYS A  27       4.619   0.820  -4.165  1.00 87.05           N  
ATOM    361  H   CYS A  27       4.929   0.341  -3.331  1.00 87.05           H  
ATOM    362  CA  CYS A  27       4.983   2.214  -4.333  1.00 87.05           C  
ATOM    363  HA  CYS A  27       4.102   2.787  -4.624  1.00 87.05           H  
ATOM    364  C   CYS A  27       6.023   2.306  -5.440  1.00 87.05           C  
ATOM    365  CB  CYS A  27       5.528   2.764  -3.016  1.00 87.05           C  
ATOM    366  HB2 CYS A  27       6.419   2.203  -2.736  1.00 87.05           H  
ATOM    367  HB3 CYS A  27       5.817   3.805  -3.162  1.00 87.05           H  
ATOM    368  O   CYS A  27       7.062   1.646  -5.365  1.00 87.05           O  
ATOM    369  SG  CYS A  27       4.350   2.684  -1.651  1.00 87.05           S  
ATOM    370  N   VAL A  28       5.753   3.112  -6.457  1.00 80.75           N  
ATOM    371  H   VAL A  28       4.913   3.672  -6.433  1.00 80.75           H  
ATOM    372  CA  VAL A  28       6.745   3.420  -7.486  1.00 80.75           C  
ATOM    373  HA  VAL A  28       7.598   2.750  -7.373  1.00 80.75           H  
ATOM    374  C   VAL A  28       7.266   4.823  -7.229  1.00 80.75           C  
ATOM    375  CB  VAL A  28       6.231   3.184  -8.911  1.00 80.75           C  
ATOM    376  HB  VAL A  28       7.008   3.494  -9.611  1.00 80.75           H  
ATOM    377  O   VAL A  28       6.492   5.729  -6.933  1.00 80.75           O  
ATOM    378  CG1 VAL A  28       5.951   1.692  -9.139  1.00 80.75           C  
ATOM    379 HG11 VAL A  28       6.855   1.114  -8.943  1.00 80.75           H  
ATOM    380 HG12 VAL A  28       5.157   1.346  -8.478  1.00 80.75           H  
ATOM    381 HG13 VAL A  28       5.650   1.529 -10.174  1.00 80.75           H  
ATOM    382  CG2 VAL A  28       4.958   3.954  -9.228  1.00 80.75           C  
ATOM    383 HG21 VAL A  28       4.139   3.587  -8.610  1.00 80.75           H  
ATOM    384 HG22 VAL A  28       4.720   3.828 -10.284  1.00 80.75           H  
ATOM    385 HG23 VAL A  28       5.125   5.016  -9.043  1.00 80.75           H  
ATOM    386  N   GLY A  29       8.593   4.929  -7.228  1.00 70.61           N  
ATOM    387  H   GLY A  29       9.127   4.155  -7.596  1.00 70.61           H  
ATOM    388  CA  GLY A  29       9.336   6.154  -6.943  1.00 70.61           C  
ATOM    389  HA2 GLY A  29      10.399   5.941  -6.833  1.00 70.61           H  
ATOM    390  HA3 GLY A  29       8.963   6.625  -6.033  1.00 70.61           H  
ATOM    391  C   GLY A  29       9.206   7.130  -8.078  1.00 70.61           C  
ATOM    392  O   GLY A  29       9.444   6.682  -9.221  1.00 70.61           O  
ATOM    393  OXT GLY A  29       8.875   8.282  -7.738  1.00 70.61           O  
TER     394      GLY A  29                                                       
END   
