# Supplementary material for: δ‐Conotoxin Structure Prediction and Analysis through Large‐Scale Comparative and Deep Learning Modeling Approaches
Source: Adv Sci (Weinh). 2024 Jul 21;11(35):2404786. doi: 10.1002/advs.202404786 (PMC11425241; doi:10.1002/advs.202404786)
Supplement: Supplementary file 2 — Supporting Information [file ADVS-11-2404786-s001.gz › Data/Alphafold_results/EVIB/ranked_3.pdb]

ATOM      1  N   GLU A   1     -16.020   8.770   5.776  1.00 55.25           N  
ATOM      2  H   GLU A   1     -16.874   8.257   5.942  1.00 55.25           H  
ATOM      3  H2  GLU A   1     -16.109   9.724   6.094  1.00 55.25           H  
ATOM      4  H3  GLU A   1     -15.275   8.360   6.321  1.00 55.25           H  
ATOM      5  CA  GLU A   1     -15.618   8.744   4.352  1.00 55.25           C  
ATOM      6  HA  GLU A   1     -16.498   8.898   3.727  1.00 55.25           H  
ATOM      7  C   GLU A   1     -15.001   7.388   3.994  1.00 55.25           C  
ATOM      8  CB  GLU A   1     -14.635   9.878   4.061  1.00 55.25           C  
ATOM      9  HB2 GLU A   1     -13.766   9.807   4.715  1.00 55.25           H  
ATOM     10  HB3 GLU A   1     -14.293   9.753   3.033  1.00 55.25           H  
ATOM     11  O   GLU A   1     -14.486   6.727   4.886  1.00 55.25           O  
ATOM     12  CG  GLU A   1     -15.287  11.265   4.165  1.00 55.25           C  
ATOM     13  HG2 GLU A   1     -14.895  11.885   3.359  1.00 55.25           H  
ATOM     14  HG3 GLU A   1     -16.364  11.182   4.015  1.00 55.25           H  
ATOM     15  CD  GLU A   1     -14.986  11.932   5.500  1.00 55.25           C  
ATOM     16  OE1 GLU A   1     -14.192  12.887   5.499  1.00 55.25           O  
ATOM     17  OE2 GLU A   1     -15.547  11.403   6.489  1.00 55.25           O  
ATOM     18  N   ALA A   2     -15.095   6.933   2.738  1.00 74.28           N  
ATOM     19  H   ALA A   2     -15.460   7.532   2.012  1.00 74.28           H  
ATOM     20  CA  ALA A   2     -14.570   5.629   2.316  1.00 74.28           C  
ATOM     21  HA  ALA A   2     -14.646   4.923   3.144  1.00 74.28           H  
ATOM     22  C   ALA A   2     -13.087   5.742   1.934  1.00 74.28           C  
ATOM     23  CB  ALA A   2     -15.435   5.083   1.169  1.00 74.28           C  
ATOM     24  HB1 ALA A   2     -16.466   4.967   1.502  1.00 74.28           H  
ATOM     25  HB2 ALA A   2     -15.401   5.763   0.318  1.00 74.28           H  
ATOM     26  HB3 ALA A   2     -15.052   4.111   0.857  1.00 74.28           H  
ATOM     27  O   ALA A   2     -12.764   6.145   0.818  1.00 74.28           O  
ATOM     28  N   CYS A   3     -12.206   5.406   2.873  1.00 80.39           N  
ATOM     29  H   CYS A   3     -12.540   5.115   3.780  1.00 80.39           H  
ATOM     30  CA  CYS A   3     -10.772   5.313   2.644  1.00 80.39           C  
ATOM     31  HA  CYS A   3     -10.545   5.768   1.680  1.00 80.39           H  
ATOM     32  C   CYS A   3     -10.321   3.843   2.574  1.00 80.39           C  
ATOM     33  CB  CYS A   3     -10.053   6.146   3.707  1.00 80.39           C  
ATOM     34  HB2 CYS A   3      -8.995   6.197   3.448  1.00 80.39           H  
ATOM     35  HB3 CYS A   3     -10.437   7.165   3.655  1.00 80.39           H  
ATOM     36  O   CYS A   3     -10.958   2.945   3.126  1.00 80.39           O  
ATOM     37  SG  CYS A   3     -10.244   5.568   5.418  1.00 80.39           S  
ATOM     38  N   TYR A   4      -9.231   3.584   1.864  1.00 81.26           N  
ATOM     39  H   TYR A   4      -8.784   4.363   1.403  1.00 81.26           H  
ATOM     40  CA  TYR A   4      -8.628   2.277   1.683  1.00 81.26           C  
ATOM     41  HA  TYR A   4      -9.431   1.543   1.607  1.00 81.26           H  
ATOM     42  C   TYR A   4      -7.722   1.945   2.875  1.00 81.26           C  
ATOM     43  CB  TYR A   4      -7.822   2.259   0.383  1.00 81.26           C  
ATOM     44  HB2 TYR A   4      -7.114   3.087   0.416  1.00 81.26           H  
ATOM     45  HB3 TYR A   4      -7.253   1.330   0.351  1.00 81.26           H  
ATOM     46  O   TYR A   4      -6.830   2.738   3.197  1.00 81.26           O  
ATOM     47  CG  TYR A   4      -8.598   2.365  -0.910  1.00 81.26           C  
ATOM     48  CD1 TYR A   4      -9.715   1.540  -1.141  1.00 81.26           C  
ATOM     49  HD1 TYR A   4     -10.032   0.832  -0.390  1.00 81.26           H  
ATOM     50  CD2 TYR A   4      -8.164   3.256  -1.909  1.00 81.26           C  
ATOM     51  HD2 TYR A   4      -7.285   3.862  -1.745  1.00 81.26           H  
ATOM     52  CE1 TYR A   4     -10.433   1.645  -2.346  1.00 81.26           C  
ATOM     53  HE1 TYR A   4     -11.301   1.023  -2.508  1.00 81.26           H  
ATOM     54  CE2 TYR A   4      -8.874   3.356  -3.121  1.00 81.26           C  
ATOM     55  HE2 TYR A   4      -8.544   4.030  -3.897  1.00 81.26           H  
ATOM     56  OH  TYR A   4     -10.735   2.698  -4.479  1.00 81.26           O  
ATOM     57  HH  TYR A   4     -11.482   2.095  -4.484  1.00 81.26           H  
ATOM     58  CZ  TYR A   4     -10.023   2.570  -3.329  1.00 81.26           C  
ATOM     59  N   PRO A   5      -7.907   0.784   3.524  1.00 80.23           N  
ATOM     60  CA  PRO A   5      -7.058   0.376   4.631  1.00 80.23           C  
ATOM     61  HA  PRO A   5      -7.024   1.181   5.366  1.00 80.23           H  
ATOM     62  C   PRO A   5      -5.627   0.063   4.162  1.00 80.23           C  
ATOM     63  CB  PRO A   5      -7.753  -0.844   5.246  1.00 80.23           C  
ATOM     64  HB2 PRO A   5      -8.458  -0.512   6.008  1.00 80.23           H  
ATOM     65  HB3 PRO A   5      -7.047  -1.558   5.671  1.00 80.23           H  
ATOM     66  O   PRO A   5      -5.408  -0.202   2.970  1.00 80.23           O  
ATOM     67  CG  PRO A   5      -8.522  -1.452   4.077  1.00 80.23           C  
ATOM     68  HG2 PRO A   5      -7.857  -2.097   3.503  1.00 80.23           H  
ATOM     69  HG3 PRO A   5      -9.395  -2.010   4.414  1.00 80.23           H  
ATOM     70  CD  PRO A   5      -8.917  -0.230   3.250  1.00 80.23           C  
ATOM     71  HD2 PRO A   5      -9.890   0.137   3.577  1.00 80.23           H  
ATOM     72  HD3 PRO A   5      -8.950  -0.493   2.193  1.00 80.23           H  
ATOM     73  N   PRO A   6      -4.652   0.043   5.087  1.00 83.91           N  
ATOM     74  CA  PRO A   6      -3.296  -0.423   4.808  1.00 83.91           C  
ATOM     75  HA  PRO A   6      -2.773   0.331   4.220  1.00 83.91           H  
ATOM     76  C   PRO A   6      -3.272  -1.761   4.063  1.00 83.91           C  
ATOM     77  CB  PRO A   6      -2.612  -0.565   6.168  1.00 83.91           C  
ATOM     78  HB2 PRO A   6      -2.041  -1.490   6.255  1.00 83.91           H  
ATOM     79  HB3 PRO A   6      -1.949   0.287   6.314  1.00 83.91           H  
ATOM     80  O   PRO A   6      -4.044  -2.668   4.367  1.00 83.91           O  
ATOM     81  CG  PRO A   6      -3.737  -0.514   7.197  1.00 83.91           C  
ATOM     82  HG2 PRO A   6      -3.409  -0.065   8.135  1.00 83.91           H  
ATOM     83  HG3 PRO A   6      -4.125  -1.519   7.365  1.00 83.91           H  
ATOM     84  CD  PRO A   6      -4.798   0.331   6.508  1.00 83.91           C  
ATOM     85  HD2 PRO A   6      -5.780   0.066   6.899  1.00 83.91           H  
ATOM     86  HD3 PRO A   6      -4.598   1.388   6.683  1.00 83.91           H  
ATOM     87  N   GLY A   7      -2.374  -1.884   3.085  1.00 79.19           N  
ATOM     88  H   GLY A   7      -1.768  -1.098   2.900  1.00 79.19           H  
ATOM     89  CA  GLY A   7      -2.230  -3.072   2.238  1.00 79.19           C  
ATOM     90  HA2 GLY A   7      -1.205  -3.116   1.868  1.00 79.19           H  
ATOM     91  HA3 GLY A   7      -2.416  -3.965   2.835  1.00 79.19           H  
ATOM     92  C   GLY A   7      -3.168  -3.113   1.028  1.00 79.19           C  
ATOM     93  O   GLY A   7      -3.043  -4.004   0.190  1.00 79.19           O  
ATOM     94  N   THR A   8      -4.075  -2.146   0.888  1.00 82.12           N  
ATOM     95  H   THR A   8      -4.168  -1.459   1.624  1.00 82.12           H  
ATOM     96  CA  THR A   8      -4.943  -2.037  -0.293  1.00 82.12           C  
ATOM     97  HA  THR A   8      -5.274  -3.036  -0.576  1.00 82.12           H  
ATOM     98  C   THR A   8      -4.198  -1.414  -1.465  1.00 82.12           C  
ATOM     99  CB  THR A   8      -6.182  -1.195   0.001  1.00 82.12           C  
ATOM    100  HB  THR A   8      -5.861  -0.173   0.202  1.00 82.12           H  
ATOM    101  O   THR A   8      -3.440  -0.466  -1.287  1.00 82.12           O  
ATOM    102  CG2 THR A   8      -7.200  -1.204  -1.140  1.00 82.12           C  
ATOM    103 HG21 THR A   8      -7.391  -2.227  -1.466  1.00 82.12           H  
ATOM    104 HG22 THR A   8      -8.136  -0.767  -0.793  1.00 82.12           H  
ATOM    105 HG23 THR A   8      -6.836  -0.608  -1.976  1.00 82.12           H  
ATOM    106  OG1 THR A   8      -6.841  -1.696   1.132  1.00 82.12           O  
ATOM    107  HG1 THR A   8      -6.366  -1.344   1.889  1.00 82.12           H  
ATOM    108  N   PHE A   9      -4.451  -1.893  -2.681  1.00 82.92           N  
ATOM    109  H   PHE A   9      -5.101  -2.660  -2.775  1.00 82.92           H  
ATOM    110  CA  PHE A   9      -3.890  -1.313  -3.898  1.00 82.92           C  
ATOM    111  HA  PHE A   9      -2.819  -1.183  -3.738  1.00 82.92           H  
ATOM    112  C   PHE A   9      -4.513   0.061  -4.219  1.00 82.92           C  
ATOM    113  CB  PHE A   9      -4.072  -2.312  -5.044  1.00 82.92           C  
ATOM    114  HB2 PHE A   9      -5.136  -2.433  -5.248  1.00 82.92           H  
ATOM    115  HB3 PHE A   9      -3.692  -3.283  -4.724  1.00 82.92           H  
ATOM    116  O   PHE A   9      -5.725   0.178  -4.382  1.00 82.92           O  
ATOM    117  CG  PHE A   9      -3.359  -1.929  -6.324  1.00 82.92           C  
ATOM    118  CD1 PHE A   9      -4.055  -1.268  -7.354  1.00 82.92           C  
ATOM    119  HD1 PHE A   9      -5.097  -1.017  -7.225  1.00 82.92           H  
ATOM    120  CD2 PHE A   9      -2.002  -2.257  -6.496  1.00 82.92           C  
ATOM    121  HD2 PHE A   9      -1.461  -2.754  -5.704  1.00 82.92           H  
ATOM    122  CE1 PHE A   9      -3.397  -0.947  -8.555  1.00 82.92           C  
ATOM    123  HE1 PHE A   9      -3.933  -0.448  -9.348  1.00 82.92           H  
ATOM    124  CE2 PHE A   9      -1.349  -1.947  -7.701  1.00 82.92           C  
ATOM    125  HE2 PHE A   9      -0.310  -2.211  -7.833  1.00 82.92           H  
ATOM    126  CZ  PHE A   9      -2.045  -1.290  -8.730  1.00 82.92           C  
ATOM    127  HZ  PHE A   9      -1.541  -1.051  -9.654  1.00 82.92           H  
ATOM    128  N   CYS A  10      -3.682   1.092  -4.358  1.00 80.99           N  
ATOM    129  H   CYS A  10      -2.702   0.901  -4.205  1.00 80.99           H  
ATOM    130  CA  CYS A  10      -4.047   2.481  -4.666  1.00 80.99           C  
ATOM    131  HA  CYS A  10      -5.130   2.545  -4.772  1.00 80.99           H  
ATOM    132  C   CYS A  10      -3.442   2.995  -5.996  1.00 80.99           C  
ATOM    133  CB  CYS A  10      -3.650   3.345  -3.466  1.00 80.99           C  
ATOM    134  HB2 CYS A  10      -3.956   4.377  -3.637  1.00 80.99           H  
ATOM    135  HB3 CYS A  10      -4.183   2.972  -2.592  1.00 80.99           H  
ATOM    136  O   CYS A  10      -3.528   4.185  -6.295  1.00 80.99           O  
ATOM    137  SG  CYS A  10      -1.883   3.296  -3.119  1.00 80.99           S  
ATOM    138  N   GLY A  11      -2.864   2.102  -6.814  1.00 69.28           N  
ATOM    139  H   GLY A  11      -2.907   1.142  -6.500  1.00 69.28           H  
ATOM    140  CA  GLY A  11      -1.907   2.349  -7.910  1.00 69.28           C  
ATOM    141  HA2 GLY A  11      -1.666   1.390  -8.367  1.00 69.28           H  
ATOM    142  HA3 GLY A  11      -0.990   2.737  -7.467  1.00 69.28           H  
ATOM    143  C   GLY A  11      -2.225   3.304  -9.065  1.00 69.28           C  
ATOM    144  O   GLY A  11      -1.441   3.345 -10.005  1.00 69.28           O  
ATOM    145  N   ILE A  12      -3.319   4.068  -9.043  1.00 66.44           N  
ATOM    146  H   ILE A  12      -3.869   4.024  -8.197  1.00 66.44           H  
ATOM    147  CA  ILE A  12      -3.601   5.119 -10.047  1.00 66.44           C  
ATOM    148  HA  ILE A  12      -2.655   5.442 -10.482  1.00 66.44           H  
ATOM    149  C   ILE A  12      -4.208   6.385  -9.405  1.00 66.44           C  
ATOM    150  CB  ILE A  12      -4.468   4.544 -11.207  1.00 66.44           C  
ATOM    151  HB  ILE A  12      -5.415   4.204 -10.787  1.00 66.44           H  
ATOM    152  O   ILE A  12      -4.188   7.457 -10.007  1.00 66.44           O  
ATOM    153  CG1 ILE A  12      -3.776   3.327 -11.880  1.00 66.44           C  
ATOM    154 HG12 ILE A  12      -3.630   2.547 -11.133  1.00 66.44           H  
ATOM    155 HG13 ILE A  12      -2.801   3.629 -12.263  1.00 66.44           H  
ATOM    156  CG2 ILE A  12      -4.782   5.607 -12.279  1.00 66.44           C  
ATOM    157 HG21 ILE A  12      -5.390   6.411 -11.863  1.00 66.44           H  
ATOM    158 HG22 ILE A  12      -3.854   6.025 -12.670  1.00 66.44           H  
ATOM    159 HG23 ILE A  12      -5.356   5.180 -13.101  1.00 66.44           H  
ATOM    160  CD1 ILE A  12      -4.548   2.640 -13.009  1.00 66.44           C  
ATOM    161 HD11 ILE A  12      -4.551   3.261 -13.904  1.00 66.44           H  
ATOM    162 HD12 ILE A  12      -4.062   1.695 -13.252  1.00 66.44           H  
ATOM    163 HD13 ILE A  12      -5.572   2.441 -12.693  1.00 66.44           H  
ATOM    164  N   LYS A  13      -4.719   6.310  -8.168  1.00 63.11           N  
ATOM    165  H   LYS A  13      -4.559   5.472  -7.628  1.00 63.11           H  
ATOM    166  CA  LYS A  13      -5.365   7.439  -7.485  1.00 63.11           C  
ATOM    167  HA  LYS A  13      -5.287   8.336  -8.099  1.00 63.11           H  
ATOM    168  C   LYS A  13      -4.665   7.747  -6.160  1.00 63.11           C  
ATOM    169  CB  LYS A  13      -6.869   7.182  -7.298  1.00 63.11           C  
ATOM    170  HB2 LYS A  13      -7.222   7.789  -6.465  1.00 63.11           H  
ATOM    171  HB3 LYS A  13      -7.048   6.134  -7.057  1.00 63.11           H  
ATOM    172  O   LYS A  13      -5.014   7.133  -5.148  1.00 63.11           O  
ATOM    173  CG  LYS A  13      -7.660   7.594  -8.547  1.00 63.11           C  
ATOM    174  HG2 LYS A  13      -7.387   6.952  -9.385  1.00 63.11           H  
ATOM    175  HG3 LYS A  13      -7.416   8.627  -8.798  1.00 63.11           H  
ATOM    176  CD  LYS A  13      -9.166   7.493  -8.286  1.00 63.11           C  
ATOM    177  HD2 LYS A  13      -9.412   8.040  -7.376  1.00 63.11           H  
ATOM    178  HD3 LYS A  13      -9.434   6.444  -8.155  1.00 63.11           H  
ATOM    179  CE  LYS A  13      -9.938   8.099  -9.462  1.00 63.11           C  
ATOM    180  HE2 LYS A  13      -9.686   9.157  -9.533  1.00 63.11           H  
ATOM    181  HE3 LYS A  13      -9.605   7.615 -10.380  1.00 63.11           H  
ATOM    182  NZ  LYS A  13     -11.401   7.925  -9.294  1.00 63.11           N  
ATOM    183  HZ1 LYS A  13     -11.709   8.382  -8.448  1.00 63.11           H  
ATOM    184  HZ2 LYS A  13     -11.899   8.329 -10.075  1.00 63.11           H  
ATOM    185  HZ3 LYS A  13     -11.635   6.945  -9.229  1.00 63.11           H  
ATOM    186  N   PRO A  14      -3.720   8.708  -6.133  1.00 59.88           N  
ATOM    187  CA  PRO A  14      -3.293   9.285  -4.865  1.00 59.88           C  
ATOM    188  HA  PRO A  14      -2.888   8.511  -4.213  1.00 59.88           H  
ATOM    189  C   PRO A  14      -4.517   9.935  -4.194  1.00 59.88           C  
ATOM    190  CB  PRO A  14      -2.188  10.286  -5.222  1.00 59.88           C  
ATOM    191  HB2 PRO A  14      -1.225   9.776  -5.213  1.00 59.88           H  
ATOM    192  HB3 PRO A  14      -2.169  11.138  -4.542  1.00 59.88           H  
ATOM    193  O   PRO A  14      -5.274  10.642  -4.857  1.00 59.88           O  
ATOM    194  CG  PRO A  14      -2.520  10.710  -6.653  1.00 59.88           C  
ATOM    195  HG2 PRO A  14      -1.628  11.012  -7.204  1.00 59.88           H  
ATOM    196  HG3 PRO A  14      -3.247  11.521  -6.633  1.00 59.88           H  
ATOM    197  CD  PRO A  14      -3.163   9.463  -7.256  1.00 59.88           C  
ATOM    198  HD2 PRO A  14      -3.921   9.777  -7.973  1.00 59.88           H  
ATOM    199  HD3 PRO A  14      -2.404   8.859  -7.754  1.00 59.88           H  
ATOM    200  N   GLY A  15      -4.745   9.664  -2.906  1.00 61.43           N  
ATOM    201  H   GLY A  15      -4.073   9.100  -2.406  1.00 61.43           H  
ATOM    202  CA  GLY A  15      -5.795  10.345  -2.128  1.00 61.43           C  
ATOM    203  HA2 GLY A  15      -6.131  11.239  -2.654  1.00 61.43           H  
ATOM    204  HA3 GLY A  15      -5.349  10.684  -1.193  1.00 61.43           H  
ATOM    205  C   GLY A  15      -7.043   9.537  -1.753  1.00 61.43           C  
ATOM    206  O   GLY A  15      -8.069  10.133  -1.449  1.00 61.43           O  
ATOM    207  N   LEU A  16      -6.989   8.202  -1.749  1.00 72.89           N  
ATOM    208  H   LEU A  16      -6.157   7.754  -2.107  1.00 72.89           H  
ATOM    209  CA  LEU A  16      -8.068   7.368  -1.191  1.00 72.89           C  
ATOM    210  HA  LEU A  16      -8.833   8.007  -0.751  1.00 72.89           H  
ATOM    211  C   LEU A  16      -7.621   6.473  -0.033  1.00 72.89           C  
ATOM    212  CB  LEU A  16      -8.725   6.548  -2.316  1.00 72.89           C  
ATOM    213  HB2 LEU A  16      -9.250   5.699  -1.877  1.00 72.89           H  
ATOM    214  HB3 LEU A  16      -7.936   6.166  -2.963  1.00 72.89           H  
ATOM    215  O   LEU A  16      -8.446   5.754   0.499  1.00 72.89           O  
ATOM    216  CG  LEU A  16      -9.756   7.321  -3.149  1.00 72.89           C  
ATOM    217  HG  LEU A  16      -9.376   8.316  -3.382  1.00 72.89           H  
ATOM    218  CD1 LEU A  16     -10.011   6.589  -4.470  1.00 72.89           C  
ATOM    219 HD11 LEU A  16     -10.423   5.601  -4.268  1.00 72.89           H  
ATOM    220 HD12 LEU A  16     -10.721   7.161  -5.067  1.00 72.89           H  
ATOM    221 HD13 LEU A  16      -9.074   6.489  -5.017  1.00 72.89           H  
ATOM    222  CD2 LEU A  16     -11.096   7.440  -2.416  1.00 72.89           C  
ATOM    223 HD21 LEU A  16     -11.810   7.990  -3.029  1.00 72.89           H  
ATOM    224 HD22 LEU A  16     -10.957   7.986  -1.483  1.00 72.89           H  
ATOM    225 HD23 LEU A  16     -11.494   6.453  -2.183  1.00 72.89           H  
ATOM    226  N   CYS A  17      -6.352   6.478   0.367  1.00 80.76           N  
ATOM    227  H   CYS A  17      -5.726   7.176  -0.009  1.00 80.76           H  
ATOM    228  CA  CYS A  17      -5.871   5.676   1.490  1.00 80.76           C  
ATOM    229  HA  CYS A  17      -6.319   4.683   1.455  1.00 80.76           H  
ATOM    230  C   CYS A  17      -6.278   6.305   2.835  1.00 80.76           C  
ATOM    231  CB  CYS A  17      -4.362   5.511   1.322  1.00 80.76           C  
ATOM    232  HB2 CYS A  17      -3.927   6.507   1.238  1.00 80.76           H  
ATOM    233  HB3 CYS A  17      -3.951   5.023   2.206  1.00 80.76           H  
ATOM    234  O   CYS A  17      -6.300   7.526   2.959  1.00 80.76           O  
ATOM    235  SG  CYS A  17      -3.818   4.598  -0.136  1.00 80.76           S  
ATOM    236  N   CYS A  18      -6.626   5.486   3.836  1.00 81.93           N  
ATOM    237  H   CYS A  18      -6.636   4.489   3.674  1.00 81.93           H  
ATOM    238  CA  CYS A  18      -6.930   5.975   5.194  1.00 81.93           C  
ATOM    239  HA  CYS A  18      -7.707   6.737   5.150  1.00 81.93           H  
ATOM    240  C   CYS A  18      -5.713   6.634   5.839  1.00 81.93           C  
ATOM    241  CB  CYS A  18      -7.398   4.812   6.077  1.00 81.93           C  
ATOM    242  HB2 CYS A  18      -6.613   4.056   6.113  1.00 81.93           H  
ATOM    243  HB3 CYS A  18      -7.531   5.196   7.088  1.00 81.93           H  
ATOM    244  O   CYS A  18      -5.831   7.540   6.656  1.00 81.93           O  
ATOM    245  SG  CYS A  18      -8.946   4.017   5.585  1.00 81.93           S  
ATOM    246  N   SER A  19      -4.552   6.168   5.413  1.00 69.71           N  
ATOM    247  H   SER A  19      -4.563   5.358   4.809  1.00 69.71           H  
ATOM    248  CA  SER A  19      -3.254   6.770   5.623  1.00 69.71           C  
ATOM    249  HA  SER A  19      -3.252   7.399   6.513  1.00 69.71           H  
ATOM    250  C   SER A  19      -2.953   7.589   4.378  1.00 69.71           C  
ATOM    251  CB  SER A  19      -2.249   5.636   5.782  1.00 69.71           C  
ATOM    252  HB2 SER A  19      -1.318   6.017   6.203  1.00 69.71           H  
ATOM    253  HB3 SER A  19      -2.058   5.202   4.801  1.00 69.71           H  
ATOM    254  O   SER A  19      -3.072   7.063   3.280  1.00 69.71           O  
ATOM    255  OG  SER A  19      -2.792   4.626   6.609  1.00 69.71           O  
ATOM    256  HG  SER A  19      -2.161   4.523   7.326  1.00 69.71           H  
ATOM    257  N   GLU A  20      -2.565   8.856   4.480  1.00 70.86           N  
ATOM    258  H   GLU A  20      -2.524   9.279   5.397  1.00 70.86           H  
ATOM    259  CA  GLU A  20      -2.397   9.747   3.312  1.00 70.86           C  
ATOM    260  HA  GLU A  20      -3.333   9.750   2.754  1.00 70.86           H  
ATOM    261  C   GLU A  20      -1.303   9.299   2.309  1.00 70.86           C  
ATOM    262  CB  GLU A  20      -2.152  11.182   3.806  1.00 70.86           C  
ATOM    263  HB2 GLU A  20      -1.256  11.205   4.425  1.00 70.86           H  
ATOM    264  HB3 GLU A  20      -1.991  11.828   2.942  1.00 70.86           H  
ATOM    265  O   GLU A  20      -1.055   9.954   1.296  1.00 70.86           O  
ATOM    266  CG  GLU A  20      -3.344  11.733   4.602  1.00 70.86           C  
ATOM    267  HG2 GLU A  20      -3.464  11.164   5.524  1.00 70.86           H  
ATOM    268  HG3 GLU A  20      -4.252  11.613   4.011  1.00 70.86           H  
ATOM    269  CD  GLU A  20      -3.134  13.214   4.932  1.00 70.86           C  
ATOM    270  OE1 GLU A  20      -3.580  14.055   4.118  1.00 70.86           O  
ATOM    271  OE2 GLU A  20      -2.507  13.488   5.980  1.00 70.86           O  
ATOM    272  N   LEU A  21      -0.659   8.154   2.558  1.00 76.38           N  
ATOM    273  H   LEU A  21      -1.000   7.608   3.336  1.00 76.38           H  
ATOM    274  CA  LEU A  21       0.438   7.593   1.789  1.00 76.38           C  
ATOM    275  HA  LEU A  21       0.815   8.360   1.113  1.00 76.38           H  
ATOM    276  C   LEU A  21      -0.007   6.406   0.924  1.00 76.38           C  
ATOM    277  CB  LEU A  21       1.570   7.223   2.758  1.00 76.38           C  
ATOM    278  HB2 LEU A  21       1.175   6.536   3.506  1.00 76.38           H  
ATOM    279  HB3 LEU A  21       2.351   6.698   2.208  1.00 76.38           H  
ATOM    280  O   LEU A  21      -0.330   5.317   1.400  1.00 76.38           O  
ATOM    281  CG  LEU A  21       2.190   8.442   3.470  1.00 76.38           C  
ATOM    282  HG  LEU A  21       1.414   9.023   3.968  1.00 76.38           H  
ATOM    283  CD1 LEU A  21       3.170   7.959   4.536  1.00 76.38           C  
ATOM    284 HD11 LEU A  21       3.967   7.373   4.080  1.00 76.38           H  
ATOM    285 HD12 LEU A  21       3.598   8.814   5.060  1.00 76.38           H  
ATOM    286 HD13 LEU A  21       2.642   7.340   5.262  1.00 76.38           H  
ATOM    287  CD2 LEU A  21       2.949   9.354   2.499  1.00 76.38           C  
ATOM    288 HD21 LEU A  21       3.687   8.780   1.938  1.00 76.38           H  
ATOM    289 HD22 LEU A  21       2.249   9.831   1.813  1.00 76.38           H  
ATOM    290 HD23 LEU A  21       3.452  10.142   3.059  1.00 76.38           H  
ATOM    291  N   CYS A  22       0.068   6.627  -0.385  1.00 78.44           N  
ATOM    292  H   CYS A  22       0.328   7.558  -0.676  1.00 78.44           H  
ATOM    293  CA  CYS A  22      -0.024   5.609  -1.423  1.00 78.44           C  
ATOM    294  HA  CYS A  22      -0.328   4.654  -0.994  1.00 78.44           H  
ATOM    295  C   CYS A  22       1.355   5.453  -2.079  1.00 78.44           C  
ATOM    296  CB  CYS A  22      -1.083   6.058  -2.437  1.00 78.44           C  
ATOM    297  HB2 CYS A  22      -2.055   6.088  -1.945  1.00 78.44           H  
ATOM    298  HB3 CYS A  22      -0.835   7.064  -2.773  1.00 78.44           H  
ATOM    299  O   CYS A  22       1.748   6.291  -2.890  1.00 78.44           O  
ATOM    300  SG  CYS A  22      -1.189   5.001  -3.898  1.00 78.44           S  
ATOM    301  N   LEU A  23       2.115   4.416  -1.721  1.00 79.07           N  
ATOM    302  H   LEU A  23       1.730   3.737  -1.080  1.00 79.07           H  
ATOM    303  CA  LEU A  23       3.505   4.244  -2.164  1.00 79.07           C  
ATOM    304  HA  LEU A  23       3.678   4.829  -3.067  1.00 79.07           H  
ATOM    305  C   LEU A  23       3.815   2.770  -2.469  1.00 79.07           C  
ATOM    306  CB  LEU A  23       4.453   4.757  -1.055  1.00 79.07           C  
ATOM    307  HB2 LEU A  23       5.443   4.327  -1.209  1.00 79.07           H  
ATOM    308  HB3 LEU A  23       4.091   4.382  -0.098  1.00 79.07           H  
ATOM    309  O   LEU A  23       3.629   1.931  -1.591  1.00 79.07           O  
ATOM    310  CG  LEU A  23       4.607   6.289  -0.972  1.00 79.07           C  
ATOM    311  HG  LEU A  23       3.630   6.768  -1.028  1.00 79.07           H  
ATOM    312  CD1 LEU A  23       5.244   6.680   0.362  1.00 79.07           C  
ATOM    313 HD11 LEU A  23       6.215   6.199   0.473  1.00 79.07           H  
ATOM    314 HD12 LEU A  23       4.596   6.370   1.182  1.00 79.07           H  
ATOM    315 HD13 LEU A  23       5.370   7.762   0.408  1.00 79.07           H  
ATOM    316  CD2 LEU A  23       5.502   6.820  -2.096  1.00 79.07           C  
ATOM    317 HD21 LEU A  23       5.616   7.898  -1.991  1.00 79.07           H  
ATOM    318 HD22 LEU A  23       6.484   6.348  -2.055  1.00 79.07           H  
ATOM    319 HD23 LEU A  23       5.037   6.621  -3.062  1.00 79.07           H  
ATOM    320  N   PRO A  24       4.336   2.405  -3.661  1.00 74.53           N  
ATOM    321  CA  PRO A  24       4.189   3.050  -4.979  1.00 74.53           C  
ATOM    322  HA  PRO A  24       4.330   4.129  -4.918  1.00 74.53           H  
ATOM    323  C   PRO A  24       2.823   2.765  -5.638  1.00 74.53           C  
ATOM    324  CB  PRO A  24       5.318   2.441  -5.818  1.00 74.53           C  
ATOM    325  HB2 PRO A  24       5.097   2.452  -6.886  1.00 74.53           H  
ATOM    326  HB3 PRO A  24       6.245   2.978  -5.621  1.00 74.53           H  
ATOM    327  O   PRO A  24       2.495   3.341  -6.669  1.00 74.53           O  
ATOM    328  CG  PRO A  24       5.430   1.016  -5.276  1.00 74.53           C  
ATOM    329  HG2 PRO A  24       4.677   0.384  -5.747  1.00 74.53           H  
ATOM    330  HG3 PRO A  24       6.427   0.603  -5.430  1.00 74.53           H  
ATOM    331  CD  PRO A  24       5.109   1.177  -3.792  1.00 74.53           C  
ATOM    332  HD2 PRO A  24       6.035   1.277  -3.226  1.00 74.53           H  
ATOM    333  HD3 PRO A  24       4.549   0.314  -3.431  1.00 74.53           H  
ATOM    334  N   ALA A  25       2.048   1.843  -5.063  1.00 81.76           N  
ATOM    335  H   ALA A  25       2.428   1.359  -4.262  1.00 81.76           H  
ATOM    336  CA  ALA A  25       0.711   1.471  -5.513  1.00 81.76           C  
ATOM    337  HA  ALA A  25       0.185   2.384  -5.795  1.00 81.76           H  
ATOM    338  C   ALA A  25      -0.114   0.797  -4.408  1.00 81.76           C  
ATOM    339  CB  ALA A  25       0.842   0.552  -6.735  1.00 81.76           C  
ATOM    340  HB1 ALA A  25       1.394   1.055  -7.529  1.00 81.76           H  
ATOM    341  HB2 ALA A  25      -0.150   0.302  -7.113  1.00 81.76           H  
ATOM    342  HB3 ALA A  25       1.360  -0.366  -6.459  1.00 81.76           H  
ATOM    343  O   ALA A  25      -1.128   0.172  -4.703  1.00 81.76           O  
ATOM    344  N   VAL A  26       0.312   0.893  -3.146  1.00 83.79           N  
ATOM    345  H   VAL A  26       1.104   1.483  -2.933  1.00 83.79           H  
ATOM    346  CA  VAL A  26      -0.408   0.351  -1.991  1.00 83.79           C  
ATOM    347  HA  VAL A  26      -1.419   0.094  -2.307  1.00 83.79           H  
ATOM    348  C   VAL A  26      -0.542   1.408  -0.905  1.00 83.79           C  
ATOM    349  CB  VAL A  26       0.237  -0.930  -1.433  1.00 83.79           C  
ATOM    350  HB  VAL A  26      -0.305  -1.219  -0.532  1.00 83.79           H  
ATOM    351  O   VAL A  26       0.333   2.259  -0.745  1.00 83.79           O  
ATOM    352  CG1 VAL A  26       0.110  -2.081  -2.438  1.00 83.79           C  
ATOM    353 HG11 VAL A  26       0.512  -2.994  -1.998  1.00 83.79           H  
ATOM    354 HG12 VAL A  26      -0.941  -2.245  -2.675  1.00 83.79           H  
ATOM    355 HG13 VAL A  26       0.658  -1.854  -3.353  1.00 83.79           H  
ATOM    356  CG2 VAL A  26       1.715  -0.751  -1.065  1.00 83.79           C  
ATOM    357 HG21 VAL A  26       2.094  -1.669  -0.616  1.00 83.79           H  
ATOM    358 HG22 VAL A  26       2.309  -0.517  -1.948  1.00 83.79           H  
ATOM    359 HG23 VAL A  26       1.828   0.053  -0.338  1.00 83.79           H  
ATOM    360  N   CYS A  27      -1.652   1.361  -0.179  1.00 86.55           N  
ATOM    361  H   CYS A  27      -2.355   0.675  -0.411  1.00 86.55           H  
ATOM    362  CA  CYS A  27      -1.852   2.166   1.009  1.00 86.55           C  
ATOM    363  HA  CYS A  27      -1.604   3.204   0.787  1.00 86.55           H  
ATOM    364  C   CYS A  27      -0.921   1.664   2.099  1.00 86.55           C  
ATOM    365  CB  CYS A  27      -3.311   2.086   1.450  1.00 86.55           C  
ATOM    366  HB2 CYS A  27      -3.434   2.664   2.366  1.00 86.55           H  
ATOM    367  HB3 CYS A  27      -3.563   1.048   1.670  1.00 86.55           H  
ATOM    368  O   CYS A  27      -0.950   0.481   2.452  1.00 86.55           O  
ATOM    369  SG  CYS A  27      -4.466   2.712   0.216  1.00 86.55           S  
ATOM    370  N   VAL A  28      -0.106   2.564   2.625  1.00 78.91           N  
ATOM    371  H   VAL A  28      -0.159   3.522   2.310  1.00 78.91           H  
ATOM    372  CA  VAL A  28       0.795   2.264   3.731  1.00 78.91           C  
ATOM    373  HA  VAL A  28       0.819   1.187   3.900  1.00 78.91           H  
ATOM    374  C   VAL A  28       0.221   2.925   4.972  1.00 78.91           C  
ATOM    375  CB  VAL A  28       2.235   2.690   3.420  1.00 78.91           C  
ATOM    376  HB  VAL A  28       2.286   3.771   3.292  1.00 78.91           H  
ATOM    377  O   VAL A  28       0.077   4.142   4.989  1.00 78.91           O  
ATOM    378  CG1 VAL A  28       3.166   2.270   4.563  1.00 78.91           C  
ATOM    379 HG11 VAL A  28       3.127   1.191   4.713  1.00 78.91           H  
ATOM    380 HG12 VAL A  28       4.189   2.567   4.333  1.00 78.91           H  
ATOM    381 HG13 VAL A  28       2.872   2.770   5.486  1.00 78.91           H  
ATOM    382  CG2 VAL A  28       2.734   2.013   2.132  1.00 78.91           C  
ATOM    383 HG21 VAL A  28       2.631   0.930   2.209  1.00 78.91           H  
ATOM    384 HG22 VAL A  28       2.163   2.367   1.274  1.00 78.91           H  
ATOM    385 HG23 VAL A  28       3.781   2.264   1.964  1.00 78.91           H  
ATOM    386  N   GLY A  29      -0.150   2.061   5.923  1.00 66.64           N  
ATOM    387  H   GLY A  29       0.105   1.097   5.761  1.00 66.64           H  
ATOM    388  CA  GLY A  29      -0.800   2.332   7.211  1.00 66.64           C  
ATOM    389  HA2 GLY A  29      -0.707   1.451   7.846  1.00 66.64           H  
ATOM    390  HA3 GLY A  29      -1.863   2.530   7.074  1.00 66.64           H  
ATOM    391  C   GLY A  29      -0.167   3.447   8.006  1.00 66.64           C  
ATOM    392  O   GLY A  29       1.065   3.369   8.183  1.00 66.64           O  
ATOM    393  OXT GLY A  29      -0.963   4.298   8.452  1.00 66.64           O  
TER     394      GLY A  29                                                       
END   
