# Supplementary material for: δ‐Conotoxin Structure Prediction and Analysis through Large‐Scale Comparative and Deep Learning Modeling Approaches
Source: Adv Sci (Weinh). 2024 Jul 21;11(35):2404786. doi: 10.1002/advs.202404786 (PMC11425241; doi:10.1002/advs.202404786)
Supplement: Supplementary file 2 — Supporting Information [file ADVS-11-2404786-s001.gz › Data/Alphafold_results/EVIB/ranked_1.pdb]

ATOM      1  N   GLU A   1     -14.604  -3.040   1.655  1.00 51.68           N  
ATOM      2  H   GLU A   1     -14.547  -2.038   1.765  1.00 51.68           H  
ATOM      3  H2  GLU A   1     -15.403  -3.213   1.062  1.00 51.68           H  
ATOM      4  H3  GLU A   1     -14.730  -3.471   2.560  1.00 51.68           H  
ATOM      5  CA  GLU A   1     -13.368  -3.499   0.984  1.00 51.68           C  
ATOM      6  HA  GLU A   1     -13.280  -4.581   1.084  1.00 51.68           H  
ATOM      7  C   GLU A   1     -12.149  -2.850   1.642  1.00 51.68           C  
ATOM      8  CB  GLU A   1     -13.423  -3.168  -0.508  1.00 51.68           C  
ATOM      9  HB2 GLU A   1     -13.597  -2.103  -0.657  1.00 51.68           H  
ATOM     10  HB3 GLU A   1     -12.447  -3.412  -0.928  1.00 51.68           H  
ATOM     11  O   GLU A   1     -12.257  -1.709   2.071  1.00 51.68           O  
ATOM     12  CG  GLU A   1     -14.472  -4.003  -1.260  1.00 51.68           C  
ATOM     13  HG2 GLU A   1     -14.058  -4.265  -2.234  1.00 51.68           H  
ATOM     14  HG3 GLU A   1     -14.657  -4.935  -0.726  1.00 51.68           H  
ATOM     15  CD  GLU A   1     -15.773  -3.236  -1.463  1.00 51.68           C  
ATOM     16  OE1 GLU A   1     -16.044  -2.857  -2.615  1.00 51.68           O  
ATOM     17  OE2 GLU A   1     -16.430  -3.024  -0.416  1.00 51.68           O  
ATOM     18  N   ALA A   2     -11.037  -3.573   1.812  1.00 73.48           N  
ATOM     19  H   ALA A   2     -10.951  -4.482   1.382  1.00 73.48           H  
ATOM     20  CA  ALA A   2      -9.869  -3.084   2.555  1.00 73.48           C  
ATOM     21  HA  ALA A   2     -10.187  -2.333   3.278  1.00 73.48           H  
ATOM     22  C   ALA A   2      -8.867  -2.416   1.607  1.00 73.48           C  
ATOM     23  CB  ALA A   2      -9.252  -4.240   3.354  1.00 73.48           C  
ATOM     24  HB1 ALA A   2      -8.919  -5.028   2.678  1.00 73.48           H  
ATOM     25  HB2 ALA A   2      -9.984  -4.644   4.053  1.00 73.48           H  
ATOM     26  HB3 ALA A   2      -8.392  -3.873   3.914  1.00 73.48           H  
ATOM     27  O   ALA A   2      -8.076  -3.088   0.948  1.00 73.48           O  
ATOM     28  N   CYS A   3      -8.937  -1.094   1.527  1.00 82.85           N  
ATOM     29  H   CYS A   3      -9.633  -0.608   2.074  1.00 82.85           H  
ATOM     30  CA  CYS A   3      -7.934  -0.274   0.869  1.00 82.85           C  
ATOM     31  HA  CYS A   3      -7.535  -0.809   0.008  1.00 82.85           H  
ATOM     32  C   CYS A   3      -6.761   0.011   1.828  1.00 82.85           C  
ATOM     33  CB  CYS A   3      -8.642   0.977   0.352  1.00 82.85           C  
ATOM     34  HB2 CYS A   3      -7.912   1.608  -0.155  1.00 82.85           H  
ATOM     35  HB3 CYS A   3      -9.368   0.668  -0.399  1.00 82.85           H  
ATOM     36  O   CYS A   3      -6.905  -0.042   3.052  1.00 82.85           O  
ATOM     37  SG  CYS A   3      -9.532   1.928   1.621  1.00 82.85           S  
ATOM     38  N   TYR A   4      -5.581   0.295   1.284  1.00 85.73           N  
ATOM     39  H   TYR A   4      -5.506   0.279   0.277  1.00 85.73           H  
ATOM     40  CA  TYR A   4      -4.385   0.610   2.050  1.00 85.73           C  
ATOM     41  HA  TYR A   4      -4.350  -0.081   2.892  1.00 85.73           H  
ATOM     42  C   TYR A   4      -4.433   2.050   2.579  1.00 85.73           C  
ATOM     43  CB  TYR A   4      -3.131   0.399   1.198  1.00 85.73           C  
ATOM     44  HB2 TYR A   4      -2.279   0.815   1.735  1.00 85.73           H  
ATOM     45  HB3 TYR A   4      -3.258   0.967   0.276  1.00 85.73           H  
ATOM     46  O   TYR A   4      -4.660   2.982   1.798  1.00 85.73           O  
ATOM     47  CG  TYR A   4      -2.781  -1.025   0.825  1.00 85.73           C  
ATOM     48  CD1 TYR A   4      -2.914  -2.080   1.750  1.00 85.73           C  
ATOM     49  HD1 TYR A   4      -3.279  -1.896   2.749  1.00 85.73           H  
ATOM     50  CD2 TYR A   4      -2.254  -1.281  -0.451  1.00 85.73           C  
ATOM     51  HD2 TYR A   4      -2.101  -0.461  -1.138  1.00 85.73           H  
ATOM     52  CE1 TYR A   4      -2.595  -3.397   1.370  1.00 85.73           C  
ATOM     53  HE1 TYR A   4      -2.724  -4.215   2.062  1.00 85.73           H  
ATOM     54  CE2 TYR A   4      -1.912  -2.592  -0.826  1.00 85.73           C  
ATOM     55  HE2 TYR A   4      -1.469  -2.769  -1.795  1.00 85.73           H  
ATOM     56  OH  TYR A   4      -1.822  -4.931  -0.300  1.00 85.73           O  
ATOM     57  HH  TYR A   4      -1.461  -4.959  -1.189  1.00 85.73           H  
ATOM     58  CZ  TYR A   4      -2.114  -3.658   0.073  1.00 85.73           C  
ATOM     59  N   PRO A   5      -4.191   2.259   3.885  1.00 84.15           N  
ATOM     60  CA  PRO A   5      -4.170   3.590   4.471  1.00 84.15           C  
ATOM     61  HA  PRO A   5      -5.061   4.131   4.151  1.00 84.15           H  
ATOM     62  C   PRO A   5      -2.919   4.380   4.043  1.00 84.15           C  
ATOM     63  CB  PRO A   5      -4.234   3.363   5.985  1.00 84.15           C  
ATOM     64  HB2 PRO A   5      -5.276   3.300   6.296  1.00 84.15           H  
ATOM     65  HB3 PRO A   5      -3.719   4.143   6.546  1.00 84.15           H  
ATOM     66  O   PRO A   5      -1.915   3.779   3.634  1.00 84.15           O  
ATOM     67  CG  PRO A   5      -3.567   2.003   6.176  1.00 84.15           C  
ATOM     68  HG2 PRO A   5      -3.935   1.495   7.068  1.00 84.15           H  
ATOM     69  HG3 PRO A   5      -2.486   2.135   6.234  1.00 84.15           H  
ATOM     70  CD  PRO A   5      -3.940   1.248   4.903  1.00 84.15           C  
ATOM     71  HD2 PRO A   5      -3.127   0.581   4.614  1.00 84.15           H  
ATOM     72  HD3 PRO A   5      -4.854   0.677   5.073  1.00 84.15           H  
ATOM     73  N   PRO A   6      -2.944   5.719   4.166  1.00 87.21           N  
ATOM     74  CA  PRO A   6      -1.784   6.572   3.918  1.00 87.21           C  
ATOM     75  HA  PRO A   6      -1.615   6.626   2.843  1.00 87.21           H  
ATOM     76  C   PRO A   6      -0.507   6.086   4.606  1.00 87.21           C  
ATOM     77  CB  PRO A   6      -2.153   7.962   4.436  1.00 87.21           C  
ATOM     78  HB2 PRO A   6      -1.388   8.375   5.094  1.00 87.21           H  
ATOM     79  HB3 PRO A   6      -2.280   8.625   3.580  1.00 87.21           H  
ATOM     80  O   PRO A   6      -0.537   5.630   5.748  1.00 87.21           O  
ATOM     81  CG  PRO A   6      -3.471   7.790   5.188  1.00 87.21           C  
ATOM     82  HG2 PRO A   6      -3.263   7.625   6.246  1.00 87.21           H  
ATOM     83  HG3 PRO A   6      -4.127   8.650   5.058  1.00 87.21           H  
ATOM     84  CD  PRO A   6      -4.075   6.526   4.595  1.00 87.21           C  
ATOM     85  HD2 PRO A   6      -4.688   6.029   5.347  1.00 87.21           H  
ATOM     86  HD3 PRO A   6      -4.681   6.782   3.726  1.00 87.21           H  
ATOM     87  N   GLY A   7       0.623   6.202   3.909  1.00 84.03           N  
ATOM     88  H   GLY A   7       0.564   6.595   2.981  1.00 84.03           H  
ATOM     89  CA  GLY A   7       1.937   5.749   4.377  1.00 84.03           C  
ATOM     90  HA2 GLY A   7       2.709   6.323   3.865  1.00 84.03           H  
ATOM     91  HA3 GLY A   7       2.021   5.939   5.447  1.00 84.03           H  
ATOM     92  C   GLY A   7       2.217   4.262   4.140  1.00 84.03           C  
ATOM     93  O   GLY A   7       3.350   3.820   4.315  1.00 84.03           O  
ATOM     94  N   THR A   8       1.224   3.488   3.695  1.00 86.78           N  
ATOM     95  H   THR A   8       0.305   3.893   3.597  1.00 86.78           H  
ATOM     96  CA  THR A   8       1.410   2.074   3.340  1.00 86.78           C  
ATOM     97  HA  THR A   8       2.057   1.613   4.086  1.00 86.78           H  
ATOM     98  C   THR A   8       2.062   1.938   1.971  1.00 86.78           C  
ATOM     99  CB  THR A   8       0.082   1.315   3.337  1.00 86.78           C  
ATOM    100  HB  THR A   8      -0.536   1.694   2.523  1.00 86.78           H  
ATOM    101  O   THR A   8       1.741   2.679   1.044  1.00 86.78           O  
ATOM    102  CG2 THR A   8       0.246  -0.198   3.194  1.00 86.78           C  
ATOM    103 HG21 THR A   8       0.938  -0.573   3.948  1.00 86.78           H  
ATOM    104 HG22 THR A   8      -0.722  -0.679   3.334  1.00 86.78           H  
ATOM    105 HG23 THR A   8       0.606  -0.451   2.197  1.00 86.78           H  
ATOM    106  OG1 THR A   8      -0.586   1.528   4.552  1.00 86.78           O  
ATOM    107  HG1 THR A   8      -1.045   2.365   4.451  1.00 86.78           H  
ATOM    108  N   PHE A   9       2.949   0.957   1.813  1.00 86.79           N  
ATOM    109  H   PHE A   9       3.161   0.362   2.601  1.00 86.79           H  
ATOM    110  CA  PHE A   9       3.569   0.647   0.528  1.00 86.79           C  
ATOM    111  HA  PHE A   9       3.919   1.580   0.087  1.00 86.79           H  
ATOM    112  C   PHE A   9       2.559   0.001  -0.441  1.00 86.79           C  
ATOM    113  CB  PHE A   9       4.796  -0.236   0.777  1.00 86.79           C  
ATOM    114  HB2 PHE A   9       5.381   0.199   1.588  1.00 86.79           H  
ATOM    115  HB3 PHE A   9       4.471  -1.224   1.105  1.00 86.79           H  
ATOM    116  O   PHE A   9       2.036  -1.079  -0.177  1.00 86.79           O  
ATOM    117  CG  PHE A   9       5.702  -0.373  -0.427  1.00 86.79           C  
ATOM    118  CD1 PHE A   9       5.593  -1.488  -1.278  1.00 86.79           C  
ATOM    119  HD1 PHE A   9       4.851  -2.247  -1.078  1.00 86.79           H  
ATOM    120  CD2 PHE A   9       6.666   0.617  -0.690  1.00 86.79           C  
ATOM    121  HD2 PHE A   9       6.746   1.479  -0.044  1.00 86.79           H  
ATOM    122  CE1 PHE A   9       6.454  -1.617  -2.382  1.00 86.79           C  
ATOM    123  HE1 PHE A   9       6.376  -2.478  -3.029  1.00 86.79           H  
ATOM    124  CE2 PHE A   9       7.528   0.487  -1.791  1.00 86.79           C  
ATOM    125  HE2 PHE A   9       8.271   1.246  -1.987  1.00 86.79           H  
ATOM    126  CZ  PHE A   9       7.423  -0.631  -2.637  1.00 86.79           C  
ATOM    127  HZ  PHE A   9       8.089  -0.730  -3.482  1.00 86.79           H  
ATOM    128  N   CYS A  10       2.305   0.651  -1.576  1.00 86.94           N  
ATOM    129  H   CYS A  10       2.793   1.523  -1.722  1.00 86.94           H  
ATOM    130  CA  CYS A  10       1.402   0.209  -2.649  1.00 86.94           C  
ATOM    131  HA  CYS A  10       0.841  -0.659  -2.305  1.00 86.94           H  
ATOM    132  C   CYS A  10       2.134  -0.227  -3.933  1.00 86.94           C  
ATOM    133  CB  CYS A  10       0.396   1.325  -2.924  1.00 86.94           C  
ATOM    134  HB2 CYS A  10      -0.237   1.065  -3.772  1.00 86.94           H  
ATOM    135  HB3 CYS A  10      -0.239   1.400  -2.041  1.00 86.94           H  
ATOM    136  O   CYS A  10       1.502  -0.718  -4.875  1.00 86.94           O  
ATOM    137  SG  CYS A  10       1.166   2.931  -3.210  1.00 86.94           S  
ATOM    138  N   GLY A  11       3.466  -0.103  -3.984  1.00 79.71           N  
ATOM    139  H   GLY A  11       3.931   0.363  -3.218  1.00 79.71           H  
ATOM    140  CA  GLY A  11       4.279  -0.558  -5.114  1.00 79.71           C  
ATOM    141  HA2 GLY A  11       5.334  -0.471  -4.856  1.00 79.71           H  
ATOM    142  HA3 GLY A  11       4.062  -1.606  -5.318  1.00 79.71           H  
ATOM    143  C   GLY A  11       4.029   0.271  -6.376  1.00 79.71           C  
ATOM    144  O   GLY A  11       4.486   1.394  -6.469  1.00 79.71           O  
ATOM    145  N   ILE A  12       3.321  -0.284  -7.361  1.00 72.12           N  
ATOM    146  H   ILE A  12       2.966  -1.216  -7.201  1.00 72.12           H  
ATOM    147  CA  ILE A  12       2.952   0.396  -8.624  1.00 72.12           C  
ATOM    148  HA  ILE A  12       3.146   1.463  -8.518  1.00 72.12           H  
ATOM    149  C   ILE A  12       1.433   0.313  -8.881  1.00 72.12           C  
ATOM    150  CB  ILE A  12       3.871  -0.133  -9.771  1.00 72.12           C  
ATOM    151  HB  ILE A  12       4.088  -1.181  -9.562  1.00 72.12           H  
ATOM    152  O   ILE A  12       0.945   0.727  -9.927  1.00 72.12           O  
ATOM    153  CG1 ILE A  12       5.208   0.646  -9.731  1.00 72.12           C  
ATOM    154 HG12 ILE A  12       5.032   1.687 -10.004  1.00 72.12           H  
ATOM    155 HG13 ILE A  12       5.594   0.633  -8.712  1.00 72.12           H  
ATOM    156  CG2 ILE A  12       3.298  -0.094 -11.202  1.00 72.12           C  
ATOM    157 HG21 ILE A  12       4.016  -0.487 -11.922  1.00 72.12           H  
ATOM    158 HG22 ILE A  12       3.045   0.930 -11.475  1.00 72.12           H  
ATOM    159 HG23 ILE A  12       2.410  -0.723 -11.273  1.00 72.12           H  
ATOM    160  CD1 ILE A  12       6.316   0.077 -10.626  1.00 72.12           C  
ATOM    161 HD11 ILE A  12       7.256   0.578 -10.392  1.00 72.12           H  
ATOM    162 HD12 ILE A  12       6.092   0.253 -11.678  1.00 72.12           H  
ATOM    163 HD13 ILE A  12       6.432  -0.992 -10.445  1.00 72.12           H  
ATOM    164  N   LYS A  13       0.641  -0.218  -7.937  1.00 68.36           N  
ATOM    165  H   LYS A  13       1.034  -0.397  -7.024  1.00 68.36           H  
ATOM    166  CA  LYS A  13      -0.811  -0.381  -8.116  1.00 68.36           C  
ATOM    167  HA  LYS A  13      -1.039  -0.339  -9.181  1.00 68.36           H  
ATOM    168  C   LYS A  13      -1.579   0.768  -7.447  1.00 68.36           C  
ATOM    169  CB  LYS A  13      -1.263  -1.769  -7.634  1.00 68.36           C  
ATOM    170  HB2 LYS A  13      -0.623  -2.110  -6.821  1.00 68.36           H  
ATOM    171  HB3 LYS A  13      -2.287  -1.703  -7.265  1.00 68.36           H  
ATOM    172  O   LYS A  13      -1.833   0.680  -6.245  1.00 68.36           O  
ATOM    173  CG  LYS A  13      -1.241  -2.776  -8.792  1.00 68.36           C  
ATOM    174  HG2 LYS A  13      -1.886  -2.411  -9.592  1.00 68.36           H  
ATOM    175  HG3 LYS A  13      -0.224  -2.869  -9.173  1.00 68.36           H  
ATOM    176  CD  LYS A  13      -1.746  -4.149  -8.340  1.00 68.36           C  
ATOM    177  HD2 LYS A  13      -2.738  -4.046  -7.899  1.00 68.36           H  
ATOM    178  HD3 LYS A  13      -1.060  -4.547  -7.592  1.00 68.36           H  
ATOM    179  CE  LYS A  13      -1.817  -5.088  -9.548  1.00 68.36           C  
ATOM    180  HE2 LYS A  13      -2.580  -4.719 -10.234  1.00 68.36           H  
ATOM    181  HE3 LYS A  13      -0.859  -5.051 -10.068  1.00 68.36           H  
ATOM    182  NZ  LYS A  13      -2.114  -6.484  -9.142  1.00 68.36           N  
ATOM    183  HZ1 LYS A  13      -1.408  -6.826  -8.505  1.00 68.36           H  
ATOM    184  HZ2 LYS A  13      -2.143  -7.090  -9.950  1.00 68.36           H  
ATOM    185  HZ3 LYS A  13      -3.011  -6.529  -8.680  1.00 68.36           H  
ATOM    186  N   PRO A  14      -2.007   1.802  -8.203  1.00 64.95           N  
ATOM    187  CA  PRO A  14      -2.733   2.946  -7.645  1.00 64.95           C  
ATOM    188  HA  PRO A  14      -2.151   3.390  -6.837  1.00 64.95           H  
ATOM    189  C   PRO A  14      -4.088   2.582  -7.025  1.00 64.95           C  
ATOM    190  CB  PRO A  14      -2.843   3.970  -8.783  1.00 64.95           C  
ATOM    191  HB2 PRO A  14      -2.003   4.662  -8.727  1.00 64.95           H  
ATOM    192  HB3 PRO A  14      -3.782   4.522  -8.752  1.00 64.95           H  
ATOM    193  O   PRO A  14      -4.494   3.204  -6.053  1.00 64.95           O  
ATOM    194  CG  PRO A  14      -2.723   3.129 -10.051  1.00 64.95           C  
ATOM    195  HG2 PRO A  14      -3.694   2.699 -10.299  1.00 64.95           H  
ATOM    196  HG3 PRO A  14      -2.331   3.708 -10.887  1.00 64.95           H  
ATOM    197  CD  PRO A  14      -1.764   2.027  -9.625  1.00 64.95           C  
ATOM    198  HD2 PRO A  14      -0.747   2.395  -9.760  1.00 64.95           H  
ATOM    199  HD3 PRO A  14      -1.942   1.140 -10.233  1.00 64.95           H  
ATOM    200  N   GLY A  15      -4.740   1.511  -7.488  1.00 69.96           N  
ATOM    201  H   GLY A  15      -4.372   1.053  -8.310  1.00 69.96           H  
ATOM    202  CA  GLY A  15      -6.071   1.109  -7.010  1.00 69.96           C  
ATOM    203  HA2 GLY A  15      -6.561   0.512  -7.779  1.00 69.96           H  
ATOM    204  HA3 GLY A  15      -6.674   2.004  -6.861  1.00 69.96           H  
ATOM    205  C   GLY A  15      -6.113   0.313  -5.701  1.00 69.96           C  
ATOM    206  O   GLY A  15      -7.162  -0.223  -5.362  1.00 69.96           O  
ATOM    207  N   LEU A  16      -4.988   0.153  -4.995  1.00 78.65           N  
ATOM    208  H   LEU A  16      -4.154   0.628  -5.309  1.00 78.65           H  
ATOM    209  CA  LEU A  16      -4.984  -0.511  -3.686  1.00 78.65           C  
ATOM    210  HA  LEU A  16      -5.862  -1.150  -3.595  1.00 78.65           H  
ATOM    211  C   LEU A  16      -5.096   0.482  -2.525  1.00 78.65           C  
ATOM    212  CB  LEU A  16      -3.737  -1.396  -3.548  1.00 78.65           C  
ATOM    213  HB2 LEU A  16      -3.680  -1.707  -2.505  1.00 78.65           H  
ATOM    214  HB3 LEU A  16      -2.856  -0.800  -3.787  1.00 78.65           H  
ATOM    215  O   LEU A  16      -5.449   0.070  -1.429  1.00 78.65           O  
ATOM    216  CG  LEU A  16      -3.763  -2.675  -4.399  1.00 78.65           C  
ATOM    217  HG  LEU A  16      -4.098  -2.436  -5.408  1.00 78.65           H  
ATOM    218  CD1 LEU A  16      -2.371  -3.304  -4.507  1.00 78.65           C  
ATOM    219 HD11 LEU A  16      -1.636  -2.536  -4.748  1.00 78.65           H  
ATOM    220 HD12 LEU A  16      -2.099  -3.783  -3.567  1.00 78.65           H  
ATOM    221 HD13 LEU A  16      -2.378  -4.061  -5.291  1.00 78.65           H  
ATOM    222  CD2 LEU A  16      -4.689  -3.736  -3.794  1.00 78.65           C  
ATOM    223 HD21 LEU A  16      -5.713  -3.365  -3.779  1.00 78.65           H  
ATOM    224 HD22 LEU A  16      -4.390  -3.964  -2.771  1.00 78.65           H  
ATOM    225 HD23 LEU A  16      -4.662  -4.647  -4.393  1.00 78.65           H  
ATOM    226  N   CYS A  17      -4.796   1.760  -2.743  1.00 85.68           N  
ATOM    227  H   CYS A  17      -4.630   2.064  -3.692  1.00 85.68           H  
ATOM    228  CA  CYS A  17      -4.824   2.799  -1.719  1.00 85.68           C  
ATOM    229  HA  CYS A  17      -4.452   2.397  -0.777  1.00 85.68           H  
ATOM    230  C   CYS A  17      -6.243   3.326  -1.473  1.00 85.68           C  
ATOM    231  CB  CYS A  17      -3.882   3.907  -2.176  1.00 85.68           C  
ATOM    232  HB2 CYS A  17      -4.213   4.248  -3.157  1.00 85.68           H  
ATOM    233  HB3 CYS A  17      -3.939   4.743  -1.479  1.00 85.68           H  
ATOM    234  O   CYS A  17      -7.056   3.366  -2.390  1.00 85.68           O  
ATOM    235  SG  CYS A  17      -2.162   3.419  -2.339  1.00 85.68           S  
ATOM    236  N   CYS A  18      -6.553   3.729  -0.235  1.00 86.44           N  
ATOM    237  H   CYS A  18      -5.873   3.618   0.504  1.00 86.44           H  
ATOM    238  CA  CYS A  18      -7.860   4.323   0.087  1.00 86.44           C  
ATOM    239  HA  CYS A  18      -8.658   3.677  -0.279  1.00 86.44           H  
ATOM    240  C   CYS A  18      -8.064   5.667  -0.603  1.00 86.44           C  
ATOM    241  CB  CYS A  18      -7.998   4.506   1.602  1.00 86.44           C  
ATOM    242  HB2 CYS A  18      -8.919   5.060   1.785  1.00 86.44           H  
ATOM    243  HB3 CYS A  18      -7.170   5.112   1.969  1.00 86.44           H  
ATOM    244  O   CYS A  18      -9.155   5.979  -1.069  1.00 86.44           O  
ATOM    245  SG  CYS A  18      -8.083   2.984   2.568  1.00 86.44           S  
ATOM    246  N   SER A  19      -6.987   6.434  -0.683  1.00 75.29           N  
ATOM    247  H   SER A  19      -6.139   6.127  -0.228  1.00 75.29           H  
ATOM    248  CA  SER A  19      -6.854   7.545  -1.607  1.00 75.29           C  
ATOM    249  HA  SER A  19      -7.819   8.016  -1.793  1.00 75.29           H  
ATOM    250  C   SER A  19      -6.302   6.942  -2.892  1.00 75.29           C  
ATOM    251  CB  SER A  19      -5.891   8.574  -1.003  1.00 75.29           C  
ATOM    252  HB2 SER A  19      -4.888   8.148  -0.967  1.00 75.29           H  
ATOM    253  HB3 SER A  19      -5.878   9.475  -1.617  1.00 75.29           H  
ATOM    254  O   SER A  19      -5.252   6.319  -2.830  1.00 75.29           O  
ATOM    255  OG  SER A  19      -6.299   8.890   0.316  1.00 75.29           O  
ATOM    256  HG  SER A  19      -5.999   9.781   0.509  1.00 75.29           H  
ATOM    257  N   GLU A  20      -6.946   7.087  -4.051  1.00 77.78           N  
ATOM    258  H   GLU A  20      -7.850   7.536  -4.049  1.00 77.78           H  
ATOM    259  CA  GLU A  20      -6.486   6.483  -5.327  1.00 77.78           C  
ATOM    260  HA  GLU A  20      -6.407   5.405  -5.183  1.00 77.78           H  
ATOM    261  C   GLU A  20      -5.082   6.950  -5.799  1.00 77.78           C  
ATOM    262  CB  GLU A  20      -7.532   6.733  -6.428  1.00 77.78           C  
ATOM    263  HB2 GLU A  20      -7.129   6.365  -7.372  1.00 77.78           H  
ATOM    264  HB3 GLU A  20      -7.706   7.804  -6.530  1.00 77.78           H  
ATOM    265  O   GLU A  20      -4.618   6.613  -6.890  1.00 77.78           O  
ATOM    266  CG  GLU A  20      -8.865   6.015  -6.184  1.00 77.78           C  
ATOM    267  HG2 GLU A  20      -9.402   6.511  -5.375  1.00 77.78           H  
ATOM    268  HG3 GLU A  20      -8.666   4.988  -5.879  1.00 77.78           H  
ATOM    269  CD  GLU A  20      -9.706   6.012  -7.468  1.00 77.78           C  
ATOM    270  OE1 GLU A  20      -9.542   5.057  -8.263  1.00 77.78           O  
ATOM    271  OE2 GLU A  20     -10.479   6.978  -7.660  1.00 77.78           O  
ATOM    272  N   LEU A  21      -4.376   7.729  -4.975  1.00 80.02           N  
ATOM    273  H   LEU A  21      -4.766   7.867  -4.053  1.00 80.02           H  
ATOM    274  CA  LEU A  21      -3.001   8.155  -5.160  1.00 80.02           C  
ATOM    275  HA  LEU A  21      -2.792   8.160  -6.230  1.00 80.02           H  
ATOM    276  C   LEU A  21      -2.004   7.185  -4.500  1.00 80.02           C  
ATOM    277  CB  LEU A  21      -2.838   9.591  -4.627  1.00 80.02           C  
ATOM    278  HB2 LEU A  21      -1.951   9.625  -3.994  1.00 80.02           H  
ATOM    279  HB3 LEU A  21      -3.682   9.876  -3.999  1.00 80.02           H  
ATOM    280  O   LEU A  21      -1.861   7.114  -3.279  1.00 80.02           O  
ATOM    281  CG  LEU A  21      -2.648  10.618  -5.753  1.00 80.02           C  
ATOM    282  HG  LEU A  21      -1.908  10.240  -6.458  1.00 80.02           H  
ATOM    283  CD1 LEU A  21      -3.943  10.907  -6.511  1.00 80.02           C  
ATOM    284 HD11 LEU A  21      -3.758  11.637  -7.300  1.00 80.02           H  
ATOM    285 HD12 LEU A  21      -4.320   9.989  -6.962  1.00 80.02           H  
ATOM    286 HD13 LEU A  21      -4.696  11.297  -5.826  1.00 80.02           H  
ATOM    287  CD2 LEU A  21      -2.116  11.924  -5.166  1.00 80.02           C  
ATOM    288 HD21 LEU A  21      -1.926  12.639  -5.967  1.00 80.02           H  
ATOM    289 HD22 LEU A  21      -2.848  12.342  -4.476  1.00 80.02           H  
ATOM    290 HD23 LEU A  21      -1.188  11.744  -4.622  1.00 80.02           H  
ATOM    291  N   CYS A  22      -1.223   6.515  -5.346  1.00 83.05           N  
ATOM    292  H   CYS A  22      -1.430   6.607  -6.331  1.00 83.05           H  
ATOM    293  CA  CYS A  22      -0.026   5.758  -4.980  1.00 83.05           C  
ATOM    294  HA  CYS A  22       0.114   5.761  -3.900  1.00 83.05           H  
ATOM    295  C   CYS A  22       1.189   6.405  -5.657  1.00 83.05           C  
ATOM    296  CB  CYS A  22      -0.212   4.315  -5.455  1.00 83.05           C  
ATOM    297  HB2 CYS A  22      -1.095   3.894  -4.973  1.00 83.05           H  
ATOM    298  HB3 CYS A  22      -0.381   4.352  -6.531  1.00 83.05           H  
ATOM    299  O   CYS A  22       1.361   6.262  -6.867  1.00 83.05           O  
ATOM    300  SG  CYS A  22       1.188   3.202  -5.191  1.00 83.05           S  
ATOM    301  N   LEU A  23       2.015   7.140  -4.908  1.00 82.95           N  
ATOM    302  H   LEU A  23       1.851   7.182  -3.912  1.00 82.95           H  
ATOM    303  CA  LEU A  23       3.130   7.924  -5.458  1.00 82.95           C  
ATOM    304  HA  LEU A  23       3.429   7.493  -6.413  1.00 82.95           H  
ATOM    305  C   LEU A  23       4.342   7.931  -4.507  1.00 82.95           C  
ATOM    306  CB  LEU A  23       2.654   9.374  -5.705  1.00 82.95           C  
ATOM    307  HB2 LEU A  23       1.999   9.662  -4.883  1.00 82.95           H  
ATOM    308  HB3 LEU A  23       3.512  10.046  -5.672  1.00 82.95           H  
ATOM    309  O   LEU A  23       4.189   8.326  -3.354  1.00 82.95           O  
ATOM    310  CG  LEU A  23       1.926   9.596  -7.046  1.00 82.95           C  
ATOM    311  HG  LEU A  23       1.250   8.766  -7.251  1.00 82.95           H  
ATOM    312  CD1 LEU A  23       1.083  10.865  -6.987  1.00 82.95           C  
ATOM    313 HD11 LEU A  23       0.374  10.789  -6.162  1.00 82.95           H  
ATOM    314 HD12 LEU A  23       1.719  11.736  -6.829  1.00 82.95           H  
ATOM    315 HD13 LEU A  23       0.526  10.984  -7.917  1.00 82.95           H  
ATOM    316  CD2 LEU A  23       2.919   9.743  -8.203  1.00 82.95           C  
ATOM    317 HD21 LEU A  23       2.372   9.900  -9.132  1.00 82.95           H  
ATOM    318 HD22 LEU A  23       3.506   8.829  -8.301  1.00 82.95           H  
ATOM    319 HD23 LEU A  23       3.584  10.589  -8.029  1.00 82.95           H  
ATOM    320  N   PRO A  24       5.565   7.563  -4.956  1.00 79.14           N  
ATOM    321  CA  PRO A  24       5.889   6.730  -6.125  1.00 79.14           C  
ATOM    322  HA  PRO A  24       5.342   7.050  -7.011  1.00 79.14           H  
ATOM    323  C   PRO A  24       5.613   5.234  -5.890  1.00 79.14           C  
ATOM    324  CB  PRO A  24       7.385   6.966  -6.364  1.00 79.14           C  
ATOM    325  HB2 PRO A  24       7.870   6.114  -6.840  1.00 79.14           H  
ATOM    326  HB3 PRO A  24       7.515   7.861  -6.974  1.00 79.14           H  
ATOM    327  O   PRO A  24       5.524   4.479  -6.849  1.00 79.14           O  
ATOM    328  CG  PRO A  24       7.936   7.224  -4.963  1.00 79.14           C  
ATOM    329  HG2 PRO A  24       8.837   7.836  -4.989  1.00 79.14           H  
ATOM    330  HG3 PRO A  24       8.134   6.274  -4.466  1.00 79.14           H  
ATOM    331  CD  PRO A  24       6.786   7.942  -4.257  1.00 79.14           C  
ATOM    332  HD2 PRO A  24       6.747   7.654  -3.206  1.00 79.14           H  
ATOM    333  HD3 PRO A  24       6.922   9.020  -4.337  1.00 79.14           H  
ATOM    334  N   ALA A  25       5.502   4.814  -4.626  1.00 85.83           N  
ATOM    335  H   ALA A  25       5.649   5.497  -3.897  1.00 85.83           H  
ATOM    336  CA  ALA A  25       5.159   3.448  -4.227  1.00 85.83           C  
ATOM    337  HA  ALA A  25       4.417   3.081  -4.937  1.00 85.83           H  
ATOM    338  C   ALA A  25       4.485   3.372  -2.851  1.00 85.83           C  
ATOM    339  CB  ALA A  25       6.422   2.577  -4.288  1.00 85.83           C  
ATOM    340  HB1 ALA A  25       6.165   1.544  -4.052  1.00 85.83           H  
ATOM    341  HB2 ALA A  25       6.841   2.605  -5.293  1.00 85.83           H  
ATOM    342  HB3 ALA A  25       7.161   2.940  -3.574  1.00 85.83           H  
ATOM    343  O   ALA A  25       4.418   2.305  -2.244  1.00 85.83           O  
ATOM    344  N   VAL A  26       3.996   4.505  -2.349  1.00 88.42           N  
ATOM    345  H   VAL A  26       3.984   5.329  -2.932  1.00 88.42           H  
ATOM    346  CA  VAL A  26       3.291   4.621  -1.072  1.00 88.42           C  
ATOM    347  HA  VAL A  26       3.065   3.621  -0.702  1.00 88.42           H  
ATOM    348  C   VAL A  26       1.957   5.318  -1.282  1.00 88.42           C  
ATOM    349  CB  VAL A  26       4.124   5.341   0.006  1.00 88.42           C  
ATOM    350  HB  VAL A  26       3.454   5.664   0.803  1.00 88.42           H  
ATOM    351  O   VAL A  26       1.843   6.210  -2.124  1.00 88.42           O  
ATOM    352  CG1 VAL A  26       5.137   4.375   0.627  1.00 88.42           C  
ATOM    353 HG11 VAL A  26       5.805   3.982  -0.139  1.00 88.42           H  
ATOM    354 HG12 VAL A  26       4.609   3.553   1.110  1.00 88.42           H  
ATOM    355 HG13 VAL A  26       5.721   4.895   1.385  1.00 88.42           H  
ATOM    356  CG2 VAL A  26       4.871   6.573  -0.522  1.00 88.42           C  
ATOM    357 HG21 VAL A  26       5.367   7.080   0.306  1.00 88.42           H  
ATOM    358 HG22 VAL A  26       5.621   6.293  -1.263  1.00 88.42           H  
ATOM    359 HG23 VAL A  26       4.159   7.268  -0.967  1.00 88.42           H  
ATOM    360  N   CYS A  27       0.947   4.877  -0.540  1.00 89.45           N  
ATOM    361  H   CYS A  27       1.104   4.108   0.096  1.00 89.45           H  
ATOM    362  CA  CYS A  27      -0.357   5.510  -0.536  1.00 89.45           C  
ATOM    363  HA  CYS A  27      -0.710   5.615  -1.562  1.00 89.45           H  
ATOM    364  C   CYS A  27      -0.219   6.891   0.076  1.00 89.45           C  
ATOM    365  CB  CYS A  27      -1.356   4.667   0.256  1.00 89.45           C  
ATOM    366  HB2 CYS A  27      -2.312   5.190   0.280  1.00 89.45           H  
ATOM    367  HB3 CYS A  27      -1.003   4.559   1.281  1.00 89.45           H  
ATOM    368  O   CYS A  27       0.253   7.027   1.209  1.00 89.45           O  
ATOM    369  SG  CYS A  27      -1.626   3.028  -0.434  1.00 89.45           S  
ATOM    370  N   VAL A  28      -0.633   7.901  -0.672  1.00 82.07           N  
ATOM    371  H   VAL A  28      -1.060   7.708  -1.567  1.00 82.07           H  
ATOM    372  CA  VAL A  28      -0.656   9.276  -0.193  1.00 82.07           C  
ATOM    373  HA  VAL A  28      -0.122   9.339   0.756  1.00 82.07           H  
ATOM    374  C   VAL A  28      -2.113   9.620   0.064  1.00 82.07           C  
ATOM    375  CB  VAL A  28       0.060  10.233  -1.154  1.00 82.07           C  
ATOM    376  HB  VAL A  28      -0.486  10.297  -2.095  1.00 82.07           H  
ATOM    377  O   VAL A  28      -2.927   9.592  -0.855  1.00 82.07           O  
ATOM    378  CG1 VAL A  28       0.151  11.628  -0.525  1.00 82.07           C  
ATOM    379 HG11 VAL A  28       0.696  11.588   0.418  1.00 82.07           H  
ATOM    380 HG12 VAL A  28      -0.850  12.018  -0.341  1.00 82.07           H  
ATOM    381 HG13 VAL A  28       0.659  12.309  -1.208  1.00 82.07           H  
ATOM    382  CG2 VAL A  28       1.492   9.753  -1.441  1.00 82.07           C  
ATOM    383 HG21 VAL A  28       2.037   9.603  -0.509  1.00 82.07           H  
ATOM    384 HG22 VAL A  28       1.470   8.817  -1.998  1.00 82.07           H  
ATOM    385 HG23 VAL A  28       2.016  10.490  -2.050  1.00 82.07           H  
ATOM    386  N   GLY A  29      -2.398   9.817   1.352  1.00 69.65           N  
ATOM    387  H   GLY A  29      -1.614   9.901   1.983  1.00 69.65           H  
ATOM    388  CA  GLY A  29      -3.718  10.052   1.934  1.00 69.65           C  
ATOM    389  HA2 GLY A  29      -3.661  10.086   3.022  1.00 69.65           H  
ATOM    390  HA3 GLY A  29      -4.402   9.256   1.643  1.00 69.65           H  
ATOM    391  C   GLY A  29      -4.281  11.391   1.540  1.00 69.65           C  
ATOM    392  O   GLY A  29      -3.581  12.385   1.834  1.00 69.65           O  
ATOM    393  OXT GLY A  29      -5.407  11.358   1.006  1.00 69.65           O  
TER     394      GLY A  29                                                       
END   
