# Supplementary material for: δ‐Conotoxin Structure Prediction and Analysis through Large‐Scale Comparative and Deep Learning Modeling Approaches
Source: Adv Sci (Weinh). 2024 Jul 21;11(35):2404786. doi: 10.1002/advs.202404786 (PMC11425241; doi:10.1002/advs.202404786)
Supplement: Supplementary file 2 — Supporting Information [file ADVS-11-2404786-s001.gz › Data/Alphafold_results/EVIB/ranked_0.pdb]

ATOM      1  N   GLU A   1     -12.473   3.754  12.478  1.00 61.14           N  
ATOM      2  H   GLU A   1     -13.166   4.437  12.752  1.00 61.14           H  
ATOM      3  H2  GLU A   1     -12.812   2.813  12.620  1.00 61.14           H  
ATOM      4  H3  GLU A   1     -11.656   3.906  13.051  1.00 61.14           H  
ATOM      5  CA  GLU A   1     -12.081   3.982  11.072  1.00 61.14           C  
ATOM      6  HA  GLU A   1     -12.901   3.744  10.394  1.00 61.14           H  
ATOM      7  C   GLU A   1     -10.898   3.074  10.766  1.00 61.14           C  
ATOM      8  CB  GLU A   1     -11.731   5.462  10.907  1.00 61.14           C  
ATOM      9  HB2 GLU A   1     -11.020   5.742  11.685  1.00 61.14           H  
ATOM     10  HB3 GLU A   1     -11.269   5.626   9.933  1.00 61.14           H  
ATOM     11  O   GLU A   1      -9.902   3.155  11.467  1.00 61.14           O  
ATOM     12  CG  GLU A   1     -13.007   6.310  11.013  1.00 61.14           C  
ATOM     13  HG2 GLU A   1     -13.427   6.447  10.016  1.00 61.14           H  
ATOM     14  HG3 GLU A   1     -13.762   5.800  11.610  1.00 61.14           H  
ATOM     15  CD  GLU A   1     -12.703   7.651  11.667  1.00 61.14           C  
ATOM     16  OE1 GLU A   1     -12.536   8.631  10.917  1.00 61.14           O  
ATOM     17  OE2 GLU A   1     -12.639   7.622  12.915  1.00 61.14           O  
ATOM     18  N   ALA A   2     -11.041   2.094   9.873  1.00 80.03           N  
ATOM     19  H   ALA A   2     -11.843   2.067   9.260  1.00 80.03           H  
ATOM     20  CA  ALA A   2     -10.004   1.081   9.659  1.00 80.03           C  
ATOM     21  HA  ALA A   2      -9.388   0.980  10.552  1.00 80.03           H  
ATOM     22  C   ALA A   2      -9.081   1.525   8.519  1.00 80.03           C  
ATOM     23  CB  ALA A   2     -10.670  -0.281   9.419  1.00 80.03           C  
ATOM     24  HB1 ALA A   2      -9.899  -1.039   9.276  1.00 80.03           H  
ATOM     25  HB2 ALA A   2     -11.294  -0.244   8.526  1.00 80.03           H  
ATOM     26  HB3 ALA A   2     -11.281  -0.555  10.279  1.00 80.03           H  
ATOM     27  O   ALA A   2      -9.328   1.196   7.362  1.00 80.03           O  
ATOM     28  N   CYS A   3      -8.061   2.311   8.849  1.00 83.97           N  
ATOM     29  H   CYS A   3      -7.930   2.573   9.816  1.00 83.97           H  
ATOM     30  CA  CYS A   3      -6.974   2.614   7.929  1.00 83.97           C  
ATOM     31  HA  CYS A   3      -7.307   2.405   6.912  1.00 83.97           H  
ATOM     32  C   CYS A   3      -5.772   1.694   8.207  1.00 83.97           C  
ATOM     33  CB  CYS A   3      -6.664   4.113   7.982  1.00 83.97           C  
ATOM     34  HB2 CYS A   3      -5.919   4.344   7.221  1.00 83.97           H  
ATOM     35  HB3 CYS A   3      -7.571   4.652   7.706  1.00 83.97           H  
ATOM     36  O   CYS A   3      -5.582   1.202   9.321  1.00 83.97           O  
ATOM     37  SG  CYS A   3      -6.112   4.752   9.588  1.00 83.97           S  
ATOM     38  N   TYR A   4      -4.975   1.419   7.182  1.00 87.24           N  
ATOM     39  H   TYR A   4      -5.211   1.824   6.287  1.00 87.24           H  
ATOM     40  CA  TYR A   4      -3.783   0.597   7.248  1.00 87.24           C  
ATOM     41  HA  TYR A   4      -4.001  -0.247   7.902  1.00 87.24           H  
ATOM     42  C   TYR A   4      -2.608   1.404   7.813  1.00 87.24           C  
ATOM     43  CB  TYR A   4      -3.445   0.058   5.855  1.00 87.24           C  
ATOM     44  HB2 TYR A   4      -2.475  -0.435   5.909  1.00 87.24           H  
ATOM     45  HB3 TYR A   4      -3.348   0.906   5.177  1.00 87.24           H  
ATOM     46  O   TYR A   4      -2.309   2.487   7.299  1.00 87.24           O  
ATOM     47  CG  TYR A   4      -4.422  -0.927   5.250  1.00 87.24           C  
ATOM     48  CD1 TYR A   4      -4.933  -2.000   6.008  1.00 87.24           C  
ATOM     49  HD1 TYR A   4      -4.643  -2.125   7.041  1.00 87.24           H  
ATOM     50  CD2 TYR A   4      -4.770  -0.801   3.895  1.00 87.24           C  
ATOM     51  HD2 TYR A   4      -4.338  -0.008   3.302  1.00 87.24           H  
ATOM     52  CE1 TYR A   4      -5.843  -2.904   5.431  1.00 87.24           C  
ATOM     53  HE1 TYR A   4      -6.253  -3.707   6.025  1.00 87.24           H  
ATOM     54  CE2 TYR A   4      -5.656  -1.721   3.308  1.00 87.24           C  
ATOM     55  HE2 TYR A   4      -5.884  -1.658   2.254  1.00 87.24           H  
ATOM     56  OH  TYR A   4      -7.122  -3.604   3.523  1.00 87.24           O  
ATOM     57  HH  TYR A   4      -7.413  -4.261   4.160  1.00 87.24           H  
ATOM     58  CZ  TYR A   4      -6.223  -2.751   4.081  1.00 87.24           C  
ATOM     59  N   PRO A   5      -1.912   0.892   8.841  1.00 87.40           N  
ATOM     60  CA  PRO A   5      -0.750   1.565   9.402  1.00 87.40           C  
ATOM     61  HA  PRO A   5      -1.005   2.603   9.612  1.00 87.40           H  
ATOM     62  C   PRO A   5       0.448   1.533   8.433  1.00 87.40           C  
ATOM     63  CB  PRO A   5      -0.466   0.838  10.722  1.00 87.40           C  
ATOM     64  HB2 PRO A   5       0.594   0.824  10.975  1.00 87.40           H  
ATOM     65  HB3 PRO A   5      -1.038   1.310  11.521  1.00 87.40           H  
ATOM     66  O   PRO A   5       0.483   0.703   7.513  1.00 87.40           O  
ATOM     67  CG  PRO A   5      -0.995  -0.573  10.487  1.00 87.40           C  
ATOM     68  HG2 PRO A   5      -0.226  -1.169   9.997  1.00 87.40           H  
ATOM     69  HG3 PRO A   5      -1.305  -1.047  11.419  1.00 87.40           H  
ATOM     70  CD  PRO A   5      -2.178  -0.354   9.547  1.00 87.40           C  
ATOM     71  HD2 PRO A   5      -2.262  -1.195   8.858  1.00 87.40           H  
ATOM     72  HD3 PRO A   5      -3.094  -0.249  10.128  1.00 87.40           H  
ATOM     73  N   PRO A   6       1.456   2.398   8.645  1.00 87.60           N  
ATOM     74  CA  PRO A   6       2.702   2.375   7.879  1.00 87.60           C  
ATOM     75  HA  PRO A   6       2.504   2.712   6.861  1.00 87.60           H  
ATOM     76  C   PRO A   6       3.338   0.979   7.832  1.00 87.60           C  
ATOM     77  CB  PRO A   6       3.628   3.380   8.566  1.00 87.60           C  
ATOM     78  HB2 PRO A   6       3.568   4.330   8.035  1.00 87.60           H  
ATOM     79  HB3 PRO A   6       4.663   3.039   8.605  1.00 87.60           H  
ATOM     80  O   PRO A   6       3.306   0.234   8.808  1.00 87.60           O  
ATOM     81  CG  PRO A   6       3.042   3.558   9.963  1.00 87.60           C  
ATOM     82  HG2 PRO A   6       3.407   2.768  10.619  1.00 87.60           H  
ATOM     83  HG3 PRO A   6       3.269   4.541  10.376  1.00 87.60           H  
ATOM     84  CD  PRO A   6       1.550   3.375   9.721  1.00 87.60           C  
ATOM     85  HD2 PRO A   6       1.114   4.317   9.389  1.00 87.60           H  
ATOM     86  HD3 PRO A   6       1.069   3.046  10.643  1.00 87.60           H  
ATOM     87  N   GLY A   7       3.908   0.620   6.681  1.00 84.35           N  
ATOM     88  H   GLY A   7       3.907   1.292   5.928  1.00 84.35           H  
ATOM     89  CA  GLY A   7       4.489  -0.699   6.409  1.00 84.35           C  
ATOM     90  HA2 GLY A   7       5.242  -0.595   5.627  1.00 84.35           H  
ATOM     91  HA3 GLY A   7       4.982  -1.067   7.309  1.00 84.35           H  
ATOM     92  C   GLY A   7       3.484  -1.765   5.955  1.00 84.35           C  
ATOM     93  O   GLY A   7       3.890  -2.859   5.568  1.00 84.35           O  
ATOM     94  N   THR A   8       2.184  -1.465   5.956  1.00 88.72           N  
ATOM     95  H   THR A   8       1.899  -0.563   6.312  1.00 88.72           H  
ATOM     96  CA  THR A   8       1.142  -2.408   5.520  1.00 88.72           C  
ATOM     97  HA  THR A   8       1.431  -3.411   5.836  1.00 88.72           H  
ATOM     98  C   THR A   8       0.976  -2.404   4.006  1.00 88.72           C  
ATOM     99  CB  THR A   8      -0.201  -2.088   6.174  1.00 88.72           C  
ATOM    100  HB  THR A   8      -0.533  -1.114   5.815  1.00 88.72           H  
ATOM    101  O   THR A   8       1.059  -1.359   3.364  1.00 88.72           O  
ATOM    102  CG2 THR A   8      -1.286  -3.133   5.908  1.00 88.72           C  
ATOM    103 HG21 THR A   8      -0.910  -4.131   6.130  1.00 88.72           H  
ATOM    104 HG22 THR A   8      -2.146  -2.930   6.547  1.00 88.72           H  
ATOM    105 HG23 THR A   8      -1.617  -3.079   4.871  1.00 88.72           H  
ATOM    106  OG1 THR A   8      -0.044  -2.028   7.565  1.00 88.72           O  
ATOM    107  HG1 THR A   8       0.286  -1.145   7.749  1.00 88.72           H  
ATOM    108  N   PHE A   9       0.684  -3.569   3.427  1.00 88.01           N  
ATOM    109  H   PHE A   9       0.603  -4.391   4.008  1.00 88.01           H  
ATOM    110  CA  PHE A   9       0.383  -3.704   2.005  1.00 88.01           C  
ATOM    111  HA  PHE A   9       1.151  -3.173   1.442  1.00 88.01           H  
ATOM    112  C   PHE A   9      -0.987  -3.092   1.657  1.00 88.01           C  
ATOM    113  CB  PHE A   9       0.467  -5.186   1.627  1.00 88.01           C  
ATOM    114  HB2 PHE A   9       1.430  -5.577   1.955  1.00 88.01           H  
ATOM    115  HB3 PHE A   9      -0.308  -5.737   2.160  1.00 88.01           H  
ATOM    116  O   PHE A   9      -2.025  -3.577   2.101  1.00 88.01           O  
ATOM    117  CG  PHE A   9       0.335  -5.449   0.142  1.00 88.01           C  
ATOM    118  CD1 PHE A   9      -0.889  -5.885  -0.398  1.00 88.01           C  
ATOM    119  HD1 PHE A   9      -1.747  -6.013   0.245  1.00 88.01           H  
ATOM    120  CD2 PHE A   9       1.447  -5.272  -0.701  1.00 88.01           C  
ATOM    121  HD2 PHE A   9       2.388  -4.933  -0.292  1.00 88.01           H  
ATOM    122  CE1 PHE A   9      -0.996  -6.158  -1.774  1.00 88.01           C  
ATOM    123  HE1 PHE A   9      -1.934  -6.499  -2.185  1.00 88.01           H  
ATOM    124  CE2 PHE A   9       1.343  -5.557  -2.073  1.00 88.01           C  
ATOM    125  HE2 PHE A   9       2.205  -5.444  -2.714  1.00 88.01           H  
ATOM    126  CZ  PHE A   9       0.122  -5.996  -2.611  1.00 88.01           C  
ATOM    127  HZ  PHE A   9       0.044  -6.217  -3.665  1.00 88.01           H  
ATOM    128  N   CYS A  10      -0.983  -2.043   0.835  1.00 87.46           N  
ATOM    129  H   CYS A  10      -0.081  -1.704   0.530  1.00 87.46           H  
ATOM    130  CA  CYS A  10      -2.167  -1.341   0.324  1.00 87.46           C  
ATOM    131  HA  CYS A  10      -3.037  -1.629   0.914  1.00 87.46           H  
ATOM    132  C   CYS A  10      -2.491  -1.682  -1.139  1.00 87.46           C  
ATOM    133  CB  CYS A  10      -1.960   0.166   0.506  1.00 87.46           C  
ATOM    134  HB2 CYS A  10      -2.776   0.716   0.036  1.00 87.46           H  
ATOM    135  HB3 CYS A  10      -2.006   0.367   1.576  1.00 87.46           H  
ATOM    136  O   CYS A  10      -3.555  -1.314  -1.639  1.00 87.46           O  
ATOM    137  SG  CYS A  10      -0.370   0.783  -0.110  1.00 87.46           S  
ATOM    138  N   GLY A  11      -1.586  -2.371  -1.844  1.00 78.41           N  
ATOM    139  H   GLY A  11      -0.719  -2.607  -1.384  1.00 78.41           H  
ATOM    140  CA  GLY A  11      -1.856  -2.989  -3.144  1.00 78.41           C  
ATOM    141  HA2 GLY A  11      -0.949  -3.495  -3.474  1.00 78.41           H  
ATOM    142  HA3 GLY A  11      -2.631  -3.745  -3.013  1.00 78.41           H  
ATOM    143  C   GLY A  11      -2.296  -2.060  -4.283  1.00 78.41           C  
ATOM    144  O   GLY A  11      -2.813  -2.593  -5.252  1.00 78.41           O  
ATOM    145  N   ILE A  12      -2.088  -0.732  -4.195  1.00 75.60           N  
ATOM    146  H   ILE A  12      -1.617  -0.435  -3.353  1.00 75.60           H  
ATOM    147  CA  ILE A  12      -2.494   0.367  -5.124  1.00 75.60           C  
ATOM    148  HA  ILE A  12      -1.646   1.052  -5.133  1.00 75.60           H  
ATOM    149  C   ILE A  12      -3.664   1.236  -4.600  1.00 75.60           C  
ATOM    150  CB  ILE A  12      -2.670  -0.067  -6.619  1.00 75.60           C  
ATOM    151  HB  ILE A  12      -3.543  -0.717  -6.676  1.00 75.60           H  
ATOM    152  O   ILE A  12      -4.000   2.246  -5.212  1.00 75.60           O  
ATOM    153  CG1 ILE A  12      -1.444  -0.822  -7.196  1.00 75.60           C  
ATOM    154 HG12 ILE A  12      -0.926  -1.398  -6.429  1.00 75.60           H  
ATOM    155 HG13 ILE A  12      -0.715  -0.105  -7.574  1.00 75.60           H  
ATOM    156  CG2 ILE A  12      -2.929   1.110  -7.587  1.00 75.60           C  
ATOM    157 HG21 ILE A  12      -2.815   0.804  -8.627  1.00 75.60           H  
ATOM    158 HG22 ILE A  12      -3.953   1.470  -7.485  1.00 75.60           H  
ATOM    159 HG23 ILE A  12      -2.234   1.925  -7.385  1.00 75.60           H  
ATOM    160  CD1 ILE A  12      -1.832  -1.794  -8.323  1.00 75.60           C  
ATOM    161 HD11 ILE A  12      -2.568  -2.512  -7.962  1.00 75.60           H  
ATOM    162 HD12 ILE A  12      -2.239  -1.258  -9.180  1.00 75.60           H  
ATOM    163 HD13 ILE A  12      -0.943  -2.336  -8.646  1.00 75.60           H  
ATOM    164  N   LYS A  13      -4.272   0.942  -3.442  1.00 75.20           N  
ATOM    165  H   LYS A  13      -3.974   0.127  -2.926  1.00 75.20           H  
ATOM    166  CA  LYS A  13      -5.321   1.810  -2.863  1.00 75.20           C  
ATOM    167  HA  LYS A  13      -5.759   2.420  -3.653  1.00 75.20           H  
ATOM    168  C   LYS A  13      -4.754   2.780  -1.809  1.00 75.20           C  
ATOM    169  CB  LYS A  13      -6.469   0.958  -2.306  1.00 75.20           C  
ATOM    170  HB2 LYS A  13      -6.059   0.137  -1.717  1.00 75.20           H  
ATOM    171  HB3 LYS A  13      -7.079   1.583  -1.654  1.00 75.20           H  
ATOM    172  O   LYS A  13      -4.664   2.389  -0.646  1.00 75.20           O  
ATOM    173  CG  LYS A  13      -7.365   0.410  -3.426  1.00 75.20           C  
ATOM    174  HG2 LYS A  13      -7.735   1.239  -4.029  1.00 75.20           H  
ATOM    175  HG3 LYS A  13      -6.789  -0.263  -4.060  1.00 75.20           H  
ATOM    176  CD  LYS A  13      -8.556  -0.344  -2.827  1.00 75.20           C  
ATOM    177  HD2 LYS A  13      -8.180  -1.192  -2.254  1.00 75.20           H  
ATOM    178  HD3 LYS A  13      -9.106   0.323  -2.163  1.00 75.20           H  
ATOM    179  CE  LYS A  13      -9.486  -0.846  -3.936  1.00 75.20           C  
ATOM    180  HE2 LYS A  13      -9.840   0.013  -4.507  1.00 75.20           H  
ATOM    181  HE3 LYS A  13      -8.908  -1.480  -4.609  1.00 75.20           H  
ATOM    182  NZ  LYS A  13     -10.632  -1.602  -3.373  1.00 75.20           N  
ATOM    183  HZ1 LYS A  13     -11.170  -1.014  -2.753  1.00 75.20           H  
ATOM    184  HZ2 LYS A  13     -10.301  -2.400  -2.850  1.00 75.20           H  
ATOM    185  HZ3 LYS A  13     -11.236  -1.931  -4.113  1.00 75.20           H  
ATOM    186  N   PRO A  14      -4.434   4.047  -2.157  1.00 69.78           N  
ATOM    187  CA  PRO A  14      -3.910   5.020  -1.194  1.00 69.78           C  
ATOM    188  HA  PRO A  14      -3.033   4.616  -0.688  1.00 69.78           H  
ATOM    189  C   PRO A  14      -4.919   5.380  -0.104  1.00 69.78           C  
ATOM    190  CB  PRO A  14      -3.495   6.245  -2.018  1.00 69.78           C  
ATOM    191  HB2 PRO A  14      -2.453   6.145  -2.322  1.00 69.78           H  
ATOM    192  HB3 PRO A  14      -3.634   7.179  -1.472  1.00 69.78           H  
ATOM    193  O   PRO A  14      -4.546   5.474   1.056  1.00 69.78           O  
ATOM    194  CG  PRO A  14      -4.392   6.167  -3.250  1.00 69.78           C  
ATOM    195  HG2 PRO A  14      -3.948   6.673  -4.107  1.00 69.78           H  
ATOM    196  HG3 PRO A  14      -5.373   6.585  -3.024  1.00 69.78           H  
ATOM    197  CD  PRO A  14      -4.507   4.663  -3.478  1.00 69.78           C  
ATOM    198  HD2 PRO A  14      -5.439   4.438  -3.997  1.00 69.78           H  
ATOM    199  HD3 PRO A  14      -3.650   4.340  -4.069  1.00 69.78           H  
ATOM    200  N   GLY A  15      -6.211   5.472  -0.439  1.00 75.83           N  
ATOM    201  H   GLY A  15      -6.452   5.405  -1.418  1.00 75.83           H  
ATOM    202  CA  GLY A  15      -7.270   5.842   0.511  1.00 75.83           C  
ATOM    203  HA2 GLY A  15      -6.975   6.761   1.017  1.00 75.83           H  
ATOM    204  HA3 GLY A  15      -8.192   6.040  -0.035  1.00 75.83           H  
ATOM    205  C   GLY A  15      -7.576   4.806   1.598  1.00 75.83           C  
ATOM    206  O   GLY A  15      -8.524   4.992   2.353  1.00 75.83           O  
ATOM    207  N   LEU A  16      -6.826   3.701   1.656  1.00 82.40           N  
ATOM    208  H   LEU A  16      -6.033   3.637   1.033  1.00 82.40           H  
ATOM    209  CA  LEU A  16      -6.902   2.751   2.761  1.00 82.40           C  
ATOM    210  HA  LEU A  16      -7.835   2.894   3.306  1.00 82.40           H  
ATOM    211  C   LEU A  16      -5.799   2.971   3.794  1.00 82.40           C  
ATOM    212  CB  LEU A  16      -6.866   1.311   2.228  1.00 82.40           C  
ATOM    213  HB2 LEU A  16      -6.850   0.647   3.093  1.00 82.40           H  
ATOM    214  HB3 LEU A  16      -5.946   1.169   1.661  1.00 82.40           H  
ATOM    215  O   LEU A  16      -5.940   2.468   4.895  1.00 82.40           O  
ATOM    216  CG  LEU A  16      -8.068   0.905   1.365  1.00 82.40           C  
ATOM    217  HG  LEU A  16      -8.168   1.592   0.525  1.00 82.40           H  
ATOM    218  CD1 LEU A  16      -7.879  -0.506   0.804  1.00 82.40           C  
ATOM    219 HD11 LEU A  16      -6.910  -0.584   0.311  1.00 82.40           H  
ATOM    220 HD12 LEU A  16      -8.677  -0.726   0.095  1.00 82.40           H  
ATOM    221 HD13 LEU A  16      -7.932  -1.231   1.617  1.00 82.40           H  
ATOM    222  CD2 LEU A  16      -9.374   0.895   2.163  1.00 82.40           C  
ATOM    223 HD21 LEU A  16      -9.266   0.272   3.051  1.00 82.40           H  
ATOM    224 HD22 LEU A  16      -9.621   1.909   2.476  1.00 82.40           H  
ATOM    225 HD23 LEU A  16     -10.192   0.519   1.549  1.00 82.40           H  
ATOM    226  N   CYS A  17      -4.716   3.677   3.476  1.00 88.41           N  
ATOM    227  H   CYS A  17      -4.699   4.192   2.607  1.00 88.41           H  
ATOM    228  CA  CYS A  17      -3.628   3.942   4.412  1.00 88.41           C  
ATOM    229  HA  CYS A  17      -3.409   3.039   4.983  1.00 88.41           H  
ATOM    230  C   CYS A  17      -4.023   5.039   5.414  1.00 88.41           C  
ATOM    231  CB  CYS A  17      -2.385   4.302   3.597  1.00 88.41           C  
ATOM    232  HB2 CYS A  17      -2.657   5.121   2.932  1.00 88.41           H  
ATOM    233  HB3 CYS A  17      -1.594   4.651   4.261  1.00 88.41           H  
ATOM    234  O   CYS A  17      -4.791   5.940   5.089  1.00 88.41           O  
ATOM    235  SG  CYS A  17      -1.732   2.994   2.537  1.00 88.41           S  
ATOM    236  N   CYS A  18      -3.517   4.966   6.649  1.00 87.22           N  
ATOM    237  H   CYS A  18      -2.954   4.168   6.905  1.00 87.22           H  
ATOM    238  CA  CYS A  18      -3.688   6.055   7.620  1.00 87.22           C  
ATOM    239  HA  CYS A  18      -4.737   6.347   7.657  1.00 87.22           H  
ATOM    240  C   CYS A  18      -2.895   7.304   7.214  1.00 87.22           C  
ATOM    241  CB  CYS A  18      -3.249   5.595   9.014  1.00 87.22           C  
ATOM    242  HB2 CYS A  18      -3.358   6.443   9.690  1.00 87.22           H  
ATOM    243  HB3 CYS A  18      -2.191   5.335   8.982  1.00 87.22           H  
ATOM    244  O   CYS A  18      -3.219   8.411   7.629  1.00 87.22           O  
ATOM    245  SG  CYS A  18      -4.161   4.205   9.730  1.00 87.22           S  
ATOM    246  N   SER A  19      -1.854   7.111   6.407  1.00 79.55           N  
ATOM    247  H   SER A  19      -1.641   6.169   6.113  1.00 79.55           H  
ATOM    248  CA  SER A  19      -1.177   8.155   5.654  1.00 79.55           C  
ATOM    249  HA  SER A  19      -1.323   9.120   6.140  1.00 79.55           H  
ATOM    250  C   SER A  19      -1.751   8.233   4.239  1.00 79.55           C  
ATOM    251  CB  SER A  19       0.321   7.849   5.626  1.00 79.55           C  
ATOM    252  HB2 SER A  19       0.826   8.580   4.995  1.00 79.55           H  
ATOM    253  HB3 SER A  19       0.720   7.932   6.637  1.00 79.55           H  
ATOM    254  O   SER A  19      -2.167   7.228   3.679  1.00 79.55           O  
ATOM    255  OG  SER A  19       0.572   6.545   5.133  1.00 79.55           O  
ATOM    256  HG  SER A  19       1.474   6.574   4.806  1.00 79.55           H  
ATOM    257  N   GLU A  20      -1.730   9.398   3.595  1.00 78.72           N  
ATOM    258  H   GLU A  20      -1.455  10.234   4.090  1.00 78.72           H  
ATOM    259  CA  GLU A  20      -2.227   9.550   2.212  1.00 78.72           C  
ATOM    260  HA  GLU A  20      -3.185   9.037   2.130  1.00 78.72           H  
ATOM    261  C   GLU A  20      -1.309   8.901   1.147  1.00 78.72           C  
ATOM    262  CB  GLU A  20      -2.472  11.042   1.927  1.00 78.72           C  
ATOM    263  HB2 GLU A  20      -2.680  11.181   0.867  1.00 78.72           H  
ATOM    264  HB3 GLU A  20      -1.574  11.607   2.179  1.00 78.72           H  
ATOM    265  O   GLU A  20      -1.549   9.010  -0.057  1.00 78.72           O  
ATOM    266  CG  GLU A  20      -3.669  11.582   2.723  1.00 78.72           C  
ATOM    267  HG2 GLU A  20      -4.574  11.069   2.396  1.00 78.72           H  
ATOM    268  HG3 GLU A  20      -3.530  11.368   3.782  1.00 78.72           H  
ATOM    269  CD  GLU A  20      -3.821  13.093   2.524  1.00 78.72           C  
ATOM    270  OE1 GLU A  20      -4.401  13.490   1.487  1.00 78.72           O  
ATOM    271  OE2 GLU A  20      -3.337  13.836   3.407  1.00 78.72           O  
ATOM    272  N   LEU A  21      -0.246   8.209   1.571  1.00 83.31           N  
ATOM    273  H   LEU A  21      -0.178   8.036   2.564  1.00 83.31           H  
ATOM    274  CA  LEU A  21       0.844   7.728   0.725  1.00 83.31           C  
ATOM    275  HA  LEU A  21       0.687   8.072  -0.297  1.00 83.31           H  
ATOM    276  C   LEU A  21       0.898   6.194   0.698  1.00 83.31           C  
ATOM    277  CB  LEU A  21       2.153   8.359   1.233  1.00 83.31           C  
ATOM    278  HB2 LEU A  21       3.006   7.813   0.829  1.00 83.31           H  
ATOM    279  HB3 LEU A  21       2.183   8.246   2.317  1.00 83.31           H  
ATOM    280  O   LEU A  21       1.248   5.542   1.679  1.00 83.31           O  
ATOM    281  CG  LEU A  21       2.279   9.853   0.867  1.00 83.31           C  
ATOM    282  HG  LEU A  21       1.290  10.300   0.760  1.00 83.31           H  
ATOM    283  CD1 LEU A  21       3.021  10.618   1.960  1.00 83.31           C  
ATOM    284 HD11 LEU A  21       2.462  10.553   2.893  1.00 83.31           H  
ATOM    285 HD12 LEU A  21       3.109  11.669   1.683  1.00 83.31           H  
ATOM    286 HD13 LEU A  21       4.013  10.194   2.112  1.00 83.31           H  
ATOM    287  CD2 LEU A  21       3.041  10.026  -0.450  1.00 83.31           C  
ATOM    288 HD21 LEU A  21       4.058   9.648  -0.344  1.00 83.31           H  
ATOM    289 HD22 LEU A  21       3.076  11.084  -0.709  1.00 83.31           H  
ATOM    290 HD23 LEU A  21       2.527   9.486  -1.245  1.00 83.31           H  
ATOM    291  N   CYS A  22       0.610   5.623  -0.473  1.00 88.42           N  
ATOM    292  H   CYS A  22       0.314   6.236  -1.219  1.00 88.42           H  
ATOM    293  CA  CYS A  22       0.759   4.200  -0.794  1.00 88.42           C  
ATOM    294  HA  CYS A  22       1.155   3.662   0.067  1.00 88.42           H  
ATOM    295  C   CYS A  22       1.750   4.061  -1.963  1.00 88.42           C  
ATOM    296  CB  CYS A  22      -0.631   3.630  -1.112  1.00 88.42           C  
ATOM    297  HB2 CYS A  22      -1.083   4.268  -1.872  1.00 88.42           H  
ATOM    298  HB3 CYS A  22      -1.232   3.694  -0.205  1.00 88.42           H  
ATOM    299  O   CYS A  22       1.370   4.198  -3.125  1.00 88.42           O  
ATOM    300  SG  CYS A  22      -0.726   1.926  -1.733  1.00 88.42           S  
ATOM    301  N   LEU A  23       3.031   3.835  -1.665  1.00 82.23           N  
ATOM    302  H   LEU A  23       3.253   3.617  -0.704  1.00 82.23           H  
ATOM    303  CA  LEU A  23       4.127   3.764  -2.646  1.00 82.23           C  
ATOM    304  HA  LEU A  23       3.758   3.985  -3.647  1.00 82.23           H  
ATOM    305  C   LEU A  23       4.727   2.351  -2.665  1.00 82.23           C  
ATOM    306  CB  LEU A  23       5.210   4.800  -2.267  1.00 82.23           C  
ATOM    307  HB2 LEU A  23       5.376   4.729  -1.192  1.00 82.23           H  
ATOM    308  HB3 LEU A  23       6.150   4.533  -2.749  1.00 82.23           H  
ATOM    309  O   LEU A  23       4.820   1.704  -1.627  1.00 82.23           O  
ATOM    310  CG  LEU A  23       4.873   6.260  -2.631  1.00 82.23           C  
ATOM    311  HG  LEU A  23       3.809   6.442  -2.479  1.00 82.23           H  
ATOM    312  CD1 LEU A  23       5.655   7.228  -1.743  1.00 82.23           C  
ATOM    313 HD11 LEU A  23       5.419   8.256  -2.021  1.00 82.23           H  
ATOM    314 HD12 LEU A  23       5.373   7.080  -0.700  1.00 82.23           H  
ATOM    315 HD13 LEU A  23       6.727   7.062  -1.852  1.00 82.23           H  
ATOM    316  CD2 LEU A  23       5.236   6.556  -4.089  1.00 82.23           C  
ATOM    317 HD21 LEU A  23       4.679   5.892  -4.749  1.00 82.23           H  
ATOM    318 HD22 LEU A  23       4.966   7.585  -4.327  1.00 82.23           H  
ATOM    319 HD23 LEU A  23       6.305   6.421  -4.250  1.00 82.23           H  
ATOM    320  N   PRO A  24       5.219   1.841  -3.804  1.00 78.34           N  
ATOM    321  CA  PRO A  24       4.427   1.310  -4.926  1.00 78.34           C  
ATOM    322  HA  PRO A  24       3.890   2.122  -5.417  1.00 78.34           H  
ATOM    323  C   PRO A  24       3.396   0.207  -4.570  1.00 78.34           C  
ATOM    324  CB  PRO A  24       5.488   0.748  -5.884  1.00 78.34           C  
ATOM    325  HB2 PRO A  24       5.897   1.559  -6.487  1.00 78.34           H  
ATOM    326  HB3 PRO A  24       5.103  -0.039  -6.532  1.00 78.34           H  
ATOM    327  O   PRO A  24       2.715  -0.285  -5.463  1.00 78.34           O  
ATOM    328  CG  PRO A  24       6.567   0.227  -4.938  1.00 78.34           C  
ATOM    329  HG2 PRO A  24       6.276  -0.750  -4.550  1.00 78.34           H  
ATOM    330  HG3 PRO A  24       7.542   0.173  -5.423  1.00 78.34           H  
ATOM    331  CD  PRO A  24       6.550   1.253  -3.813  1.00 78.34           C  
ATOM    332  HD2 PRO A  24       7.280   2.035  -4.022  1.00 78.34           H  
ATOM    333  HD3 PRO A  24       6.792   0.771  -2.866  1.00 78.34           H  
ATOM    334  N   ALA A  25       3.276  -0.208  -3.303  1.00 85.10           N  
ATOM    335  H   ALA A  25       3.921   0.184  -2.632  1.00 85.10           H  
ATOM    336  CA  ALA A  25       2.190  -1.063  -2.797  1.00 85.10           C  
ATOM    337  HA  ALA A  25       1.245  -0.666  -3.166  1.00 85.10           H  
ATOM    338  C   ALA A  25       2.105  -1.098  -1.257  1.00 85.10           C  
ATOM    339  CB  ALA A  25       2.359  -2.496  -3.329  1.00 85.10           C  
ATOM    340  HB1 ALA A  25       2.425  -2.509  -4.417  1.00 85.10           H  
ATOM    341  HB2 ALA A  25       1.489  -3.086  -3.043  1.00 85.10           H  
ATOM    342  HB3 ALA A  25       3.259  -2.946  -2.911  1.00 85.10           H  
ATOM    343  O   ALA A  25       1.344  -1.900  -0.713  1.00 85.10           O  
ATOM    344  N   VAL A  26       2.880  -0.271  -0.550  1.00 88.46           N  
ATOM    345  H   VAL A  26       3.457   0.411  -1.023  1.00 88.46           H  
ATOM    346  CA  VAL A  26       2.921  -0.208   0.915  1.00 88.46           C  
ATOM    347  HA  VAL A  26       2.147  -0.866   1.310  1.00 88.46           H  
ATOM    348  C   VAL A  26       2.576   1.190   1.405  1.00 88.46           C  
ATOM    349  CB  VAL A  26       4.268  -0.681   1.507  1.00 88.46           C  
ATOM    350  HB  VAL A  26       4.394  -0.227   2.490  1.00 88.46           H  
ATOM    351  O   VAL A  26       2.966   2.189   0.800  1.00 88.46           O  
ATOM    352  CG1 VAL A  26       4.251  -2.196   1.719  1.00 88.46           C  
ATOM    353 HG11 VAL A  26       3.460  -2.461   2.420  1.00 88.46           H  
ATOM    354 HG12 VAL A  26       5.201  -2.521   2.143  1.00 88.46           H  
ATOM    355 HG13 VAL A  26       4.084  -2.706   0.770  1.00 88.46           H  
ATOM    356  CG2 VAL A  26       5.499  -0.329   0.661  1.00 88.46           C  
ATOM    357 HG21 VAL A  26       6.400  -0.675   1.169  1.00 88.46           H  
ATOM    358 HG22 VAL A  26       5.450  -0.794  -0.323  1.00 88.46           H  
ATOM    359 HG23 VAL A  26       5.567   0.754   0.564  1.00 88.46           H  
ATOM    360  N   CYS A  27       1.833   1.252   2.507  1.00 90.55           N  
ATOM    361  H   CYS A  27       1.513   0.392   2.929  1.00 90.55           H  
ATOM    362  CA  CYS A  27       1.563   2.497   3.204  1.00 90.55           C  
ATOM    363  HA  CYS A  27       1.132   3.213   2.505  1.00 90.55           H  
ATOM    364  C   CYS A  27       2.878   3.047   3.746  1.00 90.55           C  
ATOM    365  CB  CYS A  27       0.569   2.260   4.343  1.00 90.55           C  
ATOM    366  HB2 CYS A  27       1.008   1.567   5.061  1.00 90.55           H  
ATOM    367  HB3 CYS A  27       0.396   3.207   4.855  1.00 90.55           H  
ATOM    368  O   CYS A  27       3.558   2.378   4.527  1.00 90.55           O  
ATOM    369  SG  CYS A  27      -1.029   1.599   3.826  1.00 90.55           S  
ATOM    370  N   VAL A  28       3.233   4.256   3.339  1.00 83.10           N  
ATOM    371  H   VAL A  28       2.608   4.760   2.726  1.00 83.10           H  
ATOM    372  CA  VAL A  28       4.386   4.976   3.874  1.00 83.10           C  
ATOM    373  HA  VAL A  28       5.005   4.304   4.469  1.00 83.10           H  
ATOM    374  C   VAL A  28       3.820   6.046   4.789  1.00 83.10           C  
ATOM    375  CB  VAL A  28       5.272   5.550   2.756  1.00 83.10           C  
ATOM    376  HB  VAL A  28       4.742   6.347   2.234  1.00 83.10           H  
ATOM    377  O   VAL A  28       3.076   6.911   4.331  1.00 83.10           O  
ATOM    378  CG1 VAL A  28       6.569   6.110   3.348  1.00 83.10           C  
ATOM    379 HG11 VAL A  28       6.343   6.899   4.065  1.00 83.10           H  
ATOM    380 HG12 VAL A  28       7.185   6.538   2.556  1.00 83.10           H  
ATOM    381 HG13 VAL A  28       7.128   5.324   3.857  1.00 83.10           H  
ATOM    382  CG2 VAL A  28       5.654   4.469   1.733  1.00 83.10           C  
ATOM    383 HG21 VAL A  28       4.768   4.139   1.190  1.00 83.10           H  
ATOM    384 HG22 VAL A  28       6.368   4.876   1.017  1.00 83.10           H  
ATOM    385 HG23 VAL A  28       6.101   3.616   2.242  1.00 83.10           H  
ATOM    386  N   GLY A  29       4.059   5.903   6.087  1.00 73.97           N  
ATOM    387  H   GLY A  29       4.791   5.263   6.360  1.00 73.97           H  
ATOM    388  CA  GLY A  29       3.691   6.898   7.097  1.00 73.97           C  
ATOM    389  HA2 GLY A  29       2.926   7.576   6.718  1.00 73.97           H  
ATOM    390  HA3 GLY A  29       3.324   6.436   8.013  1.00 73.97           H  
ATOM    391  C   GLY A  29       4.879   7.755   7.467  1.00 73.97           C  
ATOM    392  O   GLY A  29       6.020   7.288   7.248  1.00 73.97           O  
ATOM    393  OXT GLY A  29       4.587   8.845   7.986  1.00 73.97           O  
TER     394      GLY A  29                                                       
END   
