# Supplementary material for: δ‐Conotoxin Structure Prediction and Analysis through Large‐Scale Comparative and Deep Learning Modeling Approaches
Source: Adv Sci (Weinh). 2024 Jul 21;11(35):2404786. doi: 10.1002/advs.202404786 (PMC11425241; doi:10.1002/advs.202404786)
Supplement: Supplementary file 2 — Supporting Information [file ADVS-11-2404786-s001.gz › Data/Alphafold_results/EVIB/ranked_4.pdb]

ATOM      1  N   GLU A   1     -11.405  -4.890   3.150  1.00 60.49           N  
ATOM      2  H   GLU A   1     -11.420  -5.588   3.880  1.00 60.49           H  
ATOM      3  H2  GLU A   1     -11.954  -4.092   3.438  1.00 60.49           H  
ATOM      4  H3  GLU A   1     -11.784  -5.283   2.301  1.00 60.49           H  
ATOM      5  CA  GLU A   1     -10.011  -4.475   2.899  1.00 60.49           C  
ATOM      6  HA  GLU A   1      -9.629  -3.922   3.757  1.00 60.49           H  
ATOM      7  C   GLU A   1      -9.983  -3.545   1.698  1.00 60.49           C  
ATOM      8  CB  GLU A   1      -9.108  -5.694   2.674  1.00 60.49           C  
ATOM      9  HB2 GLU A   1      -9.514  -6.296   1.861  1.00 60.49           H  
ATOM     10  HB3 GLU A   1      -8.110  -5.352   2.399  1.00 60.49           H  
ATOM     11  O   GLU A   1     -10.398  -3.943   0.612  1.00 60.49           O  
ATOM     12  CG  GLU A   1      -9.014  -6.540   3.948  1.00 60.49           C  
ATOM     13  HG2 GLU A   1     -10.014  -6.785   4.305  1.00 60.49           H  
ATOM     14  HG3 GLU A   1      -8.513  -5.962   4.724  1.00 60.49           H  
ATOM     15  CD  GLU A   1      -8.252  -7.832   3.665  1.00 60.49           C  
ATOM     16  OE1 GLU A   1      -7.020  -7.825   3.860  1.00 60.49           O  
ATOM     17  OE2 GLU A   1      -8.924  -8.780   3.205  1.00 60.49           O  
ATOM     18  N   ALA A   2      -9.574  -2.297   1.902  1.00 68.36           N  
ATOM     19  H   ALA A   2      -9.204  -2.034   2.804  1.00 68.36           H  
ATOM     20  CA  ALA A   2      -9.343  -1.354   0.817  1.00 68.36           C  
ATOM     21  HA  ALA A   2     -10.003  -1.584  -0.019  1.00 68.36           H  
ATOM     22  C   ALA A   2      -7.890  -1.503   0.350  1.00 68.36           C  
ATOM     23  CB  ALA A   2      -9.674   0.063   1.300  1.00 68.36           C  
ATOM     24  HB1 ALA A   2      -9.045   0.325   2.151  1.00 68.36           H  
ATOM     25  HB2 ALA A   2     -10.720   0.118   1.603  1.00 68.36           H  
ATOM     26  HB3 ALA A   2      -9.496   0.778   0.497  1.00 68.36           H  
ATOM     27  O   ALA A   2      -6.954  -1.334   1.132  1.00 68.36           O  
ATOM     28  N   CYS A   3      -7.694  -1.853  -0.919  1.00 68.76           N  
ATOM     29  H   CYS A   3      -8.495  -2.008  -1.514  1.00 68.76           H  
ATOM     30  CA  CYS A   3      -6.367  -1.902  -1.523  1.00 68.76           C  
ATOM     31  HA  CYS A   3      -5.618  -2.104  -0.757  1.00 68.76           H  
ATOM     32  C   CYS A   3      -6.030  -0.540  -2.121  1.00 68.76           C  
ATOM     33  CB  CYS A   3      -6.280  -3.055  -2.523  1.00 68.76           C  
ATOM     34  HB2 CYS A   3      -7.011  -2.878  -3.311  1.00 68.76           H  
ATOM     35  HB3 CYS A   3      -5.290  -3.057  -2.980  1.00 68.76           H  
ATOM     36  O   CYS A   3      -6.755  -0.031  -2.977  1.00 68.76           O  
ATOM     37  SG  CYS A   3      -6.591  -4.702  -1.816  1.00 68.76           S  
ATOM     38  N   TYR A   4      -4.936   0.053  -1.650  1.00 70.56           N  
ATOM     39  H   TYR A   4      -4.391  -0.409  -0.937  1.00 70.56           H  
ATOM     40  CA  TYR A   4      -4.489   1.361  -2.109  1.00 70.56           C  
ATOM     41  HA  TYR A   4      -5.370   1.927  -2.415  1.00 70.56           H  
ATOM     42  C   TYR A   4      -3.562   1.230  -3.323  1.00 70.56           C  
ATOM     43  CB  TYR A   4      -3.845   2.126  -0.954  1.00 70.56           C  
ATOM     44  HB2 TYR A   4      -3.439   3.055  -1.355  1.00 70.56           H  
ATOM     45  HB3 TYR A   4      -3.020   1.547  -0.541  1.00 70.56           H  
ATOM     46  O   TYR A   4      -2.838   0.235  -3.439  1.00 70.56           O  
ATOM     47  CG  TYR A   4      -4.829   2.478   0.143  1.00 70.56           C  
ATOM     48  CD1 TYR A   4      -5.522   3.706   0.105  1.00 70.56           C  
ATOM     49  HD1 TYR A   4      -5.328   4.409  -0.692  1.00 70.56           H  
ATOM     50  CD2 TYR A   4      -5.097   1.552   1.168  1.00 70.56           C  
ATOM     51  HD2 TYR A   4      -4.590   0.599   1.193  1.00 70.56           H  
ATOM     52  CE1 TYR A   4      -6.464   4.019   1.104  1.00 70.56           C  
ATOM     53  HE1 TYR A   4      -6.979   4.968   1.088  1.00 70.56           H  
ATOM     54  CE2 TYR A   4      -6.060   1.850   2.147  1.00 70.56           C  
ATOM     55  HE2 TYR A   4      -6.304   1.129   2.914  1.00 70.56           H  
ATOM     56  OH  TYR A   4      -7.590   3.392   3.137  1.00 70.56           O  
ATOM     57  HH  TYR A   4      -8.129   4.165   2.952  1.00 70.56           H  
ATOM     58  CZ  TYR A   4      -6.727   3.089   2.133  1.00 70.56           C  
ATOM     59  N   PRO A   5      -3.574   2.209  -4.245  1.00 68.33           N  
ATOM     60  CA  PRO A   5      -2.745   2.151  -5.438  1.00 68.33           C  
ATOM     61  HA  PRO A   5      -2.984   1.231  -5.973  1.00 68.33           H  
ATOM     62  C   PRO A   5      -1.243   2.154  -5.095  1.00 68.33           C  
ATOM     63  CB  PRO A   5      -3.165   3.349  -6.296  1.00 68.33           C  
ATOM     64  HB2 PRO A   5      -3.955   3.044  -6.982  1.00 68.33           H  
ATOM     65  HB3 PRO A   5      -2.328   3.777  -6.849  1.00 68.33           H  
ATOM     66  O   PRO A   5      -0.829   2.658  -4.044  1.00 68.33           O  
ATOM     67  CG  PRO A   5      -3.732   4.342  -5.284  1.00 68.33           C  
ATOM     68  HG2 PRO A   5      -2.915   4.924  -4.859  1.00 68.33           H  
ATOM     69  HG3 PRO A   5      -4.475   5.000  -5.734  1.00 68.33           H  
ATOM     70  CD  PRO A   5      -4.346   3.443  -4.214  1.00 68.33           C  
ATOM     71  HD2 PRO A   5      -4.290   3.934  -3.243  1.00 68.33           H  
ATOM     72  HD3 PRO A   5      -5.384   3.225  -4.466  1.00 68.33           H  
ATOM     73  N   PRO A   6      -0.394   1.613  -5.986  1.00 68.05           N  
ATOM     74  CA  PRO A   6       1.053   1.681  -5.822  1.00 68.05           C  
ATOM     75  HA  PRO A   6       1.341   1.149  -4.915  1.00 68.05           H  
ATOM     76  C   PRO A   6       1.504   3.145  -5.716  1.00 68.05           C  
ATOM     77  CB  PRO A   6       1.639   0.958  -7.040  1.00 68.05           C  
ATOM     78  HB2 PRO A   6       1.801  -0.091  -6.790  1.00 68.05           H  
ATOM     79  HB3 PRO A   6       2.569   1.412  -7.382  1.00 68.05           H  
ATOM     80  O   PRO A   6       1.107   3.989  -6.515  1.00 68.05           O  
ATOM     81  CG  PRO A   6       0.538   1.060  -8.096  1.00 68.05           C  
ATOM     82  HG2 PRO A   6       0.581   0.236  -8.808  1.00 68.05           H  
ATOM     83  HG3 PRO A   6       0.615   2.017  -8.612  1.00 68.05           H  
ATOM     84  CD  PRO A   6      -0.744   1.028  -7.271  1.00 68.05           C  
ATOM     85  HD2 PRO A   6      -1.064  -0.003  -7.122  1.00 68.05           H  
ATOM     86  HD3 PRO A   6      -1.522   1.595  -7.783  1.00 68.05           H  
ATOM     87  N   GLY A   7       2.316   3.444  -4.700  1.00 68.12           N  
ATOM     88  H   GLY A   7       2.578   2.698  -4.072  1.00 68.12           H  
ATOM     89  CA  GLY A   7       2.712   4.811  -4.336  1.00 68.12           C  
ATOM     90  HA2 GLY A   7       3.771   4.816  -4.077  1.00 68.12           H  
ATOM     91  HA3 GLY A   7       2.571   5.478  -5.187  1.00 68.12           H  
ATOM     92  C   GLY A   7       1.935   5.394  -3.152  1.00 68.12           C  
ATOM     93  O   GLY A   7       2.388   6.370  -2.556  1.00 68.12           O  
ATOM     94  N   THR A   8       0.822   4.780  -2.739  1.00 65.74           N  
ATOM     95  H   THR A   8       0.427   4.025  -3.282  1.00 65.74           H  
ATOM     96  CA  THR A   8       0.224   5.065  -1.431  1.00 65.74           C  
ATOM     97  HA  THR A   8       0.279   6.139  -1.251  1.00 65.74           H  
ATOM     98  C   THR A   8       1.029   4.356  -0.343  1.00 65.74           C  
ATOM     99  CB  THR A   8      -1.252   4.666  -1.375  1.00 65.74           C  
ATOM    100  HB  THR A   8      -1.336   3.581  -1.427  1.00 65.74           H  
ATOM    101  O   THR A   8       1.174   3.131  -0.341  1.00 65.74           O  
ATOM    102  CG2 THR A   8      -1.915   5.181  -0.097  1.00 65.74           C  
ATOM    103 HG21 THR A   8      -1.497   4.666   0.768  1.00 65.74           H  
ATOM    104 HG22 THR A   8      -1.758   6.254   0.011  1.00 65.74           H  
ATOM    105 HG23 THR A   8      -2.986   4.983  -0.126  1.00 65.74           H  
ATOM    106  OG1 THR A   8      -1.960   5.243  -2.448  1.00 65.74           O  
ATOM    107  HG1 THR A   8      -1.667   6.152  -2.546  1.00 65.74           H  
ATOM    108  N   PHE A   9       1.585   5.138   0.579  1.00 66.48           N  
ATOM    109  H   PHE A   9       1.456   6.138   0.517  1.00 66.48           H  
ATOM    110  CA  PHE A   9       2.348   4.627   1.713  1.00 66.48           C  
ATOM    111  HA  PHE A   9       2.871   3.715   1.426  1.00 66.48           H  
ATOM    112  C   PHE A   9       1.388   4.278   2.857  1.00 66.48           C  
ATOM    113  CB  PHE A   9       3.413   5.662   2.109  1.00 66.48           C  
ATOM    114  HB2 PHE A   9       2.948   6.640   2.226  1.00 66.48           H  
ATOM    115  HB3 PHE A   9       3.817   5.380   3.082  1.00 66.48           H  
ATOM    116  O   PHE A   9       0.860   5.175   3.510  1.00 66.48           O  
ATOM    117  CG  PHE A   9       4.567   5.762   1.124  1.00 66.48           C  
ATOM    118  CD1 PHE A   9       5.717   4.975   1.320  1.00 66.48           C  
ATOM    119  HD1 PHE A   9       5.778   4.317   2.175  1.00 66.48           H  
ATOM    120  CD2 PHE A   9       4.496   6.622   0.010  1.00 66.48           C  
ATOM    121  HD2 PHE A   9       3.614   7.223  -0.157  1.00 66.48           H  
ATOM    122  CE1 PHE A   9       6.791   5.050   0.414  1.00 66.48           C  
ATOM    123  HE1 PHE A   9       7.674   4.450   0.577  1.00 66.48           H  
ATOM    124  CE2 PHE A   9       5.568   6.695  -0.898  1.00 66.48           C  
ATOM    125  HE2 PHE A   9       5.501   7.353  -1.752  1.00 66.48           H  
ATOM    126  CZ  PHE A   9       6.718   5.912  -0.695  1.00 66.48           C  
ATOM    127  HZ  PHE A   9       7.543   5.974  -1.388  1.00 66.48           H  
ATOM    128  N   CYS A  10       1.155   2.979   3.078  1.00 65.85           N  
ATOM    129  H   CYS A  10       1.622   2.307   2.486  1.00 65.85           H  
ATOM    130  CA  CYS A  10       0.472   2.445   4.264  1.00 65.85           C  
ATOM    131  HA  CYS A  10      -0.041   3.254   4.784  1.00 65.85           H  
ATOM    132  C   CYS A  10       1.577   1.915   5.194  1.00 65.85           C  
ATOM    133  CB  CYS A  10      -0.597   1.388   3.854  1.00 65.85           C  
ATOM    134  HB2 CYS A  10      -0.992   1.667   2.877  1.00 65.85           H  
ATOM    135  HB3 CYS A  10      -0.106   0.422   3.732  1.00 65.85           H  
ATOM    136  O   CYS A  10       1.984   0.755   5.110  1.00 65.85           O  
ATOM    137  SG  CYS A  10      -2.049   1.160   4.967  1.00 65.85           S  
ATOM    138  N   GLY A  11       2.159   2.797   6.010  1.00 62.65           N  
ATOM    139  H   GLY A  11       1.851   3.758   5.976  1.00 62.65           H  
ATOM    140  CA  GLY A  11       3.364   2.488   6.784  1.00 62.65           C  
ATOM    141  HA2 GLY A  11       3.263   1.492   7.214  1.00 62.65           H  
ATOM    142  HA3 GLY A  11       3.456   3.193   7.610  1.00 62.65           H  
ATOM    143  C   GLY A  11       4.667   2.553   5.976  1.00 62.65           C  
ATOM    144  O   GLY A  11       4.777   3.237   4.962  1.00 62.65           O  
ATOM    145  N   ILE A  12       5.678   1.802   6.427  1.00 64.25           N  
ATOM    146  H   ILE A  12       5.526   1.282   7.280  1.00 64.25           H  
ATOM    147  CA  ILE A  12       7.019   1.738   5.801  1.00 64.25           C  
ATOM    148  HA  ILE A  12       7.358   2.756   5.609  1.00 64.25           H  
ATOM    149  C   ILE A  12       6.981   1.030   4.433  1.00 64.25           C  
ATOM    150  CB  ILE A  12       8.018   1.068   6.788  1.00 64.25           C  
ATOM    151  HB  ILE A  12       7.612   0.096   7.067  1.00 64.25           H  
ATOM    152  O   ILE A  12       7.946   1.069   3.669  1.00 64.25           O  
ATOM    153  CG1 ILE A  12       8.155   1.926   8.070  1.00 64.25           C  
ATOM    154 HG12 ILE A  12       8.719   2.830   7.844  1.00 64.25           H  
ATOM    155 HG13 ILE A  12       7.170   2.235   8.421  1.00 64.25           H  
ATOM    156  CG2 ILE A  12       9.419   0.839   6.183  1.00 64.25           C  
ATOM    157 HG21 ILE A  12       9.380   0.077   5.405  1.00 64.25           H  
ATOM    158 HG22 ILE A  12      10.121   0.478   6.936  1.00 64.25           H  
ATOM    159 HG23 ILE A  12       9.800   1.769   5.760  1.00 64.25           H  
ATOM    160  CD1 ILE A  12       8.820   1.196   9.246  1.00 64.25           C  
ATOM    161 HD11 ILE A  12       8.304   0.257   9.442  1.00 64.25           H  
ATOM    162 HD12 ILE A  12       8.757   1.823  10.135  1.00 64.25           H  
ATOM    163 HD13 ILE A  12       9.873   1.002   9.042  1.00 64.25           H  
ATOM    164  N   LYS A  13       5.873   0.361   4.104  1.00 57.86           N  
ATOM    165  H   LYS A  13       5.047   0.490   4.670  1.00 57.86           H  
ATOM    166  CA  LYS A  13       5.789  -0.527   2.953  1.00 57.86           C  
ATOM    167  HA  LYS A  13       6.792  -0.614   2.537  1.00 57.86           H  
ATOM    168  C   LYS A  13       4.863   0.086   1.884  1.00 57.86           C  
ATOM    169  CB  LYS A  13       5.422  -1.918   3.474  1.00 57.86           C  
ATOM    170  HB2 LYS A  13       5.957  -2.072   4.411  1.00 57.86           H  
ATOM    171  HB3 LYS A  13       4.357  -1.954   3.707  1.00 57.86           H  
ATOM    172  O   LYS A  13       3.719   0.422   2.187  1.00 57.86           O  
ATOM    173  CG  LYS A  13       5.837  -3.050   2.524  1.00 57.86           C  
ATOM    174  HG2 LYS A  13       6.863  -2.888   2.193  1.00 57.86           H  
ATOM    175  HG3 LYS A  13       5.183  -3.059   1.652  1.00 57.86           H  
ATOM    176  CD  LYS A  13       5.768  -4.396   3.263  1.00 57.86           C  
ATOM    177  HD2 LYS A  13       4.756  -4.561   3.631  1.00 57.86           H  
ATOM    178  HD3 LYS A  13       6.445  -4.361   4.117  1.00 57.86           H  
ATOM    179  CE  LYS A  13       6.179  -5.548   2.344  1.00 57.86           C  
ATOM    180  HE2 LYS A  13       7.178  -5.347   1.956  1.00 57.86           H  
ATOM    181  HE3 LYS A  13       5.491  -5.574   1.499  1.00 57.86           H  
ATOM    182  NZ  LYS A  13       6.157  -6.844   3.067  1.00 57.86           N  
ATOM    183  HZ1 LYS A  13       5.232  -7.024   3.429  1.00 57.86           H  
ATOM    184  HZ2 LYS A  13       6.403  -7.601   2.445  1.00 57.86           H  
ATOM    185  HZ3 LYS A  13       6.807  -6.833   3.840  1.00 57.86           H  
ATOM    186  N   PRO A  14       5.353   0.287   0.648  1.00 58.76           N  
ATOM    187  CA  PRO A  14       4.567   0.897  -0.418  1.00 58.76           C  
ATOM    188  HA  PRO A  14       4.095   1.813  -0.063  1.00 58.76           H  
ATOM    189  C   PRO A  14       3.489  -0.075  -0.901  1.00 58.76           C  
ATOM    190  CB  PRO A  14       5.578   1.238  -1.518  1.00 58.76           C  
ATOM    191  HB2 PRO A  14       5.141   1.174  -2.515  1.00 58.76           H  
ATOM    192  HB3 PRO A  14       5.974   2.239  -1.344  1.00 58.76           H  
ATOM    193  O   PRO A  14       3.810  -1.210  -1.246  1.00 58.76           O  
ATOM    194  CG  PRO A  14       6.695   0.211  -1.322  1.00 58.76           C  
ATOM    195  HG2 PRO A  14       7.655   0.587  -1.675  1.00 58.76           H  
ATOM    196  HG3 PRO A  14       6.436  -0.716  -1.833  1.00 58.76           H  
ATOM    197  CD  PRO A  14       6.699  -0.018   0.186  1.00 58.76           C  
ATOM    198  HD2 PRO A  14       6.969  -1.052   0.397  1.00 58.76           H  
ATOM    199  HD3 PRO A  14       7.406   0.664   0.659  1.00 58.76           H  
ATOM    200  N   GLY A  15       2.237   0.387  -0.959  1.00 57.16           N  
ATOM    201  H   GLY A  15       2.048   1.323  -0.630  1.00 57.16           H  
ATOM    202  CA  GLY A  15       1.105  -0.375  -1.489  1.00 57.16           C  
ATOM    203  HA2 GLY A  15       0.233   0.275  -1.553  1.00 57.16           H  
ATOM    204  HA3 GLY A  15       1.343  -0.714  -2.498  1.00 57.16           H  
ATOM    205  C   GLY A  15       0.749  -1.610  -0.658  1.00 57.16           C  
ATOM    206  O   GLY A  15       1.331  -2.676  -0.838  1.00 57.16           O  
ATOM    207  N   LEU A  16      -0.258  -1.493   0.209  1.00 63.24           N  
ATOM    208  H   LEU A  16      -0.722  -0.601   0.303  1.00 63.24           H  
ATOM    209  CA  LEU A  16      -0.892  -2.638   0.866  1.00 63.24           C  
ATOM    210  HA  LEU A  16      -0.729  -3.526   0.255  1.00 63.24           H  
ATOM    211  C   LEU A  16      -2.405  -2.460   0.945  1.00 63.24           C  
ATOM    212  CB  LEU A  16      -0.289  -2.891   2.261  1.00 63.24           C  
ATOM    213  HB2 LEU A  16      -0.118  -1.938   2.762  1.00 63.24           H  
ATOM    214  HB3 LEU A  16      -1.018  -3.432   2.865  1.00 63.24           H  
ATOM    215  O   LEU A  16      -2.924  -1.342   0.945  1.00 63.24           O  
ATOM    216  CG  LEU A  16       1.006  -3.722   2.194  1.00 63.24           C  
ATOM    217  HG  LEU A  16       1.221  -4.031   1.171  1.00 63.24           H  
ATOM    218  CD1 LEU A  16       2.185  -2.916   2.709  1.00 63.24           C  
ATOM    219 HD11 LEU A  16       2.280  -2.002   2.122  1.00 63.24           H  
ATOM    220 HD12 LEU A  16       3.086  -3.515   2.580  1.00 63.24           H  
ATOM    221 HD13 LEU A  16       2.035  -2.657   3.757  1.00 63.24           H  
ATOM    222  CD2 LEU A  16       0.911  -5.012   3.008  1.00 63.24           C  
ATOM    223 HD21 LEU A  16       0.080  -5.611   2.635  1.00 63.24           H  
ATOM    224 HD22 LEU A  16       0.731  -4.777   4.057  1.00 63.24           H  
ATOM    225 HD23 LEU A  16       1.832  -5.587   2.908  1.00 63.24           H  
ATOM    226  N   CYS A  17      -3.096  -3.595   1.012  1.00 64.07           N  
ATOM    227  H   CYS A  17      -2.590  -4.469   1.010  1.00 64.07           H  
ATOM    228  CA  CYS A  17      -4.491  -3.653   1.409  1.00 64.07           C  
ATOM    229  HA  CYS A  17      -5.027  -2.829   0.940  1.00 64.07           H  
ATOM    230  C   CYS A  17      -4.566  -3.443   2.924  1.00 64.07           C  
ATOM    231  CB  CYS A  17      -5.106  -4.972   0.925  1.00 64.07           C  
ATOM    232  HB2 CYS A  17      -4.650  -5.788   1.486  1.00 64.07           H  
ATOM    233  HB3 CYS A  17      -6.171  -4.982   1.157  1.00 64.07           H  
ATOM    234  O   CYS A  17      -3.907  -4.151   3.683  1.00 64.07           O  
ATOM    235  SG  CYS A  17      -4.887  -5.312  -0.853  1.00 64.07           S  
ATOM    236  N   CYS A  18      -5.313  -2.424   3.343  1.00 68.66           N  
ATOM    237  H   CYS A  18      -5.845  -1.909   2.657  1.00 68.66           H  
ATOM    238  CA  CYS A  18      -5.498  -2.048   4.744  1.00 68.66           C  
ATOM    239  HA  CYS A  18      -4.992  -2.780   5.372  1.00 68.66           H  
ATOM    240  C   CYS A  18      -7.012  -2.162   5.053  1.00 68.66           C  
ATOM    241  CB  CYS A  18      -4.808  -0.674   5.006  1.00 68.66           C  
ATOM    242  HB2 CYS A  18      -5.419   0.116   4.569  1.00 68.66           H  
ATOM    243  HB3 CYS A  18      -4.775  -0.502   6.082  1.00 68.66           H  
ATOM    244  O   CYS A  18      -7.844  -1.956   4.162  1.00 68.66           O  
ATOM    245  SG  CYS A  18      -3.090  -0.536   4.321  1.00 68.66           S  
ATOM    246  N   SER A  19      -7.393  -2.592   6.262  1.00 65.94           N  
ATOM    247  H   SER A  19      -6.704  -2.832   6.961  1.00 65.94           H  
ATOM    248  CA  SER A  19      -8.771  -3.034   6.553  1.00 65.94           C  
ATOM    249  HA  SER A  19      -9.027  -3.807   5.829  1.00 65.94           H  
ATOM    250  C   SER A  19      -9.804  -1.912   6.404  1.00 65.94           C  
ATOM    251  CB  SER A  19      -8.894  -3.681   7.942  1.00 65.94           C  
ATOM    252  HB2 SER A  19      -9.303  -2.958   8.647  1.00 65.94           H  
ATOM    253  HB3 SER A  19      -9.597  -4.513   7.889  1.00 65.94           H  
ATOM    254  O   SER A  19     -10.826  -2.146   5.757  1.00 65.94           O  
ATOM    255  OG  SER A  19      -7.643  -4.145   8.419  1.00 65.94           O  
ATOM    256  HG  SER A  19      -7.782  -4.387   9.338  1.00 65.94           H  
ATOM    257  N   GLU A  20      -9.492  -0.705   6.896  1.00 67.41           N  
ATOM    258  H   GLU A  20      -8.661  -0.627   7.464  1.00 67.41           H  
ATOM    259  CA  GLU A  20     -10.392   0.462   6.875  1.00 67.41           C  
ATOM    260  HA  GLU A  20     -11.185   0.297   6.145  1.00 67.41           H  
ATOM    261  C   GLU A  20      -9.705   1.767   6.444  1.00 67.41           C  
ATOM    262  CB  GLU A  20     -11.051   0.630   8.258  1.00 67.41           C  
ATOM    263  HB2 GLU A  20     -10.351   0.356   9.048  1.00 67.41           H  
ATOM    264  HB3 GLU A  20     -11.337   1.673   8.395  1.00 67.41           H  
ATOM    265  O   GLU A  20     -10.180   2.437   5.526  1.00 67.41           O  
ATOM    266  CG  GLU A  20     -12.313  -0.233   8.343  1.00 67.41           C  
ATOM    267  HG2 GLU A  20     -13.023   0.118   7.594  1.00 67.41           H  
ATOM    268  HG3 GLU A  20     -12.051  -1.261   8.090  1.00 67.41           H  
ATOM    269  CD  GLU A  20     -12.992  -0.211   9.718  1.00 67.41           C  
ATOM    270  OE1 GLU A  20     -13.224   0.904  10.241  1.00 67.41           O  
ATOM    271  OE2 GLU A  20     -13.379  -1.311  10.167  1.00 67.41           O  
ATOM    272  N   LEU A  21      -8.577   2.132   7.060  1.00 68.01           N  
ATOM    273  H   LEU A  21      -8.275   1.588   7.855  1.00 68.01           H  
ATOM    274  CA  LEU A  21      -7.908   3.411   6.827  1.00 68.01           C  
ATOM    275  HA  LEU A  21      -8.242   3.801   5.865  1.00 68.01           H  
ATOM    276  C   LEU A  21      -6.383   3.265   6.761  1.00 68.01           C  
ATOM    277  CB  LEU A  21      -8.360   4.398   7.919  1.00 68.01           C  
ATOM    278  HB2 LEU A  21      -8.061   3.993   8.886  1.00 68.01           H  
ATOM    279  HB3 LEU A  21      -9.448   4.450   7.918  1.00 68.01           H  
ATOM    280  O   LEU A  21      -5.716   2.829   7.697  1.00 68.01           O  
ATOM    281  CG  LEU A  21      -7.797   5.823   7.776  1.00 68.01           C  
ATOM    282  HG  LEU A  21      -6.714   5.786   7.663  1.00 68.01           H  
ATOM    283  CD1 LEU A  21      -8.399   6.546   6.569  1.00 68.01           C  
ATOM    284 HD11 LEU A  21      -8.011   7.563   6.520  1.00 68.01           H  
ATOM    285 HD12 LEU A  21      -9.485   6.576   6.659  1.00 68.01           H  
ATOM    286 HD13 LEU A  21      -8.129   6.030   5.648  1.00 68.01           H  
ATOM    287  CD2 LEU A  21      -8.113   6.637   9.031  1.00 68.01           C  
ATOM    288 HD21 LEU A  21      -7.653   6.162   9.897  1.00 68.01           H  
ATOM    289 HD22 LEU A  21      -7.717   7.648   8.929  1.00 68.01           H  
ATOM    290 HD23 LEU A  21      -9.192   6.681   9.182  1.00 68.01           H  
ATOM    291  N   CYS A  22      -5.808   3.700   5.647  1.00 70.56           N  
ATOM    292  H   CYS A  22      -6.409   3.968   4.881  1.00 70.56           H  
ATOM    293  CA  CYS A  22      -4.368   3.843   5.471  1.00 70.56           C  
ATOM    294  HA  CYS A  22      -3.844   3.080   6.047  1.00 70.56           H  
ATOM    295  C   CYS A  22      -3.889   5.218   5.953  1.00 70.56           C  
ATOM    296  CB  CYS A  22      -4.076   3.620   3.984  1.00 70.56           C  
ATOM    297  HB2 CYS A  22      -4.754   4.233   3.391  1.00 70.56           H  
ATOM    298  HB3 CYS A  22      -4.229   2.568   3.744  1.00 70.56           H  
ATOM    299  O   CYS A  22      -4.176   6.231   5.313  1.00 70.56           O  
ATOM    300  SG  CYS A  22      -2.391   4.089   3.534  1.00 70.56           S  
ATOM    301  HG  CYS A  22      -2.489   5.371   3.896  1.00 70.56           H  
ATOM    302  N   LEU A  23      -3.102   5.256   7.031  1.00 73.51           N  
ATOM    303  H   LEU A  23      -2.901   4.395   7.518  1.00 73.51           H  
ATOM    304  CA  LEU A  23      -2.301   6.421   7.409  1.00 73.51           C  
ATOM    305  HA  LEU A  23      -2.678   7.286   6.863  1.00 73.51           H  
ATOM    306  C   LEU A  23      -0.834   6.203   6.991  1.00 73.51           C  
ATOM    307  CB  LEU A  23      -2.439   6.700   8.919  1.00 73.51           C  
ATOM    308  HB2 LEU A  23      -1.745   7.489   9.209  1.00 73.51           H  
ATOM    309  HB3 LEU A  23      -2.147   5.801   9.462  1.00 73.51           H  
ATOM    310  O   LEU A  23      -0.382   5.059   6.912  1.00 73.51           O  
ATOM    311  CG  LEU A  23      -3.853   7.110   9.369  1.00 73.51           C  
ATOM    312  HG  LEU A  23      -4.582   6.375   9.027  1.00 73.51           H  
ATOM    313  CD1 LEU A  23      -3.912   7.169  10.895  1.00 73.51           C  
ATOM    314 HD11 LEU A  23      -4.924   7.419  11.212  1.00 73.51           H  
ATOM    315 HD12 LEU A  23      -3.218   7.919  11.274  1.00 73.51           H  
ATOM    316 HD13 LEU A  23      -3.655   6.195  11.313  1.00 73.51           H  
ATOM    317  CD2 LEU A  23      -4.238   8.493   8.836  1.00 73.51           C  
ATOM    318 HD21 LEU A  23      -4.316   8.463   7.749  1.00 73.51           H  
ATOM    319 HD22 LEU A  23      -5.213   8.776   9.232  1.00 73.51           H  
ATOM    320 HD23 LEU A  23      -3.499   9.237   9.134  1.00 73.51           H  
ATOM    321  N   PRO A  24      -0.046   7.278   6.793  1.00 71.50           N  
ATOM    322  CA  PRO A  24       1.331   7.188   6.293  1.00 71.50           C  
ATOM    323  HA  PRO A  24       1.304   6.862   5.253  1.00 71.50           H  
ATOM    324  C   PRO A  24       2.241   6.238   7.083  1.00 71.50           C  
ATOM    325  CB  PRO A  24       1.874   8.619   6.354  1.00 71.50           C  
ATOM    326  HB2 PRO A  24       2.334   8.807   7.324  1.00 71.50           H  
ATOM    327  HB3 PRO A  24       2.587   8.813   5.553  1.00 71.50           H  
ATOM    328  O   PRO A  24       3.182   5.684   6.529  1.00 71.50           O  
ATOM    329  CG  PRO A  24       0.623   9.482   6.222  1.00 71.50           C  
ATOM    330  HG2 PRO A  24       0.351   9.564   5.169  1.00 71.50           H  
ATOM    331  HG3 PRO A  24       0.758  10.469   6.663  1.00 71.50           H  
ATOM    332  CD  PRO A  24      -0.436   8.671   6.956  1.00 71.50           C  
ATOM    333  HD2 PRO A  24      -0.423   8.932   8.014  1.00 71.50           H  
ATOM    334  HD3 PRO A  24      -1.415   8.882   6.525  1.00 71.50           H  
ATOM    335  N   ALA A  25       1.965   6.036   8.374  1.00 71.39           N  
ATOM    336  H   ALA A  25       1.162   6.513   8.759  1.00 71.39           H  
ATOM    337  CA  ALA A  25       2.763   5.203   9.271  1.00 71.39           C  
ATOM    338  HA  ALA A  25       3.671   4.881   8.761  1.00 71.39           H  
ATOM    339  C   ALA A  25       2.040   3.936   9.762  1.00 71.39           C  
ATOM    340  CB  ALA A  25       3.207   6.080  10.443  1.00 71.39           C  
ATOM    341  HB1 ALA A  25       2.339   6.432  11.000  1.00 71.39           H  
ATOM    342  HB2 ALA A  25       3.843   5.500  11.111  1.00 71.39           H  
ATOM    343  HB3 ALA A  25       3.774   6.935  10.074  1.00 71.39           H  
ATOM    344  O   ALA A  25       2.684   3.059  10.334  1.00 71.39           O  
ATOM    345  N   VAL A  26       0.723   3.833   9.579  1.00 68.05           N  
ATOM    346  H   VAL A  26       0.249   4.476   8.962  1.00 68.05           H  
ATOM    347  CA  VAL A  26      -0.083   2.800  10.238  1.00 68.05           C  
ATOM    348  HA  VAL A  26       0.507   1.884  10.277  1.00 68.05           H  
ATOM    349  C   VAL A  26      -1.344   2.483   9.440  1.00 68.05           C  
ATOM    350  CB  VAL A  26      -0.385   3.202  11.702  1.00 68.05           C  
ATOM    351  HB  VAL A  26       0.573   3.309  12.212  1.00 68.05           H  
ATOM    352  O   VAL A  26      -2.047   3.375   8.971  1.00 68.05           O  
ATOM    353  CG1 VAL A  26      -1.126   4.536  11.856  1.00 68.05           C  
ATOM    354 HG11 VAL A  26      -2.119   4.456  11.415  1.00 68.05           H  
ATOM    355 HG12 VAL A  26      -0.570   5.341  11.374  1.00 68.05           H  
ATOM    356 HG13 VAL A  26      -1.232   4.774  12.914  1.00 68.05           H  
ATOM    357  CG2 VAL A  26      -1.171   2.128  12.456  1.00 68.05           C  
ATOM    358 HG21 VAL A  26      -1.184   2.363  13.520  1.00 68.05           H  
ATOM    359 HG22 VAL A  26      -2.201   2.089  12.102  1.00 68.05           H  
ATOM    360 HG23 VAL A  26      -0.704   1.152  12.322  1.00 68.05           H  
ATOM    361  N   CYS A  27      -1.640   1.195   9.306  1.00 69.00           N  
ATOM    362  H   CYS A  27      -1.003   0.503   9.675  1.00 69.00           H  
ATOM    363  CA  CYS A  27      -2.957   0.717   8.911  1.00 69.00           C  
ATOM    364  HA  CYS A  27      -3.363   1.331   8.106  1.00 69.00           H  
ATOM    365  C   CYS A  27      -3.861   0.799  10.140  1.00 69.00           C  
ATOM    366  CB  CYS A  27      -2.857  -0.747   8.453  1.00 69.00           C  
ATOM    367  HB2 CYS A  27      -2.676  -1.376   9.325  1.00 69.00           H  
ATOM    368  HB3 CYS A  27      -3.805  -1.063   8.018  1.00 69.00           H  
ATOM    369  O   CYS A  27      -3.594   0.120  11.131  1.00 69.00           O  
ATOM    370  SG  CYS A  27      -1.504  -1.022   7.284  1.00 69.00           S  
ATOM    371  HG  CYS A  27      -2.104  -0.476   6.223  1.00 69.00           H  
ATOM    372  N   VAL A  28      -4.914   1.603  10.086  1.00 66.53           N  
ATOM    373  H   VAL A  28      -5.096   2.124   9.240  1.00 66.53           H  
ATOM    374  CA  VAL A  28      -5.999   1.523  11.061  1.00 66.53           C  
ATOM    375  HA  VAL A  28      -5.644   1.045  11.974  1.00 66.53           H  
ATOM    376  C   VAL A  28      -7.045   0.624  10.431  1.00 66.53           C  
ATOM    377  CB  VAL A  28      -6.535   2.901  11.463  1.00 66.53           C  
ATOM    378  HB  VAL A  28      -7.012   3.380  10.607  1.00 66.53           H  
ATOM    379  O   VAL A  28      -7.660   0.967   9.422  1.00 66.53           O  
ATOM    380  CG1 VAL A  28      -7.556   2.766  12.596  1.00 66.53           C  
ATOM    381 HG11 VAL A  28      -8.399   2.157  12.268  1.00 66.53           H  
ATOM    382 HG12 VAL A  28      -7.100   2.291  13.465  1.00 66.53           H  
ATOM    383 HG13 VAL A  28      -7.936   3.749  12.876  1.00 66.53           H  
ATOM    384  CG2 VAL A  28      -5.395   3.812  11.940  1.00 66.53           C  
ATOM    385 HG21 VAL A  28      -5.805   4.763  12.279  1.00 66.53           H  
ATOM    386 HG22 VAL A  28      -4.858   3.336  12.761  1.00 66.53           H  
ATOM    387 HG23 VAL A  28      -4.705   4.006  11.119  1.00 66.53           H  
ATOM    388  N   GLY A  29      -7.108  -0.591  10.946  1.00 62.18           N  
ATOM    389  H   GLY A  29      -6.665  -0.753  11.839  1.00 62.18           H  
ATOM    390  CA  GLY A  29      -8.098  -1.577  10.563  1.00 62.18           C  
ATOM    391  HA2 GLY A  29      -8.680  -1.239   9.705  1.00 62.18           H  
ATOM    392  HA3 GLY A  29      -7.605  -2.524  10.344  1.00 62.18           H  
ATOM    393  C   GLY A  29      -9.079  -1.834  11.677  1.00 62.18           C  
ATOM    394  O   GLY A  29      -8.800  -1.393  12.816  1.00 62.18           O  
ATOM    395  OXT GLY A  29     -10.018  -2.567  11.333  1.00 62.18           O  
TER     396      GLY A  29                                                       
END   
