# Supplementary material for: δ‐Conotoxin Structure Prediction and Analysis through Large‐Scale Comparative and Deep Learning Modeling Approaches
Source: Adv Sci (Weinh). 2024 Jul 21;11(35):2404786. doi: 10.1002/advs.202404786 (PMC11425241; doi:10.1002/advs.202404786)
Supplement: Supplementary file 2 — Supporting Information [file ADVS-11-2404786-s001.gz › Data/Alphafold_results/EVIB/msas/bfd_uniclust_hits.a3m]

>EVIB
EACYPPGTFCGIKPGLCCSELCLPAVCVG
>sp|P0CC15|CO6D_CONCN Delta-conotoxin-like CnVID OS=Conus consors OX=101297 PE=1 SV=2
DECFSPGTFCGFKPGLCCSARCFSLFCIS
>sp|P56710|CO6A_CONNI Delta-conotoxin NgVIA OS=Conus nigropunctatus OX=1520089 PE=1 SV=1
SKCFSPGTFCGIKPGLCCSVRCFSLFCIS
>sp|P69756|CO6D_CONMA Delta-conotoxin-like MVID OS=Conus magus OX=6492 PE=2 SV=1
EACYNAGTFCGIKPGLCCSAICLSFVCIS
