# Supplementary material for: δ‐Conotoxin Structure Prediction and Analysis through Large‐Scale Comparative and Deep Learning Modeling Approaches
Source: Adv Sci (Weinh). 2024 Jul 21;11(35):2404786. doi: 10.1002/advs.202404786 (PMC11425241; doi:10.1002/advs.202404786)
Supplement: Supplementary file 2 — Supporting Information [file ADVS-11-2404786-s001.gz › Data/Alphafold_results/EVIB/msas/pdb70_hits.hhr]

Query         EVIB 
Match_columns 29
No_of_seqs    8 out of 9
Neff          1.478
Searched_HMMs 80799
Date          Tue Sep 28 23:08:49 2021
Command       /usr/bin/hhsearch -i /tmp/tmphg0tkmq7/query.a3m -o /tmp/tmphg0tkmq7/output.hhr -maxseq 1000000 -d /mnt/pdb70_database_path/pdb70 

 No Hit                             Prob E-value P-value  Score    SS Cols Query HMM  Template HMM
  1 1RMK_A Mu-O-conotoxin MrVIB; b  96.9 1.5E-05 1.8E-10   37.6   0.0   27    2-28      1-31  (31)
  2 1G1Z_A CONOTOXIN EVIA; three d  96.8 2.2E-05 2.7E-10   37.7   0.0   27    1-27      1-30  (33)
  3 2ML7_A Specific abundant prote  91.1   0.085 1.1E-06   26.8   0.0   21    3-23      1-22  (31)
  4 4AOQ_F CATIONIC TRYPSIN (E.C.3  89.3    0.17 2.1E-06   26.5   0.0   24    1-24      2-27  (37)
  5 4AOR_F CATIONIC TRYPSIN (E.C.3  83.3     0.7 8.6E-06   24.2   0.0   24    1-24      2-27  (37)
  6 2BBG_A POLLEN ALLERGEN 5; PROT  80.0     1.1 1.4E-05   23.8   0.0   14    7-20      8-21  (40)
  7 5FZW_A U3-SCYTOTOXIN-STH1H; TO  72.1     2.7 3.4E-05   21.7   0.0   25    3-28      8-32  (33)
  8 1DKC_A ANTIFUNGAL PEPTIDE; THR  65.9     4.6 5.7E-05   20.9   0.0   23    2-24      2-26  (38)
  9 5UV0_A (+)-limonene synthase;   65.2     4.8   6E-05   27.6   0.0    9    3-11      4-12  (607)
 10 5UV2_A (+)-limonene synthase;   65.2     4.8   6E-05   27.6   0.0    9    3-11      4-12  (607)
 11 1Q3J_A ALO3; knottin, cystine-  58.1       8 9.8E-05   19.8   0.0   22    3-24      1-24  (36)
 12 2N8H_A conotoxin-muOxi-GVIIJ;   58.1       8 9.9E-05   20.2   0.0   21    3-23      3-23  (35)
 13 2BDS_A BDS-I (NMR, 42 SIMULATE  56.3       9 0.00011   20.5   0.0   11    9-19     31-41  (43)
 14 6PX7_A Venom polypeptide; disu  52.9      11 0.00014   18.9   0.0   24    1-25      5-28  (34)
 15 6CEG_A conotoxin MoVIB; conoto  49.5      14 0.00017   18.8   0.0   18    3-20      1-18  (30)
 16 5XBD_A pB1; Disulfide bond, Pe  49.4      14 0.00017   19.0   0.0   23    2-24      1-24  (36)
 17 6ENA_A Nemertide alpha-1; Neme  48.3      15 0.00018   18.8   0.0   21    2-23      1-21  (31)
 18 1WQK_A Toxin APETx1; Anthopleu  43.8      19 0.00024   19.2   0.0   11    9-19     29-39  (42)
 19 2MUB_A Toxin APETx2; Disulfide  43.7      19 0.00024   19.1   0.0   11    9-19     29-39  (42)
 20 2MF3_A U2-segestritoxin-Sf1a;   23.0      72  0.0009   17.6   0.0   22    1-23      2-24  (47)
 21 2N8E_A Kappa-conotoxin PVIIA;   21.8      79 0.00098   16.5   0.0   18    7-24      5-22  (34)

No 1
>1RMK_A Mu-O-conotoxin MrVIB; beta sheet, cystine knot, TOXIN; NMR {Conus marmoreus} SCOP: g.3.6.1
Probab=96.87  E-value=1.5e-05  Score=37.60  Aligned_cols=27  Identities=37%  Similarity=0.867  Sum_probs=24.9  Template_Neff=5.400

Q EVIB              2 ACYPPGTFCGIK---PGLCCSE-LCLPAVCV   28 (29)
Q Consensus         2 ~C~~pGTFCGiK---PGLCCS~-~C~~~~C~   28 (29)
                      +|++.||+|+++   +++|||| ||+|++|+
T Consensus         1 ~C~~~ge~C~~~~~~~~~CCsg~~C~~~~C~   31 (31)
T 1RMK_A            1 ACSKKWEYCIVPILGFVYCCPGLICGPFVCV   31 (31)
T ss_dssp             CEECTTSCCCCCTTCCCEESTTCCBCSSSBC
T ss_pred             CCcCCCccCCccccCcCccccCCeeEEEEeC
Confidence            589999999999   8999999 99999874


No 2
>1G1Z_A CONOTOXIN EVIA; three disulfide linkages, cis/trans isomerism; HET: NH2, HYP; NMR {N/A} SCOP: g.3.6.1
Probab=96.78  E-value=2.2e-05  Score=37.75  Aligned_cols=27  Identities=37%  Similarity=1.004  Sum_probs=24.9  Template_Neff=5.100

Q EVIB              1 EACYPPGTFCGIK---PGLCCSELCLPAVC   27 (29)
Q Consensus         1 e~C~~pGTFCGiK---PGLCCS~~C~~~~C   27 (29)
                      |+|++.||+|+++   +++||||||+|++.
T Consensus         1 ~~C~~~Ge~C~~~~~~~~~CCsG~C~~vc~   30 (33)
T 1G1Z_A            1 DDCIKPYGFCSLPILKNGLCCSGACVGVCA   30 (33)
T ss_dssp             CCCBCTTSBCCSSCSSCSCBTTBEESSBEE
T ss_pred             CCCcCCCCcCCCcccCCCCcccCceEEEEe
Confidence            6899999999999   89999999999964


No 3
>2ML7_A Specific abundant protein 3; ginsentide, UNKNOWN FUNCTION; NMR {Panax ginseng}
Probab=91.09  E-value=0.085  Score=26.76  Aligned_cols=21  Identities=43%  Similarity=1.202  Sum_probs=17.1  Template_Neff=1.900

Q EVIB              3 CYPPGTFCGIKPGLCCSE-LCL   23 (29)
Q Consensus         3 C~~pGTFCGiKPGLCCS~-~C~   23 (29)
                      |++.|.+|.+.+.+||.. .|+
T Consensus         1 c~~~GgfC~f~p~~CCg~cGCL   22 (31)
T 2ML7_A            1 CKSGGAWCGFDPHGCCGNCGCL   22 (31)
T ss_dssp             CBCSSCBCSSCTTCBSSSCEES
T ss_pred             CCCccceeeecCcCCcccccee
Confidence            678999999999999965 444


No 4
>4AOQ_F CATIONIC TRYPSIN (E.C.3.4.21.4), TRYPSIN INHIBITOR; HYDROLASE-INHIBITOR COMPLEX, MINIPROTEIN SCAFFOLD, KNOTTINS; HET: 1PE; 2.0A {BOS TAURUS}
Probab=89.34  E-value=0.17  Score=26.48  Aligned_cols=24  Identities=42%  Similarity=1.171  Sum_probs=19.1  Template_Neff=2.000

Q EVIB              1 EACYPPGTFCGIK--PGLCCSELCLP   24 (29)
Q Consensus         1 e~C~~pGTFCGiK--PGLCCS~~C~~   24 (29)
                      ++|.+.|..|...  +..||||.|+-
T Consensus         2 d~C~psG~iCs~~gp~e~CCSgsCVP   27 (37)
T 4AOQ_F            2 DKCSPSGAICSGAGPPEQCCSGACVP   27 (37)
T ss_dssp             -CCBCTTSEECTTSCGGGBTTSCEEE
T ss_pred             CccCCCCcccCCCCCchhccCCcccc
Confidence            4688999999764  77999999963


No 5
>4AOR_F CATIONIC TRYPSIN (E.C.3.4.21.4), TRYPSIN INHIBITOR; HYDROLASE-INHIBITOR COMPLEX, MINIPROTEIN SCAFFOLD, KNOTTINS; HET: GOL, MES, IMD; 1.702A {BOS TAURUS}
Probab=83.30  E-value=0.7  Score=24.23  Aligned_cols=24  Identities=42%  Similarity=1.131  Sum_probs=18.8  Template_Neff=2.000

Q EVIB              1 EACYPPGTFCGIK--PGLCCSELCLP   24 (29)
Q Consensus         1 e~C~~pGTFCGiK--PGLCCS~~C~~   24 (29)
                      ++|.+.|..|..+  +..||||.|+-
T Consensus         2 d~C~psG~iCs~~gp~e~CCSgsCVP   27 (37)
T 4AOR_F            2 DKCSPSGAICSGFGPPEQCCSGACVP   27 (37)
T ss_dssp             --CBCTTCEECTTSCGGGBTTSCEEE
T ss_pred             CccCCCCcccCCCCCchhccCCcccc
Confidence            4688999999765  77999999963


No 6
>2BBG_A POLLEN ALLERGEN 5; PROTEIN ALLERGEN, SMALL HIGHLY DISULFIDE; NMR {Ambrosia trifida} SCOP: g.6.1.1
Probab=80.00  E-value=1.1  Score=23.83  Aligned_cols=14  Identities=50%  Similarity=1.006  Sum_probs=9.6  Template_Neff=1.400

Q EVIB              7 GTFCGIKPGLCCSE   20 (29)
Q Consensus         7 GTFCGiKPGLCCS~   20 (29)
                      |..|+-....|||.
T Consensus         8 G~~CGe~~~YCcS~   21 (40)
T 2BBG_A            8 GTNCGKVGKYCCSP   21 (40)
T ss_dssp             SSTTSCTTSEEECS
T ss_pred             CccCccccceEcCC
Confidence            55677667777774


No 7
>5FZW_A U3-SCYTOTOXIN-STH1H; TOXIN, SPIDER VENOM PEPTIDE, ICK; NMR {Scytodes thoracica}
Probab=72.10  E-value=2.7  Score=21.65  Aligned_cols=25  Identities=28%  Similarity=0.704  Sum_probs=17.7  Template_Neff=1.800

Q EVIB              3 CYPPGTFCGIKPGLCCSELCLPAVCV   28 (29)
Q Consensus         3 C~~pGTFCGiKPGLCCS~~C~~~~C~   28 (29)
                      |.+.|-+|-- ..+||++||--+.|.
T Consensus         8 Cmq~g~PC~e-h~DCC~~~Ce~lfc~   32 (33)
T 5FZW_A            8 CMQKGLPCME-HVDCCHGVCDSLFCL   32 (33)
T ss_dssp             CBCTTSCCSS-GGGBTTCCEETTEEC
T ss_pred             hhccCCCccc-ccccchHHHHHhhhc
Confidence            5566666644 479999999876654


No 8
>1DKC_A ANTIFUNGAL PEPTIDE; THREE-STRANDS BETA SHEET, ANTIFUNGAL PROTEIN; NMR {Phytolacca americana} SCOP: g.3.4.2
Probab=65.92  E-value=4.6  Score=20.86  Aligned_cols=23  Identities=35%  Similarity=0.985  Sum_probs=20.3  Template_Neff=3.400

Q EVIB              2 ACYPPGTFCGIK--PGLCCSELCLP   24 (29)
Q Consensus         2 ~C~~pGTFCGiK--PGLCCS~~C~~   24 (29)
                      .|++.|..|...  .++||||+|+-
T Consensus         2 ~cI~nG~~Ck~dGs~g~CcSGfC~q   26 (38)
T 1DKC_A            2 GCIKNGGRCNASAGPPYCCSSYCFQ   26 (38)
T ss_dssp             CCCSSSEEECTTSCCCCCSSSEEEE
T ss_pred             CcccCCCCcCCCCCCCcccceeeEE
Confidence            689999999877  89999999974


No 9
>5UV0_A (+)-limonene synthase; Terpene synthase, enantiomer, terpene synthase; 2.3A {Citrus sinensis}
Probab=65.23  E-value=4.8  Score=27.59  Aligned_cols=9  Identities=33%  Similarity=0.807  Sum_probs=0.0  Template_Neff=7.800

Q EVIB              3 CYPPGTFCG   11 (29)
Q Consensus         3 C~~pGTFCG   11 (29)
                      |++....|.
T Consensus         4 ~~~~~~~~~   12 (607)
T 5UV0_A            4 CINPSTLAT   12 (607)
T ss_dssp             ---------
T ss_pred             cCCHHHhcc
Confidence            444444443


No 10
>5UV2_A (+)-limonene synthase; Terpene synthase, enantiomer, terpene synthase; HET: LA6; 2.2A {Citrus sinensis}
Probab=65.23  E-value=4.8  Score=27.59  Aligned_cols=9  Identities=33%  Similarity=0.807  Sum_probs=0.0  Template_Neff=7.800

Q EVIB              3 CYPPGTFCG   11 (29)
Q Consensus         3 C~~pGTFCG   11 (29)
                      |++....|.
T Consensus         4 ~~~~~~~~~   12 (607)
T 5UV2_A            4 CINPSTLAT   12 (607)
T ss_dssp             ---------
T ss_pred             cCCHHHhcc
Confidence            444444443


No 11
>1Q3J_A ALO3; knottin, cystine-knot, ANTIFUNGAL PROTEIN; NMR {N/A} SCOP: g.3.4.2
Probab=58.11  E-value=8  Score=19.84  Aligned_cols=22  Identities=36%  Similarity=0.859  Sum_probs=18.4  Template_Neff=3.300

Q EVIB              3 CYPPGTFCGIK--PGLCCSELCLP   24 (29)
Q Consensus         3 C~~pGTFCGiK--PGLCCS~~C~~   24 (29)
                      |++.|..|...  .++||||+|+-
T Consensus         1 CI~~G~~Ck~dgs~g~C~SG~C~q   24 (36)
T 1Q3J_A            1 CIKNGNGCQPNGSQGNCCSGYCHK   24 (36)
T ss_dssp             CCSSSSEEESSCSSCCCTTSCEEC
T ss_pred             CCCCCCccCCCCCCCccCcceeee
Confidence            67888888876  89999999963


No 12
>2N8H_A conotoxin-muOxi-GVIIJ; inhibitor cysteine knot, Toxin; HET: HYP; NMR {N/A}
Probab=58.09  E-value=8  Score=20.23  Aligned_cols=21  Identities=43%  Similarity=0.982  Sum_probs=16.7  Template_Neff=1.300

Q EVIB              3 CYPPGTFCGIKPGLCCSELCL   23 (29)
Q Consensus         3 C~~pGTFCGiKPGLCCS~~C~   23 (29)
                      |-+.+..|+...-.||||.|.
T Consensus         3 cg~p~atcgkl~l~ccsg~c~   23 (35)
T 2N8H_A            3 CGDPGATCGKLRLYCCSGFCD   23 (35)
T ss_dssp             CBCTTSBCSSSSCCBSSSCEE
T ss_pred             CCCCCCccceEEEEechhhch
Confidence            456677788888899999885


No 13
>2BDS_A BDS-I (NMR, 42 SIMULATED ANNEALING; ANTI-HYPERTENSIVE, ANTI-VIRAL PROTEIN; NMR {Anemonia sulcata} SCOP: g.9.1.1
Probab=56.28  E-value=9  Score=20.55  Aligned_cols=11  Identities=36%  Similarity=0.930  Sum_probs=6.0  Template_Neff=2.600

Q EVIB              9 FCGIKPGLCCS   19 (29)
Q Consensus         9 FCGiKPGLCCS   19 (29)
                      .|..+...||.
T Consensus        31 ~C~~~~giCCy   41 (43)
T 2BDS_A           31 NCYKWPNICCY   41 (43)
T ss_dssp             EEEETTEEEEC
T ss_pred             ccccccceeee
Confidence            45555556664


No 14
>6PX7_A Venom polypeptide; disulfide-rich, assassin-fly, knottin, ultra-stable peptide; NMR {Dolopus genitalis}
Probab=52.92  E-value=11  Score=18.89  Aligned_cols=24  Identities=33%  Similarity=0.750  Sum_probs=20.2  Template_Neff=3.800

Q EVIB              1 EACYPPGTFCGIKPGLCCSELCLPA   25 (29)
Q Consensus         1 e~C~~pGTFCGiKPGLCCS~~C~~~   25 (29)
                      +.|.+.|++|... ..|||..|..+
T Consensus         5 ~~C~~vGe~C~~~-~dCCSkrC~~y   28 (34)
T 6PX7_A            5 RQCKKIGEHCYVA-DECCSKRCLFY   28 (34)
T ss_dssp             CCSCCTTCBCSST-TTSTTSCCCTT
T ss_pred             hhccccCCccccc-ccccccccccc
Confidence            3688999999876 79999999875


No 15
>6CEG_A conotoxin MoVIB; conotoxin, omega-conotoxin, Ca2+ channel inhbitor; HET: HYP; NMR {N/A}
Probab=49.54  E-value=14  Score=18.83  Aligned_cols=18  Identities=39%  Similarity=1.032  Sum_probs=15.5  Template_Neff=1.700

Q EVIB              3 CYPPGTFCGIKPGLCCSE   20 (29)
Q Consensus         3 C~~pGTFCGiKPGLCCS~   20 (29)
                      |.+.|.+|.....+||+.
T Consensus         1 Ck~PGs~Cs~s~~~CCts   18 (30)
T 6CEG_A            1 CKPPGSKCSPSMRDCCTT   18 (30)
T ss_dssp             CBCTTCBCCTTTTCBSSC
T ss_pred             CCCCCCCCChhHhhchhh
Confidence            678899999999999975


No 16
>5XBD_A pB1; Disulfide bond, Pereskia bleo, Cystein-rich; HET: PCA; NMR {Pereskia bleo}
Probab=49.37  E-value=14  Score=19.02  Aligned_cols=23  Identities=39%  Similarity=0.895  Sum_probs=18.7  Template_Neff=3.200

Q EVIB              2 ACYPPGTFCGIK-PGLCCSELCLP   24 (29)
Q Consensus         2 ~C~~pGTFCGiK-PGLCCS~~C~~   24 (29)
                      +|++.|..|... .++||||+|+-
T Consensus         1 ~Ci~nG~~CkdgS~G~CcSGfC~q   24 (36)
T 5XBD_A            1 XCKPNGAKCTEISIPPCCSNFCLR   24 (36)
T ss_dssp             CCCCSSCCBBTTBCCCCSSSBCCC
T ss_pred             CCCCCCCcccCCCCCCccCceeeE
Confidence            588899999833 77899999974


No 17
>6ENA_A Nemertide alpha-1; Nemertea, Lineus Longissimus, toxin, inhibitor; HET: HYP; NMR {N/A}
Probab=48.30  E-value=15  Score=18.82  Aligned_cols=21  Identities=33%  Similarity=1.021  Sum_probs=14.2  Template_Neff=1.000

Q EVIB              2 ACYPPGTFCGIKPGLCCSELCL   23 (29)
Q Consensus         2 ~C~~pGTFCGiKPGLCCS~~C~   23 (29)
                      .|+..|.+|... ..||.-.|.
T Consensus         1 gciatgsfctls-kgcctkncg   21 (31)
T 6ENA_A            1 GCIATGSFCTLS-KGCCTKNCG   21 (31)
T ss_dssp             CCBCTTSBCSSG-GGBTTSCBC
T ss_pred             CceeccCeeeec-CCccccccc
Confidence            478889999765 456655443


No 18
>1WQK_A Toxin APETx1; Anthopleura elegantissima, sea anemone toxin; NMR {Anthopleura elegantissima}
Probab=43.82  E-value=19  Score=19.17  Aligned_cols=11  Identities=45%  Similarity=1.195  Sum_probs=6.0  Template_Neff=2.800

Q EVIB              9 FCGIKPGLCCS   19 (29)
Q Consensus         9 FCGiKPGLCCS   19 (29)
                      .|..+...||.
T Consensus        29 ~C~~~~g~CCy   39 (42)
T 1WQK_A           29 SCGYFLGICCY   39 (42)
T ss_dssp             EEEETTEEEEE
T ss_pred             cceeeCceeee
Confidence            45555556664


No 19
>2MUB_A Toxin APETx2; Disulfide-rich toxin, Defensin fold, Toxin; NMR {N/A}
Probab=43.75  E-value=19  Score=19.13  Aligned_cols=11  Identities=36%  Similarity=0.945  Sum_probs=6.0  Template_Neff=2.900

Q EVIB              9 FCGIKPGLCCS   19 (29)
Q Consensus         9 FCGiKPGLCCS   19 (29)
                      .|..+...||.
T Consensus        29 ~C~~~~giCCy   39 (42)
T 2MUB_A           29 SCRYFLGTCCT   39 (42)
T ss_dssp             EEECSSSEEEE
T ss_pred             ccccccceeee
Confidence            45555556664


No 20
>2MF3_A U2-segestritoxin-Sf1a; Spider, Toxin, ICK, Disulfide, Non-uniform; NMR {Segestria florentina}
Probab=23.02  E-value=72  Score=17.60  Aligned_cols=22  Identities=41%  Similarity=0.970  Sum_probs=15.2  Template_Neff=1.200

Q EVIB              1 EACYPPGTFCGIK-PGLCCSELCL   23 (29)
Q Consensus         1 e~C~~pGTFCGiK-PGLCCS~~C~   23 (29)
                      |+|...|..|-+. -.+|| |.|+
T Consensus         2 kecm~d~tvcyihnhn~cc-gscl   24 (47)
T 2MF3_A            2 KECMTDGTVCYIHNHNDCC-GSCL   24 (47)
T ss_dssp             CCCCCTTSBCCTTTTCCCS-SCCE
T ss_pred             ccccCCCcEEEeecCCCcc-cccc
Confidence            5688888899888 45566 4443


No 21
>2N8E_A Kappa-conotoxin PVIIA; cystine knot, inhibitor, TOXIN; HET: HYP; NMR {N/A}
Probab=21.82  E-value=79  Score=16.47  Aligned_cols=18  Identities=28%  Similarity=0.501  Sum_probs=11.4  Template_Neff=1.000

Q EVIB              7 GTFCGIKPGLCCSELCLP   24 (29)
Q Consensus         7 GTFCGiKPGLCCS~~C~~   24 (29)
                      .+-|-....+|||..|.-
T Consensus         5 nqkcfqhlddccsrkcnr   22 (34)
T 2N8E_A            5 NQKCFQHLDDCCSRKCNR   22 (34)
T ss_dssp             TSBCBTTBCCCTTCCBCT
T ss_pred             ChHHhHhHHHHHhhhccc
Confidence            344545567889887753
