# Supplementary material for: δ‐Conotoxin Structure Prediction and Analysis through Large‐Scale Comparative and Deep Learning Modeling Approaches
Source: Adv Sci (Weinh). 2024 Jul 21;11(35):2404786. doi: 10.1002/advs.202404786 (PMC11425241; doi:10.1002/advs.202404786)
Supplement: Supplementary file 2 — Supporting Information [file ADVS-11-2404786-s001.gz › Data/Alphafold_results/NgVIA/ranked_2.pdb]

ATOM      1  N   SER A   1      -9.801   4.464  12.061  1.00 50.94           N  
ATOM      2  H   SER A   1     -10.156   3.542  12.271  1.00 50.94           H  
ATOM      3  H2  SER A   1      -8.858   4.549  12.414  1.00 50.94           H  
ATOM      4  H3  SER A   1     -10.373   5.168  12.504  1.00 50.94           H  
ATOM      5  CA  SER A   1      -9.793   4.719  10.607  1.00 50.94           C  
ATOM      6  HA  SER A   1     -10.781   4.503  10.199  1.00 50.94           H  
ATOM      7  C   SER A   1      -8.765   3.812   9.965  1.00 50.94           C  
ATOM      8  CB  SER A   1      -9.482   6.193  10.352  1.00 50.94           C  
ATOM      9  HB2 SER A   1      -8.442   6.413  10.594  1.00 50.94           H  
ATOM     10  HB3 SER A   1      -9.681   6.446   9.311  1.00 50.94           H  
ATOM     11  O   SER A   1      -7.631   3.806  10.423  1.00 50.94           O  
ATOM     12  OG  SER A   1     -10.335   6.924  11.213  1.00 50.94           O  
ATOM     13  HG  SER A   1     -10.238   7.863  11.038  1.00 50.94           H  
ATOM     14  N   LYS A   2      -9.158   2.955   9.019  1.00 69.94           N  
ATOM     15  H   LYS A   2     -10.080   3.041   8.615  1.00 69.94           H  
ATOM     16  CA  LYS A   2      -8.271   1.927   8.452  1.00 69.94           C  
ATOM     17  HA  LYS A   2      -7.628   1.527   9.235  1.00 69.94           H  
ATOM     18  C   LYS A   2      -7.379   2.601   7.412  1.00 69.94           C  
ATOM     19  CB  LYS A   2      -9.148   0.785   7.895  1.00 69.94           C  
ATOM     20  HB2 LYS A   2      -9.582   1.074   6.938  1.00 69.94           H  
ATOM     21  HB3 LYS A   2      -9.970   0.634   8.594  1.00 69.94           H  
ATOM     22  O   LYS A   2      -7.869   2.921   6.341  1.00 69.94           O  
ATOM     23  CG  LYS A   2      -8.422  -0.562   7.747  1.00 69.94           C  
ATOM     24  HG2 LYS A   2      -7.741  -0.520   6.897  1.00 69.94           H  
ATOM     25  HG3 LYS A   2      -7.849  -0.765   8.652  1.00 69.94           H  
ATOM     26  CD  LYS A   2      -9.452  -1.690   7.548  1.00 69.94           C  
ATOM     27  HD2 LYS A   2     -10.136  -1.694   8.396  1.00 69.94           H  
ATOM     28  HD3 LYS A   2     -10.020  -1.500   6.637  1.00 69.94           H  
ATOM     29  CE  LYS A   2      -8.769  -3.060   7.451  1.00 69.94           C  
ATOM     30  HE2 LYS A   2      -8.176  -3.089   6.537  1.00 69.94           H  
ATOM     31  HE3 LYS A   2      -8.081  -3.164   8.290  1.00 69.94           H  
ATOM     32  NZ  LYS A   2      -9.752  -4.177   7.468  1.00 69.94           N  
ATOM     33  HZ1 LYS A   2      -9.274  -5.064   7.394  1.00 69.94           H  
ATOM     34  HZ2 LYS A   2     -10.393  -4.104   6.691  1.00 69.94           H  
ATOM     35  HZ3 LYS A   2     -10.281  -4.181   8.328  1.00 69.94           H  
ATOM     36  N   CYS A   3      -6.134   2.898   7.764  1.00 79.27           N  
ATOM     37  H   CYS A   3      -5.790   2.630   8.675  1.00 79.27           H  
ATOM     38  CA  CYS A   3      -5.179   3.507   6.850  1.00 79.27           C  
ATOM     39  HA  CYS A   3      -5.714   3.782   5.941  1.00 79.27           H  
ATOM     40  C   CYS A   3      -4.107   2.489   6.430  1.00 79.27           C  
ATOM     41  CB  CYS A   3      -4.653   4.815   7.451  1.00 79.27           C  
ATOM     42  HB2 CYS A   3      -5.510   5.449   7.678  1.00 79.27           H  
ATOM     43  HB3 CYS A   3      -4.070   5.332   6.689  1.00 79.27           H  
ATOM     44  O   CYS A   3      -3.853   1.513   7.134  1.00 79.27           O  
ATOM     45  SG  CYS A   3      -3.661   4.663   8.957  1.00 79.27           S  
ATOM     46  N   PHE A   4      -3.528   2.682   5.252  1.00 78.73           N  
ATOM     47  H   PHE A   4      -3.817   3.492   4.723  1.00 78.73           H  
ATOM     48  CA  PHE A   4      -2.541   1.814   4.637  1.00 78.73           C  
ATOM     49  HA  PHE A   4      -2.699   0.792   4.983  1.00 78.73           H  
ATOM     50  C   PHE A   4      -1.128   2.235   5.042  1.00 78.73           C  
ATOM     51  CB  PHE A   4      -2.722   1.847   3.117  1.00 78.73           C  
ATOM     52  HB2 PHE A   4      -1.894   1.301   2.665  1.00 78.73           H  
ATOM     53  HB3 PHE A   4      -2.655   2.882   2.781  1.00 78.73           H  
ATOM     54  O   PHE A   4      -0.768   3.414   4.950  1.00 78.73           O  
ATOM     55  CG  PHE A   4      -4.010   1.244   2.591  1.00 78.73           C  
ATOM     56  CD1 PHE A   4      -4.355  -0.084   2.902  1.00 78.73           C  
ATOM     57  HD1 PHE A   4      -3.711  -0.678   3.534  1.00 78.73           H  
ATOM     58  CD2 PHE A   4      -4.836   1.989   1.733  1.00 78.73           C  
ATOM     59  HD2 PHE A   4      -4.548   2.989   1.444  1.00 78.73           H  
ATOM     60  CE1 PHE A   4      -5.531  -0.652   2.383  1.00 78.73           C  
ATOM     61  HE1 PHE A   4      -5.780  -1.678   2.612  1.00 78.73           H  
ATOM     62  CE2 PHE A   4      -6.014   1.420   1.215  1.00 78.73           C  
ATOM     63  HE2 PHE A   4      -6.628   1.973   0.519  1.00 78.73           H  
ATOM     64  CZ  PHE A   4      -6.369   0.105   1.549  1.00 78.73           C  
ATOM     65  HZ  PHE A   4      -7.261  -0.338   1.130  1.00 78.73           H  
ATOM     66  N   SER A   5      -0.338   1.252   5.470  1.00 77.80           N  
ATOM     67  H   SER A   5      -0.731   0.329   5.586  1.00 77.80           H  
ATOM     68  CA  SER A   5       1.067   1.409   5.843  1.00 77.80           C  
ATOM     69  HA  SER A   5       1.135   2.181   6.609  1.00 77.80           H  
ATOM     70  C   SER A   5       1.929   1.811   4.637  1.00 77.80           C  
ATOM     71  CB  SER A   5       1.583   0.089   6.431  1.00 77.80           C  
ATOM     72  HB2 SER A   5       2.607   0.210   6.784  1.00 77.80           H  
ATOM     73  HB3 SER A   5       1.569  -0.680   5.658  1.00 77.80           H  
ATOM     74  O   SER A   5       1.568   1.489   3.497  1.00 77.80           O  
ATOM     75  OG  SER A   5       0.757  -0.312   7.508  1.00 77.80           O  
ATOM     76  HG  SER A   5       1.234  -0.954   8.040  1.00 77.80           H  
ATOM     77  N   PRO A   6       3.081   2.470   4.847  1.00 81.22           N  
ATOM     78  CA  PRO A   6       4.041   2.717   3.772  1.00 81.22           C  
ATOM     79  HA  PRO A   6       3.607   3.416   3.057  1.00 81.22           H  
ATOM     80  C   PRO A   6       4.416   1.419   3.039  1.00 81.22           C  
ATOM     81  CB  PRO A   6       5.251   3.374   4.439  1.00 81.22           C  
ATOM     82  HB2 PRO A   6       5.135   4.457   4.394  1.00 81.22           H  
ATOM     83  HB3 PRO A   6       6.194   3.074   3.983  1.00 81.22           H  
ATOM     84  O   PRO A   6       4.458   0.346   3.636  1.00 81.22           O  
ATOM     85  CG  PRO A   6       5.154   2.916   5.894  1.00 81.22           C  
ATOM     86  HG2 PRO A   6       5.571   1.914   5.992  1.00 81.22           H  
ATOM     87  HG3 PRO A   6       5.652   3.607   6.575  1.00 81.22           H  
ATOM     88  CD  PRO A   6       3.648   2.869   6.127  1.00 81.22           C  
ATOM     89  HD2 PRO A   6       3.424   2.170   6.932  1.00 81.22           H  
ATOM     90  HD3 PRO A   6       3.285   3.864   6.386  1.00 81.22           H  
ATOM     91  N   GLY A   7       4.626   1.511   1.727  1.00 78.50           N  
ATOM     92  H   GLY A   7       4.592   2.429   1.306  1.00 78.50           H  
ATOM     93  CA  GLY A   7       4.839   0.369   0.833  1.00 78.50           C  
ATOM     94  HA2 GLY A   7       5.359   0.713  -0.061  1.00 78.50           H  
ATOM     95  HA3 GLY A   7       5.471  -0.366   1.332  1.00 78.50           H  
ATOM     96  C   GLY A   7       3.555  -0.342   0.387  1.00 78.50           C  
ATOM     97  O   GLY A   7       3.603  -1.172  -0.516  1.00 78.50           O  
ATOM     98  N   THR A   8       2.393  -0.004   0.955  1.00 82.28           N  
ATOM     99  H   THR A   8       2.397   0.655   1.720  1.00 82.28           H  
ATOM    100  CA  THR A   8       1.114  -0.574   0.507  1.00 82.28           C  
ATOM    101  HA  THR A   8       1.250  -1.645   0.355  1.00 82.28           H  
ATOM    102  C   THR A   8       0.675   0.057  -0.808  1.00 82.28           C  
ATOM    103  CB  THR A   8       0.002  -0.389   1.539  1.00 82.28           C  
ATOM    104  HB  THR A   8      -0.208   0.677   1.630  1.00 82.28           H  
ATOM    105  O   THR A   8       0.738   1.276  -0.971  1.00 82.28           O  
ATOM    106  CG2 THR A   8      -1.280  -1.133   1.165  1.00 82.28           C  
ATOM    107 HG21 THR A   8      -1.953  -1.151   2.022  1.00 82.28           H  
ATOM    108 HG22 THR A   8      -1.783  -0.630   0.339  1.00 82.28           H  
ATOM    109 HG23 THR A   8      -1.047  -2.161   0.886  1.00 82.28           H  
ATOM    110  OG1 THR A   8       0.399  -0.881   2.794  1.00 82.28           O  
ATOM    111  HG1 THR A   8       1.000  -0.221   3.148  1.00 82.28           H  
ATOM    112  N   PHE A   9       0.176  -0.761  -1.733  1.00 81.49           N  
ATOM    113  H   PHE A   9       0.156  -1.754  -1.548  1.00 81.49           H  
ATOM    114  CA  PHE A   9      -0.418  -0.281  -2.975  1.00 81.49           C  
ATOM    115  HA  PHE A   9       0.304   0.365  -3.474  1.00 81.49           H  
ATOM    116  C   PHE A   9      -1.695   0.518  -2.678  1.00 81.49           C  
ATOM    117  CB  PHE A   9      -0.693  -1.475  -3.892  1.00 81.49           C  
ATOM    118  HB2 PHE A   9      -1.505  -2.073  -3.480  1.00 81.49           H  
ATOM    119  HB3 PHE A   9       0.194  -2.108  -3.917  1.00 81.49           H  
ATOM    120  O   PHE A   9      -2.673  -0.026  -2.169  1.00 81.49           O  
ATOM    121  CG  PHE A   9      -1.025  -1.082  -5.315  1.00 81.49           C  
ATOM    122  CD1 PHE A   9      -2.360  -0.906  -5.723  1.00 81.49           C  
ATOM    123  HD1 PHE A   9      -3.162  -1.026  -5.010  1.00 81.49           H  
ATOM    124  CD2 PHE A   9       0.015  -0.927  -6.247  1.00 81.49           C  
ATOM    125  HD2 PHE A   9       1.042  -1.056  -5.938  1.00 81.49           H  
ATOM    126  CE1 PHE A   9      -2.651  -0.590  -7.064  1.00 81.49           C  
ATOM    127  HE1 PHE A   9      -3.676  -0.471  -7.380  1.00 81.49           H  
ATOM    128  CE2 PHE A   9      -0.275  -0.645  -7.589  1.00 81.49           C  
ATOM    129  HE2 PHE A   9       0.532  -0.570  -8.303  1.00 81.49           H  
ATOM    130  CZ  PHE A   9      -1.608  -0.464  -7.998  1.00 81.49           C  
ATOM    131  HZ  PHE A   9      -1.830  -0.250  -9.033  1.00 81.49           H  
ATOM    132  N   CYS A  10      -1.685   1.811  -2.989  1.00 82.16           N  
ATOM    133  H   CYS A  10      -0.857   2.173  -3.439  1.00 82.16           H  
ATOM    134  CA  CYS A  10      -2.834   2.702  -2.844  1.00 82.16           C  
ATOM    135  HA  CYS A  10      -3.605   2.184  -2.273  1.00 82.16           H  
ATOM    136  C   CYS A  10      -3.510   3.040  -4.196  1.00 82.16           C  
ATOM    137  CB  CYS A  10      -2.420   3.912  -1.999  1.00 82.16           C  
ATOM    138  HB2 CYS A  10      -2.888   3.812  -1.020  1.00 82.16           H  
ATOM    139  HB3 CYS A  10      -1.340   3.917  -1.852  1.00 82.16           H  
ATOM    140  O   CYS A  10      -4.659   3.483  -4.214  1.00 82.16           O  
ATOM    141  SG  CYS A  10      -2.913   5.490  -2.704  1.00 82.16           S  
ATOM    142  N   GLY A  11      -2.868   2.748  -5.334  1.00 77.10           N  
ATOM    143  H   GLY A  11      -1.920   2.407  -5.274  1.00 77.10           H  
ATOM    144  CA  GLY A  11      -3.482   2.858  -6.663  1.00 77.10           C  
ATOM    145  HA2 GLY A  11      -4.390   2.254  -6.672  1.00 77.10           H  
ATOM    146  HA3 GLY A  11      -2.798   2.437  -7.399  1.00 77.10           H  
ATOM    147  C   GLY A  11      -3.845   4.289  -7.100  1.00 77.10           C  
ATOM    148  O   GLY A  11      -3.267   5.264  -6.633  1.00 77.10           O  
ATOM    149  N   ILE A  12      -4.814   4.409  -8.022  1.00 69.05           N  
ATOM    150  H   ILE A  12      -5.211   3.555  -8.386  1.00 69.05           H  
ATOM    151  CA  ILE A  12      -5.244   5.681  -8.656  1.00 69.05           C  
ATOM    152  HA  ILE A  12      -4.353   6.263  -8.892  1.00 69.05           H  
ATOM    153  C   ILE A  12      -6.100   6.549  -7.715  1.00 69.05           C  
ATOM    154  CB  ILE A  12      -5.998   5.390  -9.987  1.00 69.05           C  
ATOM    155  HB  ILE A  12      -6.873   4.787  -9.743  1.00 69.05           H  
ATOM    156  O   ILE A  12      -6.281   7.738  -7.963  1.00 69.05           O  
ATOM    157  CG1 ILE A  12      -5.118   4.582 -10.971  1.00 69.05           C  
ATOM    158 HG12 ILE A  12      -4.592   3.786 -10.444  1.00 69.05           H  
ATOM    159 HG13 ILE A  12      -4.365   5.235 -11.411  1.00 69.05           H  
ATOM    160  CG2 ILE A  12      -6.489   6.672 -10.697  1.00 69.05           C  
ATOM    161 HG21 ILE A  12      -7.286   7.149 -10.127  1.00 69.05           H  
ATOM    162 HG22 ILE A  12      -5.663   7.374 -10.812  1.00 69.05           H  
ATOM    163 HG23 ILE A  12      -6.900   6.449 -11.681  1.00 69.05           H  
ATOM    164  CD1 ILE A  12      -5.917   3.899 -12.091  1.00 69.05           C  
ATOM    165 HD11 ILE A  12      -5.248   3.258 -12.666  1.00 69.05           H  
ATOM    166 HD12 ILE A  12      -6.348   4.635 -12.770  1.00 69.05           H  
ATOM    167 HD13 ILE A  12      -6.709   3.285 -11.664  1.00 69.05           H  
ATOM    168  N   LYS A  13      -6.649   5.980  -6.634  1.00 59.36           N  
ATOM    169  H   LYS A  13      -6.355   5.044  -6.395  1.00 59.36           H  
ATOM    170  CA  LYS A  13      -7.441   6.733  -5.652  1.00 59.36           C  
ATOM    171  HA  LYS A  13      -7.811   7.647  -6.118  1.00 59.36           H  
ATOM    172  C   LYS A  13      -6.546   7.144  -4.479  1.00 59.36           C  
ATOM    173  CB  LYS A  13      -8.679   5.942  -5.205  1.00 59.36           C  
ATOM    174  HB2 LYS A  13      -9.043   6.368  -4.270  1.00 59.36           H  
ATOM    175  HB3 LYS A  13      -8.413   4.901  -5.028  1.00 59.36           H  
ATOM    176  O   LYS A  13      -6.357   6.335  -3.568  1.00 59.36           O  
ATOM    177  CG  LYS A  13      -9.803   6.043  -6.248  1.00 59.36           C  
ATOM    178  HG2 LYS A  13     -10.024   7.094  -6.435  1.00 59.36           H  
ATOM    179  HG3 LYS A  13      -9.474   5.582  -7.179  1.00 59.36           H  
ATOM    180  CD  LYS A  13     -11.078   5.347  -5.756  1.00 59.36           C  
ATOM    181  HD2 LYS A  13     -11.390   5.796  -4.813  1.00 59.36           H  
ATOM    182  HD3 LYS A  13     -10.866   4.290  -5.598  1.00 59.36           H  
ATOM    183  CE  LYS A  13     -12.192   5.508  -6.798  1.00 59.36           C  
ATOM    184  HE2 LYS A  13     -11.837   5.111  -7.748  1.00 59.36           H  
ATOM    185  HE3 LYS A  13     -12.386   6.572  -6.937  1.00 59.36           H  
ATOM    186  NZ  LYS A  13     -13.438   4.810  -6.387  1.00 59.36           N  
ATOM    187  HZ1 LYS A  13     -13.783   5.186  -5.515  1.00 59.36           H  
ATOM    188  HZ2 LYS A  13     -13.269   3.821  -6.271  1.00 59.36           H  
ATOM    189  HZ3 LYS A  13     -14.154   4.930  -7.088  1.00 59.36           H  
ATOM    190  N   PRO A  14      -6.033   8.388  -4.446  1.00 59.76           N  
ATOM    191  CA  PRO A  14      -5.338   8.890  -3.271  1.00 59.76           C  
ATOM    192  HA  PRO A  14      -4.536   8.216  -2.973  1.00 59.76           H  
ATOM    193  C   PRO A  14      -6.372   9.009  -2.150  1.00 59.76           C  
ATOM    194  CB  PRO A  14      -4.756  10.244  -3.696  1.00 59.76           C  
ATOM    195  HB2 PRO A  14      -3.774  10.087  -4.143  1.00 59.76           H  
ATOM    196  HB3 PRO A  14      -4.681  10.941  -2.862  1.00 59.76           H  
ATOM    197  O   PRO A  14      -7.249   9.866  -2.207  1.00 59.76           O  
ATOM    198  CG  PRO A  14      -5.725  10.742  -4.768  1.00 59.76           C  
ATOM    199  HG2 PRO A  14      -6.577  11.240  -4.306  1.00 59.76           H  
ATOM    200  HG3 PRO A  14      -5.235  11.411  -5.475  1.00 59.76           H  
ATOM    201  CD  PRO A  14      -6.179   9.450  -5.439  1.00 59.76           C  
ATOM    202  HD2 PRO A  14      -7.206   9.565  -5.785  1.00 59.76           H  
ATOM    203  HD3 PRO A  14      -5.508   9.250  -6.275  1.00 59.76           H  
ATOM    204  N   GLY A  15      -6.358   8.102  -1.172  1.00 60.02           N  
ATOM    205  H   GLY A  15      -5.750   7.301  -1.266  1.00 60.02           H  
ATOM    206  CA  GLY A  15      -7.448   8.123  -0.191  1.00 60.02           C  
ATOM    207  HA2 GLY A  15      -8.337   7.712  -0.669  1.00 60.02           H  
ATOM    208  HA3 GLY A  15      -7.670   9.159   0.068  1.00 60.02           H  
ATOM    209  C   GLY A  15      -7.272   7.397   1.128  1.00 60.02           C  
ATOM    210  O   GLY A  15      -8.055   7.658   2.030  1.00 60.02           O  
ATOM    211  N   LEU A  16      -6.290   6.513   1.303  1.00 72.91           N  
ATOM    212  H   LEU A  16      -5.685   6.282   0.528  1.00 72.91           H  
ATOM    213  CA  LEU A  16      -6.242   5.700   2.526  1.00 72.91           C  
ATOM    214  HA  LEU A  16      -6.780   6.208   3.327  1.00 72.91           H  
ATOM    215  C   LEU A  16      -4.840   5.512   3.110  1.00 72.91           C  
ATOM    216  CB  LEU A  16      -6.978   4.371   2.250  1.00 72.91           C  
ATOM    217  HB2 LEU A  16      -6.709   4.064   1.239  1.00 72.91           H  
ATOM    218  HB3 LEU A  16      -6.629   3.605   2.943  1.00 72.91           H  
ATOM    219  O   LEU A  16      -4.721   4.816   4.103  1.00 72.91           O  
ATOM    220  CG  LEU A  16      -8.517   4.425   2.356  1.00 72.91           C  
ATOM    221  HG  LEU A  16      -8.899   5.385   2.007  1.00 72.91           H  
ATOM    222  CD1 LEU A  16      -9.161   3.357   1.474  1.00 72.91           C  
ATOM    223 HD11 LEU A  16     -10.246   3.415   1.562  1.00 72.91           H  
ATOM    224 HD12 LEU A  16      -8.886   3.526   0.433  1.00 72.91           H  
ATOM    225 HD13 LEU A  16      -8.825   2.367   1.782  1.00 72.91           H  
ATOM    226  CD2 LEU A  16      -8.995   4.187   3.784  1.00 72.91           C  
ATOM    227 HD21 LEU A  16      -8.778   3.158   4.072  1.00 72.91           H  
ATOM    228 HD22 LEU A  16      -8.486   4.873   4.461  1.00 72.91           H  
ATOM    229 HD23 LEU A  16     -10.069   4.361   3.845  1.00 72.91           H  
ATOM    230  N   CYS A  17      -3.775   6.115   2.579  1.00 78.81           N  
ATOM    231  H   CYS A  17      -3.898   6.753   1.805  1.00 78.81           H  
ATOM    232  CA  CYS A  17      -2.448   6.006   3.200  1.00 78.81           C  
ATOM    233  HA  CYS A  17      -2.205   4.953   3.344  1.00 78.81           H  
ATOM    234  C   CYS A  17      -2.421   6.685   4.575  1.00 78.81           C  
ATOM    235  CB  CYS A  17      -1.389   6.615   2.278  1.00 78.81           C  
ATOM    236  HB2 CYS A  17      -0.414   6.539   2.759  1.00 78.81           H  
ATOM    237  HB3 CYS A  17      -1.607   7.673   2.135  1.00 78.81           H  
ATOM    238  O   CYS A  17      -2.887   7.817   4.699  1.00 78.81           O  
ATOM    239  SG  CYS A  17      -1.284   5.822   0.660  1.00 78.81           S  
ATOM    240  N   CYS A  18      -1.834   6.042   5.592  1.00 80.31           N  
ATOM    241  H   CYS A  18      -1.459   5.115   5.445  1.00 80.31           H  
ATOM    242  CA  CYS A  18      -1.666   6.663   6.916  1.00 80.31           C  
ATOM    243  HA  CYS A  18      -2.642   6.933   7.320  1.00 80.31           H  
ATOM    244  C   CYS A  18      -0.844   7.955   6.828  1.00 80.31           C  
ATOM    245  CB  CYS A  18      -0.981   5.685   7.879  1.00 80.31           C  
ATOM    246  HB2 CYS A  18      -0.828   6.200   8.827  1.00 80.31           H  
ATOM    247  HB3 CYS A  18       0.005   5.438   7.484  1.00 80.31           H  
ATOM    248  O   CYS A  18      -1.090   8.910   7.552  1.00 80.31           O  
ATOM    249  SG  CYS A  18      -1.843   4.132   8.238  1.00 80.31           S  
ATOM    250  N   SER A  19       0.078   7.998   5.871  1.00 74.53           N  
ATOM    251  H   SER A  19       0.333   7.127   5.429  1.00 74.53           H  
ATOM    252  CA  SER A  19       0.959   9.129   5.587  1.00 74.53           C  
ATOM    253  HA  SER A  19       1.220   9.609   6.529  1.00 74.53           H  
ATOM    254  C   SER A  19       0.306  10.193   4.696  1.00 74.53           C  
ATOM    255  CB  SER A  19       2.250   8.593   4.959  1.00 74.53           C  
ATOM    256  HB2 SER A  19       2.077   8.437   3.894  1.00 74.53           H  
ATOM    257  HB3 SER A  19       3.057   9.313   5.099  1.00 74.53           H  
ATOM    258  O   SER A  19       0.989  11.084   4.201  1.00 74.53           O  
ATOM    259  OG  SER A  19       2.576   7.344   5.554  1.00 74.53           O  
ATOM    260  HG  SER A  19       3.525   7.225   5.631  1.00 74.53           H  
ATOM    261  N   VAL A  20      -1.007  10.085   4.432  1.00 69.76           N  
ATOM    262  H   VAL A  20      -1.504   9.352   4.919  1.00 69.76           H  
ATOM    263  CA  VAL A  20      -1.835  10.961   3.570  1.00 69.76           C  
ATOM    264  HA  VAL A  20      -2.822  10.499   3.551  1.00 69.76           H  
ATOM    265  C   VAL A  20      -1.382  11.029   2.100  1.00 69.76           C  
ATOM    266  CB  VAL A  20      -2.014  12.378   4.174  1.00 69.76           C  
ATOM    267  HB  VAL A  20      -1.266  13.044   3.744  1.00 69.76           H  
ATOM    268  O   VAL A  20      -2.093  11.548   1.241  1.00 69.76           O  
ATOM    269  CG1 VAL A  20      -3.409  12.931   3.848  1.00 69.76           C  
ATOM    270 HG11 VAL A  20      -4.177  12.306   4.303  1.00 69.76           H  
ATOM    271 HG12 VAL A  20      -3.562  12.961   2.769  1.00 69.76           H  
ATOM    272 HG13 VAL A  20      -3.504  13.948   4.230  1.00 69.76           H  
ATOM    273  CG2 VAL A  20      -1.871  12.443   5.704  1.00 69.76           C  
ATOM    274 HG21 VAL A  20      -2.527  11.714   6.180  1.00 69.76           H  
ATOM    275 HG22 VAL A  20      -0.840  12.252   6.002  1.00 69.76           H  
ATOM    276 HG23 VAL A  20      -2.128  13.440   6.063  1.00 69.76           H  
ATOM    277  N   ARG A  21      -0.216  10.460   1.780  1.00 73.43           N  
ATOM    278  H   ARG A  21       0.343  10.126   2.552  1.00 73.43           H  
ATOM    279  CA  ARG A  21       0.457  10.600   0.497  1.00 73.43           C  
ATOM    280  HA  ARG A  21      -0.187  11.203  -0.143  1.00 73.43           H  
ATOM    281  C   ARG A  21       0.641   9.251  -0.173  1.00 73.43           C  
ATOM    282  CB  ARG A  21       1.776  11.361   0.705  1.00 73.43           C  
ATOM    283  HB2 ARG A  21       2.609  10.666   0.811  1.00 73.43           H  
ATOM    284  HB3 ARG A  21       1.709  11.944   1.624  1.00 73.43           H  
ATOM    285  O   ARG A  21       1.219   8.316   0.378  1.00 73.43           O  
ATOM    286  CG  ARG A  21       2.033  12.336  -0.450  1.00 73.43           C  
ATOM    287  HG2 ARG A  21       2.271  11.785  -1.360  1.00 73.43           H  
ATOM    288  HG3 ARG A  21       1.135  12.930  -0.615  1.00 73.43           H  
ATOM    289  CD  ARG A  21       3.180  13.288  -0.095  1.00 73.43           C  
ATOM    290  HD2 ARG A  21       3.031  13.653   0.921  1.00 73.43           H  
ATOM    291  HD3 ARG A  21       4.121  12.739  -0.133  1.00 73.43           H  
ATOM    292  NE  ARG A  21       3.223  14.444  -1.011  1.00 73.43           N  
ATOM    293  HE  ARG A  21       2.550  14.458  -1.764  1.00 73.43           H  
ATOM    294  NH1 ARG A  21       4.931  15.569   0.034  1.00 73.43           N  
ATOM    295 HH11 ARG A  21       5.541  16.370   0.109  1.00 73.43           H  
ATOM    296 HH12 ARG A  21       5.029  14.813   0.697  1.00 73.43           H  
ATOM    297  NH2 ARG A  21       3.933  16.481  -1.740  1.00 73.43           N  
ATOM    298 HH21 ARG A  21       3.247  16.467  -2.480  1.00 73.43           H  
ATOM    299 HH22 ARG A  21       4.547  17.277  -1.640  1.00 73.43           H  
ATOM    300  CZ  ARG A  21       4.026  15.488  -0.901  1.00 73.43           C  
ATOM    301  N   CYS A  22       0.143   9.193  -1.394  1.00 80.04           N  
ATOM    302  H   CYS A  22      -0.303  10.019  -1.766  1.00 80.04           H  
ATOM    303  CA  CYS A  22       0.278   8.070  -2.293  1.00 80.04           C  
ATOM    304  HA  CYS A  22       0.790   7.240  -1.806  1.00 80.04           H  
ATOM    305  C   CYS A  22       1.075   8.538  -3.497  1.00 80.04           C  
ATOM    306  CB  CYS A  22      -1.121   7.637  -2.667  1.00 80.04           C  
ATOM    307  HB2 CYS A  22      -1.603   8.413  -3.262  1.00 80.04           H  
ATOM    308  HB3 CYS A  22      -1.685   7.527  -1.741  1.00 80.04           H  
ATOM    309  O   CYS A  22       0.661   9.473  -4.183  1.00 80.04           O  
ATOM    310  SG  CYS A  22      -1.216   6.095  -3.567  1.00 80.04           S  
ATOM    311  N   PHE A  23       2.244   7.946  -3.701  1.00 81.49           N  
ATOM    312  H   PHE A  23       2.492   7.140  -3.145  1.00 81.49           H  
ATOM    313  CA  PHE A  23       3.158   8.338  -4.757  1.00 81.49           C  
ATOM    314  HA  PHE A  23       2.751   9.200  -5.286  1.00 81.49           H  
ATOM    315  C   PHE A  23       3.310   7.206  -5.766  1.00 81.49           C  
ATOM    316  CB  PHE A  23       4.487   8.774  -4.151  1.00 81.49           C  
ATOM    317  HB2 PHE A  23       4.285   9.496  -3.360  1.00 81.49           H  
ATOM    318  HB3 PHE A  23       4.983   7.909  -3.712  1.00 81.49           H  
ATOM    319  O   PHE A  23       3.557   6.056  -5.398  1.00 81.49           O  
ATOM    320  CG  PHE A  23       5.392   9.426  -5.169  1.00 81.49           C  
ATOM    321  CD1 PHE A  23       6.383   8.673  -5.824  1.00 81.49           C  
ATOM    322  HD1 PHE A  23       6.527   7.631  -5.576  1.00 81.49           H  
ATOM    323  CD2 PHE A  23       5.206  10.782  -5.499  1.00 81.49           C  
ATOM    324  HD2 PHE A  23       4.439  11.360  -5.005  1.00 81.49           H  
ATOM    325  CE1 PHE A  23       7.191   9.277  -6.802  1.00 81.49           C  
ATOM    326  HE1 PHE A  23       7.959   8.703  -7.300  1.00 81.49           H  
ATOM    327  CE2 PHE A  23       6.014  11.385  -6.478  1.00 81.49           C  
ATOM    328  HE2 PHE A  23       5.878  12.426  -6.733  1.00 81.49           H  
ATOM    329  CZ  PHE A  23       7.008  10.633  -7.128  1.00 81.49           C  
ATOM    330  HZ  PHE A  23       7.634  11.096  -7.876  1.00 81.49           H  
ATOM    331  N   SER A  24       3.156   7.550  -7.046  1.00 81.08           N  
ATOM    332  H   SER A  24       2.985   8.525  -7.246  1.00 81.08           H  
ATOM    333  CA  SER A  24       3.003   6.617  -8.165  1.00 81.08           C  
ATOM    334  HA  SER A  24       2.790   7.218  -9.049  1.00 81.08           H  
ATOM    335  C   SER A  24       1.789   5.696  -7.989  1.00 81.08           C  
ATOM    336  CB  SER A  24       4.326   5.890  -8.440  1.00 81.08           C  
ATOM    337  HB2 SER A  24       5.143   6.611  -8.449  1.00 81.08           H  
ATOM    338  HB3 SER A  24       4.521   5.156  -7.658  1.00 81.08           H  
ATOM    339  O   SER A  24       0.741   5.965  -8.564  1.00 81.08           O  
ATOM    340  OG  SER A  24       4.278   5.240  -9.689  1.00 81.08           O  
ATOM    341  HG  SER A  24       4.413   5.879 -10.393  1.00 81.08           H  
ATOM    342  N   LEU A  25       1.895   4.660  -7.157  1.00 83.37           N  
ATOM    343  H   LEU A  25       2.785   4.548  -6.693  1.00 83.37           H  
ATOM    344  CA  LEU A  25       0.811   3.737  -6.806  1.00 83.37           C  
ATOM    345  HA  LEU A  25      -0.140   4.266  -6.864  1.00 83.37           H  
ATOM    346  C   LEU A  25       0.933   3.210  -5.365  1.00 83.37           C  
ATOM    347  CB  LEU A  25       0.804   2.565  -7.807  1.00 83.37           C  
ATOM    348  HB2 LEU A  25       0.038   1.862  -7.481  1.00 83.37           H  
ATOM    349  HB3 LEU A  25       1.770   2.062  -7.752  1.00 83.37           H  
ATOM    350  O   LEU A  25       0.157   2.343  -4.970  1.00 83.37           O  
ATOM    351  CG  LEU A  25       0.503   2.920  -9.277  1.00 83.37           C  
ATOM    352  HG  LEU A  25       1.143   3.737  -9.611  1.00 83.37           H  
ATOM    353  CD1 LEU A  25       0.813   1.745 -10.200  1.00 83.37           C  
ATOM    354 HD11 LEU A  25       0.681   2.055 -11.237  1.00 83.37           H  
ATOM    355 HD12 LEU A  25       1.848   1.433 -10.064  1.00 83.37           H  
ATOM    356 HD13 LEU A  25       0.145   0.908  -9.995  1.00 83.37           H  
ATOM    357  CD2 LEU A  25      -0.969   3.298  -9.478  1.00 83.37           C  
ATOM    358 HD21 LEU A  25      -1.227   4.141  -8.837  1.00 83.37           H  
ATOM    359 HD22 LEU A  25      -1.121   3.603 -10.514  1.00 83.37           H  
ATOM    360 HD23 LEU A  25      -1.609   2.444  -9.257  1.00 83.37           H  
ATOM    361  N   PHE A  26       1.889   3.711  -4.576  1.00 84.41           N  
ATOM    362  H   PHE A  26       2.441   4.490  -4.905  1.00 84.41           H  
ATOM    363  CA  PHE A  26       2.222   3.186  -3.253  1.00 84.41           C  
ATOM    364  HA  PHE A  26       1.494   2.423  -2.974  1.00 84.41           H  
ATOM    365  C   PHE A  26       2.173   4.276  -2.184  1.00 84.41           C  
ATOM    366  CB  PHE A  26       3.597   2.508  -3.290  1.00 84.41           C  
ATOM    367  HB2 PHE A  26       4.345   3.233  -3.611  1.00 84.41           H  
ATOM    368  HB3 PHE A  26       3.860   2.197  -2.278  1.00 84.41           H  
ATOM    369  O   PHE A  26       2.508   5.436  -2.428  1.00 84.41           O  
ATOM    370  CG  PHE A  26       3.657   1.290  -4.192  1.00 84.41           C  
ATOM    371  CD1 PHE A  26       3.301   0.026  -3.691  1.00 84.41           C  
ATOM    372  HD1 PHE A  26       2.989  -0.078  -2.662  1.00 84.41           H  
ATOM    373  CD2 PHE A  26       4.067   1.416  -5.533  1.00 84.41           C  
ATOM    374  HD2 PHE A  26       4.347   2.382  -5.926  1.00 84.41           H  
ATOM    375  CE1 PHE A  26       3.370  -1.111  -4.515  1.00 84.41           C  
ATOM    376  HE1 PHE A  26       3.121  -2.083  -4.115  1.00 84.41           H  
ATOM    377  CE2 PHE A  26       4.124   0.282  -6.364  1.00 84.41           C  
ATOM    378  HE2 PHE A  26       4.450   0.379  -7.389  1.00 84.41           H  
ATOM    379  CZ  PHE A  26       3.783  -0.982  -5.853  1.00 84.41           C  
ATOM    380  HZ  PHE A  26       3.847  -1.856  -6.484  1.00 84.41           H  
ATOM    381  N   CYS A  27       1.770   3.900  -0.975  1.00 86.63           N  
ATOM    382  H   CYS A  27       1.480   2.942  -0.839  1.00 86.63           H  
ATOM    383  CA  CYS A  27       1.871   4.763   0.190  1.00 86.63           C  
ATOM    384  HA  CYS A  27       1.423   5.729  -0.041  1.00 86.63           H  
ATOM    385  C   CYS A  27       3.337   4.986   0.543  1.00 86.63           C  
ATOM    386  CB  CYS A  27       1.120   4.134   1.364  1.00 86.63           C  
ATOM    387  HB2 CYS A  27       1.544   3.150   1.566  1.00 86.63           H  
ATOM    388  HB3 CYS A  27       1.271   4.751   2.250  1.00 86.63           H  
ATOM    389  O   CYS A  27       4.106   4.030   0.642  1.00 86.63           O  
ATOM    390  SG  CYS A  27      -0.655   3.946   1.092  1.00 86.63           S  
ATOM    391  N   ILE A  28       3.710   6.237   0.779  1.00 81.15           N  
ATOM    392  H   ILE A  28       3.027   6.978   0.713  1.00 81.15           H  
ATOM    393  CA  ILE A  28       5.056   6.591   1.225  1.00 81.15           C  
ATOM    394  HA  ILE A  28       5.623   5.682   1.426  1.00 81.15           H  
ATOM    395  C   ILE A  28       4.963   7.338   2.551  1.00 81.15           C  
ATOM    396  CB  ILE A  28       5.836   7.357   0.133  1.00 81.15           C  
ATOM    397  HB  ILE A  28       6.811   7.602   0.554  1.00 81.15           H  
ATOM    398  O   ILE A  28       4.164   8.261   2.686  1.00 81.15           O  
ATOM    399  CG1 ILE A  28       5.154   8.674  -0.308  1.00 81.15           C  
ATOM    400 HG12 ILE A  28       4.895   9.270   0.567  1.00 81.15           H  
ATOM    401 HG13 ILE A  28       4.239   8.460  -0.860  1.00 81.15           H  
ATOM    402  CG2 ILE A  28       6.069   6.433  -1.080  1.00 81.15           C  
ATOM    403 HG21 ILE A  28       6.477   5.479  -0.747  1.00 81.15           H  
ATOM    404 HG22 ILE A  28       5.135   6.250  -1.610  1.00 81.15           H  
ATOM    405 HG23 ILE A  28       6.789   6.880  -1.766  1.00 81.15           H  
ATOM    406  CD1 ILE A  28       6.079   9.541  -1.164  1.00 81.15           C  
ATOM    407 HD11 ILE A  28       5.615  10.513  -1.337  1.00 81.15           H  
ATOM    408 HD12 ILE A  28       6.286   9.066  -2.123  1.00 81.15           H  
ATOM    409 HD13 ILE A  28       7.029   9.671  -0.646  1.00 81.15           H  
ATOM    410  N   SER A  29       5.765   6.929   3.533  1.00 72.35           N  
ATOM    411  H   SER A  29       6.425   6.189   3.342  1.00 72.35           H  
ATOM    412  CA  SER A  29       6.003   7.712   4.745  1.00 72.35           C  
ATOM    413  HA  SER A  29       5.180   8.401   4.931  1.00 72.35           H  
ATOM    414  C   SER A  29       7.266   8.522   4.530  1.00 72.35           C  
ATOM    415  CB  SER A  29       6.177   6.832   5.985  1.00 72.35           C  
ATOM    416  HB2 SER A  29       6.578   7.442   6.794  1.00 72.35           H  
ATOM    417  HB3 SER A  29       6.879   6.025   5.777  1.00 72.35           H  
ATOM    418  O   SER A  29       8.304   7.948   4.215  1.00 72.35           O  
ATOM    419  OG  SER A  29       4.929   6.307   6.394  1.00 72.35           O  
ATOM    420  HG  SER A  29       5.034   6.042   7.310  1.00 72.35           H  
ATOM    421  N   PHE A  30       7.167   9.837   4.686  1.00 66.19           N  
ATOM    422  H   PHE A  30       6.284  10.222   4.990  1.00 66.19           H  
ATOM    423  CA  PHE A  30       8.333  10.636   5.027  1.00 66.19           C  
ATOM    424  HA  PHE A  30       9.246  10.172   4.655  1.00 66.19           H  
ATOM    425  C   PHE A  30       8.389  10.637   6.548  1.00 66.19           C  
ATOM    426  CB  PHE A  30       8.226  12.033   4.412  1.00 66.19           C  
ATOM    427  HB2 PHE A  30       7.209  12.412   4.518  1.00 66.19           H  
ATOM    428  HB3 PHE A  30       8.880  12.702   4.971  1.00 66.19           H  
ATOM    429  O   PHE A  30       7.418  11.040   7.188  1.00 66.19           O  
ATOM    430  CG  PHE A  30       8.649  12.062   2.955  1.00 66.19           C  
ATOM    431  CD1 PHE A  30      10.000  12.289   2.636  1.00 66.19           C  
ATOM    432  HD1 PHE A  30      10.720  12.440   3.426  1.00 66.19           H  
ATOM    433  CD2 PHE A  30       7.715  11.845   1.924  1.00 66.19           C  
ATOM    434  HD2 PHE A  30       6.682  11.652   2.172  1.00 66.19           H  
ATOM    435  CE1 PHE A  30      10.419  12.303   1.294  1.00 66.19           C  
ATOM    436  HE1 PHE A  30      11.462  12.464   1.061  1.00 66.19           H  
ATOM    437  CE2 PHE A  30       8.132  11.891   0.580  1.00 66.19           C  
ATOM    438  HE2 PHE A  30       7.413  11.772  -0.217  1.00 66.19           H  
ATOM    439  CZ  PHE A  30       9.485  12.103   0.265  1.00 66.19           C  
ATOM    440  HZ  PHE A  30       9.810  12.120  -0.765  1.00 66.19           H  
ATOM    441  N   GLU A  31       9.449  10.036   7.075  1.00 58.43           N  
ATOM    442  H   GLU A  31      10.194   9.749   6.456  1.00 58.43           H  
ATOM    443  CA  GLU A  31       9.824  10.133   8.485  1.00 58.43           C  
ATOM    444  HA  GLU A  31       9.013   9.767   9.113  1.00 58.43           H  
ATOM    445  C   GLU A  31      10.045  11.600   8.883  1.00 58.43           C  
ATOM    446  CB  GLU A  31      11.067   9.249   8.694  1.00 58.43           C  
ATOM    447  HB2 GLU A  31      10.918   8.314   8.153  1.00 58.43           H  
ATOM    448  HB3 GLU A  31      11.941   9.744   8.270  1.00 58.43           H  
ATOM    449  O   GLU A  31      10.541  12.372   8.024  1.00 58.43           O  
ATOM    450  CG  GLU A  31      11.344   8.888  10.159  1.00 58.43           C  
ATOM    451  HG2 GLU A  31      11.560   9.796  10.723  1.00 58.43           H  
ATOM    452  HG3 GLU A  31      10.450   8.433  10.586  1.00 58.43           H  
ATOM    453  CD  GLU A  31      12.523   7.903  10.267  1.00 58.43           C  
ATOM    454  OE1 GLU A  31      13.650   8.354  10.578  1.00 58.43           O  
ATOM    455  OE2 GLU A  31      12.295   6.689  10.037  1.00 58.43           O  
ATOM    456  OXT GLU A  31       9.624  11.926  10.012  1.00 58.43           O  
TER     457      GLU A  31                                                       
END   
