# Supplementary material for: δ‐Conotoxin Structure Prediction and Analysis through Large‐Scale Comparative and Deep Learning Modeling Approaches
Source: Adv Sci (Weinh). 2024 Jul 21;11(35):2404786. doi: 10.1002/advs.202404786 (PMC11425241; doi:10.1002/advs.202404786)
Supplement: Supplementary file 2 — Supporting Information [file ADVS-11-2404786-s001.gz › Data/Alphafold_results/NgVIA/ranked_3.pdb]

ATOM      1  N   SER A   1     -11.751  -2.453   9.653  1.00 54.25           N  
ATOM      2  H   SER A   1     -11.535  -2.256  10.620  1.00 54.25           H  
ATOM      3  H2  SER A   1     -12.737  -2.647   9.552  1.00 54.25           H  
ATOM      4  H3  SER A   1     -11.219  -3.262   9.364  1.00 54.25           H  
ATOM      5  CA  SER A   1     -11.347  -1.289   8.840  1.00 54.25           C  
ATOM      6  HA  SER A   1     -11.996  -0.445   9.074  1.00 54.25           H  
ATOM      7  C   SER A   1     -11.480  -1.635   7.369  1.00 54.25           C  
ATOM      8  CB  SER A   1      -9.913  -0.900   9.192  1.00 54.25           C  
ATOM      9  HB2 SER A   1      -9.634   0.019   8.676  1.00 54.25           H  
ATOM     10  HB3 SER A   1      -9.221  -1.699   8.926  1.00 54.25           H  
ATOM     11  O   SER A   1     -10.880  -2.612   6.947  1.00 54.25           O  
ATOM     12  OG  SER A   1      -9.906  -0.702  10.590  1.00 54.25           O  
ATOM     13  HG  SER A   1      -9.046  -0.378  10.865  1.00 54.25           H  
ATOM     14  N   LYS A   2     -12.322  -0.925   6.608  1.00 72.59           N  
ATOM     15  H   LYS A   2     -12.752  -0.092   6.984  1.00 72.59           H  
ATOM     16  CA  LYS A   2     -12.549  -1.204   5.179  1.00 72.59           C  
ATOM     17  HA  LYS A   2     -12.579  -2.282   5.019  1.00 72.59           H  
ATOM     18  C   LYS A   2     -11.360  -0.646   4.392  1.00 72.59           C  
ATOM     19  CB  LYS A   2     -13.914  -0.607   4.770  1.00 72.59           C  
ATOM     20  HB2 LYS A   2     -14.643  -0.906   5.524  1.00 72.59           H  
ATOM     21  HB3 LYS A   2     -13.859   0.481   4.775  1.00 72.59           H  
ATOM     22  O   LYS A   2     -11.239   0.570   4.290  1.00 72.59           O  
ATOM     23  CG  LYS A   2     -14.436  -1.083   3.402  1.00 72.59           C  
ATOM     24  HG2 LYS A   2     -14.345  -2.168   3.344  1.00 72.59           H  
ATOM     25  HG3 LYS A   2     -13.837  -0.636   2.609  1.00 72.59           H  
ATOM     26  CD  LYS A   2     -15.918  -0.698   3.222  1.00 72.59           C  
ATOM     27  HD2 LYS A   2     -16.015   0.387   3.264  1.00 72.59           H  
ATOM     28  HD3 LYS A   2     -16.494  -1.137   4.037  1.00 72.59           H  
ATOM     29  CE  LYS A   2     -16.465  -1.215   1.884  1.00 72.59           C  
ATOM     30  HE2 LYS A   2     -15.947  -0.702   1.074  1.00 72.59           H  
ATOM     31  HE3 LYS A   2     -16.228  -2.275   1.801  1.00 72.59           H  
ATOM     32  NZ  LYS A   2     -17.937  -1.021   1.762  1.00 72.59           N  
ATOM     33  HZ1 LYS A   2     -18.260  -1.372   0.872  1.00 72.59           H  
ATOM     34  HZ2 LYS A   2     -18.179  -0.042   1.819  1.00 72.59           H  
ATOM     35  HZ3 LYS A   2     -18.427  -1.524   2.487  1.00 72.59           H  
ATOM     36  N   CYS A   3     -10.457  -1.516   3.945  1.00 78.66           N  
ATOM     37  H   CYS A   3     -10.603  -2.506   4.085  1.00 78.66           H  
ATOM     38  CA  CYS A   3      -9.336  -1.127   3.096  1.00 78.66           C  
ATOM     39  HA  CYS A   3      -9.177  -0.057   3.230  1.00 78.66           H  
ATOM     40  C   CYS A   3      -9.681  -1.339   1.619  1.00 78.66           C  
ATOM     41  CB  CYS A   3      -8.045  -1.826   3.550  1.00 78.66           C  
ATOM     42  HB2 CYS A   3      -7.902  -1.611   4.609  1.00 78.66           H  
ATOM     43  HB3 CYS A   3      -7.203  -1.381   3.021  1.00 78.66           H  
ATOM     44  O   CYS A   3     -10.582  -2.112   1.287  1.00 78.66           O  
ATOM     45  SG  CYS A   3      -7.965  -3.623   3.334  1.00 78.66           S  
ATOM     46  N   PHE A   4      -9.001  -0.617   0.738  1.00 80.01           N  
ATOM     47  H   PHE A   4      -8.307   0.029   1.085  1.00 80.01           H  
ATOM     48  CA  PHE A   4      -9.229  -0.692  -0.701  1.00 80.01           C  
ATOM     49  HA  PHE A   4     -10.244  -1.043  -0.888  1.00 80.01           H  
ATOM     50  C   PHE A   4      -8.278  -1.692  -1.371  1.00 80.01           C  
ATOM     51  CB  PHE A   4      -9.105   0.716  -1.280  1.00 80.01           C  
ATOM     52  HB2 PHE A   4      -9.111   0.639  -2.367  1.00 80.01           H  
ATOM     53  HB3 PHE A   4      -8.141   1.128  -0.979  1.00 80.01           H  
ATOM     54  O   PHE A   4      -7.067  -1.657  -1.131  1.00 80.01           O  
ATOM     55  CG  PHE A   4     -10.195   1.690  -0.880  1.00 80.01           C  
ATOM     56  CD1 PHE A   4     -11.548   1.389  -1.135  1.00 80.01           C  
ATOM     57  HD1 PHE A   4     -11.817   0.440  -1.574  1.00 80.01           H  
ATOM     58  CD2 PHE A   4      -9.855   2.941  -0.335  1.00 80.01           C  
ATOM     59  HD2 PHE A   4      -8.818   3.205  -0.189  1.00 80.01           H  
ATOM     60  CE1 PHE A   4     -12.554   2.324  -0.840  1.00 80.01           C  
ATOM     61  HE1 PHE A   4     -13.586   2.092  -1.057  1.00 80.01           H  
ATOM     62  CE2 PHE A   4     -10.862   3.887  -0.077  1.00 80.01           C  
ATOM     63  HE2 PHE A   4     -10.601   4.896   0.205  1.00 80.01           H  
ATOM     64  CZ  PHE A   4     -12.210   3.574  -0.304  1.00 80.01           C  
ATOM     65  HZ  PHE A   4     -12.975   4.315  -0.124  1.00 80.01           H  
ATOM     66  N   SER A   5      -8.830  -2.569  -2.213  1.00 79.09           N  
ATOM     67  H   SER A   5      -9.834  -2.574  -2.326  1.00 79.09           H  
ATOM     68  CA  SER A   5      -8.078  -3.538  -3.021  1.00 79.09           C  
ATOM     69  HA  SER A   5      -7.460  -4.139  -2.354  1.00 79.09           H  
ATOM     70  C   SER A   5      -7.172  -2.838  -4.044  1.00 79.09           C  
ATOM     71  CB  SER A   5      -9.056  -4.461  -3.762  1.00 79.09           C  
ATOM     72  HB2 SER A   5      -9.711  -3.858  -4.391  1.00 79.09           H  
ATOM     73  HB3 SER A   5      -8.516  -5.161  -4.400  1.00 79.09           H  
ATOM     74  O   SER A   5      -7.478  -1.708  -4.446  1.00 79.09           O  
ATOM     75  OG  SER A   5      -9.840  -5.177  -2.826  1.00 79.09           O  
ATOM     76  HG  SER A   5      -9.484  -6.064  -2.740  1.00 79.09           H  
ATOM     77  N   PRO A   6      -6.089  -3.484  -4.512  1.00 80.57           N  
ATOM     78  CA  PRO A   6      -5.313  -2.978  -5.644  1.00 80.57           C  
ATOM     79  HA  PRO A   6      -4.773  -2.082  -5.338  1.00 80.57           H  
ATOM     80  C   PRO A   6      -6.209  -2.646  -6.843  1.00 80.57           C  
ATOM     81  CB  PRO A   6      -4.309  -4.072  -6.005  1.00 80.57           C  
ATOM     82  HB2 PRO A   6      -4.183  -4.180  -7.083  1.00 80.57           H  
ATOM     83  HB3 PRO A   6      -3.348  -3.831  -5.551  1.00 80.57           H  
ATOM     84  O   PRO A   6      -7.213  -3.313  -7.083  1.00 80.57           O  
ATOM     85  CG  PRO A   6      -4.905  -5.338  -5.388  1.00 80.57           C  
ATOM     86  HG2 PRO A   6      -4.141  -6.074  -5.139  1.00 80.57           H  
ATOM     87  HG3 PRO A   6      -5.633  -5.768  -6.076  1.00 80.57           H  
ATOM     88  CD  PRO A   6      -5.627  -4.817  -4.150  1.00 80.57           C  
ATOM     89  HD2 PRO A   6      -4.921  -4.741  -3.322  1.00 80.57           H  
ATOM     90  HD3 PRO A   6      -6.439  -5.496  -3.887  1.00 80.57           H  
ATOM     91  N   GLY A   7      -5.871  -1.580  -7.566  1.00 77.50           N  
ATOM     92  H   GLY A   7      -5.024  -1.088  -7.320  1.00 77.50           H  
ATOM     93  CA  GLY A   7      -6.666  -1.055  -8.679  1.00 77.50           C  
ATOM     94  HA2 GLY A   7      -7.036  -1.887  -9.278  1.00 77.50           H  
ATOM     95  HA3 GLY A   7      -6.026  -0.439  -9.311  1.00 77.50           H  
ATOM     96  C   GLY A   7      -7.870  -0.208  -8.255  1.00 77.50           C  
ATOM     97  O   GLY A   7      -8.538   0.370  -9.108  1.00 77.50           O  
ATOM     98  N   THR A   8      -8.146  -0.073  -6.955  1.00 81.42           N  
ATOM     99  H   THR A   8      -7.602  -0.597  -6.284  1.00 81.42           H  
ATOM    100  CA  THR A   8      -9.210   0.820  -6.478  1.00 81.42           C  
ATOM    101  HA  THR A   8     -10.066   0.720  -7.146  1.00 81.42           H  
ATOM    102  C   THR A   8      -8.741   2.268  -6.490  1.00 81.42           C  
ATOM    103  CB  THR A   8      -9.681   0.474  -5.068  1.00 81.42           C  
ATOM    104  HB  THR A   8      -8.857   0.671  -4.382  1.00 81.42           H  
ATOM    105  O   THR A   8      -7.639   2.576  -6.036  1.00 81.42           O  
ATOM    106  CG2 THR A   8     -10.909   1.284  -4.655  1.00 81.42           C  
ATOM    107 HG21 THR A   8     -11.363   0.833  -3.773  1.00 81.42           H  
ATOM    108 HG22 THR A   8     -10.622   2.308  -4.416  1.00 81.42           H  
ATOM    109 HG23 THR A   8     -11.646   1.285  -5.459  1.00 81.42           H  
ATOM    110  OG1 THR A   8     -10.037  -0.881  -4.965  1.00 81.42           O  
ATOM    111  HG1 THR A   8      -9.209  -1.366  -4.979  1.00 81.42           H  
ATOM    112  N   PHE A   9      -9.601   3.170  -6.954  1.00 81.33           N  
ATOM    113  H   PHE A   9     -10.484   2.855  -7.329  1.00 81.33           H  
ATOM    114  CA  PHE A   9      -9.336   4.601  -6.930  1.00 81.33           C  
ATOM    115  HA  PHE A   9      -8.367   4.765  -7.402  1.00 81.33           H  
ATOM    116  C   PHE A   9      -9.298   5.144  -5.488  1.00 81.33           C  
ATOM    117  CB  PHE A   9     -10.391   5.305  -7.784  1.00 81.33           C  
ATOM    118  HB2 PHE A   9     -10.443   4.813  -8.755  1.00 81.33           H  
ATOM    119  HB3 PHE A   9     -11.368   5.201  -7.312  1.00 81.33           H  
ATOM    120  O   PHE A   9     -10.279   5.059  -4.752  1.00 81.33           O  
ATOM    121  CG  PHE A   9     -10.101   6.771  -8.013  1.00 81.33           C  
ATOM    122  CD1 PHE A   9     -10.632   7.741  -7.145  1.00 81.33           C  
ATOM    123  HD1 PHE A   9     -11.235   7.437  -6.303  1.00 81.33           H  
ATOM    124  CD2 PHE A   9      -9.315   7.166  -9.109  1.00 81.33           C  
ATOM    125  HD2 PHE A   9      -8.896   6.425  -9.774  1.00 81.33           H  
ATOM    126  CE1 PHE A   9     -10.382   9.101  -7.380  1.00 81.33           C  
ATOM    127  HE1 PHE A   9     -10.798   9.839  -6.711  1.00 81.33           H  
ATOM    128  CE2 PHE A   9      -9.095   8.529  -9.361  1.00 81.33           C  
ATOM    129  HE2 PHE A   9      -8.522   8.822 -10.228  1.00 81.33           H  
ATOM    130  CZ  PHE A   9      -9.618   9.501  -8.490  1.00 81.33           C  
ATOM    131  HZ  PHE A   9      -9.442  10.549  -8.684  1.00 81.33           H  
ATOM    132  N   CYS A  10      -8.171   5.729  -5.093  1.00 80.92           N  
ATOM    133  H   CYS A  10      -7.423   5.756  -5.772  1.00 80.92           H  
ATOM    134  CA  CYS A  10      -7.913   6.329  -3.782  1.00 80.92           C  
ATOM    135  HA  CYS A  10      -8.822   6.268  -3.184  1.00 80.92           H  
ATOM    136  C   CYS A  10      -7.608   7.855  -3.872  1.00 80.92           C  
ATOM    137  CB  CYS A  10      -6.873   5.435  -3.077  1.00 80.92           C  
ATOM    138  HB2 CYS A  10      -7.413   4.650  -2.547  1.00 80.92           H  
ATOM    139  HB3 CYS A  10      -6.248   4.942  -3.822  1.00 80.92           H  
ATOM    140  O   CYS A  10      -7.358   8.530  -2.878  1.00 80.92           O  
ATOM    141  SG  CYS A  10      -5.780   6.250  -1.910  1.00 80.92           S  
ATOM    142  N   GLY A  11      -7.718   8.459  -5.061  1.00 70.95           N  
ATOM    143  H   GLY A  11      -7.948   7.879  -5.855  1.00 70.95           H  
ATOM    144  CA  GLY A  11      -7.276   9.832  -5.342  1.00 70.95           C  
ATOM    145  HA2 GLY A  11      -6.219   9.920  -5.093  1.00 70.95           H  
ATOM    146  HA3 GLY A  11      -7.398   9.965  -6.417  1.00 70.95           H  
ATOM    147  C   GLY A  11      -8.009  11.014  -4.687  1.00 70.95           C  
ATOM    148  O   GLY A  11      -7.448  12.101  -4.632  1.00 70.95           O  
ATOM    149  N   ILE A  12      -9.244  10.844  -4.203  1.00 68.52           N  
ATOM    150  H   ILE A  12      -9.653   9.925  -4.295  1.00 68.52           H  
ATOM    151  CA  ILE A  12     -10.058  11.956  -3.646  1.00 68.52           C  
ATOM    152  HA  ILE A  12      -9.554  12.905  -3.825  1.00 68.52           H  
ATOM    153  C   ILE A  12     -10.210  11.856  -2.122  1.00 68.52           C  
ATOM    154  CB  ILE A  12     -11.420  12.021  -4.380  1.00 68.52           C  
ATOM    155  HB  ILE A  12     -11.862  11.025  -4.359  1.00 68.52           H  
ATOM    156  O   ILE A  12     -10.443  12.847  -1.434  1.00 68.52           O  
ATOM    157  CG1 ILE A  12     -11.210  12.445  -5.852  1.00 68.52           C  
ATOM    158 HG12 ILE A  12     -10.345  11.934  -6.276  1.00 68.52           H  
ATOM    159 HG13 ILE A  12     -10.993  13.513  -5.896  1.00 68.52           H  
ATOM    160  CG2 ILE A  12     -12.412  12.998  -3.718  1.00 68.52           C  
ATOM    161 HG21 ILE A  12     -12.695  12.645  -2.727  1.00 68.52           H  
ATOM    162 HG22 ILE A  12     -11.956  13.984  -3.627  1.00 68.52           H  
ATOM    163 HG23 ILE A  12     -13.324  13.085  -4.308  1.00 68.52           H  
ATOM    164  CD1 ILE A  12     -12.418  12.145  -6.752  1.00 68.52           C  
ATOM    165 HD11 ILE A  12     -13.243  12.821  -6.525  1.00 68.52           H  
ATOM    166 HD12 ILE A  12     -12.133  12.290  -7.794  1.00 68.52           H  
ATOM    167 HD13 ILE A  12     -12.748  11.115  -6.616  1.00 68.52           H  
ATOM    168  N   LYS A  13     -10.069  10.653  -1.572  1.00 60.74           N  
ATOM    169  H   LYS A  13      -9.757   9.899  -2.168  1.00 60.74           H  
ATOM    170  CA  LYS A  13     -10.104  10.394  -0.136  1.00 60.74           C  
ATOM    171  HA  LYS A  13      -9.931  11.323   0.408  1.00 60.74           H  
ATOM    172  C   LYS A  13      -8.980   9.412   0.149  1.00 60.74           C  
ATOM    173  CB  LYS A  13     -11.467   9.811   0.278  1.00 60.74           C  
ATOM    174  HB2 LYS A  13     -11.377   9.390   1.279  1.00 60.74           H  
ATOM    175  HB3 LYS A  13     -11.744   9.010  -0.408  1.00 60.74           H  
ATOM    176  O   LYS A  13      -9.039   8.322  -0.422  1.00 60.74           O  
ATOM    177  CG  LYS A  13     -12.566  10.882   0.298  1.00 60.74           C  
ATOM    178  HG2 LYS A  13     -12.643  11.345  -0.686  1.00 60.74           H  
ATOM    179  HG3 LYS A  13     -12.301  11.648   1.026  1.00 60.74           H  
ATOM    180  CD  LYS A  13     -13.933  10.288   0.660  1.00 60.74           C  
ATOM    181  HD2 LYS A  13     -14.222   9.571  -0.108  1.00 60.74           H  
ATOM    182  HD3 LYS A  13     -13.868   9.783   1.624  1.00 60.74           H  
ATOM    183  CE  LYS A  13     -14.959  11.425   0.735  1.00 60.74           C  
ATOM    184  HE2 LYS A  13     -14.674  12.095   1.546  1.00 60.74           H  
ATOM    185  HE3 LYS A  13     -14.908  11.996  -0.192  1.00 60.74           H  
ATOM    186  NZ  LYS A  13     -16.341  10.920   0.943  1.00 60.74           N  
ATOM    187  HZ1 LYS A  13     -16.622  10.334   0.171  1.00 60.74           H  
ATOM    188  HZ2 LYS A  13     -16.401  10.392   1.802  1.00 60.74           H  
ATOM    189  HZ3 LYS A  13     -16.986  11.695   1.001  1.00 60.74           H  
ATOM    190  N   PRO A  14      -8.013   9.737   1.026  1.00 59.32           N  
ATOM    191  CA  PRO A  14      -7.038   8.764   1.487  1.00 59.32           C  
ATOM    192  HA  PRO A  14      -6.589   8.240   0.643  1.00 59.32           H  
ATOM    193  C   PRO A  14      -7.769   7.747   2.372  1.00 59.32           C  
ATOM    194  CB  PRO A  14      -5.962   9.578   2.213  1.00 59.32           C  
ATOM    195  HB2 PRO A  14      -5.226   9.927   1.488  1.00 59.32           H  
ATOM    196  HB3 PRO A  14      -5.468   9.012   3.003  1.00 59.32           H  
ATOM    197  O   PRO A  14      -7.725   7.804   3.596  1.00 59.32           O  
ATOM    198  CG  PRO A  14      -6.735  10.777   2.762  1.00 59.32           C  
ATOM    199  HG2 PRO A  14      -7.191  10.514   3.717  1.00 59.32           H  
ATOM    200  HG3 PRO A  14      -6.094  11.652   2.875  1.00 59.32           H  
ATOM    201  CD  PRO A  14      -7.828  11.008   1.718  1.00 59.32           C  
ATOM    202  HD2 PRO A  14      -8.743  11.332   2.213  1.00 59.32           H  
ATOM    203  HD3 PRO A  14      -7.498  11.762   1.002  1.00 59.32           H  
ATOM    204  N   GLY A  15      -8.529   6.841   1.764  1.00 61.32           N  
ATOM    205  H   GLY A  15      -8.570   6.876   0.755  1.00 61.32           H  
ATOM    206  CA  GLY A  15      -8.889   5.603   2.427  1.00 61.32           C  
ATOM    207  HA2 GLY A  15      -9.131   5.801   3.472  1.00 61.32           H  
ATOM    208  HA3 GLY A  15      -9.755   5.120   1.975  1.00 61.32           H  
ATOM    209  C   GLY A  15      -7.686   4.683   2.357  1.00 61.32           C  
ATOM    210  O   GLY A  15      -6.955   4.673   1.366  1.00 61.32           O  
ATOM    211  N   LEU A  16      -7.455   3.944   3.438  1.00 71.51           N  
ATOM    212  H   LEU A  16      -8.078   4.019   4.230  1.00 71.51           H  
ATOM    213  CA  LEU A  16      -6.330   3.030   3.514  1.00 71.51           C  
ATOM    214  HA  LEU A  16      -5.406   3.584   3.347  1.00 71.51           H  
ATOM    215  C   LEU A  16      -6.452   1.988   2.400  1.00 71.51           C  
ATOM    216  CB  LEU A  16      -6.263   2.368   4.903  1.00 71.51           C  
ATOM    217  HB2 LEU A  16      -7.246   1.994   5.190  1.00 71.51           H  
ATOM    218  HB3 LEU A  16      -5.614   1.498   4.801  1.00 71.51           H  
ATOM    219  O   LEU A  16      -7.304   1.103   2.453  1.00 71.51           O  
ATOM    220  CG  LEU A  16      -5.682   3.284   6.001  1.00 71.51           C  
ATOM    221  HG  LEU A  16      -5.165   4.128   5.545  1.00 71.51           H  
ATOM    222  CD1 LEU A  16      -6.768   3.820   6.937  1.00 71.51           C  
ATOM    223 HD11 LEU A  16      -7.496   4.396   6.365  1.00 71.51           H  
ATOM    224 HD12 LEU A  16      -6.314   4.478   7.678  1.00 71.51           H  
ATOM    225 HD13 LEU A  16      -7.267   2.996   7.447  1.00 71.51           H  
ATOM    226  CD2 LEU A  16      -4.668   2.508   6.842  1.00 71.51           C  
ATOM    227 HD21 LEU A  16      -4.259   3.156   7.617  1.00 71.51           H  
ATOM    228 HD22 LEU A  16      -3.846   2.174   6.209  1.00 71.51           H  
ATOM    229 HD23 LEU A  16      -5.140   1.642   7.306  1.00 71.51           H  
ATOM    230  N   CYS A  17      -5.590   2.073   1.391  1.00 78.15           N  
ATOM    231  H   CYS A  17      -5.013   2.898   1.309  1.00 78.15           H  
ATOM    232  CA  CYS A  17      -5.306   0.929   0.538  1.00 78.15           C  
ATOM    233  HA  CYS A  17      -6.204   0.641  -0.008  1.00 78.15           H  
ATOM    234  C   CYS A  17      -4.872  -0.233   1.434  1.00 78.15           C  
ATOM    235  CB  CYS A  17      -4.205   1.307  -0.456  1.00 78.15           C  
ATOM    236  HB2 CYS A  17      -3.321   1.628   0.095  1.00 78.15           H  
ATOM    237  HB3 CYS A  17      -3.934   0.429  -1.043  1.00 78.15           H  
ATOM    238  O   CYS A  17      -4.115  -0.021   2.384  1.00 78.15           O  
ATOM    239  SG  CYS A  17      -4.677   2.626  -1.599  1.00 78.15           S  
ATOM    240  N   CYS A  18      -5.307  -1.459   1.139  1.00 79.30           N  
ATOM    241  H   CYS A  18      -5.935  -1.599   0.360  1.00 79.30           H  
ATOM    242  CA  CYS A  18      -4.857  -2.629   1.903  1.00 79.30           C  
ATOM    243  HA  CYS A  18      -5.122  -2.490   2.951  1.00 79.30           H  
ATOM    244  C   CYS A  18      -3.324  -2.777   1.841  1.00 79.30           C  
ATOM    245  CB  CYS A  18      -5.564  -3.887   1.387  1.00 79.30           C  
ATOM    246  HB2 CYS A  18      -5.238  -4.074   0.364  1.00 79.30           H  
ATOM    247  HB3 CYS A  18      -5.233  -4.732   1.991  1.00 79.30           H  
ATOM    248  O   CYS A  18      -2.711  -3.304   2.759  1.00 79.30           O  
ATOM    249  SG  CYS A  18      -7.384  -3.869   1.398  1.00 79.30           S  
ATOM    250  N   SER A  19      -2.704  -2.224   0.796  1.00 71.71           N  
ATOM    251  H   SER A  19      -3.286  -1.892   0.039  1.00 71.71           H  
ATOM    252  CA  SER A  19      -1.257  -2.190   0.582  1.00 71.71           C  
ATOM    253  HA  SER A  19      -0.801  -2.999   1.152  1.00 71.71           H  
ATOM    254  C   SER A  19      -0.570  -0.899   1.062  1.00 71.71           C  
ATOM    255  CB  SER A  19      -0.995  -2.469  -0.896  1.00 71.71           C  
ATOM    256  HB2 SER A  19       0.075  -2.457  -1.102  1.00 71.71           H  
ATOM    257  HB3 SER A  19      -1.494  -1.698  -1.481  1.00 71.71           H  
ATOM    258  O   SER A  19       0.561  -0.627   0.671  1.00 71.71           O  
ATOM    259  OG  SER A  19      -1.534  -3.737  -1.238  1.00 71.71           O  
ATOM    260  HG  SER A  19      -1.041  -4.408  -0.759  1.00 71.71           H  
ATOM    261  N   VAL A  20      -1.228  -0.082   1.900  1.00 69.85           N  
ATOM    262  H   VAL A  20      -2.145  -0.385   2.197  1.00 69.85           H  
ATOM    263  CA  VAL A  20      -0.726   1.173   2.521  1.00 69.85           C  
ATOM    264  HA  VAL A  20      -1.550   1.569   3.115  1.00 69.85           H  
ATOM    265  C   VAL A  20      -0.369   2.293   1.525  1.00 69.85           C  
ATOM    266  CB  VAL A  20       0.430   0.887   3.519  1.00 69.85           C  
ATOM    267  HB  VAL A  20       1.325   0.616   2.960  1.00 69.85           H  
ATOM    268  O   VAL A  20      -0.331   3.464   1.897  1.00 69.85           O  
ATOM    269  CG1 VAL A  20       0.770   2.091   4.411  1.00 69.85           C  
ATOM    270 HG11 VAL A  20       1.166   2.912   3.812  1.00 69.85           H  
ATOM    271 HG12 VAL A  20       1.537   1.814   5.134  1.00 69.85           H  
ATOM    272 HG13 VAL A  20      -0.118   2.428   4.945  1.00 69.85           H  
ATOM    273  CG2 VAL A  20       0.089  -0.271   4.472  1.00 69.85           C  
ATOM    274 HG21 VAL A  20       0.897  -0.415   5.189  1.00 69.85           H  
ATOM    275 HG22 VAL A  20      -0.025  -1.204   3.920  1.00 69.85           H  
ATOM    276 HG23 VAL A  20      -0.834  -0.057   5.011  1.00 69.85           H  
ATOM    277  N   ARG A  21      -0.174   1.981   0.240  1.00 73.54           N  
ATOM    278  H   ARG A  21      -0.150   0.997   0.010  1.00 73.54           H  
ATOM    279  CA  ARG A  21       0.227   2.926  -0.801  1.00 73.54           C  
ATOM    280  HA  ARG A  21       0.450   3.881  -0.326  1.00 73.54           H  
ATOM    281  C   ARG A  21      -0.879   3.186  -1.812  1.00 73.54           C  
ATOM    282  CB  ARG A  21       1.515   2.456  -1.484  1.00 73.54           C  
ATOM    283  HB2 ARG A  21       1.690   3.081  -2.360  1.00 73.54           H  
ATOM    284  HB3 ARG A  21       1.407   1.423  -1.815  1.00 73.54           H  
ATOM    285  O   ARG A  21      -1.417   2.283  -2.448  1.00 73.54           O  
ATOM    286  CG  ARG A  21       2.718   2.584  -0.539  1.00 73.54           C  
ATOM    287  HG2 ARG A  21       2.747   3.588  -0.115  1.00 73.54           H  
ATOM    288  HG3 ARG A  21       2.629   1.856   0.267  1.00 73.54           H  
ATOM    289  CD  ARG A  21       4.011   2.335  -1.315  1.00 73.54           C  
ATOM    290  HD2 ARG A  21       4.073   3.052  -2.134  1.00 73.54           H  
ATOM    291  HD3 ARG A  21       3.976   1.326  -1.727  1.00 73.54           H  
ATOM    292  NE  ARG A  21       5.198   2.456  -0.450  1.00 73.54           N  
ATOM    293  HE  ARG A  21       5.041   2.396   0.546  1.00 73.54           H  
ATOM    294  NH1 ARG A  21       6.772   2.586  -2.121  1.00 73.54           N  
ATOM    295 HH11 ARG A  21       6.047   2.457  -2.812  1.00 73.54           H  
ATOM    296 HH12 ARG A  21       7.741   2.581  -2.408  1.00 73.54           H  
ATOM    297  NH2 ARG A  21       7.423   2.579   0.011  1.00 73.54           N  
ATOM    298 HH21 ARG A  21       8.382   2.613  -0.304  1.00 73.54           H  
ATOM    299 HH22 ARG A  21       7.228   2.501   0.999  1.00 73.54           H  
ATOM    300  CZ  ARG A  21       6.453   2.543  -0.857  1.00 73.54           C  
ATOM    301  N   CYS A  22      -1.139   4.472  -1.975  1.00 79.72           N  
ATOM    302  H   CYS A  22      -0.623   5.124  -1.401  1.00 79.72           H  
ATOM    303  CA  CYS A  22      -1.984   5.060  -2.992  1.00 79.72           C  
ATOM    304  HA  CYS A  22      -2.562   4.298  -3.514  1.00 79.72           H  
ATOM    305  C   CYS A  22      -1.062   5.795  -3.962  1.00 79.72           C  
ATOM    306  CB  CYS A  22      -2.923   6.001  -2.248  1.00 79.72           C  
ATOM    307  HB2 CYS A  22      -3.363   5.440  -1.424  1.00 79.72           H  
ATOM    308  HB3 CYS A  22      -2.343   6.813  -1.809  1.00 79.72           H  
ATOM    309  O   CYS A  22      -0.428   6.778  -3.582  1.00 79.72           O  
ATOM    310  SG  CYS A  22      -4.269   6.731  -3.181  1.00 79.72           S  
ATOM    311  N   PHE A  23      -0.920   5.286  -5.180  1.00 80.19           N  
ATOM    312  H   PHE A  23      -1.514   4.520  -5.464  1.00 80.19           H  
ATOM    313  CA  PHE A  23      -0.021   5.842  -6.181  1.00 80.19           C  
ATOM    314  HA  PHE A  23       0.527   6.681  -5.754  1.00 80.19           H  
ATOM    315  C   PHE A  23      -0.825   6.363  -7.369  1.00 80.19           C  
ATOM    316  CB  PHE A  23       1.011   4.788  -6.579  1.00 80.19           C  
ATOM    317  HB2 PHE A  23       1.432   4.358  -5.670  1.00 80.19           H  
ATOM    318  HB3 PHE A  23       0.514   3.992  -7.134  1.00 80.19           H  
ATOM    319  O   PHE A  23      -1.649   5.646  -7.930  1.00 80.19           O  
ATOM    320  CG  PHE A  23       2.147   5.354  -7.402  1.00 80.19           C  
ATOM    321  CD1 PHE A  23       2.119   5.270  -8.806  1.00 80.19           C  
ATOM    322  HD1 PHE A  23       1.297   4.778  -9.305  1.00 80.19           H  
ATOM    323  CD2 PHE A  23       3.222   5.997  -6.760  1.00 80.19           C  
ATOM    324  HD2 PHE A  23       3.245   6.071  -5.683  1.00 80.19           H  
ATOM    325  CE1 PHE A  23       3.164   5.827  -9.564  1.00 80.19           C  
ATOM    326  HE1 PHE A  23       3.146   5.756 -10.642  1.00 80.19           H  
ATOM    327  CE2 PHE A  23       4.267   6.552  -7.519  1.00 80.19           C  
ATOM    328  HE2 PHE A  23       5.094   7.045  -7.029  1.00 80.19           H  
ATOM    329  CZ  PHE A  23       4.238   6.466  -8.921  1.00 80.19           C  
ATOM    330  HZ  PHE A  23       5.043   6.886  -9.506  1.00 80.19           H  
ATOM    331  N   SER A  24      -0.603   7.627  -7.739  1.00 79.49           N  
ATOM    332  H   SER A  24       0.103   8.148  -7.239  1.00 79.49           H  
ATOM    333  CA  SER A  24      -1.243   8.281  -8.892  1.00 79.49           C  
ATOM    334  HA  SER A  24      -1.009   9.343  -8.822  1.00 79.49           H  
ATOM    335  C   SER A  24      -2.779   8.195  -8.930  1.00 79.49           C  
ATOM    336  CB  SER A  24      -0.616   7.765 -10.196  1.00 79.49           C  
ATOM    337  HB2 SER A  24      -1.126   6.855 -10.512  1.00 79.49           H  
ATOM    338  HB3 SER A  24       0.436   7.532 -10.032  1.00 79.49           H  
ATOM    339  O   SER A  24      -3.359   8.224 -10.002  1.00 79.49           O  
ATOM    340  OG  SER A  24      -0.701   8.741 -11.215  1.00 79.49           O  
ATOM    341  HG  SER A  24       0.050   9.337 -11.164  1.00 79.49           H  
ATOM    342  N   LEU A  25      -3.454   8.133  -7.773  1.00 82.86           N  
ATOM    343  H   LEU A  25      -2.893   8.137  -6.933  1.00 82.86           H  
ATOM    344  CA  LEU A  25      -4.911   7.961  -7.599  1.00 82.86           C  
ATOM    345  HA  LEU A  25      -5.138   8.418  -6.636  1.00 82.86           H  
ATOM    346  C   LEU A  25      -5.409   6.509  -7.470  1.00 82.86           C  
ATOM    347  CB  LEU A  25      -5.769   8.722  -8.645  1.00 82.86           C  
ATOM    348  HB2 LEU A  25      -5.802   8.108  -9.544  1.00 82.86           H  
ATOM    349  HB3 LEU A  25      -6.790   8.756  -8.265  1.00 82.86           H  
ATOM    350  O   LEU A  25      -6.603   6.337  -7.246  1.00 82.86           O  
ATOM    351  CG  LEU A  25      -5.369  10.162  -9.051  1.00 82.86           C  
ATOM    352  HG  LEU A  25      -4.288  10.282  -9.113  1.00 82.86           H  
ATOM    353  CD1 LEU A  25      -5.949  10.506 -10.423  1.00 82.86           C  
ATOM    354 HD11 LEU A  25      -7.039  10.497 -10.396  1.00 82.86           H  
ATOM    355 HD12 LEU A  25      -5.605  11.494 -10.727  1.00 82.86           H  
ATOM    356 HD13 LEU A  25      -5.591   9.783 -11.155  1.00 82.86           H  
ATOM    357  CD2 LEU A  25      -5.847  11.213  -8.059  1.00 82.86           C  
ATOM    358 HD21 LEU A  25      -5.479  12.190  -8.373  1.00 82.86           H  
ATOM    359 HD22 LEU A  25      -6.936  11.252  -8.037  1.00 82.86           H  
ATOM    360 HD23 LEU A  25      -5.437  11.005  -7.070  1.00 82.86           H  
ATOM    361  N   PHE A  26      -4.556   5.481  -7.518  1.00 82.94           N  
ATOM    362  H   PHE A  26      -3.582   5.656  -7.720  1.00 82.94           H  
ATOM    363  CA  PHE A  26      -4.969   4.079  -7.360  1.00 82.94           C  
ATOM    364  HA  PHE A  26      -6.022   4.046  -7.079  1.00 82.94           H  
ATOM    365  C   PHE A  26      -4.199   3.355  -6.255  1.00 82.94           C  
ATOM    366  CB  PHE A  26      -4.850   3.334  -8.694  1.00 82.94           C  
ATOM    367  HB2 PHE A  26      -5.056   2.277  -8.529  1.00 82.94           H  
ATOM    368  HB3 PHE A  26      -3.825   3.413  -9.059  1.00 82.94           H  
ATOM    369  O   PHE A  26      -3.031   3.635  -5.989  1.00 82.94           O  
ATOM    370  CG  PHE A  26      -5.805   3.848  -9.752  1.00 82.94           C  
ATOM    371  CD1 PHE A  26      -7.109   3.329  -9.835  1.00 82.94           C  
ATOM    372  HD1 PHE A  26      -7.427   2.561  -9.145  1.00 82.94           H  
ATOM    373  CD2 PHE A  26      -5.400   4.860 -10.641  1.00 82.94           C  
ATOM    374  HD2 PHE A  26      -4.406   5.277 -10.576  1.00 82.94           H  
ATOM    375  CE1 PHE A  26      -7.998   3.795 -10.818  1.00 82.94           C  
ATOM    376  HE1 PHE A  26      -8.989   3.372 -10.894  1.00 82.94           H  
ATOM    377  CE2 PHE A  26      -6.292   5.336 -11.618  1.00 82.94           C  
ATOM    378  HE2 PHE A  26      -5.973   6.108 -12.303  1.00 82.94           H  
ATOM    379  CZ  PHE A  26      -7.588   4.798 -11.713  1.00 82.94           C  
ATOM    380  HZ  PHE A  26      -8.264   5.153 -12.478  1.00 82.94           H  
ATOM    381  N   CYS A  27      -4.849   2.395  -5.604  1.00 86.41           N  
ATOM    382  H   CYS A  27      -5.824   2.238  -5.816  1.00 86.41           H  
ATOM    383  CA  CYS A  27      -4.171   1.472  -4.708  1.00 86.41           C  
ATOM    384  HA  CYS A  27      -3.529   2.040  -4.035  1.00 86.41           H  
ATOM    385  C   CYS A  27      -3.291   0.525  -5.513  1.00 86.41           C  
ATOM    386  CB  CYS A  27      -5.199   0.708  -3.877  1.00 86.41           C  
ATOM    387  HB2 CYS A  27      -5.903   0.219  -4.551  1.00 86.41           H  
ATOM    388  HB3 CYS A  27      -4.687  -0.065  -3.303  1.00 86.41           H  
ATOM    389  O   CYS A  27      -3.755  -0.105  -6.463  1.00 86.41           O  
ATOM    390  SG  CYS A  27      -6.120   1.759  -2.734  1.00 86.41           S  
ATOM    391  N   ILE A  28      -2.035   0.402  -5.106  1.00 81.70           N  
ATOM    392  H   ILE A  28      -1.726   0.927  -4.300  1.00 81.70           H  
ATOM    393  CA  ILE A  28      -1.089  -0.532  -5.709  1.00 81.70           C  
ATOM    394  HA  ILE A  28      -1.576  -1.070  -6.522  1.00 81.70           H  
ATOM    395  C   ILE A  28      -0.703  -1.576  -4.673  1.00 81.70           C  
ATOM    396  CB  ILE A  28       0.120   0.203  -6.325  1.00 81.70           C  
ATOM    397  HB  ILE A  28       0.803  -0.559  -6.701  1.00 81.70           H  
ATOM    398  O   ILE A  28      -0.410  -1.229  -3.530  1.00 81.70           O  
ATOM    399  CG1 ILE A  28       0.887   1.087  -5.314  1.00 81.70           C  
ATOM    400 HG12 ILE A  28       0.265   1.929  -5.009  1.00 81.70           H  
ATOM    401 HG13 ILE A  28       1.137   0.505  -4.427  1.00 81.70           H  
ATOM    402  CG2 ILE A  28      -0.369   1.034  -7.528  1.00 81.70           C  
ATOM    403 HG21 ILE A  28      -0.981   0.414  -8.183  1.00 81.70           H  
ATOM    404 HG22 ILE A  28      -0.965   1.884  -7.193  1.00 81.70           H  
ATOM    405 HG23 ILE A  28       0.476   1.394  -8.115  1.00 81.70           H  
ATOM    406  CD1 ILE A  28       2.204   1.618  -5.885  1.00 81.70           C  
ATOM    407 HD11 ILE A  28       2.839   0.782  -6.177  1.00 81.70           H  
ATOM    408 HD12 ILE A  28       2.708   2.228  -5.135  1.00 81.70           H  
ATOM    409 HD13 ILE A  28       2.031   2.234  -6.768  1.00 81.70           H  
ATOM    410  N   SER A  29      -0.717  -2.846  -5.064  1.00 73.70           N  
ATOM    411  H   SER A  29      -0.946  -3.064  -6.023  1.00 73.70           H  
ATOM    412  CA  SER A  29      -0.115  -3.918  -4.278  1.00 73.70           C  
ATOM    413  HA  SER A  29      -0.030  -3.614  -3.235  1.00 73.70           H  
ATOM    414  C   SER A  29       1.294  -4.136  -4.799  1.00 73.70           C  
ATOM    415  CB  SER A  29      -0.958  -5.195  -4.321  1.00 73.70           C  
ATOM    416  HB2 SER A  29      -1.131  -5.498  -5.353  1.00 73.70           H  
ATOM    417  HB3 SER A  29      -0.434  -5.995  -3.798  1.00 73.70           H  
ATOM    418  O   SER A  29       1.478  -4.384  -5.986  1.00 73.70           O  
ATOM    419  OG  SER A  29      -2.195  -4.938  -3.675  1.00 73.70           O  
ATOM    420  HG  SER A  29      -2.002  -4.545  -2.821  1.00 73.70           H  
ATOM    421  N   PHE A  30       2.276  -3.978  -3.919  1.00 68.04           N  
ATOM    422  H   PHE A  30       2.035  -3.808  -2.953  1.00 68.04           H  
ATOM    423  CA  PHE A  30       3.576  -4.590  -4.137  1.00 68.04           C  
ATOM    424  HA  PHE A  30       3.822  -4.626  -5.198  1.00 68.04           H  
ATOM    425  C   PHE A  30       3.422  -6.016  -3.623  1.00 68.04           C  
ATOM    426  CB  PHE A  30       4.669  -3.797  -3.409  1.00 68.04           C  
ATOM    427  HB2 PHE A  30       5.583  -4.390  -3.420  1.00 68.04           H  
ATOM    428  HB3 PHE A  30       4.387  -3.660  -2.365  1.00 68.04           H  
ATOM    429  O   PHE A  30       3.110  -6.192  -2.444  1.00 68.04           O  
ATOM    430  CG  PHE A  30       4.960  -2.446  -4.039  1.00 68.04           C  
ATOM    431  CD1 PHE A  30       5.942  -2.337  -5.041  1.00 68.04           C  
ATOM    432  HD1 PHE A  30       6.485  -3.216  -5.355  1.00 68.04           H  
ATOM    433  CD2 PHE A  30       4.240  -1.303  -3.645  1.00 68.04           C  
ATOM    434  HD2 PHE A  30       3.473  -1.392  -2.890  1.00 68.04           H  
ATOM    435  CE1 PHE A  30       6.201  -1.096  -5.650  1.00 68.04           C  
ATOM    436  HE1 PHE A  30       6.941  -1.031  -6.434  1.00 68.04           H  
ATOM    437  CE2 PHE A  30       4.511  -0.060  -4.241  1.00 68.04           C  
ATOM    438  HE2 PHE A  30       3.945   0.809  -3.937  1.00 68.04           H  
ATOM    439  CZ  PHE A  30       5.482   0.045  -5.253  1.00 68.04           C  
ATOM    440  HZ  PHE A  30       5.666   0.990  -5.742  1.00 68.04           H  
ATOM    441  N   GLU A  31       3.482  -6.978  -4.538  1.00 60.24           N  
ATOM    442  H   GLU A  31       3.719  -6.732  -5.489  1.00 60.24           H  
ATOM    443  CA  GLU A  31       3.671  -8.388  -4.187  1.00 60.24           C  
ATOM    444  HA  GLU A  31       2.845  -8.725  -3.560  1.00 60.24           H  
ATOM    445  C   GLU A  31       4.934  -8.566  -3.333  1.00 60.24           C  
ATOM    446  CB  GLU A  31       3.716  -9.240  -5.476  1.00 60.24           C  
ATOM    447  HB2 GLU A  31       4.718  -9.646  -5.611  1.00 60.24           H  
ATOM    448  HB3 GLU A  31       3.494  -8.618  -6.343  1.00 60.24           H  
ATOM    449  O   GLU A  31       5.921  -7.829  -3.586  1.00 60.24           O  
ATOM    450  CG  GLU A  31       2.708 -10.398  -5.449  1.00 60.24           C  
ATOM    451  HG2 GLU A  31       2.896 -11.015  -4.570  1.00 60.24           H  
ATOM    452  HG3 GLU A  31       1.704  -9.987  -5.351  1.00 60.24           H  
ATOM    453  CD  GLU A  31       2.796 -11.257  -6.724  1.00 60.24           C  
ATOM    454  OE1 GLU A  31       3.467 -12.314  -6.682  1.00 60.24           O  
ATOM    455  OE2 GLU A  31       2.163 -10.867  -7.735  1.00 60.24           O  
ATOM    456  OXT GLU A  31       4.847  -9.384  -2.395  1.00 60.24           O  
TER     457      GLU A  31                                                       
END   
