# Supplementary material for: δ‐Conotoxin Structure Prediction and Analysis through Large‐Scale Comparative and Deep Learning Modeling Approaches
Source: Adv Sci (Weinh). 2024 Jul 21;11(35):2404786. doi: 10.1002/advs.202404786 (PMC11425241; doi:10.1002/advs.202404786)
Supplement: Supplementary file 2 — Supporting Information [file ADVS-11-2404786-s001.gz › Data/Alphafold_results/NgVIA/ranked_1.pdb]

ATOM      1  N   SER A   1      15.705 -10.872   3.149  1.00 55.05           N  
ATOM      2  H   SER A   1      16.491 -10.382   3.551  1.00 55.05           H  
ATOM      3  H2  SER A   1      16.021 -11.697   2.660  1.00 55.05           H  
ATOM      4  H3  SER A   1      15.076 -11.160   3.885  1.00 55.05           H  
ATOM      5  CA  SER A   1      14.969 -10.019   2.194  1.00 55.05           C  
ATOM      6  HA  SER A   1      15.668  -9.598   1.472  1.00 55.05           H  
ATOM      7  C   SER A   1      14.291  -8.907   2.966  1.00 55.05           C  
ATOM      8  CB  SER A   1      13.945 -10.870   1.440  1.00 55.05           C  
ATOM      9  HB2 SER A   1      13.124 -11.152   2.099  1.00 55.05           H  
ATOM     10  HB3 SER A   1      13.558 -10.320   0.583  1.00 55.05           H  
ATOM     11  O   SER A   1      13.561  -9.217   3.896  1.00 55.05           O  
ATOM     12  OG  SER A   1      14.632 -12.032   1.020  1.00 55.05           O  
ATOM     13  HG  SER A   1      14.048 -12.576   0.486  1.00 55.05           H  
ATOM     14  N   LYS A   2      14.593  -7.633   2.686  1.00 70.74           N  
ATOM     15  H   LYS A   2      15.151  -7.414   1.873  1.00 70.74           H  
ATOM     16  CA  LYS A   2      13.991  -6.505   3.413  1.00 70.74           C  
ATOM     17  HA  LYS A   2      13.956  -6.744   4.477  1.00 70.74           H  
ATOM     18  C   LYS A   2      12.557  -6.354   2.919  1.00 70.74           C  
ATOM     19  CB  LYS A   2      14.859  -5.248   3.221  1.00 70.74           C  
ATOM     20  HB2 LYS A   2      14.756  -4.868   2.204  1.00 70.74           H  
ATOM     21  HB3 LYS A   2      15.898  -5.550   3.357  1.00 70.74           H  
ATOM     22  O   LYS A   2      12.363  -6.031   1.751  1.00 70.74           O  
ATOM     23  CG  LYS A   2      14.552  -4.122   4.225  1.00 70.74           C  
ATOM     24  HG2 LYS A   2      13.709  -3.533   3.866  1.00 70.74           H  
ATOM     25  HG3 LYS A   2      14.288  -4.559   5.189  1.00 70.74           H  
ATOM     26  CD  LYS A   2      15.788  -3.226   4.423  1.00 70.74           C  
ATOM     27  HD2 LYS A   2      16.609  -3.849   4.778  1.00 70.74           H  
ATOM     28  HD3 LYS A   2      16.072  -2.775   3.472  1.00 70.74           H  
ATOM     29  CE  LYS A   2      15.512  -2.124   5.455  1.00 70.74           C  
ATOM     30  HE2 LYS A   2      14.920  -2.551   6.264  1.00 70.74           H  
ATOM     31  HE3 LYS A   2      14.907  -1.348   4.986  1.00 70.74           H  
ATOM     32  NZ  LYS A   2      16.765  -1.549   6.013  1.00 70.74           N  
ATOM     33  HZ1 LYS A   2      17.306  -2.255   6.491  1.00 70.74           H  
ATOM     34  HZ2 LYS A   2      16.548  -0.823   6.682  1.00 70.74           H  
ATOM     35  HZ3 LYS A   2      17.331  -1.139   5.284  1.00 70.74           H  
ATOM     36  N   CYS A   3      11.596  -6.706   3.761  1.00 78.24           N  
ATOM     37  H   CYS A   3      11.823  -6.986   4.705  1.00 78.24           H  
ATOM     38  CA  CYS A   3      10.190  -6.606   3.420  1.00 78.24           C  
ATOM     39  HA  CYS A   3      10.136  -6.451   2.343  1.00 78.24           H  
ATOM     40  C   CYS A   3       9.569  -5.355   4.056  1.00 78.24           C  
ATOM     41  CB  CYS A   3       9.494  -7.943   3.716  1.00 78.24           C  
ATOM     42  HB2 CYS A   3       8.461  -7.889   3.375  1.00 78.24           H  
ATOM     43  HB3 CYS A   3       9.987  -8.720   3.131  1.00 78.24           H  
ATOM     44  O   CYS A   3      10.121  -4.793   5.004  1.00 78.24           O  
ATOM     45  SG  CYS A   3       9.497  -8.459   5.442  1.00 78.24           S  
ATOM     46  N   PHE A   4       8.463  -4.883   3.491  1.00 80.25           N  
ATOM     47  H   PHE A   4       8.086  -5.387   2.701  1.00 80.25           H  
ATOM     48  CA  PHE A   4       7.809  -3.644   3.903  1.00 80.25           C  
ATOM     49  HA  PHE A   4       8.529  -3.019   4.433  1.00 80.25           H  
ATOM     50  C   PHE A   4       6.645  -3.916   4.862  1.00 80.25           C  
ATOM     51  CB  PHE A   4       7.374  -2.879   2.651  1.00 80.25           C  
ATOM     52  HB2 PHE A   4       6.781  -2.015   2.952  1.00 80.25           H  
ATOM     53  HB3 PHE A   4       6.740  -3.532   2.051  1.00 80.25           H  
ATOM     54  O   PHE A   4       5.833  -4.812   4.618  1.00 80.25           O  
ATOM     55  CG  PHE A   4       8.521  -2.398   1.787  1.00 80.25           C  
ATOM     56  CD1 PHE A   4       9.250  -1.255   2.158  1.00 80.25           C  
ATOM     57  HD1 PHE A   4       8.996  -0.725   3.064  1.00 80.25           H  
ATOM     58  CD2 PHE A   4       8.883  -3.107   0.627  1.00 80.25           C  
ATOM     59  HD2 PHE A   4       8.341  -4.000   0.352  1.00 80.25           H  
ATOM     60  CE1 PHE A   4      10.307  -0.793   1.357  1.00 80.25           C  
ATOM     61  HE1 PHE A   4      10.842   0.104   1.633  1.00 80.25           H  
ATOM     62  CE2 PHE A   4       9.969  -2.666  -0.153  1.00 80.25           C  
ATOM     63  HE2 PHE A   4      10.287  -3.227  -1.019  1.00 80.25           H  
ATOM     64  CZ  PHE A   4      10.664  -1.499   0.197  1.00 80.25           C  
ATOM     65  HZ  PHE A   4      11.482  -1.150  -0.416  1.00 80.25           H  
ATOM     66  N   SER A   5       6.570  -3.130   5.938  1.00 81.66           N  
ATOM     67  H   SER A   5       7.305  -2.457   6.102  1.00 81.66           H  
ATOM     68  CA  SER A   5       5.492  -3.184   6.932  1.00 81.66           C  
ATOM     69  HA  SER A   5       5.369  -4.220   7.247  1.00 81.66           H  
ATOM     70  C   SER A   5       4.162  -2.674   6.357  1.00 81.66           C  
ATOM     71  CB  SER A   5       5.875  -2.344   8.158  1.00 81.66           C  
ATOM     72  HB2 SER A   5       6.038  -1.309   7.857  1.00 81.66           H  
ATOM     73  HB3 SER A   5       5.073  -2.365   8.896  1.00 81.66           H  
ATOM     74  O   SER A   5       4.175  -1.866   5.420  1.00 81.66           O  
ATOM     75  OG  SER A   5       7.058  -2.856   8.741  1.00 81.66           O  
ATOM     76  HG  SER A   5       7.149  -2.486   9.622  1.00 81.66           H  
ATOM     77  N   PRO A   6       3.008  -3.076   6.915  1.00 81.59           N  
ATOM     78  CA  PRO A   6       1.714  -2.505   6.539  1.00 81.59           C  
ATOM     79  HA  PRO A   6       1.499  -2.772   5.504  1.00 81.59           H  
ATOM     80  C   PRO A   6       1.703  -0.972   6.669  1.00 81.59           C  
ATOM     81  CB  PRO A   6       0.679  -3.175   7.447  1.00 81.59           C  
ATOM     82  HB2 PRO A   6       0.254  -4.039   6.937  1.00 81.59           H  
ATOM     83  HB3 PRO A   6      -0.114  -2.489   7.746  1.00 81.59           H  
ATOM     84  O   PRO A   6       2.366  -0.405   7.533  1.00 81.59           O  
ATOM     85  CG  PRO A   6       1.499  -3.642   8.650  1.00 81.59           C  
ATOM     86  HG2 PRO A   6       1.041  -4.499   9.145  1.00 81.59           H  
ATOM     87  HG3 PRO A   6       1.628  -2.817   9.349  1.00 81.59           H  
ATOM     88  CD  PRO A   6       2.845  -4.000   8.029  1.00 81.59           C  
ATOM     89  HD2 PRO A   6       3.630  -3.910   8.779  1.00 81.59           H  
ATOM     90  HD3 PRO A   6       2.812  -5.020   7.647  1.00 81.59           H  
ATOM     91  N   GLY A   7       0.996  -0.296   5.763  1.00 79.27           N  
ATOM     92  H   GLY A   7       0.458  -0.831   5.096  1.00 79.27           H  
ATOM     93  CA  GLY A   7       0.985   1.162   5.612  1.00 79.27           C  
ATOM     94  HA2 GLY A   7       0.945   1.625   6.598  1.00 79.27           H  
ATOM     95  HA3 GLY A   7       0.089   1.452   5.063  1.00 79.27           H  
ATOM     96  C   GLY A   7       2.197   1.737   4.871  1.00 79.27           C  
ATOM     97  O   GLY A   7       2.195   2.914   4.519  1.00 79.27           O  
ATOM     98  N   THR A   8       3.224   0.933   4.581  1.00 83.64           N  
ATOM     99  H   THR A   8       3.202  -0.024   4.904  1.00 83.64           H  
ATOM    100  CA  THR A   8       4.392   1.415   3.835  1.00 83.64           C  
ATOM    101  HA  THR A   8       4.637   2.409   4.208  1.00 83.64           H  
ATOM    102  C   THR A   8       4.078   1.523   2.348  1.00 83.64           C  
ATOM    103  CB  THR A   8       5.626   0.533   4.040  1.00 83.64           C  
ATOM    104  HB  THR A   8       5.463  -0.430   3.557  1.00 83.64           H  
ATOM    105  O   THR A   8       3.441   0.636   1.775  1.00 83.64           O  
ATOM    106  CG2 THR A   8       6.892   1.180   3.478  1.00 83.64           C  
ATOM    107 HG21 THR A   8       6.962   0.987   2.407  1.00 83.64           H  
ATOM    108 HG22 THR A   8       6.881   2.255   3.657  1.00 83.64           H  
ATOM    109 HG23 THR A   8       7.766   0.766   3.981  1.00 83.64           H  
ATOM    110  OG1 THR A   8       5.858   0.311   5.409  1.00 83.64           O  
ATOM    111  HG1 THR A   8       5.175  -0.304   5.686  1.00 83.64           H  
ATOM    112  N   PHE A   9       4.555   2.590   1.708  1.00 81.98           N  
ATOM    113  H   PHE A   9       5.055   3.294   2.233  1.00 81.98           H  
ATOM    114  CA  PHE A   9       4.443   2.755   0.264  1.00 81.98           C  
ATOM    115  HA  PHE A   9       3.392   2.660  -0.010  1.00 81.98           H  
ATOM    116  C   PHE A   9       5.246   1.665  -0.459  1.00 81.98           C  
ATOM    117  CB  PHE A   9       4.898   4.161  -0.130  1.00 81.98           C  
ATOM    118  HB2 PHE A   9       5.955   4.281   0.107  1.00 81.98           H  
ATOM    119  HB3 PHE A   9       4.344   4.887   0.465  1.00 81.98           H  
ATOM    120  O   PHE A   9       6.473   1.622  -0.387  1.00 81.98           O  
ATOM    121  CG  PHE A   9       4.671   4.483  -1.594  1.00 81.98           C  
ATOM    122  CD1 PHE A   9       5.731   4.401  -2.517  1.00 81.98           C  
ATOM    123  HD1 PHE A   9       6.706   4.075  -2.187  1.00 81.98           H  
ATOM    124  CD2 PHE A   9       3.401   4.901  -2.027  1.00 81.98           C  
ATOM    125  HD2 PHE A   9       2.580   4.954  -1.327  1.00 81.98           H  
ATOM    126  CE1 PHE A   9       5.526   4.766  -3.860  1.00 81.98           C  
ATOM    127  HE1 PHE A   9       6.350   4.733  -4.557  1.00 81.98           H  
ATOM    128  CE2 PHE A   9       3.202   5.281  -3.364  1.00 81.98           C  
ATOM    129  HE2 PHE A   9       2.232   5.643  -3.673  1.00 81.98           H  
ATOM    130  CZ  PHE A   9       4.260   5.206  -4.285  1.00 81.98           C  
ATOM    131  HZ  PHE A   9       4.104   5.512  -5.309  1.00 81.98           H  
ATOM    132  N   CYS A  10       4.535   0.781  -1.149  1.00 81.90           N  
ATOM    133  H   CYS A  10       3.535   0.922  -1.164  1.00 81.90           H  
ATOM    134  CA  CYS A  10       5.075  -0.297  -1.967  1.00 81.90           C  
ATOM    135  HA  CYS A  10       6.127  -0.434  -1.716  1.00 81.90           H  
ATOM    136  C   CYS A  10       5.063   0.036  -3.476  1.00 81.90           C  
ATOM    137  CB  CYS A  10       4.362  -1.594  -1.571  1.00 81.90           C  
ATOM    138  HB2 CYS A  10       4.864  -1.984  -0.685  1.00 81.90           H  
ATOM    139  HB3 CYS A  10       3.328  -1.381  -1.302  1.00 81.90           H  
ATOM    140  O   CYS A  10       5.803  -0.586  -4.225  1.00 81.90           O  
ATOM    141  SG  CYS A  10       4.359  -2.879  -2.830  1.00 81.90           S  
ATOM    142  N   GLY A  11       4.341   1.079  -3.913  1.00 75.54           N  
ATOM    143  H   GLY A  11       3.729   1.523  -3.243  1.00 75.54           H  
ATOM    144  CA  GLY A  11       4.613   1.815  -5.157  1.00 75.54           C  
ATOM    145  HA2 GLY A  11       5.568   2.322  -5.023  1.00 75.54           H  
ATOM    146  HA3 GLY A  11       3.852   2.586  -5.276  1.00 75.54           H  
ATOM    147  C   GLY A  11       4.701   1.027  -6.477  1.00 75.54           C  
ATOM    148  O   GLY A  11       4.216  -0.089  -6.618  1.00 75.54           O  
ATOM    149  N   ILE A  12       5.323   1.660  -7.481  1.00 67.83           N  
ATOM    150  H   ILE A  12       5.658   2.593  -7.292  1.00 67.83           H  
ATOM    151  CA  ILE A  12       5.449   1.167  -8.873  1.00 67.83           C  
ATOM    152  HA  ILE A  12       4.464   0.875  -9.237  1.00 67.83           H  
ATOM    153  C   ILE A  12       6.352  -0.071  -8.975  1.00 67.83           C  
ATOM    154  CB  ILE A  12       5.995   2.313  -9.767  1.00 67.83           C  
ATOM    155  HB  ILE A  12       6.927   2.665  -9.324  1.00 67.83           H  
ATOM    156  O   ILE A  12       6.188  -0.905  -9.863  1.00 67.83           O  
ATOM    157  CG1 ILE A  12       4.998   3.495  -9.804  1.00 67.83           C  
ATOM    158 HG12 ILE A  12       4.635   3.716  -8.800  1.00 67.83           H  
ATOM    159 HG13 ILE A  12       4.134   3.224 -10.412  1.00 67.83           H  
ATOM    160  CG2 ILE A  12       6.305   1.847 -11.204  1.00 67.83           C  
ATOM    161 HG21 ILE A  12       5.414   1.408 -11.653  1.00 67.83           H  
ATOM    162 HG22 ILE A  12       7.105   1.107 -11.210  1.00 67.83           H  
ATOM    163 HG23 ILE A  12       6.637   2.681 -11.823  1.00 67.83           H  
ATOM    164  CD1 ILE A  12       5.603   4.797 -10.345  1.00 67.83           C  
ATOM    165 HD11 ILE A  12       6.498   5.057  -9.779  1.00 67.83           H  
ATOM    166 HD12 ILE A  12       5.853   4.702 -11.402  1.00 67.83           H  
ATOM    167 HD13 ILE A  12       4.874   5.601 -10.238  1.00 67.83           H  
ATOM    168  N   LYS A  13       7.323  -0.195  -8.071  1.00 60.91           N  
ATOM    169  H   LYS A  13       7.325   0.456  -7.299  1.00 60.91           H  
ATOM    170  CA  LYS A  13       8.143  -1.397  -7.945  1.00 60.91           C  
ATOM    171  HA  LYS A  13       8.084  -1.998  -8.852  1.00 60.91           H  
ATOM    172  C   LYS A  13       7.577  -2.177  -6.777  1.00 60.91           C  
ATOM    173  CB  LYS A  13       9.610  -1.028  -7.701  1.00 60.91           C  
ATOM    174  HB2 LYS A  13       9.676  -0.234  -6.958  1.00 60.91           H  
ATOM    175  HB3 LYS A  13      10.137  -1.903  -7.321  1.00 60.91           H  
ATOM    176  O   LYS A  13       7.883  -1.756  -5.666  1.00 60.91           O  
ATOM    177  CG  LYS A  13      10.275  -0.588  -9.004  1.00 60.91           C  
ATOM    178  HG2 LYS A  13      10.251  -1.414  -9.715  1.00 60.91           H  
ATOM    179  HG3 LYS A  13       9.736   0.260  -9.426  1.00 60.91           H  
ATOM    180  CD  LYS A  13      11.727  -0.185  -8.742  1.00 60.91           C  
ATOM    181  HD2 LYS A  13      12.262  -1.014  -8.277  1.00 60.91           H  
ATOM    182  HD3 LYS A  13      11.739   0.674  -8.071  1.00 60.91           H  
ATOM    183  CE  LYS A  13      12.387   0.178 -10.073  1.00 60.91           C  
ATOM    184  HE2 LYS A  13      12.440  -0.719 -10.691  1.00 60.91           H  
ATOM    185  HE3 LYS A  13      11.751   0.896 -10.591  1.00 60.91           H  
ATOM    186  NZ  LYS A  13      13.739   0.753  -9.876  1.00 60.91           N  
ATOM    187  HZ1 LYS A  13      14.165   0.962 -10.767  1.00 60.91           H  
ATOM    188  HZ2 LYS A  13      13.686   1.610  -9.344  1.00 60.91           H  
ATOM    189  HZ3 LYS A  13      14.335   0.102  -9.385  1.00 60.91           H  
ATOM    190  N   PRO A  14       6.799  -3.253  -6.999  1.00 59.37           N  
ATOM    191  CA  PRO A  14       6.232  -4.029  -5.911  1.00 59.37           C  
ATOM    192  HA  PRO A  14       5.567  -3.398  -5.320  1.00 59.37           H  
ATOM    193  C   PRO A  14       7.374  -4.528  -5.030  1.00 59.37           C  
ATOM    194  CB  PRO A  14       5.414  -5.149  -6.563  1.00 59.37           C  
ATOM    195  HB2 PRO A  14       5.454  -6.078  -5.995  1.00 59.37           H  
ATOM    196  HB3 PRO A  14       4.381  -4.820  -6.673  1.00 59.37           H  
ATOM    197  O   PRO A  14       8.070  -5.494  -5.340  1.00 59.37           O  
ATOM    198  CG  PRO A  14       6.046  -5.299  -7.945  1.00 59.37           C  
ATOM    199  HG2 PRO A  14       5.335  -5.681  -8.677  1.00 59.37           H  
ATOM    200  HG3 PRO A  14       6.919  -5.949  -7.882  1.00 59.37           H  
ATOM    201  CD  PRO A  14       6.490  -3.876  -8.277  1.00 59.37           C  
ATOM    202  HD2 PRO A  14       7.355  -3.918  -8.938  1.00 59.37           H  
ATOM    203  HD3 PRO A  14       5.672  -3.335  -8.754  1.00 59.37           H  
ATOM    204  N   GLY A  15       7.616  -3.797  -3.950  1.00 63.31           N  
ATOM    205  H   GLY A  15       7.105  -2.932  -3.845  1.00 63.31           H  
ATOM    206  CA  GLY A  15       8.462  -4.245  -2.875  1.00 63.31           C  
ATOM    207  HA2 GLY A  15       9.461  -4.476  -3.246  1.00 63.31           H  
ATOM    208  HA3 GLY A  15       8.498  -3.455  -2.124  1.00 63.31           H  
ATOM    209  C   GLY A  15       7.818  -5.475  -2.260  1.00 63.31           C  
ATOM    210  O   GLY A  15       6.591  -5.566  -2.200  1.00 63.31           O  
ATOM    211  N   LEU A  16       8.624  -6.430  -1.798  1.00 73.37           N  
ATOM    212  H   LEU A  16       9.625  -6.326  -1.886  1.00 73.37           H  
ATOM    213  CA  LEU A  16       8.086  -7.547  -1.030  1.00 73.37           C  
ATOM    214  HA  LEU A  16       7.271  -8.009  -1.586  1.00 73.37           H  
ATOM    215  C   LEU A  16       7.499  -6.988   0.266  1.00 73.37           C  
ATOM    216  CB  LEU A  16       9.162  -8.615  -0.771  1.00 73.37           C  
ATOM    217  HB2 LEU A  16       8.802  -9.252   0.037  1.00 73.37           H  
ATOM    218  HB3 LEU A  16      10.075  -8.137  -0.416  1.00 73.37           H  
ATOM    219  O   LEU A  16       8.210  -6.685   1.212  1.00 73.37           O  
ATOM    220  CG  LEU A  16       9.441  -9.489  -2.012  1.00 73.37           C  
ATOM    221  HG  LEU A  16       8.762  -9.221  -2.822  1.00 73.37           H  
ATOM    222  CD1 LEU A  16      10.876  -9.300  -2.507  1.00 73.37           C  
ATOM    223 HD11 LEU A  16      11.038  -8.253  -2.764  1.00 73.37           H  
ATOM    224 HD12 LEU A  16      11.032  -9.902  -3.401  1.00 73.37           H  
ATOM    225 HD13 LEU A  16      11.584  -9.604  -1.736  1.00 73.37           H  
ATOM    226  CD2 LEU A  16       9.237 -10.969  -1.688  1.00 73.37           C  
ATOM    227 HD21 LEU A  16       9.900 -11.280  -0.881  1.00 73.37           H  
ATOM    228 HD22 LEU A  16       9.437 -11.571  -2.574  1.00 73.37           H  
ATOM    229 HD23 LEU A  16       8.202 -11.136  -1.388  1.00 73.37           H  
ATOM    230  N   CYS A  17       6.198  -6.791   0.298  1.00 79.39           N  
ATOM    231  H   CYS A  17       5.682  -6.882  -0.566  1.00 79.39           H  
ATOM    232  CA  CYS A  17       5.456  -6.557   1.518  1.00 79.39           C  
ATOM    233  HA  CYS A  17       5.826  -5.672   2.036  1.00 79.39           H  
ATOM    234  C   CYS A  17       5.605  -7.791   2.444  1.00 79.39           C  
ATOM    235  CB  CYS A  17       4.029  -6.312   1.049  1.00 79.39           C  
ATOM    236  HB2 CYS A  17       3.363  -6.559   1.876  1.00 79.39           H  
ATOM    237  HB3 CYS A  17       3.802  -7.059   0.288  1.00 79.39           H  
ATOM    238  O   CYS A  17       5.560  -8.927   1.970  1.00 79.39           O  
ATOM    239  SG  CYS A  17       3.594  -4.692   0.336  1.00 79.39           S  
ATOM    240  N   CYS A  18       5.842  -7.596   3.748  1.00 82.46           N  
ATOM    241  H   CYS A  18       5.844  -6.653   4.110  1.00 82.46           H  
ATOM    242  CA  CYS A  18       6.030  -8.695   4.709  1.00 82.46           C  
ATOM    243  HA  CYS A  18       6.754  -9.411   4.320  1.00 82.46           H  
ATOM    244  C   CYS A  18       4.699  -9.422   4.954  1.00 82.46           C  
ATOM    245  CB  CYS A  18       6.535  -8.157   6.063  1.00 82.46           C  
ATOM    246  HB2 CYS A  18       5.765  -7.503   6.472  1.00 82.46           H  
ATOM    247  HB3 CYS A  18       6.611  -9.004   6.745  1.00 82.46           H  
ATOM    248  O   CYS A  18       3.940  -8.991   5.812  1.00 82.46           O  
ATOM    249  SG  CYS A  18       8.084  -7.237   6.176  1.00 82.46           S  
ATOM    250  N   SER A  19       4.371 -10.467   4.188  1.00 74.41           N  
ATOM    251  H   SER A  19       5.010 -10.740   3.455  1.00 74.41           H  
ATOM    252  CA  SER A  19       3.085 -11.201   4.286  1.00 74.41           C  
ATOM    253  HA  SER A  19       3.082 -11.952   3.496  1.00 74.41           H  
ATOM    254  C   SER A  19       1.825 -10.352   4.057  1.00 74.41           C  
ATOM    255  CB  SER A  19       2.982 -11.962   5.614  1.00 74.41           C  
ATOM    256  HB2 SER A  19       2.908 -11.258   6.444  1.00 74.41           H  
ATOM    257  HB3 SER A  19       2.086 -12.582   5.606  1.00 74.41           H  
ATOM    258  O   SER A  19       0.705 -10.839   4.170  1.00 74.41           O  
ATOM    259  OG  SER A  19       4.118 -12.789   5.794  1.00 74.41           O  
ATOM    260  HG  SER A  19       3.989 -13.270   6.614  1.00 74.41           H  
ATOM    261  N   VAL A  20       2.009  -9.090   3.686  1.00 80.27           N  
ATOM    262  H   VAL A  20       2.966  -8.771   3.636  1.00 80.27           H  
ATOM    263  CA  VAL A  20       0.962  -8.128   3.365  1.00 80.27           C  
ATOM    264  HA  VAL A  20       0.001  -8.551   3.657  1.00 80.27           H  
ATOM    265  C   VAL A  20       0.904  -7.966   1.844  1.00 80.27           C  
ATOM    266  CB  VAL A  20       1.137  -6.845   4.215  1.00 80.27           C  
ATOM    267  HB  VAL A  20       0.348  -6.138   3.960  1.00 80.27           H  
ATOM    268  O   VAL A  20       1.880  -8.237   1.142  1.00 80.27           O  
ATOM    269  CG1 VAL A  20       1.018  -7.152   5.709  1.00 80.27           C  
ATOM    270 HG11 VAL A  20       0.212  -7.864   5.887  1.00 80.27           H  
ATOM    271 HG12 VAL A  20       1.936  -7.598   6.091  1.00 80.27           H  
ATOM    272 HG13 VAL A  20       0.818  -6.237   6.266  1.00 80.27           H  
ATOM    273  CG2 VAL A  20       2.436  -6.069   4.056  1.00 80.27           C  
ATOM    274 HG21 VAL A  20       2.353  -5.515   3.121  1.00 80.27           H  
ATOM    275 HG22 VAL A  20       2.542  -5.344   4.863  1.00 80.27           H  
ATOM    276 HG23 VAL A  20       3.295  -6.739   4.078  1.00 80.27           H  
ATOM    277  N   ARG A  21      -0.246  -7.597   1.280  1.00 78.18           N  
ATOM    278  H   ARG A  21      -1.005  -7.316   1.885  1.00 78.18           H  
ATOM    279  CA  ARG A  21      -0.384  -7.423  -0.173  1.00 78.18           C  
ATOM    280  HA  ARG A  21       0.395  -8.011  -0.658  1.00 78.18           H  
ATOM    281  C   ARG A  21      -0.148  -5.965  -0.525  1.00 78.18           C  
ATOM    282  CB  ARG A  21      -1.738  -7.959  -0.656  1.00 78.18           C  
ATOM    283  HB2 ARG A  21      -2.509  -7.217  -0.451  1.00 78.18           H  
ATOM    284  HB3 ARG A  21      -1.971  -8.867  -0.099  1.00 78.18           H  
ATOM    285  O   ARG A  21      -0.611  -5.072   0.172  1.00 78.18           O  
ATOM    286  CG  ARG A  21      -1.723  -8.300  -2.154  1.00 78.18           C  
ATOM    287  HG2 ARG A  21      -0.879  -8.958  -2.359  1.00 78.18           H  
ATOM    288  HG3 ARG A  21      -1.614  -7.387  -2.741  1.00 78.18           H  
ATOM    289  CD  ARG A  21      -3.016  -9.018  -2.559  1.00 78.18           C  
ATOM    290  HD2 ARG A  21      -3.181  -9.857  -1.883  1.00 78.18           H  
ATOM    291  HD3 ARG A  21      -3.845  -8.319  -2.454  1.00 78.18           H  
ATOM    292  NE  ARG A  21      -2.945  -9.523  -3.946  1.00 78.18           N  
ATOM    293  HE  ARG A  21      -2.033  -9.536  -4.380  1.00 78.18           H  
ATOM    294  NH1 ARG A  21      -5.180  -9.990  -4.204  1.00 78.18           N  
ATOM    295 HH11 ARG A  21      -5.945 -10.350  -4.756  1.00 78.18           H  
ATOM    296 HH12 ARG A  21      -5.348  -9.689  -3.255  1.00 78.18           H  
ATOM    297  NH2 ARG A  21      -3.766 -10.421  -5.875  1.00 78.18           N  
ATOM    298 HH21 ARG A  21      -4.547 -10.768  -6.412  1.00 78.18           H  
ATOM    299 HH22 ARG A  21      -2.835 -10.452  -6.265  1.00 78.18           H  
ATOM    300  CZ  ARG A  21      -3.960  -9.974  -4.665  1.00 78.18           C  
ATOM    301  N   CYS A  22       0.552  -5.712  -1.621  1.00 81.15           N  
ATOM    302  H   CYS A  22       0.932  -6.483  -2.151  1.00 81.15           H  
ATOM    303  CA  CYS A  22       0.656  -4.365  -2.164  1.00 81.15           C  
ATOM    304  HA  CYS A  22       0.843  -3.657  -1.357  1.00 81.15           H  
ATOM    305  C   CYS A  22      -0.662  -4.013  -2.868  1.00 81.15           C  
ATOM    306  CB  CYS A  22       1.847  -4.341  -3.115  1.00 81.15           C  
ATOM    307  HB2 CYS A  22       1.587  -4.868  -4.033  1.00 81.15           H  
ATOM    308  HB3 CYS A  22       2.667  -4.887  -2.649  1.00 81.15           H  
ATOM    309  O   CYS A  22      -0.992  -4.617  -3.889  1.00 81.15           O  
ATOM    310  SG  CYS A  22       2.471  -2.710  -3.556  1.00 81.15           S  
ATOM    311  N   PHE A  23      -1.428  -3.075  -2.318  1.00 81.75           N  
ATOM    312  H   PHE A  23      -1.113  -2.633  -1.466  1.00 81.75           H  
ATOM    313  CA  PHE A  23      -2.702  -2.619  -2.864  1.00 81.75           C  
ATOM    314  HA  PHE A  23      -2.826  -3.005  -3.876  1.00 81.75           H  
ATOM    315  C   PHE A  23      -2.734  -1.094  -2.917  1.00 81.75           C  
ATOM    316  CB  PHE A  23      -3.848  -3.152  -2.008  1.00 81.75           C  
ATOM    317  HB2 PHE A  23      -3.713  -4.223  -1.860  1.00 81.75           H  
ATOM    318  HB3 PHE A  23      -3.795  -2.655  -1.039  1.00 81.75           H  
ATOM    319  O   PHE A  23      -2.391  -0.424  -1.947  1.00 81.75           O  
ATOM    320  CG  PHE A  23      -5.218  -2.916  -2.606  1.00 81.75           C  
ATOM    321  CD1 PHE A  23      -6.005  -1.830  -2.178  1.00 81.75           C  
ATOM    322  HD1 PHE A  23      -5.644  -1.168  -1.404  1.00 81.75           H  
ATOM    323  CD2 PHE A  23      -5.698  -3.776  -3.611  1.00 81.75           C  
ATOM    324  HD2 PHE A  23      -5.097  -4.610  -3.942  1.00 81.75           H  
ATOM    325  CE1 PHE A  23      -7.267  -1.606  -2.754  1.00 81.75           C  
ATOM    326  HE1 PHE A  23      -7.874  -0.777  -2.421  1.00 81.75           H  
ATOM    327  CE2 PHE A  23      -6.962  -3.552  -4.186  1.00 81.75           C  
ATOM    328  HE2 PHE A  23      -7.336  -4.213  -4.954  1.00 81.75           H  
ATOM    329  CZ  PHE A  23      -7.746  -2.468  -3.756  1.00 81.75           C  
ATOM    330  HZ  PHE A  23      -8.720  -2.298  -4.191  1.00 81.75           H  
ATOM    331  N   SER A  24      -3.128  -0.532  -4.063  1.00 82.37           N  
ATOM    332  H   SER A  24      -3.463  -1.132  -4.803  1.00 82.37           H  
ATOM    333  CA  SER A  24      -3.199   0.923  -4.268  1.00 82.37           C  
ATOM    334  HA  SER A  24      -3.318   1.092  -5.338  1.00 82.37           H  
ATOM    335  C   SER A  24      -1.918   1.673  -3.853  1.00 82.37           C  
ATOM    336  CB  SER A  24      -4.455   1.480  -3.588  1.00 82.37           C  
ATOM    337  HB2 SER A  24      -5.313   0.861  -3.850  1.00 82.37           H  
ATOM    338  HB3 SER A  24      -4.330   1.474  -2.506  1.00 82.37           H  
ATOM    339  O   SER A  24      -1.989   2.773  -3.312  1.00 82.37           O  
ATOM    340  OG  SER A  24      -4.686   2.794  -4.042  1.00 82.37           O  
ATOM    341  HG  SER A  24      -3.969   3.335  -3.704  1.00 82.37           H  
ATOM    342  N   LEU A  25      -0.748   1.074  -4.119  1.00 83.27           N  
ATOM    343  H   LEU A  25      -0.799   0.166  -4.559  1.00 83.27           H  
ATOM    344  CA  LEU A  25       0.596   1.576  -3.788  1.00 83.27           C  
ATOM    345  HA  LEU A  25       1.295   0.962  -4.356  1.00 83.27           H  
ATOM    346  C   LEU A  25       1.037   1.422  -2.326  1.00 83.27           C  
ATOM    347  CB  LEU A  25       0.799   3.031  -4.260  1.00 83.27           C  
ATOM    348  HB2 LEU A  25       1.866   3.246  -4.206  1.00 83.27           H  
ATOM    349  HB3 LEU A  25       0.306   3.696  -3.551  1.00 83.27           H  
ATOM    350  O   LEU A  25       2.158   1.813  -2.012  1.00 83.27           O  
ATOM    351  CG  LEU A  25       0.319   3.371  -5.680  1.00 83.27           C  
ATOM    352  HG  LEU A  25      -0.689   2.994  -5.853  1.00 83.27           H  
ATOM    353  CD1 LEU A  25       0.277   4.885  -5.877  1.00 83.27           C  
ATOM    354 HD11 LEU A  25      -0.114   5.112  -6.868  1.00 83.27           H  
ATOM    355 HD12 LEU A  25      -0.386   5.331  -5.135  1.00 83.27           H  
ATOM    356 HD13 LEU A  25       1.275   5.313  -5.779  1.00 83.27           H  
ATOM    357  CD2 LEU A  25       1.252   2.763  -6.727  1.00 83.27           C  
ATOM    358 HD21 LEU A  25       1.341   1.687  -6.578  1.00 83.27           H  
ATOM    359 HD22 LEU A  25       0.839   2.941  -7.720  1.00 83.27           H  
ATOM    360 HD23 LEU A  25       2.237   3.228  -6.668  1.00 83.27           H  
ATOM    361  N   PHE A  26       0.236   0.817  -1.451  1.00 84.10           N  
ATOM    362  H   PHE A  26      -0.682   0.514  -1.743  1.00 84.10           H  
ATOM    363  CA  PHE A  26       0.594   0.598  -0.050  1.00 84.10           C  
ATOM    364  HA  PHE A  26       1.623   0.917   0.116  1.00 84.10           H  
ATOM    365  C   PHE A  26       0.526  -0.878   0.326  1.00 84.10           C  
ATOM    366  CB  PHE A  26      -0.281   1.464   0.860  1.00 84.10           C  
ATOM    367  HB2 PHE A  26      -1.330   1.229   0.680  1.00 84.10           H  
ATOM    368  HB3 PHE A  26      -0.063   1.217   1.899  1.00 84.10           H  
ATOM    369  O   PHE A  26      -0.270  -1.649  -0.203  1.00 84.10           O  
ATOM    370  CG  PHE A  26      -0.048   2.950   0.660  1.00 84.10           C  
ATOM    371  CD1 PHE A  26       0.965   3.611   1.378  1.00 84.10           C  
ATOM    372  HD1 PHE A  26       1.564   3.067   2.092  1.00 84.10           H  
ATOM    373  CD2 PHE A  26      -0.826   3.669  -0.265  1.00 84.10           C  
ATOM    374  HD2 PHE A  26      -1.605   3.167  -0.821  1.00 84.10           H  
ATOM    375  CE1 PHE A  26       1.186   4.987   1.187  1.00 84.10           C  
ATOM    376  HE1 PHE A  26       1.946   5.495   1.762  1.00 84.10           H  
ATOM    377  CE2 PHE A  26      -0.598   5.041  -0.467  1.00 84.10           C  
ATOM    378  HE2 PHE A  26      -1.205   5.587  -1.175  1.00 84.10           H  
ATOM    379  CZ  PHE A  26       0.403   5.702   0.265  1.00 84.10           C  
ATOM    380  HZ  PHE A  26       0.563   6.761   0.126  1.00 84.10           H  
ATOM    381  N   CYS A  27       1.382  -1.285   1.250  1.00 87.24           N  
ATOM    382  H   CYS A  27       2.048  -0.619   1.616  1.00 87.24           H  
ATOM    383  CA  CYS A  27       1.311  -2.595   1.874  1.00 87.24           C  
ATOM    384  HA  CYS A  27       1.218  -3.369   1.113  1.00 87.24           H  
ATOM    385  C   CYS A  27       0.087  -2.667   2.797  1.00 87.24           C  
ATOM    386  CB  CYS A  27       2.616  -2.793   2.648  1.00 87.24           C  
ATOM    387  HB2 CYS A  27       2.474  -3.549   3.420  1.00 87.24           H  
ATOM    388  HB3 CYS A  27       2.833  -1.874   3.193  1.00 87.24           H  
ATOM    389  O   CYS A  27      -0.004  -1.893   3.746  1.00 87.24           O  
ATOM    390  SG  CYS A  27       4.077  -3.201   1.652  1.00 87.24           S  
ATOM    391  N   ILE A  28      -0.833  -3.598   2.554  1.00 81.81           N  
ATOM    392  H   ILE A  28      -0.741  -4.168   1.726  1.00 81.81           H  
ATOM    393  CA  ILE A  28      -2.022  -3.821   3.387  1.00 81.81           C  
ATOM    394  HA  ILE A  28      -1.959  -3.177   4.264  1.00 81.81           H  
ATOM    395  C   ILE A  28      -2.055  -5.256   3.914  1.00 81.81           C  
ATOM    396  CB  ILE A  28      -3.325  -3.425   2.659  1.00 81.81           C  
ATOM    397  HB  ILE A  28      -4.141  -3.600   3.360  1.00 81.81           H  
ATOM    398  O   ILE A  28      -1.873  -6.213   3.156  1.00 81.81           O  
ATOM    399  CG1 ILE A  28      -3.607  -4.246   1.381  1.00 81.81           C  
ATOM    400 HG12 ILE A  28      -2.921  -3.938   0.592  1.00 81.81           H  
ATOM    401 HG13 ILE A  28      -3.450  -5.309   1.567  1.00 81.81           H  
ATOM    402  CG2 ILE A  28      -3.295  -1.917   2.339  1.00 81.81           C  
ATOM    403 HG21 ILE A  28      -4.288  -1.572   2.049  1.00 81.81           H  
ATOM    404 HG22 ILE A  28      -2.990  -1.355   3.221  1.00 81.81           H  
ATOM    405 HG23 ILE A  28      -2.596  -1.711   1.528  1.00 81.81           H  
ATOM    406  CD1 ILE A  28      -5.056  -4.099   0.904  1.00 81.81           C  
ATOM    407 HD11 ILE A  28      -5.734  -4.473   1.671  1.00 81.81           H  
ATOM    408 HD12 ILE A  28      -5.203  -4.677  -0.009  1.00 81.81           H  
ATOM    409 HD13 ILE A  28      -5.298  -3.057   0.697  1.00 81.81           H  
ATOM    410  N   SER A  29      -2.237  -5.405   5.227  1.00 78.28           N  
ATOM    411  H   SER A  29      -2.471  -4.593   5.781  1.00 78.28           H  
ATOM    412  CA  SER A  29      -2.461  -6.716   5.843  1.00 78.28           C  
ATOM    413  HA  SER A  29      -1.855  -7.461   5.327  1.00 78.28           H  
ATOM    414  C   SER A  29      -3.925  -7.102   5.675  1.00 78.28           C  
ATOM    415  CB  SER A  29      -2.078  -6.728   7.327  1.00 78.28           C  
ATOM    416  HB2 SER A  29      -1.172  -6.144   7.490  1.00 78.28           H  
ATOM    417  HB3 SER A  29      -2.888  -6.313   7.927  1.00 78.28           H  
ATOM    418  O   SER A  29      -4.792  -6.250   5.846  1.00 78.28           O  
ATOM    419  OG  SER A  29      -1.833  -8.067   7.691  1.00 78.28           O  
ATOM    420  HG  SER A  29      -2.082  -8.225   8.605  1.00 78.28           H  
ATOM    421  N   PHE A  30      -4.182  -8.360   5.324  1.00 69.95           N  
ATOM    422  H   PHE A  30      -3.408  -9.009   5.301  1.00 69.95           H  
ATOM    423  CA  PHE A  30      -5.529  -8.942   5.230  1.00 69.95           C  
ATOM    424  HA  PHE A  30      -6.277  -8.153   5.305  1.00 69.95           H  
ATOM    425  C   PHE A  30      -5.824  -9.883   6.407  1.00 69.95           C  
ATOM    426  CB  PHE A  30      -5.700  -9.638   3.866  1.00 69.95           C  
ATOM    427  HB2 PHE A  30      -4.798 -10.205   3.634  1.00 69.95           H  
ATOM    428  HB3 PHE A  30      -6.514 -10.362   3.917  1.00 69.95           H  
ATOM    429  O   PHE A  30      -6.673 -10.762   6.277  1.00 69.95           O  
ATOM    430  CG  PHE A  30      -6.036  -8.713   2.719  1.00 69.95           C  
ATOM    431  CD1 PHE A  30      -7.380  -8.375   2.473  1.00 69.95           C  
ATOM    432  HD1 PHE A  30      -8.153  -8.742   3.133  1.00 69.95           H  
ATOM    433  CD2 PHE A  30      -5.025  -8.222   1.875  1.00 69.95           C  
ATOM    434  HD2 PHE A  30      -3.992  -8.460   2.082  1.00 69.95           H  
ATOM    435  CE1 PHE A  30      -7.717  -7.559   1.380  1.00 69.95           C  
ATOM    436  HE1 PHE A  30      -8.749  -7.293   1.209  1.00 69.95           H  
ATOM    437  CE2 PHE A  30      -5.364  -7.415   0.775  1.00 69.95           C  
ATOM    438  HE2 PHE A  30      -4.591  -7.017   0.135  1.00 69.95           H  
ATOM    439  CZ  PHE A  30      -6.708  -7.083   0.527  1.00 69.95           C  
ATOM    440  HZ  PHE A  30      -6.968  -6.441  -0.301  1.00 69.95           H  
ATOM    441  N   GLU A  31      -5.083  -9.739   7.509  1.00 62.18           N  
ATOM    442  H   GLU A  31      -4.500  -8.919   7.593  1.00 62.18           H  
ATOM    443  CA  GLU A  31      -5.389 -10.456   8.753  1.00 62.18           C  
ATOM    444  HA  GLU A  31      -5.504 -11.516   8.525  1.00 62.18           H  
ATOM    445  C   GLU A  31      -6.746 -10.026   9.327  1.00 62.18           C  
ATOM    446  CB  GLU A  31      -4.231 -10.299   9.756  1.00 62.18           C  
ATOM    447  HB2 GLU A  31      -3.289 -10.320   9.209  1.00 62.18           H  
ATOM    448  HB3 GLU A  31      -4.310  -9.338  10.264  1.00 62.18           H  
ATOM    449  O   GLU A  31      -7.061  -8.813   9.239  1.00 62.18           O  
ATOM    450  CG  GLU A  31      -4.202 -11.440  10.788  1.00 62.18           C  
ATOM    451  HG2 GLU A  31      -5.131 -11.436  11.358  1.00 62.18           H  
ATOM    452  HG3 GLU A  31      -4.140 -12.392  10.261  1.00 62.18           H  
ATOM    453  CD  GLU A  31      -3.005 -11.315  11.748  1.00 62.18           C  
ATOM    454  OE1 GLU A  31      -3.215 -10.926  12.920  1.00 62.18           O  
ATOM    455  OE2 GLU A  31      -1.863 -11.601  11.308  1.00 62.18           O  
ATOM    456  OXT GLU A  31      -7.452 -10.942   9.793  1.00 62.18           O  
TER     457      GLU A  31                                                       
END   
