# Supplementary material for: δ‐Conotoxin Structure Prediction and Analysis through Large‐Scale Comparative and Deep Learning Modeling Approaches
Source: Adv Sci (Weinh). 2024 Jul 21;11(35):2404786. doi: 10.1002/advs.202404786 (PMC11425241; doi:10.1002/advs.202404786)
Supplement: Supplementary file 2 — Supporting Information [file ADVS-11-2404786-s001.gz › Data/Alphafold_results/NgVIA/ranked_0.pdb]

ATOM      1  N   SER A   1      -0.937   2.991  16.022  1.00 55.85           N  
ATOM      2  H   SER A   1      -1.106   2.165  16.577  1.00 55.85           H  
ATOM      3  H2  SER A   1      -1.316   3.805  16.485  1.00 55.85           H  
ATOM      4  H3  SER A   1       0.058   3.119  15.906  1.00 55.85           H  
ATOM      5  CA  SER A   1      -1.566   2.878  14.691  1.00 55.85           C  
ATOM      6  HA  SER A   1      -2.617   2.612  14.811  1.00 55.85           H  
ATOM      7  C   SER A   1      -0.855   1.797  13.904  1.00 55.85           C  
ATOM      8  CB  SER A   1      -1.489   4.225  13.976  1.00 55.85           C  
ATOM      9  HB2 SER A   1      -0.455   4.472  13.735  1.00 55.85           H  
ATOM     10  HB3 SER A   1      -2.086   4.201  13.064  1.00 55.85           H  
ATOM     11  O   SER A   1       0.365   1.837  13.841  1.00 55.85           O  
ATOM     12  OG  SER A   1      -2.009   5.175  14.882  1.00 55.85           O  
ATOM     13  HG  SER A   1      -2.065   6.031  14.452  1.00 55.85           H  
ATOM     14  N   LYS A   2      -1.564   0.785  13.397  1.00 74.55           N  
ATOM     15  H   LYS A   2      -2.573   0.826  13.408  1.00 74.55           H  
ATOM     16  CA  LYS A   2      -0.955  -0.321  12.642  1.00 74.55           C  
ATOM     17  HA  LYS A   2       0.078  -0.463  12.963  1.00 74.55           H  
ATOM     18  C   LYS A   2      -0.945   0.085  11.172  1.00 74.55           C  
ATOM     19  CB  LYS A   2      -1.750  -1.610  12.941  1.00 74.55           C  
ATOM     20  HB2 LYS A   2      -2.001  -1.598  14.001  1.00 74.55           H  
ATOM     21  HB3 LYS A   2      -2.686  -1.610  12.382  1.00 74.55           H  
ATOM     22  O   LYS A   2      -2.018   0.276  10.622  1.00 74.55           O  
ATOM     23  CG  LYS A   2      -0.985  -2.915  12.664  1.00 74.55           C  
ATOM     24  HG2 LYS A   2       0.037  -2.820  13.031  1.00 74.55           H  
ATOM     25  HG3 LYS A   2      -0.960  -3.104  11.591  1.00 74.55           H  
ATOM     26  CD  LYS A   2      -1.665  -4.088  13.397  1.00 74.55           C  
ATOM     27  HD2 LYS A   2      -2.691  -4.186  13.041  1.00 74.55           H  
ATOM     28  HD3 LYS A   2      -1.682  -3.870  14.465  1.00 74.55           H  
ATOM     29  CE  LYS A   2      -0.915  -5.406  13.168  1.00 74.55           C  
ATOM     30  HE2 LYS A   2       0.139  -5.248  13.394  1.00 74.55           H  
ATOM     31  HE3 LYS A   2      -0.987  -5.667  12.112  1.00 74.55           H  
ATOM     32  NZ  LYS A   2      -1.450  -6.509  14.011  1.00 74.55           N  
ATOM     33  HZ1 LYS A   2      -2.425  -6.677  13.810  1.00 74.55           H  
ATOM     34  HZ2 LYS A   2      -1.350  -6.295  14.993  1.00 74.55           H  
ATOM     35  HZ3 LYS A   2      -0.944  -7.364  13.828  1.00 74.55           H  
ATOM     36  N   CYS A   3       0.225   0.298  10.582  1.00 82.42           N  
ATOM     37  H   CYS A   3       1.082   0.127  11.087  1.00 82.42           H  
ATOM     38  CA  CYS A   3       0.349   0.585   9.157  1.00 82.42           C  
ATOM     39  HA  CYS A   3      -0.650   0.732   8.747  1.00 82.42           H  
ATOM     40  C   CYS A   3       0.943  -0.628   8.422  1.00 82.42           C  
ATOM     41  CB  CYS A   3       1.101   1.909   8.953  1.00 82.42           C  
ATOM     42  HB2 CYS A   3       1.083   2.164   7.893  1.00 82.42           H  
ATOM     43  HB3 CYS A   3       0.552   2.691   9.477  1.00 82.42           H  
ATOM     44  O   CYS A   3       1.559  -1.499   9.033  1.00 82.42           O  
ATOM     45  SG  CYS A   3       2.815   1.953   9.531  1.00 82.42           S  
ATOM     46  N   PHE A   4       0.701  -0.715   7.123  1.00 85.31           N  
ATOM     47  H   PHE A   4       0.163   0.032   6.707  1.00 85.31           H  
ATOM     48  CA  PHE A   4       1.134  -1.771   6.230  1.00 85.31           C  
ATOM     49  HA  PHE A   4       1.206  -2.709   6.780  1.00 85.31           H  
ATOM     50  C   PHE A   4       2.515  -1.443   5.655  1.00 85.31           C  
ATOM     51  CB  PHE A   4       0.089  -1.920   5.116  1.00 85.31           C  
ATOM     52  HB2 PHE A   4       0.462  -2.637   4.385  1.00 85.31           H  
ATOM     53  HB3 PHE A   4      -0.003  -0.956   4.616  1.00 85.31           H  
ATOM     54  O   PHE A   4       2.736  -0.345   5.132  1.00 85.31           O  
ATOM     55  CG  PHE A   4      -1.301  -2.364   5.525  1.00 85.31           C  
ATOM     56  CD1 PHE A   4      -1.479  -3.497   6.340  1.00 85.31           C  
ATOM     57  HD1 PHE A   4      -0.622  -4.043   6.705  1.00 85.31           H  
ATOM     58  CD2 PHE A   4      -2.430  -1.697   5.014  1.00 85.31           C  
ATOM     59  HD2 PHE A   4      -2.304  -0.861   4.341  1.00 85.31           H  
ATOM     60  CE1 PHE A   4      -2.771  -3.935   6.675  1.00 85.31           C  
ATOM     61  HE1 PHE A   4      -2.901  -4.811   7.293  1.00 85.31           H  
ATOM     62  CE2 PHE A   4      -3.723  -2.153   5.330  1.00 85.31           C  
ATOM     63  HE2 PHE A   4      -4.590  -1.679   4.894  1.00 85.31           H  
ATOM     64  CZ  PHE A   4      -3.895  -3.255   6.180  1.00 85.31           C  
ATOM     65  HZ  PHE A   4      -4.889  -3.610   6.412  1.00 85.31           H  
ATOM     66  N   SER A   5       3.430  -2.408   5.739  1.00 83.40           N  
ATOM     67  H   SER A   5       3.197  -3.259   6.230  1.00 83.40           H  
ATOM     68  CA  SER A   5       4.777  -2.332   5.168  1.00 83.40           C  
ATOM     69  HA  SER A   5       5.266  -1.435   5.549  1.00 83.40           H  
ATOM     70  C   SER A   5       4.742  -2.276   3.634  1.00 83.40           C  
ATOM     71  CB  SER A   5       5.582  -3.560   5.613  1.00 83.40           C  
ATOM     72  HB2 SER A   5       5.090  -4.465   5.256  1.00 83.40           H  
ATOM     73  HB3 SER A   5       6.587  -3.525   5.194  1.00 83.40           H  
ATOM     74  O   SER A   5       3.772  -2.750   3.032  1.00 83.40           O  
ATOM     75  OG  SER A   5       5.660  -3.593   7.025  1.00 83.40           O  
ATOM     76  HG  SER A   5       6.303  -4.259   7.278  1.00 83.40           H  
ATOM     77  N   PRO A   6       5.789  -1.757   2.968  1.00 84.43           N  
ATOM     78  CA  PRO A   6       5.930  -1.892   1.516  1.00 84.43           C  
ATOM     79  HA  PRO A   6       5.183  -1.273   1.018  1.00 84.43           H  
ATOM     80  C   PRO A   6       5.775  -3.344   1.050  1.00 84.43           C  
ATOM     81  CB  PRO A   6       7.322  -1.368   1.172  1.00 84.43           C  
ATOM     82  HB2 PRO A   6       7.809  -1.957   0.395  1.00 84.43           H  
ATOM     83  HB3 PRO A   6       7.221  -0.336   0.836  1.00 84.43           H  
ATOM     84  O   PRO A   6       6.153  -4.276   1.755  1.00 84.43           O  
ATOM     85  CG  PRO A   6       8.083  -1.455   2.498  1.00 84.43           C  
ATOM     86  HG2 PRO A   6       8.464  -2.467   2.630  1.00 84.43           H  
ATOM     87  HG3 PRO A   6       8.899  -0.735   2.555  1.00 84.43           H  
ATOM     88  CD  PRO A   6       7.000  -1.182   3.534  1.00 84.43           C  
ATOM     89  HD2 PRO A   6       7.284  -1.625   4.489  1.00 84.43           H  
ATOM     90  HD3 PRO A   6       6.867  -0.106   3.648  1.00 84.43           H  
ATOM     91  N   GLY A   7       5.173  -3.535  -0.123  1.00 82.03           N  
ATOM     92  H   GLY A   7       4.893  -2.720  -0.649  1.00 82.03           H  
ATOM     93  CA  GLY A   7       4.818  -4.842  -0.680  1.00 82.03           C  
ATOM     94  HA2 GLY A   7       5.647  -5.533  -0.529  1.00 82.03           H  
ATOM     95  HA3 GLY A   7       4.653  -4.735  -1.752  1.00 82.03           H  
ATOM     96  C   GLY A   7       3.563  -5.476  -0.070  1.00 82.03           C  
ATOM     97  O   GLY A   7       3.097  -6.496  -0.568  1.00 82.03           O  
ATOM     98  N   THR A   8       2.974  -4.888   0.975  1.00 86.32           N  
ATOM     99  H   THR A   8       3.405  -4.067   1.375  1.00 86.32           H  
ATOM    100  CA  THR A   8       1.729  -5.402   1.566  1.00 86.32           C  
ATOM    101  HA  THR A   8       1.795  -6.488   1.617  1.00 86.32           H  
ATOM    102  C   THR A   8       0.529  -5.021   0.710  1.00 86.32           C  
ATOM    103  CB  THR A   8       1.509  -4.880   2.988  1.00 86.32           C  
ATOM    104  HB  THR A   8       1.357  -3.802   2.934  1.00 86.32           H  
ATOM    105  O   THR A   8       0.421  -3.885   0.251  1.00 86.32           O  
ATOM    106  CG2 THR A   8       0.317  -5.524   3.696  1.00 86.32           C  
ATOM    107 HG21 THR A   8      -0.617  -5.187   3.247  1.00 86.32           H  
ATOM    108 HG22 THR A   8       0.317  -5.231   4.746  1.00 86.32           H  
ATOM    109 HG23 THR A   8       0.387  -6.610   3.633  1.00 86.32           H  
ATOM    110  OG1 THR A   8       2.633  -5.135   3.791  1.00 86.32           O  
ATOM    111  HG1 THR A   8       3.305  -4.521   3.486  1.00 86.32           H  
ATOM    112  N   PHE A   9      -0.415  -5.945   0.543  1.00 84.68           N  
ATOM    113  H   PHE A   9      -0.270  -6.868   0.927  1.00 84.68           H  
ATOM    114  CA  PHE A   9      -1.687  -5.665  -0.113  1.00 84.68           C  
ATOM    115  HA  PHE A   9      -1.481  -5.230  -1.091  1.00 84.68           H  
ATOM    116  C   PHE A   9      -2.525  -4.670   0.712  1.00 84.68           C  
ATOM    117  CB  PHE A   9      -2.426  -6.987  -0.331  1.00 84.68           C  
ATOM    118  HB2 PHE A   9      -2.661  -7.433   0.635  1.00 84.68           H  
ATOM    119  HB3 PHE A   9      -1.763  -7.676  -0.855  1.00 84.68           H  
ATOM    120  O   PHE A   9      -2.959  -4.976   1.821  1.00 84.68           O  
ATOM    121  CG  PHE A   9      -3.697  -6.847  -1.140  1.00 84.68           C  
ATOM    122  CD1 PHE A   9      -4.948  -6.765  -0.501  1.00 84.68           C  
ATOM    123  HD1 PHE A   9      -5.003  -6.776   0.578  1.00 84.68           H  
ATOM    124  CD2 PHE A   9      -3.626  -6.827  -2.544  1.00 84.68           C  
ATOM    125  HD2 PHE A   9      -2.668  -6.880  -3.040  1.00 84.68           H  
ATOM    126  CE1 PHE A   9      -6.127  -6.684  -1.265  1.00 84.68           C  
ATOM    127  HE1 PHE A   9      -7.086  -6.641  -0.772  1.00 84.68           H  
ATOM    128  CE2 PHE A   9      -4.804  -6.773  -3.305  1.00 84.68           C  
ATOM    129  HE2 PHE A   9      -4.739  -6.804  -4.382  1.00 84.68           H  
ATOM    130  CZ  PHE A   9      -6.055  -6.694  -2.669  1.00 84.68           C  
ATOM    131  HZ  PHE A   9      -6.958  -6.663  -3.260  1.00 84.68           H  
ATOM    132  N   CYS A  10      -2.760  -3.478   0.167  1.00 86.18           N  
ATOM    133  H   CYS A  10      -2.378  -3.311  -0.753  1.00 86.18           H  
ATOM    134  CA  CYS A  10      -3.611  -2.431   0.743  1.00 86.18           C  
ATOM    135  HA  CYS A  10      -3.775  -2.648   1.798  1.00 86.18           H  
ATOM    136  C   CYS A  10      -5.005  -2.357   0.100  1.00 86.18           C  
ATOM    137  CB  CYS A  10      -2.877  -1.092   0.663  1.00 86.18           C  
ATOM    138  HB2 CYS A  10      -2.077  -1.131   1.403  1.00 86.18           H  
ATOM    139  HB3 CYS A  10      -3.556  -0.285   0.939  1.00 86.18           H  
ATOM    140  O   CYS A  10      -5.887  -1.687   0.635  1.00 86.18           O  
ATOM    141  SG  CYS A  10      -2.136  -0.740  -0.948  1.00 86.18           S  
ATOM    142  N   GLY A  11      -5.238  -3.079  -1.002  1.00 81.05           N  
ATOM    143  H   GLY A  11      -4.461  -3.574  -1.415  1.00 81.05           H  
ATOM    144  CA  GLY A  11      -6.553  -3.203  -1.635  1.00 81.05           C  
ATOM    145  HA2 GLY A  11      -6.491  -3.946  -2.430  1.00 81.05           H  
ATOM    146  HA3 GLY A  11      -7.261  -3.567  -0.891  1.00 81.05           H  
ATOM    147  C   GLY A  11      -7.100  -1.900  -2.237  1.00 81.05           C  
ATOM    148  O   GLY A  11      -6.357  -0.971  -2.535  1.00 81.05           O  
ATOM    149  N   ILE A  12      -8.425  -1.841  -2.439  1.00 74.27           N  
ATOM    150  H   ILE A  12      -8.971  -2.664  -2.226  1.00 74.27           H  
ATOM    151  CA  ILE A  12      -9.130  -0.679  -3.031  1.00 74.27           C  
ATOM    152  HA  ILE A  12      -8.513  -0.283  -3.837  1.00 74.27           H  
ATOM    153  C   ILE A  12      -9.296   0.473  -2.026  1.00 74.27           C  
ATOM    154  CB  ILE A  12     -10.490  -1.115  -3.652  1.00 74.27           C  
ATOM    155  HB  ILE A  12     -11.094  -1.578  -2.872  1.00 74.27           H  
ATOM    156  O   ILE A  12      -9.575   1.599  -2.425  1.00 74.27           O  
ATOM    157  CG1 ILE A  12     -10.233  -2.172  -4.754  1.00 74.27           C  
ATOM    158 HG12 ILE A  12      -9.816  -3.069  -4.295  1.00 74.27           H  
ATOM    159 HG13 ILE A  12      -9.494  -1.783  -5.455  1.00 74.27           H  
ATOM    160  CG2 ILE A  12     -11.302   0.066  -4.229  1.00 74.27           C  
ATOM    161 HG21 ILE A  12     -12.232  -0.277  -4.683  1.00 74.27           H  
ATOM    162 HG22 ILE A  12     -11.601   0.756  -3.440  1.00 74.27           H  
ATOM    163 HG23 ILE A  12     -10.713   0.601  -4.974  1.00 74.27           H  
ATOM    164  CD1 ILE A  12     -11.463  -2.607  -5.563  1.00 74.27           C  
ATOM    165 HD11 ILE A  12     -12.279  -2.871  -4.890  1.00 74.27           H  
ATOM    166 HD12 ILE A  12     -11.206  -3.479  -6.163  1.00 74.27           H  
ATOM    167 HD13 ILE A  12     -11.780  -1.813  -6.239  1.00 74.27           H  
ATOM    168  N   LYS A  13      -9.119   0.226  -0.720  1.00 65.51           N  
ATOM    169  H   LYS A  13      -8.757  -0.680  -0.459  1.00 65.51           H  
ATOM    170  CA  LYS A  13      -9.161   1.278   0.304  1.00 65.51           C  
ATOM    171  HA  LYS A  13      -9.786   2.096  -0.054  1.00 65.51           H  
ATOM    172  C   LYS A  13      -7.752   1.841   0.527  1.00 65.51           C  
ATOM    173  CB  LYS A  13      -9.806   0.766   1.605  1.00 65.51           C  
ATOM    174  HB2 LYS A  13      -9.555  -0.283   1.761  1.00 65.51           H  
ATOM    175  HB3 LYS A  13      -9.412   1.339   2.445  1.00 65.51           H  
ATOM    176  O   LYS A  13      -6.998   1.258   1.309  1.00 65.51           O  
ATOM    177  CG  LYS A  13     -11.329   0.962   1.576  1.00 65.51           C  
ATOM    178  HG2 LYS A  13     -11.749   0.410   0.736  1.00 65.51           H  
ATOM    179  HG3 LYS A  13     -11.546   2.022   1.442  1.00 65.51           H  
ATOM    180  CD  LYS A  13     -11.984   0.481   2.877  1.00 65.51           C  
ATOM    181  HD2 LYS A  13     -11.516   0.988   3.721  1.00 65.51           H  
ATOM    182  HD3 LYS A  13     -11.832  -0.594   2.976  1.00 65.51           H  
ATOM    183  CE  LYS A  13     -13.484   0.801   2.853  1.00 65.51           C  
ATOM    184  HE2 LYS A  13     -13.605   1.877   2.728  1.00 65.51           H  
ATOM    185  HE3 LYS A  13     -13.929   0.318   1.983  1.00 65.51           H  
ATOM    186  NZ  LYS A  13     -14.167   0.352   4.093  1.00 65.51           N  
ATOM    187  HZ1 LYS A  13     -15.150   0.584   4.055  1.00 65.51           H  
ATOM    188  HZ2 LYS A  13     -14.082  -0.648   4.203  1.00 65.51           H  
ATOM    189  HZ3 LYS A  13     -13.767   0.804   4.903  1.00 65.51           H  
ATOM    190  N   PRO A  14      -7.384   2.979  -0.092  1.00 61.38           N  
ATOM    191  CA  PRO A  14      -6.163   3.678   0.282  1.00 61.38           C  
ATOM    192  HA  PRO A  14      -5.295   3.026   0.186  1.00 61.38           H  
ATOM    193  C   PRO A  14      -6.327   4.135   1.733  1.00 61.38           C  
ATOM    194  CB  PRO A  14      -6.054   4.854  -0.696  1.00 61.38           C  
ATOM    195  HB2 PRO A  14      -5.519   4.532  -1.589  1.00 61.38           H  
ATOM    196  HB3 PRO A  14      -5.558   5.716  -0.250  1.00 61.38           H  
ATOM    197  O   PRO A  14      -7.197   4.951   2.026  1.00 61.38           O  
ATOM    198  CG  PRO A  14      -7.506   5.164  -1.061  1.00 61.38           C  
ATOM    199  HG2 PRO A  14      -7.964   5.797  -0.301  1.00 61.38           H  
ATOM    200  HG3 PRO A  14      -7.584   5.631  -2.043  1.00 61.38           H  
ATOM    201  CD  PRO A  14      -8.146   3.782  -1.044  1.00 61.38           C  
ATOM    202  HD2 PRO A  14      -9.199   3.878  -0.779  1.00 61.38           H  
ATOM    203  HD3 PRO A  14      -8.033   3.352  -2.039  1.00 61.38           H  
ATOM    204  N   GLY A  15      -5.571   3.571   2.675  1.00 63.29           N  
ATOM    205  H   GLY A  15      -4.981   2.787   2.434  1.00 63.29           H  
ATOM    206  CA  GLY A  15      -5.814   3.958   4.067  1.00 63.29           C  
ATOM    207  HA2 GLY A  15      -6.803   3.595   4.349  1.00 63.29           H  
ATOM    208  HA3 GLY A  15      -5.846   5.046   4.122  1.00 63.29           H  
ATOM    209  C   GLY A  15      -4.855   3.510   5.152  1.00 63.29           C  
ATOM    210  O   GLY A  15      -4.971   4.022   6.257  1.00 63.29           O  
ATOM    211  N   LEU A  16      -3.912   2.601   4.913  1.00 73.36           N  
ATOM    212  H   LEU A  16      -3.869   2.148   4.011  1.00 73.36           H  
ATOM    213  CA  LEU A  16      -3.078   2.104   6.016  1.00 73.36           C  
ATOM    214  HA  LEU A  16      -3.018   2.860   6.799  1.00 73.36           H  
ATOM    215  C   LEU A  16      -1.615   1.864   5.640  1.00 73.36           C  
ATOM    216  CB  LEU A  16      -3.764   0.857   6.618  1.00 73.36           C  
ATOM    217  HB2 LEU A  16      -3.041   0.246   7.159  1.00 73.36           H  
ATOM    218  HB3 LEU A  16      -4.134   0.284   5.768  1.00 73.36           H  
ATOM    219  O   LEU A  16      -0.893   1.340   6.467  1.00 73.36           O  
ATOM    220  CG  LEU A  16      -4.967   1.103   7.552  1.00 73.36           C  
ATOM    221  HG  LEU A  16      -5.651   1.827   7.110  1.00 73.36           H  
ATOM    222  CD1 LEU A  16      -5.761  -0.191   7.723  1.00 73.36           C  
ATOM    223 HD11 LEU A  16      -6.599  -0.021   8.398  1.00 73.36           H  
ATOM    224 HD12 LEU A  16      -6.150  -0.512   6.756  1.00 73.36           H  
ATOM    225 HD13 LEU A  16      -5.118  -0.972   8.128  1.00 73.36           H  
ATOM    226  CD2 LEU A  16      -4.551   1.583   8.940  1.00 73.36           C  
ATOM    227 HD21 LEU A  16      -5.437   1.880   9.500  1.00 73.36           H  
ATOM    228 HD22 LEU A  16      -4.049   0.770   9.465  1.00 73.36           H  
ATOM    229 HD23 LEU A  16      -3.884   2.441   8.855  1.00 73.36           H  
ATOM    230  N   CYS A  17      -1.120   2.234   4.457  1.00 84.07           N  
ATOM    231  H   CYS A  17      -1.698   2.752   3.811  1.00 84.07           H  
ATOM    232  CA  CYS A  17       0.308   2.060   4.150  1.00 84.07           C  
ATOM    233  HA  CYS A  17       0.597   1.031   4.367  1.00 84.07           H  
ATOM    234  C   CYS A  17       1.187   2.970   5.018  1.00 84.07           C  
ATOM    235  CB  CYS A  17       0.566   2.307   2.662  1.00 84.07           C  
ATOM    236  HB2 CYS A  17       0.285   3.332   2.418  1.00 84.07           H  
ATOM    237  HB3 CYS A  17       1.633   2.200   2.463  1.00 84.07           H  
ATOM    238  O   CYS A  17       0.910   4.163   5.124  1.00 84.07           O  
ATOM    239  SG  CYS A  17      -0.320   1.184   1.560  1.00 84.07           S  
ATOM    240  N   CYS A  18       2.276   2.439   5.583  1.00 83.22           N  
ATOM    241  H   CYS A  18       2.458   1.450   5.484  1.00 83.22           H  
ATOM    242  CA  CYS A  18       3.248   3.254   6.323  1.00 83.22           C  
ATOM    243  HA  CYS A  18       2.740   3.770   7.137  1.00 83.22           H  
ATOM    244  C   CYS A  18       3.881   4.322   5.421  1.00 83.22           C  
ATOM    245  CB  CYS A  18       4.352   2.364   6.912  1.00 83.22           C  
ATOM    246  HB2 CYS A  18       4.907   1.906   6.093  1.00 83.22           H  
ATOM    247  HB3 CYS A  18       5.046   3.008   7.451  1.00 83.22           H  
ATOM    248  O   CYS A  18       4.188   5.415   5.878  1.00 83.22           O  
ATOM    249  SG  CYS A  18       3.846   1.040   8.042  1.00 83.22           S  
ATOM    250  N   SER A  19       4.025   4.020   4.128  1.00 74.92           N  
ATOM    251  H   SER A  19       3.770   3.090   3.827  1.00 74.92           H  
ATOM    252  CA  SER A  19       4.624   4.919   3.138  1.00 74.92           C  
ATOM    253  HA  SER A  19       5.280   5.607   3.670  1.00 74.92           H  
ATOM    254  C   SER A  19       3.597   5.805   2.408  1.00 74.92           C  
ATOM    255  CB  SER A  19       5.508   4.105   2.198  1.00 74.92           C  
ATOM    256  HB2 SER A  19       4.883   3.704   1.401  1.00 74.92           H  
ATOM    257  HB3 SER A  19       5.972   3.278   2.735  1.00 74.92           H  
ATOM    258  O   SER A  19       3.827   6.282   1.304  1.00 74.92           O  
ATOM    259  OG  SER A  19       6.528   4.930   1.683  1.00 74.92           O  
ATOM    260  HG  SER A  19       7.234   5.036   2.325  1.00 74.92           H  
ATOM    261  N   VAL A  20       2.431   6.049   3.022  1.00 73.76           N  
ATOM    262  H   VAL A  20       2.321   5.668   3.951  1.00 73.76           H  
ATOM    263  CA  VAL A  20       1.356   6.953   2.547  1.00 73.76           C  
ATOM    264  HA  VAL A  20       0.565   6.872   3.293  1.00 73.76           H  
ATOM    265  C   VAL A  20       0.692   6.567   1.212  1.00 73.76           C  
ATOM    266  CB  VAL A  20       1.799   8.445   2.522  1.00 73.76           C  
ATOM    267  HB  VAL A  20       1.990   8.737   1.489  1.00 73.76           H  
ATOM    268  O   VAL A  20      -0.408   7.034   0.918  1.00 73.76           O  
ATOM    269  CG1 VAL A  20       0.674   9.331   3.073  1.00 73.76           C  
ATOM    270 HG11 VAL A  20       0.503   9.110   4.126  1.00 73.76           H  
ATOM    271 HG12 VAL A  20       0.943  10.381   2.966  1.00 73.76           H  
ATOM    272 HG13 VAL A  20      -0.246   9.156   2.515  1.00 73.76           H  
ATOM    273  CG2 VAL A  20       3.057   8.797   3.336  1.00 73.76           C  
ATOM    274 HG21 VAL A  20       2.963   8.437   4.360  1.00 73.76           H  
ATOM    275 HG22 VAL A  20       3.200   9.877   3.353  1.00 73.76           H  
ATOM    276 HG23 VAL A  20       3.948   8.370   2.875  1.00 73.76           H  
ATOM    277  N   ARG A  21       1.301   5.686   0.409  1.00 78.06           N  
ATOM    278  H   ARG A  21       2.242   5.425   0.664  1.00 78.06           H  
ATOM    279  CA  ARG A  21       0.872   5.386  -0.959  1.00 78.06           C  
ATOM    280  HA  ARG A  21      -0.044   5.946  -1.143  1.00 78.06           H  
ATOM    281  C   ARG A  21       0.543   3.907  -1.151  1.00 78.06           C  
ATOM    282  CB  ARG A  21       1.941   5.909  -1.936  1.00 78.06           C  
ATOM    283  HB2 ARG A  21       2.532   6.679  -1.440  1.00 78.06           H  
ATOM    284  HB3 ARG A  21       2.620   5.106  -2.222  1.00 78.06           H  
ATOM    285  O   ARG A  21       1.370   3.024  -0.941  1.00 78.06           O  
ATOM    286  CG  ARG A  21       1.300   6.539  -3.180  1.00 78.06           C  
ATOM    287  HG2 ARG A  21       0.809   5.769  -3.775  1.00 78.06           H  
ATOM    288  HG3 ARG A  21       0.560   7.273  -2.860  1.00 78.06           H  
ATOM    289  CD  ARG A  21       2.359   7.256  -4.023  1.00 78.06           C  
ATOM    290  HD2 ARG A  21       2.960   7.893  -3.374  1.00 78.06           H  
ATOM    291  HD3 ARG A  21       3.009   6.504  -4.471  1.00 78.06           H  
ATOM    292  NE  ARG A  21       1.746   8.090  -5.074  1.00 78.06           N  
ATOM    293  HE  ARG A  21       0.754   8.263  -4.999  1.00 78.06           H  
ATOM    294  NH1 ARG A  21       3.671   8.555  -6.250  1.00 78.06           N  
ATOM    295 HH11 ARG A  21       4.221   8.031  -5.584  1.00 78.06           H  
ATOM    296 HH12 ARG A  21       4.148   9.038  -6.998  1.00 78.06           H  
ATOM    297  NH2 ARG A  21       1.731   9.436  -6.911  1.00 78.06           N  
ATOM    298 HH21 ARG A  21       2.231   9.906  -7.651  1.00 78.06           H  
ATOM    299 HH22 ARG A  21       0.736   9.576  -6.810  1.00 78.06           H  
ATOM    300  CZ  ARG A  21       2.385   8.685  -6.069  1.00 78.06           C  
ATOM    301  N   CYS A  22      -0.691   3.670  -1.584  1.00 85.61           N  
ATOM    302  H   CYS A  22      -1.292   4.469  -1.729  1.00 85.61           H  
ATOM    303  CA  CYS A  22      -1.184   2.392  -2.082  1.00 85.61           C  
ATOM    304  HA  CYS A  22      -0.511   1.584  -1.796  1.00 85.61           H  
ATOM    305  C   CYS A  22      -1.248   2.489  -3.611  1.00 85.61           C  
ATOM    306  CB  CYS A  22      -2.566   2.147  -1.458  1.00 85.61           C  
ATOM    307  HB2 CYS A  22      -3.240   2.941  -1.781  1.00 85.61           H  
ATOM    308  HB3 CYS A  22      -2.475   2.196  -0.373  1.00 85.61           H  
ATOM    309  O   CYS A  22      -2.013   3.298  -4.136  1.00 85.61           O  
ATOM    310  SG  CYS A  22      -3.335   0.570  -1.884  1.00 85.61           S  
ATOM    311  N   PHE A  23      -0.426   1.725  -4.325  1.00 84.37           N  
ATOM    312  H   PHE A  23       0.145   1.045  -3.845  1.00 84.37           H  
ATOM    313  CA  PHE A  23      -0.363   1.719  -5.784  1.00 84.37           C  
ATOM    314  HA  PHE A  23      -1.088   2.427  -6.186  1.00 84.37           H  
ATOM    315  C   PHE A  23      -0.707   0.332  -6.319  1.00 84.37           C  
ATOM    316  CB  PHE A  23       1.026   2.167  -6.242  1.00 84.37           C  
ATOM    317  HB2 PHE A  23       1.761   1.435  -5.908  1.00 84.37           H  
ATOM    318  HB3 PHE A  23       1.255   3.120  -5.765  1.00 84.37           H  
ATOM    319  O   PHE A  23      -0.130  -0.663  -5.891  1.00 84.37           O  
ATOM    320  CG  PHE A  23       1.135   2.343  -7.742  1.00 84.37           C  
ATOM    321  CD1 PHE A  23       1.668   1.319  -8.547  1.00 84.37           C  
ATOM    322  HD1 PHE A  23       2.027   0.405  -8.097  1.00 84.37           H  
ATOM    323  CD2 PHE A  23       0.668   3.530  -8.337  1.00 84.37           C  
ATOM    324  HD2 PHE A  23       0.252   4.316  -7.724  1.00 84.37           H  
ATOM    325  CE1 PHE A  23       1.735   1.485  -9.943  1.00 84.37           C  
ATOM    326  HE1 PHE A  23       2.148   0.702 -10.560  1.00 84.37           H  
ATOM    327  CE2 PHE A  23       0.736   3.696  -9.731  1.00 84.37           C  
ATOM    328  HE2 PHE A  23       0.379   4.606 -10.191  1.00 84.37           H  
ATOM    329  CZ  PHE A  23       1.269   2.672 -10.534  1.00 84.37           C  
ATOM    330  HZ  PHE A  23       1.324   2.797 -11.605  1.00 84.37           H  
ATOM    331  N   SER A  24      -1.658   0.256  -7.255  1.00 84.18           N  
ATOM    332  H   SER A  24      -2.060   1.114  -7.605  1.00 84.18           H  
ATOM    333  CA  SER A  24      -2.090  -1.008  -7.872  1.00 84.18           C  
ATOM    334  HA  SER A  24      -3.014  -0.801  -8.413  1.00 84.18           H  
ATOM    335  C   SER A  24      -2.423  -2.115  -6.851  1.00 84.18           C  
ATOM    336  CB  SER A  24      -1.052  -1.461  -8.907  1.00 84.18           C  
ATOM    337  HB2 SER A  24      -0.273  -2.050  -8.423  1.00 84.18           H  
ATOM    338  HB3 SER A  24      -0.594  -0.589  -9.373  1.00 84.18           H  
ATOM    339  O   SER A  24      -2.088  -3.277  -7.054  1.00 84.18           O  
ATOM    340  OG  SER A  24      -1.689  -2.215  -9.916  1.00 84.18           O  
ATOM    341  HG  SER A  24      -1.151  -2.988 -10.101  1.00 84.18           H  
ATOM    342  N   LEU A  25      -3.073  -1.744  -5.736  1.00 83.76           N  
ATOM    343  H   LEU A  25      -3.302  -0.763  -5.656  1.00 83.76           H  
ATOM    344  CA  LEU A  25      -3.428  -2.600  -4.588  1.00 83.76           C  
ATOM    345  HA  LEU A  25      -4.146  -2.028  -4.000  1.00 83.76           H  
ATOM    346  C   LEU A  25      -2.294  -2.938  -3.602  1.00 83.76           C  
ATOM    347  CB  LEU A  25      -4.149  -3.892  -5.032  1.00 83.76           C  
ATOM    348  HB2 LEU A  25      -3.397  -4.594  -5.395  1.00 83.76           H  
ATOM    349  HB3 LEU A  25      -4.593  -4.339  -4.143  1.00 83.76           H  
ATOM    350  O   LEU A  25      -2.571  -3.609  -2.607  1.00 83.76           O  
ATOM    351  CG  LEU A  25      -5.253  -3.755  -6.096  1.00 83.76           C  
ATOM    352  HG  LEU A  25      -4.931  -3.109  -6.912  1.00 83.76           H  
ATOM    353  CD1 LEU A  25      -5.592  -5.117  -6.701  1.00 83.76           C  
ATOM    354 HD11 LEU A  25      -6.023  -5.776  -5.946  1.00 83.76           H  
ATOM    355 HD12 LEU A  25      -6.309  -4.986  -7.512  1.00 83.76           H  
ATOM    356 HD13 LEU A  25      -4.690  -5.569  -7.111  1.00 83.76           H  
ATOM    357  CD2 LEU A  25      -6.522  -3.168  -5.479  1.00 83.76           C  
ATOM    358 HD21 LEU A  25      -7.272  -3.040  -6.260  1.00 83.76           H  
ATOM    359 HD22 LEU A  25      -6.912  -3.840  -4.715  1.00 83.76           H  
ATOM    360 HD23 LEU A  25      -6.302  -2.193  -5.045  1.00 83.76           H  
ATOM    361  N   PHE A  26      -1.061  -2.464  -3.805  1.00 86.09           N  
ATOM    362  H   PHE A  26      -0.874  -1.922  -4.637  1.00 86.09           H  
ATOM    363  CA  PHE A  26       0.076  -2.728  -2.915  1.00 86.09           C  
ATOM    364  HA  PHE A  26      -0.264  -3.328  -2.070  1.00 86.09           H  
ATOM    365  C   PHE A  26       0.678  -1.450  -2.331  1.00 86.09           C  
ATOM    366  CB  PHE A  26       1.139  -3.556  -3.641  1.00 86.09           C  
ATOM    367  HB2 PHE A  26       2.020  -3.635  -3.004  1.00 86.09           H  
ATOM    368  HB3 PHE A  26       1.439  -3.038  -4.552  1.00 86.09           H  
ATOM    369  O   PHE A  26       0.755  -0.411  -2.984  1.00 86.09           O  
ATOM    370  CG  PHE A  26       0.669  -4.955  -3.982  1.00 86.09           C  
ATOM    371  CD1 PHE A  26       0.838  -5.999  -3.055  1.00 86.09           C  
ATOM    372  HD1 PHE A  26       1.316  -5.804  -2.107  1.00 86.09           H  
ATOM    373  CD2 PHE A  26       0.042  -5.213  -5.213  1.00 86.09           C  
ATOM    374  HD2 PHE A  26      -0.091  -4.417  -5.930  1.00 86.09           H  
ATOM    375  CE1 PHE A  26       0.397  -7.297  -3.360  1.00 86.09           C  
ATOM    376  HE1 PHE A  26       0.552  -8.099  -2.654  1.00 86.09           H  
ATOM    377  CE2 PHE A  26      -0.415  -6.508  -5.515  1.00 86.09           C  
ATOM    378  HE2 PHE A  26      -0.894  -6.700  -6.464  1.00 86.09           H  
ATOM    379  CZ  PHE A  26      -0.233  -7.552  -4.592  1.00 86.09           C  
ATOM    380  HZ  PHE A  26      -0.569  -8.550  -4.831  1.00 86.09           H  
ATOM    381  N   CYS A  27       1.115  -1.514  -1.077  1.00 89.04           N  
ATOM    382  H   CYS A  27       0.998  -2.376  -0.564  1.00 89.04           H  
ATOM    383  CA  CYS A  27       1.869  -0.436  -0.461  1.00 89.04           C  
ATOM    384  HA  CYS A  27       1.336   0.504  -0.609  1.00 89.04           H  
ATOM    385  C   CYS A  27       3.228  -0.334  -1.136  1.00 89.04           C  
ATOM    386  CB  CYS A  27       2.025  -0.688   1.036  1.00 89.04           C  
ATOM    387  HB2 CYS A  27       2.695   0.065   1.451  1.00 89.04           H  
ATOM    388  HB3 CYS A  27       2.488  -1.665   1.178  1.00 89.04           H  
ATOM    389  O   CYS A  27       3.944  -1.327  -1.239  1.00 89.04           O  
ATOM    390  SG  CYS A  27       0.478  -0.645   1.959  1.00 89.04           S  
ATOM    391  N   ILE A  28       3.597   0.865  -1.563  1.00 84.64           N  
ATOM    392  H   ILE A  28       2.986   1.655  -1.412  1.00 84.64           H  
ATOM    393  CA  ILE A  28       4.902   1.116  -2.169  1.00 84.64           C  
ATOM    394  HA  ILE A  28       5.474   0.189  -2.207  1.00 84.64           H  
ATOM    395  C   ILE A  28       5.684   2.064  -1.278  1.00 84.64           C  
ATOM    396  CB  ILE A  28       4.769   1.609  -3.623  1.00 84.64           C  
ATOM    397  HB  ILE A  28       5.777   1.806  -3.988  1.00 84.64           H  
ATOM    398  O   ILE A  28       5.113   3.031  -0.783  1.00 84.64           O  
ATOM    399  CG1 ILE A  28       3.942   2.907  -3.760  1.00 84.64           C  
ATOM    400 HG12 ILE A  28       2.894   2.708  -3.532  1.00 84.64           H  
ATOM    401 HG13 ILE A  28       4.314   3.656  -3.061  1.00 84.64           H  
ATOM    402  CG2 ILE A  28       4.170   0.474  -4.477  1.00 84.64           C  
ATOM    403 HG21 ILE A  28       4.715  -0.452  -4.299  1.00 84.64           H  
ATOM    404 HG22 ILE A  28       4.255   0.708  -5.538  1.00 84.64           H  
ATOM    405 HG23 ILE A  28       3.122   0.315  -4.224  1.00 84.64           H  
ATOM    406  CD1 ILE A  28       4.047   3.520  -5.159  1.00 84.64           C  
ATOM    407 HD11 ILE A  28       3.684   2.830  -5.921  1.00 84.64           H  
ATOM    408 HD12 ILE A  28       3.448   4.430  -5.206  1.00 84.64           H  
ATOM    409 HD13 ILE A  28       5.090   3.749  -5.378  1.00 84.64           H  
ATOM    410  N   SER A  29       6.967   1.776  -1.075  1.00 79.51           N  
ATOM    411  H   SER A  29       7.374   0.983  -1.550  1.00 79.51           H  
ATOM    412  CA  SER A  29       7.898   2.732  -0.483  1.00 79.51           C  
ATOM    413  HA  SER A  29       7.341   3.495   0.060  1.00 79.51           H  
ATOM    414  C   SER A  29       8.660   3.427  -1.596  1.00 79.51           C  
ATOM    415  CB  SER A  29       8.872   2.077   0.499  1.00 79.51           C  
ATOM    416  HB2 SER A  29       9.339   1.209   0.034  1.00 79.51           H  
ATOM    417  HB3 SER A  29       9.651   2.798   0.747  1.00 79.51           H  
ATOM    418  O   SER A  29       9.233   2.756  -2.449  1.00 79.51           O  
ATOM    419  OG  SER A  29       8.214   1.696   1.694  1.00 79.51           O  
ATOM    420  HG  SER A  29       8.910   1.558   2.341  1.00 79.51           H  
ATOM    421  N   PHE A  30       8.655   4.757  -1.584  1.00 69.82           N  
ATOM    422  H   PHE A  30       8.165   5.226  -0.836  1.00 69.82           H  
ATOM    423  CA  PHE A  30       9.702   5.530  -2.243  1.00 69.82           C  
ATOM    424  HA  PHE A  30      10.123   4.989  -3.090  1.00 69.82           H  
ATOM    425  C   PHE A  30      10.795   5.693  -1.192  1.00 69.82           C  
ATOM    426  CB  PHE A  30       9.145   6.869  -2.750  1.00 69.82           C  
ATOM    427  HB2 PHE A  30       8.578   7.354  -1.955  1.00 69.82           H  
ATOM    428  HB3 PHE A  30       9.989   7.518  -2.981  1.00 69.82           H  
ATOM    429  O   PHE A  30      10.630   6.489  -0.269  1.00 69.82           O  
ATOM    430  CG  PHE A  30       8.277   6.753  -3.990  1.00 69.82           C  
ATOM    431  CD1 PHE A  30       8.842   6.955  -5.263  1.00 69.82           C  
ATOM    432  HD1 PHE A  30       9.892   7.192  -5.349  1.00 69.82           H  
ATOM    433  CD2 PHE A  30       6.912   6.427  -3.881  1.00 69.82           C  
ATOM    434  HD2 PHE A  30       6.485   6.252  -2.904  1.00 69.82           H  
ATOM    435  CE1 PHE A  30       8.053   6.825  -6.420  1.00 69.82           C  
ATOM    436  HE1 PHE A  30       8.508   6.956  -7.391  1.00 69.82           H  
ATOM    437  CE2 PHE A  30       6.122   6.305  -5.038  1.00 69.82           C  
ATOM    438  HE2 PHE A  30       5.084   6.025  -4.943  1.00 69.82           H  
ATOM    439  CZ  PHE A  30       6.692   6.493  -6.309  1.00 69.82           C  
ATOM    440  HZ  PHE A  30       6.100   6.357  -7.202  1.00 69.82           H  
ATOM    441  N   GLU A  31      11.804   4.826  -1.249  1.00 61.88           N  
ATOM    442  H   GLU A  31      11.861   4.220  -2.055  1.00 61.88           H  
ATOM    443  CA  GLU A  31      13.085   5.103  -0.590  1.00 61.88           C  
ATOM    444  HA  GLU A  31      12.918   5.328   0.464  1.00 61.88           H  
ATOM    445  C   GLU A  31      13.713   6.369  -1.191  1.00 61.88           C  
ATOM    446  CB  GLU A  31      13.993   3.864  -0.697  1.00 61.88           C  
ATOM    447  HB2 GLU A  31      13.417   2.990  -0.391  1.00 61.88           H  
ATOM    448  HB3 GLU A  31      14.296   3.724  -1.735  1.00 61.88           H  
ATOM    449  O   GLU A  31      13.543   6.575  -2.419  1.00 61.88           O  
ATOM    450  CG  GLU A  31      15.242   3.943   0.196  1.00 61.88           C  
ATOM    451  HG2 GLU A  31      15.871   4.770  -0.132  1.00 61.88           H  
ATOM    452  HG3 GLU A  31      14.930   4.145   1.220  1.00 61.88           H  
ATOM    453  CD  GLU A  31      16.044   2.629   0.155  1.00 61.88           C  
ATOM    454  OE1 GLU A  31      17.008   2.539  -0.641  1.00 61.88           O  
ATOM    455  OE2 GLU A  31      15.687   1.702   0.925  1.00 61.88           O  
ATOM    456  OXT GLU A  31      14.260   7.144  -0.381  1.00 61.88           O  
TER     457      GLU A  31                                                       
END   
