# Supplementary material for: δ‐Conotoxin Structure Prediction and Analysis through Large‐Scale Comparative and Deep Learning Modeling Approaches
Source: Adv Sci (Weinh). 2024 Jul 21;11(35):2404786. doi: 10.1002/advs.202404786 (PMC11425241; doi:10.1002/advs.202404786)
Supplement: Supplementary file 2 — Supporting Information [file ADVS-11-2404786-s001.gz › Data/Alphafold_results/NgVIA/ranked_4.pdb]

ATOM      1  N   SER A   1      -8.811   5.059  13.579  1.00 56.33           N  
ATOM      2  H   SER A   1      -8.992   4.482  14.388  1.00 56.33           H  
ATOM      3  H2  SER A   1      -9.438   5.852  13.564  1.00 56.33           H  
ATOM      4  H3  SER A   1      -7.863   5.404  13.621  1.00 56.33           H  
ATOM      5  CA  SER A   1      -8.986   4.299  12.323  1.00 56.33           C  
ATOM      6  HA  SER A   1      -9.957   3.804  12.332  1.00 56.33           H  
ATOM      7  C   SER A   1      -7.877   3.270  12.226  1.00 56.33           C  
ATOM      8  CB  SER A   1      -8.938   5.264  11.136  1.00 56.33           C  
ATOM      9  HB2 SER A   1      -9.314   4.776  10.238  1.00 56.33           H  
ATOM     10  HB3 SER A   1      -7.917   5.607  10.968  1.00 56.33           H  
ATOM     11  O   SER A   1      -6.739   3.649  12.460  1.00 56.33           O  
ATOM     12  OG  SER A   1      -9.752   6.368  11.483  1.00 56.33           O  
ATOM     13  HG  SER A   1      -9.784   6.985  10.748  1.00 56.33           H  
ATOM     14  N   LYS A   2      -8.168   1.985  11.970  1.00 72.27           N  
ATOM     15  H   LYS A   2      -9.111   1.720  11.727  1.00 72.27           H  
ATOM     16  CA  LYS A   2      -7.102   0.992  11.744  1.00 72.27           C  
ATOM     17  HA  LYS A   2      -6.315   1.109  12.490  1.00 72.27           H  
ATOM     18  C   LYS A   2      -6.482   1.281  10.384  1.00 72.27           C  
ATOM     19  CB  LYS A   2      -7.628  -0.454  11.808  1.00 72.27           C  
ATOM     20  HB2 LYS A   2      -6.901  -1.109  11.327  1.00 72.27           H  
ATOM     21  HB3 LYS A   2      -8.566  -0.528  11.258  1.00 72.27           H  
ATOM     22  O   LYS A   2      -7.187   1.214   9.381  1.00 72.27           O  
ATOM     23  CG  LYS A   2      -7.819  -0.936  13.253  1.00 72.27           C  
ATOM     24  HG2 LYS A   2      -6.860  -0.899  13.770  1.00 72.27           H  
ATOM     25  HG3 LYS A   2      -8.518  -0.275  13.764  1.00 72.27           H  
ATOM     26  CD  LYS A   2      -8.361  -2.373  13.297  1.00 72.27           C  
ATOM     27  HD2 LYS A   2      -9.333  -2.398  12.804  1.00 72.27           H  
ATOM     28  HD3 LYS A   2      -7.676  -3.037  12.769  1.00 72.27           H  
ATOM     29  CE  LYS A   2      -8.503  -2.831  14.755  1.00 72.27           C  
ATOM     30  HE2 LYS A   2      -9.041  -2.063  15.310  1.00 72.27           H  
ATOM     31  HE3 LYS A   2      -7.508  -2.914  15.191  1.00 72.27           H  
ATOM     32  NZ  LYS A   2      -9.224  -4.126  14.871  1.00 72.27           N  
ATOM     33  HZ1 LYS A   2     -10.160  -4.059  14.495  1.00 72.27           H  
ATOM     34  HZ2 LYS A   2      -8.726  -4.853  14.378  1.00 72.27           H  
ATOM     35  HZ3 LYS A   2      -9.291  -4.405  15.839  1.00 72.27           H  
ATOM     36  N   CYS A   3      -5.215   1.657  10.381  1.00 79.17           N  
ATOM     37  H   CYS A   3      -4.696   1.689  11.246  1.00 79.17           H  
ATOM     38  CA  CYS A   3      -4.455   1.854   9.166  1.00 79.17           C  
ATOM     39  HA  CYS A   3      -5.138   1.771   8.321  1.00 79.17           H  
ATOM     40  C   CYS A   3      -3.426   0.732   9.009  1.00 79.17           C  
ATOM     41  CB  CYS A   3      -3.882   3.273   9.164  1.00 79.17           C  
ATOM     42  HB2 CYS A   3      -3.336   3.430   8.233  1.00 79.17           H  
ATOM     43  HB3 CYS A   3      -4.712   3.979   9.175  1.00 79.17           H  
ATOM     44  O   CYS A   3      -3.106   0.032   9.971  1.00 79.17           O  
ATOM     45  SG  CYS A   3      -2.799   3.656  10.557  1.00 79.17           S  
ATOM     46  N   PHE A   4      -2.959   0.526   7.785  1.00 78.95           N  
ATOM     47  H   PHE A   4      -3.283   1.132   7.045  1.00 78.95           H  
ATOM     48  CA  PHE A   4      -2.064  -0.574   7.446  1.00 78.95           C  
ATOM     49  HA  PHE A   4      -2.175  -1.365   8.187  1.00 78.95           H  
ATOM     50  C   PHE A   4      -0.603  -0.125   7.479  1.00 78.95           C  
ATOM     51  CB  PHE A   4      -2.495  -1.155   6.101  1.00 78.95           C  
ATOM     52  HB2 PHE A   4      -2.553  -0.351   5.367  1.00 78.95           H  
ATOM     53  HB3 PHE A   4      -1.743  -1.867   5.763  1.00 78.95           H  
ATOM     54  O   PHE A   4      -0.249   0.908   6.903  1.00 78.95           O  
ATOM     55  CG  PHE A   4      -3.835  -1.854   6.165  1.00 78.95           C  
ATOM     56  CD1 PHE A   4      -3.924  -3.163   6.662  1.00 78.95           C  
ATOM     57  HD1 PHE A   4      -3.030  -3.667   6.998  1.00 78.95           H  
ATOM     58  CD2 PHE A   4      -5.009  -1.168   5.821  1.00 78.95           C  
ATOM     59  HD2 PHE A   4      -4.952  -0.137   5.504  1.00 78.95           H  
ATOM     60  CE1 PHE A   4      -5.162  -3.822   6.736  1.00 78.95           C  
ATOM     61  HE1 PHE A   4      -5.207  -4.843   7.086  1.00 78.95           H  
ATOM     62  CE2 PHE A   4      -6.256  -1.807   5.968  1.00 78.95           C  
ATOM     63  HE2 PHE A   4      -7.178  -1.267   5.808  1.00 78.95           H  
ATOM     64  CZ  PHE A   4      -6.333  -3.144   6.373  1.00 78.95           C  
ATOM     65  HZ  PHE A   4      -7.291  -3.636   6.456  1.00 78.95           H  
ATOM     66  N   SER A   5       0.234  -0.911   8.157  1.00 80.08           N  
ATOM     67  H   SER A   5      -0.131  -1.706   8.661  1.00 80.08           H  
ATOM     68  CA  SER A   5       1.681  -0.703   8.203  1.00 80.08           C  
ATOM     69  HA  SER A   5       1.869   0.322   8.522  1.00 80.08           H  
ATOM     70  C   SER A   5       2.305  -0.924   6.820  1.00 80.08           C  
ATOM     71  CB  SER A   5       2.325  -1.655   9.219  1.00 80.08           C  
ATOM     72  HB2 SER A   5       3.402  -1.494   9.254  1.00 80.08           H  
ATOM     73  HB3 SER A   5       2.139  -2.687   8.923  1.00 80.08           H  
ATOM     74  O   SER A   5       1.758  -1.690   6.017  1.00 80.08           O  
ATOM     75  OG  SER A   5       1.775  -1.423  10.501  1.00 80.08           O  
ATOM     76  HG  SER A   5       2.299  -1.901  11.149  1.00 80.08           H  
ATOM     77  N   PRO A   6       3.454  -0.304   6.518  1.00 79.87           N  
ATOM     78  CA  PRO A   6       4.202  -0.615   5.304  1.00 79.87           C  
ATOM     79  HA  PRO A   6       3.622  -0.295   4.438  1.00 79.87           H  
ATOM     80  C   PRO A   6       4.498  -2.115   5.180  1.00 79.87           C  
ATOM     81  CB  PRO A   6       5.476   0.217   5.382  1.00 79.87           C  
ATOM     82  HB2 PRO A   6       5.288   1.158   4.863  1.00 79.87           H  
ATOM     83  HB3 PRO A   6       6.337  -0.291   4.947  1.00 79.87           H  
ATOM     84  O   PRO A   6       4.653  -2.817   6.176  1.00 79.87           O  
ATOM     85  CG  PRO A   6       5.654   0.461   6.882  1.00 79.87           C  
ATOM     86  HG2 PRO A   6       6.236   1.357   7.097  1.00 79.87           H  
ATOM     87  HG3 PRO A   6       6.118  -0.412   7.341  1.00 79.87           H  
ATOM     88  CD  PRO A   6       4.219   0.590   7.372  1.00 79.87           C  
ATOM     89  HD2 PRO A   6       4.167   0.321   8.428  1.00 79.87           H  
ATOM     90  HD3 PRO A   6       3.870   1.612   7.228  1.00 79.87           H  
ATOM     91  N   GLY A   7       4.507  -2.616   3.948  1.00 77.04           N  
ATOM     92  H   GLY A   7       4.397  -1.972   3.178  1.00 77.04           H  
ATOM     93  CA  GLY A   7       4.573  -4.039   3.620  1.00 77.04           C  
ATOM     94  HA2 GLY A   7       5.301  -4.522   4.272  1.00 77.04           H  
ATOM     95  HA3 GLY A   7       4.909  -4.151   2.589  1.00 77.04           H  
ATOM     96  C   GLY A   7       3.243  -4.783   3.768  1.00 77.04           C  
ATOM     97  O   GLY A   7       3.149  -5.937   3.358  1.00 77.04           O  
ATOM     98  N   THR A   8       2.194  -4.156   4.311  1.00 83.05           N  
ATOM     99  H   THR A   8       2.307  -3.216   4.661  1.00 83.05           H  
ATOM    100  CA  THR A   8       0.893  -4.824   4.445  1.00 83.05           C  
ATOM    101  HA  THR A   8       1.086  -5.869   4.688  1.00 83.05           H  
ATOM    102  C   THR A   8       0.113  -4.775   3.141  1.00 83.05           C  
ATOM    103  CB  THR A   8       0.024  -4.257   5.567  1.00 83.05           C  
ATOM    104  HB  THR A   8      -0.358  -3.284   5.256  1.00 83.05           H  
ATOM    105  O   THR A   8       0.096  -3.759   2.447  1.00 83.05           O  
ATOM    106  CG2 THR A   8      -1.139  -5.195   5.895  1.00 83.05           C  
ATOM    107 HG21 THR A   8      -1.972  -5.008   5.218  1.00 83.05           H  
ATOM    108 HG22 THR A   8      -0.823  -6.235   5.804  1.00 83.05           H  
ATOM    109 HG23 THR A   8      -1.453  -5.047   6.928  1.00 83.05           H  
ATOM    110  OG1 THR A   8       0.755  -4.088   6.753  1.00 83.05           O  
ATOM    111  HG1 THR A   8       1.342  -3.348   6.585  1.00 83.05           H  
ATOM    112  N   PHE A   9      -0.582  -5.865   2.833  1.00 80.14           N  
ATOM    113  H   PHE A   9      -0.522  -6.669   3.442  1.00 80.14           H  
ATOM    114  CA  PHE A   9      -1.438  -5.957   1.662  1.00 80.14           C  
ATOM    115  HA  PHE A   9      -0.854  -5.649   0.795  1.00 80.14           H  
ATOM    116  C   PHE A   9      -2.670  -5.037   1.787  1.00 80.14           C  
ATOM    117  CB  PHE A   9      -1.815  -7.426   1.468  1.00 80.14           C  
ATOM    118  HB2 PHE A   9      -2.417  -7.760   2.313  1.00 80.14           H  
ATOM    119  HB3 PHE A   9      -0.905  -8.025   1.458  1.00 80.14           H  
ATOM    120  O   PHE A   9      -3.490  -5.195   2.691  1.00 80.14           O  
ATOM    121  CG  PHE A   9      -2.564  -7.688   0.185  1.00 80.14           C  
ATOM    122  CD1 PHE A   9      -3.967  -7.723   0.187  1.00 80.14           C  
ATOM    123  HD1 PHE A   9      -4.510  -7.553   1.105  1.00 80.14           H  
ATOM    124  CD2 PHE A   9      -1.858  -7.910  -1.010  1.00 80.14           C  
ATOM    125  HD2 PHE A   9      -0.778  -7.869  -1.019  1.00 80.14           H  
ATOM    126  CE1 PHE A   9      -4.660  -7.990  -1.002  1.00 80.14           C  
ATOM    127  HE1 PHE A   9      -5.740  -8.026  -0.983  1.00 80.14           H  
ATOM    128  CE2 PHE A   9      -2.552  -8.208  -2.192  1.00 80.14           C  
ATOM    129  HE2 PHE A   9      -2.000  -8.412  -3.098  1.00 80.14           H  
ATOM    130  CZ  PHE A   9      -3.957  -8.237  -2.195  1.00 80.14           C  
ATOM    131  HZ  PHE A   9      -4.490  -8.466  -3.106  1.00 80.14           H  
ATOM    132  N   CYS A  10      -2.814  -4.096   0.856  1.00 80.69           N  
ATOM    133  H   CYS A  10      -2.090  -4.050   0.153  1.00 80.69           H  
ATOM    134  CA  CYS A  10      -3.912  -3.128   0.730  1.00 80.69           C  
ATOM    135  HA  CYS A  10      -4.563  -3.210   1.601  1.00 80.69           H  
ATOM    136  C   CYS A  10      -4.798  -3.383  -0.510  1.00 80.69           C  
ATOM    137  CB  CYS A  10      -3.307  -1.716   0.724  1.00 80.69           C  
ATOM    138  HB2 CYS A  10      -2.854  -1.546   1.700  1.00 80.69           H  
ATOM    139  HB3 CYS A  10      -4.097  -0.977   0.590  1.00 80.69           H  
ATOM    140  O   CYS A  10      -5.677  -2.584  -0.821  1.00 80.69           O  
ATOM    141  SG  CYS A  10      -2.028  -1.467  -0.535  1.00 80.69           S  
ATOM    142  N   GLY A  11      -4.564  -4.484  -1.236  1.00 70.55           N  
ATOM    143  H   GLY A  11      -3.812  -5.082  -0.922  1.00 70.55           H  
ATOM    144  CA  GLY A  11      -5.035  -4.704  -2.607  1.00 70.55           C  
ATOM    145  HA2 GLY A  11      -4.415  -5.496  -3.027  1.00 70.55           H  
ATOM    146  HA3 GLY A  11      -4.867  -3.795  -3.185  1.00 70.55           H  
ATOM    147  C   GLY A  11      -6.486  -5.138  -2.841  1.00 70.55           C  
ATOM    148  O   GLY A  11      -6.905  -5.153  -3.992  1.00 70.55           O  
ATOM    149  N   ILE A  12      -7.257  -5.511  -1.812  1.00 67.00           N  
ATOM    150  H   ILE A  12      -6.847  -5.469  -0.890  1.00 67.00           H  
ATOM    151  CA  ILE A  12      -8.651  -5.996  -1.996  1.00 67.00           C  
ATOM    152  HA  ILE A  12      -8.917  -5.949  -3.052  1.00 67.00           H  
ATOM    153  C   ILE A  12      -9.676  -5.111  -1.289  1.00 67.00           C  
ATOM    154  CB  ILE A  12      -8.786  -7.478  -1.573  1.00 67.00           C  
ATOM    155  HB  ILE A  12      -8.392  -7.584  -0.562  1.00 67.00           H  
ATOM    156  O   ILE A  12     -10.754  -4.849  -1.817  1.00 67.00           O  
ATOM    157  CG1 ILE A  12      -7.985  -8.392  -2.527  1.00 67.00           C  
ATOM    158 HG12 ILE A  12      -8.508  -8.470  -3.480  1.00 67.00           H  
ATOM    159 HG13 ILE A  12      -7.011  -7.953  -2.744  1.00 67.00           H  
ATOM    160  CG2 ILE A  12     -10.261  -7.935  -1.572  1.00 67.00           C  
ATOM    161 HG21 ILE A  12     -10.704  -7.763  -2.553  1.00 67.00           H  
ATOM    162 HG22 ILE A  12     -10.337  -8.996  -1.334  1.00 67.00           H  
ATOM    163 HG23 ILE A  12     -10.837  -7.393  -0.822  1.00 67.00           H  
ATOM    164  CD1 ILE A  12      -7.752  -9.804  -1.970  1.00 67.00           C  
ATOM    165 HD11 ILE A  12      -7.069 -10.339  -2.630  1.00 67.00           H  
ATOM    166 HD12 ILE A  12      -7.312  -9.754  -0.974  1.00 67.00           H  
ATOM    167 HD13 ILE A  12      -8.688 -10.361  -1.925  1.00 67.00           H  
ATOM    168  N   LYS A  13      -9.351  -4.624  -0.093  1.00 58.84           N  
ATOM    169  H   LYS A  13      -8.417  -4.800   0.250  1.00 58.84           H  
ATOM    170  CA  LYS A  13     -10.108  -3.556   0.555  1.00 58.84           C  
ATOM    171  HA  LYS A  13     -10.994  -3.340  -0.041  1.00 58.84           H  
ATOM    172  C   LYS A  13      -9.220  -2.328   0.558  1.00 58.84           C  
ATOM    173  CB  LYS A  13     -10.549  -3.965   1.968  1.00 58.84           C  
ATOM    174  HB2 LYS A  13      -9.844  -4.681   2.390  1.00 58.84           H  
ATOM    175  HB3 LYS A  13     -10.578  -3.086   2.612  1.00 58.84           H  
ATOM    176  O   LYS A  13      -8.071  -2.489   0.966  1.00 58.84           O  
ATOM    177  CG  LYS A  13     -11.958  -4.564   1.903  1.00 58.84           C  
ATOM    178  HG2 LYS A  13     -11.983  -5.340   1.137  1.00 58.84           H  
ATOM    179  HG3 LYS A  13     -12.662  -3.779   1.626  1.00 58.84           H  
ATOM    180  CD  LYS A  13     -12.388  -5.182   3.236  1.00 58.84           C  
ATOM    181  HD2 LYS A  13     -12.310  -4.440   4.031  1.00 58.84           H  
ATOM    182  HD3 LYS A  13     -11.734  -6.025   3.459  1.00 58.84           H  
ATOM    183  CE  LYS A  13     -13.839  -5.658   3.103  1.00 58.84           C  
ATOM    184  HE2 LYS A  13     -14.486  -4.785   3.014  1.00 58.84           H  
ATOM    185  HE3 LYS A  13     -13.930  -6.226   2.178  1.00 58.84           H  
ATOM    186  NZ  LYS A  13     -14.260  -6.504   4.249  1.00 58.84           N  
ATOM    187  HZ1 LYS A  13     -14.188  -5.994   5.117  1.00 58.84           H  
ATOM    188  HZ2 LYS A  13     -13.686  -7.333   4.303  1.00 58.84           H  
ATOM    189  HZ3 LYS A  13     -15.219  -6.798   4.129  1.00 58.84           H  
ATOM    190  N   PRO A  14      -9.731  -1.147   0.158  1.00 57.23           N  
ATOM    191  CA  PRO A  14      -9.022   0.113   0.305  1.00 57.23           C  
ATOM    192  HA  PRO A  14      -8.050   0.061  -0.185  1.00 57.23           H  
ATOM    193  C   PRO A  14      -8.818   0.361   1.796  1.00 57.23           C  
ATOM    194  CB  PRO A  14      -9.881   1.171  -0.390  1.00 57.23           C  
ATOM    195  HB2 PRO A  14      -9.792   2.154   0.074  1.00 57.23           H  
ATOM    196  HB3 PRO A  14      -9.602   1.226  -1.442  1.00 57.23           H  
ATOM    197  O   PRO A  14      -9.617   0.972   2.500  1.00 57.23           O  
ATOM    198  CG  PRO A  14     -11.293   0.607  -0.273  1.00 57.23           C  
ATOM    199  HG2 PRO A  14     -11.714   0.869   0.698  1.00 57.23           H  
ATOM    200  HG3 PRO A  14     -11.939   0.962  -1.076  1.00 57.23           H  
ATOM    201  CD  PRO A  14     -11.075  -0.902  -0.347  1.00 57.23           C  
ATOM    202  HD2 PRO A  14     -11.136  -1.232  -1.384  1.00 57.23           H  
ATOM    203  HD3 PRO A  14     -11.833  -1.404   0.254  1.00 57.23           H  
ATOM    204  N   GLY A  15      -7.757  -0.235   2.299  1.00 63.05           N  
ATOM    205  H   GLY A  15      -7.228  -0.836   1.683  1.00 63.05           H  
ATOM    206  CA  GLY A  15      -7.223   0.016   3.596  1.00 63.05           C  
ATOM    207  HA2 GLY A  15      -8.017   0.080   4.341  1.00 63.05           H  
ATOM    208  HA3 GLY A  15      -6.528  -0.800   3.794  1.00 63.05           H  
ATOM    209  C   GLY A  15      -6.430   1.295   3.526  1.00 63.05           C  
ATOM    210  O   GLY A  15      -5.538   1.415   2.691  1.00 63.05           O  
ATOM    211  N   LEU A  16      -6.740   2.250   4.396  1.00 70.90           N  
ATOM    212  H   LEU A  16      -7.508   2.107   5.036  1.00 70.90           H  
ATOM    213  CA  LEU A  16      -5.895   3.424   4.555  1.00 70.90           C  
ATOM    214  HA  LEU A  16      -5.716   3.886   3.584  1.00 70.90           H  
ATOM    215  C   LEU A  16      -4.552   2.943   5.111  1.00 70.90           C  
ATOM    216  CB  LEU A  16      -6.602   4.435   5.473  1.00 70.90           C  
ATOM    217  HB2 LEU A  16      -5.878   5.168   5.829  1.00 70.90           H  
ATOM    218  HB3 LEU A  16      -6.983   3.903   6.345  1.00 70.90           H  
ATOM    219  O   LEU A  16      -4.473   2.491   6.247  1.00 70.90           O  
ATOM    220  CG  LEU A  16      -7.755   5.170   4.758  1.00 70.90           C  
ATOM    221  HG  LEU A  16      -8.254   4.491   4.066  1.00 70.90           H  
ATOM    222  CD1 LEU A  16      -8.795   5.646   5.770  1.00 70.90           C  
ATOM    223 HD11 LEU A  16      -8.333   6.329   6.483  1.00 70.90           H  
ATOM    224 HD12 LEU A  16      -9.599   6.164   5.248  1.00 70.90           H  
ATOM    225 HD13 LEU A  16      -9.216   4.789   6.297  1.00 70.90           H  
ATOM    226  CD2 LEU A  16      -7.240   6.383   3.982  1.00 70.90           C  
ATOM    227 HD21 LEU A  16      -8.070   6.875   3.474  1.00 70.90           H  
ATOM    228 HD22 LEU A  16      -6.517   6.065   3.230  1.00 70.90           H  
ATOM    229 HD23 LEU A  16      -6.763   7.093   4.657  1.00 70.90           H  
ATOM    230  N   CYS A  17      -3.503   2.963   4.305  1.00 79.80           N  
ATOM    231  H   CYS A  17      -3.635   3.222   3.337  1.00 79.80           H  
ATOM    232  CA  CYS A  17      -2.140   2.782   4.789  1.00 79.80           C  
ATOM    233  HA  CYS A  17      -2.051   1.838   5.328  1.00 79.80           H  
ATOM    234  C   CYS A  17      -1.786   3.949   5.733  1.00 79.80           C  
ATOM    235  CB  CYS A  17      -1.239   2.752   3.567  1.00 79.80           C  
ATOM    236  HB2 CYS A  17      -1.449   3.690   3.053  1.00 79.80           H  
ATOM    237  HB3 CYS A  17      -0.195   2.740   3.880  1.00 79.80           H  
ATOM    238  O   CYS A  17      -2.197   5.080   5.480  1.00 79.80           O  
ATOM    239  SG  CYS A  17      -1.504   1.429   2.353  1.00 79.80           S  
ATOM    240  N   CYS A  18      -1.058   3.693   6.826  1.00 79.10           N  
ATOM    241  H   CYS A  18      -0.727   2.752   6.980  1.00 79.10           H  
ATOM    242  CA  CYS A  18      -0.904   4.673   7.915  1.00 79.10           C  
ATOM    243  HA  CYS A  18      -1.896   4.988   8.239  1.00 79.10           H  
ATOM    244  C   CYS A  18      -0.193   5.973   7.521  1.00 79.10           C  
ATOM    245  CB  CYS A  18      -0.191   4.031   9.112  1.00 79.10           C  
ATOM    246  HB2 CYS A  18       0.762   3.620   8.779  1.00 79.10           H  
ATOM    247  HB3 CYS A  18       0.033   4.822   9.827  1.00 79.10           H  
ATOM    248  O   CYS A  18      -0.550   7.014   8.057  1.00 79.10           O  
ATOM    249  SG  CYS A  18      -1.093   2.743  10.004  1.00 79.10           S  
ATOM    250  N   SER A  19       0.753   5.933   6.579  1.00 67.31           N  
ATOM    251  H   SER A  19       1.033   5.032   6.217  1.00 67.31           H  
ATOM    252  CA  SER A  19       1.503   7.132   6.157  1.00 67.31           C  
ATOM    253  HA  SER A  19       0.874   8.013   6.286  1.00 67.31           H  
ATOM    254  C   SER A  19       1.919   7.109   4.686  1.00 67.31           C  
ATOM    255  CB  SER A  19       2.757   7.322   7.031  1.00 67.31           C  
ATOM    256  HB2 SER A  19       3.326   8.177   6.667  1.00 67.31           H  
ATOM    257  HB3 SER A  19       3.392   6.437   6.986  1.00 67.31           H  
ATOM    258  O   SER A  19       2.798   7.857   4.271  1.00 67.31           O  
ATOM    259  OG  SER A  19       2.406   7.576   8.371  1.00 67.31           O  
ATOM    260  HG  SER A  19       3.175   7.933   8.820  1.00 67.31           H  
ATOM    261  N   VAL A  20       1.402   6.167   3.897  1.00 68.66           N  
ATOM    262  H   VAL A  20       0.597   5.641   4.205  1.00 68.66           H  
ATOM    263  CA  VAL A  20       2.167   5.684   2.750  1.00 68.66           C  
ATOM    264  HA  VAL A  20       2.723   6.518   2.323  1.00 68.66           H  
ATOM    265  C   VAL A  20       1.254   5.165   1.644  1.00 68.66           C  
ATOM    266  CB  VAL A  20       3.200   4.664   3.244  1.00 68.66           C  
ATOM    267  HB  VAL A  20       4.004   4.795   2.520  1.00 68.66           H  
ATOM    268  O   VAL A  20       0.137   4.752   1.924  1.00 68.66           O  
ATOM    269  CG1 VAL A  20       3.913   4.959   4.561  1.00 68.66           C  
ATOM    270 HG11 VAL A  20       4.438   5.913   4.518  1.00 68.66           H  
ATOM    271 HG12 VAL A  20       3.215   4.930   5.398  1.00 68.66           H  
ATOM    272 HG13 VAL A  20       4.636   4.170   4.769  1.00 68.66           H  
ATOM    273  CG2 VAL A  20       2.698   3.220   3.363  1.00 68.66           C  
ATOM    274 HG21 VAL A  20       2.241   2.899   2.427  1.00 68.66           H  
ATOM    275 HG22 VAL A  20       3.530   2.553   3.587  1.00 68.66           H  
ATOM    276 HG23 VAL A  20       1.967   3.149   4.169  1.00 68.66           H  
ATOM    277  N   ARG A  21       1.642   5.223   0.372  1.00 73.35           N  
ATOM    278  H   ARG A  21       2.612   5.416   0.166  1.00 73.35           H  
ATOM    279  CA  ARG A  21       0.699   4.883  -0.710  1.00 73.35           C  
ATOM    280  HA  ARG A  21      -0.269   5.315  -0.456  1.00 73.35           H  
ATOM    281  C   ARG A  21       0.481   3.373  -0.789  1.00 73.35           C  
ATOM    282  CB  ARG A  21       1.142   5.482  -2.051  1.00 73.35           C  
ATOM    283  HB2 ARG A  21       2.140   5.120  -2.298  1.00 73.35           H  
ATOM    284  HB3 ARG A  21       0.458   5.142  -2.829  1.00 73.35           H  
ATOM    285  O   ARG A  21       1.391   2.595  -0.523  1.00 73.35           O  
ATOM    286  CG  ARG A  21       1.114   7.018  -2.012  1.00 73.35           C  
ATOM    287  HG2 ARG A  21       1.802   7.380  -1.248  1.00 73.35           H  
ATOM    288  HG3 ARG A  21       0.106   7.354  -1.767  1.00 73.35           H  
ATOM    289  CD  ARG A  21       1.527   7.612  -3.362  1.00 73.35           C  
ATOM    290  HD2 ARG A  21       0.853   7.229  -4.128  1.00 73.35           H  
ATOM    291  HD3 ARG A  21       2.543   7.293  -3.595  1.00 73.35           H  
ATOM    292  NE  ARG A  21       1.469   9.087  -3.340  1.00 73.35           N  
ATOM    293  HE  ARG A  21       1.430   9.527  -2.432  1.00 73.35           H  
ATOM    294  NH1 ARG A  21       1.627   9.428  -5.607  1.00 73.35           N  
ATOM    295 HH11 ARG A  21       1.736   8.433  -5.741  1.00 73.35           H  
ATOM    296 HH12 ARG A  21       1.701  10.059  -6.392  1.00 73.35           H  
ATOM    297  NH2 ARG A  21       1.440  11.180  -4.239  1.00 73.35           N  
ATOM    298 HH21 ARG A  21       1.405  11.583  -3.314  1.00 73.35           H  
ATOM    299 HH22 ARG A  21       1.492  11.791  -5.042  1.00 73.35           H  
ATOM    300  CZ  ARG A  21       1.512   9.888  -4.391  1.00 73.35           C  
ATOM    301  N   CYS A  22      -0.718   2.966  -1.197  1.00 77.61           N  
ATOM    302  H   CYS A  22      -1.425   3.659  -1.396  1.00 77.61           H  
ATOM    303  CA  CYS A  22      -0.944   1.603  -1.662  1.00 77.61           C  
ATOM    304  HA  CYS A  22      -0.421   0.903  -1.011  1.00 77.61           H  
ATOM    305  C   CYS A  22      -0.374   1.492  -3.082  1.00 77.61           C  
ATOM    306  CB  CYS A  22      -2.446   1.290  -1.605  1.00 77.61           C  
ATOM    307  HB2 CYS A  22      -2.972   1.955  -2.290  1.00 77.61           H  
ATOM    308  HB3 CYS A  22      -2.808   1.483  -0.595  1.00 77.61           H  
ATOM    309  O   CYS A  22      -0.910   2.099  -4.010  1.00 77.61           O  
ATOM    310  SG  CYS A  22      -2.875  -0.416  -2.034  1.00 77.61           S  
ATOM    311  N   PHE A  23       0.729   0.767  -3.251  1.00 80.30           N  
ATOM    312  H   PHE A  23       1.120   0.288  -2.453  1.00 80.30           H  
ATOM    313  CA  PHE A  23       1.375   0.535  -4.540  1.00 80.30           C  
ATOM    314  HA  PHE A  23       0.777   0.979  -5.336  1.00 80.30           H  
ATOM    315  C   PHE A  23       1.488  -0.962  -4.798  1.00 80.30           C  
ATOM    316  CB  PHE A  23       2.753   1.191  -4.564  1.00 80.30           C  
ATOM    317  HB2 PHE A  23       3.383   0.675  -3.840  1.00 80.30           H  
ATOM    318  HB3 PHE A  23       2.651   2.236  -4.272  1.00 80.30           H  
ATOM    319  O   PHE A  23       1.918  -1.717  -3.931  1.00 80.30           O  
ATOM    320  CG  PHE A  23       3.435   1.126  -5.911  1.00 80.30           C  
ATOM    321  CD1 PHE A  23       4.404   0.137  -6.165  1.00 80.30           C  
ATOM    322  HD1 PHE A  23       4.678  -0.568  -5.393  1.00 80.30           H  
ATOM    323  CD2 PHE A  23       3.086   2.043  -6.919  1.00 80.30           C  
ATOM    324  HD2 PHE A  23       2.344   2.803  -6.727  1.00 80.30           H  
ATOM    325  CE1 PHE A  23       5.020   0.065  -7.425  1.00 80.30           C  
ATOM    326  HE1 PHE A  23       5.768  -0.691  -7.619  1.00 80.30           H  
ATOM    327  CE2 PHE A  23       3.705   1.970  -8.179  1.00 80.30           C  
ATOM    328  HE2 PHE A  23       3.443   2.674  -8.955  1.00 80.30           H  
ATOM    329  CZ  PHE A  23       4.671   0.981  -8.432  1.00 80.30           C  
ATOM    330  HZ  PHE A  23       5.151   0.928  -9.398  1.00 80.30           H  
ATOM    331  N   SER A  24       1.091  -1.402  -5.993  1.00 81.27           N  
ATOM    332  H   SER A  24       0.820  -0.724  -6.691  1.00 81.27           H  
ATOM    333  CA  SER A  24       1.131  -2.817  -6.385  1.00 81.27           C  
ATOM    334  HA  SER A  24       0.527  -2.920  -7.286  1.00 81.27           H  
ATOM    335  C   SER A  24       0.518  -3.770  -5.340  1.00 81.27           C  
ATOM    336  CB  SER A  24       2.563  -3.210  -6.765  1.00 81.27           C  
ATOM    337  HB2 SER A  24       2.977  -2.471  -7.451  1.00 81.27           H  
ATOM    338  HB3 SER A  24       3.189  -3.258  -5.873  1.00 81.27           H  
ATOM    339  O   SER A  24       1.037  -4.860  -5.115  1.00 81.27           O  
ATOM    340  OG  SER A  24       2.544  -4.464  -7.407  1.00 81.27           O  
ATOM    341  HG  SER A  24       2.260  -5.104  -6.750  1.00 81.27           H  
ATOM    342  N   LEU A  25      -0.592  -3.359  -4.711  1.00 80.63           N  
ATOM    343  H   LEU A  25      -0.933  -2.439  -4.951  1.00 80.63           H  
ATOM    344  CA  LEU A  25      -1.322  -4.092  -3.663  1.00 80.63           C  
ATOM    345  HA  LEU A  25      -2.278  -3.582  -3.549  1.00 80.63           H  
ATOM    346  C   LEU A  25      -0.697  -4.072  -2.258  1.00 80.63           C  
ATOM    347  CB  LEU A  25      -1.639  -5.542  -4.095  1.00 80.63           C  
ATOM    348  HB2 LEU A  25      -2.376  -5.942  -3.398  1.00 80.63           H  
ATOM    349  HB3 LEU A  25      -0.739  -6.142  -3.965  1.00 80.63           H  
ATOM    350  O   LEU A  25      -1.283  -4.671  -1.359  1.00 80.63           O  
ATOM    351  CG  LEU A  25      -2.168  -5.755  -5.524  1.00 80.63           C  
ATOM    352  HG  LEU A  25      -1.520  -5.259  -6.248  1.00 80.63           H  
ATOM    353  CD1 LEU A  25      -2.174  -7.242  -5.867  1.00 80.63           C  
ATOM    354 HD11 LEU A  25      -1.165  -7.644  -5.778  1.00 80.63           H  
ATOM    355 HD12 LEU A  25      -2.844  -7.784  -5.200  1.00 80.63           H  
ATOM    356 HD13 LEU A  25      -2.510  -7.378  -6.895  1.00 80.63           H  
ATOM    357  CD2 LEU A  25      -3.587  -5.217  -5.699  1.00 80.63           C  
ATOM    358 HD21 LEU A  25      -3.642  -4.176  -5.384  1.00 80.63           H  
ATOM    359 HD22 LEU A  25      -3.858  -5.270  -6.754  1.00 80.63           H  
ATOM    360 HD23 LEU A  25      -4.300  -5.823  -5.140  1.00 80.63           H  
ATOM    361  N   PHE A  26       0.411  -3.365  -2.026  1.00 82.78           N  
ATOM    362  H   PHE A  26       0.866  -2.889  -2.792  1.00 82.78           H  
ATOM    363  CA  PHE A  26       1.044  -3.250  -0.707  1.00 82.78           C  
ATOM    364  HA  PHE A  26       0.397  -3.712   0.039  1.00 82.78           H  
ATOM    365  C   PHE A  26       1.236  -1.792  -0.279  1.00 82.78           C  
ATOM    366  CB  PHE A  26       2.367  -4.023  -0.688  1.00 82.78           C  
ATOM    367  HB2 PHE A  26       3.028  -3.618  -1.454  1.00 82.78           H  
ATOM    368  HB3 PHE A  26       2.851  -3.866   0.276  1.00 82.78           H  
ATOM    369  O   PHE A  26       1.462  -0.903  -1.098  1.00 82.78           O  
ATOM    370  CG  PHE A  26       2.200  -5.516  -0.905  1.00 82.78           C  
ATOM    371  CD1 PHE A  26       1.986  -6.372   0.190  1.00 82.78           C  
ATOM    372  HD1 PHE A  26       1.953  -5.967   1.191  1.00 82.78           H  
ATOM    373  CD2 PHE A  26       2.249  -6.052  -2.204  1.00 82.78           C  
ATOM    374  HD2 PHE A  26       2.418  -5.401  -3.050  1.00 82.78           H  
ATOM    375  CE1 PHE A  26       1.841  -7.756  -0.008  1.00 82.78           C  
ATOM    376  HE1 PHE A  26       1.706  -8.411   0.840  1.00 82.78           H  
ATOM    377  CE2 PHE A  26       2.087  -7.433  -2.407  1.00 82.78           C  
ATOM    378  HE2 PHE A  26       2.131  -7.837  -3.408  1.00 82.78           H  
ATOM    379  CZ  PHE A  26       1.892  -8.288  -1.308  1.00 82.78           C  
ATOM    380  HZ  PHE A  26       1.791  -9.352  -1.463  1.00 82.78           H  
ATOM    381  N   CYS A  27       1.138  -1.526   1.019  1.00 86.41           N  
ATOM    382  H   CYS A  27       0.895  -2.277   1.649  1.00 86.41           H  
ATOM    383  CA  CYS A  27       1.469  -0.222   1.584  1.00 86.41           C  
ATOM    384  HA  CYS A  27       0.968   0.560   1.014  1.00 86.41           H  
ATOM    385  C   CYS A  27       2.984  -0.000   1.506  1.00 86.41           C  
ATOM    386  CB  CYS A  27       0.979  -0.174   3.034  1.00 86.41           C  
ATOM    387  HB2 CYS A  27       1.425  -1.008   3.576  1.00 86.41           H  
ATOM    388  HB3 CYS A  27       1.330   0.748   3.497  1.00 86.41           H  
ATOM    389  O   CYS A  27       3.739  -0.817   2.025  1.00 86.41           O  
ATOM    390  SG  CYS A  27      -0.814  -0.264   3.237  1.00 86.41           S  
ATOM    391  N   ILE A  28       3.442   1.094   0.902  1.00 81.62           N  
ATOM    392  H   ILE A  28       2.785   1.702   0.435  1.00 81.62           H  
ATOM    393  CA  ILE A  28       4.876   1.384   0.731  1.00 81.62           C  
ATOM    394  HA  ILE A  28       5.471   0.619   1.230  1.00 81.62           H  
ATOM    395  C   ILE A  28       5.286   2.721   1.343  1.00 81.62           C  
ATOM    396  CB  ILE A  28       5.264   1.357  -0.761  1.00 81.62           C  
ATOM    397  HB  ILE A  28       6.303   1.682  -0.820  1.00 81.62           H  
ATOM    398  O   ILE A  28       4.839   3.750   0.854  1.00 81.62           O  
ATOM    399  CG1 ILE A  28       4.408   2.265  -1.682  1.00 81.62           C  
ATOM    400 HG12 ILE A  28       3.505   1.730  -1.975  1.00 81.62           H  
ATOM    401 HG13 ILE A  28       4.053   3.172  -1.192  1.00 81.62           H  
ATOM    402  CG2 ILE A  28       5.204  -0.090  -1.281  1.00 81.62           C  
ATOM    403 HG21 ILE A  28       5.806  -0.740  -0.646  1.00 81.62           H  
ATOM    404 HG22 ILE A  28       5.604  -0.140  -2.294  1.00 81.62           H  
ATOM    405 HG23 ILE A  28       4.178  -0.456  -1.290  1.00 81.62           H  
ATOM    406  CD1 ILE A  28       5.195   2.724  -2.912  1.00 81.62           C  
ATOM    407 HD11 ILE A  28       5.488   1.870  -3.522  1.00 81.62           H  
ATOM    408 HD12 ILE A  28       6.091   3.257  -2.596  1.00 81.62           H  
ATOM    409 HD13 ILE A  28       4.578   3.395  -3.510  1.00 81.62           H  
ATOM    410  N   SER A  29       6.147   2.725   2.368  1.00 77.83           N  
ATOM    411  H   SER A  29       6.515   1.846   2.704  1.00 77.83           H  
ATOM    412  CA  SER A  29       6.737   3.955   2.930  1.00 77.83           C  
ATOM    413  HA  SER A  29       5.957   4.682   3.158  1.00 77.83           H  
ATOM    414  C   SER A  29       7.672   4.640   1.942  1.00 77.83           C  
ATOM    415  CB  SER A  29       7.513   3.691   4.226  1.00 77.83           C  
ATOM    416  HB2 SER A  29       7.927   4.634   4.584  1.00 77.83           H  
ATOM    417  HB3 SER A  29       8.342   3.013   4.019  1.00 77.83           H  
ATOM    418  O   SER A  29       8.527   3.982   1.364  1.00 77.83           O  
ATOM    419  OG  SER A  29       6.704   3.137   5.241  1.00 77.83           O  
ATOM    420  HG  SER A  29       7.193   3.245   6.060  1.00 77.83           H  
ATOM    421  N   PHE A  30       7.524   5.959   1.793  1.00 68.38           N  
ATOM    422  H   PHE A  30       6.819   6.424   2.346  1.00 68.38           H  
ATOM    423  CA  PHE A  30       8.491   6.834   1.119  1.00 68.38           C  
ATOM    424  HA  PHE A  30       9.212   6.236   0.561  1.00 68.38           H  
ATOM    425  C   PHE A  30       9.298   7.626   2.156  1.00 68.38           C  
ATOM    426  CB  PHE A  30       7.779   7.783   0.141  1.00 68.38           C  
ATOM    427  HB2 PHE A  30       7.024   8.351   0.685  1.00 68.38           H  
ATOM    428  HB3 PHE A  30       8.505   8.501  -0.239  1.00 68.38           H  
ATOM    429  O   PHE A  30       9.413   8.844   2.038  1.00 68.38           O  
ATOM    430  CG  PHE A  30       7.145   7.134  -1.063  1.00 68.38           C  
ATOM    431  CD1 PHE A  30       7.920   6.900  -2.213  1.00 68.38           C  
ATOM    432  HD1 PHE A  30       8.973   7.142  -2.211  1.00 68.38           H  
ATOM    433  CD2 PHE A  30       5.779   6.810  -1.055  1.00 68.38           C  
ATOM    434  HD2 PHE A  30       5.197   6.968  -0.159  1.00 68.38           H  
ATOM    435  CE1 PHE A  30       7.325   6.352  -3.361  1.00 68.38           C  
ATOM    436  HE1 PHE A  30       7.928   6.162  -4.237  1.00 68.38           H  
ATOM    437  CE2 PHE A  30       5.185   6.261  -2.203  1.00 68.38           C  
ATOM    438  HE2 PHE A  30       4.143   5.978  -2.185  1.00 68.38           H  
ATOM    439  CZ  PHE A  30       5.955   6.039  -3.359  1.00 68.38           C  
ATOM    440  HZ  PHE A  30       5.508   5.600  -4.238  1.00 68.38           H  
ATOM    441  N   GLU A  31       9.744   6.953   3.217  1.00 60.91           N  
ATOM    442  H   GLU A  31       9.807   5.948   3.139  1.00 60.91           H  
ATOM    443  CA  GLU A  31      10.718   7.565   4.127  1.00 60.91           C  
ATOM    444  HA  GLU A  31      10.494   8.626   4.234  1.00 60.91           H  
ATOM    445  C   GLU A  31      12.113   7.520   3.499  1.00 60.91           C  
ATOM    446  CB  GLU A  31      10.626   6.932   5.525  1.00 60.91           C  
ATOM    447  HB2 GLU A  31       9.570   6.856   5.785  1.00 60.91           H  
ATOM    448  HB3 GLU A  31      11.046   5.926   5.514  1.00 60.91           H  
ATOM    449  O   GLU A  31      12.419   6.487   2.854  1.00 60.91           O  
ATOM    450  CG  GLU A  31      11.323   7.784   6.602  1.00 60.91           C  
ATOM    451  HG2 GLU A  31      11.152   8.840   6.394  1.00 60.91           H  
ATOM    452  HG3 GLU A  31      12.398   7.605   6.566  1.00 60.91           H  
ATOM    453  CD  GLU A  31      10.769   7.464   8.002  1.00 60.91           C  
ATOM    454  OE1 GLU A  31      11.323   6.563   8.676  1.00 60.91           O  
ATOM    455  OE2 GLU A  31       9.755   8.094   8.392  1.00 60.91           O  
ATOM    456  OXT GLU A  31      12.798   8.556   3.607  1.00 60.91           O  
TER     457      GLU A  31                                                       
END   
