# Supplementary material for: δ‐Conotoxin Structure Prediction and Analysis through Large‐Scale Comparative and Deep Learning Modeling Approaches
Source: Adv Sci (Weinh). 2024 Jul 21;11(35):2404786. doi: 10.1002/advs.202404786 (PMC11425241; doi:10.1002/advs.202404786)
Supplement: Supplementary file 2 — Supporting Information [file ADVS-11-2404786-s001.gz › Data/Alphafold_results/NgVIA/msas/pdb70_hits.hhr]

Query         NgVIA 
Match_columns 31
No_of_seqs    10 out of 11
Neff          1.66346
Searched_HMMs 80799
Date          Wed Sep 29 18:02:13 2021
Command       /usr/bin/hhsearch -i /tmp/tmptbcws3kn/query.a3m -o /tmp/tmptbcws3kn/output.hhr -maxseq 1000000 -d /mnt/pdb70_database_path/pdb70 

 No Hit                             Prob E-value P-value  Score    SS Cols Query HMM  Template HMM
  1 1RMK_A Mu-O-conotoxin MrVIB; b  96.2 0.00018 2.2E-09   34.4   0.0   27    2-28      1-31  (31)
  2 1G1Z_A CONOTOXIN EVIA; three d  95.9  0.0004   5E-09   33.8   0.0   27    1-27      1-30  (33)
  3 4AOQ_F CATIONIC TRYPSIN (E.C.3  75.1       2 2.5E-05   22.8   0.0   24    1-24      2-27  (37)
  4 4AOR_F CATIONIC TRYPSIN (E.C.3  74.8     2.1 2.6E-05   22.7   0.0   24    1-24      2-27  (37)
  5 5UV0_A (+)-limonene synthase;   74.4     2.2 2.7E-05   29.7   0.0    8    3-10      4-11  (607)
  6 5UV2_A (+)-limonene synthase;   74.4     2.2 2.7E-05   29.7   0.0    8    3-10      4-11  (607)
  7 6ENA_A Nemertide alpha-1; Neme  69.0     3.6 4.4E-05   21.2   0.0   21    2-23      1-21  (31)
  8 2ML7_A Specific abundant prote  68.2     3.8 4.7E-05   21.1   0.0   22    3-24      1-23  (31)
  9 6CEG_A conotoxin MoVIB; conoto  65.0     4.9 6.1E-05   20.6   0.0   18    3-20      1-18  (30)
 10 1DKC_A ANTIFUNGAL PEPTIDE; THR  55.2     9.6 0.00012   19.9   0.0   23    2-24      2-26  (38)
 11 5FZW_A U3-SCYTOTOXIN-STH1H; TO  50.3      13 0.00016   19.4   0.0   25    3-28      8-32  (33)
 12 2LZY_A ABU8-3; KNOTTIN, SPONGE  49.9      13 0.00017   19.1   0.0   22    2-23      2-24  (35)
 13 1Q3J_A ALO3; knottin, cystine-  47.6      15 0.00019   19.0   0.0   22    3-24      1-24  (36)
 14 6PX7_A Venom polypeptide; disu  45.8      17 0.00021   18.5   0.0   24    1-25      5-28  (34)
 15 5XBD_A pB1; Disulfide bond, Pe  44.2      19 0.00023   18.8   0.0   23    2-24      1-24  (36)
 16 2BBG_A POLLEN ALLERGEN 5; PROT  44.1      19 0.00023   19.5   0.0   15    6-20      7-21  (40)
 17 4B2V_A S64; TOXIN, SPIDER VENO  39.3      25 0.00031   18.3   0.0   23    1-24      1-26  (32)
 18 2N8H_A conotoxin-muOxi-GVIIJ;   36.5      30 0.00037   18.3   0.0   21    3-23      3-23  (35)
 19 5L0Q_A Disintegrin and metallo  36.0      31 0.00038   21.8   0.0   11   14-24     58-68  (203)
 20 5L0Q_D Disintegrin and metallo  36.0      31 0.00038   21.8   0.0   11   14-24     58-68  (203)
 21 6BE6_C Disintegrin and metallo  32.4      38 0.00047   22.6   0.0   11   14-24    294-304 (449)
 22 1RMR_A Disintegrin schistatin;  30.0      45 0.00055   16.8   0.0    6   14-19     22-27  (64)
 23 1Z1X_A disintegrin; DISINTEGRI  26.8      55 0.00069   16.6   0.0    6   14-19     22-27  (64)
 24 5FZX_A U5-SCYTOTOXIN-STH1A; TO  25.9      59 0.00073   17.3   0.0   22    2-23      6-31  (36)
 25 1KG1_A Necrosis Inducing Prote  23.9      68 0.00084   18.6   0.0   19    2-21     18-36  (60)
 26 1AXH_A ATRACOTOXIN-HVI; NEUROT  22.9      73  0.0009   17.0   0.0   21    2-23      3-23  (37)
 27 2BDS_A BDS-I (NMR, 42 SIMULATE  20.4      89  0.0011   17.0   0.0   11    9-19     31-41  (43)
 28 6CNU_B JzTx-V(D), JzTx-V; inhi  20.3      89  0.0011   15.4   0.0   18    2-20      2-19  (31)
 29 5O0U_A Beta/omega-theraphotoxi  20.1      91  0.0011   15.2   0.0   17    3-20      2-18  (30)

No 1
>1RMK_A Mu-O-conotoxin MrVIB; beta sheet, cystine knot, TOXIN; NMR {Conus marmoreus} SCOP: g.3.6.1
Probab=96.22  E-value=0.00018  Score=34.38  Aligned_cols=27  Identities=22%  Similarity=0.646  Sum_probs=24.9  Template_Neff=5.400

Q NgVIA             2 KCFSPGTFCGIK---PGLCCSV-RCFSLFCI   28 (31)
Q Consensus         2 ~c~~PGtfCgik---PGlcCS~-~c~~~~ci   28 (31)
                      +|++.||+|+++   +++|||| ||+|++|+
T Consensus         1 ~C~~~ge~C~~~~~~~~~CCsg~~C~~~~C~   31 (31)
T 1RMK_A            1 ACSKKWEYCIVPILGFVYCCPGLICGPFVCV   31 (31)
T ss_dssp             CEECTTSCCCCCTTCCCEESTTCCBCSSSBC
T ss_pred             CCcCCCccCCccccCcCccccCCeeEEEEeC
Confidence            589999999999   8999999 99999874


No 2
>1G1Z_A CONOTOXIN EVIA; three disulfide linkages, cis/trans isomerism; HET: NH2, HYP; NMR {N/A} SCOP: g.3.6.1
Probab=95.95  E-value=0.0004  Score=33.81  Aligned_cols=27  Identities=37%  Similarity=1.008  Sum_probs=24.9  Template_Neff=5.100

Q NgVIA             1 SKCFSPGTFCGIK---PGLCCSVRCFSLFC   27 (31)
Q Consensus         1 ~~c~~PGtfCgik---PGlcCS~~c~~~~c   27 (31)
                      |+|++.||+|+++   +++||||||+|++.
T Consensus         1 ~~C~~~Ge~C~~~~~~~~~CCsG~C~~vc~   30 (33)
T 1G1Z_A            1 DDCIKPYGFCSLPILKNGLCCSGACVGVCA   30 (33)
T ss_dssp             CCCBCTTSBCCSSCSSCSCBTTBEESSBEE
T ss_pred             CCCcCCCCcCCCcccCCCCcccCceEEEEe
Confidence            6899999999999   89999999999964


No 3
>4AOQ_F CATIONIC TRYPSIN (E.C.3.4.21.4), TRYPSIN INHIBITOR; HYDROLASE-INHIBITOR COMPLEX, MINIPROTEIN SCAFFOLD, KNOTTINS; HET: 1PE; 2.0A {BOS TAURUS}
Probab=75.13  E-value=2  Score=22.77  Aligned_cols=24  Identities=38%  Similarity=0.929  Sum_probs=19.3  Template_Neff=2.000

Q NgVIA             1 SKCFSPGTFCGIK--PGLCCSVRCFS   24 (31)
Q Consensus         1 ~~c~~PGtfCgik--PGlcCS~~c~~   24 (31)
                      ++|.+.|..|...  +..||||.|+-
T Consensus         2 d~C~psG~iCs~~gp~e~CCSgsCVP   27 (37)
T 4AOQ_F            2 DKCSPSGAICSGAGPPEQCCSGACVP   27 (37)
T ss_dssp             -CCBCTTSEECTTSCGGGBTTSCEEE
T ss_pred             CccCCCCcccCCCCCchhccCCcccc
Confidence            4688999999754  77999999974


No 4
>4AOR_F CATIONIC TRYPSIN (E.C.3.4.21.4), TRYPSIN INHIBITOR; HYDROLASE-INHIBITOR COMPLEX, MINIPROTEIN SCAFFOLD, KNOTTINS; HET: GOL, MES, IMD; 1.702A {BOS TAURUS}
Probab=74.77  E-value=2.1  Score=22.71  Aligned_cols=24  Identities=38%  Similarity=0.888  Sum_probs=18.9  Template_Neff=2.000

Q NgVIA             1 SKCFSPGTFCGIK--PGLCCSVRCFS   24 (31)
Q Consensus         1 ~~c~~PGtfCgik--PGlcCS~~c~~   24 (31)
                      ++|.+.|..|..+  +..||||.|+-
T Consensus         2 d~C~psG~iCs~~gp~e~CCSgsCVP   27 (37)
T 4AOR_F            2 DKCSPSGAICSGFGPPEQCCSGACVP   27 (37)
T ss_dssp             --CBCTTCEECTTSCGGGBTTSCEEE
T ss_pred             CccCCCCcccCCCCCchhccCCcccc
Confidence            4688999999765  77999999974


No 5
>5UV0_A (+)-limonene synthase; Terpene synthase, enantiomer, terpene synthase; 2.3A {Citrus sinensis}
Probab=74.37  E-value=2.2  Score=29.66  Aligned_cols=8  Identities=38%  Similarity=1.099  Sum_probs=0.0  Template_Neff=7.800

Q NgVIA             3 CFSPGTFC   10 (31)
Q Consensus         3 c~~PGtfC   10 (31)
                      |++....|
T Consensus         4 ~~~~~~~~   11 (607)
T 5UV0_A            4 CINPSTLA   11 (607)
T ss_dssp             --------
T ss_pred             cCCHHHhc
Confidence            44444444


No 6
>5UV2_A (+)-limonene synthase; Terpene synthase, enantiomer, terpene synthase; HET: LA6; 2.2A {Citrus sinensis}
Probab=74.37  E-value=2.2  Score=29.66  Aligned_cols=8  Identities=38%  Similarity=1.099  Sum_probs=0.0  Template_Neff=7.800

Q NgVIA             3 CFSPGTFC   10 (31)
Q Consensus         3 c~~PGtfC   10 (31)
                      |++....|
T Consensus         4 ~~~~~~~~   11 (607)
T 5UV2_A            4 CINPSTLA   11 (607)
T ss_dssp             --------
T ss_pred             cCCHHHhc
Confidence            44444444


No 7
>6ENA_A Nemertide alpha-1; Nemertea, Lineus Longissimus, toxin, inhibitor; HET: HYP; NMR {N/A}
Probab=68.96  E-value=3.6  Score=21.21  Aligned_cols=21  Identities=33%  Similarity=1.029  Sum_probs=14.2  Template_Neff=1.000

Q NgVIA             2 KCFSPGTFCGIKPGLCCSVRCF   23 (31)
Q Consensus         2 ~c~~PGtfCgikPGlcCS~~c~   23 (31)
                      .|++.|.+|... ..||.-.|.
T Consensus         1 gciatgsfctls-kgcctkncg   21 (31)
T 6ENA_A            1 GCIATGSFCTLS-KGCCTKNCG   21 (31)
T ss_dssp             CCBCTTSBCSSG-GGBTTSCBC
T ss_pred             CceeccCeeeec-CCccccccc
Confidence            478889999876 456654443


No 8
>2ML7_A Specific abundant protein 3; ginsentide, UNKNOWN FUNCTION; NMR {Panax ginseng}
Probab=68.24  E-value=3.8  Score=21.10  Aligned_cols=22  Identities=41%  Similarity=1.115  Sum_probs=17.7  Template_Neff=1.900

Q NgVIA             3 CFSPGTFCGIKPGLCCSV-RCFS   24 (31)
Q Consensus         3 c~~PGtfCgikPGlcCS~-~c~~   24 (31)
                      |++.|.+|.+.+..||.. .|++
T Consensus         1 c~~~GgfC~f~p~~CCg~cGCL~   23 (31)
T 2ML7_A            1 CKSGGAWCGFDPHGCCGNCGCLV   23 (31)
T ss_dssp             CBCSSCBCSSCTTCBSSSCEESS
T ss_pred             CCCccceeeecCcCCccccceeE
Confidence            678999999999999965 4543


No 9
>6CEG_A conotoxin MoVIB; conotoxin, omega-conotoxin, Ca2+ channel inhbitor; HET: HYP; NMR {N/A}
Probab=65.01  E-value=4.9  Score=20.61  Aligned_cols=18  Identities=33%  Similarity=0.879  Sum_probs=15.6  Template_Neff=1.700

Q NgVIA             3 CFSPGTFCGIKPGLCCSV   20 (31)
Q Consensus         3 c~~PGtfCgikPGlcCS~   20 (31)
                      |.+.|.+|.....+||+.
T Consensus         1 Ck~PGs~Cs~s~~~CCts   18 (30)
T 6CEG_A            1 CKPPGSKCSPSMRDCCTT   18 (30)
T ss_dssp             CBCTTCBCCTTTTCBSSC
T ss_pred             CCCCCCCCChhHhhchhh
Confidence            678899999999999975


No 10
>1DKC_A ANTIFUNGAL PEPTIDE; THREE-STRANDS BETA SHEET, ANTIFUNGAL PROTEIN; NMR {Phytolacca americana} SCOP: g.3.4.2
Probab=55.17  E-value=9.6  Score=19.93  Aligned_cols=23  Identities=39%  Similarity=1.031  Sum_probs=20.4  Template_Neff=3.400

Q NgVIA             2 KCFSPGTFCGIK--PGLCCSVRCFS   24 (31)
Q Consensus         2 ~c~~PGtfCgik--PGlcCS~~c~~   24 (31)
                      .|++.|..|...  .++||||+|+-
T Consensus         2 ~cI~nG~~Ck~dGs~g~CcSGfC~q   26 (38)
T 1DKC_A            2 GCIKNGGRCNASAGPPYCCSSYCFQ   26 (38)
T ss_dssp             CCCSSSEEECTTSCCCCCSSSEEEE
T ss_pred             CcccCCCCcCCCCCCCcccceeeEE
Confidence            689999999877  89999999974


No 11
>5FZW_A U3-SCYTOTOXIN-STH1H; TOXIN, SPIDER VENOM PEPTIDE, ICK; NMR {Scytodes thoracica}
Probab=50.33  E-value=13  Score=19.42  Aligned_cols=25  Identities=40%  Similarity=0.841  Sum_probs=17.4  Template_Neff=1.800

Q NgVIA             3 CFSPGTFCGIKPGLCCSVRCFSLFCI   28 (31)
Q Consensus         3 c~~PGtfCgikPGlcCS~~c~~~~ci   28 (31)
                      |.+.|-+|-- ..+||++||--+.|.
T Consensus         8 Cmq~g~PC~e-h~DCC~~~Ce~lfc~   32 (33)
T 5FZW_A            8 CMQKGLPCME-HVDCCHGVCDSLFCL   32 (33)
T ss_dssp             CBCTTSCCSS-GGGBTTCCEETTEEC
T ss_pred             hhccCCCccc-ccccchHHHHHhhhc
Confidence            5556666644 479999999876653


No 12
>2LZY_A ABU8-3; KNOTTIN, SPONGE, TOXIN; HET: PCA; NMR {Asteropus}
Probab=49.89  E-value=13  Score=19.12  Aligned_cols=22  Identities=27%  Similarity=0.850  Sum_probs=18.4  Template_Neff=3.400

Q NgVIA             2 KCFSPGTFCGIKPGLCCSV-RCF   23 (31)
Q Consensus         2 ~c~~PGtfCgikPGlcCS~-~c~   23 (31)
                      .|...||.|+.....||.| .|.
T Consensus         2 ~C~~~Ge~C~~~f~~CCpG~~C~   24 (35)
T 2LZY_A            2 DCPGEGEQCDVEFNPCCPPLTCI   24 (35)
T ss_dssp             CCCCTTSEEESSSCCCCSSCEEE
T ss_pred             CCCCCCCCCCCCCccCCCCCeec
Confidence            5889999999987899998 453


No 13
>1Q3J_A ALO3; knottin, cystine-knot, ANTIFUNGAL PROTEIN; NMR {N/A} SCOP: g.3.4.2
Probab=47.61  E-value=15  Score=19.05  Aligned_cols=22  Identities=36%  Similarity=0.868  Sum_probs=18.5  Template_Neff=3.300

Q NgVIA             3 CFSPGTFCGIK--PGLCCSVRCFS   24 (31)
Q Consensus         3 c~~PGtfCgik--PGlcCS~~c~~   24 (31)
                      |++.|..|...  .++||||+|+-
T Consensus         1 CI~~G~~Ck~dgs~g~C~SG~C~q   24 (36)
T 1Q3J_A            1 CIKNGNGCQPNGSQGNCCSGYCHK   24 (36)
T ss_dssp             CCSSSSEEESSCSSCCCTTSCEEC
T ss_pred             CCCCCCccCCCCCCCccCcceeee
Confidence            67888888876  89999999953


No 14
>6PX7_A Venom polypeptide; disulfide-rich, assassin-fly, knottin, ultra-stable peptide; NMR {Dolopus genitalis}
Probab=45.82  E-value=17  Score=18.46  Aligned_cols=24  Identities=33%  Similarity=0.830  Sum_probs=20.2  Template_Neff=3.800

Q NgVIA             1 SKCFSPGTFCGIKPGLCCSVRCFSL   25 (31)
Q Consensus         1 ~~c~~PGtfCgikPGlcCS~~c~~~   25 (31)
                      +.|.+.|++|... ..|||..|..+
T Consensus         5 ~~C~~vGe~C~~~-~dCCSkrC~~y   28 (34)
T 6PX7_A            5 RQCKKIGEHCYVA-DECCSKRCLFY   28 (34)
T ss_dssp             CCSCCTTCBCSST-TTSTTSCCCTT
T ss_pred             hhccccCCccccc-ccccccccccc
Confidence            3688999999887 78999999865


No 15
>5XBD_A pB1; Disulfide bond, Pereskia bleo, Cystein-rich; HET: PCA; NMR {Pereskia bleo}
Probab=44.21  E-value=19  Score=18.77  Aligned_cols=23  Identities=30%  Similarity=0.635  Sum_probs=18.7  Template_Neff=3.200

Q NgVIA             2 KCFSPGTFCGIK-PGLCCSVRCFS   24 (31)
Q Consensus         2 ~c~~PGtfCgik-PGlcCS~~c~~   24 (31)
                      +|++.|..|.-- .++||||+|+-
T Consensus         1 ~Ci~nG~~CkdgS~G~CcSGfC~q   24 (36)
T 5XBD_A            1 XCKPNGAKCTEISIPPCCSNFCLR   24 (36)
T ss_dssp             CCCCSSCCBBTTBCCCCSSSBCCC
T ss_pred             CCCCCCCcccCCCCCCccCceeeE
Confidence            588999999833 78899999974


No 16
>2BBG_A POLLEN ALLERGEN 5; PROTEIN ALLERGEN, SMALL HIGHLY DISULFIDE; NMR {Ambrosia trifida} SCOP: g.6.1.1
Probab=44.15  E-value=19  Score=19.52  Aligned_cols=15  Identities=47%  Similarity=0.899  Sum_probs=11.0  Template_Neff=1.400

Q NgVIA             6 PGTFCGIKPGLCCSV   20 (31)
Q Consensus         6 PGtfCgikPGlcCS~   20 (31)
                      .|..|+-....|||.
T Consensus         7 aG~~CGe~~~YCcS~   21 (40)
T 2BBG_A            7 EGTNCGKVGKYCCSP   21 (40)
T ss_dssp             ESSTTSCTTSEEECS
T ss_pred             cCccCccccceEcCC
Confidence            356777778888885


No 17
>4B2V_A S64; TOXIN, SPIDER VENOM PEPTIDE, ICK; NMR {SICARIUS DOLICHOCEPHALUS}
Probab=39.27  E-value=25  Score=18.30  Aligned_cols=23  Identities=43%  Similarity=1.050  Sum_probs=16.1  Template_Neff=1.600

Q NgVIA             1 SKCFSPGTFCGIK--PG-LCCSVRCFS   24 (31)
Q Consensus         1 ~~c~~PGtfCgik--PG-lcCS~~c~~   24 (31)
                      +.|+..|++|..+  .+ -|| +.|+-
T Consensus         1 ~~Cv~~G~~Cp~Pek~GdWCC-~kCv~   26 (32)
T 4B2V_A            1 SECVENGGFCPDPEKMGDWCC-GRCIR   26 (32)
T ss_dssp             CCCCCTTCBCCCTTTTCCCCS-SEEET
T ss_pred             CcccccCCcCCChhhcCCccc-ccccc
Confidence            4689999999988  33 344 45653


No 18
>2N8H_A conotoxin-muOxi-GVIIJ; inhibitor cysteine knot, Toxin; HET: HYP; NMR {N/A}
Probab=36.49  E-value=30  Score=18.33  Aligned_cols=21  Identities=43%  Similarity=0.852  Sum_probs=17.1  Template_Neff=1.300

Q NgVIA             3 CFSPGTFCGIKPGLCCSVRCF   23 (31)
Q Consensus         3 c~~PGtfCgikPGlcCS~~c~   23 (31)
                      |-+.+..|+...-.||||.|.
T Consensus         3 cg~p~atcgkl~l~ccsg~c~   23 (35)
T 2N8H_A            3 CGDPGATCGKLRLYCCSGFCD   23 (35)
T ss_dssp             CBCTTSBCSSSSCCBSSSCEE
T ss_pred             CCCCCCccceEEEEechhhch
Confidence            556777888888999999885


No 19
>5L0Q_A Disintegrin and metalloproteinase domain-containing protein; ADAM protease, mAb, 8C7, Notch; HET: NAG, SO4; 2.759A {Bos taurus}
Probab=36.00  E-value=31  Score=21.83  Aligned_cols=11  Identities=36%  Similarity=1.081  Sum_probs=5.1  Template_Neff=6.500

Q NgVIA            14 PGLCCSVRCFS   24 (31)
Q Consensus        14 PGlcCS~~c~~   24 (31)
                      .+.||...|.|
T Consensus        58 ~g~CC~~~C~~   68 (203)
T 5L0Q_A           58 QGPCCTAHCAF   68 (203)
T ss_dssp             TCTTBCTTSCB
T ss_pred             CCCCCCCCCee
Confidence            34555544433


No 20
>5L0Q_D Disintegrin and metalloproteinase domain-containing protein; ADAM protease, mAb, 8C7, Notch; HET: NAG, SO4; 2.759A {Bos taurus}
Probab=36.00  E-value=31  Score=21.83  Aligned_cols=11  Identities=36%  Similarity=1.081  Sum_probs=5.1  Template_Neff=6.500

Q NgVIA            14 PGLCCSVRCFS   24 (31)
Q Consensus        14 PGlcCS~~c~~   24 (31)
                      .+.||...|.|
T Consensus        58 ~g~CC~~~C~~   68 (203)
T 5L0Q_D           58 QGPCCTAHCAF   68 (203)
T ss_dssp             TCTTBCTTSCB
T ss_pred             CCCCCCCCCee
Confidence            34555544433


No 21
>6BE6_C Disintegrin and metalloproteinase domain-containing protein; ADAM10, MEMBRANE PROTEIN; HET: NAG, SO4, MAN; 2.8A {Homo sapiens}
Probab=32.39  E-value=38  Score=22.60  Aligned_cols=11  Identities=36%  Similarity=1.108  Sum_probs=5.7  Template_Neff=8.300

Q NgVIA            14 PGLCCSVRCFS   24 (31)
Q Consensus        14 PGlcCS~~c~~   24 (31)
                      .+.||...|.|
T Consensus       294 ~g~CC~~~C~~  304 (449)
T 6BE6_C          294 QGPCCTAQCAF  304 (449)
T ss_dssp             TCTTBCTTSCB
T ss_pred             CCCCCCCCCee
Confidence            35666544543


No 22
>1RMR_A Disintegrin schistatin; disintegrin, homodimer, echis carinatus, PROTEIN; 2.5A {Echis carinatus} SCOP: g.20.1.1
Probab=30.03  E-value=45  Score=16.83  Aligned_cols=6  Identities=50%  Similarity=1.547  Sum_probs=3.0  Template_Neff=7.600

Q NgVIA            14 PGLCCS   19 (31)
Q Consensus        14 PGlcCS   19 (31)
                      .+.||+
T Consensus        22 ~g~CC~   27 (64)
T 1RMR_A           22 SGPCCE   27 (64)
T ss_pred             CCCCcC
Confidence            345555


No 23
>1Z1X_A disintegrin; DISINTEGRIN, SAW-SCALED VIPER, PROTEIN BINDING; 3.2A {Echis carinatus}
Probab=26.75  E-value=55  Score=16.55  Aligned_cols=6  Identities=50%  Similarity=1.525  Sum_probs=3.2  Template_Neff=7.500

Q NgVIA            14 PGLCCS   19 (31)
Q Consensus        14 PGlcCS   19 (31)
                      .+.||.
T Consensus        22 ~g~CC~   27 (64)
T 1Z1X_A           22 SGPCCR   27 (64)
T ss_dssp             SSTTEE
T ss_pred             CCCCcC
Confidence            345555


No 24
>5FZX_A U5-SCYTOTOXIN-STH1A; TOXIN, SPIDER VENOM PEPTIDE, ICK; NMR {SCYTODES THORACICA}
Probab=25.85  E-value=59  Score=17.32  Aligned_cols=22  Identities=32%  Similarity=1.102  Sum_probs=15.3  Template_Neff=1.600

Q NgVIA             2 KCFSPGTFCGIK---PGLCCSV-RCF   23 (31)
Q Consensus         2 ~c~~PGtfCgik---PGlcCS~-~c~   23 (31)
                      .|+..|++|..+   ..-||.. .|+
T Consensus         6 ~Cv~~G~~Cp~Pe~~GdWCC~~~kCv   31 (36)
T 5FZX_A            6 ECVTRGNFCATPEVHGDWCCGSLKCV   31 (36)
T ss_dssp             CCBCTTSBCCCHHHHSCCBSTTCCEE
T ss_pred             hcccCCCcCCCCcccCCcccccceec
Confidence            689999999988   4445532 443


No 25
>1KG1_A Necrosis Inducing Protein 1; antiparalel beta sheets, TOXIN; NMR {Rhynchosporium secalis} SCOP: g.70.1.1
Probab=23.92  E-value=68  Score=18.62  Aligned_cols=19  Identities=26%  Similarity=0.777  Sum_probs=13.6  Template_Neff=1.100

Q NgVIA             2 KCFSPGTFCGIKPGLCCSVR   21 (31)
Q Consensus         2 ~c~~PGtfCgikPGlcCS~~   21 (31)
                      .|...++.|-.+ ++||.|.
T Consensus        18 ~clh~~~sclvp-gdccrgk   36 (60)
T 1KG1_A           18 ACLHESESCLVP-GDCCRGK   36 (60)
T ss_dssp             EEECTTCCCBCC-EEEEETT
T ss_pred             HHhhhCCCeecc-CcccCCC
Confidence            567778888766 6787764


No 26
>1AXH_A ATRACOTOXIN-HVI; NEUROTOXIN, INSECTICIDAL TOXIN, CYSTINE KNOT; NMR {Hadronyche versuta} SCOP: g.3.6.2
Probab=22.94  E-value=73  Score=16.95  Aligned_cols=21  Identities=33%  Similarity=0.880  Sum_probs=16.9  Template_Neff=2.400

Q NgVIA             2 KCFSPGTFCGIKPGLCCSVRCF   23 (31)
Q Consensus         2 ~c~~PGtfCgikPGlcCS~~c~   23 (31)
                      .|++.|.+|.... .||++.|-
T Consensus         3 ~C~p~~qPC~~n~-~CC~~SCt   23 (37)
T 1AXH_A            3 TCIPSGQPCPYNE-NCCSQSCT   23 (37)
T ss_dssp             CSBCTTSBCSSGG-GBSSSCEE
T ss_pred             ccCCCCCcCCCCC-CCCCCcce
Confidence            4888899998775 88888774


No 27
>2BDS_A BDS-I (NMR, 42 SIMULATED ANNEALING; ANTI-HYPERTENSIVE, ANTI-VIRAL PROTEIN; NMR {Anemonia sulcata} SCOP: g.9.1.1
Probab=20.41  E-value=89  Score=17.05  Aligned_cols=11  Identities=36%  Similarity=0.930  Sum_probs=6.2  Template_Neff=2.600

Q NgVIA             9 FCGIKPGLCCS   19 (31)
Q Consensus         9 fCgikPGlcCS   19 (31)
                      .|......||.
T Consensus        31 ~C~~~~giCCy   41 (43)
T 2BDS_A           31 NCYKWPNICCY   41 (43)
T ss_dssp             EEEETTEEEEC
T ss_pred             ccccccceeee
Confidence            45555556664


No 28
>6CNU_B JzTx-V(D), JzTx-V; inhibitor cysteine knot, TOXIN; HET: DLY, F9D, GOL, MSE, DLE, DTR, SO4, DGL, DTH, DAL, DAR, DCY, DSN; 1.05A {N/A}
Probab=20.31  E-value=89  Score=15.39  Aligned_cols=18  Identities=22%  Similarity=0.420  Sum_probs=14.1  Template_Neff=4.300

Q NgVIA             2 KCFSPGTFCGIKPGLCCSV   20 (31)
Q Consensus         2 ~c~~PGtfCgikPGlcCS~   20 (31)
                      +|......|+. ...||+|
T Consensus         2 ~C~g~~~~C~~-~~~CC~g   19 (31)
T 6CNU_B            2 XCQKWMWTCDS-ARACCEG   19 (31)
T ss_dssp             CSBCTTSBCBT-TBCBCTT
T ss_pred             cCccccccCCC-CCcccCC
Confidence            56677777888 7889887


No 29
>5O0U_A Beta/omega-theraphotoxin-Tp2a; Inhibitor cystine knot, ion channel; 0.99A {N/A}
Probab=20.10  E-value=91  Score=15.21  Aligned_cols=17  Identities=24%  Similarity=0.411  Sum_probs=12.4  Template_Neff=4.400

Q NgVIA             3 CFSPGTFCGIKPGLCCSV   20 (31)
Q Consensus         3 c~~PGtfCgikPGlcCS~   20 (31)
                      |......|+. ...||+|
T Consensus         2 C~g~~~~C~~-~~~CC~g   18 (30)
T 5O0U_A            2 CQKWMWTCDS-ERKCCEG   18 (30)
T ss_dssp             CBCTTSBCCS-SSCBCTT
T ss_pred             CccchhcCCC-CCcccCC
Confidence            5556666777 7888887
