# Supplementary material for: δ‐Conotoxin Structure Prediction and Analysis through Large‐Scale Comparative and Deep Learning Modeling Approaches
Source: Adv Sci (Weinh). 2024 Jul 21;11(35):2404786. doi: 10.1002/advs.202404786 (PMC11425241; doi:10.1002/advs.202404786)
Supplement: Supplementary file 2 — Supporting Information [file ADVS-11-2404786-s001.gz › Data/Alphafold_results/PVIA/ranked_2.pdb]

ATOM      1  N   GLU A   1     -12.378  -3.312   6.607  1.00 49.99           N  
ATOM      2  H   GLU A   1     -12.070  -4.080   7.186  1.00 49.99           H  
ATOM      3  H2  GLU A   1     -13.381  -3.209   6.667  1.00 49.99           H  
ATOM      4  H3  GLU A   1     -11.975  -2.449   6.944  1.00 49.99           H  
ATOM      5  CA  GLU A   1     -11.981  -3.489   5.193  1.00 49.99           C  
ATOM      6  HA  GLU A   1     -12.254  -4.491   4.864  1.00 49.99           H  
ATOM      7  C   GLU A   1     -10.466  -3.330   5.044  1.00 49.99           C  
ATOM      8  CB  GLU A   1     -12.720  -2.490   4.301  1.00 49.99           C  
ATOM      9  HB2 GLU A   1     -12.251  -2.526   3.317  1.00 49.99           H  
ATOM     10  HB3 GLU A   1     -12.607  -1.478   4.690  1.00 49.99           H  
ATOM     11  O   GLU A   1      -9.886  -2.497   5.728  1.00 49.99           O  
ATOM     12  CG  GLU A   1     -14.205  -2.839   4.114  1.00 49.99           C  
ATOM     13  HG2 GLU A   1     -14.500  -2.525   3.113  1.00 49.99           H  
ATOM     14  HG3 GLU A   1     -14.340  -3.919   4.171  1.00 49.99           H  
ATOM     15  CD  GLU A   1     -15.089  -2.133   5.136  1.00 49.99           C  
ATOM     16  OE1 GLU A   1     -15.751  -1.155   4.751  1.00 49.99           O  
ATOM     17  OE2 GLU A   1     -15.000  -2.567   6.309  1.00 49.99           O  
ATOM     18  N   ALA A   2      -9.811  -4.176   4.242  1.00 73.83           N  
ATOM     19  H   ALA A   2     -10.333  -4.788   3.632  1.00 73.83           H  
ATOM     20  CA  ALA A   2      -8.350  -4.308   4.199  1.00 73.83           C  
ATOM     21  HA  ALA A   2      -7.937  -3.999   5.160  1.00 73.83           H  
ATOM     22  C   ALA A   2      -7.725  -3.401   3.130  1.00 73.83           C  
ATOM     23  CB  ALA A   2      -7.998  -5.790   4.001  1.00 73.83           C  
ATOM     24  HB1 ALA A   2      -6.914  -5.905   3.986  1.00 73.83           H  
ATOM     25  HB2 ALA A   2      -8.402  -6.151   3.056  1.00 73.83           H  
ATOM     26  HB3 ALA A   2      -8.404  -6.383   4.821  1.00 73.83           H  
ATOM     27  O   ALA A   2      -7.362  -3.861   2.050  1.00 73.83           O  
ATOM     28  N   CYS A   3      -7.622  -2.112   3.430  1.00 79.14           N  
ATOM     29  H   CYS A   3      -7.959  -1.780   4.323  1.00 79.14           H  
ATOM     30  CA  CYS A   3      -6.905  -1.159   2.597  1.00 79.14           C  
ATOM     31  HA  CYS A   3      -6.429  -1.689   1.772  1.00 79.14           H  
ATOM     32  C   CYS A   3      -5.769  -0.506   3.403  1.00 79.14           C  
ATOM     33  CB  CYS A   3      -7.925  -0.207   1.969  1.00 79.14           C  
ATOM     34  HB2 CYS A   3      -8.604  -0.805   1.361  1.00 79.14           H  
ATOM     35  HB3 CYS A   3      -7.406   0.460   1.280  1.00 79.14           H  
ATOM     36  O   CYS A   3      -5.845  -0.367   4.625  1.00 79.14           O  
ATOM     37  SG  CYS A   3      -8.935   0.755   3.130  1.00 79.14           S  
ATOM     38  N   TYR A   4      -4.670  -0.167   2.737  1.00 80.17           N  
ATOM     39  H   TYR A   4      -4.640  -0.360   1.746  1.00 80.17           H  
ATOM     40  CA  TYR A   4      -3.495   0.438   3.348  1.00 80.17           C  
ATOM     41  HA  TYR A   4      -3.309  -0.054   4.302  1.00 80.17           H  
ATOM     42  C   TYR A   4      -3.737   1.922   3.625  1.00 80.17           C  
ATOM     43  CB  TYR A   4      -2.270   0.232   2.451  1.00 80.17           C  
ATOM     44  HB2 TYR A   4      -2.517   0.604   1.456  1.00 80.17           H  
ATOM     45  HB3 TYR A   4      -1.450   0.837   2.838  1.00 80.17           H  
ATOM     46  O   TYR A   4      -4.167   2.675   2.748  1.00 80.17           O  
ATOM     47  CG  TYR A   4      -1.770  -1.191   2.322  1.00 80.17           C  
ATOM     48  CD1 TYR A   4      -1.461  -1.957   3.461  1.00 80.17           C  
ATOM     49  HD1 TYR A   4      -1.579  -1.533   4.447  1.00 80.17           H  
ATOM     50  CD2 TYR A   4      -1.573  -1.734   1.044  1.00 80.17           C  
ATOM     51  HD2 TYR A   4      -1.751  -1.117   0.176  1.00 80.17           H  
ATOM     52  CE1 TYR A   4      -1.011  -3.285   3.323  1.00 80.17           C  
ATOM     53  HE1 TYR A   4      -0.790  -3.873   4.201  1.00 80.17           H  
ATOM     54  CE2 TYR A   4      -1.133  -3.063   0.901  1.00 80.17           C  
ATOM     55  HE2 TYR A   4      -0.972  -3.490  -0.078  1.00 80.17           H  
ATOM     56  OH  TYR A   4      -0.455  -5.133   1.887  1.00 80.17           O  
ATOM     57  HH  TYR A   4      -0.292  -5.547   2.738  1.00 80.17           H  
ATOM     58  CZ  TYR A   4      -0.867  -3.847   2.037  1.00 80.17           C  
ATOM     59  N   ALA A   5      -3.440   2.340   4.853  1.00 79.16           N  
ATOM     60  H   ALA A   5      -3.090   1.667   5.521  1.00 79.16           H  
ATOM     61  CA  ALA A   5      -3.569   3.721   5.293  1.00 79.16           C  
ATOM     62  HA  ALA A   5      -4.578   4.057   5.055  1.00 79.16           H  
ATOM     63  C   ALA A   5      -2.559   4.643   4.577  1.00 79.16           C  
ATOM     64  CB  ALA A   5      -3.385   3.744   6.817  1.00 79.16           C  
ATOM     65  HB1 ALA A   5      -3.471   4.762   7.198  1.00 79.16           H  
ATOM     66  HB2 ALA A   5      -4.147   3.126   7.292  1.00 79.16           H  
ATOM     67  HB3 ALA A   5      -2.397   3.364   7.076  1.00 79.16           H  
ATOM     68  O   ALA A   5      -1.486   4.176   4.168  1.00 79.16           O  
ATOM     69  N   PRO A   6      -2.850   5.951   4.456  1.00 83.78           N  
ATOM     70  CA  PRO A   6      -1.900   6.922   3.919  1.00 83.78           C  
ATOM     71  HA  PRO A   6      -1.752   6.723   2.858  1.00 83.78           H  
ATOM     72  C   PRO A   6      -0.543   6.857   4.636  1.00 83.78           C  
ATOM     73  CB  PRO A   6      -2.572   8.288   4.078  1.00 83.78           C  
ATOM     74  HB2 PRO A   6      -3.091   8.529   3.150  1.00 83.78           H  
ATOM     75  HB3 PRO A   6      -1.866   9.077   4.336  1.00 83.78           H  
ATOM     76  O   PRO A   6      -0.477   6.665   5.849  1.00 83.78           O  
ATOM     77  CG  PRO A   6      -3.614   8.075   5.172  1.00 83.78           C  
ATOM     78  HG2 PRO A   6      -4.451   8.767   5.078  1.00 83.78           H  
ATOM     79  HG3 PRO A   6      -3.143   8.168   6.151  1.00 83.78           H  
ATOM     80  CD  PRO A   6      -4.043   6.631   4.942  1.00 83.78           C  
ATOM     81  HD2 PRO A   6      -4.423   6.212   5.873  1.00 83.78           H  
ATOM     82  HD3 PRO A   6      -4.815   6.595   4.174  1.00 83.78           H  
ATOM     83  N   GLY A   7       0.545   6.978   3.875  1.00 79.67           N  
ATOM     84  H   GLY A   7       0.412   7.155   2.889  1.00 79.67           H  
ATOM     85  CA  GLY A   7       1.921   6.807   4.356  1.00 79.67           C  
ATOM     86  HA2 GLY A   7       1.996   7.190   5.374  1.00 79.67           H  
ATOM     87  HA3 GLY A   7       2.590   7.391   3.724  1.00 79.67           H  
ATOM     88  C   GLY A   7       2.423   5.357   4.364  1.00 79.67           C  
ATOM     89  O   GLY A   7       3.614   5.125   4.564  1.00 79.67           O  
ATOM     90  N   THR A   8       1.555   4.377   4.098  1.00 83.90           N  
ATOM     91  H   THR A   8       0.584   4.615   3.957  1.00 83.90           H  
ATOM     92  CA  THR A   8       1.954   2.965   3.988  1.00 83.90           C  
ATOM     93  HA  THR A   8       2.733   2.768   4.724  1.00 83.90           H  
ATOM     94  C   THR A   8       2.505   2.656   2.600  1.00 83.90           C  
ATOM     95  CB  THR A   8       0.786   2.023   4.292  1.00 83.90           C  
ATOM     96  HB  THR A   8       0.037   2.135   3.508  1.00 83.90           H  
ATOM     97  O   THR A   8       1.987   3.136   1.593  1.00 83.90           O  
ATOM     98  CG2 THR A   8       1.208   0.556   4.383  1.00 83.90           C  
ATOM     99 HG21 THR A   8       2.057   0.449   5.057  1.00 83.90           H  
ATOM    100 HG22 THR A   8       1.465   0.176   3.394  1.00 83.90           H  
ATOM    101 HG23 THR A   8       0.375  -0.035   4.765  1.00 83.90           H  
ATOM    102  OG1 THR A   8       0.193   2.357   5.523  1.00 83.90           O  
ATOM    103  HG1 THR A   8      -0.325   3.148   5.355  1.00 83.90           H  
ATOM    104  N   PHE A   9       3.535   1.813   2.526  1.00 83.14           N  
ATOM    105  H   PHE A   9       3.911   1.427   3.381  1.00 83.14           H  
ATOM    106  CA  PHE A   9       4.122   1.383   1.259  1.00 83.14           C  
ATOM    107  HA  PHE A   9       4.282   2.274   0.652  1.00 83.14           H  
ATOM    108  C   PHE A   9       3.175   0.432   0.496  1.00 83.14           C  
ATOM    109  CB  PHE A   9       5.498   0.760   1.534  1.00 83.14           C  
ATOM    110  HB2 PHE A   9       6.008   1.353   2.292  1.00 83.14           H  
ATOM    111  HB3 PHE A   9       5.369  -0.243   1.942  1.00 83.14           H  
ATOM    112  O   PHE A   9       2.846  -0.647   0.981  1.00 83.14           O  
ATOM    113  CG  PHE A   9       6.399   0.707   0.318  1.00 83.14           C  
ATOM    114  CD1 PHE A   9       6.524  -0.478  -0.430  1.00 83.14           C  
ATOM    115  HD1 PHE A   9       5.976  -1.361  -0.138  1.00 83.14           H  
ATOM    116  CD2 PHE A   9       7.124   1.853  -0.060  1.00 83.14           C  
ATOM    117  HD2 PHE A   9       7.031   2.765   0.510  1.00 83.14           H  
ATOM    118  CE1 PHE A   9       7.377  -0.516  -1.548  1.00 83.14           C  
ATOM    119  HE1 PHE A   9       7.487  -1.430  -2.113  1.00 83.14           H  
ATOM    120  CE2 PHE A   9       7.962   1.820  -1.188  1.00 83.14           C  
ATOM    121  HE2 PHE A   9       8.505   2.705  -1.485  1.00 83.14           H  
ATOM    122  CZ  PHE A   9       8.089   0.634  -1.932  1.00 83.14           C  
ATOM    123  HZ  PHE A   9       8.737   0.609  -2.796  1.00 83.14           H  
ATOM    124  N   CYS A  10       2.755   0.824  -0.708  1.00 83.50           N  
ATOM    125  H   CYS A  10       3.093   1.720  -1.029  1.00 83.50           H  
ATOM    126  CA  CYS A  10       1.903   0.067  -1.636  1.00 83.50           C  
ATOM    127  HA  CYS A  10       1.508  -0.805  -1.115  1.00 83.50           H  
ATOM    128  C   CYS A  10       2.656  -0.469  -2.874  1.00 83.50           C  
ATOM    129  CB  CYS A  10       0.714   0.945  -2.025  1.00 83.50           C  
ATOM    130  HB2 CYS A  10       0.142   1.123  -1.114  1.00 83.50           H  
ATOM    131  HB3 CYS A  10       0.071   0.409  -2.724  1.00 83.50           H  
ATOM    132  O   CYS A  10       2.069  -1.159  -3.715  1.00 83.50           O  
ATOM    133  SG  CYS A  10       1.174   2.542  -2.740  1.00 83.50           S  
ATOM    134  N   GLY A  11       3.961  -0.193  -2.991  1.00 76.46           N  
ATOM    135  H   GLY A  11       4.374   0.424  -2.306  1.00 76.46           H  
ATOM    136  CA  GLY A  11       4.846  -0.739  -4.025  1.00 76.46           C  
ATOM    137  HA2 GLY A  11       5.878  -0.496  -3.769  1.00 76.46           H  
ATOM    138  HA3 GLY A  11       4.747  -1.824  -4.052  1.00 76.46           H  
ATOM    139  C   GLY A  11       4.582  -0.179  -5.423  1.00 76.46           C  
ATOM    140  O   GLY A  11       5.235   0.765  -5.840  1.00 76.46           O  
ATOM    141  N   ILE A  12       3.654  -0.782  -6.163  1.00 70.30           N  
ATOM    142  H   ILE A  12       3.146  -1.531  -5.715  1.00 70.30           H  
ATOM    143  CA  ILE A  12       3.258  -0.359  -7.522  1.00 70.30           C  
ATOM    144  HA  ILE A  12       3.265   0.731  -7.539  1.00 70.30           H  
ATOM    145  C   ILE A  12       1.804  -0.747  -7.842  1.00 70.30           C  
ATOM    146  CB  ILE A  12       4.315  -0.870  -8.556  1.00 70.30           C  
ATOM    147  HB  ILE A  12       5.029  -1.488  -8.011  1.00 70.30           H  
ATOM    148  O   ILE A  12       1.342  -0.547  -8.959  1.00 70.30           O  
ATOM    149  CG1 ILE A  12       5.112   0.323  -9.130  1.00 70.30           C  
ATOM    150 HG12 ILE A  12       5.396   0.997  -8.322  1.00 70.30           H  
ATOM    151 HG13 ILE A  12       4.482   0.885  -9.820  1.00 70.30           H  
ATOM    152  CG2 ILE A  12       3.799  -1.756  -9.709  1.00 70.30           C  
ATOM    153 HG21 ILE A  12       4.637  -2.228 -10.222  1.00 70.30           H  
ATOM    154 HG22 ILE A  12       3.246  -1.159 -10.434  1.00 70.30           H  
ATOM    155 HG23 ILE A  12       3.161  -2.551  -9.322  1.00 70.30           H  
ATOM    156  CD1 ILE A  12       6.406  -0.088  -9.846  1.00 70.30           C  
ATOM    157 HD11 ILE A  12       7.019  -0.701  -9.185  1.00 70.30           H  
ATOM    158 HD12 ILE A  12       6.181  -0.641 -10.758  1.00 70.30           H  
ATOM    159 HD13 ILE A  12       6.966   0.807 -10.116  1.00 70.30           H  
ATOM    160  N   LYS A  13       1.058  -1.313  -6.881  1.00 64.85           N  
ATOM    161  H   LYS A  13       1.410  -1.315  -5.934  1.00 64.85           H  
ATOM    162  CA  LYS A  13      -0.328  -1.751  -7.097  1.00 64.85           C  
ATOM    163  HA  LYS A  13      -0.482  -1.909  -8.165  1.00 64.85           H  
ATOM    164  C   LYS A  13      -1.306  -0.648  -6.667  1.00 64.85           C  
ATOM    165  CB  LYS A  13      -0.585  -3.106  -6.409  1.00 64.85           C  
ATOM    166  HB2 LYS A  13      -1.573  -3.102  -5.949  1.00 64.85           H  
ATOM    167  HB3 LYS A  13       0.157  -3.281  -5.630  1.00 64.85           H  
ATOM    168  O   LYS A  13      -1.616  -0.568  -5.475  1.00 64.85           O  
ATOM    169  CG  LYS A  13      -0.554  -4.240  -7.443  1.00 64.85           C  
ATOM    170  HG2 LYS A  13       0.389  -4.210  -7.988  1.00 64.85           H  
ATOM    171  HG3 LYS A  13      -1.371  -4.086  -8.148  1.00 64.85           H  
ATOM    172  CD  LYS A  13      -0.711  -5.617  -6.788  1.00 64.85           C  
ATOM    173  HD2 LYS A  13       0.196  -5.838  -6.224  1.00 64.85           H  
ATOM    174  HD3 LYS A  13      -1.564  -5.610  -6.111  1.00 64.85           H  
ATOM    175  CE  LYS A  13      -0.935  -6.666  -7.885  1.00 64.85           C  
ATOM    176  HE2 LYS A  13      -1.950  -6.555  -8.266  1.00 64.85           H  
ATOM    177  HE3 LYS A  13      -0.250  -6.455  -8.707  1.00 64.85           H  
ATOM    178  NZ  LYS A  13      -0.709  -8.044  -7.388  1.00 64.85           N  
ATOM    179  HZ1 LYS A  13       0.245  -8.154  -7.073  1.00 64.85           H  
ATOM    180  HZ2 LYS A  13      -0.888  -8.717  -8.120  1.00 64.85           H  
ATOM    181  HZ3 LYS A  13      -1.328  -8.241  -6.615  1.00 64.85           H  
ATOM    182  N   PRO A  14      -1.805   0.191  -7.600  1.00 59.89           N  
ATOM    183  CA  PRO A  14      -2.917   1.083  -7.301  1.00 59.89           C  
ATOM    184  HA  PRO A  14      -2.685   1.716  -6.445  1.00 59.89           H  
ATOM    185  C   PRO A  14      -4.143   0.220  -6.975  1.00 59.89           C  
ATOM    186  CB  PRO A  14      -3.096   1.953  -8.551  1.00 59.89           C  
ATOM    187  HB2 PRO A  14      -2.449   2.827  -8.479  1.00 59.89           H  
ATOM    188  HB3 PRO A  14      -4.133   2.260  -8.691  1.00 59.89           H  
ATOM    189  O   PRO A  14      -4.447  -0.723  -7.701  1.00 59.89           O  
ATOM    190  CG  PRO A  14      -2.614   1.053  -9.686  1.00 59.89           C  
ATOM    191  HG2 PRO A  14      -2.256   1.630 -10.538  1.00 59.89           H  
ATOM    192  HG3 PRO A  14      -3.413   0.376  -9.989  1.00 59.89           H  
ATOM    193  CD  PRO A  14      -1.490   0.264  -9.026  1.00 59.89           C  
ATOM    194  HD2 PRO A  14      -0.569   0.831  -9.155  1.00 59.89           H  
ATOM    195  HD3 PRO A  14      -1.415  -0.716  -9.497  1.00 59.89           H  
ATOM    196  N   GLY A  15      -4.792   0.481  -5.841  1.00 67.08           N  
ATOM    197  H   GLY A  15      -4.541   1.315  -5.330  1.00 67.08           H  
ATOM    198  CA  GLY A  15      -5.980  -0.258  -5.388  1.00 67.08           C  
ATOM    199  HA2 GLY A  15      -6.782   0.459  -5.213  1.00 67.08           H  
ATOM    200  HA3 GLY A  15      -6.323  -0.941  -6.166  1.00 67.08           H  
ATOM    201  C   GLY A  15      -5.812  -1.070  -4.101  1.00 67.08           C  
ATOM    202  O   GLY A  15      -6.785  -1.633  -3.616  1.00 67.08           O  
ATOM    203  N   LEU A  16      -4.610  -1.121  -3.517  1.00 75.54           N  
ATOM    204  H   LEU A  16      -3.819  -0.718  -3.998  1.00 75.54           H  
ATOM    205  CA  LEU A  16      -4.439  -1.630  -2.148  1.00 75.54           C  
ATOM    206  HA  LEU A  16      -5.235  -2.339  -1.920  1.00 75.54           H  
ATOM    207  C   LEU A  16      -4.561  -0.527  -1.087  1.00 75.54           C  
ATOM    208  CB  LEU A  16      -3.099  -2.366  -2.034  1.00 75.54           C  
ATOM    209  HB2 LEU A  16      -2.912  -2.532  -0.973  1.00 75.54           H  
ATOM    210  HB3 LEU A  16      -2.309  -1.732  -2.437  1.00 75.54           H  
ATOM    211  O   LEU A  16      -4.744  -0.833   0.082  1.00 75.54           O  
ATOM    212  CG  LEU A  16      -3.072  -3.749  -2.698  1.00 75.54           C  
ATOM    213  HG  LEU A  16      -3.588  -3.706  -3.658  1.00 75.54           H  
ATOM    214  CD1 LEU A  16      -1.632  -4.199  -2.961  1.00 75.54           C  
ATOM    215 HD11 LEU A  16      -1.643  -5.116  -3.550  1.00 75.54           H  
ATOM    216 HD12 LEU A  16      -1.111  -4.392  -2.023  1.00 75.54           H  
ATOM    217 HD13 LEU A  16      -1.100  -3.422  -3.510  1.00 75.54           H  
ATOM    218  CD2 LEU A  16      -3.738  -4.804  -1.808  1.00 75.54           C  
ATOM    219 HD21 LEU A  16      -4.779  -4.535  -1.633  1.00 75.54           H  
ATOM    220 HD22 LEU A  16      -3.711  -5.777  -2.300  1.00 75.54           H  
ATOM    221 HD23 LEU A  16      -3.228  -4.871  -0.847  1.00 75.54           H  
ATOM    222  N   CYS A  17      -4.445   0.741  -1.475  1.00 81.80           N  
ATOM    223  H   CYS A  17      -4.390   0.930  -2.465  1.00 81.80           H  
ATOM    224  CA  CYS A  17      -4.572   1.895  -0.589  1.00 81.80           C  
ATOM    225  HA  CYS A  17      -4.072   1.688   0.357  1.00 81.80           H  
ATOM    226  C   CYS A  17      -6.041   2.209  -0.294  1.00 81.80           C  
ATOM    227  CB  CYS A  17      -3.874   3.072  -1.266  1.00 81.80           C  
ATOM    228  HB2 CYS A  17      -4.005   3.974  -0.669  1.00 81.80           H  
ATOM    229  HB3 CYS A  17      -4.347   3.235  -2.235  1.00 81.80           H  
ATOM    230  O   CYS A  17      -6.886   2.053  -1.170  1.00 81.80           O  
ATOM    231  SG  CYS A  17      -2.123   2.803  -1.567  1.00 81.80           S  
ATOM    232  N   CYS A  18      -6.352   2.664   0.925  1.00 83.50           N  
ATOM    233  H   CYS A  18      -5.628   2.739   1.625  1.00 83.50           H  
ATOM    234  CA  CYS A  18      -7.693   3.187   1.238  1.00 83.50           C  
ATOM    235  HA  CYS A  18      -8.453   2.454   0.966  1.00 83.50           H  
ATOM    236  C   CYS A  18      -7.991   4.452   0.438  1.00 83.50           C  
ATOM    237  CB  CYS A  18      -7.800   3.520   2.728  1.00 83.50           C  
ATOM    238  HB2 CYS A  18      -8.776   3.978   2.893  1.00 83.50           H  
ATOM    239  HB3 CYS A  18      -7.043   4.262   2.983  1.00 83.50           H  
ATOM    240  O   CYS A  18      -9.135   4.775   0.144  1.00 83.50           O  
ATOM    241  SG  CYS A  18      -7.656   2.135   3.874  1.00 83.50           S  
ATOM    242  N   SER A  19      -6.921   5.158   0.109  1.00 72.07           N  
ATOM    243  H   SER A  19      -6.028   4.875   0.487  1.00 72.07           H  
ATOM    244  CA  SER A  19      -6.891   6.277  -0.800  1.00 72.07           C  
ATOM    245  HA  SER A  19      -7.803   6.864  -0.696  1.00 72.07           H  
ATOM    246  C   SER A  19      -6.751   5.780  -2.236  1.00 72.07           C  
ATOM    247  CB  SER A  19      -5.692   7.142  -0.452  1.00 72.07           C  
ATOM    248  HB2 SER A  19      -5.949   8.167  -0.722  1.00 72.07           H  
ATOM    249  HB3 SER A  19      -4.841   6.822  -1.053  1.00 72.07           H  
ATOM    250  O   SER A  19      -6.006   4.838  -2.495  1.00 72.07           O  
ATOM    251  OG  SER A  19      -5.303   7.064   0.918  1.00 72.07           O  
ATOM    252  HG  SER A  19      -4.909   7.916   1.119  1.00 72.07           H  
ATOM    253  N   GLU A  20      -7.393   6.439  -3.194  1.00 73.44           N  
ATOM    254  H   GLU A  20      -8.028   7.182  -2.939  1.00 73.44           H  
ATOM    255  CA  GLU A  20      -7.395   5.990  -4.595  1.00 73.44           C  
ATOM    256  HA  GLU A  20      -7.716   4.948  -4.608  1.00 73.44           H  
ATOM    257  C   GLU A  20      -5.998   6.046  -5.256  1.00 73.44           C  
ATOM    258  CB  GLU A  20      -8.441   6.828  -5.349  1.00 73.44           C  
ATOM    259  HB2 GLU A  20      -7.997   7.770  -5.669  1.00 73.44           H  
ATOM    260  HB3 GLU A  20      -9.245   7.071  -4.654  1.00 73.44           H  
ATOM    261  O   GLU A  20      -5.743   5.396  -6.271  1.00 73.44           O  
ATOM    262  CG  GLU A  20      -9.056   6.104  -6.556  1.00 73.44           C  
ATOM    263  HG2 GLU A  20      -8.689   6.566  -7.473  1.00 73.44           H  
ATOM    264  HG3 GLU A  20      -8.738   5.061  -6.570  1.00 73.44           H  
ATOM    265  CD  GLU A  20     -10.589   6.172  -6.506  1.00 73.44           C  
ATOM    266  OE1 GLU A  20     -11.129   7.271  -6.767  1.00 73.44           O  
ATOM    267  OE2 GLU A  20     -11.203   5.127  -6.192  1.00 73.44           O  
ATOM    268  N   PHE A  21      -5.053   6.775  -4.647  1.00 76.00           N  
ATOM    269  H   PHE A  21      -5.299   7.231  -3.780  1.00 76.00           H  
ATOM    270  CA  PHE A  21      -3.731   7.034  -5.204  1.00 76.00           C  
ATOM    271  HA  PHE A  21      -3.717   6.660  -6.228  1.00 76.00           H  
ATOM    272  C   PHE A  21      -2.603   6.309  -4.451  1.00 76.00           C  
ATOM    273  CB  PHE A  21      -3.518   8.548  -5.314  1.00 76.00           C  
ATOM    274  HB2 PHE A  21      -2.489   8.739  -5.619  1.00 76.00           H  
ATOM    275  HB3 PHE A  21      -3.662   9.009  -4.337  1.00 76.00           H  
ATOM    276  O   PHE A  21      -2.361   6.508  -3.260  1.00 76.00           O  
ATOM    277  CG  PHE A  21      -4.452   9.191  -6.327  1.00 76.00           C  
ATOM    278  CD1 PHE A  21      -4.105   9.207  -7.693  1.00 76.00           C  
ATOM    279  HD1 PHE A  21      -3.163   8.790  -8.016  1.00 76.00           H  
ATOM    280  CD2 PHE A  21      -5.692   9.718  -5.920  1.00 76.00           C  
ATOM    281  HD2 PHE A  21      -5.974   9.699  -4.878  1.00 76.00           H  
ATOM    282  CE1 PHE A  21      -4.989   9.750  -8.643  1.00 76.00           C  
ATOM    283  HE1 PHE A  21      -4.726   9.752  -9.690  1.00 76.00           H  
ATOM    284  CE2 PHE A  21      -6.579  10.254  -6.871  1.00 76.00           C  
ATOM    285  HE2 PHE A  21      -7.538  10.638  -6.555  1.00 76.00           H  
ATOM    286  CZ  PHE A  21      -6.229  10.270  -8.232  1.00 76.00           C  
ATOM    287  HZ  PHE A  21      -6.919  10.670  -8.959  1.00 76.00           H  
ATOM    288  N   CYS A  22      -1.861   5.493  -5.204  1.00 78.78           N  
ATOM    289  H   CYS A  22      -2.145   5.380  -6.166  1.00 78.78           H  
ATOM    290  CA  CYS A  22      -0.600   4.869  -4.808  1.00 78.78           C  
ATOM    291  HA  CYS A  22      -0.365   5.105  -3.770  1.00 78.78           H  
ATOM    292  C   CYS A  22       0.513   5.419  -5.711  1.00 78.78           C  
ATOM    293  CB  CYS A  22      -0.743   3.346  -4.949  1.00 78.78           C  
ATOM    294  HB2 CYS A  22      -1.508   2.990  -4.259  1.00 78.78           H  
ATOM    295  HB3 CYS A  22      -1.085   3.141  -5.964  1.00 78.78           H  
ATOM    296  O   CYS A  22       0.668   4.973  -6.848  1.00 78.78           O  
ATOM    297  SG  CYS A  22       0.777   2.387  -4.701  1.00 78.78           S  
ATOM    298  N   LEU A  23       1.271   6.407  -5.233  1.00 78.18           N  
ATOM    299  H   LEU A  23       1.122   6.708  -4.281  1.00 78.18           H  
ATOM    300  CA  LEU A  23       2.288   7.124  -6.016  1.00 78.18           C  
ATOM    301  HA  LEU A  23       2.665   6.486  -6.815  1.00 78.18           H  
ATOM    302  C   LEU A  23       3.452   7.542  -5.098  1.00 78.18           C  
ATOM    303  CB  LEU A  23       1.643   8.390  -6.636  1.00 78.18           C  
ATOM    304  HB2 LEU A  23       1.018   8.857  -5.875  1.00 78.18           H  
ATOM    305  HB3 LEU A  23       2.430   9.106  -6.874  1.00 78.18           H  
ATOM    306  O   LEU A  23       3.186   8.209  -4.101  1.00 78.18           O  
ATOM    307  CG  LEU A  23       0.802   8.169  -7.910  1.00 78.18           C  
ATOM    308  HG  LEU A  23       0.151   7.304  -7.786  1.00 78.18           H  
ATOM    309  CD1 LEU A  23      -0.093   9.379  -8.178  1.00 78.18           C  
ATOM    310 HD11 LEU A  23       0.515  10.273  -8.317  1.00 78.18           H  
ATOM    311 HD12 LEU A  23      -0.764   9.534  -7.333  1.00 78.18           H  
ATOM    312 HD13 LEU A  23      -0.692   9.207  -9.071  1.00 78.18           H  
ATOM    313  CD2 LEU A  23       1.698   7.962  -9.136  1.00 78.18           C  
ATOM    314 HD21 LEU A  23       2.305   7.067  -9.002  1.00 78.18           H  
ATOM    315 HD22 LEU A  23       2.345   8.827  -9.282  1.00 78.18           H  
ATOM    316 HD23 LEU A  23       1.076   7.826 -10.020  1.00 78.18           H  
ATOM    317  N   PRO A  24       4.736   7.230  -5.394  1.00 74.85           N  
ATOM    318  CA  PRO A  24       5.319   6.230  -6.298  1.00 74.85           C  
ATOM    319  HA  PRO A  24       4.662   6.004  -7.138  1.00 74.85           H  
ATOM    320  C   PRO A  24       5.621   4.928  -5.524  1.00 74.85           C  
ATOM    321  CB  PRO A  24       6.589   6.918  -6.815  1.00 74.85           C  
ATOM    322  HB2 PRO A  24       7.328   6.216  -7.202  1.00 74.85           H  
ATOM    323  HB3 PRO A  24       6.318   7.636  -7.589  1.00 74.85           H  
ATOM    324  O   PRO A  24       6.771   4.527  -5.361  1.00 74.85           O  
ATOM    325  CG  PRO A  24       7.094   7.670  -5.582  1.00 74.85           C  
ATOM    326  HG2 PRO A  24       7.746   7.025  -4.992  1.00 74.85           H  
ATOM    327  HG3 PRO A  24       7.622   8.581  -5.863  1.00 74.85           H  
ATOM    328  CD  PRO A  24       5.825   7.982  -4.784  1.00 74.85           C  
ATOM    329  HD2 PRO A  24       5.613   9.050  -4.845  1.00 74.85           H  
ATOM    330  HD3 PRO A  24       5.953   7.691  -3.742  1.00 74.85           H  
ATOM    331  N   GLY A  25       4.576   4.312  -4.968  1.00 83.92           N  
ATOM    332  H   GLY A  25       3.649   4.652  -5.181  1.00 83.92           H  
ATOM    333  CA  GLY A  25       4.696   3.149  -4.084  1.00 83.92           C  
ATOM    334  HA2 GLY A  25       5.699   2.726  -4.134  1.00 83.92           H  
ATOM    335  HA3 GLY A  25       3.988   2.396  -4.431  1.00 83.92           H  
ATOM    336  C   GLY A  25       4.368   3.422  -2.624  1.00 83.92           C  
ATOM    337  O   GLY A  25       4.558   2.542  -1.792  1.00 83.92           O  
ATOM    338  N   VAL A  26       3.817   4.594  -2.312  1.00 85.04           N  
ATOM    339  H   VAL A  26       3.687   5.282  -3.040  1.00 85.04           H  
ATOM    340  CA  VAL A  26       3.228   4.904  -1.006  1.00 85.04           C  
ATOM    341  HA  VAL A  26       3.214   3.997  -0.403  1.00 85.04           H  
ATOM    342  C   VAL A  26       1.781   5.346  -1.209  1.00 85.04           C  
ATOM    343  CB  VAL A  26       4.041   5.964  -0.238  1.00 85.04           C  
ATOM    344  HB  VAL A  26       3.762   6.958  -0.588  1.00 85.04           H  
ATOM    345  O   VAL A  26       1.469   6.030  -2.186  1.00 85.04           O  
ATOM    346  CG1 VAL A  26       3.755   5.865   1.264  1.00 85.04           C  
ATOM    347 HG11 VAL A  26       4.076   4.897   1.648  1.00 85.04           H  
ATOM    348 HG12 VAL A  26       2.690   6.001   1.452  1.00 85.04           H  
ATOM    349 HG13 VAL A  26       4.295   6.650   1.794  1.00 85.04           H  
ATOM    350  CG2 VAL A  26       5.558   5.804  -0.421  1.00 85.04           C  
ATOM    351 HG21 VAL A  26       6.084   6.512   0.219  1.00 85.04           H  
ATOM    352 HG22 VAL A  26       5.838   6.015  -1.453  1.00 85.04           H  
ATOM    353 HG23 VAL A  26       5.860   4.790  -0.160  1.00 85.04           H  
ATOM    354  N   CYS A  27       0.895   4.918  -0.315  1.00 86.35           N  
ATOM    355  H   CYS A  27       1.210   4.323   0.438  1.00 86.35           H  
ATOM    356  CA  CYS A  27      -0.491   5.355  -0.304  1.00 86.35           C  
ATOM    357  HA  CYS A  27      -0.916   5.237  -1.302  1.00 86.35           H  
ATOM    358  C   CYS A  27      -0.564   6.823   0.079  1.00 86.35           C  
ATOM    359  CB  CYS A  27      -1.292   4.520   0.695  1.00 86.35           C  
ATOM    360  HB2 CYS A  27      -0.849   4.627   1.686  1.00 86.35           H  
ATOM    361  HB3 CYS A  27      -2.311   4.904   0.741  1.00 86.35           H  
ATOM    362  O   CYS A  27      -0.012   7.218   1.110  1.00 86.35           O  
ATOM    363  SG  CYS A  27      -1.364   2.773   0.291  1.00 86.35           S  
ATOM    364  N   PHE A  28      -1.278   7.607  -0.717  1.00 77.36           N  
ATOM    365  H   PHE A  28      -1.710   7.220  -1.544  1.00 77.36           H  
ATOM    366  CA  PHE A  28      -1.499   9.022  -0.456  1.00 77.36           C  
ATOM    367  HA  PHE A  28      -1.024   9.295   0.486  1.00 77.36           H  
ATOM    368  C   PHE A  28      -2.992   9.277  -0.301  1.00 77.36           C  
ATOM    369  CB  PHE A  28      -0.847   9.864  -1.559  1.00 77.36           C  
ATOM    370  HB2 PHE A  28      -1.611  10.400  -2.122  1.00 77.36           H  
ATOM    371  HB3 PHE A  28      -0.317   9.225  -2.266  1.00 77.36           H  
ATOM    372  O   PHE A  28      -3.750   9.024  -1.231  1.00 77.36           O  
ATOM    373  CG  PHE A  28       0.128  10.859  -0.977  1.00 77.36           C  
ATOM    374  CD1 PHE A  28      -0.330  12.116  -0.543  1.00 77.36           C  
ATOM    375  HD1 PHE A  28      -1.373  12.379  -0.642  1.00 77.36           H  
ATOM    376  CD2 PHE A  28       1.479  10.501  -0.804  1.00 77.36           C  
ATOM    377  HD2 PHE A  28       1.825   9.529  -1.123  1.00 77.36           H  
ATOM    378  CE1 PHE A  28       0.569  13.027   0.036  1.00 77.36           C  
ATOM    379  HE1 PHE A  28       0.213  13.991   0.368  1.00 77.36           H  
ATOM    380  CE2 PHE A  28       2.376  11.412  -0.219  1.00 77.36           C  
ATOM    381  HE2 PHE A  28       3.413  11.140  -0.091  1.00 77.36           H  
ATOM    382  CZ  PHE A  28       1.922  12.677   0.195  1.00 77.36           C  
ATOM    383  HZ  PHE A  28       2.610  13.379   0.644  1.00 77.36           H  
ATOM    384  N   GLY A  29      -3.383   9.688   0.909  1.00 68.00           N  
ATOM    385  H   GLY A  29      -2.652  10.008   1.529  1.00 68.00           H  
ATOM    386  CA  GLY A  29      -4.747  10.030   1.337  1.00 68.00           C  
ATOM    387  HA2 GLY A  29      -4.856   9.926   2.416  1.00 68.00           H  
ATOM    388  HA3 GLY A  29      -5.508   9.435   0.832  1.00 68.00           H  
ATOM    389  C   GLY A  29      -5.119  11.448   0.997  1.00 68.00           C  
ATOM    390  O   GLY A  29      -4.245  12.321   1.180  1.00 68.00           O  
ATOM    391  OXT GLY A  29      -6.287  11.593   0.593  1.00 68.00           O  
TER     392      GLY A  29                                                       
END   
