# Supplementary material for: δ‐Conotoxin Structure Prediction and Analysis through Large‐Scale Comparative and Deep Learning Modeling Approaches
Source: Adv Sci (Weinh). 2024 Jul 21;11(35):2404786. doi: 10.1002/advs.202404786 (PMC11425241; doi:10.1002/advs.202404786)
Supplement: Supplementary file 2 — Supporting Information [file ADVS-11-2404786-s001.gz › Data/Alphafold_results/PVIA/ranked_3.pdb]

ATOM      1  N   GLU A   1       6.550   4.747  13.569  1.00 56.26           N  
ATOM      2  H   GLU A   1       6.488   5.513  14.224  1.00 56.26           H  
ATOM      3  H2  GLU A   1       6.742   5.128  12.654  1.00 56.26           H  
ATOM      4  H3  GLU A   1       7.296   4.112  13.816  1.00 56.26           H  
ATOM      5  CA  GLU A   1       5.253   4.041  13.490  1.00 56.26           C  
ATOM      6  HA  GLU A   1       5.059   3.505  14.420  1.00 56.26           H  
ATOM      7  C   GLU A   1       5.339   3.026  12.358  1.00 56.26           C  
ATOM      8  CB  GLU A   1       4.138   5.069  13.294  1.00 56.26           C  
ATOM      9  HB2 GLU A   1       4.400   5.722  12.462  1.00 56.26           H  
ATOM     10  HB3 GLU A   1       3.199   4.561  13.076  1.00 56.26           H  
ATOM     11  O   GLU A   1       6.026   3.302  11.382  1.00 56.26           O  
ATOM     12  CG  GLU A   1       3.998   5.877  14.593  1.00 56.26           C  
ATOM     13  HG2 GLU A   1       4.976   6.097  15.020  1.00 56.26           H  
ATOM     14  HG3 GLU A   1       3.459   5.275  15.325  1.00 56.26           H  
ATOM     15  CD  GLU A   1       3.281   7.195  14.343  1.00 56.26           C  
ATOM     16  OE1 GLU A   1       2.056   7.220  14.564  1.00 56.26           O  
ATOM     17  OE2 GLU A   1       4.009   8.127  13.942  1.00 56.26           O  
ATOM     18  N   ALA A   2       4.788   1.821  12.519  1.00 71.05           N  
ATOM     19  H   ALA A   2       4.178   1.641  13.304  1.00 71.05           H  
ATOM     20  CA  ALA A   2       4.912   0.759  11.517  1.00 71.05           C  
ATOM     21  HA  ALA A   2       5.917   0.774  11.096  1.00 71.05           H  
ATOM     22  C   ALA A   2       3.930   1.017  10.369  1.00 71.05           C  
ATOM     23  CB  ALA A   2       4.711  -0.604  12.193  1.00 71.05           C  
ATOM     24  HB1 ALA A   2       4.801  -1.394  11.447  1.00 71.05           H  
ATOM     25  HB2 ALA A   2       5.468  -0.754  12.963  1.00 71.05           H  
ATOM     26  HB3 ALA A   2       3.719  -0.658  12.642  1.00 71.05           H  
ATOM     27  O   ALA A   2       2.830   0.471  10.353  1.00 71.05           O  
ATOM     28  N   CYS A   3       4.313   1.902   9.457  1.00 77.59           N  
ATOM     29  H   CYS A   3       5.206   2.361   9.560  1.00 77.59           H  
ATOM     30  CA  CYS A   3       3.541   2.205   8.266  1.00 77.59           C  
ATOM     31  HA  CYS A   3       2.528   1.829   8.409  1.00 77.59           H  
ATOM     32  C   CYS A   3       4.125   1.471   7.044  1.00 77.59           C  
ATOM     33  CB  CYS A   3       3.422   3.726   8.140  1.00 77.59           C  
ATOM     34  HB2 CYS A   3       2.960   4.103   9.052  1.00 77.59           H  
ATOM     35  HB3 CYS A   3       2.732   3.955   7.328  1.00 77.59           H  
ATOM     36  O   CYS A   3       5.322   1.188   6.972  1.00 77.59           O  
ATOM     37  SG  CYS A   3       4.978   4.625   7.899  1.00 77.59           S  
ATOM     38  N   TYR A   4       3.272   1.118   6.090  1.00 81.17           N  
ATOM     39  H   TYR A   4       2.297   1.337   6.236  1.00 81.17           H  
ATOM     40  CA  TYR A   4       3.633   0.452   4.849  1.00 81.17           C  
ATOM     41  HA  TYR A   4       4.413  -0.280   5.057  1.00 81.17           H  
ATOM     42  C   TYR A   4       4.181   1.460   3.842  1.00 81.17           C  
ATOM     43  CB  TYR A   4       2.416  -0.278   4.277  1.00 81.17           C  
ATOM     44  HB2 TYR A   4       1.596   0.438   4.216  1.00 81.17           H  
ATOM     45  HB3 TYR A   4       2.648  -0.607   3.264  1.00 81.17           H  
ATOM     46  O   TYR A   4       3.557   2.484   3.559  1.00 81.17           O  
ATOM     47  CG  TYR A   4       1.940  -1.483   5.055  1.00 81.17           C  
ATOM     48  CD1 TYR A   4       2.811  -2.554   5.330  1.00 81.17           C  
ATOM     49  HD1 TYR A   4       3.837  -2.516   4.998  1.00 81.17           H  
ATOM     50  CD2 TYR A   4       0.600  -1.551   5.461  1.00 81.17           C  
ATOM     51  HD2 TYR A   4      -0.077  -0.756   5.188  1.00 81.17           H  
ATOM     52  CE1 TYR A   4       2.355  -3.667   6.062  1.00 81.17           C  
ATOM     53  HE1 TYR A   4       3.032  -4.479   6.285  1.00 81.17           H  
ATOM     54  CE2 TYR A   4       0.143  -2.659   6.196  1.00 81.17           C  
ATOM     55  HE2 TYR A   4      -0.895  -2.733   6.486  1.00 81.17           H  
ATOM     56  OH  TYR A   4       0.577  -4.762   7.253  1.00 81.17           O  
ATOM     57  HH  TYR A   4       1.276  -5.406   7.388  1.00 81.17           H  
ATOM     58  CZ  TYR A   4       1.022  -3.709   6.519  1.00 81.17           C  
ATOM     59  N   ALA A   5       5.344   1.147   3.279  1.00 80.96           N  
ATOM     60  H   ALA A   5       5.802   0.290   3.554  1.00 80.96           H  
ATOM     61  CA  ALA A   5       5.975   1.952   2.245  1.00 80.96           C  
ATOM     62  HA  ALA A   5       6.050   2.975   2.614  1.00 80.96           H  
ATOM     63  C   ALA A   5       5.144   1.955   0.945  1.00 80.96           C  
ATOM     64  CB  ALA A   5       7.389   1.398   2.024  1.00 80.96           C  
ATOM     65  HB1 ALA A   5       7.960   1.463   2.950  1.00 80.96           H  
ATOM     66  HB2 ALA A   5       7.334   0.357   1.705  1.00 80.96           H  
ATOM     67  HB3 ALA A   5       7.909   1.965   1.252  1.00 80.96           H  
ATOM     68  O   ALA A   5       4.407   0.993   0.684  1.00 80.96           O  
ATOM     69  N   PRO A   6       5.284   2.986   0.096  1.00 82.68           N  
ATOM     70  CA  PRO A   6       4.662   2.998  -1.224  1.00 82.68           C  
ATOM     71  HA  PRO A   6       3.579   3.042  -1.104  1.00 82.68           H  
ATOM     72  C   PRO A   6       5.028   1.749  -2.039  1.00 82.68           C  
ATOM     73  CB  PRO A   6       5.138   4.290  -1.888  1.00 82.68           C  
ATOM     74  HB2 PRO A   6       4.408   5.070  -1.672  1.00 82.68           H  
ATOM     75  HB3 PRO A   6       5.281   4.184  -2.963  1.00 82.68           H  
ATOM     76  O   PRO A   6       6.150   1.250  -1.968  1.00 82.68           O  
ATOM     77  CG  PRO A   6       6.439   4.626  -1.163  1.00 82.68           C  
ATOM     78  HG2 PRO A   6       6.657   5.693  -1.194  1.00 82.68           H  
ATOM     79  HG3 PRO A   6       7.259   4.049  -1.590  1.00 82.68           H  
ATOM     80  CD  PRO A   6       6.151   4.146   0.255  1.00 82.68           C  
ATOM     81  HD2 PRO A   6       7.089   3.913   0.758  1.00 82.68           H  
ATOM     82  HD3 PRO A   6       5.617   4.921   0.804  1.00 82.68           H  
ATOM     83  N   GLY A   7       4.060   1.216  -2.782  1.00 79.08           N  
ATOM     84  H   GLY A   7       3.173   1.697  -2.809  1.00 79.08           H  
ATOM     85  CA  GLY A   7       4.168  -0.050  -3.514  1.00 79.08           C  
ATOM     86  HA2 GLY A   7       5.177  -0.147  -3.915  1.00 79.08           H  
ATOM     87  HA3 GLY A   7       3.471  -0.031  -4.352  1.00 79.08           H  
ATOM     88  C   GLY A   7       3.874  -1.304  -2.680  1.00 79.08           C  
ATOM     89  O   GLY A   7       3.770  -2.393  -3.239  1.00 79.08           O  
ATOM     90  N   THR A   8       3.691  -1.178  -1.363  1.00 83.70           N  
ATOM     91  H   THR A   8       3.790  -0.263  -0.946  1.00 83.70           H  
ATOM     92  CA  THR A   8       3.357  -2.316  -0.492  1.00 83.70           C  
ATOM     93  HA  THR A   8       3.867  -3.200  -0.875  1.00 83.70           H  
ATOM     94  C   THR A   8       1.855  -2.588  -0.492  1.00 83.70           C  
ATOM     95  CB  THR A   8       3.840  -2.095   0.944  1.00 83.70           C  
ATOM     96  HB  THR A   8       3.241  -1.302   1.393  1.00 83.70           H  
ATOM     97  O   THR A   8       1.045  -1.662  -0.524  1.00 83.70           O  
ATOM     98  CG2 THR A   8       3.745  -3.354   1.807  1.00 83.70           C  
ATOM     99 HG21 THR A   8       2.703  -3.587   2.025  1.00 83.70           H  
ATOM    100 HG22 THR A   8       4.261  -3.180   2.751  1.00 83.70           H  
ATOM    101 HG23 THR A   8       4.217  -4.194   1.297  1.00 83.70           H  
ATOM    102  OG1 THR A   8       5.188  -1.696   0.961  1.00 83.70           O  
ATOM    103  HG1 THR A   8       5.190  -0.777   0.682  1.00 83.70           H  
ATOM    104  N   PHE A   9       1.470  -3.862  -0.413  1.00 83.26           N  
ATOM    105  H   PHE A   9       2.175  -4.584  -0.371  1.00 83.26           H  
ATOM    106  CA  PHE A   9       0.068  -4.263  -0.336  1.00 83.26           C  
ATOM    107  HA  PHE A   9      -0.470  -3.704  -1.102  1.00 83.26           H  
ATOM    108  C   PHE A   9      -0.544  -3.931   1.042  1.00 83.26           C  
ATOM    109  CB  PHE A   9      -0.042  -5.752  -0.690  1.00 83.26           C  
ATOM    110  HB2 PHE A   9       0.497  -5.930  -1.621  1.00 83.26           H  
ATOM    111  HB3 PHE A   9       0.445  -6.342   0.086  1.00 83.26           H  
ATOM    112  O   PHE A   9      -0.142  -4.495   2.057  1.00 83.26           O  
ATOM    113  CG  PHE A   9      -1.464  -6.242  -0.878  1.00 83.26           C  
ATOM    114  CD1 PHE A   9      -2.100  -6.989   0.131  1.00 83.26           C  
ATOM    115  HD1 PHE A   9      -1.578  -7.205   1.052  1.00 83.26           H  
ATOM    116  CD2 PHE A   9      -2.150  -5.962  -2.074  1.00 83.26           C  
ATOM    117  HD2 PHE A   9      -1.672  -5.379  -2.848  1.00 83.26           H  
ATOM    118  CE1 PHE A   9      -3.408  -7.468  -0.065  1.00 83.26           C  
ATOM    119  HE1 PHE A   9      -3.887  -8.058   0.702  1.00 83.26           H  
ATOM    120  CE2 PHE A   9      -3.465  -6.421  -2.262  1.00 83.26           C  
ATOM    121  HE2 PHE A   9      -3.988  -6.195  -3.179  1.00 83.26           H  
ATOM    122  CZ  PHE A   9      -4.091  -7.183  -1.261  1.00 83.26           C  
ATOM    123  HZ  PHE A   9      -5.096  -7.550  -1.412  1.00 83.26           H  
ATOM    124  N   CYS A  10      -1.534  -3.035   1.073  1.00 81.27           N  
ATOM    125  H   CYS A  10      -1.792  -2.627   0.186  1.00 81.27           H  
ATOM    126  CA  CYS A  10      -2.315  -2.618   2.250  1.00 81.27           C  
ATOM    127  HA  CYS A  10      -1.770  -2.909   3.148  1.00 81.27           H  
ATOM    128  C   CYS A  10      -3.701  -3.284   2.347  1.00 81.27           C  
ATOM    129  CB  CYS A  10      -2.435  -1.088   2.259  1.00 81.27           C  
ATOM    130  HB2 CYS A  10      -1.443  -0.692   2.478  1.00 81.27           H  
ATOM    131  HB3 CYS A  10      -3.097  -0.773   3.065  1.00 81.27           H  
ATOM    132  O   CYS A  10      -4.421  -3.080   3.327  1.00 81.27           O  
ATOM    133  SG  CYS A  10      -2.998  -0.357   0.697  1.00 81.27           S  
ATOM    134  N   GLY A  11      -4.100  -4.079   1.347  1.00 75.93           N  
ATOM    135  H   GLY A  11      -3.479  -4.173   0.556  1.00 75.93           H  
ATOM    136  CA  GLY A  11      -5.197  -5.046   1.461  1.00 75.93           C  
ATOM    137  HA2 GLY A  11      -5.271  -5.578   0.513  1.00 75.93           H  
ATOM    138  HA3 GLY A  11      -4.942  -5.771   2.233  1.00 75.93           H  
ATOM    139  C   GLY A  11      -6.604  -4.515   1.767  1.00 75.93           C  
ATOM    140  O   GLY A  11      -7.441  -5.336   2.104  1.00 75.93           O  
ATOM    141  N   ILE A  12      -6.887  -3.211   1.611  1.00 68.37           N  
ATOM    142  H   ILE A  12      -6.105  -2.633   1.337  1.00 68.37           H  
ATOM    143  CA  ILE A  12      -8.162  -2.492   1.902  1.00 68.37           C  
ATOM    144  HA  ILE A  12      -8.214  -1.697   1.158  1.00 68.37           H  
ATOM    145  C   ILE A  12      -8.170  -1.742   3.249  1.00 68.37           C  
ATOM    146  CB  ILE A  12      -9.462  -3.342   1.679  1.00 68.37           C  
ATOM    147  HB  ILE A  12      -9.496  -4.111   2.451  1.00 68.37           H  
ATOM    148  O   ILE A  12      -9.129  -1.035   3.533  1.00 68.37           O  
ATOM    149  CG1 ILE A  12      -9.515  -4.026   0.289  1.00 68.37           C  
ATOM    150 HG12 ILE A  12      -9.929  -3.337  -0.447  1.00 68.37           H  
ATOM    151 HG13 ILE A  12      -8.519  -4.293  -0.064  1.00 68.37           H  
ATOM    152  CG2 ILE A  12     -10.777  -2.541   1.819  1.00 68.37           C  
ATOM    153 HG21 ILE A  12     -11.625  -3.088   1.408  1.00 68.37           H  
ATOM    154 HG22 ILE A  12     -11.007  -2.367   2.870  1.00 68.37           H  
ATOM    155 HG23 ILE A  12     -10.694  -1.586   1.300  1.00 68.37           H  
ATOM    156  CD1 ILE A  12     -10.349  -5.317   0.305  1.00 68.37           C  
ATOM    157 HD11 ILE A  12     -10.325  -5.770  -0.686  1.00 68.37           H  
ATOM    158 HD12 ILE A  12     -11.387  -5.112   0.568  1.00 68.37           H  
ATOM    159 HD13 ILE A  12      -9.929  -6.023   1.022  1.00 68.37           H  
ATOM    160  N   LYS A  13      -7.121  -1.790   4.080  1.00 63.18           N  
ATOM    161  H   LYS A  13      -6.302  -2.321   3.819  1.00 63.18           H  
ATOM    162  CA  LYS A  13      -7.084  -0.956   5.300  1.00 63.18           C  
ATOM    163  HA  LYS A  13      -8.106  -0.794   5.643  1.00 63.18           H  
ATOM    164  C   LYS A  13      -6.490   0.435   5.013  1.00 63.18           C  
ATOM    165  CB  LYS A  13      -6.376  -1.692   6.443  1.00 63.18           C  
ATOM    166  HB2 LYS A  13      -5.969  -0.960   7.141  1.00 63.18           H  
ATOM    167  HB3 LYS A  13      -5.560  -2.293   6.042  1.00 63.18           H  
ATOM    168  O   LYS A  13      -5.264   0.542   4.916  1.00 63.18           O  
ATOM    169  CG  LYS A  13      -7.372  -2.582   7.200  1.00 63.18           C  
ATOM    170  HG2 LYS A  13      -7.812  -3.302   6.510  1.00 63.18           H  
ATOM    171  HG3 LYS A  13      -8.166  -1.959   7.613  1.00 63.18           H  
ATOM    172  CD  LYS A  13      -6.684  -3.333   8.343  1.00 63.18           C  
ATOM    173  HD2 LYS A  13      -6.206  -2.616   9.010  1.00 63.18           H  
ATOM    174  HD3 LYS A  13      -5.930  -3.997   7.921  1.00 63.18           H  
ATOM    175  CE  LYS A  13      -7.722  -4.140   9.129  1.00 63.18           C  
ATOM    176  HE2 LYS A  13      -8.376  -3.445   9.657  1.00 63.18           H  
ATOM    177  HE3 LYS A  13      -8.332  -4.698   8.419  1.00 63.18           H  
ATOM    178  NZ  LYS A  13      -7.073  -5.075  10.080  1.00 63.18           N  
ATOM    179  HZ1 LYS A  13      -7.767  -5.602  10.589  1.00 63.18           H  
ATOM    180  HZ2 LYS A  13      -6.476  -5.721   9.583  1.00 63.18           H  
ATOM    181  HZ3 LYS A  13      -6.507  -4.562  10.741  1.00 63.18           H  
ATOM    182  N   PRO A  14      -7.313   1.502   4.896  1.00 62.99           N  
ATOM    183  CA  PRO A  14      -6.800   2.867   4.843  1.00 62.99           C  
ATOM    184  HA  PRO A  14      -6.071   2.966   4.039  1.00 62.99           H  
ATOM    185  C   PRO A  14      -6.130   3.206   6.182  1.00 62.99           C  
ATOM    186  CB  PRO A  14      -8.014   3.755   4.544  1.00 62.99           C  
ATOM    187  HB2 PRO A  14      -7.907   4.755   4.964  1.00 62.99           H  
ATOM    188  HB3 PRO A  14      -8.167   3.811   3.467  1.00 62.99           H  
ATOM    189  O   PRO A  14      -6.640   2.843   7.241  1.00 62.99           O  
ATOM    190  CG  PRO A  14      -9.171   2.991   5.183  1.00 62.99           C  
ATOM    191  HG2 PRO A  14      -9.204   3.194   6.254  1.00 62.99           H  
ATOM    192  HG3 PRO A  14     -10.125   3.234   4.716  1.00 62.99           H  
ATOM    193  CD  PRO A  14      -8.775   1.540   4.943  1.00 62.99           C  
ATOM    194  HD2 PRO A  14      -9.174   1.252   3.970  1.00 62.99           H  
ATOM    195  HD3 PRO A  14      -9.189   0.917   5.736  1.00 62.99           H  
ATOM    196  N   GLY A  15      -4.972   3.865   6.137  1.00 65.24           N  
ATOM    197  H   GLY A  15      -4.633   4.188   5.242  1.00 65.24           H  
ATOM    198  CA  GLY A  15      -4.251   4.321   7.334  1.00 65.24           C  
ATOM    199  HA2 GLY A  15      -3.822   5.301   7.123  1.00 65.24           H  
ATOM    200  HA3 GLY A  15      -4.951   4.447   8.161  1.00 65.24           H  
ATOM    201  C   GLY A  15      -3.110   3.427   7.826  1.00 65.24           C  
ATOM    202  O   GLY A  15      -2.475   3.762   8.817  1.00 65.24           O  
ATOM    203  N   LEU A  16      -2.807   2.312   7.150  1.00 75.90           N  
ATOM    204  H   LEU A  16      -3.406   2.026   6.388  1.00 75.90           H  
ATOM    205  CA  LEU A  16      -1.557   1.580   7.405  1.00 75.90           C  
ATOM    206  HA  LEU A  16      -1.232   1.760   8.430  1.00 75.90           H  
ATOM    207  C   LEU A  16      -0.404   2.066   6.523  1.00 75.90           C  
ATOM    208  CB  LEU A  16      -1.772   0.071   7.237  1.00 75.90           C  
ATOM    209  HB2 LEU A  16      -0.793  -0.404   7.299  1.00 75.90           H  
ATOM    210  HB3 LEU A  16      -2.200  -0.112   6.252  1.00 75.90           H  
ATOM    211  O   LEU A  16       0.740   1.768   6.825  1.00 75.90           O  
ATOM    212  CG  LEU A  16      -2.645  -0.576   8.321  1.00 75.90           C  
ATOM    213  HG  LEU A  16      -3.520   0.047   8.507  1.00 75.90           H  
ATOM    214  CD1 LEU A  16      -3.138  -1.957   7.885  1.00 75.90           C  
ATOM    215 HD11 LEU A  16      -3.968  -2.248   8.529  1.00 75.90           H  
ATOM    216 HD12 LEU A  16      -2.348  -2.699   7.998  1.00 75.90           H  
ATOM    217 HD13 LEU A  16      -3.468  -1.926   6.847  1.00 75.90           H  
ATOM    218  CD2 LEU A  16      -1.866  -0.771   9.625  1.00 75.90           C  
ATOM    219 HD21 LEU A  16      -1.558   0.199  10.017  1.00 75.90           H  
ATOM    220 HD22 LEU A  16      -0.975  -1.374   9.454  1.00 75.90           H  
ATOM    221 HD23 LEU A  16      -2.498  -1.255  10.370  1.00 75.90           H  
ATOM    222  N   CYS A  17      -0.676   2.776   5.432  1.00 78.54           N  
ATOM    223  H   CYS A  17      -1.629   3.076   5.279  1.00 78.54           H  
ATOM    224  CA  CYS A  17       0.343   3.296   4.527  1.00 78.54           C  
ATOM    225  HA  CYS A  17       1.098   2.529   4.348  1.00 78.54           H  
ATOM    226  C   CYS A  17       1.045   4.515   5.136  1.00 78.54           C  
ATOM    227  CB  CYS A  17      -0.336   3.619   3.198  1.00 78.54           C  
ATOM    228  HB2 CYS A  17      -1.132   4.337   3.396  1.00 78.54           H  
ATOM    229  HB3 CYS A  17       0.381   4.087   2.523  1.00 78.54           H  
ATOM    230  O   CYS A  17       0.398   5.348   5.762  1.00 78.54           O  
ATOM    231  SG  CYS A  17      -1.092   2.205   2.375  1.00 78.54           S  
ATOM    232  N   CYS A  18       2.363   4.632   4.951  1.00 82.07           N  
ATOM    233  H   CYS A  18       2.857   3.905   4.452  1.00 82.07           H  
ATOM    234  CA  CYS A  18       3.102   5.844   5.336  1.00 82.07           C  
ATOM    235  HA  CYS A  18       2.932   6.068   6.389  1.00 82.07           H  
ATOM    236  C   CYS A  18       2.641   7.052   4.524  1.00 82.07           C  
ATOM    237  CB  CYS A  18       4.600   5.653   5.077  1.00 82.07           C  
ATOM    238  HB2 CYS A  18       5.102   6.579   5.357  1.00 82.07           H  
ATOM    239  HB3 CYS A  18       4.754   5.509   4.008  1.00 82.07           H  
ATOM    240  O   CYS A  18       2.781   8.196   4.939  1.00 82.07           O  
ATOM    241  SG  CYS A  18       5.420   4.301   5.949  1.00 82.07           S  
ATOM    242  N   SER A  19       2.126   6.763   3.338  1.00 72.37           N  
ATOM    243  H   SER A  19       2.068   5.795   3.056  1.00 72.37           H  
ATOM    244  CA  SER A  19       1.464   7.695   2.468  1.00 72.37           C  
ATOM    245  HA  SER A  19       1.782   8.710   2.705  1.00 72.37           H  
ATOM    246  C   SER A  19      -0.046   7.610   2.659  1.00 72.37           C  
ATOM    247  CB  SER A  19       1.921   7.375   1.062  1.00 72.37           C  
ATOM    248  HB2 SER A  19       1.373   8.022   0.377  1.00 72.37           H  
ATOM    249  HB3 SER A  19       2.981   7.617   0.992  1.00 72.37           H  
ATOM    250  O   SER A  19      -0.595   6.539   2.903  1.00 72.37           O  
ATOM    251  OG  SER A  19       1.752   6.001   0.734  1.00 72.37           O  
ATOM    252  HG  SER A  19       1.210   6.043  -0.057  1.00 72.37           H  
ATOM    253  N   GLU A  20      -0.735   8.743   2.573  1.00 72.10           N  
ATOM    254  H   GLU A  20      -0.232   9.602   2.407  1.00 72.10           H  
ATOM    255  CA  GLU A  20      -2.127   8.867   3.033  1.00 72.10           C  
ATOM    256  HA  GLU A  20      -2.164   8.551   4.076  1.00 72.10           H  
ATOM    257  C   GLU A  20      -3.121   7.981   2.248  1.00 72.10           C  
ATOM    258  CB  GLU A  20      -2.497  10.359   2.965  1.00 72.10           C  
ATOM    259  HB2 GLU A  20      -1.600  10.946   3.164  1.00 72.10           H  
ATOM    260  HB3 GLU A  20      -2.820  10.606   1.953  1.00 72.10           H  
ATOM    261  O   GLU A  20      -4.229   7.701   2.708  1.00 72.10           O  
ATOM    262  CG  GLU A  20      -3.582  10.778   3.967  1.00 72.10           C  
ATOM    263  HG2 GLU A  20      -3.875   9.929   4.583  1.00 72.10           H  
ATOM    264  HG3 GLU A  20      -4.467  11.097   3.415  1.00 72.10           H  
ATOM    265  CD  GLU A  20      -3.084  11.923   4.860  1.00 72.10           C  
ATOM    266  OE1 GLU A  20      -3.058  13.073   4.365  1.00 72.10           O  
ATOM    267  OE2 GLU A  20      -2.719  11.631   6.021  1.00 72.10           O  
ATOM    268  N   PHE A  21      -2.717   7.483   1.073  1.00 76.38           N  
ATOM    269  H   PHE A  21      -1.767   7.671   0.788  1.00 76.38           H  
ATOM    270  CA  PHE A  21      -3.588   6.774   0.144  1.00 76.38           C  
ATOM    271  HA  PHE A  21      -4.606   6.806   0.531  1.00 76.38           H  
ATOM    272  C   PHE A  21      -3.221   5.291  -0.014  1.00 76.38           C  
ATOM    273  CB  PHE A  21      -3.619   7.545  -1.181  1.00 76.38           C  
ATOM    274  HB2 PHE A  21      -4.143   6.947  -1.927  1.00 76.38           H  
ATOM    275  HB3 PHE A  21      -2.601   7.697  -1.540  1.00 76.38           H  
ATOM    276  O   PHE A  21      -2.168   4.925  -0.531  1.00 76.38           O  
ATOM    277  CG  PHE A  21      -4.327   8.884  -1.055  1.00 76.38           C  
ATOM    278  CD1 PHE A  21      -5.730   8.951  -1.169  1.00 76.38           C  
ATOM    279  HD1 PHE A  21      -6.298   8.056  -1.376  1.00 76.38           H  
ATOM    280  CD2 PHE A  21      -3.597  10.052  -0.766  1.00 76.38           C  
ATOM    281  HD2 PHE A  21      -2.523  10.009  -0.662  1.00 76.38           H  
ATOM    282  CE1 PHE A  21      -6.397  10.177  -0.994  1.00 76.38           C  
ATOM    283  HE1 PHE A  21      -7.473  10.225  -1.070  1.00 76.38           H  
ATOM    284  CE2 PHE A  21      -4.265  11.276  -0.582  1.00 76.38           C  
ATOM    285  HE2 PHE A  21      -3.702  12.164  -0.334  1.00 76.38           H  
ATOM    286  CZ  PHE A  21      -5.664  11.339  -0.696  1.00 76.38           C  
ATOM    287  HZ  PHE A  21      -6.173  12.279  -0.540  1.00 76.38           H  
ATOM    288  N   CYS A  22      -4.157   4.420   0.372  1.00 80.14           N  
ATOM    289  H   CYS A  22      -4.981   4.805   0.812  1.00 80.14           H  
ATOM    290  CA  CYS A  22      -4.193   3.002   0.006  1.00 80.14           C  
ATOM    291  HA  CYS A  22      -3.207   2.667  -0.317  1.00 80.14           H  
ATOM    292  C   CYS A  22      -5.181   2.837  -1.157  1.00 80.14           C  
ATOM    293  CB  CYS A  22      -4.605   2.181   1.242  1.00 80.14           C  
ATOM    294  HB2 CYS A  22      -3.861   2.322   2.026  1.00 80.14           H  
ATOM    295  HB3 CYS A  22      -5.549   2.585   1.609  1.00 80.14           H  
ATOM    296  O   CYS A  22      -6.392   2.762  -0.941  1.00 80.14           O  
ATOM    297  SG  CYS A  22      -4.850   0.397   0.988  1.00 80.14           S  
ATOM    298  N   LEU A  23      -4.688   2.813  -2.394  1.00 74.24           N  
ATOM    299  H   LEU A  23      -3.685   2.762  -2.503  1.00 74.24           H  
ATOM    300  CA  LEU A  23      -5.510   2.679  -3.601  1.00 74.24           C  
ATOM    301  HA  LEU A  23      -6.562   2.802  -3.341  1.00 74.24           H  
ATOM    302  C   LEU A  23      -5.374   1.258  -4.166  1.00 74.24           C  
ATOM    303  CB  LEU A  23      -5.139   3.787  -4.610  1.00 74.24           C  
ATOM    304  HB2 LEU A  23      -4.059   3.767  -4.757  1.00 74.24           H  
ATOM    305  HB3 LEU A  23      -5.607   3.581  -5.572  1.00 74.24           H  
ATOM    306  O   LEU A  23      -4.301   0.669  -4.139  1.00 74.24           O  
ATOM    307  CG  LEU A  23      -5.565   5.206  -4.187  1.00 74.24           C  
ATOM    308  HG  LEU A  23      -5.198   5.410  -3.181  1.00 74.24           H  
ATOM    309  CD1 LEU A  23      -4.956   6.228  -5.146  1.00 74.24           C  
ATOM    310 HD11 LEU A  23      -5.316   6.061  -6.162  1.00 74.24           H  
ATOM    311 HD12 LEU A  23      -3.869   6.145  -5.132  1.00 74.24           H  
ATOM    312 HD13 LEU A  23      -5.223   7.237  -4.829  1.00 74.24           H  
ATOM    313  CD2 LEU A  23      -7.086   5.391  -4.207  1.00 74.24           C  
ATOM    314 HD21 LEU A  23      -7.329   6.426  -3.965  1.00 74.24           H  
ATOM    315 HD22 LEU A  23      -7.552   4.752  -3.456  1.00 74.24           H  
ATOM    316 HD23 LEU A  23      -7.484   5.152  -5.193  1.00 74.24           H  
ATOM    317  N   PRO A  24      -6.450   0.729  -4.759  1.00 78.11           N  
ATOM    318  CA  PRO A  24      -6.966  -0.652  -4.589  1.00 78.11           C  
ATOM    319  HA  PRO A  24      -7.870  -0.593  -3.983  1.00 78.11           H  
ATOM    320  C   PRO A  24      -6.039  -1.668  -3.881  1.00 78.11           C  
ATOM    321  CB  PRO A  24      -7.384  -1.109  -5.998  1.00 78.11           C  
ATOM    322  HB2 PRO A  24      -7.274  -2.179  -6.174  1.00 78.11           H  
ATOM    323  HB3 PRO A  24      -8.420  -0.822  -6.177  1.00 78.11           H  
ATOM    324  O   PRO A  24      -5.633  -2.678  -4.453  1.00 78.11           O  
ATOM    325  CG  PRO A  24      -6.475  -0.289  -6.899  1.00 78.11           C  
ATOM    326  HG2 PRO A  24      -5.465  -0.698  -6.895  1.00 78.11           H  
ATOM    327  HG3 PRO A  24      -6.867  -0.211  -7.913  1.00 78.11           H  
ATOM    328  CD  PRO A  24      -6.510   1.045  -6.175  1.00 78.11           C  
ATOM    329  HD2 PRO A  24      -5.664   1.644  -6.511  1.00 78.11           H  
ATOM    330  HD3 PRO A  24      -7.442   1.566  -6.393  1.00 78.11           H  
ATOM    331  N   GLY A  25      -5.732  -1.432  -2.602  1.00 81.35           N  
ATOM    332  H   GLY A  25      -6.051  -0.574  -2.176  1.00 81.35           H  
ATOM    333  CA  GLY A  25      -4.942  -2.366  -1.797  1.00 81.35           C  
ATOM    334  HA2 GLY A  25      -5.199  -2.217  -0.748  1.00 81.35           H  
ATOM    335  HA3 GLY A  25      -5.203  -3.389  -2.065  1.00 81.35           H  
ATOM    336  C   GLY A  25      -3.427  -2.222  -1.925  1.00 81.35           C  
ATOM    337  O   GLY A  25      -2.723  -3.058  -1.374  1.00 81.35           O  
ATOM    338  N   VAL A  26      -2.914  -1.171  -2.562  1.00 81.84           N  
ATOM    339  H   VAL A  26      -3.543  -0.532  -3.028  1.00 81.84           H  
ATOM    340  CA  VAL A  26      -1.492  -0.810  -2.590  1.00 81.84           C  
ATOM    341  HA  VAL A  26      -0.943  -1.490  -1.938  1.00 81.84           H  
ATOM    342  C   VAL A  26      -1.303   0.607  -2.049  1.00 81.84           C  
ATOM    343  CB  VAL A  26      -0.903  -0.958  -4.006  1.00 81.84           C  
ATOM    344  HB  VAL A  26      -1.382  -0.245  -4.676  1.00 81.84           H  
ATOM    345  O   VAL A  26      -2.065   1.522  -2.362  1.00 81.84           O  
ATOM    346  CG1 VAL A  26       0.609  -0.704  -4.015  1.00 81.84           C  
ATOM    347 HG11 VAL A  26       1.103  -1.378  -3.314  1.00 81.84           H  
ATOM    348 HG12 VAL A  26       0.822   0.330  -3.745  1.00 81.84           H  
ATOM    349 HG13 VAL A  26       1.008  -0.876  -5.015  1.00 81.84           H  
ATOM    350  CG2 VAL A  26      -1.126  -2.375  -4.553  1.00 81.84           C  
ATOM    351 HG21 VAL A  26      -0.652  -2.474  -5.529  1.00 81.84           H  
ATOM    352 HG22 VAL A  26      -2.192  -2.568  -4.677  1.00 81.84           H  
ATOM    353 HG23 VAL A  26      -0.702  -3.111  -3.869  1.00 81.84           H  
ATOM    354  N   CYS A  27      -0.284   0.794  -1.216  1.00 84.38           N  
ATOM    355  H   CYS A  27       0.290   0.003  -0.960  1.00 84.38           H  
ATOM    356  CA  CYS A  27       0.095   2.111  -0.727  1.00 84.38           C  
ATOM    357  HA  CYS A  27      -0.787   2.616  -0.333  1.00 84.38           H  
ATOM    358  C   CYS A  27       0.656   2.952  -1.868  1.00 84.38           C  
ATOM    359  CB  CYS A  27       1.123   1.961   0.391  1.00 84.38           C  
ATOM    360  HB2 CYS A  27       1.451   2.952   0.706  1.00 84.38           H  
ATOM    361  HB3 CYS A  27       1.989   1.423   0.006  1.00 84.38           H  
ATOM    362  O   CYS A  27       1.609   2.541  -2.531  1.00 84.38           O  
ATOM    363  SG  CYS A  27       0.493   1.085   1.829  1.00 84.38           S  
ATOM    364  N   PHE A  28       0.087   4.131  -2.077  1.00 77.38           N  
ATOM    365  H   PHE A  28      -0.686   4.414  -1.491  1.00 77.38           H  
ATOM    366  CA  PHE A  28       0.551   5.093  -3.065  1.00 77.38           C  
ATOM    367  HA  PHE A  28       1.324   4.637  -3.684  1.00 77.38           H  
ATOM    368  C   PHE A  28       1.182   6.271  -2.343  1.00 77.38           C  
ATOM    369  CB  PHE A  28      -0.602   5.503  -3.986  1.00 77.38           C  
ATOM    370  HB2 PHE A  28      -1.527   5.010  -3.687  1.00 77.38           H  
ATOM    371  HB3 PHE A  28      -0.773   6.577  -3.913  1.00 77.38           H  
ATOM    372  O   PHE A  28       0.530   6.863  -1.486  1.00 77.38           O  
ATOM    373  CG  PHE A  28      -0.295   5.150  -5.420  1.00 77.38           C  
ATOM    374  CD1 PHE A  28       0.382   6.073  -6.237  1.00 77.38           C  
ATOM    375  HD1 PHE A  28       0.660   7.042  -5.849  1.00 77.38           H  
ATOM    376  CD2 PHE A  28      -0.609   3.869  -5.911  1.00 77.38           C  
ATOM    377  HD2 PHE A  28      -1.099   3.151  -5.270  1.00 77.38           H  
ATOM    378  CE1 PHE A  28       0.716   5.727  -7.557  1.00 77.38           C  
ATOM    379  HE1 PHE A  28       1.238   6.438  -8.180  1.00 77.38           H  
ATOM    380  CE2 PHE A  28      -0.271   3.523  -7.231  1.00 77.38           C  
ATOM    381  HE2 PHE A  28      -0.510   2.540  -7.609  1.00 77.38           H  
ATOM    382  CZ  PHE A  28       0.386   4.454  -8.055  1.00 77.38           C  
ATOM    383  HZ  PHE A  28       0.651   4.188  -9.068  1.00 77.38           H  
ATOM    384  N   GLY A  29       2.462   6.508  -2.627  1.00 68.92           N  
ATOM    385  H   GLY A  29       2.841   6.052  -3.445  1.00 68.92           H  
ATOM    386  CA  GLY A  29       3.293   7.587  -2.085  1.00 68.92           C  
ATOM    387  HA2 GLY A  29       4.337   7.282  -2.020  1.00 68.92           H  
ATOM    388  HA3 GLY A  29       2.947   7.905  -1.102  1.00 68.92           H  
ATOM    389  C   GLY A  29       3.255   8.820  -2.952  1.00 68.92           C  
ATOM    390  O   GLY A  29       3.164   8.637  -4.185  1.00 68.92           O  
ATOM    391  OXT GLY A  29       3.349   9.897  -2.336  1.00 68.92           O  
TER     392      GLY A  29                                                       
END   
