# Supplementary material for: δ‐Conotoxin Structure Prediction and Analysis through Large‐Scale Comparative and Deep Learning Modeling Approaches
Source: Adv Sci (Weinh). 2024 Jul 21;11(35):2404786. doi: 10.1002/advs.202404786 (PMC11425241; doi:10.1002/advs.202404786)
Supplement: Supplementary file 2 — Supporting Information [file ADVS-11-2404786-s001.gz › Data/Alphafold_results/PVIA/ranked_1.pdb]

ATOM      1  N   GLU A   1       0.118  16.840  -1.558  1.00 56.94           N  
ATOM      2  H   GLU A   1      -0.700  17.298  -1.933  1.00 56.94           H  
ATOM      3  H2  GLU A   1       0.567  17.445  -0.885  1.00 56.94           H  
ATOM      4  H3  GLU A   1       0.748  16.645  -2.323  1.00 56.94           H  
ATOM      5  CA  GLU A   1      -0.307  15.563  -0.944  1.00 56.94           C  
ATOM      6  HA  GLU A   1      -1.002  15.769  -0.130  1.00 56.94           H  
ATOM      7  C   GLU A   1       0.885  14.799  -0.374  1.00 56.94           C  
ATOM      8  CB  GLU A   1      -1.034  14.679  -1.969  1.00 56.94           C  
ATOM      9  HB2 GLU A   1      -0.529  14.726  -2.934  1.00 56.94           H  
ATOM     10  HB3 GLU A   1      -0.983  13.648  -1.618  1.00 56.94           H  
ATOM     11  O   GLU A   1       1.912  14.713  -1.034  1.00 56.94           O  
ATOM     12  CG  GLU A   1      -2.521  15.020  -2.123  1.00 56.94           C  
ATOM     13  HG2 GLU A   1      -2.966  15.138  -1.135  1.00 56.94           H  
ATOM     14  HG3 GLU A   1      -3.020  14.185  -2.615  1.00 56.94           H  
ATOM     15  CD  GLU A   1      -2.721  16.286  -2.945  1.00 56.94           C  
ATOM     16  OE1 GLU A   1      -2.965  16.168  -4.157  1.00 56.94           O  
ATOM     17  OE2 GLU A   1      -2.459  17.357  -2.349  1.00 56.94           O  
ATOM     18  N   ALA A   2       0.771  14.262   0.845  1.00 74.78           N  
ATOM     19  H   ALA A   2      -0.110  14.319   1.335  1.00 74.78           H  
ATOM     20  CA  ALA A   2       1.754  13.325   1.388  1.00 74.78           C  
ATOM     21  HA  ALA A   2       2.753  13.592   1.045  1.00 74.78           H  
ATOM     22  C   ALA A   2       1.421  11.922   0.864  1.00 74.78           C  
ATOM     23  CB  ALA A   2       1.739  13.406   2.921  1.00 74.78           C  
ATOM     24  HB1 ALA A   2       2.010  14.413   3.242  1.00 74.78           H  
ATOM     25  HB2 ALA A   2       2.463  12.699   3.328  1.00 74.78           H  
ATOM     26  HB3 ALA A   2       0.750  13.157   3.305  1.00 74.78           H  
ATOM     27  O   ALA A   2       0.506  11.277   1.374  1.00 74.78           O  
ATOM     28  N   CYS A   3       2.117  11.490  -0.183  1.00 81.73           N  
ATOM     29  H   CYS A   3       2.832  12.082  -0.581  1.00 81.73           H  
ATOM     30  CA  CYS A   3       1.973  10.157  -0.749  1.00 81.73           C  
ATOM     31  HA  CYS A   3       1.106   9.678  -0.294  1.00 81.73           H  
ATOM     32  C   CYS A   3       3.194   9.288  -0.406  1.00 81.73           C  
ATOM     33  CB  CYS A   3       1.666  10.283  -2.246  1.00 81.73           C  
ATOM     34  HB2 CYS A   3       0.740  10.848  -2.351  1.00 81.73           H  
ATOM     35  HB3 CYS A   3       1.476   9.289  -2.651  1.00 81.73           H  
ATOM     36  O   CYS A   3       4.296   9.784  -0.168  1.00 81.73           O  
ATOM     37  SG  CYS A   3       2.935  11.115  -3.239  1.00 81.73           S  
ATOM     38  N   TYR A   4       2.995   7.978  -0.335  1.00 84.08           N  
ATOM     39  H   TYR A   4       2.058   7.643  -0.509  1.00 84.08           H  
ATOM     40  CA  TYR A   4       4.026   6.990  -0.069  1.00 84.08           C  
ATOM     41  HA  TYR A   4       4.702   7.381   0.692  1.00 84.08           H  
ATOM     42  C   TYR A   4       4.847   6.719  -1.330  1.00 84.08           C  
ATOM     43  CB  TYR A   4       3.375   5.707   0.453  1.00 84.08           C  
ATOM     44  HB2 TYR A   4       4.127   4.918   0.477  1.00 84.08           H  
ATOM     45  HB3 TYR A   4       2.605   5.416  -0.261  1.00 84.08           H  
ATOM     46  O   TYR A   4       4.304   6.394  -2.388  1.00 84.08           O  
ATOM     47  CG  TYR A   4       2.736   5.774   1.824  1.00 84.08           C  
ATOM     48  CD1 TYR A   4       3.413   6.364   2.909  1.00 84.08           C  
ATOM     49  HD1 TYR A   4       4.396   6.789   2.772  1.00 84.08           H  
ATOM     50  CD2 TYR A   4       1.473   5.187   2.022  1.00 84.08           C  
ATOM     51  HD2 TYR A   4       0.976   4.696   1.200  1.00 84.08           H  
ATOM     52  CE1 TYR A   4       2.806   6.416   4.177  1.00 84.08           C  
ATOM     53  HE1 TYR A   4       3.323   6.887   5.001  1.00 84.08           H  
ATOM     54  CE2 TYR A   4       0.870   5.224   3.292  1.00 84.08           C  
ATOM     55  HE2 TYR A   4      -0.082   4.742   3.458  1.00 84.08           H  
ATOM     56  OH  TYR A   4       0.922   5.928   5.583  1.00 84.08           O  
ATOM     57  HH  TYR A   4       1.490   6.371   6.217  1.00 84.08           H  
ATOM     58  CZ  TYR A   4       1.523   5.861   4.366  1.00 84.08           C  
ATOM     59  N   ALA A   5       6.167   6.827  -1.196  1.00 84.32           N  
ATOM     60  H   ALA A   5       6.543   7.093  -0.297  1.00 84.32           H  
ATOM     61  CA  ALA A   5       7.114   6.526  -2.260  1.00 84.32           C  
ATOM     62  HA  ALA A   5       6.833   7.105  -3.140  1.00 84.32           H  
ATOM     63  C   ALA A   5       7.092   5.027  -2.629  1.00 84.32           C  
ATOM     64  CB  ALA A   5       8.502   6.981  -1.786  1.00 84.32           C  
ATOM     65  HB1 ALA A   5       9.254   6.781  -2.550  1.00 84.32           H  
ATOM     66  HB2 ALA A   5       8.488   8.050  -1.575  1.00 84.32           H  
ATOM     67  HB3 ALA A   5       8.781   6.438  -0.883  1.00 84.32           H  
ATOM     68  O   ALA A   5       6.737   4.195  -1.781  1.00 84.32           O  
ATOM     69  N   PRO A   6       7.504   4.654  -3.853  1.00 83.55           N  
ATOM     70  CA  PRO A   6       7.681   3.252  -4.225  1.00 83.55           C  
ATOM     71  HA  PRO A   6       6.706   2.765  -4.259  1.00 83.55           H  
ATOM     72  C   PRO A   6       8.577   2.507  -3.222  1.00 83.55           C  
ATOM     73  CB  PRO A   6       8.272   3.268  -5.637  1.00 83.55           C  
ATOM     74  HB2 PRO A   6       7.460   3.187  -6.359  1.00 83.55           H  
ATOM     75  HB3 PRO A   6       8.999   2.471  -5.799  1.00 83.55           H  
ATOM     76  O   PRO A   6       9.534   3.063  -2.686  1.00 83.55           O  
ATOM     77  CG  PRO A   6       8.908   4.650  -5.763  1.00 83.55           C  
ATOM     78  HG2 PRO A   6       8.949   4.982  -6.800  1.00 83.55           H  
ATOM     79  HG3 PRO A   6       9.903   4.640  -5.320  1.00 83.55           H  
ATOM     80  CD  PRO A   6       7.978   5.521  -4.925  1.00 83.55           C  
ATOM     81  HD2 PRO A   6       7.129   5.837  -5.531  1.00 83.55           H  
ATOM     82  HD3 PRO A   6       8.522   6.393  -4.561  1.00 83.55           H  
ATOM     83  N   GLY A   7       8.229   1.255  -2.923  1.00 80.82           N  
ATOM     84  H   GLY A   7       7.442   0.860  -3.418  1.00 80.82           H  
ATOM     85  CA  GLY A   7       8.874   0.423  -1.901  1.00 80.82           C  
ATOM     86  HA2 GLY A   7       9.947   0.615  -1.911  1.00 80.82           H  
ATOM     87  HA3 GLY A   7       8.713  -0.625  -2.152  1.00 80.82           H  
ATOM     88  C   GLY A   7       8.371   0.647  -0.468  1.00 80.82           C  
ATOM     89  O   GLY A   7       8.720  -0.121   0.426  1.00 80.82           O  
ATOM     90  N   THR A   8       7.525   1.652  -0.227  1.00 85.75           N  
ATOM     91  H   THR A   8       7.279   2.267  -0.990  1.00 85.75           H  
ATOM     92  CA  THR A   8       6.944   1.905   1.102  1.00 85.75           C  
ATOM     93  HA  THR A   8       7.713   1.725   1.853  1.00 85.75           H  
ATOM     94  C   THR A   8       5.766   0.974   1.377  1.00 85.75           C  
ATOM     95  CB  THR A   8       6.484   3.359   1.247  1.00 85.75           C  
ATOM     96  HB  THR A   8       5.647   3.522   0.568  1.00 85.75           H  
ATOM     97  O   THR A   8       4.953   0.714   0.492  1.00 85.75           O  
ATOM     98  CG2 THR A   8       6.063   3.724   2.671  1.00 85.75           C  
ATOM     99 HG21 THR A   8       5.136   3.217   2.938  1.00 85.75           H  
ATOM    100 HG22 THR A   8       6.851   3.455   3.375  1.00 85.75           H  
ATOM    101 HG23 THR A   8       5.891   4.799   2.728  1.00 85.75           H  
ATOM    102  OG1 THR A   8       7.519   4.243   0.901  1.00 85.75           O  
ATOM    103  HG1 THR A   8       7.568   4.224  -0.058  1.00 85.75           H  
ATOM    104  N   PHE A   9       5.623   0.511   2.618  1.00 84.78           N  
ATOM    105  H   PHE A   9       6.311   0.761   3.314  1.00 84.78           H  
ATOM    106  CA  PHE A   9       4.478  -0.296   3.039  1.00 84.78           C  
ATOM    107  HA  PHE A   9       4.314  -1.068   2.287  1.00 84.78           H  
ATOM    108  C   PHE A   9       3.196   0.555   3.145  1.00 84.78           C  
ATOM    109  CB  PHE A   9       4.830  -1.002   4.354  1.00 84.78           C  
ATOM    110  HB2 PHE A   9       4.929  -0.259   5.146  1.00 84.78           H  
ATOM    111  HB3 PHE A   9       5.800  -1.487   4.241  1.00 84.78           H  
ATOM    112  O   PHE A   9       3.094   1.436   3.996  1.00 84.78           O  
ATOM    113  CG  PHE A   9       3.835  -2.064   4.775  1.00 84.78           C  
ATOM    114  CD1 PHE A   9       2.970  -1.842   5.863  1.00 84.78           C  
ATOM    115  HD1 PHE A   9       2.997  -0.901   6.391  1.00 84.78           H  
ATOM    116  CD2 PHE A   9       3.793  -3.292   4.090  1.00 84.78           C  
ATOM    117  HD2 PHE A   9       4.449  -3.466   3.249  1.00 84.78           H  
ATOM    118  CE1 PHE A   9       2.085  -2.855   6.276  1.00 84.78           C  
ATOM    119  HE1 PHE A   9       1.435  -2.692   7.123  1.00 84.78           H  
ATOM    120  CE2 PHE A   9       2.892  -4.295   4.486  1.00 84.78           C  
ATOM    121  HE2 PHE A   9       2.859  -5.231   3.949  1.00 84.78           H  
ATOM    122  CZ  PHE A   9       2.046  -4.081   5.588  1.00 84.78           C  
ATOM    123  HZ  PHE A   9       1.363  -4.857   5.900  1.00 84.78           H  
ATOM    124  N   CYS A  10       2.209   0.272   2.293  1.00 82.70           N  
ATOM    125  H   CYS A  10       2.377  -0.477   1.637  1.00 82.70           H  
ATOM    126  CA  CYS A  10       0.876   0.892   2.269  1.00 82.70           C  
ATOM    127  HA  CYS A  10       0.932   1.851   2.783  1.00 82.70           H  
ATOM    128  C   CYS A  10      -0.197   0.069   3.010  1.00 82.70           C  
ATOM    129  CB  CYS A  10       0.475   1.179   0.812  1.00 82.70           C  
ATOM    130  HB2 CYS A  10      -0.563   1.510   0.775  1.00 82.70           H  
ATOM    131  HB3 CYS A  10       1.092   2.007   0.463  1.00 82.70           H  
ATOM    132  O   CYS A  10      -1.325   0.539   3.183  1.00 82.70           O  
ATOM    133  SG  CYS A  10       0.707  -0.202  -0.341  1.00 82.70           S  
ATOM    134  N   GLY A  11       0.125  -1.151   3.461  1.00 75.35           N  
ATOM    135  H   GLY A  11       1.042  -1.497   3.216  1.00 75.35           H  
ATOM    136  CA  GLY A  11      -0.641  -1.949   4.430  1.00 75.35           C  
ATOM    137  HA2 GLY A  11      -0.863  -1.325   5.296  1.00 75.35           H  
ATOM    138  HA3 GLY A  11      -0.011  -2.775   4.761  1.00 75.35           H  
ATOM    139  C   GLY A  11      -1.956  -2.575   3.960  1.00 75.35           C  
ATOM    140  O   GLY A  11      -2.285  -3.635   4.463  1.00 75.35           O  
ATOM    141  N   ILE A  12      -2.667  -1.924   3.035  1.00 69.37           N  
ATOM    142  H   ILE A  12      -2.225  -1.059   2.758  1.00 69.37           H  
ATOM    143  CA  ILE A  12      -3.881  -2.285   2.260  1.00 69.37           C  
ATOM    144  HA  ILE A  12      -3.556  -2.725   1.317  1.00 69.37           H  
ATOM    145  C   ILE A  12      -4.668  -1.010   1.888  1.00 69.37           C  
ATOM    146  CB  ILE A  12      -4.871  -3.282   2.936  1.00 69.37           C  
ATOM    147  HB  ILE A  12      -5.764  -3.298   2.311  1.00 69.37           H  
ATOM    148  O   ILE A  12      -5.793  -1.107   1.411  1.00 69.37           O  
ATOM    149  CG1 ILE A  12      -5.344  -2.812   4.332  1.00 69.37           C  
ATOM    150 HG12 ILE A  12      -4.557  -2.945   5.075  1.00 69.37           H  
ATOM    151 HG13 ILE A  12      -5.592  -1.751   4.295  1.00 69.37           H  
ATOM    152  CG2 ILE A  12      -4.400  -4.750   2.877  1.00 69.37           C  
ATOM    153 HG21 ILE A  12      -4.121  -5.112   3.867  1.00 69.37           H  
ATOM    154 HG22 ILE A  12      -5.212  -5.380   2.512  1.00 69.37           H  
ATOM    155 HG23 ILE A  12      -3.548  -4.857   2.207  1.00 69.37           H  
ATOM    156  CD1 ILE A  12      -6.586  -3.561   4.820  1.00 69.37           C  
ATOM    157 HD11 ILE A  12      -6.901  -3.155   5.782  1.00 69.37           H  
ATOM    158 HD12 ILE A  12      -7.398  -3.439   4.103  1.00 69.37           H  
ATOM    159 HD13 ILE A  12      -6.366  -4.622   4.941  1.00 69.37           H  
ATOM    160  N   LYS A  13      -4.145   0.199   2.145  1.00 66.63           N  
ATOM    161  H   LYS A  13      -3.216   0.263   2.538  1.00 66.63           H  
ATOM    162  CA  LYS A  13      -4.833   1.454   1.816  1.00 66.63           C  
ATOM    163  HA  LYS A  13      -5.910   1.293   1.862  1.00 66.63           H  
ATOM    164  C   LYS A  13      -4.490   1.890   0.384  1.00 66.63           C  
ATOM    165  CB  LYS A  13      -4.504   2.531   2.858  1.00 66.63           C  
ATOM    166  HB2 LYS A  13      -3.458   2.453   3.154  1.00 66.63           H  
ATOM    167  HB3 LYS A  13      -4.666   3.513   2.412  1.00 66.63           H  
ATOM    168  O   LYS A  13      -3.420   2.473   0.184  1.00 66.63           O  
ATOM    169  CG  LYS A  13      -5.421   2.406   4.083  1.00 66.63           C  
ATOM    170  HG2 LYS A  13      -6.452   2.575   3.772  1.00 66.63           H  
ATOM    171  HG3 LYS A  13      -5.339   1.404   4.506  1.00 66.63           H  
ATOM    172  CD  LYS A  13      -5.039   3.437   5.150  1.00 66.63           C  
ATOM    173  HD2 LYS A  13      -4.055   3.187   5.547  1.00 66.63           H  
ATOM    174  HD3 LYS A  13      -5.000   4.423   4.687  1.00 66.63           H  
ATOM    175  CE  LYS A  13      -6.078   3.466   6.275  1.00 66.63           C  
ATOM    176  HE2 LYS A  13      -6.183   2.458   6.676  1.00 66.63           H  
ATOM    177  HE3 LYS A  13      -7.038   3.760   5.852  1.00 66.63           H  
ATOM    178  NZ  LYS A  13      -5.675   4.407   7.350  1.00 66.63           N  
ATOM    179  HZ1 LYS A  13      -5.576   5.341   6.978  1.00 66.63           H  
ATOM    180  HZ2 LYS A  13      -6.368   4.424   8.084  1.00 66.63           H  
ATOM    181  HZ3 LYS A  13      -4.789   4.128   7.746  1.00 66.63           H  
ATOM    182  N   PRO A  14      -5.363   1.626  -0.611  1.00 62.53           N  
ATOM    183  CA  PRO A  14      -5.186   2.170  -1.951  1.00 62.53           C  
ATOM    184  HA  PRO A  14      -4.211   1.884  -2.346  1.00 62.53           H  
ATOM    185  C   PRO A  14      -5.286   3.700  -1.915  1.00 62.53           C  
ATOM    186  CB  PRO A  14      -6.288   1.533  -2.806  1.00 62.53           C  
ATOM    187  HB2 PRO A  14      -5.940   0.575  -3.193  1.00 62.53           H  
ATOM    188  HB3 PRO A  14      -6.605   2.179  -3.624  1.00 62.53           H  
ATOM    189  O   PRO A  14      -5.997   4.266  -1.085  1.00 62.53           O  
ATOM    190  CG  PRO A  14      -7.412   1.298  -1.801  1.00 62.53           C  
ATOM    191  HG2 PRO A  14      -7.960   2.225  -1.631  1.00 62.53           H  
ATOM    192  HG3 PRO A  14      -8.086   0.503  -2.121  1.00 62.53           H  
ATOM    193  CD  PRO A  14      -6.640   0.915  -0.546  1.00 62.53           C  
ATOM    194  HD2 PRO A  14      -6.456  -0.158  -0.598  1.00 62.53           H  
ATOM    195  HD3 PRO A  14      -7.229   1.172   0.334  1.00 62.53           H  
ATOM    196  N   GLY A  15      -4.555   4.369  -2.807  1.00 67.10           N  
ATOM    197  H   GLY A  15      -4.020   3.847  -3.486  1.00 67.10           H  
ATOM    198  CA  GLY A  15      -4.599   5.828  -2.965  1.00 67.10           C  
ATOM    199  HA2 GLY A  15      -5.617   6.180  -2.798  1.00 67.10           H  
ATOM    200  HA3 GLY A  15      -4.330   6.075  -3.992  1.00 67.10           H  
ATOM    201  C   GLY A  15      -3.674   6.633  -2.046  1.00 67.10           C  
ATOM    202  O   GLY A  15      -3.656   7.853  -2.145  1.00 67.10           O  
ATOM    203  N   LEU A  16      -2.893   5.985  -1.172  1.00 76.28           N  
ATOM    204  H   LEU A  16      -3.010   4.988  -1.063  1.00 76.28           H  
ATOM    205  CA  LEU A  16      -1.822   6.671  -0.437  1.00 76.28           C  
ATOM    206  HA  LEU A  16      -2.062   7.731  -0.354  1.00 76.28           H  
ATOM    207  C   LEU A  16      -0.480   6.635  -1.167  1.00 76.28           C  
ATOM    208  CB  LEU A  16      -1.682   6.098   0.981  1.00 76.28           C  
ATOM    209  HB2 LEU A  16      -1.595   5.013   0.915  1.00 76.28           H  
ATOM    210  HB3 LEU A  16      -0.763   6.494   1.414  1.00 76.28           H  
ATOM    211  O   LEU A  16       0.382   7.440  -0.855  1.00 76.28           O  
ATOM    212  CG  LEU A  16      -2.828   6.470   1.931  1.00 76.28           C  
ATOM    213  HG  LEU A  16      -3.782   6.174   1.493  1.00 76.28           H  
ATOM    214  CD1 LEU A  16      -2.664   5.740   3.264  1.00 76.28           C  
ATOM    215 HD11 LEU A  16      -2.553   4.670   3.088  1.00 76.28           H  
ATOM    216 HD12 LEU A  16      -1.785   6.122   3.783  1.00 76.28           H  
ATOM    217 HD13 LEU A  16      -3.541   5.932   3.881  1.00 76.28           H  
ATOM    218  CD2 LEU A  16      -2.855   7.967   2.254  1.00 76.28           C  
ATOM    219 HD21 LEU A  16      -3.100   8.537   1.357  1.00 76.28           H  
ATOM    220 HD22 LEU A  16      -3.619   8.178   3.001  1.00 76.28           H  
ATOM    221 HD23 LEU A  16      -1.883   8.293   2.623  1.00 76.28           H  
ATOM    222  N   CYS A  17      -0.275   5.717  -2.107  1.00 83.03           N  
ATOM    223  H   CYS A  17      -1.048   5.130  -2.388  1.00 83.03           H  
ATOM    224  CA  CYS A  17       0.952   5.645  -2.892  1.00 83.03           C  
ATOM    225  HA  CYS A  17       1.812   5.710  -2.226  1.00 83.03           H  
ATOM    226  C   CYS A  17       1.037   6.817  -3.878  1.00 83.03           C  
ATOM    227  CB  CYS A  17       0.990   4.284  -3.587  1.00 83.03           C  
ATOM    228  HB2 CYS A  17       0.101   4.199  -4.212  1.00 83.03           H  
ATOM    229  HB3 CYS A  17       1.865   4.227  -4.236  1.00 83.03           H  
ATOM    230  O   CYS A  17       0.025   7.232  -4.434  1.00 83.03           O  
ATOM    231  SG  CYS A  17       0.985   2.864  -2.470  1.00 83.03           S  
ATOM    232  N   CYS A  18       2.241   7.352  -4.100  1.00 84.81           N  
ATOM    233  H   CYS A  18       3.037   7.019  -3.574  1.00 84.81           H  
ATOM    234  CA  CYS A  18       2.464   8.357  -5.149  1.00 84.81           C  
ATOM    235  HA  CYS A  18       1.761   9.180  -5.024  1.00 84.81           H  
ATOM    236  C   CYS A  18       2.232   7.770  -6.544  1.00 84.81           C  
ATOM    237  CB  CYS A  18       3.896   8.893  -5.060  1.00 84.81           C  
ATOM    238  HB2 CYS A  18       4.590   8.073  -5.242  1.00 84.81           H  
ATOM    239  HB3 CYS A  18       4.027   9.617  -5.865  1.00 84.81           H  
ATOM    240  O   CYS A  18       1.936   8.493  -7.488  1.00 84.81           O  
ATOM    241  SG  CYS A  18       4.361   9.702  -3.510  1.00 84.81           S  
ATOM    242  N   SER A  19       2.369   6.453  -6.640  1.00 74.26           N  
ATOM    243  H   SER A  19       2.671   5.952  -5.817  1.00 74.26           H  
ATOM    244  CA  SER A  19       1.987   5.645  -7.785  1.00 74.26           C  
ATOM    245  HA  SER A  19       2.005   6.250  -8.692  1.00 74.26           H  
ATOM    246  C   SER A  19       0.586   5.079  -7.577  1.00 74.26           C  
ATOM    247  CB  SER A  19       2.980   4.501  -7.931  1.00 74.26           C  
ATOM    248  HB2 SER A  19       2.834   4.015  -8.896  1.00 74.26           H  
ATOM    249  HB3 SER A  19       2.801   3.782  -7.131  1.00 74.26           H  
ATOM    250  O   SER A  19       0.187   4.803  -6.449  1.00 74.26           O  
ATOM    251  OG  SER A  19       4.307   4.973  -7.824  1.00 74.26           O  
ATOM    252  HG  SER A  19       4.865   4.318  -8.249  1.00 74.26           H  
ATOM    253  N   GLU A  20      -0.149   4.810  -8.651  1.00 70.67           N  
ATOM    254  H   GLU A  20       0.168   5.132  -9.554  1.00 70.67           H  
ATOM    255  CA  GLU A  20      -1.522   4.282  -8.568  1.00 70.67           C  
ATOM    256  HA  GLU A  20      -2.093   4.916  -7.889  1.00 70.67           H  
ATOM    257  C   GLU A  20      -1.639   2.862  -7.980  1.00 70.67           C  
ATOM    258  CB  GLU A  20      -2.168   4.380  -9.960  1.00 70.67           C  
ATOM    259  HB2 GLU A  20      -1.434   4.103 -10.717  1.00 70.67           H  
ATOM    260  HB3 GLU A  20      -3.003   3.684 -10.036  1.00 70.67           H  
ATOM    261  O   GLU A  20      -2.746   2.393  -7.710  1.00 70.67           O  
ATOM    262  CG  GLU A  20      -2.704   5.799 -10.212  1.00 70.67           C  
ATOM    263  HG2 GLU A  20      -2.278   6.494  -9.488  1.00 70.67           H  
ATOM    264  HG3 GLU A  20      -3.783   5.802 -10.058  1.00 70.67           H  
ATOM    265  CD  GLU A  20      -2.368   6.290 -11.621  1.00 70.67           C  
ATOM    266  OE1 GLU A  20      -3.093   5.900 -12.564  1.00 70.67           O  
ATOM    267  OE2 GLU A  20      -1.370   7.034 -11.733  1.00 70.67           O  
ATOM    268  N   PHE A  21      -0.520   2.177  -7.719  1.00 77.16           N  
ATOM    269  H   PHE A  21       0.365   2.630  -7.895  1.00 77.16           H  
ATOM    270  CA  PHE A  21      -0.517   0.773  -7.323  1.00 77.16           C  
ATOM    271  HA  PHE A  21      -1.546   0.416  -7.304  1.00 77.16           H  
ATOM    272  C   PHE A  21       0.055   0.548  -5.918  1.00 77.16           C  
ATOM    273  CB  PHE A  21       0.183  -0.049  -8.410  1.00 77.16           C  
ATOM    274  HB2 PHE A  21       0.183  -1.099  -8.118  1.00 77.16           H  
ATOM    275  HB3 PHE A  21       1.222   0.271  -8.492  1.00 77.16           H  
ATOM    276  O   PHE A  21       1.224   0.797  -5.639  1.00 77.16           O  
ATOM    277  CG  PHE A  21      -0.499   0.083  -9.761  1.00 77.16           C  
ATOM    278  CD1 PHE A  21      -1.689  -0.623 -10.026  1.00 77.16           C  
ATOM    279  HD1 PHE A  21      -2.099  -1.290  -9.282  1.00 77.16           H  
ATOM    280  CD2 PHE A  21       0.010   0.974 -10.725  1.00 77.16           C  
ATOM    281  HD2 PHE A  21       0.910   1.536 -10.524  1.00 77.16           H  
ATOM    282  CE1 PHE A  21      -2.362  -0.442 -11.248  1.00 77.16           C  
ATOM    283  HE1 PHE A  21      -3.283  -0.972 -11.444  1.00 77.16           H  
ATOM    284  CE2 PHE A  21      -0.666   1.158 -11.944  1.00 77.16           C  
ATOM    285  HE2 PHE A  21      -0.286   1.861 -12.670  1.00 77.16           H  
ATOM    286  CZ  PHE A  21      -1.851   0.451 -12.206  1.00 77.16           C  
ATOM    287  HZ  PHE A  21      -2.377   0.611 -13.136  1.00 77.16           H  
ATOM    288  N   CYS A  22      -0.786  -0.003  -5.041  1.00 80.07           N  
ATOM    289  H   CYS A  22      -1.737  -0.145  -5.351  1.00 80.07           H  
ATOM    290  CA  CYS A  22      -0.405  -0.622  -3.772  1.00 80.07           C  
ATOM    291  HA  CYS A  22       0.633  -0.392  -3.532  1.00 80.07           H  
ATOM    292  C   CYS A  22      -0.548  -2.144  -3.943  1.00 80.07           C  
ATOM    293  CB  CYS A  22      -1.299  -0.052  -2.655  1.00 80.07           C  
ATOM    294  HB2 CYS A  22      -2.338  -0.197  -2.954  1.00 80.07           H  
ATOM    295  HB3 CYS A  22      -1.125   1.021  -2.578  1.00 80.07           H  
ATOM    296  O   CYS A  22      -1.630  -2.698  -3.747  1.00 80.07           O  
ATOM    297  SG  CYS A  22      -1.114  -0.787  -1.001  1.00 80.07           S  
ATOM    298  N   LEU A  23       0.518  -2.818  -4.373  1.00 78.23           N  
ATOM    299  H   LEU A  23       1.404  -2.334  -4.376  1.00 78.23           H  
ATOM    300  CA  LEU A  23       0.542  -4.262  -4.635  1.00 78.23           C  
ATOM    301  HA  LEU A  23      -0.472  -4.661  -4.609  1.00 78.23           H  
ATOM    302  C   LEU A  23       1.328  -4.976  -3.528  1.00 78.23           C  
ATOM    303  CB  LEU A  23       1.134  -4.519  -6.037  1.00 78.23           C  
ATOM    304  HB2 LEU A  23       1.404  -5.572  -6.130  1.00 78.23           H  
ATOM    305  HB3 LEU A  23       2.054  -3.941  -6.128  1.00 78.23           H  
ATOM    306  O   LEU A  23       2.271  -4.430  -2.977  1.00 78.23           O  
ATOM    307  CG  LEU A  23       0.188  -4.158  -7.200  1.00 78.23           C  
ATOM    308  HG  LEU A  23      -0.270  -3.187  -7.012  1.00 78.23           H  
ATOM    309  CD1 LEU A  23       0.971  -4.074  -8.510  1.00 78.23           C  
ATOM    310 HD11 LEU A  23       0.302  -3.797  -9.325  1.00 78.23           H  
ATOM    311 HD12 LEU A  23       1.744  -3.310  -8.429  1.00 78.23           H  
ATOM    312 HD13 LEU A  23       1.439  -5.032  -8.735  1.00 78.23           H  
ATOM    313  CD2 LEU A  23      -0.918  -5.204  -7.377  1.00 78.23           C  
ATOM    314 HD21 LEU A  23      -0.483  -6.184  -7.572  1.00 78.23           H  
ATOM    315 HD22 LEU A  23      -1.538  -5.249  -6.482  1.00 78.23           H  
ATOM    316 HD23 LEU A  23      -1.552  -4.922  -8.218  1.00 78.23           H  
ATOM    317  N   PRO A  24       1.026  -6.246  -3.249  1.00 73.92           N  
ATOM    318  CA  PRO A  24       0.525  -6.732  -1.941  1.00 73.92           C  
ATOM    319  HA  PRO A  24      -0.564  -6.741  -1.966  1.00 73.92           H  
ATOM    320  C   PRO A  24       0.950  -5.918  -0.691  1.00 73.92           C  
ATOM    321  CB  PRO A  24       1.018  -8.187  -1.866  1.00 73.92           C  
ATOM    322  HB2 PRO A  24       1.114  -8.567  -0.849  1.00 73.92           H  
ATOM    323  HB3 PRO A  24       0.343  -8.830  -2.430  1.00 73.92           H  
ATOM    324  O   PRO A  24       1.699  -6.394   0.160  1.00 73.92           O  
ATOM    325  CG  PRO A  24       2.361  -8.111  -2.583  1.00 73.92           C  
ATOM    326  HG2 PRO A  24       2.700  -9.090  -2.920  1.00 73.92           H  
ATOM    327  HG3 PRO A  24       3.107  -7.633  -1.948  1.00 73.92           H  
ATOM    328  CD  PRO A  24       2.000  -7.205  -3.750  1.00 73.92           C  
ATOM    329  HD2 PRO A  24       1.541  -7.796  -4.542  1.00 73.92           H  
ATOM    330  HD3 PRO A  24       2.899  -6.723  -4.134  1.00 73.92           H  
ATOM    331  N   GLY A  25       0.436  -4.693  -0.538  1.00 80.75           N  
ATOM    332  H   GLY A  25      -0.160  -4.319  -1.262  1.00 80.75           H  
ATOM    333  CA  GLY A  25       0.708  -3.861   0.641  1.00 80.75           C  
ATOM    334  HA2 GLY A  25       0.763  -4.491   1.529  1.00 80.75           H  
ATOM    335  HA3 GLY A  25      -0.121  -3.166   0.773  1.00 80.75           H  
ATOM    336  C   GLY A  25       1.996  -3.037   0.574  1.00 80.75           C  
ATOM    337  O   GLY A  25       2.315  -2.367   1.554  1.00 80.75           O  
ATOM    338  N   VAL A  26       2.693  -3.012  -0.563  1.00 83.77           N  
ATOM    339  H   VAL A  26       2.395  -3.597  -1.331  1.00 83.77           H  
ATOM    340  CA  VAL A  26       3.776  -2.069  -0.863  1.00 83.77           C  
ATOM    341  HA  VAL A  26       3.883  -1.391  -0.016  1.00 83.77           H  
ATOM    342  C   VAL A  26       3.428  -1.195  -2.069  1.00 83.77           C  
ATOM    343  CB  VAL A  26       5.141  -2.763  -1.040  1.00 83.77           C  
ATOM    344  HB  VAL A  26       5.870  -2.002  -1.315  1.00 83.77           H  
ATOM    345  O   VAL A  26       2.792  -1.631  -3.028  1.00 83.77           O  
ATOM    346  CG1 VAL A  26       5.600  -3.387   0.283  1.00 83.77           C  
ATOM    347 HG11 VAL A  26       6.593  -3.818   0.158  1.00 83.77           H  
ATOM    348 HG12 VAL A  26       5.653  -2.617   1.053  1.00 83.77           H  
ATOM    349 HG13 VAL A  26       4.908  -4.170   0.596  1.00 83.77           H  
ATOM    350  CG2 VAL A  26       5.163  -3.851  -2.118  1.00 83.77           C  
ATOM    351 HG21 VAL A  26       4.538  -4.693  -1.820  1.00 83.77           H  
ATOM    352 HG22 VAL A  26       4.802  -3.448  -3.065  1.00 83.77           H  
ATOM    353 HG23 VAL A  26       6.184  -4.204  -2.260  1.00 83.77           H  
ATOM    354  N   CYS A  27       3.824   0.071  -2.019  1.00 86.41           N  
ATOM    355  H   CYS A  27       4.310   0.402  -1.197  1.00 86.41           H  
ATOM    356  CA  CYS A  27       3.667   0.976  -3.144  1.00 86.41           C  
ATOM    357  HA  CYS A  27       2.640   0.915  -3.507  1.00 86.41           H  
ATOM    358  C   CYS A  27       4.598   0.555  -4.274  1.00 86.41           C  
ATOM    359  CB  CYS A  27       3.942   2.408  -2.696  1.00 86.41           C  
ATOM    360  HB2 CYS A  27       3.916   3.064  -3.567  1.00 86.41           H  
ATOM    361  HB3 CYS A  27       4.941   2.460  -2.263  1.00 86.41           H  
ATOM    362  O   CYS A  27       5.803   0.409  -4.066  1.00 86.41           O  
ATOM    363  SG  CYS A  27       2.749   3.009  -1.489  1.00 86.41           S  
ATOM    364  N   PHE A  28       4.035   0.375  -5.461  1.00 79.40           N  
ATOM    365  H   PHE A  28       3.044   0.548  -5.560  1.00 79.40           H  
ATOM    366  CA  PHE A  28       4.765   0.023  -6.666  1.00 79.40           C  
ATOM    367  HA  PHE A  28       5.806  -0.178  -6.413  1.00 79.40           H  
ATOM    368  C   PHE A  28       4.735   1.213  -7.616  1.00 79.40           C  
ATOM    369  CB  PHE A  28       4.176  -1.254  -7.282  1.00 79.40           C  
ATOM    370  HB2 PHE A  28       3.450  -1.698  -6.600  1.00 79.40           H  
ATOM    371  HB3 PHE A  28       3.643  -1.015  -8.202  1.00 79.40           H  
ATOM    372  O   PHE A  28       3.662   1.678  -7.994  1.00 79.40           O  
ATOM    373  CG  PHE A  28       5.244  -2.283  -7.574  1.00 79.40           C  
ATOM    374  CD1 PHE A  28       5.920  -2.272  -8.808  1.00 79.40           C  
ATOM    375  HD1 PHE A  28       5.673  -1.535  -9.557  1.00 79.40           H  
ATOM    376  CD2 PHE A  28       5.600  -3.219  -6.585  1.00 79.40           C  
ATOM    377  HD2 PHE A  28       5.098  -3.210  -5.629  1.00 79.40           H  
ATOM    378  CE1 PHE A  28       6.936  -3.211  -9.059  1.00 79.40           C  
ATOM    379  HE1 PHE A  28       7.461  -3.192 -10.002  1.00 79.40           H  
ATOM    380  CE2 PHE A  28       6.616  -4.157  -6.837  1.00 79.40           C  
ATOM    381  HE2 PHE A  28       6.892  -4.872  -6.076  1.00 79.40           H  
ATOM    382  CZ  PHE A  28       7.282  -4.155  -8.076  1.00 79.40           C  
ATOM    383  HZ  PHE A  28       8.070  -4.868  -8.268  1.00 79.40           H  
ATOM    384  N   GLY A  29       5.915   1.715  -7.956  1.00 69.21           N  
ATOM    385  H   GLY A  29       6.756   1.226  -7.685  1.00 69.21           H  
ATOM    386  CA  GLY A  29       6.156   2.849  -8.841  1.00 69.21           C  
ATOM    387  HA2 GLY A  29       5.336   2.988  -9.545  1.00 69.21           H  
ATOM    388  HA3 GLY A  29       6.358   3.752  -8.265  1.00 69.21           H  
ATOM    389  C   GLY A  29       7.410   2.611  -9.639  1.00 69.21           C  
ATOM    390  O   GLY A  29       8.345   2.032  -9.043  1.00 69.21           O  
ATOM    391  OXT GLY A  29       7.380   3.027 -10.808  1.00 69.21           O  
TER     392      GLY A  29                                                       
END   
