# Supplementary material for: δ‐Conotoxin Structure Prediction and Analysis through Large‐Scale Comparative and Deep Learning Modeling Approaches
Source: Adv Sci (Weinh). 2024 Jul 21;11(35):2404786. doi: 10.1002/advs.202404786 (PMC11425241; doi:10.1002/advs.202404786)
Supplement: Supplementary file 2 — Supporting Information [file ADVS-11-2404786-s001.gz › Data/Alphafold_results/PVIA/ranked_0.pdb]

ATOM      1  N   GLU A   1      -3.261   6.695  16.324  1.00 58.17           N  
ATOM      2  H   GLU A   1      -2.259   6.633  16.207  1.00 58.17           H  
ATOM      3  H2  GLU A   1      -3.445   7.647  16.605  1.00 58.17           H  
ATOM      4  H3  GLU A   1      -3.563   6.048  17.038  1.00 58.17           H  
ATOM      5  CA  GLU A   1      -3.894   6.427  15.014  1.00 58.17           C  
ATOM      6  HA  GLU A   1      -4.972   6.326  15.134  1.00 58.17           H  
ATOM      7  C   GLU A   1      -3.330   5.129  14.434  1.00 58.17           C  
ATOM      8  CB  GLU A   1      -3.630   7.595  14.056  1.00 58.17           C  
ATOM      9  HB2 GLU A   1      -4.014   7.304  13.078  1.00 58.17           H  
ATOM     10  HB3 GLU A   1      -2.558   7.767  13.956  1.00 58.17           H  
ATOM     11  O   GLU A   1      -2.126   4.935  14.517  1.00 58.17           O  
ATOM     12  CG  GLU A   1      -4.342   8.893  14.470  1.00 58.17           C  
ATOM     13  HG2 GLU A   1      -4.641   9.420  13.564  1.00 58.17           H  
ATOM     14  HG3 GLU A   1      -5.251   8.651  15.022  1.00 58.17           H  
ATOM     15  CD  GLU A   1      -3.439   9.801  15.301  1.00 58.17           C  
ATOM     16  OE1 GLU A   1      -2.930  10.787  14.742  1.00 58.17           O  
ATOM     17  OE2 GLU A   1      -3.235   9.415  16.477  1.00 58.17           O  
ATOM     18  N   ALA A   2      -4.151   4.198  13.938  1.00 78.36           N  
ATOM     19  H   ALA A   2      -5.135   4.395  13.824  1.00 78.36           H  
ATOM     20  CA  ALA A   2      -3.666   2.908  13.429  1.00 78.36           C  
ATOM     21  HA  ALA A   2      -2.673   2.700  13.827  1.00 78.36           H  
ATOM     22  C   ALA A   2      -3.534   2.961  11.903  1.00 78.36           C  
ATOM     23  CB  ALA A   2      -4.586   1.783  13.924  1.00 78.36           C  
ATOM     24  HB1 ALA A   2      -4.602   1.767  15.013  1.00 78.36           H  
ATOM     25  HB2 ALA A   2      -4.212   0.825  13.562  1.00 78.36           H  
ATOM     26  HB3 ALA A   2      -5.598   1.930  13.546  1.00 78.36           H  
ATOM     27  O   ALA A   2      -4.449   2.564  11.187  1.00 78.36           O  
ATOM     28  N   CYS A   3      -2.420   3.499  11.418  1.00 83.66           N  
ATOM     29  H   CYS A   3      -1.707   3.821  12.057  1.00 83.66           H  
ATOM     30  CA  CYS A   3      -2.069   3.462  10.005  1.00 83.66           C  
ATOM     31  HA  CYS A   3      -2.927   3.102   9.436  1.00 83.66           H  
ATOM     32  C   CYS A   3      -0.930   2.455   9.768  1.00 83.66           C  
ATOM     33  CB  CYS A   3      -1.796   4.888   9.518  1.00 83.66           C  
ATOM     34  HB2 CYS A   3      -1.608   4.863   8.445  1.00 83.66           H  
ATOM     35  HB3 CYS A   3      -2.706   5.470   9.661  1.00 83.66           H  
ATOM     36  O   CYS A   3      -0.127   2.170  10.659  1.00 83.66           O  
ATOM     37  SG  CYS A   3      -0.447   5.764  10.356  1.00 83.66           S  
ATOM     38  N   TYR A   4      -0.881   1.870   8.579  1.00 86.80           N  
ATOM     39  H   TYR A   4      -1.596   2.115   7.909  1.00 86.80           H  
ATOM     40  CA  TYR A   4       0.133   0.917   8.158  1.00 86.80           C  
ATOM     41  HA  TYR A   4       0.351   0.244   8.988  1.00 86.80           H  
ATOM     42  C   TYR A   4       1.425   1.645   7.782  1.00 86.80           C  
ATOM     43  CB  TYR A   4      -0.399   0.098   6.980  1.00 86.80           C  
ATOM     44  HB2 TYR A   4      -0.717   0.801   6.210  1.00 86.80           H  
ATOM     45  HB3 TYR A   4       0.417  -0.499   6.572  1.00 86.80           H  
ATOM     46  O   TYR A   4       1.419   2.582   6.980  1.00 86.80           O  
ATOM     47  CG  TYR A   4      -1.554  -0.838   7.265  1.00 86.80           C  
ATOM     48  CD1 TYR A   4      -1.498  -1.751   8.336  1.00 86.80           C  
ATOM     49  HD1 TYR A   4      -0.630  -1.780   8.979  1.00 86.80           H  
ATOM     50  CD2 TYR A   4      -2.669  -0.832   6.408  1.00 86.80           C  
ATOM     51  HD2 TYR A   4      -2.690  -0.162   5.562  1.00 86.80           H  
ATOM     52  CE1 TYR A   4      -2.579  -2.616   8.585  1.00 86.80           C  
ATOM     53  HE1 TYR A   4      -2.540  -3.297   9.423  1.00 86.80           H  
ATOM     54  CE2 TYR A   4      -3.740  -1.713   6.641  1.00 86.80           C  
ATOM     55  HE2 TYR A   4      -4.576  -1.746   5.958  1.00 86.80           H  
ATOM     56  OH  TYR A   4      -4.772  -3.400   7.991  1.00 86.80           O  
ATOM     57  HH  TYR A   4      -4.610  -3.947   8.763  1.00 86.80           H  
ATOM     58  CZ  TYR A   4      -3.713  -2.584   7.745  1.00 86.80           C  
ATOM     59  N   ALA A   5       2.540   1.190   8.348  1.00 86.30           N  
ATOM     60  H   ALA A   5       2.473   0.414   8.992  1.00 86.30           H  
ATOM     61  CA  ALA A   5       3.866   1.720   8.061  1.00 86.30           C  
ATOM     62  HA  ALA A   5       3.838   2.800   8.207  1.00 86.30           H  
ATOM     63  C   ALA A   5       4.295   1.431   6.605  1.00 86.30           C  
ATOM     64  CB  ALA A   5       4.838   1.108   9.081  1.00 86.30           C  
ATOM     65  HB1 ALA A   5       4.842   0.022   8.983  1.00 86.30           H  
ATOM     66  HB2 ALA A   5       5.853   1.470   8.915  1.00 86.30           H  
ATOM     67  HB3 ALA A   5       4.531   1.378  10.091  1.00 86.30           H  
ATOM     68  O   ALA A   5       3.817   0.456   6.008  1.00 86.30           O  
ATOM     69  N   PRO A   6       5.222   2.220   6.032  1.00 86.14           N  
ATOM     70  CA  PRO A   6       5.804   1.922   4.723  1.00 86.14           C  
ATOM     71  HA  PRO A   6       5.035   2.023   3.957  1.00 86.14           H  
ATOM     72  C   PRO A   6       6.381   0.497   4.671  1.00 86.14           C  
ATOM     73  CB  PRO A   6       6.874   2.993   4.494  1.00 86.14           C  
ATOM     74  HB2 PRO A   6       6.429   3.822   3.944  1.00 86.14           H  
ATOM     75  HB3 PRO A   6       7.744   2.609   3.962  1.00 86.14           H  
ATOM     76  O   PRO A   6       6.948   0.005   5.644  1.00 86.14           O  
ATOM     77  CG  PRO A   6       7.231   3.469   5.901  1.00 86.14           C  
ATOM     78  HG2 PRO A   6       7.610   4.490   5.898  1.00 86.14           H  
ATOM     79  HG3 PRO A   6       7.954   2.787   6.349  1.00 86.14           H  
ATOM     80  CD  PRO A   6       5.898   3.361   6.633  1.00 86.14           C  
ATOM     81  HD2 PRO A   6       5.309   4.260   6.457  1.00 86.14           H  
ATOM     82  HD3 PRO A   6       6.077   3.238   7.702  1.00 86.14           H  
ATOM     83  N   GLY A   7       6.191  -0.186   3.542  1.00 83.26           N  
ATOM     84  H   GLY A   7       5.730   0.289   2.779  1.00 83.26           H  
ATOM     85  CA  GLY A   7       6.533  -1.600   3.345  1.00 83.26           C  
ATOM     86  HA2 GLY A   7       7.462  -1.819   3.872  1.00 83.26           H  
ATOM     87  HA3 GLY A   7       6.696  -1.775   2.282  1.00 83.26           H  
ATOM     88  C   GLY A   7       5.471  -2.596   3.829  1.00 83.26           C  
ATOM     89  O   GLY A   7       5.600  -3.792   3.579  1.00 83.26           O  
ATOM     90  N   THR A   8       4.402  -2.136   4.487  1.00 88.66           N  
ATOM     91  H   THR A   8       4.349  -1.148   4.688  1.00 88.66           H  
ATOM     92  CA  THR A   8       3.309  -3.009   4.946  1.00 88.66           C  
ATOM     93  HA  THR A   8       3.739  -3.953   5.278  1.00 88.66           H  
ATOM     94  C   THR A   8       2.318  -3.296   3.822  1.00 88.66           C  
ATOM     95  CB  THR A   8       2.566  -2.396   6.136  1.00 88.66           C  
ATOM     96  HB  THR A   8       2.064  -1.489   5.796  1.00 88.66           H  
ATOM     97  O   THR A   8       2.013  -2.426   3.009  1.00 88.66           O  
ATOM     98  CG2 THR A   8       1.541  -3.336   6.770  1.00 88.66           C  
ATOM     99 HG21 THR A   8       1.997  -4.304   6.977  1.00 88.66           H  
ATOM    100 HG22 THR A   8       0.682  -3.460   6.110  1.00 88.66           H  
ATOM    101 HG23 THR A   8       1.188  -2.905   7.707  1.00 88.66           H  
ATOM    102  OG1 THR A   8       3.471  -2.052   7.154  1.00 88.66           O  
ATOM    103  HG1 THR A   8       3.886  -1.237   6.861  1.00 88.66           H  
ATOM    104  N   PHE A   9       1.757  -4.504   3.796  1.00 87.41           N  
ATOM    105  H   PHE A   9       2.028  -5.180   4.497  1.00 87.41           H  
ATOM    106  CA  PHE A   9       0.705  -4.875   2.853  1.00 87.41           C  
ATOM    107  HA  PHE A   9       1.012  -4.555   1.857  1.00 87.41           H  
ATOM    108  C   PHE A   9      -0.630  -4.184   3.194  1.00 87.41           C  
ATOM    109  CB  PHE A   9       0.583  -6.402   2.834  1.00 87.41           C  
ATOM    110  HB2 PHE A   9       0.238  -6.748   3.809  1.00 87.41           H  
ATOM    111  HB3 PHE A   9       1.572  -6.831   2.668  1.00 87.41           H  
ATOM    112  O   PHE A   9      -1.224  -4.445   4.237  1.00 87.41           O  
ATOM    113  CG  PHE A   9      -0.338  -6.932   1.756  1.00 87.41           C  
ATOM    114  CD1 PHE A   9      -1.623  -7.403   2.084  1.00 87.41           C  
ATOM    115  HD1 PHE A   9      -1.964  -7.371   3.108  1.00 87.41           H  
ATOM    116  CD2 PHE A   9       0.099  -6.964   0.419  1.00 87.41           C  
ATOM    117  HD2 PHE A   9       1.078  -6.589   0.158  1.00 87.41           H  
ATOM    118  CE1 PHE A   9      -2.457  -7.928   1.080  1.00 87.41           C  
ATOM    119  HE1 PHE A   9      -3.437  -8.304   1.335  1.00 87.41           H  
ATOM    120  CE2 PHE A   9      -0.739  -7.477  -0.586  1.00 87.41           C  
ATOM    121  HE2 PHE A   9      -0.401  -7.496  -1.611  1.00 87.41           H  
ATOM    122  CZ  PHE A   9      -2.011  -7.972  -0.253  1.00 87.41           C  
ATOM    123  HZ  PHE A   9      -2.649  -8.375  -1.026  1.00 87.41           H  
ATOM    124  N   CYS A  10      -1.112  -3.322   2.297  1.00 87.44           N  
ATOM    125  H   CYS A  10      -0.558  -3.174   1.465  1.00 87.44           H  
ATOM    126  CA  CYS A  10      -2.395  -2.606   2.381  1.00 87.44           C  
ATOM    127  HA  CYS A  10      -2.765  -2.665   3.405  1.00 87.44           H  
ATOM    128  C   CYS A  10      -3.490  -3.206   1.482  1.00 87.44           C  
ATOM    129  CB  CYS A  10      -2.164  -1.126   2.058  1.00 87.44           C  
ATOM    130  HB2 CYS A  10      -3.118  -0.602   1.991  1.00 87.44           H  
ATOM    131  HB3 CYS A  10      -1.617  -0.700   2.899  1.00 87.44           H  
ATOM    132  O   CYS A  10      -4.643  -2.762   1.519  1.00 87.44           O  
ATOM    133  SG  CYS A  10      -1.202  -0.829   0.553  1.00 87.44           S  
ATOM    134  N   GLY A  11      -3.157  -4.210   0.665  1.00 78.30           N  
ATOM    135  H   GLY A  11      -2.184  -4.479   0.635  1.00 78.30           H  
ATOM    136  CA  GLY A  11      -4.098  -5.026  -0.106  1.00 78.30           C  
ATOM    137  HA2 GLY A  11      -3.574  -5.915  -0.456  1.00 78.30           H  
ATOM    138  HA3 GLY A  11      -4.905  -5.348   0.552  1.00 78.30           H  
ATOM    139  C   GLY A  11      -4.723  -4.357  -1.331  1.00 78.30           C  
ATOM    140  O   GLY A  11      -4.786  -5.014  -2.353  1.00 78.30           O  
ATOM    141  N   ILE A  12      -5.177  -3.103  -1.218  1.00 75.58           N  
ATOM    142  H   ILE A  12      -5.010  -2.717  -0.299  1.00 75.58           H  
ATOM    143  CA  ILE A  12      -5.686  -2.153  -2.246  1.00 75.58           C  
ATOM    144  HA  ILE A  12      -4.847  -1.820  -2.858  1.00 75.58           H  
ATOM    145  C   ILE A  12      -6.236  -0.882  -1.546  1.00 75.58           C  
ATOM    146  CB  ILE A  12      -6.748  -2.820  -3.187  1.00 75.58           C  
ATOM    147  HB  ILE A  12      -7.264  -3.582  -2.603  1.00 75.58           H  
ATOM    148  O   ILE A  12      -6.627   0.072  -2.209  1.00 75.58           O  
ATOM    149  CG1 ILE A  12      -6.094  -3.487  -4.426  1.00 75.58           C  
ATOM    150 HG12 ILE A  12      -5.040  -3.709  -4.258  1.00 75.58           H  
ATOM    151 HG13 ILE A  12      -6.091  -2.795  -5.267  1.00 75.58           H  
ATOM    152  CG2 ILE A  12      -7.838  -1.905  -3.788  1.00 75.58           C  
ATOM    153 HG21 ILE A  12      -7.385  -1.090  -4.352  1.00 75.58           H  
ATOM    154 HG22 ILE A  12      -8.489  -2.469  -4.455  1.00 75.58           H  
ATOM    155 HG23 ILE A  12      -8.465  -1.493  -2.997  1.00 75.58           H  
ATOM    156  CD1 ILE A  12      -6.826  -4.769  -4.854  1.00 75.58           C  
ATOM    157 HD11 ILE A  12      -6.847  -5.484  -4.031  1.00 75.58           H  
ATOM    158 HD12 ILE A  12      -7.846  -4.544  -5.163  1.00 75.58           H  
ATOM    159 HD13 ILE A  12      -6.297  -5.218  -5.695  1.00 75.58           H  
ATOM    160  N   LYS A  13      -6.290  -0.820  -0.203  1.00 74.00           N  
ATOM    161  H   LYS A  13      -5.889  -1.569   0.343  1.00 74.00           H  
ATOM    162  CA  LYS A  13      -6.871   0.318   0.529  1.00 74.00           C  
ATOM    163  HA  LYS A  13      -7.663   0.756  -0.077  1.00 74.00           H  
ATOM    164  C   LYS A  13      -5.818   1.408   0.804  1.00 74.00           C  
ATOM    165  CB  LYS A  13      -7.517  -0.178   1.832  1.00 74.00           C  
ATOM    166  HB2 LYS A  13      -7.735   0.686   2.460  1.00 74.00           H  
ATOM    167  HB3 LYS A  13      -6.815  -0.820   2.363  1.00 74.00           H  
ATOM    168  O   LYS A  13      -5.043   1.238   1.744  1.00 74.00           O  
ATOM    169  CG  LYS A  13      -8.829  -0.934   1.575  1.00 74.00           C  
ATOM    170  HG2 LYS A  13      -8.629  -1.825   0.980  1.00 74.00           H  
ATOM    171  HG3 LYS A  13      -9.515  -0.287   1.028  1.00 74.00           H  
ATOM    172  CD  LYS A  13      -9.475  -1.344   2.904  1.00 74.00           C  
ATOM    173  HD2 LYS A  13      -9.629  -0.455   3.515  1.00 74.00           H  
ATOM    174  HD3 LYS A  13      -8.801  -2.025   3.425  1.00 74.00           H  
ATOM    175  CE  LYS A  13     -10.819  -2.037   2.659  1.00 74.00           C  
ATOM    176  HE2 LYS A  13     -11.472  -1.348   2.122  1.00 74.00           H  
ATOM    177  HE3 LYS A  13     -10.651  -2.904   2.021  1.00 74.00           H  
ATOM    178  NZ  LYS A  13     -11.450  -2.453   3.938  1.00 74.00           N  
ATOM    179  HZ1 LYS A  13     -12.334  -2.910   3.765  1.00 74.00           H  
ATOM    180  HZ2 LYS A  13     -10.847  -3.095   4.433  1.00 74.00           H  
ATOM    181  HZ3 LYS A  13     -11.613  -1.650   4.528  1.00 74.00           H  
ATOM    182  N   PRO A  14      -5.810   2.540   0.067  1.00 68.18           N  
ATOM    183  CA  PRO A  14      -4.838   3.615   0.285  1.00 68.18           C  
ATOM    184  HA  PRO A  14      -3.821   3.223   0.268  1.00 68.18           H  
ATOM    185  C   PRO A  14      -5.003   4.306   1.638  1.00 68.18           C  
ATOM    186  CB  PRO A  14      -5.015   4.579  -0.893  1.00 68.18           C  
ATOM    187  HB2 PRO A  14      -4.365   4.273  -1.713  1.00 68.18           H  
ATOM    188  HB3 PRO A  14      -4.806   5.612  -0.617  1.00 68.18           H  
ATOM    189  O   PRO A  14      -4.015   4.557   2.312  1.00 68.18           O  
ATOM    190  CG  PRO A  14      -6.473   4.380  -1.299  1.00 68.18           C  
ATOM    191  HG2 PRO A  14      -7.124   4.961  -0.645  1.00 68.18           H  
ATOM    192  HG3 PRO A  14      -6.642   4.644  -2.343  1.00 68.18           H  
ATOM    193  CD  PRO A  14      -6.680   2.891  -1.051  1.00 68.18           C  
ATOM    194  HD2 PRO A  14      -6.353   2.364  -1.948  1.00 68.18           H  
ATOM    195  HD3 PRO A  14      -7.732   2.692  -0.845  1.00 68.18           H  
ATOM    196  N   GLY A  15      -6.241   4.514   2.096  1.00 73.81           N  
ATOM    197  H   GLY A  15      -7.014   4.291   1.486  1.00 73.81           H  
ATOM    198  CA  GLY A  15      -6.532   5.246   3.337  1.00 73.81           C  
ATOM    199  HA2 GLY A  15      -7.590   5.508   3.363  1.00 73.81           H  
ATOM    200  HA3 GLY A  15      -5.959   6.174   3.334  1.00 73.81           H  
ATOM    201  C   GLY A  15      -6.192   4.515   4.640  1.00 73.81           C  
ATOM    202  O   GLY A  15      -6.615   4.959   5.702  1.00 73.81           O  
ATOM    203  N   LEU A  16      -5.499   3.375   4.572  1.00 82.61           N  
ATOM    204  H   LEU A  16      -5.136   3.104   3.669  1.00 82.61           H  
ATOM    205  CA  LEU A  16      -4.980   2.690   5.754  1.00 82.61           C  
ATOM    206  HA  LEU A  16      -5.437   3.105   6.653  1.00 82.61           H  
ATOM    207  C   LEU A  16      -3.478   2.908   5.942  1.00 82.61           C  
ATOM    208  CB  LEU A  16      -5.314   1.191   5.690  1.00 82.61           C  
ATOM    209  HB2 LEU A  16      -4.878   0.774   4.782  1.00 82.61           H  
ATOM    210  HB3 LEU A  16      -4.845   0.718   6.553  1.00 82.61           H  
ATOM    211  O   LEU A  16      -2.983   2.620   7.022  1.00 82.61           O  
ATOM    212  CG  LEU A  16      -6.810   0.847   5.740  1.00 82.61           C  
ATOM    213  HG  LEU A  16      -7.329   1.345   4.922  1.00 82.61           H  
ATOM    214  CD1 LEU A  16      -7.024  -0.661   5.586  1.00 82.61           C  
ATOM    215 HD11 LEU A  16      -8.091  -0.871   5.512  1.00 82.61           H  
ATOM    216 HD12 LEU A  16      -6.510  -1.020   4.694  1.00 82.61           H  
ATOM    217 HD13 LEU A  16      -6.632  -1.176   6.464  1.00 82.61           H  
ATOM    218  CD2 LEU A  16      -7.452   1.255   7.067  1.00 82.61           C  
ATOM    219 HD21 LEU A  16      -8.488   0.919   7.108  1.00 82.61           H  
ATOM    220 HD22 LEU A  16      -7.442   2.340   7.162  1.00 82.61           H  
ATOM    221 HD23 LEU A  16      -6.896   0.827   7.901  1.00 82.61           H  
ATOM    222  N   CYS A  17      -2.747   3.380   4.933  1.00 88.19           N  
ATOM    223  H   CYS A  17      -3.210   3.726   4.105  1.00 88.19           H  
ATOM    224  CA  CYS A  17      -1.316   3.645   5.040  1.00 88.19           C  
ATOM    225  HA  CYS A  17      -0.836   2.840   5.597  1.00 88.19           H  
ATOM    226  C   CYS A  17      -1.057   4.952   5.802  1.00 88.19           C  
ATOM    227  CB  CYS A  17      -0.733   3.656   3.626  1.00 88.19           C  
ATOM    228  HB2 CYS A  17      -1.285   4.393   3.043  1.00 88.19           H  
ATOM    229  HB3 CYS A  17       0.311   3.966   3.659  1.00 88.19           H  
ATOM    230  O   CYS A  17      -1.848   5.886   5.727  1.00 88.19           O  
ATOM    231  SG  CYS A  17      -0.856   2.085   2.741  1.00 88.19           S  
ATOM    232  N   CYS A  18       0.044   5.025   6.556  1.00 86.44           N  
ATOM    233  H   CYS A  18       0.635   4.211   6.652  1.00 86.44           H  
ATOM    234  CA  CYS A  18       0.485   6.291   7.160  1.00 86.44           C  
ATOM    235  HA  CYS A  18      -0.352   6.762   7.677  1.00 86.44           H  
ATOM    236  C   CYS A  18       0.970   7.279   6.095  1.00 86.44           C  
ATOM    237  CB  CYS A  18       1.620   6.038   8.157  1.00 86.44           C  
ATOM    238  HB2 CYS A  18       1.933   7.006   8.551  1.00 86.44           H  
ATOM    239  HB3 CYS A  18       2.469   5.612   7.622  1.00 86.44           H  
ATOM    240  O   CYS A  18       1.017   8.482   6.329  1.00 86.44           O  
ATOM    241  SG  CYS A  18       1.244   4.973   9.569  1.00 86.44           S  
ATOM    242  N   SER A  19       1.360   6.750   4.940  1.00 78.80           N  
ATOM    243  H   SER A  19       1.302   5.748   4.826  1.00 78.80           H  
ATOM    244  CA  SER A  19       1.598   7.495   3.720  1.00 78.80           C  
ATOM    245  HA  SER A  19       1.860   8.526   3.960  1.00 78.80           H  
ATOM    246  C   SER A  19       0.340   7.507   2.851  1.00 78.80           C  
ATOM    247  CB  SER A  19       2.772   6.856   2.987  1.00 78.80           C  
ATOM    248  HB2 SER A  19       2.908   7.358   2.029  1.00 78.80           H  
ATOM    249  HB3 SER A  19       3.679   6.986   3.577  1.00 78.80           H  
ATOM    250  O   SER A  19      -0.444   6.564   2.866  1.00 78.80           O  
ATOM    251  OG  SER A  19       2.554   5.471   2.774  1.00 78.80           O  
ATOM    252  HG  SER A  19       3.006   5.294   1.946  1.00 78.80           H  
ATOM    253  N   GLU A  20       0.163   8.539   2.029  1.00 78.93           N  
ATOM    254  H   GLU A  20       0.775   9.338   2.108  1.00 78.93           H  
ATOM    255  CA  GLU A  20      -1.010   8.668   1.145  1.00 78.93           C  
ATOM    256  HA  GLU A  20      -1.905   8.553   1.756  1.00 78.93           H  
ATOM    257  C   GLU A  20      -1.069   7.592   0.032  1.00 78.93           C  
ATOM    258  CB  GLU A  20      -1.007  10.080   0.522  1.00 78.93           C  
ATOM    259  HB2 GLU A  20      -0.760   9.996  -0.536  1.00 78.93           H  
ATOM    260  HB3 GLU A  20      -0.225  10.693   0.969  1.00 78.93           H  
ATOM    261  O   GLU A  20      -2.051   7.496  -0.708  1.00 78.93           O  
ATOM    262  CG  GLU A  20      -2.351  10.815   0.647  1.00 78.93           C  
ATOM    263  HG2 GLU A  20      -2.502  11.401  -0.260  1.00 78.93           H  
ATOM    264  HG3 GLU A  20      -3.170  10.099   0.701  1.00 78.93           H  
ATOM    265  CD  GLU A  20      -2.370  11.769   1.851  1.00 78.93           C  
ATOM    266  OE1 GLU A  20      -1.785  12.867   1.715  1.00 78.93           O  
ATOM    267  OE2 GLU A  20      -2.973  11.396   2.881  1.00 78.93           O  
ATOM    268  N   PHE A  21      -0.013   6.781  -0.118  1.00 83.04           N  
ATOM    269  H   PHE A  21       0.717   6.834   0.579  1.00 83.04           H  
ATOM    270  CA  PHE A  21       0.190   5.894  -1.259  1.00 83.04           C  
ATOM    271  HA  PHE A  21      -0.640   6.025  -1.953  1.00 83.04           H  
ATOM    272  C   PHE A  21       0.215   4.414  -0.860  1.00 83.04           C  
ATOM    273  CB  PHE A  21       1.455   6.315  -2.020  1.00 83.04           C  
ATOM    274  HB2 PHE A  21       2.304   6.320  -1.337  1.00 83.04           H  
ATOM    275  HB3 PHE A  21       1.662   5.575  -2.792  1.00 83.04           H  
ATOM    276  O   PHE A  21       1.123   3.936  -0.182  1.00 83.04           O  
ATOM    277  CG  PHE A  21       1.329   7.675  -2.685  1.00 83.04           C  
ATOM    278  CD1 PHE A  21       0.683   7.791  -3.931  1.00 83.04           C  
ATOM    279  HD1 PHE A  21       0.293   6.911  -4.421  1.00 83.04           H  
ATOM    280  CD2 PHE A  21       1.824   8.828  -2.047  1.00 83.04           C  
ATOM    281  HD2 PHE A  21       2.313   8.747  -1.087  1.00 83.04           H  
ATOM    282  CE1 PHE A  21       0.531   9.052  -4.534  1.00 83.04           C  
ATOM    283  HE1 PHE A  21       0.027   9.141  -5.485  1.00 83.04           H  
ATOM    284  CE2 PHE A  21       1.669  10.089  -2.649  1.00 83.04           C  
ATOM    285  HE2 PHE A  21       2.036  10.973  -2.147  1.00 83.04           H  
ATOM    286  CZ  PHE A  21       1.023  10.202  -3.892  1.00 83.04           C  
ATOM    287  HZ  PHE A  21       0.896  11.174  -4.345  1.00 83.04           H  
ATOM    288  N   CYS A  22      -0.757   3.663  -1.380  1.00 88.03           N  
ATOM    289  H   CYS A  22      -1.477   4.144  -1.899  1.00 88.03           H  
ATOM    290  CA  CYS A  22      -0.773   2.199  -1.410  1.00 88.03           C  
ATOM    291  HA  CYS A  22       0.038   1.801  -0.800  1.00 88.03           H  
ATOM    292  C   CYS A  22      -0.573   1.749  -2.864  1.00 88.03           C  
ATOM    293  CB  CYS A  22      -2.101   1.709  -0.818  1.00 88.03           C  
ATOM    294  HB2 CYS A  22      -2.905   2.191  -1.374  1.00 88.03           H  
ATOM    295  HB3 CYS A  22      -2.144   2.036   0.221  1.00 88.03           H  
ATOM    296  O   CYS A  22      -1.530   1.645  -3.630  1.00 88.03           O  
ATOM    297  SG  CYS A  22      -2.432  -0.074  -0.853  1.00 88.03           S  
ATOM    298  N   LEU A  23       0.677   1.532  -3.268  1.00 79.14           N  
ATOM    299  H   LEU A  23       1.396   1.498  -2.560  1.00 79.14           H  
ATOM    300  CA  LEU A  23       1.043   1.124  -4.628  1.00 79.14           C  
ATOM    301  HA  LEU A  23       0.204   1.295  -5.302  1.00 79.14           H  
ATOM    302  C   LEU A  23       1.330  -0.383  -4.652  1.00 79.14           C  
ATOM    303  CB  LEU A  23       2.232   1.979  -5.112  1.00 79.14           C  
ATOM    304  HB2 LEU A  23       2.980   2.001  -4.319  1.00 79.14           H  
ATOM    305  HB3 LEU A  23       2.695   1.509  -5.980  1.00 79.14           H  
ATOM    306  O   LEU A  23       1.838  -0.941  -3.689  1.00 79.14           O  
ATOM    307  CG  LEU A  23       1.841   3.423  -5.490  1.00 79.14           C  
ATOM    308  HG  LEU A  23       1.128   3.814  -4.764  1.00 79.14           H  
ATOM    309  CD1 LEU A  23       3.072   4.328  -5.477  1.00 79.14           C  
ATOM    310 HD11 LEU A  23       3.506   4.344  -4.477  1.00 79.14           H  
ATOM    311 HD12 LEU A  23       2.787   5.347  -5.741  1.00 79.14           H  
ATOM    312 HD13 LEU A  23       3.818   3.965  -6.184  1.00 79.14           H  
ATOM    313  CD2 LEU A  23       1.219   3.488  -6.889  1.00 79.14           C  
ATOM    314 HD21 LEU A  23       0.313   2.884  -6.923  1.00 79.14           H  
ATOM    315 HD22 LEU A  23       1.927   3.127  -7.634  1.00 79.14           H  
ATOM    316 HD23 LEU A  23       0.953   4.520  -7.120  1.00 79.14           H  
ATOM    317  N   PRO A  24       1.104  -1.047  -5.789  1.00 80.76           N  
ATOM    318  CA  PRO A  24       0.225  -2.231  -5.950  1.00 80.76           C  
ATOM    319  HA  PRO A  24      -0.751  -1.888  -6.293  1.00 80.76           H  
ATOM    320  C   PRO A  24      -0.028  -3.103  -4.690  1.00 80.76           C  
ATOM    321  CB  PRO A  24       0.876  -3.035  -7.090  1.00 80.76           C  
ATOM    322  HB2 PRO A  24       0.653  -4.102  -7.069  1.00 80.76           H  
ATOM    323  HB3 PRO A  24       0.562  -2.622  -8.049  1.00 80.76           H  
ATOM    324  O   PRO A  24       0.280  -4.293  -4.671  1.00 80.76           O  
ATOM    325  CG  PRO A  24       2.358  -2.752  -6.881  1.00 80.76           C  
ATOM    326  HG2 PRO A  24       2.945  -2.964  -7.775  1.00 80.76           H  
ATOM    327  HG3 PRO A  24       2.734  -3.305  -6.020  1.00 80.76           H  
ATOM    328  CD  PRO A  24       2.308  -1.264  -6.576  1.00 80.76           C  
ATOM    329  HD2 PRO A  24       2.235  -0.700  -7.505  1.00 80.76           H  
ATOM    330  HD3 PRO A  24       3.212  -0.969  -6.043  1.00 80.76           H  
ATOM    331  N   GLY A  25      -0.633  -2.540  -3.638  1.00 86.25           N  
ATOM    332  H   GLY A  25      -0.851  -1.554  -3.674  1.00 86.25           H  
ATOM    333  CA  GLY A  25      -0.990  -3.285  -2.422  1.00 86.25           C  
ATOM    334  HA2 GLY A  25      -1.162  -4.333  -2.668  1.00 86.25           H  
ATOM    335  HA3 GLY A  25      -1.927  -2.882  -2.037  1.00 86.25           H  
ATOM    336  C   GLY A  25       0.033  -3.235  -1.283  1.00 86.25           C  
ATOM    337  O   GLY A  25      -0.192  -3.885  -0.264  1.00 86.25           O  
ATOM    338  N   VAL A  26       1.096  -2.435  -1.397  1.00 87.41           N  
ATOM    339  H   VAL A  26       1.244  -1.941  -2.265  1.00 87.41           H  
ATOM    340  CA  VAL A  26       2.000  -2.083  -0.292  1.00 87.41           C  
ATOM    341  HA  VAL A  26       1.632  -2.560   0.617  1.00 87.41           H  
ATOM    342  C   VAL A  26       1.991  -0.580  -0.021  1.00 87.41           C  
ATOM    343  CB  VAL A  26       3.436  -2.597  -0.505  1.00 87.41           C  
ATOM    344  HB  VAL A  26       4.051  -2.225   0.314  1.00 87.41           H  
ATOM    345  O   VAL A  26       1.932   0.240  -0.938  1.00 87.41           O  
ATOM    346  CG1 VAL A  26       3.468  -4.128  -0.447  1.00 87.41           C  
ATOM    347 HG11 VAL A  26       4.498  -4.475  -0.532  1.00 87.41           H  
ATOM    348 HG12 VAL A  26       3.066  -4.468   0.508  1.00 87.41           H  
ATOM    349 HG13 VAL A  26       2.878  -4.552  -1.260  1.00 87.41           H  
ATOM    350  CG2 VAL A  26       4.074  -2.144  -1.823  1.00 87.41           C  
ATOM    351 HG21 VAL A  26       3.558  -2.597  -2.669  1.00 87.41           H  
ATOM    352 HG22 VAL A  26       4.025  -1.059  -1.910  1.00 87.41           H  
ATOM    353 HG23 VAL A  26       5.121  -2.448  -1.844  1.00 87.41           H  
ATOM    354  N   CYS A  27       2.041  -0.212   1.256  1.00 89.81           N  
ATOM    355  H   CYS A  27       2.058  -0.924   1.972  1.00 89.81           H  
ATOM    356  CA  CYS A  27       2.199   1.174   1.662  1.00 89.81           C  
ATOM    357  HA  CYS A  27       1.446   1.785   1.163  1.00 89.81           H  
ATOM    358  C   CYS A  27       3.580   1.651   1.240  1.00 89.81           C  
ATOM    359  CB  CYS A  27       2.019   1.307   3.173  1.00 89.81           C  
ATOM    360  HB2 CYS A  27       2.757   0.682   3.676  1.00 89.81           H  
ATOM    361  HB3 CYS A  27       2.202   2.343   3.457  1.00 89.81           H  
ATOM    362  O   CYS A  27       4.589   1.064   1.630  1.00 89.81           O  
ATOM    363  SG  CYS A  27       0.381   0.843   3.755  1.00 89.81           S  
ATOM    364  N   PHE A  28       3.621   2.712   0.450  1.00 81.37           N  
ATOM    365  H   PHE A  28       2.753   3.160   0.194  1.00 81.37           H  
ATOM    366  CA  PHE A  28       4.854   3.349   0.021  1.00 81.37           C  
ATOM    367  HA  PHE A  28       5.710   2.753   0.338  1.00 81.37           H  
ATOM    368  C   PHE A  28       4.940   4.699   0.715  1.00 81.37           C  
ATOM    369  CB  PHE A  28       4.884   3.444  -1.510  1.00 81.37           C  
ATOM    370  HB2 PHE A  28       4.763   4.481  -1.823  1.00 81.37           H  
ATOM    371  HB3 PHE A  28       4.053   2.883  -1.938  1.00 81.37           H  
ATOM    372  O   PHE A  28       4.026   5.511   0.574  1.00 81.37           O  
ATOM    373  CG  PHE A  28       6.170   2.892  -2.078  1.00 81.37           C  
ATOM    374  CD1 PHE A  28       7.274   3.740  -2.278  1.00 81.37           C  
ATOM    375  HD1 PHE A  28       7.207   4.789  -2.032  1.00 81.37           H  
ATOM    376  CD2 PHE A  28       6.281   1.516  -2.349  1.00 81.37           C  
ATOM    377  HD2 PHE A  28       5.439   0.863  -2.170  1.00 81.37           H  
ATOM    378  CE1 PHE A  28       8.480   3.214  -2.774  1.00 81.37           C  
ATOM    379  HE1 PHE A  28       9.329   3.866  -2.913  1.00 81.37           H  
ATOM    380  CE2 PHE A  28       7.488   0.990  -2.841  1.00 81.37           C  
ATOM    381  HE2 PHE A  28       7.574  -0.067  -3.044  1.00 81.37           H  
ATOM    382  CZ  PHE A  28       8.587   1.841  -3.058  1.00 81.37           C  
ATOM    383  HZ  PHE A  28       9.519   1.440  -3.427  1.00 81.37           H  
ATOM    384  N   GLY A  29       5.973   4.892   1.527  1.00 69.28           N  
ATOM    385  H   GLY A  29       6.756   4.256   1.467  1.00 69.28           H  
ATOM    386  CA  GLY A  29       6.262   6.135   2.240  1.00 69.28           C  
ATOM    387  HA2 GLY A  29       6.290   5.978   3.319  1.00 69.28           H  
ATOM    388  HA3 GLY A  29       5.525   6.904   2.007  1.00 69.28           H  
ATOM    389  C   GLY A  29       7.608   6.680   1.819  1.00 69.28           C  
ATOM    390  O   GLY A  29       8.452   5.856   1.399  1.00 69.28           O  
ATOM    391  OXT GLY A  29       7.738   7.910   1.939  1.00 69.28           O  
TER     392      GLY A  29                                                       
END   
