# Supplementary material for: δ‐Conotoxin Structure Prediction and Analysis through Large‐Scale Comparative and Deep Learning Modeling Approaches
Source: Adv Sci (Weinh). 2024 Jul 21;11(35):2404786. doi: 10.1002/advs.202404786 (PMC11425241; doi:10.1002/advs.202404786)
Supplement: Supplementary file 2 — Supporting Information [file ADVS-11-2404786-s001.gz › Data/Alphafold_results/PVIA/ranked_4.pdb]

ATOM      1  N   GLU A   1     -16.666   6.686   7.519  1.00 53.57           N  
ATOM      2  H   GLU A   1     -15.839   6.639   8.097  1.00 53.57           H  
ATOM      3  H2  GLU A   1     -17.177   5.819   7.605  1.00 53.57           H  
ATOM      4  H3  GLU A   1     -17.219   7.470   7.835  1.00 53.57           H  
ATOM      5  CA  GLU A   1     -16.225   6.916   6.126  1.00 53.57           C  
ATOM      6  HA  GLU A   1     -17.071   6.841   5.443  1.00 53.57           H  
ATOM      7  C   GLU A   1     -15.206   5.845   5.754  1.00 53.57           C  
ATOM      8  CB  GLU A   1     -15.661   8.332   6.024  1.00 53.57           C  
ATOM      9  HB2 GLU A   1     -15.132   8.455   5.079  1.00 53.57           H  
ATOM     10  HB3 GLU A   1     -14.964   8.495   6.846  1.00 53.57           H  
ATOM     11  O   GLU A   1     -14.361   5.530   6.581  1.00 53.57           O  
ATOM     12  CG  GLU A   1     -16.827   9.330   6.088  1.00 53.57           C  
ATOM     13  HG2 GLU A   1     -17.678   8.893   6.610  1.00 53.57           H  
ATOM     14  HG3 GLU A   1     -17.158   9.556   5.074  1.00 53.57           H  
ATOM     15  CD  GLU A   1     -16.412  10.598   6.820  1.00 53.57           C  
ATOM     16  OE1 GLU A   1     -15.976  11.538   6.132  1.00 53.57           O  
ATOM     17  OE2 GLU A   1     -16.539  10.548   8.063  1.00 53.57           O  
ATOM     18  N   ALA A   2     -15.361   5.179   4.606  1.00 72.10           N  
ATOM     19  H   ALA A   2     -16.018   5.506   3.912  1.00 72.10           H  
ATOM     20  CA  ALA A   2     -14.563   3.999   4.259  1.00 72.10           C  
ATOM     21  HA  ALA A   2     -14.293   3.465   5.170  1.00 72.10           H  
ATOM     22  C   ALA A   2     -13.258   4.420   3.575  1.00 72.10           C  
ATOM     23  CB  ALA A   2     -15.409   3.042   3.407  1.00 72.10           C  
ATOM     24  HB1 ALA A   2     -15.700   3.527   2.476  1.00 72.10           H  
ATOM     25  HB2 ALA A   2     -16.301   2.741   3.957  1.00 72.10           H  
ATOM     26  HB3 ALA A   2     -14.822   2.154   3.172  1.00 72.10           H  
ATOM     27  O   ALA A   2     -13.196   4.521   2.351  1.00 72.10           O  
ATOM     28  N   CYS A   3     -12.241   4.690   4.385  1.00 79.07           N  
ATOM     29  H   CYS A   3     -12.377   4.631   5.384  1.00 79.07           H  
ATOM     30  CA  CYS A   3     -10.889   4.942   3.921  1.00 79.07           C  
ATOM     31  HA  CYS A   3     -10.911   5.056   2.838  1.00 79.07           H  
ATOM     32  C   CYS A   3      -9.978   3.740   4.235  1.00 79.07           C  
ATOM     33  CB  CYS A   3     -10.431   6.284   4.493  1.00 79.07           C  
ATOM     34  HB2 CYS A   3      -9.482   6.552   4.028  1.00 79.07           H  
ATOM     35  HB3 CYS A   3     -11.150   7.044   4.185  1.00 79.07           H  
ATOM     36  O   CYS A   3     -10.213   2.973   5.170  1.00 79.07           O  
ATOM     37  SG  CYS A   3     -10.290   6.363   6.299  1.00 79.07           S  
ATOM     38  N   TYR A   4      -8.952   3.541   3.419  1.00 78.62           N  
ATOM     39  H   TYR A   4      -8.853   4.183   2.646  1.00 78.62           H  
ATOM     40  CA  TYR A   4      -7.964   2.485   3.522  1.00 78.62           C  
ATOM     41  HA  TYR A   4      -8.445   1.575   3.880  1.00 78.62           H  
ATOM     42  C   TYR A   4      -6.880   2.885   4.519  1.00 78.62           C  
ATOM     43  CB  TYR A   4      -7.352   2.226   2.143  1.00 78.62           C  
ATOM     44  HB2 TYR A   4      -6.497   1.562   2.266  1.00 78.62           H  
ATOM     45  HB3 TYR A   4      -6.989   3.181   1.764  1.00 78.62           H  
ATOM     46  O   TYR A   4      -6.292   3.964   4.422  1.00 78.62           O  
ATOM     47  CG  TYR A   4      -8.245   1.627   1.079  1.00 78.62           C  
ATOM     48  CD1 TYR A   4      -9.033   0.495   1.358  1.00 78.62           C  
ATOM     49  HD1 TYR A   4      -9.025   0.053   2.343  1.00 78.62           H  
ATOM     50  CD2 TYR A   4      -8.231   2.171  -0.218  1.00 78.62           C  
ATOM     51  HD2 TYR A   4      -7.595   3.015  -0.437  1.00 78.62           H  
ATOM     52  CE1 TYR A   4      -9.850  -0.057   0.355  1.00 78.62           C  
ATOM     53  HE1 TYR A   4     -10.474  -0.914   0.565  1.00 78.62           H  
ATOM     54  CE2 TYR A   4      -9.033   1.609  -1.228  1.00 78.62           C  
ATOM     55  HE2 TYR A   4      -8.998   2.017  -2.228  1.00 78.62           H  
ATOM     56  OH  TYR A   4     -10.670  -0.011  -1.897  1.00 78.62           O  
ATOM     57  HH  TYR A   4     -10.544   0.441  -2.734  1.00 78.62           H  
ATOM     58  CZ  TYR A   4      -9.866   0.510  -0.934  1.00 78.62           C  
ATOM     59  N   ALA A   5      -6.596   1.995   5.464  1.00 78.03           N  
ATOM     60  H   ALA A   5      -7.109   1.125   5.485  1.00 78.03           H  
ATOM     61  CA  ALA A   5      -5.559   2.202   6.462  1.00 78.03           C  
ATOM     62  HA  ALA A   5      -5.741   3.170   6.929  1.00 78.03           H  
ATOM     63  C   ALA A   5      -4.148   2.210   5.834  1.00 78.03           C  
ATOM     64  CB  ALA A   5      -5.699   1.104   7.525  1.00 78.03           C  
ATOM     65  HB1 ALA A   5      -4.943   1.230   8.300  1.00 78.03           H  
ATOM     66  HB2 ALA A   5      -6.686   1.157   7.983  1.00 78.03           H  
ATOM     67  HB3 ALA A   5      -5.564   0.124   7.066  1.00 78.03           H  
ATOM     68  O   ALA A   5      -3.949   1.605   4.771  1.00 78.03           O  
ATOM     69  N   PRO A   6      -3.154   2.828   6.500  1.00 82.22           N  
ATOM     70  CA  PRO A   6      -1.741   2.670   6.158  1.00 82.22           C  
ATOM     71  HA  PRO A   6      -1.510   3.301   5.300  1.00 82.22           H  
ATOM     72  C   PRO A   6      -1.354   1.219   5.854  1.00 82.22           C  
ATOM     73  CB  PRO A   6      -0.949   3.156   7.374  1.00 82.22           C  
ATOM     74  HB2 PRO A   6      -0.385   4.048   7.103  1.00 82.22           H  
ATOM     75  HB3 PRO A   6      -0.249   2.402   7.734  1.00 82.22           H  
ATOM     76  O   PRO A   6      -1.743   0.301   6.572  1.00 82.22           O  
ATOM     77  CG  PRO A   6      -1.979   3.469   8.458  1.00 82.22           C  
ATOM     78  HG2 PRO A   6      -1.715   4.365   9.019  1.00 82.22           H  
ATOM     79  HG3 PRO A   6      -2.071   2.613   9.126  1.00 82.22           H  
ATOM     80  CD  PRO A   6      -3.283   3.649   7.696  1.00 82.22           C  
ATOM     81  HD2 PRO A   6      -3.390   4.692   7.399  1.00 82.22           H  
ATOM     82  HD3 PRO A   6      -4.118   3.358   8.333  1.00 82.22           H  
ATOM     83  N   GLY A   7      -0.575   1.013   4.792  1.00 77.19           N  
ATOM     84  H   GLY A   7      -0.295   1.818   4.249  1.00 77.19           H  
ATOM     85  CA  GLY A   7      -0.121  -0.305   4.339  1.00 77.19           C  
ATOM     86  HA2 GLY A   7       0.810  -0.183   3.785  1.00 77.19           H  
ATOM     87  HA3 GLY A   7       0.078  -0.934   5.207  1.00 77.19           H  
ATOM     88  C   GLY A   7      -1.111  -1.048   3.437  1.00 77.19           C  
ATOM     89  O   GLY A   7      -0.768  -2.091   2.885  1.00 77.19           O  
ATOM     90  N   THR A   8      -2.317  -0.513   3.234  1.00 80.80           N  
ATOM     91  H   THR A   8      -2.562   0.330   3.733  1.00 80.80           H  
ATOM     92  CA  THR A   8      -3.293  -1.087   2.297  1.00 80.80           C  
ATOM     93  HA  THR A   8      -3.267  -2.173   2.390  1.00 80.80           H  
ATOM     94  C   THR A   8      -2.952  -0.707   0.860  1.00 80.80           C  
ATOM     95  CB  THR A   8      -4.713  -0.621   2.617  1.00 80.80           C  
ATOM     96  HB  THR A   8      -4.770   0.450   2.427  1.00 80.80           H  
ATOM     97  O   THR A   8      -2.545   0.420   0.592  1.00 80.80           O  
ATOM     98  CG2 THR A   8      -5.780  -1.346   1.795  1.00 80.80           C  
ATOM     99 HG21 THR A   8      -6.767  -1.090   2.180  1.00 80.80           H  
ATOM    100 HG22 THR A   8      -5.644  -2.425   1.867  1.00 80.80           H  
ATOM    101 HG23 THR A   8      -5.734  -1.033   0.752  1.00 80.80           H  
ATOM    102  OG1 THR A   8      -5.017  -0.856   3.970  1.00 80.80           O  
ATOM    103  HG1 THR A   8      -4.570  -0.163   4.462  1.00 80.80           H  
ATOM    104  N   PHE A   9      -3.160  -1.616  -0.091  1.00 80.99           N  
ATOM    105  H   PHE A   9      -3.515  -2.524   0.172  1.00 80.99           H  
ATOM    106  CA  PHE A   9      -2.968  -1.336  -1.513  1.00 80.99           C  
ATOM    107  HA  PHE A   9      -2.006  -0.835  -1.624  1.00 80.99           H  
ATOM    108  C   PHE A   9      -4.074  -0.409  -2.061  1.00 80.99           C  
ATOM    109  CB  PHE A   9      -2.881  -2.666  -2.271  1.00 80.99           C  
ATOM    110  HB2 PHE A   9      -2.159  -3.308  -1.766  1.00 80.99           H  
ATOM    111  HB3 PHE A   9      -3.848  -3.168  -2.225  1.00 80.99           H  
ATOM    112  O   PHE A   9      -5.251  -0.757  -2.049  1.00 80.99           O  
ATOM    113  CG  PHE A   9      -2.449  -2.537  -3.718  1.00 80.99           C  
ATOM    114  CD1 PHE A   9      -3.402  -2.603  -4.752  1.00 80.99           C  
ATOM    115  HD1 PHE A   9      -4.447  -2.730  -4.515  1.00 80.99           H  
ATOM    116  CD2 PHE A   9      -1.087  -2.380  -4.035  1.00 80.99           C  
ATOM    117  HD2 PHE A   9      -0.352  -2.323  -3.246  1.00 80.99           H  
ATOM    118  CE1 PHE A   9      -2.990  -2.527  -6.095  1.00 80.99           C  
ATOM    119  HE1 PHE A   9      -3.719  -2.600  -6.888  1.00 80.99           H  
ATOM    120  CE2 PHE A   9      -0.679  -2.276  -5.376  1.00 80.99           C  
ATOM    121  HE2 PHE A   9       0.367  -2.147  -5.614  1.00 80.99           H  
ATOM    122  CZ  PHE A   9      -1.630  -2.356  -6.407  1.00 80.99           C  
ATOM    123  HZ  PHE A   9      -1.315  -2.296  -7.439  1.00 80.99           H  
ATOM    124  N   CYS A  10      -3.694   0.766  -2.565  1.00 79.70           N  
ATOM    125  H   CYS A  10      -2.703   0.962  -2.536  1.00 79.70           H  
ATOM    126  CA  CYS A  10      -4.559   1.784  -3.173  1.00 79.70           C  
ATOM    127  HA  CYS A  10      -5.599   1.521  -2.978  1.00 79.70           H  
ATOM    128  C   CYS A  10      -4.412   1.902  -4.704  1.00 79.70           C  
ATOM    129  CB  CYS A  10      -4.283   3.111  -2.479  1.00 79.70           C  
ATOM    130  HB2 CYS A  10      -4.958   3.878  -2.859  1.00 79.70           H  
ATOM    131  HB3 CYS A  10      -4.487   2.968  -1.418  1.00 79.70           H  
ATOM    132  O   CYS A  10      -5.165   2.641  -5.338  1.00 79.70           O  
ATOM    133  SG  CYS A  10      -2.579   3.658  -2.672  1.00 79.70           S  
ATOM    134  N   GLY A  11      -3.470   1.166  -5.309  1.00 69.48           N  
ATOM    135  H   GLY A  11      -2.847   0.664  -4.693  1.00 69.48           H  
ATOM    136  CA  GLY A  11      -3.542   0.646  -6.679  1.00 69.48           C  
ATOM    137  HA2 GLY A  11      -4.233  -0.198  -6.673  1.00 69.48           H  
ATOM    138  HA3 GLY A  11      -2.556   0.258  -6.935  1.00 69.48           H  
ATOM    139  C   GLY A  11      -3.969   1.554  -7.840  1.00 69.48           C  
ATOM    140  O   GLY A  11      -4.519   0.995  -8.775  1.00 69.48           O  
ATOM    141  N   ILE A  12      -3.714   2.876  -7.819  1.00 66.79           N  
ATOM    142  H   ILE A  12      -3.282   3.211  -6.970  1.00 66.79           H  
ATOM    143  CA  ILE A  12      -4.038   3.919  -8.845  1.00 66.79           C  
ATOM    144  HA  ILE A  12      -3.148   4.545  -8.905  1.00 66.79           H  
ATOM    145  C   ILE A  12      -5.151   4.905  -8.424  1.00 66.79           C  
ATOM    146  CB  ILE A  12      -4.235   3.361 -10.298  1.00 66.79           C  
ATOM    147  HB  ILE A  12      -5.098   2.696 -10.296  1.00 66.79           H  
ATOM    148  O   ILE A  12      -5.325   5.933  -9.074  1.00 66.79           O  
ATOM    149  CG1 ILE A  12      -2.984   2.591 -10.800  1.00 66.79           C  
ATOM    150 HG12 ILE A  12      -2.459   2.111  -9.973  1.00 66.79           H  
ATOM    151 HG13 ILE A  12      -2.278   3.290 -11.247  1.00 66.79           H  
ATOM    152  CG2 ILE A  12      -4.560   4.425 -11.367  1.00 66.79           C  
ATOM    153 HG21 ILE A  12      -4.513   4.000 -12.369  1.00 66.79           H  
ATOM    154 HG22 ILE A  12      -3.855   5.254 -11.302  1.00 66.79           H  
ATOM    155 HG23 ILE A  12      -5.574   4.800 -11.230  1.00 66.79           H  
ATOM    156  CD1 ILE A  12      -3.323   1.496 -11.822  1.00 66.79           C  
ATOM    157 HD11 ILE A  12      -3.757   1.927 -12.725  1.00 66.79           H  
ATOM    158 HD12 ILE A  12      -2.411   0.966 -12.095  1.00 66.79           H  
ATOM    159 HD13 ILE A  12      -4.026   0.784 -11.389  1.00 66.79           H  
ATOM    160  N   LYS A  13      -5.874   4.697  -7.314  1.00 64.64           N  
ATOM    161  H   LYS A  13      -5.664   3.890  -6.743  1.00 64.64           H  
ATOM    162  CA  LYS A  13      -6.901   5.654  -6.845  1.00 64.64           C  
ATOM    163  HA  LYS A  13      -7.114   6.363  -7.645  1.00 64.64           H  
ATOM    164  C   LYS A  13      -6.413   6.490  -5.650  1.00 64.64           C  
ATOM    165  CB  LYS A  13      -8.230   4.931  -6.576  1.00 64.64           C  
ATOM    166  HB2 LYS A  13      -8.044   3.950  -6.138  1.00 64.64           H  
ATOM    167  HB3 LYS A  13      -8.822   5.518  -5.874  1.00 64.64           H  
ATOM    168  O   LYS A  13      -6.558   6.036  -4.515  1.00 64.64           O  
ATOM    169  CG  LYS A  13      -9.026   4.803  -7.883  1.00 64.64           C  
ATOM    170  HG2 LYS A  13      -8.443   4.244  -8.614  1.00 64.64           H  
ATOM    171  HG3 LYS A  13      -9.215   5.802  -8.276  1.00 64.64           H  
ATOM    172  CD  LYS A  13     -10.369   4.099  -7.664  1.00 64.64           C  
ATOM    173  HD2 LYS A  13     -10.903   4.568  -6.837  1.00 64.64           H  
ATOM    174  HD3 LYS A  13     -10.179   3.053  -7.423  1.00 64.64           H  
ATOM    175  CE  LYS A  13     -11.204   4.213  -8.945  1.00 64.64           C  
ATOM    176  HE2 LYS A  13     -11.505   5.253  -9.073  1.00 64.64           H  
ATOM    177  HE3 LYS A  13     -10.571   3.945  -9.791  1.00 64.64           H  
ATOM    178  NZ  LYS A  13     -12.392   3.326  -8.908  1.00 64.64           N  
ATOM    179  HZ1 LYS A  13     -12.933   3.427  -9.755  1.00 64.64           H  
ATOM    180  HZ2 LYS A  13     -12.982   3.559  -8.122  1.00 64.64           H  
ATOM    181  HZ3 LYS A  13     -12.108   2.360  -8.822  1.00 64.64           H  
ATOM    182  N   PRO A  14      -5.926   7.731  -5.866  1.00 60.39           N  
ATOM    183  CA  PRO A  14      -5.391   8.593  -4.805  1.00 60.39           C  
ATOM    184  HA  PRO A  14      -4.714   8.003  -4.187  1.00 60.39           H  
ATOM    185  C   PRO A  14      -6.440   9.184  -3.838  1.00 60.39           C  
ATOM    186  CB  PRO A  14      -4.567   9.666  -5.537  1.00 60.39           C  
ATOM    187  HB2 PRO A  14      -3.559   9.289  -5.711  1.00 60.39           H  
ATOM    188  HB3 PRO A  14      -4.516  10.614  -5.002  1.00 60.39           H  
ATOM    189  O   PRO A  14      -6.152  10.153  -3.157  1.00 60.39           O  
ATOM    190  CG  PRO A  14      -5.288   9.808  -6.872  1.00 60.39           C  
ATOM    191  HG2 PRO A  14      -6.172  10.435  -6.748  1.00 60.39           H  
ATOM    192  HG3 PRO A  14      -4.634  10.206  -7.648  1.00 60.39           H  
ATOM    193  CD  PRO A  14      -5.707   8.372  -7.163  1.00 60.39           C  
ATOM    194  HD2 PRO A  14      -4.886   7.871  -7.677  1.00 60.39           H  
ATOM    195  HD3 PRO A  14      -6.604   8.372  -7.781  1.00 60.39           H  
ATOM    196  N   GLY A  15      -7.651   8.627  -3.749  1.00 62.24           N  
ATOM    197  H   GLY A  15      -7.812   7.762  -4.245  1.00 62.24           H  
ATOM    198  CA  GLY A  15      -8.761   9.218  -2.981  1.00 62.24           C  
ATOM    199  HA2 GLY A  15      -8.404  10.057  -2.385  1.00 62.24           H  
ATOM    200  HA3 GLY A  15      -9.506   9.606  -3.675  1.00 62.24           H  
ATOM    201  C   GLY A  15      -9.466   8.267  -2.017  1.00 62.24           C  
ATOM    202  O   GLY A  15     -10.569   8.564  -1.578  1.00 62.24           O  
ATOM    203  N   LEU A  16      -8.883   7.101  -1.737  1.00 72.85           N  
ATOM    204  H   LEU A  16      -7.973   6.912  -2.132  1.00 72.85           H  
ATOM    205  CA  LEU A  16      -9.482   6.116  -0.832  1.00 72.85           C  
ATOM    206  HA  LEU A  16     -10.428   6.495  -0.446  1.00 72.85           H  
ATOM    207  C   LEU A  16      -8.642   5.853   0.415  1.00 72.85           C  
ATOM    208  CB  LEU A  16      -9.768   4.815  -1.599  1.00 72.85           C  
ATOM    209  HB2 LEU A  16      -9.969   4.030  -0.870  1.00 72.85           H  
ATOM    210  HB3 LEU A  16      -8.876   4.545  -2.164  1.00 72.85           H  
ATOM    211  O   LEU A  16      -9.099   5.108   1.260  1.00 72.85           O  
ATOM    212  CG  LEU A  16     -10.989   4.872  -2.529  1.00 72.85           C  
ATOM    213  HG  LEU A  16     -11.000   5.818  -3.070  1.00 72.85           H  
ATOM    214  CD1 LEU A  16     -10.926   3.739  -3.559  1.00 72.85           C  
ATOM    215 HD11 LEU A  16      -9.983   3.788  -4.103  1.00 72.85           H  
ATOM    216 HD12 LEU A  16     -11.013   2.779  -3.050  1.00 72.85           H  
ATOM    217 HD13 LEU A  16     -11.755   3.847  -4.259  1.00 72.85           H  
ATOM    218  CD2 LEU A  16     -12.293   4.711  -1.743  1.00 72.85           C  
ATOM    219 HD21 LEU A  16     -12.395   5.530  -1.031  1.00 72.85           H  
ATOM    220 HD22 LEU A  16     -12.295   3.772  -1.190  1.00 72.85           H  
ATOM    221 HD23 LEU A  16     -13.147   4.739  -2.420  1.00 72.85           H  
ATOM    222  N   CYS A  17      -7.443   6.411   0.555  1.00 79.20           N  
ATOM    223  H   CYS A  17      -7.158   7.125  -0.099  1.00 79.20           H  
ATOM    224  CA  CYS A  17      -6.613   6.228   1.745  1.00 79.20           C  
ATOM    225  HA  CYS A  17      -6.695   5.201   2.102  1.00 79.20           H  
ATOM    226  C   CYS A  17      -7.081   7.141   2.889  1.00 79.20           C  
ATOM    227  CB  CYS A  17      -5.161   6.465   1.337  1.00 79.20           C  
ATOM    228  HB2 CYS A  17      -5.105   7.448   0.870  1.00 79.20           H  
ATOM    229  HB3 CYS A  17      -4.529   6.469   2.225  1.00 79.20           H  
ATOM    230  O   CYS A  17      -7.514   8.262   2.640  1.00 79.20           O  
ATOM    231  SG  CYS A  17      -4.481   5.299   0.144  1.00 79.20           S  
ATOM    232  N   CYS A  18      -7.019   6.667   4.140  1.00 80.53           N  
ATOM    233  H   CYS A  18      -6.696   5.722   4.293  1.00 80.53           H  
ATOM    234  CA  CYS A  18      -7.318   7.500   5.320  1.00 80.53           C  
ATOM    235  HA  CYS A  18      -8.294   7.971   5.207  1.00 80.53           H  
ATOM    236  C   CYS A  18      -6.310   8.634   5.475  1.00 80.53           C  
ATOM    237  CB  CYS A  18      -7.302   6.643   6.591  1.00 80.53           C  
ATOM    238  HB2 CYS A  18      -6.323   6.173   6.689  1.00 80.53           H  
ATOM    239  HB3 CYS A  18      -7.431   7.313   7.440  1.00 80.53           H  
ATOM    240  O   CYS A  18      -6.611   9.681   6.036  1.00 80.53           O  
ATOM    241  SG  CYS A  18      -8.574   5.366   6.708  1.00 80.53           S  
ATOM    242  N   SER A  19      -5.125   8.395   4.941  1.00 69.32           N  
ATOM    243  H   SER A  19      -4.951   7.471   4.573  1.00 69.32           H  
ATOM    244  CA  SER A  19      -4.083   9.370   4.711  1.00 69.32           C  
ATOM    245  HA  SER A  19      -4.189  10.218   5.387  1.00 69.32           H  
ATOM    246  C   SER A  19      -4.193   9.822   3.260  1.00 69.32           C  
ATOM    247  CB  SER A  19      -2.749   8.680   4.955  1.00 69.32           C  
ATOM    248  HB2 SER A  19      -2.542   8.038   4.099  1.00 69.32           H  
ATOM    249  HB3 SER A  19      -1.959   9.425   5.052  1.00 69.32           H  
ATOM    250  O   SER A  19      -4.332   8.982   2.380  1.00 69.32           O  
ATOM    251  OG  SER A  19      -2.798   7.859   6.107  1.00 69.32           O  
ATOM    252  HG  SER A  19      -2.104   8.187   6.683  1.00 69.32           H  
ATOM    253  N   GLU A  20      -4.108  11.113   2.957  1.00 70.22           N  
ATOM    254  H   GLU A  20      -4.052  11.786   3.708  1.00 70.22           H  
ATOM    255  CA  GLU A  20      -4.293  11.640   1.587  1.00 70.22           C  
ATOM    256  HA  GLU A  20      -5.257  11.297   1.212  1.00 70.22           H  
ATOM    257  C   GLU A  20      -3.248  11.147   0.556  1.00 70.22           C  
ATOM    258  CB  GLU A  20      -4.335  13.177   1.649  1.00 70.22           C  
ATOM    259  HB2 GLU A  20      -4.210  13.590   0.648  1.00 70.22           H  
ATOM    260  HB3 GLU A  20      -3.515  13.535   2.272  1.00 70.22           H  
ATOM    261  O   GLU A  20      -3.313  11.491  -0.624  1.00 70.22           O  
ATOM    262  CG  GLU A  20      -5.675  13.680   2.205  1.00 70.22           C  
ATOM    263  HG2 GLU A  20      -5.899  13.156   3.134  1.00 70.22           H  
ATOM    264  HG3 GLU A  20      -6.466  13.447   1.492  1.00 70.22           H  
ATOM    265  CD  GLU A  20      -5.635  15.190   2.468  1.00 70.22           C  
ATOM    266  OE1 GLU A  20      -5.616  15.959   1.479  1.00 70.22           O  
ATOM    267  OE2 GLU A  20      -5.612  15.561   3.662  1.00 70.22           O  
ATOM    268  N   PHE A  21      -2.294  10.304   0.969  1.00 75.47           N  
ATOM    269  H   PHE A  21      -2.351   9.970   1.921  1.00 75.47           H  
ATOM    270  CA  PHE A  21      -1.202   9.817   0.139  1.00 75.47           C  
ATOM    271  HA  PHE A  21      -1.218  10.373  -0.798  1.00 75.47           H  
ATOM    272  C   PHE A  21      -1.331   8.333  -0.219  1.00 75.47           C  
ATOM    273  CB  PHE A  21       0.133  10.160   0.801  1.00 75.47           C  
ATOM    274  HB2 PHE A  21       0.938   9.672   0.251  1.00 75.47           H  
ATOM    275  HB3 PHE A  21       0.147   9.774   1.821  1.00 75.47           H  
ATOM    276  O   PHE A  21      -1.281   7.432   0.620  1.00 75.47           O  
ATOM    277  CG  PHE A  21       0.390  11.654   0.806  1.00 75.47           C  
ATOM    278  CD1 PHE A  21       0.882  12.284  -0.354  1.00 75.47           C  
ATOM    279  HD1 PHE A  21       1.105  11.698  -1.234  1.00 75.47           H  
ATOM    280  CD2 PHE A  21       0.075  12.427   1.939  1.00 75.47           C  
ATOM    281  HD2 PHE A  21      -0.323  11.955   2.825  1.00 75.47           H  
ATOM    282  CE1 PHE A  21       1.068  13.677  -0.378  1.00 75.47           C  
ATOM    283  HE1 PHE A  21       1.433  14.161  -1.271  1.00 75.47           H  
ATOM    284  CE2 PHE A  21       0.256  13.820   1.913  1.00 75.47           C  
ATOM    285  HE2 PHE A  21      -0.003  14.412   2.779  1.00 75.47           H  
ATOM    286  CZ  PHE A  21       0.754  14.445   0.757  1.00 75.47           C  
ATOM    287  HZ  PHE A  21       0.877  15.518   0.737  1.00 75.47           H  
ATOM    288  N   CYS A  22      -1.412   8.096  -1.528  1.00 76.74           N  
ATOM    289  H   CYS A  22      -1.480   8.904  -2.130  1.00 76.74           H  
ATOM    290  CA  CYS A  22      -1.337   6.791  -2.172  1.00 76.74           C  
ATOM    291  HA  CYS A  22      -1.255   6.003  -1.423  1.00 76.74           H  
ATOM    292  C   CYS A  22      -0.100   6.753  -3.084  1.00 76.74           C  
ATOM    293  CB  CYS A  22      -2.633   6.592  -2.965  1.00 76.74           C  
ATOM    294  HB2 CYS A  22      -2.759   7.461  -3.611  1.00 76.74           H  
ATOM    295  HB3 CYS A  22      -3.472   6.556  -2.271  1.00 76.74           H  
ATOM    296  O   CYS A  22      -0.140   7.243  -4.212  1.00 76.74           O  
ATOM    297  SG  CYS A  22      -2.668   5.124  -4.020  1.00 76.74           S  
ATOM    298  N   LEU A  23       1.013   6.189  -2.612  1.00 76.91           N  
ATOM    299  H   LEU A  23       0.979   5.764  -1.697  1.00 76.91           H  
ATOM    300  CA  LEU A  23       2.308   6.196  -3.309  1.00 76.91           C  
ATOM    301  HA  LEU A  23       2.168   6.341  -4.381  1.00 76.91           H  
ATOM    302  C   LEU A  23       3.037   4.863  -3.065  1.00 76.91           C  
ATOM    303  CB  LEU A  23       3.169   7.355  -2.744  1.00 76.91           C  
ATOM    304  HB2 LEU A  23       4.219   7.149  -2.952  1.00 76.91           H  
ATOM    305  HB3 LEU A  23       3.062   7.355  -1.659  1.00 76.91           H  
ATOM    306  O   LEU A  23       3.230   4.522  -1.902  1.00 76.91           O  
ATOM    307  CG  LEU A  23       2.847   8.765  -3.278  1.00 76.91           C  
ATOM    308  HG  LEU A  23       1.767   8.908  -3.324  1.00 76.91           H  
ATOM    309  CD1 LEU A  23       3.424   9.835  -2.351  1.00 76.91           C  
ATOM    310 HD11 LEU A  23       2.990   9.734  -1.356  1.00 76.91           H  
ATOM    311 HD12 LEU A  23       4.506   9.729  -2.278  1.00 76.91           H  
ATOM    312 HD13 LEU A  23       3.183  10.826  -2.734  1.00 76.91           H  
ATOM    313  CD2 LEU A  23       3.449   8.973  -4.671  1.00 76.91           C  
ATOM    314 HD21 LEU A  23       3.217   9.980  -5.019  1.00 76.91           H  
ATOM    315 HD22 LEU A  23       4.531   8.845  -4.640  1.00 76.91           H  
ATOM    316 HD23 LEU A  23       3.014   8.260  -5.371  1.00 76.91           H  
ATOM    317  N   PRO A  24       3.499   4.097  -4.079  1.00 74.60           N  
ATOM    318  CA  PRO A  24       3.151   4.019  -5.505  1.00 74.60           C  
ATOM    319  HA  PRO A  24       2.809   4.981  -5.888  1.00 74.60           H  
ATOM    320  C   PRO A  24       2.051   2.959  -5.738  1.00 74.60           C  
ATOM    321  CB  PRO A  24       4.481   3.642  -6.172  1.00 74.60           C  
ATOM    322  HB2 PRO A  24       5.112   4.528  -6.241  1.00 74.60           H  
ATOM    323  HB3 PRO A  24       4.357   3.199  -7.160  1.00 74.60           H  
ATOM    324  O   PRO A  24       2.192   2.050  -6.555  1.00 74.60           O  
ATOM    325  CG  PRO A  24       5.091   2.662  -5.169  1.00 74.60           C  
ATOM    326  HG2 PRO A  24       4.716   1.656  -5.359  1.00 74.60           H  
ATOM    327  HG3 PRO A  24       6.180   2.674  -5.212  1.00 74.60           H  
ATOM    328  CD  PRO A  24       4.577   3.153  -3.815  1.00 74.60           C  
ATOM    329  HD2 PRO A  24       4.220   2.312  -3.221  1.00 74.60           H  
ATOM    330  HD3 PRO A  24       5.383   3.658  -3.284  1.00 74.60           H  
ATOM    331  N   GLY A  25       0.975   3.025  -4.950  1.00 81.38           N  
ATOM    332  H   GLY A  25       0.880   3.822  -4.336  1.00 81.38           H  
ATOM    333  CA  GLY A  25      -0.058   1.989  -4.903  1.00 81.38           C  
ATOM    334  HA2 GLY A  25       0.208   1.149  -5.545  1.00 81.38           H  
ATOM    335  HA3 GLY A  25      -0.989   2.418  -5.274  1.00 81.38           H  
ATOM    336  C   GLY A  25      -0.317   1.433  -3.509  1.00 81.38           C  
ATOM    337  O   GLY A  25      -1.131   0.528  -3.390  1.00 81.38           O  
ATOM    338  N   VAL A  26       0.300   1.982  -2.461  1.00 81.95           N  
ATOM    339  H   VAL A  26       0.982   2.711  -2.613  1.00 81.95           H  
ATOM    340  CA  VAL A  26      -0.062   1.721  -1.063  1.00 81.95           C  
ATOM    341  HA  VAL A  26      -0.961   1.104  -1.045  1.00 81.95           H  
ATOM    342  C   VAL A  26      -0.415   3.019  -0.343  1.00 81.95           C  
ATOM    343  CB  VAL A  26       1.028   0.942  -0.306  1.00 81.95           C  
ATOM    344  HB  VAL A  26       0.733   0.872   0.741  1.00 81.95           H  
ATOM    345  O   VAL A  26       0.150   4.074  -0.636  1.00 81.95           O  
ATOM    346  CG1 VAL A  26       1.144  -0.485  -0.853  1.00 81.95           C  
ATOM    347 HG11 VAL A  26       1.454  -0.472  -1.898  1.00 81.95           H  
ATOM    348 HG12 VAL A  26       1.880  -1.039  -0.270  1.00 81.95           H  
ATOM    349 HG13 VAL A  26       0.184  -0.993  -0.762  1.00 81.95           H  
ATOM    350  CG2 VAL A  26       2.403   1.616  -0.374  1.00 81.95           C  
ATOM    351 HG21 VAL A  26       2.345   2.630   0.022  1.00 81.95           H  
ATOM    352 HG22 VAL A  26       2.766   1.655  -1.401  1.00 81.95           H  
ATOM    353 HG23 VAL A  26       3.116   1.055   0.231  1.00 81.95           H  
ATOM    354  N   CYS A  27      -1.374   2.940   0.572  1.00 84.93           N  
ATOM    355  H   CYS A  27      -1.823   2.049   0.727  1.00 84.93           H  
ATOM    356  CA  CYS A  27      -1.706   4.025   1.476  1.00 84.93           C  
ATOM    357  HA  CYS A  27      -1.830   4.947   0.908  1.00 84.93           H  
ATOM    358  C   CYS A  27      -0.571   4.205   2.465  1.00 84.93           C  
ATOM    359  CB  CYS A  27      -3.000   3.714   2.224  1.00 84.93           C  
ATOM    360  HB2 CYS A  27      -2.877   2.786   2.783  1.00 84.93           H  
ATOM    361  HB3 CYS A  27      -3.193   4.514   2.938  1.00 84.93           H  
ATOM    362  O   CYS A  27      -0.151   3.241   3.112  1.00 84.93           O  
ATOM    363  SG  CYS A  27      -4.433   3.550   1.154  1.00 84.93           S  
ATOM    364  N   PHE A  28      -0.100   5.435   2.592  1.00 76.10           N  
ATOM    365  H   PHE A  28      -0.508   6.186   2.054  1.00 76.10           H  
ATOM    366  CA  PHE A  28       0.947   5.774   3.537  1.00 76.10           C  
ATOM    367  HA  PHE A  28       1.337   4.858   3.980  1.00 76.10           H  
ATOM    368  C   PHE A  28       0.360   6.611   4.662  1.00 76.10           C  
ATOM    369  CB  PHE A  28       2.110   6.448   2.807  1.00 76.10           C  
ATOM    370  HB2 PHE A  28       2.007   6.320   1.729  1.00 76.10           H  
ATOM    371  HB3 PHE A  28       2.114   7.519   3.010  1.00 76.10           H  
ATOM    372  O   PHE A  28      -0.213   7.654   4.379  1.00 76.10           O  
ATOM    373  CG  PHE A  28       3.422   5.838   3.233  1.00 76.10           C  
ATOM    374  CD1 PHE A  28       4.115   6.359   4.340  1.00 76.10           C  
ATOM    375  HD1 PHE A  28       3.726   7.215   4.870  1.00 76.10           H  
ATOM    376  CD2 PHE A  28       3.904   4.693   2.572  1.00 76.10           C  
ATOM    377  HD2 PHE A  28       3.357   4.283   1.735  1.00 76.10           H  
ATOM    378  CE1 PHE A  28       5.311   5.754   4.763  1.00 76.10           C  
ATOM    379  HE1 PHE A  28       5.842   6.157   5.612  1.00 76.10           H  
ATOM    380  CE2 PHE A  28       5.097   4.085   2.999  1.00 76.10           C  
ATOM    381  HE2 PHE A  28       5.470   3.210   2.488  1.00 76.10           H  
ATOM    382  CZ  PHE A  28       5.803   4.621   4.090  1.00 76.10           C  
ATOM    383  HZ  PHE A  28       6.721   4.157   4.420  1.00 76.10           H  
ATOM    384  N   GLY A  29       0.482   6.083   5.884  1.00 66.41           N  
ATOM    385  H   GLY A  29       1.087   5.277   5.962  1.00 66.41           H  
ATOM    386  CA  GLY A  29      -0.112   6.556   7.142  1.00 66.41           C  
ATOM    387  HA2 GLY A  29       0.290   5.975   7.971  1.00 66.41           H  
ATOM    388  HA3 GLY A  29      -1.194   6.426   7.131  1.00 66.41           H  
ATOM    389  C   GLY A  29       0.223   7.986   7.477  1.00 66.41           C  
ATOM    390  O   GLY A  29       1.437   8.258   7.568  1.00 66.41           O  
ATOM    391  OXT GLY A  29      -0.763   8.724   7.677  1.00 66.41           O  
TER     392      GLY A  29                                                       
END   
