# Supplementary material for: δ‐Conotoxin Structure Prediction and Analysis through Large‐Scale Comparative and Deep Learning Modeling Approaches
Source: Adv Sci (Weinh). 2024 Jul 21;11(35):2404786. doi: 10.1002/advs.202404786 (PMC11425241; doi:10.1002/advs.202404786)
Supplement: Supplementary file 2 — Supporting Information [file ADVS-11-2404786-s001.gz › Data/Alphafold_results/PVIA/msas/pdb70_hits.hhr]

Query         PVIA 
Match_columns 29
No_of_seqs    8 out of 9
Neff          1.42996
Searched_HMMs 80799
Date          Wed Sep 29 19:06:55 2021
Command       /usr/bin/hhsearch -i /tmp/tmpkjn56txj/query.a3m -o /tmp/tmpkjn56txj/output.hhr -maxseq 1000000 -d /mnt/pdb70_database_path/pdb70 

 No Hit                             Prob E-value P-value  Score    SS Cols Query HMM  Template HMM
  1 1RMK_A Mu-O-conotoxin MrVIB; b  97.0 9.6E-06 1.2E-10   38.2   0.0   27    2-28      1-31  (31)
  2 1G1Z_A CONOTOXIN EVIA; three d  96.9 1.3E-05 1.7E-10   38.5   0.0   27    1-27      1-30  (33)
  3 2ML7_A Specific abundant prote  89.4    0.17 2.1E-06   25.7   0.0   21    3-23      1-22  (31)
  4 4AOQ_F CATIONIC TRYPSIN (E.C.3  87.7    0.27 3.4E-06   25.7   0.0   24    1-24      2-27  (37)
  5 4AOR_F CATIONIC TRYPSIN (E.C.3  81.2    0.97 1.2E-05   23.7   0.0   24    1-24      2-27  (37)
  6 2BBG_A POLLEN ALLERGEN 5; PROT  76.4     1.8 2.2E-05   23.1   0.0   14    7-20      8-21  (40)
  7 1DKC_A ANTIFUNGAL PEPTIDE; THR  75.0     2.1 2.5E-05   22.1   0.0   23    2-24      2-26  (38)
  8 1Q3J_A ALO3; knottin, cystine-  68.8     3.6 4.5E-05   21.1   0.0   22    3-24      1-24  (36)
  9 5FZW_A U3-SCYTOTOXIN-STH1H; TO  67.0     4.2 5.2E-05   21.0   0.0   25    3-28      8-32  (33)
 10 2N8H_A conotoxin-muOxi-GVIIJ;   64.1     5.2 6.5E-05   20.9   0.0   21    3-23      3-23  (35)
 11 5XBD_A pB1; Disulfide bond, Pe  60.9     6.6 8.2E-05   20.2   0.0   23    2-24      1-24  (36)
 12 5UV0_A (+)-limonene synthase;   59.8     7.1 8.8E-05   26.8   0.0    8    3-10      4-11  (607)
 13 5UV2_A (+)-limonene synthase;   59.8     7.1 8.8E-05   26.8   0.0    8    3-10      4-11  (607)
 14 6ENA_A Nemertide alpha-1; Neme  59.1     7.5 9.2E-05   19.9   0.0   21    2-23      1-21  (31)
 15 2BDS_A BDS-I (NMR, 42 SIMULATE  50.4      13 0.00016   20.0   0.0   11    9-19     31-41  (43)
 16 6PX7_A Venom polypeptide; disu  49.2      14 0.00017   18.5   0.0   24    1-25      5-28  (34)
 17 6CEG_A conotoxin MoVIB; conoto  42.1      21 0.00026   18.1   0.0   18    3-20      1-18  (30)
 18 5Z5K_B Netrin receptor DCC, Dr  39.1      25 0.00031   19.9   0.0    6   14-19     12-17  (66)
 19 1WQK_A Toxin APETx1; Anthopleu  37.9      27 0.00034   18.6   0.0   11    9-19     29-39  (42)
 20 2MUB_A Toxin APETx2; Disulfide  37.8      28 0.00034   18.6   0.0   11    9-19     29-39  (42)
 21 2N8E_A Kappa-conotoxin PVIIA;   29.3      47 0.00058   17.3   0.0   17    7-23      5-21  (34)
 22 6BE6_C Disintegrin and metallo  21.7      80 0.00099   20.8   0.0   11   14-24    294-304 (449)
 23 2MF3_A U2-segestritoxin-Sf1a;   20.7      86  0.0011   17.3   0.0   22    1-23      2-24  (47)

No 1
>1RMK_A Mu-O-conotoxin MrVIB; beta sheet, cystine knot, TOXIN; NMR {Conus marmoreus} SCOP: g.3.6.1
Probab=96.96  E-value=9.6e-06  Score=38.22  Aligned_cols=27  Identities=33%  Similarity=0.771  Sum_probs=24.9  Template_Neff=5.400

Q PVIA              2 ACYAPGTFCGIK---PGLCCSE-FCLPGVCF   28 (29)
Q Consensus         2 ~cy~pgtfcgik---pglccs~-~c~~~vc~   28 (29)
                      +|++.||+|+++   +++|||| ||+|++|+
T Consensus         1 ~C~~~ge~C~~~~~~~~~CCsg~~C~~~~C~   31 (31)
T 1RMK_A            1 ACSKKWEYCIVPILGFVYCCPGLICGPFVCV   31 (31)
T ss_dssp             CEECTTSCCCCCTTCCCEESTTCCBCSSSBC
T ss_pred             CCcCCCccCCccccCcCccccCCeeEEEEeC
Confidence            589999999999   8999999 99999874


No 2
>1G1Z_A CONOTOXIN EVIA; three disulfide linkages, cis/trans isomerism; HET: NH2, HYP; NMR {N/A} SCOP: g.3.6.1
Probab=96.89  E-value=1.3e-05  Score=38.45  Aligned_cols=27  Identities=37%  Similarity=0.951  Sum_probs=24.9  Template_Neff=5.100

Q PVIA              1 EACYAPGTFCGIK---PGLCCSEFCLPGVC   27 (29)
Q Consensus         1 e~cy~pgtfcgik---pglccs~~c~~~vc   27 (29)
                      |+|++.||+|+++   +++||||||+|++.
T Consensus         1 ~~C~~~Ge~C~~~~~~~~~CCsG~C~~vc~   30 (33)
T 1G1Z_A            1 DDCIKPYGFCSLPILKNGLCCSGACVGVCA   30 (33)
T ss_dssp             CCCBCTTSBCCSSCSSCSCBTTBEESSBEE
T ss_pred             CCCcCCCCcCCCcccCCCCcccCceEEEEe
Confidence            6899999999999   89999999999964


No 3
>2ML7_A Specific abundant protein 3; ginsentide, UNKNOWN FUNCTION; NMR {Panax ginseng}
Probab=89.39  E-value=0.17  Score=25.73  Aligned_cols=21  Identities=43%  Similarity=1.200  Sum_probs=17.0  Template_Neff=1.900

Q PVIA              3 CYAPGTFCGIKPGLCCSE-FCL   23 (29)
Q Consensus         3 cy~pgtfcgikpglccs~-~c~   23 (29)
                      |++.|.+|.+.+..||.. .|+
T Consensus         1 c~~~GgfC~f~p~~CCg~cGCL   22 (31)
T 2ML7_A            1 CKSGGAWCGFDPHGCCGNCGCL   22 (31)
T ss_dssp             CBCSSCBCSSCTTCBSSSCEES
T ss_pred             CCCccceeeecCcCCcccccee
Confidence            678999999999999964 444


No 4
>4AOQ_F CATIONIC TRYPSIN (E.C.3.4.21.4), TRYPSIN INHIBITOR; HYDROLASE-INHIBITOR COMPLEX, MINIPROTEIN SCAFFOLD, KNOTTINS; HET: 1PE; 2.0A {BOS TAURUS}
Probab=87.73  E-value=0.27  Score=25.72  Aligned_cols=24  Identities=38%  Similarity=1.054  Sum_probs=19.2  Template_Neff=2.000

Q PVIA              1 EACYAPGTFCGIK--PGLCCSEFCLP   24 (29)
Q Consensus         1 e~cy~pgtfcgik--pglccs~~c~~   24 (29)
                      ++|.+.|..|...  +..||||.|+-
T Consensus         2 d~C~psG~iCs~~gp~e~CCSgsCVP   27 (37)
T 4AOQ_F            2 DKCSPSGAICSGAGPPEQCCSGACVP   27 (37)
T ss_dssp             -CCBCTTSEECTTSCGGGBTTSCEEE
T ss_pred             CccCCCCcccCCCCCchhccCCcccc
Confidence            4688999999754  77999999963


No 5
>4AOR_F CATIONIC TRYPSIN (E.C.3.4.21.4), TRYPSIN INHIBITOR; HYDROLASE-INHIBITOR COMPLEX, MINIPROTEIN SCAFFOLD, KNOTTINS; HET: GOL, MES, IMD; 1.702A {BOS TAURUS}
Probab=81.16  E-value=0.97  Score=23.70  Aligned_cols=24  Identities=38%  Similarity=1.014  Sum_probs=18.8  Template_Neff=2.000

Q PVIA              1 EACYAPGTFCGIK--PGLCCSEFCLP   24 (29)
Q Consensus         1 e~cy~pgtfcgik--pglccs~~c~~   24 (29)
                      ++|.+.|..|..+  +..||||.|+-
T Consensus         2 d~C~psG~iCs~~gp~e~CCSgsCVP   27 (37)
T 4AOR_F            2 DKCSPSGAICSGFGPPEQCCSGACVP   27 (37)
T ss_dssp             --CBCTTCEECTTSCGGGBTTSCEEE
T ss_pred             CccCCCCcccCCCCCchhccCCcccc
Confidence            4688999999765  77999999963


No 6
>2BBG_A POLLEN ALLERGEN 5; PROTEIN ALLERGEN, SMALL HIGHLY DISULFIDE; NMR {Ambrosia trifida} SCOP: g.6.1.1
Probab=76.43  E-value=1.8  Score=23.14  Aligned_cols=14  Identities=50%  Similarity=1.006  Sum_probs=9.6  Template_Neff=1.400

Q PVIA              7 GTFCGIKPGLCCSE   20 (29)
Q Consensus         7 gtfcgikpglccs~   20 (29)
                      |..|+-....|||.
T Consensus         8 G~~CGe~~~YCcS~   21 (40)
T 2BBG_A            8 GTNCGKVGKYCCSP   21 (40)
T ss_dssp             SSTTSCTTSEEECS
T ss_pred             CccCccccceEcCC
Confidence            55677667777774


No 7
>1DKC_A ANTIFUNGAL PEPTIDE; THREE-STRANDS BETA SHEET, ANTIFUNGAL PROTEIN; NMR {Phytolacca americana} SCOP: g.3.4.2
Probab=75.01  E-value=2.1  Score=22.12  Aligned_cols=23  Identities=35%  Similarity=1.061  Sum_probs=20.4  Template_Neff=3.400

Q PVIA              2 ACYAPGTFCGIK--PGLCCSEFCLP   24 (29)
Q Consensus         2 ~cy~pgtfcgik--pglccs~~c~~   24 (29)
                      .|++.|..|...  .++||||+|+-
T Consensus         2 ~cI~nG~~Ck~dGs~g~CcSGfC~q   26 (38)
T 1DKC_A            2 GCIKNGGRCNASAGPPYCCSSYCFQ   26 (38)
T ss_dssp             CCCSSSEEECTTSCCCCCSSSEEEE
T ss_pred             CcccCCCCcCCCCCCCcccceeeEE
Confidence            689999999877  89999999974


No 8
>1Q3J_A ALO3; knottin, cystine-knot, ANTIFUNGAL PROTEIN; NMR {N/A} SCOP: g.3.4.2
Probab=68.80  E-value=3.6  Score=21.06  Aligned_cols=22  Identities=36%  Similarity=0.939  Sum_probs=18.5  Template_Neff=3.300

Q PVIA              3 CYAPGTFCGIK--PGLCCSEFCLP   24 (29)
Q Consensus         3 cy~pgtfcgik--pglccs~~c~~   24 (29)
                      |++.|..|...  .++||||+|+-
T Consensus         1 CI~~G~~Ck~dgs~g~C~SG~C~q   24 (36)
T 1Q3J_A            1 CIKNGNGCQPNGSQGNCCSGYCHK   24 (36)
T ss_dssp             CCSSSSEEESSCSSCCCTTSCEEC
T ss_pred             CCCCCCccCCCCCCCccCcceeee
Confidence            67888888876  89999999964


No 9
>5FZW_A U3-SCYTOTOXIN-STH1H; TOXIN, SPIDER VENOM PEPTIDE, ICK; NMR {Scytodes thoracica}
Probab=67.04  E-value=4.2  Score=20.99  Aligned_cols=25  Identities=28%  Similarity=0.642  Sum_probs=17.6  Template_Neff=1.800

Q PVIA              3 CYAPGTFCGIKPGLCCSEFCLPGVCF   28 (29)
Q Consensus         3 cy~pgtfcgikpglccs~~c~~~vc~   28 (29)
                      |.+.|-+|-- ..+||++||--+.|.
T Consensus         8 Cmq~g~PC~e-h~DCC~~~Ce~lfc~   32 (33)
T 5FZW_A            8 CMQKGLPCME-HVDCCHGVCDSLFCL   32 (33)
T ss_dssp             CBCTTSCCSS-GGGBTTCCEETTEEC
T ss_pred             hhccCCCccc-ccccchHHHHHhhhc
Confidence            5566666644 479999999766553


No 10
>2N8H_A conotoxin-muOxi-GVIIJ; inhibitor cysteine knot, Toxin; HET: HYP; NMR {N/A}
Probab=64.14  E-value=5.2  Score=20.90  Aligned_cols=21  Identities=48%  Similarity=1.067  Sum_probs=16.8  Template_Neff=1.300

Q PVIA              3 CYAPGTFCGIKPGLCCSEFCL   23 (29)
Q Consensus         3 cy~pgtfcgikpglccs~~c~   23 (29)
                      |-+.+..|+...-.||||.|.
T Consensus         3 cg~p~atcgkl~l~ccsg~c~   23 (35)
T 2N8H_A            3 CGDPGATCGKLRLYCCSGFCD   23 (35)
T ss_dssp             CBCTTSBCSSSSCCBSSSCEE
T ss_pred             CCCCCCccceEEEEechhhch
Confidence            456677888888899999885


No 11
>5XBD_A pB1; Disulfide bond, Pereskia bleo, Cystein-rich; HET: PCA; NMR {Pereskia bleo}
Probab=60.88  E-value=6.6  Score=20.17  Aligned_cols=23  Identities=39%  Similarity=0.862  Sum_probs=18.8  Template_Neff=3.200

Q PVIA              2 ACYAPGTFCGIK-PGLCCSEFCLP   24 (29)
Q Consensus         2 ~cy~pgtfcgik-pglccs~~c~~   24 (29)
                      +|++.|..|..- .++||||+|+-
T Consensus         1 ~Ci~nG~~CkdgS~G~CcSGfC~q   24 (36)
T 5XBD_A            1 XCKPNGAKCTEISIPPCCSNFCLR   24 (36)
T ss_dssp             CCCCSSCCBBTTBCCCCSSSBCCC
T ss_pred             CCCCCCCcccCCCCCCccCceeeE
Confidence            588999999833 77899999974


No 12
>5UV0_A (+)-limonene synthase; Terpene synthase, enantiomer, terpene synthase; 2.3A {Citrus sinensis}
Probab=59.77  E-value=7.1  Score=26.79  Aligned_cols=8  Identities=38%  Similarity=0.978  Sum_probs=0.0  Template_Neff=7.800

Q PVIA              3 CYAPGTFC   10 (29)
Q Consensus         3 cy~pgtfc   10 (29)
                      |++....|
T Consensus         4 ~~~~~~~~   11 (607)
T 5UV0_A            4 CINPSTLA   11 (607)
T ss_dssp             --------
T ss_pred             cCCHHHhc
Confidence            44444444


No 13
>5UV2_A (+)-limonene synthase; Terpene synthase, enantiomer, terpene synthase; HET: LA6; 2.2A {Citrus sinensis}
Probab=59.77  E-value=7.1  Score=26.79  Aligned_cols=8  Identities=38%  Similarity=0.978  Sum_probs=0.0  Template_Neff=7.800

Q PVIA              3 CYAPGTFC   10 (29)
Q Consensus         3 cy~pgtfc   10 (29)
                      |++....|
T Consensus         4 ~~~~~~~~   11 (607)
T 5UV2_A            4 CINPSTLA   11 (607)
T ss_dssp             --------
T ss_pred             cCCHHHhc
Confidence            44444444


No 14
>6ENA_A Nemertide alpha-1; Nemertea, Lineus Longissimus, toxin, inhibitor; HET: HYP; NMR {N/A}
Probab=59.07  E-value=7.5  Score=19.88  Aligned_cols=21  Identities=38%  Similarity=1.053  Sum_probs=14.2  Template_Neff=1.000

Q PVIA              2 ACYAPGTFCGIKPGLCCSEFCL   23 (29)
Q Consensus         2 ~cy~pgtfcgikpglccs~~c~   23 (29)
                      .|++.|.+|... ..||.-.|.
T Consensus         1 gciatgsfctls-kgcctkncg   21 (31)
T 6ENA_A            1 GCIATGSFCTLS-KGCCTKNCG   21 (31)
T ss_dssp             CCBCTTSBCSSG-GGBTTSCBC
T ss_pred             CceeccCeeeec-CCccccccc
Confidence            478889999765 456655443


No 15
>2BDS_A BDS-I (NMR, 42 SIMULATED ANNEALING; ANTI-HYPERTENSIVE, ANTI-VIRAL PROTEIN; NMR {Anemonia sulcata} SCOP: g.9.1.1
Probab=50.39  E-value=13  Score=19.95  Aligned_cols=11  Identities=36%  Similarity=0.930  Sum_probs=5.8  Template_Neff=2.600

Q PVIA              9 FCGIKPGLCCS   19 (29)
Q Consensus         9 fcgikpglccs   19 (29)
                      .|..+...||.
T Consensus        31 ~C~~~~giCCy   41 (43)
T 2BDS_A           31 NCYKWPNICCY   41 (43)
T ss_dssp             EEEETTEEEEC
T ss_pred             ccccccceeee
Confidence            45555556664


No 16
>6PX7_A Venom polypeptide; disulfide-rich, assassin-fly, knottin, ultra-stable peptide; NMR {Dolopus genitalis}
Probab=49.18  E-value=14  Score=18.54  Aligned_cols=24  Identities=33%  Similarity=0.714  Sum_probs=20.2  Template_Neff=3.800

Q PVIA              1 EACYAPGTFCGIKPGLCCSEFCLPG   25 (29)
Q Consensus         1 e~cy~pgtfcgikpglccs~~c~~~   25 (29)
                      +.|.+.|++|... ..|||..|..+
T Consensus         5 ~~C~~vGe~C~~~-~dCCSkrC~~y   28 (34)
T 6PX7_A            5 RQCKKIGEHCYVA-DECCSKRCLFY   28 (34)
T ss_dssp             CCSCCTTCBCSST-TTSTTSCCCTT
T ss_pred             hhccccCCccccc-ccccccccccc
Confidence            3688999999876 79999999875


No 17
>6CEG_A conotoxin MoVIB; conotoxin, omega-conotoxin, Ca2+ channel inhbitor; HET: HYP; NMR {N/A}
Probab=42.10  E-value=21  Score=18.15  Aligned_cols=18  Identities=33%  Similarity=0.898  Sum_probs=15.4  Template_Neff=1.700

Q PVIA              3 CYAPGTFCGIKPGLCCSE   20 (29)
Q Consensus         3 cy~pgtfcgikpglccs~   20 (29)
                      |.+.|.+|.....+||+.
T Consensus         1 Ck~PGs~Cs~s~~~CCts   18 (30)
T 6CEG_A            1 CKPPGSKCSPSMRDCCTT   18 (30)
T ss_dssp             CBCTTCBCCTTTTCBSSC
T ss_pred             CCCCCCCCChhHhhchhh
Confidence            678899999989999975


No 18
>5Z5K_B Netrin receptor DCC, Draxin; axon guidance, APOPTOSIS-INBITITOR complex; HET: NAG; 2.493A {Rattus norvegicus}
Probab=39.14  E-value=25  Score=19.94  Aligned_cols=6  Identities=67%  Similarity=2.018  Sum_probs=3.0  Template_Neff=3.500

Q PVIA             14 PGLCCS   19 (29)
Q Consensus        14 pglccs   19 (29)
                      ++.||.
T Consensus        12 PG~CCh   17 (66)
T 5Z5K_B           12 PGTCCD   17 (66)
T ss_dssp             TTEEEE
T ss_pred             CCcccc
Confidence            455553


No 19
>1WQK_A Toxin APETx1; Anthopleura elegantissima, sea anemone toxin; NMR {Anthopleura elegantissima}
Probab=37.86  E-value=27  Score=18.60  Aligned_cols=11  Identities=45%  Similarity=1.195  Sum_probs=5.8  Template_Neff=2.800

Q PVIA              9 FCGIKPGLCCS   19 (29)
Q Consensus         9 fcgikpglccs   19 (29)
                      .|..+...||.
T Consensus        29 ~C~~~~g~CCy   39 (42)
T 1WQK_A           29 SCGYFLGICCY   39 (42)
T ss_dssp             EEEETTEEEEE
T ss_pred             cceeeCceeee
Confidence            35555556664


No 20
>2MUB_A Toxin APETx2; Disulfide-rich toxin, Defensin fold, Toxin; NMR {N/A}
Probab=37.75  E-value=28  Score=18.56  Aligned_cols=11  Identities=36%  Similarity=0.945  Sum_probs=5.9  Template_Neff=2.900

Q PVIA              9 FCGIKPGLCCS   19 (29)
Q Consensus         9 fcgikpglccs   19 (29)
                      .|..+...||.
T Consensus        29 ~C~~~~giCCy   39 (42)
T 2MUB_A           29 SCRYFLGTCCT   39 (42)
T ss_dssp             EEECSSSEEEE
T ss_pred             ccccccceeee
Confidence            45555556664


No 21
>2N8E_A Kappa-conotoxin PVIIA; cystine knot, inhibitor, TOXIN; HET: HYP; NMR {N/A}
Probab=29.33  E-value=47  Score=17.32  Aligned_cols=17  Identities=29%  Similarity=0.524  Sum_probs=11.0  Template_Neff=1.000

Q PVIA              7 GTFCGIKPGLCCSEFCL   23 (29)
Q Consensus         7 gtfcgikpglccs~~c~   23 (29)
                      .+-|-....+|||..|.
T Consensus         5 nqkcfqhlddccsrkcn   21 (34)
T 2N8E_A            5 NQKCFQHLDDCCSRKCN   21 (34)
T ss_dssp             TSBCBTTBCCCTTCCBC
T ss_pred             ChHHhHhHHHHHhhhcc
Confidence            34454456788988775


No 22
>6BE6_C Disintegrin and metalloproteinase domain-containing protein; ADAM10, MEMBRANE PROTEIN; HET: NAG, SO4, MAN; 2.8A {Homo sapiens}
Probab=21.72  E-value=80  Score=20.77  Aligned_cols=11  Identities=36%  Similarity=0.984  Sum_probs=5.5  Template_Neff=8.300

Q PVIA             14 PGLCCSEFCLP   24 (29)
Q Consensus        14 pglccs~~c~~   24 (29)
                      .+.||...|.|
T Consensus       294 ~g~CC~~~C~~  304 (449)
T 6BE6_C          294 QGPCCTAQCAF  304 (449)
T ss_dssp             TCTTBCTTSCB
T ss_pred             CCCCCCCCCee
Confidence            35666544543


No 23
>2MF3_A U2-segestritoxin-Sf1a; Spider, Toxin, ICK, Disulfide, Non-uniform; NMR {Segestria florentina}
Probab=20.72  E-value=86  Score=17.32  Aligned_cols=22  Identities=41%  Similarity=0.967  Sum_probs=15.2  Template_Neff=1.200

Q PVIA              1 EACYAPGTFCGIK-PGLCCSEFCL   23 (29)
Q Consensus         1 e~cy~pgtfcgik-pglccs~~c~   23 (29)
                      ++|...|..|-+. -.+|| |.|+
T Consensus         2 kecm~d~tvcyihnhn~cc-gscl   24 (47)
T 2MF3_A            2 KECMTDGTVCYIHNHNDCC-GSCL   24 (47)
T ss_dssp             CCCCCTTSBCCTTTTCCCS-SCCE
T ss_pred             ccccCCCcEEEeecCCCcc-cccc
Confidence            4688888899888 44565 4453
