# Supplementary material for: δ‐Conotoxin Structure Prediction and Analysis through Large‐Scale Comparative and Deep Learning Modeling Approaches
Source: Adv Sci (Weinh). 2024 Jul 21;11(35):2404786. doi: 10.1002/advs.202404786 (PMC11425241; doi:10.1002/advs.202404786)
Supplement: Supplementary file 2 — Supporting Information [file ADVS-11-2404786-s001.gz › Data/RosettaCM_results/templates/1g1p_template.pdb]

HEADER                                            16-DEC-20   XXXX              
EXPDTA    THEORETICAL MODEL                                                     
REMARK 220                                                                      
REMARK 220 EXPERIMENTAL DETAILS                                                 
REMARK 220  EXPERIMENT TYPE                : THEORETICAL MODELLING              
REMARK 220  DATE OF DATA COLLECTION        : 16-DEC-20                          
REMARK 220                                                                      
REMARK 220 REMARK: MODEL GENERATED BY ROSETTA                                   
REMARK 220  VERSION 2020.46+release.55e53be                                     
SSBOND     CYS A    3    CYS A   21                                       2.02  
SSBOND     CYS A   10    CYS A   25                                       2.03  
SSBOND     CYS A   20    CYS A   29                                       2.03  
ATOM      1  N   ASP A   1       5.890  12.996   0.160  1.00  0.00           N  
ATOM      2  CA  ASP A   1       4.714  12.409   0.864  1.00  0.00           C  
ATOM      3  C   ASP A   1       3.746  12.204  -0.255  1.00  0.00           C  
ATOM      4  O   ASP A   1       3.749  12.987  -1.205  1.00  0.00           O  
ATOM      5  CB  ASP A   1       4.125  13.319   1.944  1.00  0.00           C  
ATOM      6  CG  ASP A   1       5.049  13.492   3.142  1.00  0.00           C  
ATOM      7  OD1 ASP A   1       5.920  12.673   3.319  1.00  0.00           O  
ATOM      8  OD2 ASP A   1       4.876  14.442   3.868  1.00  0.00           O  
ATOM      9 1H   ASP A   1       6.617  13.179   0.821  1.00  0.00           H  
ATOM     10 2H   ASP A   1       6.222  12.352  -0.530  1.00  0.00           H  
ATOM     11 3H   ASP A   1       5.621  13.850  -0.284  1.00  0.00           H  
ATOM     12  HA  ASP A   1       5.021  11.464   1.291  1.00  0.00           H  
ATOM     13 1HB  ASP A   1       3.917  14.301   1.519  1.00  0.00           H  
ATOM     14 2HB  ASP A   1       3.178  12.906   2.292  1.00  0.00           H  
ATOM     15  N   ASP A   2       2.958  11.122  -0.189  1.00  0.00           N  
ATOM     16  CA  ASP A   2       1.972  10.738  -1.149  1.00  0.00           C  
ATOM     17  C   ASP A   2       1.128   9.940  -0.204  1.00  0.00           C  
ATOM     18  O   ASP A   2       1.483   9.848   0.975  1.00  0.00           O  
ATOM     19  CB  ASP A   2       2.514   9.917  -2.322  1.00  0.00           C  
ATOM     20  CG  ASP A   2       3.254   8.663  -1.876  1.00  0.00           C  
ATOM     21  OD1 ASP A   2       3.010   8.210  -0.783  1.00  0.00           O  
ATOM     22  OD2 ASP A   2       4.056   8.170  -2.633  1.00  0.00           O  
ATOM     23  H   ASP A   2       2.967  10.417   0.539  1.00  0.00           H  
ATOM     24  HA  ASP A   2       1.431  11.614  -1.478  1.00  0.00           H  
ATOM     25 1HB  ASP A   2       1.690   9.623  -2.972  1.00  0.00           H  
ATOM     26 2HB  ASP A   2       3.194  10.532  -2.913  1.00  0.00           H  
ATOM     27  N   CYS A   3       0.041   9.313  -0.676  1.00  0.00           N  
ATOM     28  CA  CYS A   3      -0.805   8.507   0.144  1.00  0.00           C  
ATOM     29  C   CYS A   3      -1.465   7.737  -0.941  1.00  0.00           C  
ATOM     30  O   CYS A   3      -1.229   8.040  -2.115  1.00  0.00           O  
ATOM     31  CB  CYS A   3      -1.803   9.301   0.988  1.00  0.00           C  
ATOM     32  SG  CYS A   3      -3.134  10.067   0.031  1.00  0.00           S  
ATOM     33  H   CYS A   3      -0.156   9.125  -1.647  1.00  0.00           H  
ATOM     34  HA  CYS A   3      -0.207   7.837   0.749  1.00  0.00           H  
ATOM     35 1HB  CYS A   3      -2.257   8.643   1.730  1.00  0.00           H  
ATOM     36 2HB  CYS A   3      -1.278  10.089   1.526  1.00  0.00           H  
ATOM     37  N   ILE A   4      -2.298   6.750  -0.567  1.00  0.00           N  
ATOM     38  CA  ILE A   4      -3.125   6.025  -1.487  1.00  0.00           C  
ATOM     39  C   ILE A   4      -4.432   6.779  -1.509  1.00  0.00           C  
ATOM     40  O   ILE A   4      -4.985   7.162  -0.471  1.00  0.00           O  
ATOM     41  CB  ILE A   4      -3.332   4.560  -1.063  1.00  0.00           C  
ATOM     42  CG1 ILE A   4      -1.984   3.846  -0.933  1.00  0.00           C  
ATOM     43  CG2 ILE A   4      -4.226   3.839  -2.061  1.00  0.00           C  
ATOM     44  CD1 ILE A   4      -2.076   2.482  -0.287  1.00  0.00           C  
ATOM     45  H   ILE A   4      -2.375   6.473   0.401  1.00  0.00           H  
ATOM     46  HA  ILE A   4      -2.673   6.085  -2.469  1.00  0.00           H  
ATOM     47  HB  ILE A   4      -3.802   4.528  -0.080  1.00  0.00           H  
ATOM     48 1HG1 ILE A   4      -1.539   3.727  -1.920  1.00  0.00           H  
ATOM     49 2HG1 ILE A   4      -1.304   4.457  -0.339  1.00  0.00           H  
ATOM     50 1HG2 ILE A   4      -4.361   2.805  -1.747  1.00  0.00           H  
ATOM     51 2HG2 ILE A   4      -5.195   4.335  -2.105  1.00  0.00           H  
ATOM     52 3HG2 ILE A   4      -3.761   3.861  -3.047  1.00  0.00           H  
ATOM     53 1HD1 ILE A   4      -1.081   2.039  -0.229  1.00  0.00           H  
ATOM     54 2HD1 ILE A   4      -2.488   2.581   0.718  1.00  0.00           H  
ATOM     55 3HD1 ILE A   4      -2.724   1.840  -0.883  1.00  0.00           H  
ATOM     56  N   LYS A   5      -4.908   7.050  -2.741  1.00  0.00           N  
ATOM     57  CA  LYS A   5      -6.092   7.797  -3.069  1.00  0.00           C  
ATOM     58  C   LYS A   5      -7.257   7.133  -2.385  1.00  0.00           C  
ATOM     59  O   LYS A   5      -7.349   5.909  -2.455  1.00  0.00           O  
ATOM     60  CB  LYS A   5      -6.309   7.864  -4.582  1.00  0.00           C  
ATOM     61  CG  LYS A   5      -7.496   8.717  -5.009  1.00  0.00           C  
ATOM     62  CD  LYS A   5      -7.605   8.791  -6.525  1.00  0.00           C  
ATOM     63  CE  LYS A   5      -8.803   9.626  -6.954  1.00  0.00           C  
ATOM     64  NZ  LYS A   5      -8.922   9.708  -8.435  1.00  0.00           N  
ATOM     65  H   LYS A   5      -4.413   6.692  -3.525  1.00  0.00           H  
ATOM     66  HA  LYS A   5      -5.948   8.809  -2.725  1.00  0.00           H  
ATOM     67 1HB  LYS A   5      -5.416   8.269  -5.060  1.00  0.00           H  
ATOM     68 2HB  LYS A   5      -6.462   6.858  -4.973  1.00  0.00           H  
ATOM     69 1HG  LYS A   5      -8.415   8.289  -4.608  1.00  0.00           H  
ATOM     70 2HG  LYS A   5      -7.382   9.725  -4.612  1.00  0.00           H  
ATOM     71 1HD  LYS A   5      -6.697   9.236  -6.934  1.00  0.00           H  
ATOM     72 2HD  LYS A   5      -7.711   7.786  -6.932  1.00  0.00           H  
ATOM     73 1HE  LYS A   5      -9.715   9.187  -6.552  1.00  0.00           H  
ATOM     74 2HE  LYS A   5      -8.705  10.635  -6.554  1.00  0.00           H  
ATOM     75 1HZ  LYS A   5      -9.726  10.269  -8.678  1.00  0.00           H  
ATOM     76 2HZ  LYS A   5      -8.088  10.131  -8.818  1.00  0.00           H  
ATOM     77 3HZ  LYS A   5      -9.033   8.779  -8.816  1.00  0.00           H  
HETATM   78  N   HYP A   6      -8.162   7.870  -1.752  1.00  0.00           N  
HETATM   79  CA  HYP A   6      -9.328   7.224  -1.154  1.00  0.00           C  
HETATM   80  C   HYP A   6     -10.089   6.443  -2.196  1.00  0.00           C  
HETATM   81  O   HYP A   6     -10.124   6.885  -3.344  1.00  0.00           O  
HETATM   82  CB  HYP A   6     -10.184   8.371  -0.594  1.00  0.00           C  
HETATM   83  CG  HYP A   6      -9.175   9.465  -0.321  1.00  0.00           C  
HETATM   84  CD  HYP A   6      -8.213   9.336  -1.485  1.00  0.00           C  
HETATM   85  OD1 HYP A   6      -8.397   9.118   0.797  1.00  0.00           O  
HETATM   86  HA  HYP A   6      -8.989   6.558  -0.374  1.00  0.00           H  
HETATM   87 1HB  HYP A   6     -10.766   8.055   0.297  1.00  0.00           H  
HETATM   88 2HB  HYP A   6     -10.896   8.740  -1.369  1.00  0.00           H  
HETATM   89 1HG  HYP A   6      -9.658  10.452  -0.286  1.00  0.00           H  
HETATM   90 1HD  HYP A   6      -8.607   9.889  -2.350  1.00  0.00           H  
HETATM   91 2HD  HYP A   6      -7.227   9.726  -1.191  1.00  0.00           H  
HETATM   92  HOD HYP A   6      -8.166   9.937   1.262  1.00  0.00           H  
ATOM     93  N   TYR A   7     -10.657   5.277  -1.805  1.00  0.00           N  
ATOM     94  CA  TYR A   7     -11.433   4.383  -2.631  1.00  0.00           C  
ATOM     95  C   TYR A   7     -10.570   3.648  -3.629  1.00  0.00           C  
ATOM     96  O   TYR A   7     -11.071   2.861  -4.426  1.00  0.00           O  
ATOM     97  CB  TYR A   7     -12.689   5.005  -3.306  1.00  0.00           C  
ATOM     98  CG  TYR A   7     -13.430   5.907  -2.341  1.00  0.00           C  
ATOM     99  CD1 TYR A   7     -14.054   5.402  -1.183  1.00  0.00           C  
ATOM    100  CD2 TYR A   7     -13.460   7.294  -2.569  1.00  0.00           C  
ATOM    101  CE1 TYR A   7     -14.652   6.268  -0.256  1.00  0.00           C  
ATOM    102  CE2 TYR A   7     -14.068   8.160  -1.652  1.00  0.00           C  
ATOM    103  CZ  TYR A   7     -14.651   7.651  -0.484  1.00  0.00           C  
ATOM    104  OH  TYR A   7     -15.214   8.544   0.456  1.00  0.00           O  
ATOM    105  H   TYR A   7     -10.617   4.967  -0.853  1.00  0.00           H  
ATOM    106  HA  TYR A   7     -11.792   3.630  -1.944  1.00  0.00           H  
ATOM    107 1HB  TYR A   7     -12.376   5.601  -4.191  1.00  0.00           H  
ATOM    108 2HB  TYR A   7     -13.382   4.204  -3.643  1.00  0.00           H  
ATOM    109  HD1 TYR A   7     -14.045   4.340  -0.974  1.00  0.00           H  
ATOM    110  HD2 TYR A   7     -12.983   7.700  -3.447  1.00  0.00           H  
ATOM    111  HE1 TYR A   7     -15.104   5.855   0.634  1.00  0.00           H  
ATOM    112  HE2 TYR A   7     -14.062   9.225  -1.839  1.00  0.00           H  
ATOM    113  HH  TYR A   7     -15.529   8.034   1.212  1.00  0.00           H  
ATOM    114  N   GLY A   8      -9.231   3.847  -3.575  1.00  0.00           N  
ATOM    115  CA  GLY A   8      -8.282   3.092  -4.363  1.00  0.00           C  
ATOM    116  C   GLY A   8      -8.008   1.842  -3.583  1.00  0.00           C  
ATOM    117  O   GLY A   8      -8.648   1.621  -2.556  1.00  0.00           O  
ATOM    118  H   GLY A   8      -8.811   4.485  -2.924  1.00  0.00           H  
ATOM    119 1HA  GLY A   8      -8.710   2.835  -5.323  1.00  0.00           H  
ATOM    120 2HA  GLY A   8      -7.375   3.675  -4.418  1.00  0.00           H  
ATOM    121  N   PHE A   9      -7.064   0.989  -4.046  1.00  0.00           N  
ATOM    122  CA  PHE A   9      -6.747  -0.270  -3.401  1.00  0.00           C  
ATOM    123  C   PHE A   9      -5.537  -0.079  -2.528  1.00  0.00           C  
ATOM    124  O   PHE A   9      -4.601   0.615  -2.922  1.00  0.00           O  
ATOM    125  CB  PHE A   9      -6.483  -1.370  -4.431  1.00  0.00           C  
ATOM    126  CG  PHE A   9      -7.718  -1.839  -5.146  1.00  0.00           C  
ATOM    127  CD1 PHE A   9      -8.189  -1.164  -6.262  1.00  0.00           C  
ATOM    128  CD2 PHE A   9      -8.412  -2.955  -4.704  1.00  0.00           C  
ATOM    129  CE1 PHE A   9      -9.326  -1.595  -6.921  1.00  0.00           C  
ATOM    130  CE2 PHE A   9      -9.547  -3.389  -5.360  1.00  0.00           C  
ATOM    131  CZ  PHE A   9     -10.005  -2.707  -6.470  1.00  0.00           C  
ATOM    132  H   PHE A   9      -6.559   1.168  -4.885  1.00  0.00           H  
ATOM    133  HA  PHE A   9      -7.589  -0.569  -2.794  1.00  0.00           H  
ATOM    134 1HB  PHE A   9      -5.776  -1.009  -5.176  1.00  0.00           H  
ATOM    135 2HB  PHE A   9      -6.029  -2.229  -3.938  1.00  0.00           H  
ATOM    136  HD1 PHE A   9      -7.652  -0.286  -6.619  1.00  0.00           H  
ATOM    137  HD2 PHE A   9      -8.051  -3.494  -3.826  1.00  0.00           H  
ATOM    138  HE1 PHE A   9      -9.685  -1.055  -7.797  1.00  0.00           H  
ATOM    139  HE2 PHE A   9     -10.083  -4.268  -5.003  1.00  0.00           H  
ATOM    140  HZ  PHE A   9     -10.901  -3.046  -6.988  1.00  0.00           H  
ATOM    141  N   CYS A  10      -5.522  -0.702  -1.330  1.00  0.00           N  
ATOM    142  CA  CYS A  10      -4.432  -0.604  -0.387  1.00  0.00           C  
ATOM    143  C   CYS A  10      -4.099  -1.972   0.111  1.00  0.00           C  
ATOM    144  O   CYS A  10      -3.308  -2.121   1.044  1.00  0.00           O  
ATOM    145  CB  CYS A  10      -4.794   0.298   0.794  1.00  0.00           C  
ATOM    146  SG  CYS A  10      -6.253  -0.242   1.716  1.00  0.00           S  
ATOM    147  H   CYS A  10      -6.308  -1.260  -1.016  1.00  0.00           H  
ATOM    148  HA  CYS A  10      -3.553  -0.216  -0.880  1.00  0.00           H  
ATOM    149 1HB  CYS A  10      -3.954   0.343   1.488  1.00  0.00           H  
ATOM    150 2HB  CYS A  10      -4.977   1.310   0.435  1.00  0.00           H  
ATOM    151  N   SER A  11      -4.666  -3.024  -0.514  1.00  0.00           N  
ATOM    152  CA  SER A  11      -4.364  -4.395  -0.207  1.00  0.00           C  
ATOM    153  C   SER A  11      -2.988  -4.708  -0.735  1.00  0.00           C  
ATOM    154  O   SER A  11      -2.839  -5.467  -1.695  1.00  0.00           O  
ATOM    155  CB  SER A  11      -5.395  -5.324  -0.818  1.00  0.00           C  
ATOM    156  OG  SER A  11      -5.113  -6.661  -0.508  1.00  0.00           O  
ATOM    157  H   SER A  11      -5.337  -2.923  -1.248  1.00  0.00           H  
ATOM    158  HA  SER A  11      -4.375  -4.539   0.865  1.00  0.00           H  
ATOM    159 1HB  SER A  11      -6.386  -5.063  -0.447  1.00  0.00           H  
ATOM    160 2HB  SER A  11      -5.406  -5.194  -1.900  1.00  0.00           H  
ATOM    161  HG  SER A  11      -4.984  -7.106  -1.349  1.00  0.00           H  
ATOM    162  N   LEU A  12      -1.956  -4.093  -0.131  1.00  0.00           N  
ATOM    163  CA  LEU A  12      -0.599  -4.227  -0.570  1.00  0.00           C  
ATOM    164  C   LEU A  12       0.095  -4.991   0.519  1.00  0.00           C  
ATOM    165  O   LEU A  12       0.187  -4.447   1.618  1.00  0.00           O  
ATOM    166  CB  LEU A  12       0.063  -2.863  -0.800  1.00  0.00           C  
ATOM    167  CG  LEU A  12      -0.621  -1.957  -1.832  1.00  0.00           C  
ATOM    168  CD1 LEU A  12       0.075  -0.603  -1.861  1.00  0.00           C  
ATOM    169  CD2 LEU A  12      -0.578  -2.623  -3.200  1.00  0.00           C  
ATOM    170  H   LEU A  12      -2.122  -3.485   0.654  1.00  0.00           H  
ATOM    171  HA  LEU A  12      -0.579  -4.752  -1.507  1.00  0.00           H  
ATOM    172 1HB  LEU A  12       0.089  -2.325   0.146  1.00  0.00           H  
ATOM    173 2HB  LEU A  12       1.089  -3.025  -1.130  1.00  0.00           H  
ATOM    174  HG  LEU A  12      -1.659  -1.792  -1.541  1.00  0.00           H  
ATOM    175 1HD1 LEU A  12      -0.411   0.041  -2.594  1.00  0.00           H  
ATOM    176 2HD1 LEU A  12       0.013  -0.141  -0.876  1.00  0.00           H  
ATOM    177 3HD1 LEU A  12       1.121  -0.738  -2.134  1.00  0.00           H  
ATOM    178 1HD2 LEU A  12      -1.065  -1.980  -3.933  1.00  0.00           H  
ATOM    179 2HD2 LEU A  12       0.459  -2.787  -3.492  1.00  0.00           H  
ATOM    180 3HD2 LEU A  12      -1.098  -3.580  -3.155  1.00  0.00           H  
ATOM    181  N   PRO A  13       0.579  -6.215   0.333  1.00  0.00           N  
ATOM    182  CA  PRO A  13       1.261  -6.959   1.376  1.00  0.00           C  
ATOM    183  C   PRO A  13       2.672  -6.431   1.495  1.00  0.00           C  
ATOM    184  O   PRO A  13       3.627  -7.189   1.334  1.00  0.00           O  
ATOM    185  CB  PRO A  13       1.228  -8.406   0.873  1.00  0.00           C  
ATOM    186  CG  PRO A  13       1.291  -8.279  -0.611  1.00  0.00           C  
ATOM    187  CD  PRO A  13       0.472  -7.054  -0.917  1.00  0.00           C  
ATOM    188  HA  PRO A  13       0.757  -6.853   2.327  1.00  0.00           H  
ATOM    189 1HB  PRO A  13       2.076  -8.968   1.290  1.00  0.00           H  
ATOM    190 2HB  PRO A  13       0.310  -8.904   1.220  1.00  0.00           H  
ATOM    191 1HG  PRO A  13       2.337  -8.183  -0.939  1.00  0.00           H  
ATOM    192 2HG  PRO A  13       0.891  -9.186  -1.087  1.00  0.00           H  
ATOM    193 1HD  PRO A  13       0.903  -6.531  -1.784  1.00  0.00           H  
ATOM    194 2HD  PRO A  13      -0.568  -7.348  -1.119  1.00  0.00           H  
ATOM    195  N   ILE A  14       2.826  -5.123   1.773  1.00  0.00           N  
ATOM    196  CA  ILE A  14       4.072  -4.435   1.755  1.00  0.00           C  
ATOM    197  C   ILE A  14       3.909  -3.871   3.123  1.00  0.00           C  
ATOM    198  O   ILE A  14       2.823  -3.378   3.437  1.00  0.00           O  
ATOM    199  CB  ILE A  14       4.219  -3.364   0.658  1.00  0.00           C  
ATOM    200  CG1 ILE A  14       4.041  -3.991  -0.727  1.00  0.00           C  
ATOM    201  CG2 ILE A  14       5.571  -2.676   0.765  1.00  0.00           C  
ATOM    202  CD1 ILE A  14       3.963  -2.980  -1.849  1.00  0.00           C  
ATOM    203  H   ILE A  14       2.099  -4.541   2.174  1.00  0.00           H  
ATOM    204  HA  ILE A  14       4.893  -5.140   1.715  1.00  0.00           H  
ATOM    205  HB  ILE A  14       3.433  -2.618   0.770  1.00  0.00           H  
ATOM    206 1HG1 ILE A  14       4.873  -4.664  -0.932  1.00  0.00           H  
ATOM    207 2HG1 ILE A  14       3.128  -4.587  -0.743  1.00  0.00           H  
ATOM    208 1HG2 ILE A  14       5.659  -1.923  -0.018  1.00  0.00           H  
ATOM    209 2HG2 ILE A  14       5.660  -2.198   1.739  1.00  0.00           H  
ATOM    210 3HG2 ILE A  14       6.365  -3.413   0.648  1.00  0.00           H  
ATOM    211 1HD1 ILE A  14       3.836  -3.500  -2.799  1.00  0.00           H  
ATOM    212 2HD1 ILE A  14       3.113  -2.317  -1.683  1.00  0.00           H  
ATOM    213 3HD1 ILE A  14       4.881  -2.395  -1.876  1.00  0.00           H  
ATOM    214  N   LEU A  15       4.937  -3.982   3.981  1.00  0.00           N  
ATOM    215  CA  LEU A  15       4.880  -3.427   5.302  1.00  0.00           C  
ATOM    216  C   LEU A  15       5.151  -1.973   5.132  1.00  0.00           C  
ATOM    217  O   LEU A  15       5.846  -1.594   4.191  1.00  0.00           O  
ATOM    218  CB  LEU A  15       5.941  -4.016   6.259  1.00  0.00           C  
ATOM    219  CG  LEU A  15       5.800  -5.541   6.488  1.00  0.00           C  
ATOM    220  CD1 LEU A  15       6.932  -6.067   7.390  1.00  0.00           C  
ATOM    221  CD2 LEU A  15       4.417  -5.936   7.046  1.00  0.00           C  
ATOM    222  H   LEU A  15       5.799  -4.411   3.732  1.00  0.00           H  
ATOM    223  HA  LEU A  15       3.891  -3.566   5.716  1.00  0.00           H  
ATOM    224 1HB  LEU A  15       6.956  -3.818   5.846  1.00  0.00           H  
ATOM    225 2HB  LEU A  15       5.873  -3.498   7.241  1.00  0.00           H  
ATOM    226  HG  LEU A  15       5.912  -6.047   5.501  1.00  0.00           H  
ATOM    227 1HD1 LEU A  15       6.875  -5.600   8.396  1.00  0.00           H  
ATOM    228 2HD1 LEU A  15       7.922  -5.831   6.945  1.00  0.00           H  
ATOM    229 3HD1 LEU A  15       6.854  -7.171   7.505  1.00  0.00           H  
ATOM    230 1HD2 LEU A  15       4.379  -7.031   7.230  1.00  0.00           H  
ATOM    231 2HD2 LEU A  15       3.609  -5.683   6.328  1.00  0.00           H  
ATOM    232 3HD2 LEU A  15       4.219  -5.413   8.006  1.00  0.00           H  
ATOM    233  N   LYS A  16       4.581  -1.149   6.039  1.00  0.00           N  
ATOM    234  CA  LYS A  16       4.715   0.291   6.075  1.00  0.00           C  
ATOM    235  C   LYS A  16       4.223   0.844   4.770  1.00  0.00           C  
ATOM    236  O   LYS A  16       4.901   1.626   4.108  1.00  0.00           O  
ATOM    237  CB  LYS A  16       6.164   0.712   6.328  1.00  0.00           C  
ATOM    238  CG  LYS A  16       6.735   0.234   7.656  1.00  0.00           C  
ATOM    239  CD  LYS A  16       8.158   0.731   7.857  1.00  0.00           C  
ATOM    240  CE  LYS A  16       8.743   0.225   9.167  1.00  0.00           C  
ATOM    241  NZ  LYS A  16      10.150   0.671   9.358  1.00  0.00           N  
ATOM    242  H   LYS A  16       3.934  -1.531   6.691  1.00  0.00           H  
ATOM    243  HA  LYS A  16       4.051   0.639   6.852  1.00  0.00           H  
ATOM    244 1HB  LYS A  16       6.800   0.325   5.531  1.00  0.00           H  
ATOM    245 2HB  LYS A  16       6.236   1.800   6.305  1.00  0.00           H  
ATOM    246 1HG  LYS A  16       6.112   0.600   8.473  1.00  0.00           H  
ATOM    247 2HG  LYS A  16       6.732  -0.856   7.682  1.00  0.00           H  
ATOM    248 1HD  LYS A  16       8.784   0.387   7.032  1.00  0.00           H  
ATOM    249 2HD  LYS A  16       8.165   1.821   7.864  1.00  0.00           H  
ATOM    250 1HE  LYS A  16       8.142   0.592   9.999  1.00  0.00           H  
ATOM    251 2HE  LYS A  16       8.715  -0.864   9.182  1.00  0.00           H  
ATOM    252 1HZ  LYS A  16      10.500   0.315  10.236  1.00  0.00           H  
ATOM    253 2HZ  LYS A  16      10.720   0.320   8.602  1.00  0.00           H  
ATOM    254 3HZ  LYS A  16      10.185   1.680   9.366  1.00  0.00           H  
ATOM    255  N   ASN A  17       3.015   0.418   4.369  1.00  0.00           N  
ATOM    256  CA  ASN A  17       2.432   0.792   3.129  1.00  0.00           C  
ATOM    257  C   ASN A  17       1.005   0.660   3.545  1.00  0.00           C  
ATOM    258  O   ASN A  17       0.745   0.416   4.725  1.00  0.00           O  
ATOM    259  CB  ASN A  17       2.786  -0.144   1.944  1.00  0.00           C  
ATOM    260  CG  ASN A  17       2.631   0.616   0.621  1.00  0.00           C  
ATOM    261  OD1 ASN A  17       1.654   1.353   0.439  1.00  0.00           O  
ATOM    262  ND2 ASN A  17       3.619   0.450  -0.304  1.00  0.00           N  
ATOM    263  H   ASN A  17       2.334  -0.065   4.935  1.00  0.00           H  
ATOM    264  HA  ASN A  17       2.677   1.826   2.933  1.00  0.00           H  
ATOM    265 1HB  ASN A  17       3.842  -0.469   2.064  1.00  0.00           H  
ATOM    266 2HB  ASN A  17       2.149  -1.052   1.941  1.00  0.00           H  
ATOM    267 1HD2 ASN A  17       3.568   0.950  -1.168  1.00  0.00           H  
ATOM    268 2HD2 ASN A  17       4.414  -0.122  -0.102  1.00  0.00           H  
ATOM    269  N   GLY A  18       0.059   0.830   2.603  1.00  0.00           N  
ATOM    270  CA  GLY A  18      -1.355   0.820   2.881  1.00  0.00           C  
ATOM    271  C   GLY A  18      -1.713   2.178   3.406  1.00  0.00           C  
ATOM    272  O   GLY A  18      -2.739   2.351   4.061  1.00  0.00           O  
ATOM    273  H   GLY A  18       0.340   1.019   1.651  1.00  0.00           H  
ATOM    274 1HA  GLY A  18      -1.870   0.650   1.949  1.00  0.00           H  
ATOM    275 2HA  GLY A  18      -1.568   0.078   3.640  1.00  0.00           H  
ATOM    276  N   LEU A  19      -0.840   3.181   3.138  1.00  0.00           N  
ATOM    277  CA  LEU A  19      -0.961   4.515   3.676  1.00  0.00           C  
ATOM    278  C   LEU A  19      -2.001   5.290   2.919  1.00  0.00           C  
ATOM    279  O   LEU A  19      -1.694   6.129   2.072  1.00  0.00           O  
ATOM    280  CB  LEU A  19       0.361   5.326   3.612  1.00  0.00           C  
ATOM    281  CG  LEU A  19       1.559   4.687   4.355  1.00  0.00           C  
ATOM    282  CD1 LEU A  19       2.829   5.539   4.163  1.00  0.00           C  
ATOM    283  CD2 LEU A  19       1.293   4.428   5.851  1.00  0.00           C  
ATOM    284  H   LEU A  19       0.004   3.001   2.639  1.00  0.00           H  
ATOM    285  HA  LEU A  19      -1.270   4.434   4.710  1.00  0.00           H  
ATOM    286 1HB  LEU A  19       0.664   5.452   2.547  1.00  0.00           H  
ATOM    287 2HB  LEU A  19       0.176   6.341   4.029  1.00  0.00           H  
ATOM    288  HG  LEU A  19       1.756   3.700   3.877  1.00  0.00           H  
ATOM    289 1HD1 LEU A  19       2.697   6.546   4.612  1.00  0.00           H  
ATOM    290 2HD1 LEU A  19       3.052   5.659   3.081  1.00  0.00           H  
ATOM    291 3HD1 LEU A  19       3.699   5.046   4.646  1.00  0.00           H  
ATOM    292 1HD2 LEU A  19       0.479   3.685   5.989  1.00  0.00           H  
ATOM    293 2HD2 LEU A  19       1.008   5.371   6.365  1.00  0.00           H  
ATOM    294 3HD2 LEU A  19       2.207   4.023   6.337  1.00  0.00           H  
ATOM    295  N   CYS A  20      -3.279   5.028   3.224  1.00  0.00           N  
ATOM    296  CA  CYS A  20      -4.396   5.744   2.665  1.00  0.00           C  
ATOM    297  C   CYS A  20      -4.522   7.085   3.320  1.00  0.00           C  
ATOM    298  O   CYS A  20      -4.350   7.200   4.531  1.00  0.00           O  
ATOM    299  CB  CYS A  20      -5.716   5.004   2.946  1.00  0.00           C  
ATOM    300  SG  CYS A  20      -5.742   3.392   2.133  1.00  0.00           S  
ATOM    301  H   CYS A  20      -3.509   4.265   3.827  1.00  0.00           H  
ATOM    302  HA  CYS A  20      -4.252   5.869   1.601  1.00  0.00           H  
ATOM    303 1HB  CYS A  20      -5.821   4.841   4.040  1.00  0.00           H  
ATOM    304 2HB  CYS A  20      -6.583   5.614   2.613  1.00  0.00           H  
ATOM    305  N   CYS A  21      -4.909   8.129   2.550  1.00  0.00           N  
ATOM    306  CA  CYS A  21      -5.200   9.443   3.106  1.00  0.00           C  
ATOM    307  C   CYS A  21      -6.382   9.369   4.045  1.00  0.00           C  
ATOM    308  O   CYS A  21      -6.528  10.189   4.949  1.00  0.00           O  
ATOM    309  CB  CYS A  21      -5.495  10.527   2.032  1.00  0.00           C  
ATOM    310  SG  CYS A  21      -3.994  11.318   1.363  1.00  0.00           S  
ATOM    311  H   CYS A  21      -4.966   8.041   1.549  1.00  0.00           H  
ATOM    312  HA  CYS A  21      -4.349   9.747   3.702  1.00  0.00           H  
ATOM    313 1HB  CYS A  21      -6.118  10.092   1.221  1.00  0.00           H  
ATOM    314 2HB  CYS A  21      -6.094  11.351   2.480  1.00  0.00           H  
ATOM    315  N   SER A  22      -7.248   8.358   3.862  1.00  0.00           N  
ATOM    316  CA  SER A  22      -8.420   8.175   4.673  1.00  0.00           C  
ATOM    317  C   SER A  22      -8.105   7.280   5.848  1.00  0.00           C  
ATOM    318  O   SER A  22      -8.957   7.042   6.700  1.00  0.00           O  
ATOM    319  CB  SER A  22      -9.544   7.581   3.847  1.00  0.00           C  
ATOM    320  OG  SER A  22      -9.988   8.488   2.876  1.00  0.00           O  
ATOM    321  H   SER A  22      -7.164   7.713   3.106  1.00  0.00           H  
ATOM    322  HA  SER A  22      -8.737   9.132   5.069  1.00  0.00           H  
ATOM    323 1HB  SER A  22      -9.196   6.668   3.364  1.00  0.00           H  
ATOM    324 2HB  SER A  22     -10.372   7.309   4.501  1.00  0.00           H  
ATOM    325  HG  SER A  22      -9.318   8.489   2.189  1.00  0.00           H  
ATOM    326  N   GLY A  23      -6.857   6.779   5.950  1.00  0.00           N  
ATOM    327  CA  GLY A  23      -6.454   5.981   7.078  1.00  0.00           C  
ATOM    328  C   GLY A  23      -6.989   4.589   7.028  1.00  0.00           C  
ATOM    329  O   GLY A  23      -6.213   3.636   7.031  1.00  0.00           O  
ATOM    330  H   GLY A  23      -6.110   7.067   5.345  1.00  0.00           H  
ATOM    331 1HA  GLY A  23      -5.378   5.912   7.023  1.00  0.00           H  
ATOM    332 2HA  GLY A  23      -6.792   6.447   7.994  1.00  0.00           H  
ATOM    333  N   ALA A  24      -8.330   4.418   7.049  1.00  0.00           N  
ATOM    334  CA  ALA A  24      -8.892   3.081   7.094  1.00  0.00           C  
ATOM    335  C   ALA A  24      -8.457   2.336   5.874  1.00  0.00           C  
ATOM    336  O   ALA A  24      -8.468   2.894   4.780  1.00  0.00           O  
ATOM    337  CB  ALA A  24     -10.431   3.065   7.165  1.00  0.00           C  
ATOM    338  H   ALA A  24      -8.963   5.196   7.077  1.00  0.00           H  
ATOM    339  HA  ALA A  24      -8.505   2.570   7.966  1.00  0.00           H  
ATOM    340 1HB  ALA A  24     -10.773   3.604   8.075  1.00  0.00           H  
ATOM    341 2HB  ALA A  24     -10.818   2.024   7.219  1.00  0.00           H  
ATOM    342 3HB  ALA A  24     -10.876   3.565   6.279  1.00  0.00           H  
ATOM    343  N   CYS A  25      -8.068   1.054   6.022  1.00  0.00           N  
ATOM    344  CA  CYS A  25      -7.695   0.224   4.913  1.00  0.00           C  
ATOM    345  C   CYS A  25      -8.330  -1.081   5.260  1.00  0.00           C  
ATOM    346  O   CYS A  25      -8.104  -1.595   6.353  1.00  0.00           O  
ATOM    347  CB  CYS A  25      -6.153   0.049   4.795  1.00  0.00           C  
ATOM    348  SG  CYS A  25      -5.625  -1.068   3.455  1.00  0.00           S  
ATOM    349  H   CYS A  25      -8.074   0.572   6.898  1.00  0.00           H  
ATOM    350  HA  CYS A  25      -8.122   0.600   3.993  1.00  0.00           H  
ATOM    351 1HB  CYS A  25      -5.706   1.053   4.619  1.00  0.00           H  
ATOM    352 2HB  CYS A  25      -5.752  -0.324   5.761  1.00  0.00           H  
ATOM    353  N   VAL A  26      -9.148  -1.634   4.345  1.00  0.00           N  
ATOM    354  CA  VAL A  26      -9.868  -2.860   4.546  1.00  0.00           C  
ATOM    355  C   VAL A  26      -9.469  -3.682   3.340  1.00  0.00           C  
ATOM    356  O   VAL A  26     -10.049  -4.712   3.005  1.00  0.00           O  
ATOM    357  CB  VAL A  26     -11.392  -2.645   4.606  1.00  0.00           C  
ATOM    358  CG1 VAL A  26     -11.758  -1.748   5.779  1.00  0.00           C  
ATOM    359  CG2 VAL A  26     -11.882  -2.047   3.296  1.00  0.00           C  
ATOM    360  H   VAL A  26      -9.306  -1.199   3.444  1.00  0.00           H  
ATOM    361  HA  VAL A  26      -9.490  -3.354   5.434  1.00  0.00           H  
ATOM    362  HB  VAL A  26     -11.879  -3.606   4.772  1.00  0.00           H  
ATOM    363 1HG1 VAL A  26     -12.839  -1.606   5.806  1.00  0.00           H  
ATOM    364 2HG1 VAL A  26     -11.430  -2.212   6.708  1.00  0.00           H  
ATOM    365 3HG1 VAL A  26     -11.269  -0.780   5.663  1.00  0.00           H  
ATOM    366 1HG2 VAL A  26     -12.960  -1.898   3.345  1.00  0.00           H  
ATOM    367 2HG2 VAL A  26     -11.390  -1.089   3.127  1.00  0.00           H  
ATOM    368 3HG2 VAL A  26     -11.647  -2.725   2.476  1.00  0.00           H  
ATOM    369  N   GLY A  27      -8.446  -3.202   2.602  1.00  0.00           N  
ATOM    370  CA  GLY A  27      -8.026  -3.782   1.349  1.00  0.00           C  
ATOM    371  C   GLY A  27      -8.194  -2.714   0.323  1.00  0.00           C  
ATOM    372  O   GLY A  27      -7.426  -2.605  -0.632  1.00  0.00           O  
ATOM    373  H   GLY A  27      -7.974  -2.366   2.876  1.00  0.00           H  
ATOM    374 1HA  GLY A  27      -6.976  -4.011   1.445  1.00  0.00           H  
ATOM    375 2HA  GLY A  27      -8.643  -4.633   1.092  1.00  0.00           H  
ATOM    376  N   VAL A  28      -9.197  -1.845   0.541  1.00  0.00           N  
ATOM    377  CA  VAL A  28      -9.345  -0.626  -0.207  1.00  0.00           C  
ATOM    378  C   VAL A  28      -9.340   0.459   0.828  1.00  0.00           C  
ATOM    379  O   VAL A  28      -9.530   0.190   2.017  1.00  0.00           O  
ATOM    380  CB  VAL A  28     -10.650  -0.603  -1.023  1.00  0.00           C  
ATOM    381  CG1 VAL A  28     -10.672  -1.745  -2.027  1.00  0.00           C  
ATOM    382  CG2 VAL A  28     -11.847  -0.684  -0.088  1.00  0.00           C  
ATOM    383  H   VAL A  28      -9.753  -1.918   1.367  1.00  0.00           H  
ATOM    384  HA  VAL A  28      -8.482  -0.485  -0.840  1.00  0.00           H  
ATOM    385  HB  VAL A  28     -10.695   0.326  -1.592  1.00  0.00           H  
ATOM    386 1HG1 VAL A  28     -11.602  -1.713  -2.596  1.00  0.00           H  
ATOM    387 2HG1 VAL A  28      -9.827  -1.647  -2.709  1.00  0.00           H  
ATOM    388 3HG1 VAL A  28     -10.604  -2.696  -1.498  1.00  0.00           H  
ATOM    389 1HG2 VAL A  28     -12.767  -0.666  -0.672  1.00  0.00           H  
ATOM    390 2HG2 VAL A  28     -11.799  -1.610   0.485  1.00  0.00           H  
ATOM    391 3HG2 VAL A  28     -11.834   0.166   0.594  1.00  0.00           H  
ATOM    392  N   CYS A  29      -9.093   1.710   0.390  1.00  0.00           N  
ATOM    393  CA  CYS A  29      -9.055   2.856   1.259  1.00  0.00           C  
ATOM    394  C   CYS A  29     -10.455   3.236   1.581  1.00  0.00           C  
ATOM    395  O   CYS A  29     -11.160   3.797   0.744  1.00  0.00           O  
ATOM    396  CB  CYS A  29      -8.335   4.037   0.607  1.00  0.00           C  
ATOM    397  SG  CYS A  29      -6.572   3.756   0.313  1.00  0.00           S  
ATOM    398  H   CYS A  29      -8.885   1.863  -0.587  1.00  0.00           H  
ATOM    399  HA  CYS A  29      -8.544   2.583   2.172  1.00  0.00           H  
ATOM    400 1HB  CYS A  29      -8.804   4.265  -0.351  1.00  0.00           H  
ATOM    401 2HB  CYS A  29      -8.435   4.919   1.239  1.00  0.00           H  
ATOM    402  N   ALA A  30     -10.869   2.927   2.816  1.00  0.00           N  
ATOM    403  CA  ALA A  30     -12.227   3.028   3.239  1.00  0.00           C  
ATOM    404  C   ALA A  30     -12.294   4.349   3.925  1.00  0.00           C  
ATOM    405  O   ALA A  30     -11.285   5.042   4.084  1.00  0.00           O  
ATOM    406  CB  ALA A  30     -12.637   1.892   4.198  1.00  0.00           C  
ATOM    407  H   ALA A  30     -10.204   2.691   3.544  1.00  0.00           H  
ATOM    408  HA  ALA A  30     -12.888   3.054   2.383  1.00  0.00           H  
ATOM    409 1HB  ALA A  30     -12.026   1.907   5.125  1.00  0.00           H  
ATOM    410 2HB  ALA A  30     -12.477   0.915   3.695  1.00  0.00           H  
ATOM    411 3HB  ALA A  30     -13.712   1.954   4.464  1.00  0.00           H  
ATOM    412  N   ASP A  31     -13.502   4.733   4.340  1.00  0.00           N  
ATOM    413  CA  ASP A  31     -13.769   5.956   5.007  1.00  0.00           C  
ATOM    414  C   ASP A  31     -14.701   5.443   6.045  1.00  0.00           C  
ATOM    415  O   ASP A  31     -14.829   4.225   6.196  1.00  0.00           O  
ATOM    416  CB  ASP A  31     -14.404   7.025   4.113  1.00  0.00           C  
ATOM    417  CG  ASP A  31     -15.726   6.578   3.503  1.00  0.00           C  
ATOM    418  OD1 ASP A  31     -16.316   5.659   4.020  1.00  0.00           O  
ATOM    419  OD2 ASP A  31     -16.132   7.161   2.527  1.00  0.00           O  
ATOM    420  H   ASP A  31     -14.338   4.177   4.291  1.00  0.00           H  
ATOM    421  HA  ASP A  31     -12.873   6.320   5.484  1.00  0.00           H  
ATOM    422 1HB  ASP A  31     -14.576   7.930   4.695  1.00  0.00           H  
ATOM    423 2HB  ASP A  31     -13.716   7.280   3.307  1.00  0.00           H  
HETATM  424  N   LEU A  32     -15.356   6.360   6.765  1.00  0.00           N  
HETATM  425  CA  LEU A  32     -16.271   6.086   7.815  1.00  0.00           C  
HETATM  426  C   LEU A  32     -16.571   7.565   8.093  1.00  0.00           C  
HETATM  427  O   LEU A  32     -15.825   8.412   7.575  1.00  0.00           O  
HETATM  428  NT  LEU A  32     -17.641   7.873   8.867  1.00  0.00           N  
HETATM  429  CB  LEU A  32     -15.659   5.332   9.002  1.00  0.00           C  
HETATM  430  CG  LEU A  32     -16.619   5.017  10.156  1.00  0.00           C  
HETATM  431  CD1 LEU A  32     -17.686   4.041   9.678  1.00  0.00           C  
HETATM  432  CD2 LEU A  32     -15.835   4.440  11.326  1.00  0.00           C  
HETATM  433  H   LEU A  32     -15.392   7.351   6.550  1.00  0.00           H  
HETATM  434  HA  LEU A  32     -17.131   5.574   7.405  1.00  0.00           H  
HETATM  435 1HN  LEU A  32     -17.881   8.820   9.078  1.00  0.00           H  
HETATM  436 2HN  LEU A  32     -18.205   7.134   9.235  1.00  0.00           H  
HETATM  437 1HB  LEU A  32     -15.253   4.388   8.642  1.00  0.00           H  
HETATM  438 2HB  LEU A  32     -14.839   5.925   9.406  1.00  0.00           H  
HETATM  439  HG  LEU A  32     -17.122   5.931  10.472  1.00  0.00           H  
HETATM  440 1HD1 LEU A  32     -18.368   3.817  10.498  1.00  0.00           H  
HETATM  441 2HD1 LEU A  32     -18.243   4.486   8.854  1.00  0.00           H  
HETATM  442 3HD1 LEU A  32     -17.211   3.120   9.340  1.00  0.00           H  
HETATM  443 1HD2 LEU A  32     -16.518   4.217  12.147  1.00  0.00           H  
HETATM  444 2HD2 LEU A  32     -15.333   3.525  11.012  1.00  0.00           H  
HETATM  445 3HD2 LEU A  32     -15.092   5.166  11.659  1.00  0.00           H  
TER                                                                             
CONECT   58   78                                                                
CONECT   78   58   79   84                                                      
CONECT   79   78   80   82   86                                                 
CONECT   80   79   81   93                                                      
CONECT   81   80                                                                
CONECT   82   79   83   87   88                                                 
CONECT   83   82   84   85   89                                                 
CONECT   84   78   83   90   91                                                 
CONECT   85   83   92                                                           
CONECT   86   79                                                                
CONECT   87   82                                                                
CONECT   88   82                                                                
CONECT   89   83                                                                
CONECT   90   84                                                                
CONECT   91   84                                                                
CONECT   92   85                                                                
CONECT   93   80                                                                
CONECT  414  424                                                                
CONECT  424  414  425  433                                                      
CONECT  425  424  426  429  434                                                 
CONECT  426  425  427  428                                                      
CONECT  427  426                                                                
CONECT  428  426  435  436                                                      
CONECT  429  425  430  437  438                                                 
CONECT  430  429  431  432  439                                                 
CONECT  431  430  440  441  442                                                 
CONECT  432  430  443  444  445                                                 
CONECT  433  424                                                                
CONECT  434  425                                                                
CONECT  435  428                                                                
CONECT  436  428                                                                
CONECT  437  429                                                                
CONECT  438  429                                                                
CONECT  439  430                                                                
CONECT  440  431                                                                
CONECT  441  431                                                                
CONECT  442  431                                                                
CONECT  443  432                                                                
CONECT  444  432                                                                
CONECT  445  432                                                                
