# Supplementary material for: δ‐Conotoxin Structure Prediction and Analysis through Large‐Scale Comparative and Deep Learning Modeling Approaches
Source: Adv Sci (Weinh). 2024 Jul 21;11(35):2404786. doi: 10.1002/advs.202404786 (PMC11425241; doi:10.1002/advs.202404786)
Supplement: Supplementary file 2 — Supporting Information [file ADVS-11-2404786-s001.gz › Data/RosettaCM_results/templates/1fu3_template.pdb]

HEADER                                            10-MAY-21   XXXX              
EXPDTA    THEORETICAL MODEL                                                     
REMARK 220                                                                      
REMARK 220 EXPERIMENTAL DETAILS                                                 
REMARK 220  EXPERIMENT TYPE                : THEORETICAL MODELLING              
REMARK 220  DATE OF DATA COLLECTION        : 10-MAY-21                          
REMARK 220                                                                      
REMARK 220 REMARK: MODEL GENERATED BY ROSETTA                                   
REMARK 220  VERSION 2020.46+release.55e53be                                     
SSBOND     CYS A    2    CYS A   17                                       2.02  
SSBOND     CYS A    9    CYS A   21                                       2.03  
SSBOND     CYS A   16    CYS A   26                                       2.12  
ATOM      1  N   TRP A   1       8.192  -3.317   9.722  1.00  0.00           N  
ATOM      2  CA  TRP A   1       8.344  -3.517   8.252  1.00  0.00           C  
ATOM      3  C   TRP A   1       6.990  -3.356   7.556  1.00  0.00           C  
ATOM      4  O   TRP A   1       6.320  -4.320   7.247  1.00  0.00           O  
ATOM      5  CB  TRP A   1       8.917  -4.901   7.941  1.00  0.00           C  
ATOM      6  CG  TRP A   1      10.347  -5.065   8.360  1.00  0.00           C  
ATOM      7  CD1 TRP A   1      10.797  -5.582   9.537  1.00  0.00           C  
ATOM      8  CD2 TRP A   1      11.527  -4.708   7.600  1.00  0.00           C  
ATOM      9  NE1 TRP A   1      12.170  -5.572   9.564  1.00  0.00           N  
ATOM     10  CE2 TRP A   1      12.633  -5.042   8.386  1.00  0.00           C  
ATOM     11  CE3 TRP A   1      11.730  -4.143   6.335  1.00  0.00           C  
ATOM     12  CZ2 TRP A   1      13.932  -4.827   7.952  1.00  0.00           C  
ATOM     13  CZ3 TRP A   1      13.032  -3.929   5.900  1.00  0.00           C  
ATOM     14  CH2 TRP A   1      14.105  -4.263   6.688  1.00  0.00           C  
ATOM     15 1H   TRP A   1       9.080  -3.425  10.168  1.00  0.00           H  
ATOM     16 2H   TRP A   1       7.839  -2.399   9.900  1.00  0.00           H  
ATOM     17 3H   TRP A   1       7.553  -3.995  10.087  1.00  0.00           H  
ATOM     18  HA  TRP A   1       9.061  -2.820   7.850  1.00  0.00           H  
ATOM     19 1HB  TRP A   1       8.322  -5.663   8.447  1.00  0.00           H  
ATOM     20 2HB  TRP A   1       8.849  -5.091   6.870  1.00  0.00           H  
ATOM     21  HD1 TRP A   1      10.161  -5.951  10.340  1.00  0.00           H  
ATOM     22  HE1 TRP A   1      12.746  -5.900  10.325  1.00  0.00           H  
ATOM     23  HE3 TRP A   1      10.882  -3.878   5.704  1.00  0.00           H  
ATOM     24  HZ2 TRP A   1      14.797  -5.086   8.564  1.00  0.00           H  
ATOM     25  HZ3 TRP A   1      13.182  -3.487   4.915  1.00  0.00           H  
ATOM     26  HH2 TRP A   1      15.113  -4.083   6.316  1.00  0.00           H  
ATOM     27  N   CYS A   2       6.584  -2.140   7.306  1.00  0.00           N  
ATOM     28  CA  CYS A   2       5.279  -1.912   6.623  1.00  0.00           C  
ATOM     29  C   CYS A   2       5.253  -0.526   5.971  1.00  0.00           C  
ATOM     30  O   CYS A   2       6.138   0.282   6.171  1.00  0.00           O  
ATOM     31  CB  CYS A   2       4.114  -2.025   7.606  1.00  0.00           C  
ATOM     32  SG  CYS A   2       4.218  -0.887   9.009  1.00  0.00           S  
ATOM     33  H   CYS A   2       7.139  -1.376   7.571  1.00  0.00           H  
ATOM     34  HA  CYS A   2       5.106  -2.671   5.880  1.00  0.00           H  
ATOM     35 1HB  CYS A   2       3.177  -1.831   7.084  1.00  0.00           H  
ATOM     36 2HB  CYS A   2       4.066  -3.040   7.999  1.00  0.00           H  
ATOM     37  N   LYS A   3       4.250  -0.247   5.188  1.00  0.00           N  
ATOM     38  CA  LYS A   3       4.243   1.029   4.427  1.00  0.00           C  
ATOM     39  C   LYS A   3       3.306   2.035   5.095  1.00  0.00           C  
ATOM     40  O   LYS A   3       2.297   1.674   5.665  1.00  0.00           O  
ATOM     41  CB  LYS A   3       3.819   0.803   2.975  1.00  0.00           C  
ATOM     42  CG  LYS A   3       4.796  -0.033   2.158  1.00  0.00           C  
ATOM     43  CD  LYS A   3       4.334  -0.168   0.714  1.00  0.00           C  
ATOM     44  CE  LYS A   3       5.348  -0.934  -0.123  1.00  0.00           C  
ATOM     45  NZ  LYS A   3       6.626  -0.186  -0.271  1.00  0.00           N  
ATOM     46  H   LYS A   3       3.501  -0.877   5.100  1.00  0.00           H  
ATOM     47  HA  LYS A   3       5.239   1.432   4.354  1.00  0.00           H  
ATOM     48 1HB  LYS A   3       2.851   0.302   2.952  1.00  0.00           H  
ATOM     49 2HB  LYS A   3       3.702   1.765   2.475  1.00  0.00           H  
ATOM     50 1HG  LYS A   3       5.779   0.439   2.173  1.00  0.00           H  
ATOM     51 2HG  LYS A   3       4.882  -1.026   2.597  1.00  0.00           H  
ATOM     52 1HD  LYS A   3       3.379  -0.694   0.685  1.00  0.00           H  
ATOM     53 2HD  LYS A   3       4.196   0.823   0.282  1.00  0.00           H  
ATOM     54 1HE  LYS A   3       5.556  -1.894   0.347  1.00  0.00           H  
ATOM     55 2HE  LYS A   3       4.935  -1.121  -1.114  1.00  0.00           H  
ATOM     56 1HZ  LYS A   3       7.270  -0.726  -0.831  1.00  0.00           H  
ATOM     57 2HZ  LYS A   3       6.448   0.700  -0.723  1.00  0.00           H  
ATOM     58 3HZ  LYS A   3       7.029  -0.023   0.641  1.00  0.00           H  
ATOM     59  N   GLN A   4       3.627   3.296   5.024  1.00  0.00           N  
ATOM     60  CA  GLN A   4       2.716   4.319   5.593  1.00  0.00           C  
ATOM     61  C   GLN A   4       1.653   4.666   4.559  1.00  0.00           C  
ATOM     62  O   GLN A   4       1.816   4.405   3.386  1.00  0.00           O  
ATOM     63  CB  GLN A   4       3.479   5.580   6.009  1.00  0.00           C  
ATOM     64  CG  GLN A   4       4.491   5.357   7.119  1.00  0.00           C  
ATOM     65  CD  GLN A   4       3.832   5.026   8.445  1.00  0.00           C  
ATOM     66  OE1 GLN A   4       2.919   5.727   8.892  1.00  0.00           O  
ATOM     67  NE2 GLN A   4       4.290   3.955   9.082  1.00  0.00           N  
ATOM     68  H   GLN A   4       4.458   3.574   4.585  1.00  0.00           H  
ATOM     69  HA  GLN A   4       2.268   3.968   6.509  1.00  0.00           H  
ATOM     70 1HB  GLN A   4       4.009   5.985   5.147  1.00  0.00           H  
ATOM     71 2HB  GLN A   4       2.772   6.338   6.345  1.00  0.00           H  
ATOM     72 1HG  GLN A   4       5.140   4.526   6.844  1.00  0.00           H  
ATOM     73 2HG  GLN A   4       5.080   6.265   7.248  1.00  0.00           H  
ATOM     74 1HE2 GLN A   4       3.894   3.687   9.962  1.00  0.00           H  
ATOM     75 2HE2 GLN A   4       5.032   3.415   8.684  1.00  0.00           H  
ATOM     76  N   SER A   5       0.563   5.241   4.969  1.00  0.00           N  
ATOM     77  CA  SER A   5      -0.442   5.671   3.965  1.00  0.00           C  
ATOM     78  C   SER A   5       0.194   6.663   2.994  1.00  0.00           C  
ATOM     79  O   SER A   5       1.009   7.484   3.364  1.00  0.00           O  
ATOM     80  CB  SER A   5      -1.642   6.307   4.639  1.00  0.00           C  
ATOM     81  OG  SER A   5      -2.298   5.388   5.469  1.00  0.00           O  
ATOM     82  H   SER A   5       0.405   5.383   5.926  1.00  0.00           H  
ATOM     83  HA  SER A   5      -0.815   4.812   3.427  1.00  0.00           H  
ATOM     84 1HB  SER A   5      -1.317   7.165   5.227  1.00  0.00           H  
ATOM     85 2HB  SER A   5      -2.333   6.673   3.881  1.00  0.00           H  
ATOM     86  HG  SER A   5      -3.215   5.384   5.186  1.00  0.00           H  
ATOM     87  N   GLY A   6      -0.177   6.578   1.752  1.00  0.00           N  
ATOM     88  CA  GLY A   6       0.372   7.515   0.734  1.00  0.00           C  
ATOM     89  C   GLY A   6       1.516   6.831  -0.017  1.00  0.00           C  
ATOM     90  O   GLY A   6       1.915   7.259  -1.082  1.00  0.00           O  
ATOM     91  H   GLY A   6      -0.819   5.891   1.485  1.00  0.00           H  
ATOM     92 1HA  GLY A   6      -0.407   7.789   0.038  1.00  0.00           H  
ATOM     93 2HA  GLY A   6       0.747   8.401   1.224  1.00  0.00           H  
ATOM     94  N   GLU A   7       2.046   5.765   0.525  1.00  0.00           N  
ATOM     95  CA  GLU A   7       3.151   5.042  -0.177  1.00  0.00           C  
ATOM     96  C   GLU A   7       2.586   4.166  -1.283  1.00  0.00           C  
ATOM     97  O   GLU A   7       1.461   3.728  -1.229  1.00  0.00           O  
ATOM     98  CB  GLU A   7       3.957   4.179   0.796  1.00  0.00           C  
ATOM     99  CG  GLU A   7       4.832   4.968   1.760  1.00  0.00           C  
ATOM    100  CD  GLU A   7       5.762   4.094   2.554  1.00  0.00           C  
ATOM    101  OE1 GLU A   7       6.373   3.228   1.976  1.00  0.00           O  
ATOM    102  OE2 GLU A   7       5.862   4.293   3.742  1.00  0.00           O  
ATOM    103  H   GLU A   7       1.715   5.435   1.391  1.00  0.00           H  
ATOM    104  HA  GLU A   7       3.871   5.733  -0.578  1.00  0.00           H  
ATOM    105 1HB  GLU A   7       3.277   3.566   1.388  1.00  0.00           H  
ATOM    106 2HB  GLU A   7       4.602   3.503   0.235  1.00  0.00           H  
ATOM    107 1HG  GLU A   7       5.424   5.686   1.192  1.00  0.00           H  
ATOM    108 2HG  GLU A   7       4.192   5.525   2.442  1.00  0.00           H  
ATOM    109  N   MET A   8       3.371   3.899  -2.278  1.00  0.00           N  
ATOM    110  CA  MET A   8       2.883   3.059  -3.411  1.00  0.00           C  
ATOM    111  C   MET A   8       2.785   1.601  -2.948  1.00  0.00           C  
ATOM    112  O   MET A   8       3.534   1.164  -2.096  1.00  0.00           O  
ATOM    113  CB  MET A   8       3.806   3.176  -4.622  1.00  0.00           C  
ATOM    114  CG  MET A   8       3.870   4.570  -5.232  1.00  0.00           C  
ATOM    115  SD  MET A   8       2.264   5.149  -5.814  1.00  0.00           S  
ATOM    116  CE  MET A   8       1.972   4.025  -7.176  1.00  0.00           C  
ATOM    117  H   MET A   8       4.289   4.243  -2.273  1.00  0.00           H  
ATOM    118  HA  MET A   8       1.926   3.412  -3.761  1.00  0.00           H  
ATOM    119 1HB  MET A   8       4.817   2.889  -4.339  1.00  0.00           H  
ATOM    120 2HB  MET A   8       3.475   2.486  -5.400  1.00  0.00           H  
ATOM    121 1HG  MET A   8       4.242   5.275  -4.489  1.00  0.00           H  
ATOM    122 2HG  MET A   8       4.561   4.567  -6.075  1.00  0.00           H  
ATOM    123 1HE  MET A   8       1.013   4.257  -7.640  1.00  0.00           H  
ATOM    124 2HE  MET A   8       2.769   4.132  -7.914  1.00  0.00           H  
ATOM    125 3HE  MET A   8       1.957   2.999  -6.805  1.00  0.00           H  
ATOM    126  N   CYS A   9       1.851   0.848  -3.473  1.00  0.00           N  
ATOM    127  CA  CYS A   9       1.722  -0.573  -3.034  1.00  0.00           C  
ATOM    128  C   CYS A   9       1.084  -1.441  -4.110  1.00  0.00           C  
ATOM    129  O   CYS A   9       0.460  -0.963  -5.037  1.00  0.00           O  
ATOM    130  CB  CYS A   9       0.881  -0.678  -1.762  1.00  0.00           C  
ATOM    131  SG  CYS A   9      -0.707   0.183  -1.853  1.00  0.00           S  
ATOM    132  H   CYS A   9       1.224   1.221  -4.136  1.00  0.00           H  
ATOM    133  HA  CYS A   9       2.680  -0.979  -2.754  1.00  0.00           H  
ATOM    134 1HB  CYS A   9       0.683  -1.728  -1.542  1.00  0.00           H  
ATOM    135 2HB  CYS A   9       1.440  -0.268  -0.921  1.00  0.00           H  
ATOM    136  N   ASN A  10       1.244  -2.725  -3.977  1.00  0.00           N  
ATOM    137  CA  ASN A  10       0.558  -3.670  -4.900  1.00  0.00           C  
ATOM    138  C   ASN A  10      -0.824  -4.025  -4.345  1.00  0.00           C  
ATOM    139  O   ASN A  10      -1.007  -4.157  -3.150  1.00  0.00           O  
ATOM    140  CB  ASN A  10       1.383  -4.924  -5.122  1.00  0.00           C  
ATOM    141  CG  ASN A  10       0.821  -5.802  -6.205  1.00  0.00           C  
ATOM    142  OD1 ASN A  10       0.044  -6.724  -5.934  1.00  0.00           O  
ATOM    143  ND2 ASN A  10       1.199  -5.533  -7.429  1.00  0.00           N  
ATOM    144  H   ASN A  10       1.822  -3.069  -3.258  1.00  0.00           H  
ATOM    145  HA  ASN A  10       0.469  -3.237  -5.884  1.00  0.00           H  
ATOM    146 1HB  ASN A  10       2.404  -4.646  -5.388  1.00  0.00           H  
ATOM    147 2HB  ASN A  10       1.431  -5.497  -4.195  1.00  0.00           H  
ATOM    148 1HD2 ASN A  10       0.857  -6.085  -8.191  1.00  0.00           H  
ATOM    149 2HD2 ASN A  10       1.830  -4.778  -7.603  1.00  0.00           H  
ATOM    150  N   LEU A  11      -1.798  -4.178  -5.198  1.00  0.00           N  
ATOM    151  CA  LEU A  11      -3.169  -4.510  -4.708  1.00  0.00           C  
ATOM    152  C   LEU A  11      -3.215  -5.931  -4.127  1.00  0.00           C  
ATOM    153  O   LEU A  11      -4.037  -6.238  -3.286  1.00  0.00           O  
ATOM    154  CB  LEU A  11      -4.194  -4.390  -5.843  1.00  0.00           C  
ATOM    155  CG  LEU A  11      -4.490  -2.964  -6.324  1.00  0.00           C  
ATOM    156  CD1 LEU A  11      -5.409  -3.017  -7.536  1.00  0.00           C  
ATOM    157  CD2 LEU A  11      -5.122  -2.168  -5.192  1.00  0.00           C  
ATOM    158  H   LEU A  11      -1.629  -4.073  -6.154  1.00  0.00           H  
ATOM    159  HA  LEU A  11      -3.451  -3.805  -3.940  1.00  0.00           H  
ATOM    160 1HB  LEU A  11      -3.833  -4.960  -6.698  1.00  0.00           H  
ATOM    161 2HB  LEU A  11      -5.134  -4.830  -5.510  1.00  0.00           H  
ATOM    162  HG  LEU A  11      -3.560  -2.483  -6.630  1.00  0.00           H  
ATOM    163 1HD1 LEU A  11      -5.619  -2.003  -7.878  1.00  0.00           H  
ATOM    164 2HD1 LEU A  11      -4.923  -3.575  -8.337  1.00  0.00           H  
ATOM    165 3HD1 LEU A  11      -6.342  -3.508  -7.264  1.00  0.00           H  
ATOM    166 1HD2 LEU A  11      -5.332  -1.153  -5.534  1.00  0.00           H  
ATOM    167 2HD2 LEU A  11      -6.052  -2.647  -4.886  1.00  0.00           H  
ATOM    168 3HD2 LEU A  11      -4.437  -2.131  -4.345  1.00  0.00           H  
ATOM    169  N   LEU A  12      -2.335  -6.796  -4.559  1.00  0.00           N  
ATOM    170  CA  LEU A  12      -2.319  -8.183  -4.006  1.00  0.00           C  
ATOM    171  C   LEU A  12      -1.293  -8.282  -2.872  1.00  0.00           C  
ATOM    172  O   LEU A  12      -1.594  -8.748  -1.791  1.00  0.00           O  
ATOM    173  CB  LEU A  12      -1.980  -9.204  -5.099  1.00  0.00           C  
ATOM    174  CG  LEU A  12      -2.956  -9.263  -6.281  1.00  0.00           C  
ATOM    175  CD1 LEU A  12      -2.448 -10.264  -7.310  1.00  0.00           C  
ATOM    176  CD2 LEU A  12      -4.339  -9.650  -5.778  1.00  0.00           C  
ATOM    177  H   LEU A  12      -1.682  -6.537  -5.238  1.00  0.00           H  
ATOM    178  HA  LEU A  12      -3.299  -8.462  -3.656  1.00  0.00           H  
ATOM    179 1HB  LEU A  12      -0.993  -8.973  -5.496  1.00  0.00           H  
ATOM    180 2HB  LEU A  12      -1.944 -10.196  -4.648  1.00  0.00           H  
ATOM    181  HG  LEU A  12      -3.005  -8.286  -6.761  1.00  0.00           H  
ATOM    182 1HD1 LEU A  12      -3.142 -10.305  -8.150  1.00  0.00           H  
ATOM    183 2HD1 LEU A  12      -1.466  -9.952  -7.667  1.00  0.00           H  
ATOM    184 3HD1 LEU A  12      -2.373 -11.249  -6.853  1.00  0.00           H  
ATOM    185 1HD2 LEU A  12      -5.033  -9.691  -6.618  1.00  0.00           H  
ATOM    186 2HD2 LEU A  12      -4.292 -10.628  -5.298  1.00  0.00           H  
ATOM    187 3HD2 LEU A  12      -4.685  -8.908  -5.057  1.00  0.00           H  
ATOM    188  N   ASP A  13      -0.085  -7.851  -3.112  1.00  0.00           N  
ATOM    189  CA  ASP A  13       0.945  -7.887  -2.032  1.00  0.00           C  
ATOM    190  C   ASP A  13       0.846  -6.634  -1.159  1.00  0.00           C  
ATOM    191  O   ASP A  13       1.723  -5.793  -1.159  1.00  0.00           O  
ATOM    192  CB  ASP A  13       2.356  -7.993  -2.616  1.00  0.00           C  
ATOM    193  CG  ASP A  13       2.622  -9.336  -3.283  1.00  0.00           C  
ATOM    194  OD1 ASP A  13       2.194 -10.335  -2.754  1.00  0.00           O  
ATOM    195  OD2 ASP A  13       3.250  -9.350  -4.315  1.00  0.00           O  
ATOM    196  H   ASP A  13       0.146  -7.503  -3.998  1.00  0.00           H  
ATOM    197  HA  ASP A  13       0.825  -8.773  -1.430  1.00  0.00           H  
ATOM    198 1HB  ASP A  13       2.505  -7.202  -3.352  1.00  0.00           H  
ATOM    199 2HB  ASP A  13       3.090  -7.845  -1.824  1.00  0.00           H  
ATOM    200  N   GLN A  14      -0.213  -6.508  -0.413  1.00  0.00           N  
ATOM    201  CA  GLN A  14      -0.445  -5.250   0.354  1.00  0.00           C  
ATOM    202  C   GLN A  14       0.353  -5.268   1.664  1.00  0.00           C  
ATOM    203  O   GLN A  14       0.290  -6.207   2.432  1.00  0.00           O  
ATOM    204  CB  GLN A  14      -1.933  -5.055   0.657  1.00  0.00           C  
ATOM    205  CG  GLN A  14      -2.809  -4.936  -0.579  1.00  0.00           C  
ATOM    206  CD  GLN A  14      -4.237  -4.553  -0.241  1.00  0.00           C  
ATOM    207  OE1 GLN A  14      -4.493  -3.872   0.756  1.00  0.00           O  
ATOM    208  NE2 GLN A  14      -5.178  -4.988  -1.072  1.00  0.00           N  
ATOM    209  H   GLN A  14      -0.860  -7.243  -0.353  1.00  0.00           H  
ATOM    210  HA  GLN A  14      -0.166  -4.395  -0.240  1.00  0.00           H  
ATOM    211 1HB  GLN A  14      -2.298  -5.895   1.247  1.00  0.00           H  
ATOM    212 2HB  GLN A  14      -2.068  -4.153   1.253  1.00  0.00           H  
ATOM    213 1HG  GLN A  14      -2.394  -4.168  -1.233  1.00  0.00           H  
ATOM    214 2HG  GLN A  14      -2.825  -5.896  -1.094  1.00  0.00           H  
ATOM    215 1HE2 GLN A  14      -6.139  -4.767  -0.901  1.00  0.00           H  
ATOM    216 2HE2 GLN A  14      -4.926  -5.537  -1.869  1.00  0.00           H  
ATOM    217  N   ASN A  15       1.085  -4.223   1.925  1.00  0.00           N  
ATOM    218  CA  ASN A  15       1.927  -4.185   3.153  1.00  0.00           C  
ATOM    219  C   ASN A  15       1.693  -2.865   3.893  1.00  0.00           C  
ATOM    220  O   ASN A  15       2.605  -2.282   4.449  1.00  0.00           O  
ATOM    221  CB  ASN A  15       3.398  -4.361   2.822  1.00  0.00           C  
ATOM    222  CG  ASN A  15       3.713  -5.737   2.305  1.00  0.00           C  
ATOM    223  OD1 ASN A  15       3.821  -6.695   3.079  1.00  0.00           O  
ATOM    224  ND2 ASN A  15       3.863  -5.854   1.010  1.00  0.00           N  
ATOM    225  H   ASN A  15       1.072  -3.453   1.320  1.00  0.00           H  
ATOM    226  HA  ASN A  15       1.699  -5.024   3.791  1.00  0.00           H  
ATOM    227 1HB  ASN A  15       3.693  -3.627   2.071  1.00  0.00           H  
ATOM    228 2HB  ASN A  15       3.996  -4.175   3.714  1.00  0.00           H  
ATOM    229 1HD2 ASN A  15       4.074  -6.746   0.610  1.00  0.00           H  
ATOM    230 2HD2 ASN A  15       3.767  -5.052   0.422  1.00  0.00           H  
ATOM    231  N   CYS A  16       0.479  -2.381   3.901  1.00  0.00           N  
ATOM    232  CA  CYS A  16       0.215  -1.065   4.543  1.00  0.00           C  
ATOM    233  C   CYS A  16       0.210  -1.220   6.064  1.00  0.00           C  
ATOM    234  O   CYS A  16      -0.262  -2.204   6.598  1.00  0.00           O  
ATOM    235  CB  CYS A  16      -1.164  -0.630   4.044  1.00  0.00           C  
ATOM    236  SG  CYS A  16      -1.167  -0.528   2.234  1.00  0.00           S  
ATOM    237  H   CYS A  16      -0.254  -2.881   3.483  1.00  0.00           H  
ATOM    238  HA  CYS A  16       0.959  -0.345   4.240  1.00  0.00           H  
ATOM    239 1HB  CYS A  16      -1.904  -1.345   4.366  1.00  0.00           H  
ATOM    240 2HB  CYS A  16      -1.403   0.339   4.456  1.00  0.00           H  
ATOM    241  N   CYS A  17       0.751  -0.263   6.762  1.00  0.00           N  
ATOM    242  CA  CYS A  17       0.834  -0.368   8.245  1.00  0.00           C  
ATOM    243  C   CYS A  17      -0.554  -0.418   8.888  1.00  0.00           C  
ATOM    244  O   CYS A  17      -0.788  -1.175   9.808  1.00  0.00           O  
ATOM    245  CB  CYS A  17       1.605   0.814   8.832  1.00  0.00           C  
ATOM    246  SG  CYS A  17       3.360   0.841   8.394  1.00  0.00           S  
ATOM    247  H   CYS A  17       1.117   0.519   6.309  1.00  0.00           H  
ATOM    248  HA  CYS A  17       1.392  -1.239   8.519  1.00  0.00           H  
ATOM    249 1HB  CYS A  17       1.158   1.747   8.488  1.00  0.00           H  
ATOM    250 2HB  CYS A  17       1.529   0.796   9.919  1.00  0.00           H  
ATOM    251  N   ASP A  18      -1.475   0.379   8.429  1.00  0.00           N  
ATOM    252  CA  ASP A  18      -2.815   0.398   9.088  1.00  0.00           C  
ATOM    253  C   ASP A  18      -3.909   0.834   8.113  1.00  0.00           C  
ATOM    254  O   ASP A  18      -4.461   1.910   8.233  1.00  0.00           O  
ATOM    255  CB  ASP A  18      -2.815   1.335  10.299  1.00  0.00           C  
ATOM    256  CG  ASP A  18      -4.069   1.201  11.152  1.00  0.00           C  
ATOM    257  OD1 ASP A  18      -4.699   0.172  11.089  1.00  0.00           O  
ATOM    258  OD2 ASP A  18      -4.385   2.129  11.857  1.00  0.00           O  
ATOM    259  H   ASP A  18      -1.288   0.964   7.668  1.00  0.00           H  
ATOM    260  HA  ASP A  18      -3.044  -0.573   9.498  1.00  0.00           H  
ATOM    261 1HB  ASP A  18      -1.945   1.124  10.922  1.00  0.00           H  
ATOM    262 2HB  ASP A  18      -2.732   2.368   9.959  1.00  0.00           H  
ATOM    263  N   GLY A  19      -4.237   0.016   7.152  1.00  0.00           N  
ATOM    264  CA  GLY A  19      -5.136   0.488   6.070  1.00  0.00           C  
ATOM    265  C   GLY A  19      -5.167  -0.547   4.947  1.00  0.00           C  
ATOM    266  O   GLY A  19      -5.015  -1.732   5.170  1.00  0.00           O  
ATOM    267  H   GLY A  19      -3.899  -0.900   7.141  1.00  0.00           H  
ATOM    268 1HA  GLY A  19      -6.132   0.627   6.466  1.00  0.00           H  
ATOM    269 2HA  GLY A  19      -4.768   1.425   5.680  1.00  0.00           H  
ATOM    270  N   TYR A  20      -5.375  -0.098   3.748  1.00  0.00           N  
ATOM    271  CA  TYR A  20      -5.469  -1.030   2.594  1.00  0.00           C  
ATOM    272  C   TYR A  20      -4.879  -0.373   1.351  1.00  0.00           C  
ATOM    273  O   TYR A  20      -4.688   0.820   1.300  1.00  0.00           O  
ATOM    274  CB  TYR A  20      -6.918  -1.448   2.333  1.00  0.00           C  
ATOM    275  CG  TYR A  20      -7.808  -0.313   1.877  1.00  0.00           C  
ATOM    276  CD1 TYR A  20      -8.051  -0.122   0.525  1.00  0.00           C  
ATOM    277  CD2 TYR A  20      -8.382   0.537   2.811  1.00  0.00           C  
ATOM    278  CE1 TYR A  20      -8.864   0.914   0.108  1.00  0.00           C  
ATOM    279  CE2 TYR A  20      -9.195   1.573   2.395  1.00  0.00           C  
ATOM    280  CZ  TYR A  20      -9.436   1.763   1.049  1.00  0.00           C  
ATOM    281  OH  TYR A  20     -10.246   2.795   0.634  1.00  0.00           O  
ATOM    282  H   TYR A  20      -5.472   0.860   3.604  1.00  0.00           H  
ATOM    283  HA  TYR A  20      -4.975  -1.963   2.807  1.00  0.00           H  
ATOM    284 1HB  TYR A  20      -6.941  -2.227   1.570  1.00  0.00           H  
ATOM    285 2HB  TYR A  20      -7.344  -1.870   3.243  1.00  0.00           H  
ATOM    286  HD1 TYR A  20      -7.600  -0.790  -0.209  1.00  0.00           H  
ATOM    287  HD2 TYR A  20      -8.191   0.387   3.874  1.00  0.00           H  
ATOM    288  HE1 TYR A  20      -9.054   1.064  -0.954  1.00  0.00           H  
ATOM    289  HE2 TYR A  20      -9.645   2.241   3.129  1.00  0.00           H  
ATOM    290  HH  TYR A  20     -10.372   3.412   1.359  1.00  0.00           H  
ATOM    291  N   CYS A  21      -4.599  -1.137   0.341  1.00  0.00           N  
ATOM    292  CA  CYS A  21      -4.022  -0.534  -0.890  1.00  0.00           C  
ATOM    293  C   CYS A  21      -5.148  -0.136  -1.846  1.00  0.00           C  
ATOM    294  O   CYS A  21      -5.913  -0.965  -2.295  1.00  0.00           O  
ATOM    295  CB  CYS A  21      -3.080  -1.508  -1.597  1.00  0.00           C  
ATOM    296  SG  CYS A  21      -2.130  -0.768  -2.947  1.00  0.00           S  
ATOM    297  H   CYS A  21      -4.778  -2.100   0.385  1.00  0.00           H  
ATOM    298  HA  CYS A  21      -3.420   0.327  -0.635  1.00  0.00           H  
ATOM    299 1HB  CYS A  21      -2.374  -1.920  -0.875  1.00  0.00           H  
ATOM    300 2HB  CYS A  21      -3.654  -2.339  -2.005  1.00  0.00           H  
ATOM    301  N   ILE A  22      -5.242   1.119  -2.176  1.00  0.00           N  
ATOM    302  CA  ILE A  22      -6.299   1.558  -3.127  1.00  0.00           C  
ATOM    303  C   ILE A  22      -5.644   1.905  -4.461  1.00  0.00           C  
ATOM    304  O   ILE A  22      -4.660   2.607  -4.498  1.00  0.00           O  
ATOM    305  CB  ILE A  22      -7.081   2.774  -2.599  1.00  0.00           C  
ATOM    306  CG1 ILE A  22      -8.287   3.064  -3.496  1.00  0.00           C  
ATOM    307  CG2 ILE A  22      -6.174   3.992  -2.512  1.00  0.00           C  
ATOM    308  CD1 ILE A  22      -9.302   3.995  -2.873  1.00  0.00           C  
ATOM    309  H   ILE A  22      -4.606   1.770  -1.816  1.00  0.00           H  
ATOM    310  HA  ILE A  22      -7.025   0.772  -3.262  1.00  0.00           H  
ATOM    311  HB  ILE A  22      -7.472   2.552  -1.607  1.00  0.00           H  
ATOM    312 1HG1 ILE A  22      -7.947   3.506  -4.432  1.00  0.00           H  
ATOM    313 2HG1 ILE A  22      -8.791   2.128  -3.742  1.00  0.00           H  
ATOM    314 1HG2 ILE A  22      -6.743   4.843  -2.137  1.00  0.00           H  
ATOM    315 2HG2 ILE A  22      -5.348   3.782  -1.834  1.00  0.00           H  
ATOM    316 3HG2 ILE A  22      -5.782   4.225  -3.502  1.00  0.00           H  
ATOM    317 1HD1 ILE A  22     -10.127   4.152  -3.568  1.00  0.00           H  
ATOM    318 2HD1 ILE A  22      -9.683   3.555  -1.951  1.00  0.00           H  
ATOM    319 3HD1 ILE A  22      -8.829   4.951  -2.651  1.00  0.00           H  
ATOM    320  N   VAL A  23      -6.165   1.403  -5.548  1.00  0.00           N  
ATOM    321  CA  VAL A  23      -5.458   1.552  -6.854  1.00  0.00           C  
ATOM    322  C   VAL A  23      -4.006   1.076  -6.715  1.00  0.00           C  
ATOM    323  O   VAL A  23      -3.684  -0.057  -7.016  1.00  0.00           O  
ATOM    324  CB  VAL A  23      -5.472   3.018  -7.327  1.00  0.00           C  
ATOM    325  CG1 VAL A  23      -4.679   3.169  -8.617  1.00  0.00           C  
ATOM    326  CG2 VAL A  23      -6.906   3.487  -7.517  1.00  0.00           C  
ATOM    327  H   VAL A  23      -7.013   0.915  -5.504  1.00  0.00           H  
ATOM    328  HA  VAL A  23      -5.965   0.985  -7.618  1.00  0.00           H  
ATOM    329  HB  VAL A  23      -4.983   3.637  -6.575  1.00  0.00           H  
ATOM    330 1HG1 VAL A  23      -4.699   4.211  -8.936  1.00  0.00           H  
ATOM    331 2HG1 VAL A  23      -3.647   2.862  -8.447  1.00  0.00           H  
ATOM    332 3HG1 VAL A  23      -5.123   2.544  -9.392  1.00  0.00           H  
ATOM    333 1HG2 VAL A  23      -6.908   4.525  -7.850  1.00  0.00           H  
ATOM    334 2HG2 VAL A  23      -7.397   2.864  -8.265  1.00  0.00           H  
ATOM    335 3HG2 VAL A  23      -7.443   3.409  -6.572  1.00  0.00           H  
ATOM    336  N   LEU A  24      -3.128   1.927  -6.259  1.00  0.00           N  
ATOM    337  CA  LEU A  24      -1.721   1.491  -5.994  1.00  0.00           C  
ATOM    338  C   LEU A  24      -1.150   2.259  -4.813  1.00  0.00           C  
ATOM    339  O   LEU A  24       0.046   2.428  -4.685  1.00  0.00           O  
ATOM    340  CB  LEU A  24      -0.833   1.713  -7.224  1.00  0.00           C  
ATOM    341  CG  LEU A  24      -1.139   0.823  -8.435  1.00  0.00           C  
ATOM    342  CD1 LEU A  24      -0.316   1.288  -9.629  1.00  0.00           C  
ATOM    343  CD2 LEU A  24      -0.832  -0.627  -8.091  1.00  0.00           C  
ATOM    344  H   LEU A  24      -3.392   2.854  -6.089  1.00  0.00           H  
ATOM    345  HA  LEU A  24      -1.676   0.431  -5.802  1.00  0.00           H  
ATOM    346 1HB  LEU A  24      -0.931   2.749  -7.541  1.00  0.00           H  
ATOM    347 2HB  LEU A  24       0.205   1.539  -6.939  1.00  0.00           H  
ATOM    348  HG  LEU A  24      -2.193   0.918  -8.699  1.00  0.00           H  
ATOM    349 1HD1 LEU A  24      -0.534   0.656 -10.490  1.00  0.00           H  
ATOM    350 2HD1 LEU A  24      -0.570   2.322  -9.865  1.00  0.00           H  
ATOM    351 3HD1 LEU A  24       0.744   1.220  -9.388  1.00  0.00           H  
ATOM    352 1HD2 LEU A  24      -1.050  -1.260  -8.952  1.00  0.00           H  
ATOM    353 2HD2 LEU A  24       0.222  -0.723  -7.828  1.00  0.00           H  
ATOM    354 3HD2 LEU A  24      -1.446  -0.939  -7.247  1.00  0.00           H  
ATOM    355  N   VAL A  25      -1.996   2.732  -3.951  1.00  0.00           N  
ATOM    356  CA  VAL A  25      -1.518   3.593  -2.846  1.00  0.00           C  
ATOM    357  C   VAL A  25      -2.111   3.143  -1.505  1.00  0.00           C  
ATOM    358  O   VAL A  25      -3.294   2.887  -1.391  1.00  0.00           O  
ATOM    359  CB  VAL A  25      -1.898   5.063  -3.100  1.00  0.00           C  
ATOM    360  CG1 VAL A  25      -1.415   5.944  -1.958  1.00  0.00           C  
ATOM    361  CG2 VAL A  25      -1.313   5.528  -4.425  1.00  0.00           C  
ATOM    362  H   VAL A  25      -2.944   2.530  -4.038  1.00  0.00           H  
ATOM    363  HA  VAL A  25      -0.443   3.571  -2.807  1.00  0.00           H  
ATOM    364  HB  VAL A  25      -2.985   5.147  -3.133  1.00  0.00           H  
ATOM    365 1HG1 VAL A  25      -1.692   6.980  -2.155  1.00  0.00           H  
ATOM    366 2HG1 VAL A  25      -1.874   5.617  -1.026  1.00  0.00           H  
ATOM    367 3HG1 VAL A  25      -0.330   5.870  -1.875  1.00  0.00           H  
ATOM    368 1HG2 VAL A  25      -1.587   6.568  -4.599  1.00  0.00           H  
ATOM    369 2HG2 VAL A  25      -0.227   5.438  -4.394  1.00  0.00           H  
ATOM    370 3HG2 VAL A  25      -1.705   4.910  -5.233  1.00  0.00           H  
ATOM    371  N   CYS A  26      -1.294   3.060  -0.490  1.00  0.00           N  
ATOM    372  CA  CYS A  26      -1.810   2.703   0.863  1.00  0.00           C  
ATOM    373  C   CYS A  26      -2.729   3.818   1.371  1.00  0.00           C  
ATOM    374  O   CYS A  26      -2.426   4.987   1.243  1.00  0.00           O  
ATOM    375  CB  CYS A  26      -0.669   2.494   1.859  1.00  0.00           C  
ATOM    376  SG  CYS A  26       0.238   0.946   1.628  1.00  0.00           S  
ATOM    377  H   CYS A  26      -0.342   3.245  -0.614  1.00  0.00           H  
ATOM    378  HA  CYS A  26      -2.332   1.764   0.835  1.00  0.00           H  
ATOM    379 1HB  CYS A  26       0.041   3.317   1.777  1.00  0.00           H  
ATOM    380 2HB  CYS A  26      -1.066   2.504   2.874  1.00  0.00           H  
ATOM    381  N   THR A  27      -3.844   3.471   1.950  1.00  0.00           N  
ATOM    382  CA  THR A  27      -4.761   4.523   2.482  1.00  0.00           C  
ATOM    383  C   THR A  27      -5.574   3.972   3.656  1.00  0.00           C  
ATOM    384  O   THR A  27      -6.143   4.770   4.383  1.00  0.00           O  
ATOM    385  OXT THR A  27      -5.611   2.764   3.809  1.00  0.00           O  
ATOM    386  CB  THR A  27      -5.720   5.047   1.396  1.00  0.00           C  
ATOM    387  OG1 THR A  27      -6.536   6.092   1.940  1.00  0.00           O  
ATOM    388  CG2 THR A  27      -6.612   3.925   0.886  1.00  0.00           C  
ATOM    389  H   THR A  27      -4.077   2.525   2.037  1.00  0.00           H  
ATOM    390  HA  THR A  27      -4.199   5.392   2.788  1.00  0.00           H  
ATOM    391  HB  THR A  27      -5.142   5.451   0.565  1.00  0.00           H  
ATOM    392  HG1 THR A  27      -6.406   6.896   1.431  1.00  0.00           H  
ATOM    393 1HG2 THR A  27      -7.282   4.314   0.119  1.00  0.00           H  
ATOM    394 2HG2 THR A  27      -5.994   3.134   0.461  1.00  0.00           H  
ATOM    395 3HG2 THR A  27      -7.199   3.524   1.711  1.00  0.00           H  
TER                                                                             
