# Supplementary material for: δ‐Conotoxin Structure Prediction and Analysis through Large‐Scale Comparative and Deep Learning Modeling Approaches
Source: Adv Sci (Weinh). 2024 Jul 21;11(35):2404786. doi: 10.1002/advs.202404786 (PMC11425241; doi:10.1002/advs.202404786)
Supplement: Supplementary file 2 — Supporting Information [file ADVS-11-2404786-s001.gz › Data/RosettaCM_results/templates/1yz2_template.pdb]

HEADER                                            10-MAY-21   XXXX              
EXPDTA    THEORETICAL MODEL                                                     
REMARK 220                                                                      
REMARK 220 EXPERIMENTAL DETAILS                                                 
REMARK 220  EXPERIMENT TYPE                : THEORETICAL MODELLING              
REMARK 220  DATE OF DATA COLLECTION        : 10-MAY-21                          
REMARK 220                                                                      
REMARK 220 REMARK: MODEL GENERATED BY ROSETTA                                   
REMARK 220  VERSION 2020.46+release.55e53be                                     
SSBOND     CYS A    1    CYS A   16                                       2.03  
SSBOND     CYS A    8    CYS A   20                                       2.02  
SSBOND     CYS A   15    CYS A   24                                       2.03  
ATOM      1  N   CYS A   1      -5.357  -5.584  -3.681  1.00  0.00           N  
ATOM      2  CA  CYS A   1      -4.780  -6.405  -2.571  1.00  0.00           C  
ATOM      3  C   CYS A   1      -3.350  -6.817  -2.914  1.00  0.00           C  
ATOM      4  O   CYS A   1      -3.130  -7.785  -3.617  1.00  0.00           O  
ATOM      5  CB  CYS A   1      -5.613  -7.661  -2.314  1.00  0.00           C  
ATOM      6  SG  CYS A   1      -5.272  -8.463  -0.729  1.00  0.00           S  
ATOM      7 1H   CYS A   1      -6.292  -5.319  -3.449  1.00  0.00           H  
ATOM      8 2H   CYS A   1      -4.801  -4.763  -3.812  1.00  0.00           H  
ATOM      9 3H   CYS A   1      -5.362  -6.120  -4.525  1.00  0.00           H  
ATOM     10  HA  CYS A   1      -4.800  -5.852  -1.644  1.00  0.00           H  
ATOM     11 1HB  CYS A   1      -6.673  -7.407  -2.343  1.00  0.00           H  
ATOM     12 2HB  CYS A   1      -5.430  -8.388  -3.106  1.00  0.00           H  
ATOM     13  N   LYS A   2      -2.380  -6.090  -2.430  1.00  0.00           N  
ATOM     14  CA  LYS A   2      -0.962  -6.427  -2.743  1.00  0.00           C  
ATOM     15  C   LYS A   2      -0.199  -6.779  -1.464  1.00  0.00           C  
ATOM     16  O   LYS A   2      -0.613  -6.445  -0.370  1.00  0.00           O  
ATOM     17  CB  LYS A   2      -0.268  -5.270  -3.463  1.00  0.00           C  
ATOM     18  CG  LYS A   2      -0.799  -4.989  -4.862  1.00  0.00           C  
ATOM     19  CD  LYS A   2       0.052  -3.952  -5.579  1.00  0.00           C  
ATOM     20  CE  LYS A   2      -0.484  -3.662  -6.973  1.00  0.00           C  
ATOM     21  NZ  LYS A   2      -0.375  -4.846  -7.868  1.00  0.00           N  
ATOM     22  H   LYS A   2      -2.585  -5.314  -1.853  1.00  0.00           H  
ATOM     23  HA  LYS A   2      -0.914  -7.246  -3.444  1.00  0.00           H  
ATOM     24 1HB  LYS A   2      -0.377  -4.358  -2.875  1.00  0.00           H  
ATOM     25 2HB  LYS A   2       0.799  -5.480  -3.546  1.00  0.00           H  
ATOM     26 1HG  LYS A   2      -0.798  -5.912  -5.444  1.00  0.00           H  
ATOM     27 2HG  LYS A   2      -1.824  -4.624  -4.796  1.00  0.00           H  
ATOM     28 1HD  LYS A   2       0.060  -3.026  -5.002  1.00  0.00           H  
ATOM     29 2HD  LYS A   2       1.076  -4.316  -5.662  1.00  0.00           H  
ATOM     30 1HE  LYS A   2      -1.531  -3.367  -6.906  1.00  0.00           H  
ATOM     31 2HE  LYS A   2       0.075  -2.837  -7.414  1.00  0.00           H  
ATOM     32 1HZ  LYS A   2      -0.740  -4.613  -8.781  1.00  0.00           H  
ATOM     33 2HZ  LYS A   2       0.594  -5.116  -7.953  1.00  0.00           H  
ATOM     34 3HZ  LYS A   2      -0.906  -5.612  -7.480  1.00  0.00           H  
ATOM     35  N   GLN A   3       0.915  -7.447  -1.595  1.00  0.00           N  
ATOM     36  CA  GLN A   3       1.702  -7.835  -0.390  1.00  0.00           C  
ATOM     37  C   GLN A   3       2.727  -6.747  -0.042  1.00  0.00           C  
ATOM     38  O   GLN A   3       3.089  -5.927  -0.867  1.00  0.00           O  
ATOM     39  CB  GLN A   3       2.417  -9.171  -0.610  1.00  0.00           C  
ATOM     40  CG  GLN A   3       1.490 -10.324  -0.956  1.00  0.00           C  
ATOM     41  CD  GLN A   3       0.562 -10.683   0.189  1.00  0.00           C  
ATOM     42  OE1 GLN A   3       1.010 -11.055   1.277  1.00  0.00           O  
ATOM     43  NE2 GLN A   3      -0.740 -10.575  -0.050  1.00  0.00           N  
ATOM     44  H   GLN A   3       1.237  -7.691  -2.487  1.00  0.00           H  
ATOM     45  HA  GLN A   3       1.044  -8.007   0.447  1.00  0.00           H  
ATOM     46 1HB  GLN A   3       3.141  -9.067  -1.419  1.00  0.00           H  
ATOM     47 2HB  GLN A   3       2.968  -9.441   0.290  1.00  0.00           H  
ATOM     48 1HG  GLN A   3       0.881 -10.042  -1.815  1.00  0.00           H  
ATOM     49 2HG  GLN A   3       2.091 -11.201  -1.196  1.00  0.00           H  
ATOM     50 1HE2 GLN A   3      -1.401 -10.798   0.667  1.00  0.00           H  
ATOM     51 2HE2 GLN A   3      -1.061 -10.269  -0.947  1.00  0.00           H  
ATOM     52  N   ALA A   4       3.204  -6.742   1.175  1.00  0.00           N  
ATOM     53  CA  ALA A   4       4.291  -5.789   1.559  1.00  0.00           C  
ATOM     54  C   ALA A   4       5.444  -5.868   0.545  1.00  0.00           C  
ATOM     55  O   ALA A   4       5.821  -6.937   0.103  1.00  0.00           O  
ATOM     56  CB  ALA A   4       4.753  -6.257   2.940  1.00  0.00           C  
ATOM     57  H   ALA A   4       2.844  -7.371   1.841  1.00  0.00           H  
ATOM     58  HA  ALA A   4       3.908  -4.782   1.619  1.00  0.00           H  
ATOM     59 1HB  ALA A   4       5.014  -7.305   2.896  1.00  0.00           H  
ATOM     60 2HB  ALA A   4       5.616  -5.685   3.245  1.00  0.00           H  
ATOM     61 3HB  ALA A   4       3.954  -6.114   3.653  1.00  0.00           H  
ATOM     62  N   GLY A   5       6.001  -4.743   0.173  1.00  0.00           N  
ATOM     63  CA  GLY A   5       7.174  -4.752  -0.757  1.00  0.00           C  
ATOM     64  C   GLY A   5       6.719  -4.502  -2.202  1.00  0.00           C  
ATOM     65  O   GLY A   5       7.522  -4.171  -3.054  1.00  0.00           O  
ATOM     66  H   GLY A   5       5.650  -3.887   0.509  1.00  0.00           H  
ATOM     67 1HA  GLY A   5       7.866  -3.975  -0.466  1.00  0.00           H  
ATOM     68 2HA  GLY A   5       7.668  -5.709  -0.704  1.00  0.00           H  
ATOM     69  N   GLU A   6       5.449  -4.662  -2.495  1.00  0.00           N  
ATOM     70  CA  GLU A   6       4.972  -4.417  -3.886  1.00  0.00           C  
ATOM     71  C   GLU A   6       4.778  -2.911  -4.136  1.00  0.00           C  
ATOM     72  O   GLU A   6       4.620  -2.128  -3.217  1.00  0.00           O  
ATOM     73  CB  GLU A   6       3.658  -5.158  -4.149  1.00  0.00           C  
ATOM     74  CG  GLU A   6       3.789  -6.673  -4.192  1.00  0.00           C  
ATOM     75  CD  GLU A   6       2.523  -7.358  -4.627  1.00  0.00           C  
ATOM     76  OE1 GLU A   6       1.960  -6.951  -5.615  1.00  0.00           O  
ATOM     77  OE2 GLU A   6       2.118  -8.288  -3.971  1.00  0.00           O  
ATOM     78  H   GLU A   6       4.817  -4.945  -1.812  1.00  0.00           H  
ATOM     79  HA  GLU A   6       5.682  -4.817  -4.580  1.00  0.00           H  
ATOM     80 1HB  GLU A   6       2.937  -4.906  -3.371  1.00  0.00           H  
ATOM     81 2HB  GLU A   6       3.240  -4.831  -5.101  1.00  0.00           H  
ATOM     82 1HG  GLU A   6       4.588  -6.939  -4.883  1.00  0.00           H  
ATOM     83 2HG  GLU A   6       4.068  -7.032  -3.202  1.00  0.00           H  
ATOM     84  N   SER A   7       4.796  -2.503  -5.378  1.00  0.00           N  
ATOM     85  CA  SER A   7       4.615  -1.050  -5.702  1.00  0.00           C  
ATOM     86  C   SER A   7       3.317  -0.497  -5.106  1.00  0.00           C  
ATOM     87  O   SER A   7       2.274  -1.128  -5.153  1.00  0.00           O  
ATOM     88  CB  SER A   7       4.607  -0.837  -7.203  1.00  0.00           C  
ATOM     89  OG  SER A   7       4.342   0.502  -7.518  1.00  0.00           O  
ATOM     90  H   SER A   7       4.936  -3.157  -6.107  1.00  0.00           H  
ATOM     91  HA  SER A   7       5.458  -0.481  -5.340  1.00  0.00           H  
ATOM     92 1HB  SER A   7       5.572  -1.127  -7.617  1.00  0.00           H  
ATOM     93 2HB  SER A   7       3.851  -1.476  -7.657  1.00  0.00           H  
ATOM     94  HG  SER A   7       3.708   0.808  -6.866  1.00  0.00           H  
ATOM     95  N   CYS A   8       3.377   0.686  -4.551  1.00  0.00           N  
ATOM     96  CA  CYS A   8       2.170   1.272  -3.891  1.00  0.00           C  
ATOM     97  C   CYS A   8       2.313   2.787  -3.739  1.00  0.00           C  
ATOM     98  O   CYS A   8       3.356   3.289  -3.369  1.00  0.00           O  
ATOM     99  CB  CYS A   8       1.943   0.656  -2.510  1.00  0.00           C  
ATOM    100  SG  CYS A   8       0.430   1.214  -1.691  1.00  0.00           S  
ATOM    101  H   CYS A   8       4.216   1.198  -4.579  1.00  0.00           H  
ATOM    102  HA  CYS A   8       1.280   1.033  -4.448  1.00  0.00           H  
ATOM    103 1HB  CYS A   8       1.898  -0.430  -2.599  1.00  0.00           H  
ATOM    104 2HB  CYS A   8       2.786   0.896  -1.862  1.00  0.00           H  
ATOM    105  N   ASP A   9       1.262   3.512  -4.010  1.00  0.00           N  
ATOM    106  CA  ASP A   9       1.275   4.983  -3.769  1.00  0.00           C  
ATOM    107  C   ASP A   9       0.925   5.276  -2.300  1.00  0.00           C  
ATOM    108  O   ASP A   9       0.502   4.402  -1.562  1.00  0.00           O  
ATOM    109  CB  ASP A   9       0.287   5.703  -4.690  1.00  0.00           C  
ATOM    110  CG  ASP A   9       0.665   7.156  -4.945  1.00  0.00           C  
ATOM    111  OD1 ASP A   9       1.370   7.716  -4.139  1.00  0.00           O  
ATOM    112  OD2 ASP A   9       0.245   7.692  -5.942  1.00  0.00           O  
ATOM    113  H   ASP A   9       0.451   3.089  -4.371  1.00  0.00           H  
ATOM    114  HA  ASP A   9       2.239   5.399  -4.018  1.00  0.00           H  
ATOM    115 1HB  ASP A   9       0.237   5.183  -5.647  1.00  0.00           H  
ATOM    116 2HB  ASP A   9      -0.709   5.674  -4.248  1.00  0.00           H  
ATOM    117  N   ILE A  10       1.087   6.502  -1.876  1.00  0.00           N  
ATOM    118  CA  ILE A  10       0.797   6.856  -0.446  1.00  0.00           C  
ATOM    119  C   ILE A  10      -0.722   6.933  -0.250  1.00  0.00           C  
ATOM    120  O   ILE A  10      -1.266   6.397   0.695  1.00  0.00           O  
ATOM    121  CB  ILE A  10       1.439   8.196  -0.043  1.00  0.00           C  
ATOM    122  CG1 ILE A  10       2.966   8.088  -0.074  1.00  0.00           C  
ATOM    123  CG2 ILE A  10       0.960   8.621   1.336  1.00  0.00           C  
ATOM    124  CD1 ILE A  10       3.675   9.415   0.070  1.00  0.00           C  
ATOM    125  H   ILE A  10       1.390   7.193  -2.499  1.00  0.00           H  
ATOM    126  HA  ILE A  10       1.228   6.121   0.218  1.00  0.00           H  
ATOM    127  HB  ILE A  10       1.163   8.964  -0.766  1.00  0.00           H  
ATOM    128 1HG1 ILE A  10       3.300   7.433   0.730  1.00  0.00           H  
ATOM    129 2HG1 ILE A  10       3.279   7.635  -1.015  1.00  0.00           H  
ATOM    130 1HG2 ILE A  10       1.424   9.570   1.606  1.00  0.00           H  
ATOM    131 2HG2 ILE A  10      -0.123   8.737   1.326  1.00  0.00           H  
ATOM    132 3HG2 ILE A  10       1.237   7.862   2.068  1.00  0.00           H  
ATOM    133 1HD1 ILE A  10       4.753   9.257   0.038  1.00  0.00           H  
ATOM    134 2HD1 ILE A  10       3.381  10.076  -0.747  1.00  0.00           H  
ATOM    135 3HD1 ILE A  10       3.404   9.871   1.021  1.00  0.00           H  
ATOM    136  N   PHE A  11      -1.402   7.570  -1.166  1.00  0.00           N  
ATOM    137  CA  PHE A  11      -2.883   7.778  -1.027  1.00  0.00           C  
ATOM    138  C   PHE A  11      -3.624   6.531  -1.534  1.00  0.00           C  
ATOM    139  O   PHE A  11      -4.512   6.007  -0.890  1.00  0.00           O  
ATOM    140  CB  PHE A  11      -3.351   9.007  -1.810  1.00  0.00           C  
ATOM    141  CG  PHE A  11      -2.789  10.302  -1.296  1.00  0.00           C  
ATOM    142  CD1 PHE A  11      -1.600  10.807  -1.800  1.00  0.00           C  
ATOM    143  CD2 PHE A  11      -3.448  11.018  -0.308  1.00  0.00           C  
ATOM    144  CE1 PHE A  11      -1.082  11.999  -1.328  1.00  0.00           C  
ATOM    145  CE2 PHE A  11      -2.933  12.209   0.165  1.00  0.00           C  
ATOM    146  CZ  PHE A  11      -1.749  12.700  -0.346  1.00  0.00           C  
ATOM    147  H   PHE A  11      -0.941   7.894  -1.958  1.00  0.00           H  
ATOM    148  HA  PHE A  11      -3.143   7.976   0.000  1.00  0.00           H  
ATOM    149 1HB  PHE A  11      -3.064   8.903  -2.855  1.00  0.00           H  
ATOM    150 2HB  PHE A  11      -4.437   9.070  -1.773  1.00  0.00           H  
ATOM    151  HD1 PHE A  11      -1.073  10.253  -2.578  1.00  0.00           H  
ATOM    152  HD2 PHE A  11      -4.384  10.630   0.096  1.00  0.00           H  
ATOM    153  HE1 PHE A  11      -0.146  12.384  -1.733  1.00  0.00           H  
ATOM    154  HE2 PHE A  11      -3.462  12.762   0.941  1.00  0.00           H  
ATOM    155  HZ  PHE A  11      -1.341  13.638   0.027  1.00  0.00           H  
ATOM    156  N   SER A  12      -3.241   6.060  -2.691  1.00  0.00           N  
ATOM    157  CA  SER A  12      -3.903   4.867  -3.305  1.00  0.00           C  
ATOM    158  C   SER A  12      -3.311   3.596  -2.680  1.00  0.00           C  
ATOM    159  O   SER A  12      -2.563   2.871  -3.308  1.00  0.00           O  
ATOM    160  CB  SER A  12      -3.707   4.847  -4.809  1.00  0.00           C  
ATOM    161  OG  SER A  12      -4.297   5.968  -5.408  1.00  0.00           O  
ATOM    162  H   SER A  12      -2.499   6.494  -3.158  1.00  0.00           H  
ATOM    163  HA  SER A  12      -4.971   4.904  -3.152  1.00  0.00           H  
ATOM    164 1HB  SER A  12      -2.642   4.827  -5.037  1.00  0.00           H  
ATOM    165 2HB  SER A  12      -4.147   3.939  -5.220  1.00  0.00           H  
ATOM    166  HG  SER A  12      -4.115   5.893  -6.347  1.00  0.00           H  
ATOM    167  N   GLN A  13      -3.609   3.347  -1.429  1.00  0.00           N  
ATOM    168  CA  GLN A  13      -2.956   2.199  -0.710  1.00  0.00           C  
ATOM    169  C   GLN A  13      -3.352   0.841  -1.313  1.00  0.00           C  
ATOM    170  O   GLN A  13      -4.506   0.585  -1.602  1.00  0.00           O  
ATOM    171  CB  GLN A  13      -3.318   2.216   0.778  1.00  0.00           C  
ATOM    172  CG  GLN A  13      -2.828   3.446   1.523  1.00  0.00           C  
ATOM    173  CD  GLN A  13      -2.967   3.304   3.027  1.00  0.00           C  
ATOM    174  OE1 GLN A  13      -2.001   2.983   3.726  1.00  0.00           O  
ATOM    175  NE2 GLN A  13      -4.171   3.543   3.535  1.00  0.00           N  
ATOM    176  H   GLN A  13      -4.239   3.931  -0.953  1.00  0.00           H  
ATOM    177  HA  GLN A  13      -1.884   2.313  -0.730  1.00  0.00           H  
ATOM    178 1HB  GLN A  13      -4.401   2.163   0.890  1.00  0.00           H  
ATOM    179 2HB  GLN A  13      -2.895   1.337   1.265  1.00  0.00           H  
ATOM    180 1HG  GLN A  13      -1.776   3.604   1.290  1.00  0.00           H  
ATOM    181 2HG  GLN A  13      -3.415   4.308   1.206  1.00  0.00           H  
ATOM    182 1HE2 GLN A  13      -4.323   3.465   4.521  1.00  0.00           H  
ATOM    183 2HE2 GLN A  13      -4.926   3.800   2.932  1.00  0.00           H  
ATOM    184  N   ASN A  14      -2.394  -0.042  -1.474  1.00  0.00           N  
ATOM    185  CA  ASN A  14      -2.672  -1.347  -2.145  1.00  0.00           C  
ATOM    186  C   ASN A  14      -2.535  -2.513  -1.142  1.00  0.00           C  
ATOM    187  O   ASN A  14      -2.935  -3.626  -1.427  1.00  0.00           O  
ATOM    188  CB  ASN A  14      -1.750  -1.556  -3.333  1.00  0.00           C  
ATOM    189  CG  ASN A  14      -1.986  -0.557  -4.431  1.00  0.00           C  
ATOM    190  OD1 ASN A  14      -3.125  -0.145  -4.678  1.00  0.00           O  
ATOM    191  ND2 ASN A  14      -0.931  -0.158  -5.094  1.00  0.00           N  
ATOM    192  H   ASN A  14      -1.493   0.150  -1.134  1.00  0.00           H  
ATOM    193  HA  ASN A  14      -3.658  -1.344  -2.581  1.00  0.00           H  
ATOM    194 1HB  ASN A  14      -0.712  -1.481  -3.005  1.00  0.00           H  
ATOM    195 2HB  ASN A  14      -1.894  -2.560  -3.733  1.00  0.00           H  
ATOM    196 1HD2 ASN A  14      -1.028   0.506  -5.836  1.00  0.00           H  
ATOM    197 2HD2 ASN A  14      -0.028  -0.517  -4.860  1.00  0.00           H  
ATOM    198  N   CYS A  15      -1.987  -2.270   0.027  1.00  0.00           N  
ATOM    199  CA  CYS A  15      -1.637  -3.405   0.944  1.00  0.00           C  
ATOM    200  C   CYS A  15      -2.899  -4.199   1.292  1.00  0.00           C  
ATOM    201  O   CYS A  15      -3.956  -3.632   1.499  1.00  0.00           O  
ATOM    202  CB  CYS A  15      -0.990  -2.903   2.235  1.00  0.00           C  
ATOM    203  SG  CYS A  15       0.589  -2.055   1.989  1.00  0.00           S  
ATOM    204  H   CYS A  15      -1.814  -1.348   0.305  1.00  0.00           H  
ATOM    205  HA  CYS A  15      -0.897  -4.047   0.486  1.00  0.00           H  
ATOM    206 1HB  CYS A  15      -1.669  -2.214   2.738  1.00  0.00           H  
ATOM    207 2HB  CYS A  15      -0.820  -3.743   2.907  1.00  0.00           H  
ATOM    208  N   CYS A  16      -2.805  -5.507   1.358  1.00  0.00           N  
ATOM    209  CA  CYS A  16      -3.986  -6.321   1.809  1.00  0.00           C  
ATOM    210  C   CYS A  16      -4.369  -5.977   3.254  1.00  0.00           C  
ATOM    211  O   CYS A  16      -5.528  -5.774   3.556  1.00  0.00           O  
ATOM    212  CB  CYS A  16      -3.564  -7.793   1.705  1.00  0.00           C  
ATOM    213  SG  CYS A  16      -3.373  -8.236  -0.040  1.00  0.00           S  
ATOM    214  H   CYS A  16      -1.967  -5.945   1.114  1.00  0.00           H  
ATOM    215  HA  CYS A  16      -4.826  -6.140   1.160  1.00  0.00           H  
ATOM    216 1HB  CYS A  16      -2.631  -7.950   2.227  1.00  0.00           H  
ATOM    217 2HB  CYS A  16      -4.328  -8.414   2.150  1.00  0.00           H  
ATOM    218  N   VAL A  17      -3.414  -5.904   4.147  1.00  0.00           N  
ATOM    219  CA  VAL A  17      -3.761  -5.657   5.587  1.00  0.00           C  
ATOM    220  C   VAL A  17      -2.874  -4.552   6.179  1.00  0.00           C  
ATOM    221  O   VAL A  17      -2.964  -4.229   7.349  1.00  0.00           O  
ATOM    222  CB  VAL A  17      -3.586  -6.939   6.421  1.00  0.00           C  
ATOM    223  CG1 VAL A  17      -4.539  -8.022   5.939  1.00  0.00           C  
ATOM    224  CG2 VAL A  17      -2.144  -7.416   6.343  1.00  0.00           C  
ATOM    225  H   VAL A  17      -2.472  -6.002   3.871  1.00  0.00           H  
ATOM    226  HA  VAL A  17      -4.795  -5.365   5.664  1.00  0.00           H  
ATOM    227  HB  VAL A  17      -3.843  -6.724   7.459  1.00  0.00           H  
ATOM    228 1HG1 VAL A  17      -4.403  -8.922   6.540  1.00  0.00           H  
ATOM    229 2HG1 VAL A  17      -5.567  -7.673   6.038  1.00  0.00           H  
ATOM    230 3HG1 VAL A  17      -4.332  -8.251   4.894  1.00  0.00           H  
ATOM    231 1HG2 VAL A  17      -2.027  -8.323   6.936  1.00  0.00           H  
ATOM    232 2HG2 VAL A  17      -1.885  -7.625   5.305  1.00  0.00           H  
ATOM    233 3HG2 VAL A  17      -1.482  -6.641   6.732  1.00  0.00           H  
ATOM    234  N   GLY A  18      -2.028  -3.960   5.372  1.00  0.00           N  
ATOM    235  CA  GLY A  18      -0.956  -3.069   5.930  1.00  0.00           C  
ATOM    236  C   GLY A  18      -1.172  -1.623   5.471  1.00  0.00           C  
ATOM    237  O   GLY A  18      -2.288  -1.180   5.281  1.00  0.00           O  
ATOM    238  H   GLY A  18      -2.104  -4.098   4.402  1.00  0.00           H  
ATOM    239 1HA  GLY A  18      -0.985  -3.110   7.010  1.00  0.00           H  
ATOM    240 2HA  GLY A  18       0.008  -3.409   5.585  1.00  0.00           H  
ATOM    241  N   THR A  19      -0.105  -0.886   5.285  1.00  0.00           N  
ATOM    242  CA  THR A  19      -0.240   0.576   4.971  1.00  0.00           C  
ATOM    243  C   THR A  19       0.887   1.028   4.036  1.00  0.00           C  
ATOM    244  O   THR A  19       1.947   0.427   3.983  1.00  0.00           O  
ATOM    245  CB  THR A  19      -0.221   1.440   6.246  1.00  0.00           C  
ATOM    246  OG1 THR A  19      -0.550   2.795   5.913  1.00  0.00           O  
ATOM    247  CG2 THR A  19       1.153   1.400   6.897  1.00  0.00           C  
ATOM    248  H   THR A  19       0.782  -1.294   5.341  1.00  0.00           H  
ATOM    249  HA  THR A  19      -1.197   0.770   4.513  1.00  0.00           H  
ATOM    250  HB  THR A  19      -0.962   1.064   6.951  1.00  0.00           H  
ATOM    251  HG1 THR A  19      -1.173   2.803   5.182  1.00  0.00           H  
ATOM    252 1HG2 THR A  19       1.147   2.016   7.796  1.00  0.00           H  
ATOM    253 2HG2 THR A  19       1.400   0.373   7.162  1.00  0.00           H  
ATOM    254 3HG2 THR A  19       1.896   1.784   6.200  1.00  0.00           H  
ATOM    255  N   CYS A  20       0.662   2.074   3.285  1.00  0.00           N  
ATOM    256  CA  CYS A  20       1.713   2.544   2.328  1.00  0.00           C  
ATOM    257  C   CYS A  20       2.224   3.955   2.663  1.00  0.00           C  
ATOM    258  O   CYS A  20       2.311   4.781   1.783  1.00  0.00           O  
ATOM    259  CB  CYS A  20       1.175   2.549   0.897  1.00  0.00           C  
ATOM    260  SG  CYS A  20       0.646   0.925   0.301  1.00  0.00           S  
ATOM    261  H   CYS A  20      -0.200   2.535   3.340  1.00  0.00           H  
ATOM    262  HA  CYS A  20       2.531   1.848   2.298  1.00  0.00           H  
ATOM    263 1HB  CYS A  20       0.323   3.226   0.830  1.00  0.00           H  
ATOM    264 2HB  CYS A  20       1.944   2.922   0.220  1.00  0.00           H  
ATOM    265  N   ALA A  21       2.562   4.227   3.915  1.00  0.00           N  
ATOM    266  CA  ALA A  21       3.071   5.592   4.327  1.00  0.00           C  
ATOM    267  C   ALA A  21       4.240   6.060   3.445  1.00  0.00           C  
ATOM    268  O   ALA A  21       4.314   7.207   3.052  1.00  0.00           O  
ATOM    269  CB  ALA A  21       3.534   5.409   5.776  1.00  0.00           C  
ATOM    270  H   ALA A  21       2.483   3.525   4.593  1.00  0.00           H  
ATOM    271  HA  ALA A  21       2.270   6.313   4.293  1.00  0.00           H  
ATOM    272 1HB  ALA A  21       4.072   4.476   5.867  1.00  0.00           H  
ATOM    273 2HB  ALA A  21       4.184   6.227   6.055  1.00  0.00           H  
ATOM    274 3HB  ALA A  21       2.675   5.392   6.431  1.00  0.00           H  
ATOM    275  N   PHE A  22       5.135   5.167   3.119  1.00  0.00           N  
ATOM    276  CA  PHE A  22       6.163   5.469   2.075  1.00  0.00           C  
ATOM    277  C   PHE A  22       6.438   4.230   1.204  1.00  0.00           C  
ATOM    278  O   PHE A  22       6.893   4.337   0.081  1.00  0.00           O  
ATOM    279  CB  PHE A  22       7.469   5.941   2.717  1.00  0.00           C  
ATOM    280  CG  PHE A  22       8.143   4.895   3.558  1.00  0.00           C  
ATOM    281  CD1 PHE A  22       9.078   4.034   3.003  1.00  0.00           C  
ATOM    282  CD2 PHE A  22       7.843   4.769   4.906  1.00  0.00           C  
ATOM    283  CE1 PHE A  22       9.699   3.071   3.776  1.00  0.00           C  
ATOM    284  CE2 PHE A  22       8.463   3.808   5.682  1.00  0.00           C  
ATOM    285  CZ  PHE A  22       9.391   2.958   5.115  1.00  0.00           C  
ATOM    286  H   PHE A  22       5.118   4.293   3.551  1.00  0.00           H  
ATOM    287  HA  PHE A  22       5.838   6.291   1.456  1.00  0.00           H  
ATOM    288 1HB  PHE A  22       8.165   6.251   1.938  1.00  0.00           H  
ATOM    289 2HB  PHE A  22       7.273   6.808   3.345  1.00  0.00           H  
ATOM    290  HD1 PHE A  22       9.322   4.124   1.944  1.00  0.00           H  
ATOM    291  HD2 PHE A  22       7.109   5.440   5.353  1.00  0.00           H  
ATOM    292  HE1 PHE A  22      10.431   2.401   3.327  1.00  0.00           H  
ATOM    293  HE2 PHE A  22       8.219   3.720   6.740  1.00  0.00           H  
ATOM    294  HZ  PHE A  22       9.879   2.199   5.725  1.00  0.00           H  
ATOM    295  N   ILE A  23       6.146   3.055   1.714  1.00  0.00           N  
ATOM    296  CA  ILE A  23       6.128   1.816   0.868  1.00  0.00           C  
ATOM    297  C   ILE A  23       5.158   0.809   1.491  1.00  0.00           C  
ATOM    298  O   ILE A  23       4.930   0.823   2.688  1.00  0.00           O  
ATOM    299  CB  ILE A  23       7.524   1.179   0.745  1.00  0.00           C  
ATOM    300  CG1 ILE A  23       7.544   0.150  -0.388  1.00  0.00           C  
ATOM    301  CG2 ILE A  23       7.934   0.535   2.060  1.00  0.00           C  
ATOM    302  CD1 ILE A  23       8.933  -0.280  -0.799  1.00  0.00           C  
ATOM    303  H   ILE A  23       5.916   2.984   2.668  1.00  0.00           H  
ATOM    304  HA  ILE A  23       5.819   2.059  -0.136  1.00  0.00           H  
ATOM    305  HB  ILE A  23       8.253   1.947   0.485  1.00  0.00           H  
ATOM    306 1HG1 ILE A  23       6.988  -0.736  -0.084  1.00  0.00           H  
ATOM    307 2HG1 ILE A  23       7.043   0.564  -1.264  1.00  0.00           H  
ATOM    308 1HG2 ILE A  23       8.923   0.090   1.955  1.00  0.00           H  
ATOM    309 2HG2 ILE A  23       7.958   1.292   2.843  1.00  0.00           H  
ATOM    310 3HG2 ILE A  23       7.213  -0.239   2.326  1.00  0.00           H  
ATOM    311 1HD1 ILE A  23       8.865  -1.010  -1.606  1.00  0.00           H  
ATOM    312 2HD1 ILE A  23       9.497   0.588  -1.142  1.00  0.00           H  
ATOM    313 3HD1 ILE A  23       9.441  -0.730   0.053  1.00  0.00           H  
ATOM    314  N   CYS A  24       4.583  -0.060   0.707  1.00  0.00           N  
ATOM    315  CA  CYS A  24       3.607  -1.034   1.282  1.00  0.00           C  
ATOM    316  C   CYS A  24       4.260  -1.902   2.361  1.00  0.00           C  
ATOM    317  O   CYS A  24       5.133  -2.701   2.085  1.00  0.00           O  
ATOM    318  CB  CYS A  24       3.036  -1.945   0.194  1.00  0.00           C  
ATOM    319  SG  CYS A  24       1.824  -3.145   0.797  1.00  0.00           S  
ATOM    320  H   CYS A  24       4.789  -0.071  -0.255  1.00  0.00           H  
ATOM    321  HA  CYS A  24       2.767  -0.505   1.703  1.00  0.00           H  
ATOM    322 1HB  CYS A  24       2.557  -1.338  -0.574  1.00  0.00           H  
ATOM    323 2HB  CYS A  24       3.847  -2.496  -0.282  1.00  0.00           H  
ATOM    324  N   ILE A  25       3.826  -1.750   3.586  1.00  0.00           N  
ATOM    325  CA  ILE A  25       4.383  -2.580   4.699  1.00  0.00           C  
ATOM    326  C   ILE A  25       3.243  -3.313   5.430  1.00  0.00           C  
ATOM    327  O   ILE A  25       2.217  -2.737   5.741  1.00  0.00           O  
ATOM    328  CB  ILE A  25       5.170  -1.722   5.706  1.00  0.00           C  
ATOM    329  CG1 ILE A  25       6.384  -1.081   5.027  1.00  0.00           C  
ATOM    330  CG2 ILE A  25       5.604  -2.563   6.897  1.00  0.00           C  
ATOM    331  CD1 ILE A  25       7.075  -0.036   5.872  1.00  0.00           C  
ATOM    332  H   ILE A  25       3.125  -1.088   3.776  1.00  0.00           H  
ATOM    333  HA  ILE A  25       5.089  -3.296   4.308  1.00  0.00           H  
ATOM    334  HB  ILE A  25       4.540  -0.906   6.059  1.00  0.00           H  
ATOM    335 1HG1 ILE A  25       7.111  -1.854   4.778  1.00  0.00           H  
ATOM    336 2HG1 ILE A  25       6.073  -0.613   4.093  1.00  0.00           H  
ATOM    337 1HG2 ILE A  25       6.160  -1.941   7.598  1.00  0.00           H  
ATOM    338 2HG2 ILE A  25       4.725  -2.971   7.393  1.00  0.00           H  
ATOM    339 3HG2 ILE A  25       6.240  -3.379   6.553  1.00  0.00           H  
ATOM    340 1HD1 ILE A  25       7.925   0.372   5.324  1.00  0.00           H  
ATOM    341 2HD1 ILE A  25       6.374   0.766   6.104  1.00  0.00           H  
ATOM    342 3HD1 ILE A  25       7.426  -0.490   6.798  1.00  0.00           H  
HETATM  343  N   GLU A  26       3.409  -4.589   5.682  1.00  0.00           N  
HETATM  344  CA  GLU A  26       2.349  -5.367   6.396  1.00  0.00           C  
HETATM  345  C   GLU A  26       2.920  -6.043   7.650  1.00  0.00           C  
HETATM  346  O   GLU A  26       3.912  -5.600   8.225  1.00  0.00           O  
HETATM  347  NT  GLU A  26       2.397  -7.029   8.091  1.00  0.00           N  
HETATM  348  CB  GLU A  26       1.737  -6.426   5.477  1.00  0.00           C  
HETATM  349  CG  GLU A  26       1.083  -5.867   4.221  1.00  0.00           C  
HETATM  350  CD  GLU A  26       0.475  -6.934   3.353  1.00  0.00           C  
HETATM  351  OE1 GLU A  26       1.208  -7.746   2.842  1.00  0.00           O  
HETATM  352  OE2 GLU A  26      -0.724  -6.936   3.201  1.00  0.00           O  
HETATM  353  H   GLU A  26       4.222  -5.045   5.386  1.00  0.00           H  
HETATM  354  HA  GLU A  26       1.521  -4.727   6.659  1.00  0.00           H  
HETATM  355 1HN  GLU A  26       2.748  -7.489   8.907  1.00  0.00           H  
HETATM  356 2HN  GLU A  26       1.590  -7.399   7.632  1.00  0.00           H  
HETATM  357 1HB  GLU A  26       2.510  -7.130   5.167  1.00  0.00           H  
HETATM  358 2HB  GLU A  26       0.982  -6.990   6.024  1.00  0.00           H  
HETATM  359 1HG  GLU A  26       0.304  -5.164   4.512  1.00  0.00           H  
HETATM  360 2HG  GLU A  26       1.831  -5.321   3.647  1.00  0.00           H  
TER                                                                             
CONECT  326  343                                                                
CONECT  343  326  344  353                                                      
CONECT  344  343  345  348  354                                                 
CONECT  345  344  346  347                                                      
CONECT  346  345                                                                
CONECT  347  345  355  356                                                      
CONECT  348  344  349  357  358                                                 
CONECT  349  348  350  359  360                                                 
CONECT  350  349  351  352                                                      
CONECT  351  350                                                                
CONECT  352  350                                                                
CONECT  353  343                                                                
CONECT  354  344                                                                
CONECT  355  347                                                                
CONECT  356  347                                                                
CONECT  357  348                                                                
CONECT  358  348                                                                
CONECT  359  349                                                                
CONECT  360  349                                                                
