# Supplementary material for: δ‐Conotoxin Structure Prediction and Analysis through Large‐Scale Comparative and Deep Learning Modeling Approaches
Source: Adv Sci (Weinh). 2024 Jul 21;11(35):2404786. doi: 10.1002/advs.202404786 (PMC11425241; doi:10.1002/advs.202404786)
Supplement: Supplementary file 2 — Supporting Information [file ADVS-11-2404786-s001.gz › Data/RosettaCM_results/flags and scripts/flags]

-in:file:fasta PVIA.fasta
-nstruct 1000
-parser:protocol rosetta_cm.xml
-relax:jump_move true
-default_max_cycles 200
-hybridize:stage1_probability 1.0
