# Supplementary material for: δ‐Conotoxin Structure Prediction and Analysis through Large‐Scale Comparative and Deep Learning Modeling Approaches
Source: Adv Sci (Weinh). 2024 Jul 21;11(35):2404786. doi: 10.1002/advs.202404786 (PMC11425241; doi:10.1002/advs.202404786)
Supplement: Supplementary file 2 — Supporting Information [file ADVS-11-2404786-s001.gz › Data/RosettaCM_results/flags and scripts/rosetta_cm.xml]

<ROSETTASCRIPTS>
    <RESIDUE_SELECTORS>
	<Index name="select_cterm" resnums="29"/>
	<Index name="HYP_res" resnums="6,14"/>
    </RESIDUE_SELECTORS>
    <TASKOPERATIONS>
    </TASKOPERATIONS>
    <SCOREFXNS>
        <ScoreFunction name="stage1" weights="score3" symmetric="0">
            <Reweight scoretype="atom_pair_constraint" weight="0.1"/>
        </ScoreFunction>
        <ScoreFunction name="stage2" weights="score4_smooth_cart" symmetric="0">
            <Reweight scoretype="atom_pair_constraint" weight="0.1"/>
        </ScoreFunction>
        <ScoreFunction name="fullatom" weights="ref2015" symmetric="0">
            <Reweight scoretype="atom_pair_constraint" weight="0.1"/>
        </ScoreFunction>
    </SCOREFXNS>
    <FILTERS>
    </FILTERS>
    <MOVERS>
        <Hybridize name="hybridize" stage1_scorefxn="stage1" stage2_scorefxn="stage2" fa_scorefxn="fullatom" batch="1" stage1_increase_cycles="1.0" stage2_increase_cycles="1.0">
            <Template pdb="/home/stephenmccarthy/Documents/Modelling/conotoxins/homology/targets/PVIA/rosetta_cm/1yz2__thread.pdb" cst_file="AUTO" weight="1.0" />
            <Template pdb="/home/stephenmccarthy/Documents/Modelling/conotoxins/homology/targets/PVIA/rosetta_cm/1fu3__thread.pdb" cst_file="AUTO" weight="1.0" />
            <Template pdb="/home/stephenmccarthy/Documents/Modelling/conotoxins/homology/targets/PVIA/rosetta_cm/1g1p__thread.pdb" cst_file="AUTO" weight="1.0" />
        </Hybridize>
	<ModifyVariantType name="vartype_amide" add_type="CTERM_AMIDATION" residue_selector="select_cterm" update_polymer_bond_dependent_atoms="true"/>
	<ModifyVariantType name="vartype_hyp" add_type="HYDROXYLATION1" residue_selector="HYP_res" update_polymer_bond_dependent_atoms="true" />
    </MOVERS>
    <APPLY_TO_POSE>
    </APPLY_TO_POSE>
    <PROTOCOLS>
        <Add mover="hybridize"/>
	<Add mover="vartype_amide"/>
	<Add mover="vartype_hyp" />
    </PROTOCOLS>
</ROSETTASCRIPTS>
