# Supplementary material for: δ‐Conotoxin Structure Prediction and Analysis through Large‐Scale Comparative and Deep Learning Modeling Approaches
Source: Adv Sci (Weinh). 2024 Jul 21;11(35):2404786. doi: 10.1002/advs.202404786 (PMC11425241; doi:10.1002/advs.202404786)
Supplement: Supplementary file 2 — Supporting Information [file ADVS-11-2404786-s001.gz › Data/RosettaCM_results/target_data/AVIA/rosetta_cm/rescored.sc]

SCORE:     score     fa_atr     fa_rep     fa_sol    fa_intra_rep    fa_intra_sol_xover4    lk_ball_wtd    fa_elec    pro_close    hbond_sr_bb    hbond_lr_bb    hbond_bb_sc    hbond_sc    dslf_fa13      omega     fa_dun    p_aa_pp    yhh_planarity        ref    rama_prepro    allatom_rms    gdtmm    gdtmm1_1    gdtmm2_2    gdtmm3_3    gdtmm4_3    gdtmm7_4    irms    maxsub    maxsub2.0    rms      description
SCORE:    26.508   -109.355     21.281     59.034           0.240                  4.371         -4.424    -22.302        0.375         -2.978         -5.054         -0.962       0.000       -0.310      3.572     22.399     -4.495            0.000     32.483         32.632          3.183    0.837       0.407       0.852       0.963       0.963       1.000   0.000    27.000       26.000  2.077 S_0001_0001_0001
SCORE:    22.448   -109.116     18.654     62.636           0.237                  4.307         -5.112    -24.642        0.386         -3.369         -6.692         -0.986       0.000       -0.105      2.268     22.707     -4.189            0.000     32.483         32.981          3.195    0.844       0.481       0.852       0.926       0.963       1.000   0.000    27.000       26.000  2.076 S_0001_0002_0001
SCORE:    21.152   -111.417     18.304     62.444           0.241                  4.262         -5.118    -24.781        0.410         -3.416         -6.621         -1.021       0.000       -0.096      2.473     24.513     -4.254            0.000     32.483         32.746          3.150    0.852       0.519       0.852       0.926       0.963       1.000   0.000    27.000       26.000  2.055 S_0001_0003_0001
SCORE:    25.214   -110.710     20.560     63.072           0.246                  4.259         -4.899    -24.778        0.051         -3.418         -6.716         -0.983       0.000        0.034      3.779     22.656     -3.809            0.000     32.483         33.386          3.214    0.837       0.444       0.852       0.926       0.963       1.000   0.000    27.000       26.000  2.086 S_0001_0004_0001
SCORE:    26.840   -110.650     21.366     62.808           0.238                  4.277         -4.812    -24.477        0.400         -2.957         -6.443         -0.975       0.000       -0.032      3.285     23.247     -4.109            0.000     32.483         33.190          3.214    0.844       0.481       0.852       0.926       0.963       1.000   0.000    27.000       26.000  2.093 S_0001_0005_0001
SCORE:     1.023   -107.283     15.040     58.144           0.276                  3.073         -5.058    -20.923        0.442         -2.906         -6.148         -0.433       0.000       -1.548      1.485     15.531     -4.574            0.000     32.483         23.422          2.589    0.881       0.556       0.926       0.926       1.000       1.000   0.000    27.000       27.000  1.967 S_0002_0001_0001
SCORE:     1.876   -106.031     14.951     57.735           0.271                  3.082         -5.081    -20.805        0.447         -2.928         -6.120         -0.415       0.000       -1.539      1.492     15.584     -4.625            0.000     32.483         23.376          2.594    0.881       0.556       0.926       0.926       1.000       1.000   0.000    27.000       27.000  1.968 S_0002_0002_0001
SCORE:     1.871   -106.111     14.929     57.777           0.271                  3.088         -5.112    -20.813        0.434         -2.922         -6.114         -0.433       0.000       -1.546      1.488     15.626     -4.609            0.000     32.483         23.433          2.594    0.881       0.556       0.926       0.926       1.000       1.000   0.000    27.000       27.000  1.967 S_0002_0003_0001
SCORE:     1.875   -106.113     14.937     57.784           0.271                  3.088         -5.114    -20.809        0.444         -2.925         -6.116         -0.435       0.000       -1.549      1.494     15.626     -4.613            0.000     32.483         23.422          2.593    0.881       0.556       0.926       0.926       1.000       1.000   0.000    27.000       27.000  1.967 S_0002_0004_0001
SCORE:     1.005   -107.287     15.035     58.146           0.276                  3.074         -5.057    -20.926        0.440         -2.908         -6.147         -0.435       0.000       -1.550      1.482     15.530     -4.574            0.000     32.483         23.425          2.589    0.881       0.556       0.926       0.926       1.000       1.000   0.000    27.000       27.000  1.967 S_0002_0005_0001
SCORE:    35.098   -109.880     21.994     60.446           0.241                  2.781         -5.347    -20.112        0.656         -1.584         -3.770         -3.221       0.000       -2.535      3.400     22.769     -1.309            0.000     32.483         38.085          2.963    0.837       0.444       0.815       0.963       0.963       1.000   0.000    27.000       26.000  2.121 S_0003_0001_0001
SCORE:    33.294   -118.640     23.497     64.350           0.248                  3.326         -5.607    -18.652        0.535         -1.648         -4.418         -3.024       0.000       -2.101      2.830     21.754      0.064            0.000     32.483         38.296          3.001    0.807       0.407       0.741       0.889       1.000       1.000   0.000    27.000       24.000  2.203 S_0003_0002_0001
SCORE:    29.746   -116.749     22.154     63.639           0.247                  3.329         -5.669    -19.520        0.603         -1.566         -5.025         -2.955       0.000       -2.125      3.614     21.944     -1.944            0.000     32.483         37.288          2.979    0.807       0.407       0.704       0.926       1.000       1.000   0.000    27.000       25.000  2.176 S_0003_0003_0001
SCORE:    33.610   -118.017     23.454     64.164           0.243                  3.309         -5.559    -18.671        0.532         -1.653         -4.436         -3.019       0.000       -2.108      2.692     21.773      0.078            0.000     32.483         38.345          2.999    0.807       0.407       0.741       0.889       1.000       1.000   0.000    27.000       24.000  2.203 S_0003_0004_0001
SCORE:    28.099   -113.491     21.240     62.041           0.247                  3.275         -5.303    -19.008        0.460         -1.760         -4.501         -2.776       0.000       -2.353      1.513     21.119     -1.090            0.000     32.483         36.005          2.947    0.807       0.370       0.741       0.926       1.000       1.000   0.000    27.000       26.000  2.117 S_0003_0005_0001
SCORE:    26.693   -112.460     21.434     63.493           0.240                  3.963         -4.777    -24.267        0.360         -2.908         -6.601          0.000      -1.876       -0.159      3.214     24.681     -3.862            0.000     32.483         33.736          3.203    0.844       0.481       0.815       0.963       0.963       1.000   0.000    27.000       26.000  2.105 S_0004_0001_0001
SCORE:    26.487   -112.409     21.350     63.460           0.239                  3.965         -4.754    -24.363        0.361         -2.907         -6.611          0.000      -1.875       -0.185      3.208     24.687     -3.874            0.000     32.483         33.713          3.209    0.844       0.481       0.815       0.963       0.963       1.000   0.000    27.000       26.000  2.109 S_0004_0002_0001
SCORE:    25.425   -114.151     21.074     63.388           0.245                  3.905         -4.600    -25.435        0.401         -3.203         -6.594          0.000      -1.880       -0.246      3.549     26.551     -3.602            0.000     32.483         33.540          3.166    0.844       0.444       0.852       0.963       0.963       1.000   0.000    27.000       26.000  2.089 S_0004_0003_0001
SCORE:    22.809   -111.234     18.554     63.051           0.228                  3.916         -4.915    -23.723        0.357         -3.249         -6.711          0.000      -1.894       -0.285      2.336     24.293     -3.989            0.000     32.483         33.591          3.190    0.844       0.444       0.852       0.963       0.963       1.000   0.000    27.000       26.000  2.100 S_0004_0004_0001
SCORE:    22.781   -111.290     18.620     63.115           0.237                  3.952         -4.940    -23.738        0.365         -3.241         -6.706          0.000      -1.888       -0.290      2.320     24.248     -4.006            0.000     32.483         33.539          3.193    0.844       0.444       0.852       0.963       0.963       1.000   0.000    27.000       26.000  2.103 S_0004_0005_0001
SCORE:    30.563   -105.291     20.898     58.542           0.224                  3.392         -3.062    -17.538        0.361         -2.803         -5.256         -2.084       0.000       -0.439      2.369     19.080     -2.861            0.000     32.483         32.549          3.062    0.807       0.407       0.741       0.889       1.000       1.000   0.000    27.000       25.000  2.260 S_0005_0001_0001
SCORE:    28.503   -106.640     20.931     61.401           0.225                  3.728         -3.008    -20.465        0.364         -2.806         -5.261         -3.175       0.000       -0.420      2.311     19.114     -2.860            0.000     32.483         32.582          3.081    0.807       0.407       0.741       0.889       1.000       1.000   0.000    27.000       25.000  2.260 S_0005_0002_0001
SCORE:    29.999   -105.420     20.837     58.765           0.237                  3.381         -3.007    -18.042        0.359         -2.804         -5.527         -2.087       0.000       -0.319      2.485     18.922     -2.983            0.000     32.483         32.721          3.077    0.807       0.407       0.741       0.889       1.000       1.000   0.000    27.000       25.000  2.262 S_0005_0003_0001
SCORE:    20.170   -111.786     19.478     62.616           0.242                  3.658         -3.527    -21.470        0.354         -3.142         -6.012         -3.215       0.000        0.194      1.236     20.923     -3.566            0.000     32.483         31.703          3.035    0.815       0.407       0.741       0.926       1.000       1.000   0.000    27.000       25.000  2.256 S_0005_0004_0001
SCORE:    25.038   -106.720     18.667     59.448           0.230                  3.356         -3.336    -17.667        0.357         -2.818         -5.332         -2.074       0.000       -0.223      1.458     19.227     -3.296            0.000     32.483         31.277          3.039    0.837       0.444       0.852       0.889       1.000       1.000   0.000    27.000       25.000  2.237 S_0005_0005_0001
SCORE:    47.836    -99.639     21.388     54.835           0.254                  3.419         -5.169     -9.083        0.352         -3.653         -1.585         -2.143       0.000       -0.179      4.339     21.304     -0.870            0.000     32.483         31.783          5.314    0.689       0.333       0.593       0.778       0.815       0.926   0.000    25.000       20.000  4.518 S_0006_0001_0001
SCORE:    45.160   -100.172     20.153     57.303           0.272                  4.730         -4.885    -13.773        0.362         -4.260         -1.542         -4.048       0.000        1.384      2.720     24.290     -1.873            0.000     32.483         32.015          5.781    0.667       0.259       0.556       0.778       0.815       0.926   0.000    25.000       20.000  4.996 S_0006_0002_0001
SCORE:    52.728    -98.832     23.700     53.351           0.259                  3.282         -5.051     -8.737        0.362         -4.262         -0.691         -2.624       0.000        0.085      4.341     23.559     -1.074            0.000     32.483         32.574          5.450    0.667       0.296       0.519       0.778       0.815       0.926   0.000    25.000       20.000  4.649 S_0006_0003_0001
SCORE:    45.331   -100.185     19.959     57.224           0.274                  4.753         -5.092    -13.601        0.361         -4.225         -1.577         -4.072       0.000        1.489      2.526     24.671     -1.550            0.000     32.483         31.893          5.774    0.667       0.259       0.556       0.778       0.815       0.926   0.000    25.000       20.000  4.994 S_0006_0004_0001
SCORE:    44.711    -95.784     18.463     52.525           0.271                  3.380         -4.955     -8.562        0.361         -3.821         -1.710         -1.944       0.000       -0.290      2.974     22.919     -1.870            0.000     32.483         30.272          5.426    0.674       0.259       0.556       0.778       0.815       0.963   0.000    26.000       20.000  4.629 S_0006_0005_0001
SCORE:    77.091   -110.214     27.762     58.705           0.260                  3.217         -3.122     -8.794        0.216         -4.872         -1.379         -4.196       0.000       15.246     12.071     29.108     -1.371            0.000     32.483         31.970          6.136    0.667       0.296       0.593       0.704       0.852       0.889   0.000    24.000       20.000  5.626 S_0007_0001_0001
SCORE:    38.515   -107.538     22.510     56.244           0.260                  3.188         -2.852    -16.386        0.203         -3.607         -3.360         -4.163       0.000        1.506      5.023     27.599     -3.070            0.000     32.483         30.474          6.020    0.593       0.000       0.593       0.704       0.815       0.852   0.000    23.000       18.000  5.685 S_0007_0002_0001
SCORE:    71.379   -110.468     27.136     59.423           0.252                  3.306         -4.230    -12.132        0.123         -4.661         -1.180         -4.082       0.000       15.576     13.986     28.557     -3.091            0.000     32.483         30.380          6.006    0.593       0.000       0.444       0.741       0.852       0.926   0.000    25.000       19.000  5.592 S_0007_0003_0001
SCORE:    75.883   -113.567     29.333     60.042           0.276                  3.932         -2.814     -9.368        0.224         -5.371         -1.422         -4.178      -1.257       15.300     12.084     29.325     -0.632            0.000     32.483         31.493          6.044    0.659       0.296       0.593       0.741       0.778       0.889   0.000    24.000       19.000  5.631 S_0007_0004_0001
SCORE:    73.627   -110.233     28.049     59.661           0.250                  3.376         -4.335    -12.063        0.275         -4.459         -1.207         -4.077       0.000       15.539     14.382     28.877     -3.418            0.000     32.483         30.527          6.008    0.652       0.296       0.444       0.741       0.852       0.926   0.000    25.000       19.000  5.583 S_0007_0005_0001
SCORE:    17.309   -112.116     20.534     57.717           0.269                  2.818         -5.947    -22.830        0.709         -4.404         -2.921         -1.077       0.000       -2.114      2.961     19.968     -4.676            0.000     32.483         35.934          2.775    0.830       0.407       0.778       0.963       1.000       1.000   0.000    27.000       26.000  2.103 S_0008_0001_0001
SCORE:    16.978   -111.646     20.375     57.824           0.274                  2.868         -6.147    -23.235        0.683         -4.431         -2.944         -1.078       0.000       -2.175      2.963     20.172     -4.864            0.000     32.483         35.855          2.769    0.830       0.444       0.741       0.963       1.000       1.000   0.000    27.000       26.000  2.096 S_0008_0002_0001
SCORE:    17.626   -110.733     20.428     58.542           0.268                  2.863         -5.745    -23.783        0.868         -4.456         -3.994         -1.206       0.000       -2.250      3.280     20.502     -5.096            0.000     32.483         35.655          2.761    0.822       0.444       0.704       0.963       1.000       1.000   0.000    27.000       26.000  2.064 S_0008_0003_0001
SCORE:    17.132   -110.550     20.381     56.749           0.256                  3.062         -5.949    -24.350        0.718         -4.261         -2.753         -1.046       0.000       -2.089      2.951     20.050     -4.951            0.000     32.483         36.430          2.919    0.822       0.444       0.704       0.963       1.000       1.000   0.000    27.000       25.000  2.118 S_0008_0004_0001
SCORE:    16.599   -111.161     20.432     56.784           0.231                  3.038         -6.021    -24.460        0.720         -4.259         -2.741         -1.048       0.000       -2.073      3.041     19.891     -5.020            0.000     32.483         36.761          2.938    0.837       0.444       0.778       0.963       1.000       1.000   0.000    27.000       25.000  2.143 S_0008_0005_0001
SCORE:     4.716   -108.103     15.032     57.080           0.308                  3.829         -4.554    -18.651        0.379         -3.600         -4.827          0.000       0.000       -2.629      1.892     18.016     -4.060            0.000     32.483         22.119          3.156    0.830       0.481       0.852       0.852       0.963       1.000   0.000    27.000       25.000  2.271 S_0009_0001_0001
SCORE:     4.874   -107.568     15.088     56.536           0.308                  3.821         -4.722    -18.219        0.394         -3.573         -4.840          0.000       0.000       -2.554      1.825     17.766     -3.991            0.000     32.483         22.120          3.146    0.830       0.481       0.852       0.852       0.963       1.000   0.000    27.000       25.000  2.258 S_0009_0002_0001
SCORE:     4.729   -108.319     15.324     56.962           0.302                  3.822         -4.523    -18.685        0.387         -3.593         -4.874          0.000       0.000       -2.527      1.872     18.023     -4.073            0.000     32.483         22.148          3.146    0.837       0.519       0.852       0.852       0.963       1.000   0.000    27.000       25.000  2.257 S_0009_0003_0001
SCORE:     7.789   -110.552     16.183     57.287           0.278                  3.751         -5.519    -19.142        0.420         -2.473         -4.530         -1.420       0.000       -0.912      4.281     18.298     -4.587            0.000     32.483         23.940          3.499    0.800       0.444       0.778       0.852       0.926       1.000   0.000    27.000       24.000  2.532 S_0009_0004_0001
SCORE:     9.010   -110.876     15.444     57.290           0.232                  3.698         -5.200    -18.859        0.411         -2.427         -4.485         -1.349       0.000       -1.037      4.146     20.365     -4.565            0.000     32.483         23.738          3.434    0.785       0.407       0.704       0.889       0.926       1.000   0.000    27.000       24.000  2.505 S_0009_0005_0001
SCORE:     9.560   -105.692     15.706     58.001           0.271                  3.474         -4.320    -19.429        0.414         -3.512         -6.159         -1.175       0.000        0.584      2.363     18.757     -5.032            0.000     32.483         22.826          3.000    0.867       0.556       0.889       0.926       0.963       1.000   0.000    27.000       26.000  2.076 S_0010_0001_0001
SCORE:     7.791   -102.131     13.819     56.902           0.274                  3.351         -4.546    -18.258        0.235         -3.653         -6.184         -1.154       0.000       -0.103      1.457     18.498     -4.516            0.000     32.483         21.316          2.973    0.874       0.593       0.889       0.926       0.963       1.000   0.000    27.000       26.000  2.054 S_0010_0002_0001
SCORE:    10.350   -105.918     16.442     58.114           0.273                  3.468         -4.294    -19.405        0.397         -3.462         -6.124         -1.176       0.000        0.585      2.581     18.813     -5.095            0.000     32.483         22.667          3.002    0.867       0.556       0.889       0.926       0.963       1.000   0.000    27.000       26.000  2.076 S_0010_0003_0001
SCORE:     9.537   -105.659     15.696     57.988           0.271                  3.474         -4.322    -19.465        0.403         -3.509         -6.142         -1.176       0.000        0.586      2.351     18.773     -5.035            0.000     32.483         22.819          3.000    0.867       0.556       0.889       0.926       0.963       1.000   0.000    27.000       26.000  2.076 S_0010_0004_0001
SCORE:     9.537   -105.700     15.719     57.998           0.272                  3.472         -4.323    -19.418        0.396         -3.521         -6.162         -1.173       0.000        0.584      2.350     18.755     -5.026            0.000     32.483         22.829          3.000    0.867       0.556       0.889       0.926       0.963       1.000   0.000    27.000       26.000  2.076 S_0010_0005_0001
SCORE:    22.425   -119.859     24.789     66.373           0.340                  4.726         -3.717    -26.476        0.336         -2.983         -8.273         -2.423      -0.829       -0.748      3.998     25.206     -2.792            0.000     32.483         32.271          3.019    0.859       0.556       0.852       0.926       0.963       1.000   0.000    27.000       25.000  2.277 S_0011_0001_0001
SCORE:    23.792   -117.429     21.579     61.476           0.322                  3.707         -3.682    -18.898        0.373         -3.005         -7.496         -1.914       0.000       -0.740      2.334     25.566     -2.998            0.000     32.483         32.116          3.028    0.830       0.481       0.852       0.889       0.926       1.000   0.000    27.000       25.000  2.308 S_0011_0002_0001
SCORE:    16.385   -118.487     19.720     70.118           0.293                  4.561         -3.855    -26.747        0.338         -2.905         -8.225         -2.407      -0.802       -0.672      1.832     22.645     -3.068            0.000     32.483         31.561          3.021    0.844       0.481       0.852       0.926       0.963       1.000   0.000    27.000       25.000  2.256 S_0011_0003_0001
SCORE:    21.151   -120.026     24.086     66.276           0.323                  4.699         -3.949    -26.493        0.376         -2.620         -8.523         -2.432      -0.826       -0.805      3.996     25.238     -2.749            0.000     32.483         32.097          3.006    0.852       0.556       0.852       0.889       0.963       1.000   0.000    27.000       25.000  2.263 S_0011_0004_0001
SCORE:    20.786   -117.869     22.725     67.697           0.290                  4.637         -4.046    -26.696        0.372         -2.585         -8.367         -2.352      -0.832       -0.801      4.117     23.008     -2.921            0.000     32.483         31.925          2.996    0.859       0.556       0.852       0.926       0.963       1.000   0.000    27.000       25.000  2.241 S_0011_0005_0001
SCORE:    27.151   -106.427     22.069     53.137           0.280                  3.092         -4.423    -22.220        0.365         -1.880         -4.595         -2.983       0.000       -1.853      3.264     22.046     -0.972            0.000     32.483         35.767          2.774    0.881       0.519       0.889       1.000       1.000       1.000   0.000    27.000       27.000  1.853 S_0012_0001_0001
SCORE:    25.804   -108.730     21.856     54.042           0.295                  3.183         -4.286    -25.325        0.399         -1.798         -4.967         -4.808       0.000       -2.154      2.725     25.626     -1.101            0.000     32.483         38.364          2.825    0.867       0.519       0.815       1.000       1.000       1.000   0.000    27.000       27.000  1.877 S_0012_0002_0001
SCORE:    25.713   -106.078     21.274     55.105           0.282                  3.075         -4.456    -24.239        0.269         -2.158         -5.346         -4.832       0.000       -2.580      2.752     23.893     -0.967            0.000     32.483         37.234          2.784    0.881       0.519       0.889       1.000       1.000       1.000   0.000    27.000       27.000  1.755 S_0012_0003_0001
SCORE:    24.201   -108.300     19.690     53.037           0.303                  3.228         -4.501    -22.848        0.142         -1.932         -5.134         -2.983       0.000       -2.036      2.087     23.952     -1.223            0.000     32.483         38.237          2.753    0.874       0.519       0.852       1.000       1.000       1.000   0.000    27.000       27.000  1.876 S_0012_0004_0001
SCORE:    26.260   -107.701     20.735     52.456           0.295                  3.166         -4.383    -22.851        0.272         -1.841         -4.946         -2.982       0.000       -2.134      2.625     23.983     -1.076            0.000     32.483         38.161          2.775    0.867       0.519       0.815       1.000       1.000       1.000   0.000    27.000       27.000  1.873 S_0012_0005_0001
SCORE:    29.363   -116.043     25.428     65.638           0.270                  4.376         -4.062    -28.726        0.475         -2.158         -6.541         -2.054      -2.700        1.396      6.254     22.737     -1.230            0.000     32.483         33.821          3.295    0.815       0.407       0.778       0.926       0.963       1.000   0.000    27.000       26.000  2.184 S_0013_0001_0001
SCORE:    22.684   -109.870     17.494     60.097           0.250                  3.646         -4.700    -21.462        0.501         -1.855         -6.925         -0.614       0.000        1.065      2.076     17.877     -2.241            0.000     32.483         34.862          3.267    0.830       0.444       0.815       0.926       0.963       1.000   0.000    27.000       26.000  2.162 S_0013_0002_0001
SCORE:    29.613   -115.402     25.456     64.918           0.281                  4.535         -4.400    -27.917        0.457         -2.231         -6.521         -1.105      -2.662        1.394      5.219     22.573     -1.167            0.000     32.483         33.701          3.313    0.807       0.370       0.778       0.926       0.963       1.000   0.000    27.000       25.000  2.210 S_0013_0003_0001
SCORE:    22.882   -109.228     17.615     60.555           0.237                  3.773         -4.395    -21.680        0.491         -1.868         -6.624         -0.624       0.000        1.104      2.139     16.319     -2.315            0.000     32.483         34.900          3.301    0.830       0.444       0.815       0.926       0.963       1.000   0.000    27.000       26.000  2.170 S_0013_0004_0001
SCORE:    29.673   -115.538     25.077     65.031           0.268                  4.519         -4.468    -27.808        0.488         -2.201         -6.656         -1.102      -2.663        1.432      5.559     22.784     -1.261            0.000     32.483         33.728          3.325    0.800       0.370       0.741       0.926       0.963       1.000   0.000    27.000       25.000  2.220 S_0013_0005_0001
SCORE:   -30.668    -99.330     12.552     56.104           0.232                  2.675         -4.206    -30.964        0.018         -8.037         -7.795         -1.720       0.000       -1.564      1.941     23.704     -8.228            0.000     32.483          1.465          2.606    0.911       0.704       0.852       1.000       1.000       1.000   0.000    27.000       27.000  1.661 S_0014_0001_0001
SCORE:   -28.783    -97.399     11.605     57.664           0.238                  2.597         -3.941    -32.008        0.014         -8.304         -7.844         -1.755       0.000       -1.768      2.306     21.952     -7.833            0.000     32.483          3.209          2.590    0.919       0.741       0.852       1.000       1.000       1.000   0.000    27.000       27.000  1.633 S_0014_0002_0001
SCORE:   -28.756    -97.452     11.601     57.714           0.239                  2.596         -3.922    -32.073        0.018         -8.304         -7.827         -1.757       0.000       -1.754      2.342     21.969     -7.829            0.000     32.483          3.201          2.586    0.919       0.741       0.852       1.000       1.000       1.000   0.000    27.000       27.000  1.631 S_0014_0003_0001
SCORE:   -29.111    -97.852     11.601     57.640           0.229                  2.595         -3.954    -32.122        0.017         -8.309         -7.787         -1.746       0.000       -1.720      2.369     21.949     -7.796            0.000     32.483          3.291          2.572    0.919       0.741       0.852       1.000       1.000       1.000   0.000    27.000       27.000  1.619 S_0014_0004_0001
SCORE:   -31.380    -99.657     12.514     56.159           0.223                  2.671         -4.269    -30.913        0.017         -8.063         -7.840         -1.717       0.000       -1.553      1.900     23.641     -8.241            0.000     32.483          1.264          2.575    0.919       0.741       0.852       1.000       1.000       1.000   0.000    27.000       27.000  1.656 S_0014_0005_0001
SCORE:    14.881    -99.918     13.657     58.500           0.213                  2.946         -4.838    -23.546        0.278         -3.242         -6.874         -2.652       0.000        0.267      3.982     21.125     -2.222            0.000     32.483         24.721          2.921    0.904       0.667       0.926       0.963       0.963       1.000   0.000    27.000       26.000  2.194 S_0015_0001_0001
SCORE:    14.134   -101.058     13.807     56.304           0.239                  3.292         -4.440    -26.329        0.414         -3.591         -7.010         -3.406       0.000        0.467      6.075     24.874     -2.693            0.000     32.483         24.706          2.967    0.911       0.704       0.926       0.963       0.963       1.000   0.000    27.000       26.000  2.146 S_0015_0002_0001
SCORE:    13.660   -100.609     13.521     55.827           0.242                  3.208         -4.426    -26.305        0.417         -3.591         -7.062         -3.699       0.000        0.496      6.082     24.929     -2.591            0.000     32.483         24.737          2.939    0.911       0.704       0.926       0.963       0.963       1.000   0.000    27.000       26.000  2.093 S_0015_0003_0001
SCORE:    14.039   -100.920     13.771     56.314           0.243                  3.285         -4.445    -26.324        0.421         -3.589         -7.020         -3.405       0.000        0.486      6.093     24.616     -2.687            0.000     32.483         24.718          2.965    0.911       0.704       0.926       0.963       0.963       1.000   0.000    27.000       26.000  2.144 S_0015_0004_0001
SCORE:    15.186   -100.398     13.553     57.062           0.241                  3.114         -4.740    -25.055        0.401         -3.646         -6.947         -2.199       0.000        0.244      5.511     23.624     -2.554            0.000     32.483         24.492          2.856    0.919       0.741       0.926       0.963       0.963       1.000   0.000    27.000       26.000  2.127 S_0015_0005_0001
SCORE:     0.300   -103.399     13.306     59.608           0.239                  3.710         -4.347    -25.868        0.393         -4.433         -4.675         -2.481      -2.758       -0.554      2.756     28.242     -5.838            0.000     32.483         13.914          2.935    0.859       0.481       0.889       0.926       1.000       1.000   0.000    27.000       26.000  2.056 S_0016_0001_0001
SCORE:    -0.078   -103.806     12.892     60.595           0.245                  3.691         -4.429    -26.536        0.424         -4.360         -4.800         -2.468      -2.756       -0.569      2.504     28.056     -5.773            0.000     32.483         14.529          2.939    0.844       0.481       0.815       0.926       1.000       1.000   0.000    27.000       26.000  2.117 S_0016_0002_0001
SCORE:     0.300   -103.399     13.306     59.608           0.239                  3.710         -4.347    -25.868        0.393         -4.433         -4.675         -2.481      -2.758       -0.554      2.756     28.242     -5.838            0.000     32.483         13.914          2.935    0.859       0.481       0.889       0.926       1.000       1.000   0.000    27.000       26.000  2.056 S_0016_0003_0001
SCORE:     0.936    -99.024     12.450     55.579           0.245                  3.713         -4.949    -22.825        0.356         -4.388         -5.069         -1.305      -0.786       -1.130      2.988     25.916     -6.173            0.000     32.483         12.852          2.889    0.859       0.519       0.852       0.926       1.000       1.000   0.000    27.000       26.000  2.056 S_0016_0004_0001
SCORE:    -0.235   -103.991     13.348     59.698           0.242                  3.702         -4.403    -25.840        0.379         -4.450         -4.669         -2.487      -2.757       -0.536      2.712     28.295     -5.830            0.000     32.483         13.868          2.930    0.859       0.481       0.889       0.926       1.000       1.000   0.000    27.000       26.000  2.049 S_0016_0005_0001
SCORE:    11.383   -113.387     18.435     62.873           0.237                  2.976         -3.774    -24.508        0.191         -4.429         -9.675          0.000       0.000        0.782      2.474     22.653     -4.258            0.000     32.483         28.309          2.918    0.881       0.556       0.889       0.963       1.000       1.000   0.000    27.000       27.000  1.885 S_0017_0001_0001
SCORE:    11.383   -113.387     18.435     62.873           0.237                  2.976         -3.774    -24.508        0.191         -4.429         -9.675          0.000       0.000        0.782      2.474     22.653     -4.258            0.000     32.483         28.309          2.918    0.881       0.556       0.889       0.963       1.000       1.000   0.000    27.000       27.000  1.885 S_0017_0002_0001
SCORE:    11.674   -113.531     18.596     62.809           0.246                  2.981         -3.754    -24.524        0.202         -4.392         -9.694          0.000       0.000        0.774      2.650     22.691     -4.230            0.000     32.483         28.366          2.913    0.881       0.556       0.889       0.963       1.000       1.000   0.000    27.000       27.000  1.879 S_0017_0003_0001
SCORE:    11.401   -113.380     18.394     62.857           0.237                  2.976         -3.768    -24.508        0.202         -4.429         -9.685          0.000       0.000        0.796      2.501     22.650     -4.252            0.000     32.483         28.327          2.917    0.881       0.556       0.889       0.963       1.000       1.000   0.000    27.000       27.000  1.885 S_0017_0004_0001
SCORE:    10.892   -112.727     17.956     61.473           0.249                  3.004         -3.435    -24.496        0.176         -4.438         -9.471          0.000       0.000        1.030      3.270     21.696     -4.291            0.000     32.483         28.412          2.865    0.904       0.667       0.889       0.963       1.000       1.000   0.000    27.000       27.000  1.881 S_0017_0005_0001
SCORE:     1.812   -115.471     17.395     68.026           0.302                  3.324         -5.002    -21.087        0.549         -4.613         -6.201         -2.102       0.000        0.066      2.054     22.610     -5.112            0.000     32.483         14.590          3.239    0.807       0.407       0.778       0.889       0.963       1.000   0.000    27.000       25.000  2.553 S_0018_0001_0001
SCORE:     1.984   -116.353     18.120     68.103           0.321                  3.368         -5.241    -20.783        0.218         -4.568         -6.261         -1.955       0.000        0.099      2.390     22.497     -4.980            0.000     32.483         14.527          3.230    0.815       0.407       0.815       0.889       0.963       1.000   0.000    27.000       25.000  2.550 S_0018_0002_0001
SCORE:     1.826   -115.412     17.448     68.337           0.311                  3.328         -5.263    -21.134        0.528         -4.638         -6.220         -1.801       0.000       -0.086      1.840     22.603     -5.102            0.000     32.483         14.602          3.240    0.815       0.407       0.815       0.889       0.963       1.000   0.000    27.000       25.000  2.548 S_0018_0003_0001
SCORE:     1.902   -116.048     17.755     68.071           0.312                  3.349         -5.214    -20.831        0.574         -4.614         -6.260         -1.926       0.000        0.088      2.322     22.367     -5.067            0.000     32.483         14.540          3.232    0.815       0.407       0.815       0.889       0.963       1.000   0.000    27.000       25.000  2.547 S_0018_0004_0001
SCORE:     2.030   -115.331     17.470     68.072           0.309                  3.324         -5.023    -21.181        0.528         -4.615         -6.170         -2.054       0.000       -0.009      1.989     22.747     -5.127            0.000     32.483         14.617          3.241    0.815       0.407       0.815       0.889       0.963       1.000   0.000    27.000       25.000  2.549 S_0018_0005_0001
SCORE:    40.366   -111.587     19.581     60.918           0.357                  3.619         -3.847    -15.356        0.309         -5.049         -2.245         -4.083       0.000        3.365     11.405     22.386     -0.859            0.000     32.483         28.969          5.879    0.667       0.259       0.556       0.778       0.815       0.926   0.000    25.000       20.000  5.539 S_0019_0001_0001
SCORE:    43.011   -118.086     23.930     62.949           0.369                  3.645         -4.544    -14.591        0.329         -4.449         -2.488         -3.997       0.000        2.883      4.897     22.231     -0.957            0.000     32.483         38.406          5.755    0.711       0.370       0.704       0.778       0.778       0.926   0.000    25.000       21.000  5.402 S_0019_0002_0001
SCORE:    39.745   -112.120     19.575     60.792           0.357                  3.635         -3.859    -15.740        0.311         -4.995         -2.245         -4.034       0.000        3.039     11.354     22.419     -0.426            0.000     32.483         29.199          5.887    0.659       0.259       0.556       0.741       0.815       0.926   0.000    25.000       20.000  5.539 S_0019_0003_0001
SCORE:    42.820   -108.385     18.355     58.756           0.322                  3.640         -3.593    -14.256        0.204         -4.474         -1.879         -2.446       0.000        3.154      9.161     22.752     -0.603            0.000     32.483         29.629          6.147    0.607       0.000       0.556       0.778       0.815       0.889   0.000    24.000       19.000  5.819 S_0019_0004_0001
SCORE:    40.363   -112.310     19.595     60.886           0.357                  3.643         -3.858    -15.681        0.325         -5.017         -2.201         -4.011       0.000        3.191     11.299     22.748     -0.330            0.000     32.483         29.243          5.888    0.659       0.259       0.556       0.741       0.815       0.926   0.000    25.000       20.000  5.540 S_0019_0005_0001
SCORE:    27.168   -109.985     22.016     58.766           0.257                  3.290         -4.017    -23.842        0.543         -2.199         -5.836         -2.229       0.000        0.346      2.543     23.507     -2.673            0.000     32.483         34.199          2.976    0.837       0.370       0.852       0.963       1.000       1.000   0.000    27.000       26.000  2.004 S_0020_0001_0001
SCORE:    24.496   -108.801     18.227     59.122           0.260                  3.294         -4.100    -23.946        0.576         -2.074         -6.192         -2.238       0.000        0.353      2.781     23.250     -2.762            0.000     32.483         34.262          2.956    0.837       0.407       0.815       0.963       1.000       1.000   0.000    27.000       26.000  2.006 S_0020_0002_0001
SCORE:    33.054   -109.720     24.366     57.790           0.258                  3.301         -4.258    -23.523        0.567         -2.302         -5.442         -2.441       0.000        0.313      4.930     23.713     -1.883            0.000     32.483         34.902          2.977    0.830       0.370       0.815       0.963       1.000       1.000   0.000    27.000       26.000  2.007 S_0020_0003_0001
SCORE:    33.532   -109.832     24.480     57.894           0.260                  3.322         -4.305    -23.480        0.540         -2.313         -5.406         -2.232       0.000        0.357      4.810     23.813     -1.836            0.000     32.483         34.978          2.976    0.830       0.370       0.815       0.963       1.000       1.000   0.000    27.000       26.000  2.003 S_0020_0004_0001
SCORE:    24.472   -108.800     18.209     59.112           0.260                  3.294         -4.101    -23.963        0.584         -2.074         -6.198         -2.236       0.000        0.345      2.783     23.261     -2.763            0.000     32.483         34.274          2.956    0.837       0.407       0.815       0.963       1.000       1.000   0.000    27.000       26.000  2.006 S_0020_0005_0001
SCORE:    20.907   -114.584     22.127     65.976           0.248                  3.250         -5.712    -22.018        0.578         -3.581         -3.512         -4.381       0.000       -0.136      1.565     18.461     -4.778            0.000     32.483         34.921          3.165    0.770       0.333       0.667       0.889       0.963       1.000   0.000    27.000       24.000  2.464 S_0021_0001_0001
SCORE:    22.002   -115.119     22.586     67.760           0.236                  3.198         -5.421    -22.719        0.582         -3.820         -3.507         -4.450       0.000       -0.051      1.977     17.917     -4.308            0.000     32.483         34.659          3.194    0.770       0.296       0.704       0.889       0.963       1.000   0.000    27.000       24.000  2.477 S_0021_0002_0001
SCORE:    19.802   -112.051     19.728     61.991           0.240                  2.835         -5.557    -18.054        0.582         -3.625         -3.714         -3.532       0.000       -0.172      1.368     18.432     -4.728            0.000     32.483         33.577          3.122    0.793       0.407       0.704       0.889       0.963       1.000   0.000    27.000       24.000  2.490 S_0021_0003_0001
SCORE:    20.790   -114.514     22.185     65.898           0.247                  3.251         -5.631    -22.050        0.582         -3.604         -3.535         -4.377       0.000       -0.180      1.549     18.466     -4.830            0.000     32.483         34.850          3.168    0.785       0.370       0.704       0.889       0.963       1.000   0.000    27.000       24.000  2.470 S_0021_0004_0001
SCORE:    22.105   -115.121     22.608     67.779           0.236                  3.196         -5.435    -22.687        0.574         -3.824         -3.505         -4.442       0.000       -0.058      2.026     17.940     -4.288            0.000     32.483         34.621          3.192    0.770       0.296       0.704       0.889       0.963       1.000   0.000    27.000       24.000  2.476 S_0021_0005_0001
SCORE:    -6.193   -107.646     14.634     60.365           0.254                  3.133         -5.345    -22.443        0.361         -4.325         -9.467         -0.699       0.000       -1.820      2.457     21.665     -3.902            0.000     32.483         14.102          3.094    0.859       0.556       0.852       0.926       0.963       1.000   0.000    27.000       26.000  2.468 S_0022_0001_0001
SCORE:    -6.924   -108.454     14.715     60.577           0.256                  3.087         -5.412    -22.344        0.350         -4.323         -9.522         -0.697       0.000       -1.812      2.365     21.603     -3.880            0.000     32.483         14.084          3.095    0.867       0.556       0.852       0.926       1.000       1.000   0.000    27.000       26.000  2.464 S_0022_0002_0001
SCORE:    -6.912   -108.453     14.716     60.572           0.256                  3.087         -5.415    -22.340        0.356         -4.320         -9.524         -0.699       0.000       -1.808      2.374     21.603     -3.879            0.000     32.483         14.079          3.095    0.867       0.556       0.852       0.926       1.000       1.000   0.000    27.000       26.000  2.464 S_0022_0003_0001
SCORE:    -6.193   -107.646     14.634     60.365           0.254                  3.133         -5.345    -22.443        0.361         -4.325         -9.467         -0.699       0.000       -1.820      2.457     21.665     -3.902            0.000     32.483         14.102          3.094    0.859       0.556       0.852       0.926       0.963       1.000   0.000    27.000       26.000  2.468 S_0022_0004_0001
SCORE:    -6.804   -108.484     14.731     60.618           0.257                  3.125         -5.404    -22.324        0.359         -4.319         -9.480         -0.700       0.000       -1.823      2.386     21.592     -3.900            0.000     32.483         14.077          3.094    0.859       0.556       0.852       0.926       0.963       1.000   0.000    27.000       26.000  2.469 S_0022_0005_0001
SCORE:    16.147   -105.214     16.399     60.037           0.285                  3.415         -2.836    -27.018        0.478         -3.540         -7.839         -3.106       0.000       -2.169      2.215     21.396     -3.908            0.000     32.483         35.067          5.192    0.674       0.370       0.519       0.741       0.815       0.926   0.000    25.000       19.000  4.713 S_0023_0001_0001
SCORE:    17.485    -97.829     16.644     58.531           0.269                  3.207         -3.924    -28.828        0.366         -3.959         -5.462         -6.558       0.000       -2.257      4.085     19.371     -3.026            0.000     32.483         34.372          5.570    0.674       0.296       0.519       0.815       0.815       0.926   0.000    25.000       21.000  5.081 S_0023_0002_0001
SCORE:    13.996   -100.998     14.915     60.174           0.280                  3.347         -1.848    -29.970        0.149         -4.461         -4.090         -6.426       0.000       -2.145      2.761     16.672     -3.734            0.000     32.483         36.887          5.410    0.644       0.296       0.481       0.704       0.815       0.926   0.000    25.000       20.000  4.987 S_0023_0003_0001
SCORE:    17.172    -98.547     15.026     60.086           0.270                  3.364         -1.189    -29.397        0.313         -4.910         -4.817         -5.543       0.000       -1.961      3.115     19.117     -5.333            0.000     32.483         35.096          5.328    0.644       0.333       0.481       0.667       0.815       0.926   0.000    25.000       20.000  4.905 S_0023_0004_0001
SCORE:    17.157   -100.329     17.035     58.184           0.278                  3.287         -4.060    -29.154        0.369         -3.980         -5.342         -6.499       0.000       -2.208      4.025     21.253     -3.014            0.000     32.483         34.828          5.518    0.674       0.296       0.519       0.815       0.815       0.926   0.000    25.000       21.000  5.023 S_0023_0005_0001
SCORE:    14.057   -105.967     16.921     58.037           0.238                  3.562         -3.794    -22.026        0.126         -5.829         -7.757         -2.218       0.000       -0.211      4.972     22.283     -5.388            0.000     32.483         28.624          2.820    0.844       0.519       0.815       0.889       1.000       1.000   0.000    27.000       25.000  2.212 S_0024_0001_0001
SCORE:    14.099   -106.232     16.869     58.062           0.250                  3.573         -3.892    -22.207        0.117         -5.818         -7.772         -2.214       0.000       -0.219      5.020     22.799     -5.378            0.000     32.483         28.659          2.827    0.844       0.519       0.815       0.889       1.000       1.000   0.000    27.000       25.000  2.211 S_0024_0002_0001
SCORE:    14.083   -106.110     16.730     58.015           0.250                  3.577         -3.868    -22.126        0.122         -5.825         -7.740         -2.220       0.000       -0.270      5.087     22.876     -5.407            0.000     32.483         28.509          2.828    0.852       0.556       0.815       0.889       1.000       1.000   0.000    27.000       25.000  2.206 S_0024_0003_0001
SCORE:    13.903   -106.093     16.731     57.982           0.243                  3.570         -3.929    -22.269        0.121         -5.829         -7.722         -2.219       0.000       -0.269      5.068     22.889     -5.412            0.000     32.483         28.560          2.819    0.852       0.556       0.815       0.889       1.000       1.000   0.000    27.000       25.000  2.196 S_0024_0004_0001
SCORE:    14.088   -105.931     16.679     57.979           0.250                  3.575         -3.900    -22.222        0.120         -5.830         -7.736         -2.215       0.000       -0.273      5.093     22.907     -5.409            0.000     32.483         28.516          2.821    0.852       0.556       0.815       0.889       1.000       1.000   0.000    27.000       25.000  2.198 S_0024_0005_0001
SCORE:    13.632    -94.750     16.712     52.332           0.238                  3.169         -3.310    -21.134        0.381         -3.247         -8.358         -1.104       0.000       -0.278      3.536     22.207     -4.609            0.000     32.483         19.364          2.914    0.859       0.556       0.741       1.000       1.000       1.000   0.000    27.000       27.000  1.970 S_0025_0001_0001
SCORE:    13.572    -94.859     16.817     52.317           0.225                  3.162         -3.317    -21.129        0.365         -3.233         -8.342         -1.104       0.000       -0.274      3.500     22.212     -4.636            0.000     32.483         19.383          2.916    0.859       0.556       0.741       1.000       1.000       1.000   0.000    27.000       27.000  1.970 S_0025_0002_0001
SCORE:    13.623    -94.723     16.695     52.308           0.238                  3.168         -3.312    -21.069        0.362         -3.238         -8.352         -1.106       0.000       -0.273      3.506     22.199     -4.606            0.000     32.483         19.344          2.914    0.859       0.556       0.741       1.000       1.000       1.000   0.000    27.000       27.000  1.970 S_0025_0003_0001
SCORE:    13.623    -94.723     16.695     52.308           0.238                  3.168         -3.312    -21.069        0.362         -3.238         -8.352         -1.106       0.000       -0.273      3.506     22.199     -4.606            0.000     32.483         19.344          2.914    0.859       0.556       0.741       1.000       1.000       1.000   0.000    27.000       27.000  1.970 S_0025_0004_0001
SCORE:    13.575    -94.782     16.679     52.335           0.231                  3.167         -3.326    -21.074        0.369         -3.234         -8.338         -1.104       0.000       -0.291      3.493     22.211     -4.572            0.000     32.483         19.326          2.915    0.859       0.556       0.741       1.000       1.000       1.000   0.000    27.000       27.000  1.972 S_0025_0005_0001
SCORE:     7.548    -97.609     13.768     54.527           0.229                  3.335         -4.323    -19.321        0.249         -4.230         -5.244          0.000       0.000       -0.505      2.774     16.502     -5.729            0.000     32.483         20.641          2.984    0.844       0.444       0.889       0.889       1.000       1.000   0.000    27.000       26.000  2.086 S_0026_0001_0001
SCORE:     6.508    -99.675     13.425     59.159           0.232                  3.756         -5.055    -22.853        0.262         -4.247         -5.216         -0.165      -0.779       -0.585      2.023     18.404     -5.522            0.000     32.483         20.859          2.747    0.852       0.407       0.889       0.963       1.000       1.000   0.000    27.000       26.000  2.048 S_0026_0002_0001
SCORE:     7.104    -99.920     14.094     58.629           0.241                  4.012         -4.697    -24.152        0.243         -4.273         -5.264          0.000      -0.814       -0.293      2.807     18.774     -5.849            0.000     32.483         21.083          3.013    0.830       0.407       0.815       0.926       1.000       1.000   0.000    27.000       26.000  2.095 S_0026_0003_0001
SCORE:     6.508    -99.675     13.425     59.159           0.232                  3.756         -5.055    -22.853        0.262         -4.247         -5.216         -0.165      -0.779       -0.585      2.023     18.404     -5.522            0.000     32.483         20.859          2.747    0.852       0.407       0.889       0.963       1.000       1.000   0.000    27.000       26.000  2.048 S_0026_0004_0001
SCORE:     6.206    -96.949     12.413     54.387           0.216                  3.075         -4.875    -17.929        0.253         -4.270         -5.303          0.000       0.000       -0.811      1.864     15.995     -5.238            0.000     32.483         20.894          2.715    0.844       0.407       0.889       0.926       1.000       1.000   0.000    27.000       26.000  2.040 S_0026_0005_0001
SCORE:    20.499   -103.824     17.851     57.133           0.279                  4.368         -4.769    -22.796        0.373         -1.958         -4.699         -1.242      -0.684       -1.782      2.065     21.229     -4.187            0.000     32.483         30.657          2.911    0.867       0.481       0.926       0.926       1.000       1.000   0.000    27.000       27.000  1.909 S_0027_0001_0001
SCORE:    24.273   -103.992     21.308     55.357           0.263                  4.387         -4.637    -22.956        0.345         -2.291         -4.413         -1.269      -0.684       -1.726      2.858     21.644     -4.403            0.000     32.483         31.999          2.912    0.859       0.444       0.926       0.926       1.000       1.000   0.000    27.000       27.000  1.934 S_0027_0002_0001
SCORE:    20.331   -102.357     16.907     56.217           0.268                  4.381         -4.690    -22.220        0.373         -1.933         -4.743         -0.606      -0.734       -2.013      1.841     20.958     -4.306            0.000     32.483         30.505          2.897    0.867       0.481       0.926       0.926       1.000       1.000   0.000    27.000       27.000  1.899 S_0027_0003_0001
SCORE:    25.499   -103.252     20.556     56.586           0.298                  4.419         -4.769    -22.189        0.162         -1.880         -4.477         -0.599      -0.731       -2.087      2.740     21.023     -3.875            0.000     32.483         31.092          2.888    0.874       0.519       0.926       0.926       1.000       1.000   0.000    27.000       27.000  1.903 S_0027_0004_0001
SCORE:    20.299   -102.360     16.913     56.245           0.261                  4.378         -4.708    -22.257        0.355         -1.931         -4.731         -0.605      -0.734       -2.008      1.859     20.924     -4.299            0.000     32.483         30.511          2.898    0.867       0.481       0.926       0.926       1.000       1.000   0.000    27.000       27.000  1.899 S_0027_0005_0001
SCORE:    28.974   -106.852     20.256     59.077           0.239                  3.264         -2.857    -19.032        0.346         -1.757         -3.973         -4.118       0.000       -0.833      2.070     19.064     -1.831            0.000     32.483         33.430          2.831    0.844       0.407       0.852       0.963       1.000       1.000   0.000    27.000       27.000  1.927 S_0028_0001_0001
SCORE:    26.356   -105.183     17.895     58.431           0.230                  2.667         -3.603    -19.395        0.288         -1.779         -4.966         -1.984       0.000       -0.884      1.852     18.340     -1.494            0.000     32.483         33.457          3.021    0.844       0.407       0.852       0.963       1.000       1.000   0.000    27.000       27.000  1.975 S_0028_0002_0001
SCORE:    30.456   -107.442     21.501     60.632           0.240                  3.245         -2.809    -20.155        0.376         -1.755         -4.247         -4.109       0.000       -0.763      2.421     18.713     -1.529            0.000     32.483         33.654          2.852    0.837       0.407       0.815       0.963       1.000       1.000   0.000    27.000       27.000  1.940 S_0028_0003_0001
SCORE:    32.366   -104.004     21.491     55.976           0.257                  2.820         -3.866    -16.865        0.322         -1.890         -3.827         -0.754       0.000       -0.045      2.209     18.751     -2.860            0.000     32.483         32.167          2.941    0.859       0.444       0.889       0.963       1.000       1.000   0.000    27.000       27.000  1.894 S_0028_0004_0001
SCORE:    24.712   -104.255     18.844     56.583           0.223                  2.701         -4.277    -18.818        0.377         -2.246         -4.903         -0.767       0.000       -0.497      1.527     17.507     -2.547            0.000     32.483         32.776          2.993    0.844       0.407       0.889       0.926       1.000       1.000   0.000    27.000       27.000  1.952 S_0028_0005_0001
SCORE:    11.097   -111.791     15.882     59.067           0.244                  3.345         -4.409    -16.053        0.469         -3.272         -6.930         -1.328       0.000        0.930      0.670     23.422     -5.126            0.000     32.483         23.493          2.771    0.822       0.519       0.778       0.852       0.963       1.000   0.000    27.000       25.000  2.308 S_0029_0001_0001
SCORE:    11.416   -111.363     16.176     59.134           0.245                  3.335         -4.493    -15.736        0.489         -3.251         -6.794         -1.322       0.000        0.745      0.380     23.304     -5.086            0.000     32.483         23.169          2.727    0.852       0.519       0.815       0.926       1.000       1.000   0.000    27.000       25.000  2.207 S_0029_0002_0001
SCORE:    11.130   -111.779     15.889     59.103           0.244                  3.345         -4.308    -16.084        0.478         -3.279         -6.935         -1.324       0.000        0.922      0.656     23.457     -5.195            0.000     32.483         23.456          2.776    0.830       0.519       0.778       0.852       1.000       1.000   0.000    27.000       25.000  2.308 S_0029_0003_0001
SCORE:    11.143   -111.006     14.981     59.135           0.241                  3.386         -4.285    -15.991        0.485         -3.444         -7.162         -1.343       0.000        0.733     -0.076     24.368     -4.859            0.000     32.483         23.497          2.821    0.837       0.556       0.778       0.852       1.000       1.000   0.000    27.000       25.000  2.273 S_0029_0004_0001
SCORE:    11.141   -111.805     15.877     59.078           0.244                  3.346         -4.411    -16.059        0.495         -3.272         -6.936         -1.326       0.000        0.947      0.665     23.440     -5.128            0.000     32.483         23.501          2.772    0.822       0.519       0.778       0.852       0.963       1.000   0.000    27.000       25.000  2.309 S_0029_0005_0001
SCORE:    15.464   -101.107     21.487     57.209           0.257                  3.228         -3.890    -23.544        0.270         -5.231         -4.636         -5.040       0.000        3.210      4.883     21.312     -4.049            0.000     32.483         18.621          5.221    0.659       0.259       0.519       0.778       0.852       0.889   0.000    24.000       19.000  4.637 S_0030_0001_0001
SCORE:    11.469    -93.830     16.767     50.582           0.265                  3.270         -1.766    -22.759        0.339         -5.050         -3.307         -3.202       0.000       -1.126      1.907     22.695     -2.792            0.000     32.483         16.992          5.776    0.674       0.333       0.630       0.667       0.815       0.926   0.000    25.000       19.000  5.205 S_0030_0002_0001
SCORE:    18.821   -106.150     22.597     61.164           0.254                  2.915         -4.038    -23.851        0.269         -5.157         -4.579         -4.473       0.000        4.474      4.687     22.425     -3.012            0.000     32.483         18.812          5.410    0.630       0.259       0.444       0.741       0.815       0.889   0.000    24.000       18.000  4.744 S_0030_0003_0001
SCORE:    11.469    -93.830     16.767     50.582           0.265                  3.270         -1.766    -22.759        0.339         -5.050         -3.307         -3.202       0.000       -1.126      1.907     22.695     -2.792            0.000     32.483         16.992          5.776    0.674       0.333       0.630       0.667       0.815       0.926   0.000    25.000       19.000  5.205 S_0030_0004_0001
SCORE:    17.601    -96.073     18.999     53.474           0.237                  2.871         -4.260    -18.381        0.305         -4.817         -2.612         -4.836       0.000        0.779      3.806     22.674     -2.821            0.000     32.483         15.772          5.544    0.667       0.259       0.593       0.741       0.815       0.926   0.000    25.000       18.000  4.921 S_0030_0005_0001
SCORE:    10.435   -110.802     17.685     63.838           0.306                  3.327         -5.233    -19.953        0.399         -3.583         -6.824         -1.859       0.000       -0.808      4.210     20.526     -3.837            0.000     32.483         20.559          2.858    0.844       0.481       0.852       0.889       1.000       1.000   0.000    27.000       26.000  2.121 S_0031_0001_0001
SCORE:     7.140   -110.843     17.498     63.347           0.239                  3.255         -5.516    -19.427        0.405         -3.807         -6.885         -1.846       0.000       -0.732      3.028     19.896     -4.249            0.000     32.483         20.292          2.817    0.852       0.481       0.852       0.926       1.000       1.000   0.000    27.000       26.000  2.111 S_0031_0002_0001
SCORE:     7.054   -111.192     17.440     63.525           0.239                  3.257         -5.528    -19.447        0.417         -3.839         -6.879         -1.858       0.000       -0.745      3.154     19.818     -4.125            0.000     32.483         20.334          2.824    0.852       0.481       0.852       0.926       1.000       1.000   0.000    27.000       26.000  2.118 S_0031_0003_0001
SCORE:     1.700   -116.808     17.395     67.004           0.272                  3.444         -4.736    -26.733        0.423         -4.104         -7.170         -3.075       0.000       -0.474      2.800     23.310     -4.052            0.000     32.483         21.720          3.074    0.844       0.481       0.852       0.889       1.000       1.000   0.000    27.000       25.000  2.197 S_0031_0004_0001
SCORE:     7.153   -110.852     17.505     63.361           0.239                  3.255         -5.516    -19.425        0.408         -3.806         -6.881         -1.851       0.000       -0.739      3.015     19.883     -4.245            0.000     32.483         20.317          2.818    0.852       0.481       0.852       0.926       1.000       1.000   0.000    27.000       26.000  2.112 S_0031_0005_0001
SCORE:    26.588   -102.665     16.594     56.663           0.238                  2.437         -2.926    -18.571        0.163         -2.897         -3.701         -6.408       0.000       -1.930      3.997     21.093      0.031            0.000     32.483         31.986          5.800    0.637       0.296       0.519       0.630       0.815       0.926   0.000    25.000       16.000  5.101 S_0032_0001_0001
SCORE:    27.695    -97.799     15.956     57.338           0.277                  2.801         -1.880    -20.089        0.207         -2.392         -4.201         -5.474       0.000       -1.465      5.420     20.397     -1.465            0.000     32.483         27.581          5.789    0.644       0.296       0.519       0.667       0.815       0.926   0.000    25.000       17.000  5.169 S_0032_0002_0001
SCORE:    30.095   -100.682     16.068     55.151           0.243                  2.659         -3.358    -15.540        0.178         -2.957         -4.062         -4.176       0.000       -2.380      5.078     20.162      0.202            0.000     32.483         31.025          5.636    0.652       0.296       0.519       0.630       0.889       0.926   0.000    25.000       17.000  4.925 S_0032_0003_0001
SCORE:    35.692   -103.167     17.955     61.526           0.241                  2.798         -2.914    -17.021        0.263         -3.843         -1.284         -4.925       0.000        1.508      5.011     22.414     -2.709            0.000     32.483         27.355          5.506    0.593       0.259       0.444       0.593       0.741       0.926   0.000    25.000       16.000  4.989 S_0032_0004_0001
SCORE:    24.485    -99.952     15.409     57.306           0.235                  2.725         -3.191    -19.943        0.170         -2.412         -3.832         -5.662       0.000       -2.444      4.341     19.944     -1.208            0.000     32.483         30.514          5.630    0.659       0.296       0.519       0.667       0.889       0.926   0.000    25.000       16.000  5.042 S_0032_0005_0001
SCORE:    15.743   -113.910     22.046     64.110           0.272                  4.323         -3.496    -31.278        0.432         -3.533         -6.769         -1.978      -2.640       -1.984      3.931     23.206     -3.934            0.000     32.483         34.464          2.838    0.867       0.444       0.926       0.963       1.000       1.000   0.000    27.000       27.000  1.947 S_0033_0001_0001
SCORE:     9.182   -113.084     18.571     63.629           0.273                  4.235         -3.962    -29.538        0.432         -3.888         -6.783         -2.330       0.000       -1.989      1.757     20.719     -4.824            0.000     32.483         33.483          2.802    0.881       0.481       0.963       0.963       1.000       1.000   0.000    27.000       27.000  1.921 S_0033_0002_0001
SCORE:    15.827   -113.828     22.166     64.102           0.275                  4.320         -3.434    -31.297        0.418         -3.513         -6.793         -1.966      -2.639       -2.045      3.847     23.245     -3.900            0.000     32.483         34.387          2.834    0.867       0.444       0.926       0.963       1.000       1.000   0.000    27.000       27.000  1.941 S_0033_0003_0001
SCORE:    15.827   -113.828     22.166     64.102           0.275                  4.320         -3.434    -31.297        0.418         -3.513         -6.793         -1.966      -2.639       -2.045      3.847     23.245     -3.900            0.000     32.483         34.387          2.834    0.867       0.444       0.926       0.963       1.000       1.000   0.000    27.000       27.000  1.941 S_0033_0004_0001
SCORE:    15.833   -113.822     22.168     64.079           0.269                  4.320         -3.439    -31.305        0.415         -3.513         -6.797         -1.969      -2.635       -2.045      3.888     23.252     -3.904            0.000     32.483         34.387          2.835    0.867       0.444       0.926       0.963       1.000       1.000   0.000    27.000       27.000  1.940 S_0033_0005_0001
SCORE:    17.067   -103.876     17.827     59.010           0.247                  3.181         -3.716    -23.849        0.372         -4.378         -3.365         -5.209       0.000       -0.385      1.238     23.100     -4.620            0.000     32.483         29.005          2.878    0.904       0.630       0.889       1.000       1.000       1.000   0.000    27.000       27.000  1.872 S_0034_0001_0001
SCORE:    17.270   -103.844     17.757     58.897           0.232                  3.169         -3.693    -23.755        0.363         -4.383         -3.377         -5.209       0.000       -0.231      1.225     23.168     -4.651            0.000     32.483         29.118          2.874    0.904       0.630       0.889       1.000       1.000       1.000   0.000    27.000       27.000  1.865 S_0034_0002_0001
SCORE:    16.816   -103.754     17.630     58.831           0.230                  3.145         -3.719    -23.709        0.382         -4.378         -3.375         -5.407       0.000       -0.257      1.256     23.058     -4.664            0.000     32.483         29.064          2.871    0.904       0.630       0.889       1.000       1.000       1.000   0.000    27.000       27.000  1.863 S_0034_0003_0001
SCORE:    22.825   -106.893     24.003     58.150           0.257                  3.220         -3.895    -23.314        0.371         -4.182         -3.316         -5.408       0.000       -0.434      3.322     24.148     -4.210            0.000     32.483         28.523          2.898    0.904       0.667       0.852       1.000       1.000       1.000   0.000    27.000       27.000  1.887 S_0034_0004_0001
SCORE:    17.260   -103.991     17.875     59.148           0.252                  3.189         -3.561    -23.946        0.378         -4.384         -3.374         -5.217       0.000       -0.360      1.227     23.090     -4.612            0.000     32.483         29.063          2.883    0.904       0.630       0.889       1.000       1.000       1.000   0.000    27.000       27.000  1.876 S_0034_0005_0001
SCORE:    -9.978   -104.663     13.144     56.897           0.255                  4.520         -5.767    -22.138        0.237         -6.688         -6.880         -1.775       0.000       -2.453      1.920     26.989     -6.662            0.000     32.483         10.602          2.869    0.896       0.593       0.926       0.963       1.000       1.000   0.000    27.000       27.000  1.871 S_0035_0001_0001
SCORE:   -12.214   -104.751     13.074     57.568           0.267                  4.707         -5.233    -23.663        0.242         -6.728         -6.879         -2.183      -0.737       -2.502      1.807     25.963     -6.614            0.000     32.483         10.966          2.834    0.889       0.556       0.926       0.963       1.000       1.000   0.000    27.000       27.000  1.889 S_0035_0002_0001
SCORE:    -9.612   -104.519     12.546     56.357           0.254                  4.374         -5.608    -21.805        0.262         -5.461         -6.443          0.000       0.000       -2.346      3.288     25.249     -7.023            0.000     32.483          8.780          2.884    0.889       0.593       0.889       0.963       1.000       1.000   0.000    27.000       27.000  1.855 S_0035_0003_0001
SCORE:    -9.967   -104.661     13.156     56.909           0.255                  4.521         -5.768    -22.157        0.242         -6.688         -6.878         -1.774       0.000       -2.463      1.923     26.995     -6.662            0.000     32.483         10.599          2.869    0.896       0.593       0.926       0.963       1.000       1.000   0.000    27.000       27.000  1.871 S_0035_0004_0001
SCORE:   -11.968   -104.692     12.867     57.316           0.261                  4.669         -5.224    -23.037        0.247         -6.712         -6.937         -1.783      -0.814       -2.506      1.616     26.056     -6.622            0.000     32.483         10.847          2.849    0.889       0.556       0.926       0.963       1.000       1.000   0.000    27.000       27.000  1.885 S_0035_0005_0001
SCORE:    -3.397   -105.034     12.450     59.326           0.245                  3.814         -5.407    -19.296        0.570         -4.804         -8.054          0.000       0.000       -1.137      1.020     24.206     -5.898            0.000     32.483         12.118          3.127    0.859       0.593       0.852       0.889       0.963       1.000   0.000    27.000       25.000  2.506 S_0036_0001_0001
SCORE:    -1.915   -106.603     13.189     61.051           0.306                  3.492         -4.913    -19.096        0.151         -5.548         -8.169         -1.100       0.000       -1.180      1.316     25.480     -5.804            0.000     32.483         13.029          3.229    0.867       0.593       0.852       0.926       0.963       1.000   0.000    27.000       25.000  2.523 S_0036_0002_0001
SCORE:    -4.329   -104.466     13.243     60.022           0.281                  3.874         -5.374    -19.877        0.565         -4.743         -8.396         -1.137       0.000       -1.104      1.028     23.425     -6.023            0.000     32.483         11.871          3.110    0.852       0.593       0.852       0.889       0.926       1.000   0.000    27.000       25.000  2.496 S_0036_0003_0001
SCORE:    -3.735   -104.996     13.309     61.460           0.335                  3.806         -5.203    -19.270        0.529         -5.631         -8.344         -1.080       0.000       -1.148      0.708     23.152     -6.285            0.000     32.483         12.439          3.134    0.867       0.630       0.852       0.889       0.963       1.000   0.000    27.000       25.000  2.545 S_0036_0004_0001
SCORE:    -4.726   -106.228     14.131     59.547           0.285                  3.895         -5.661    -18.790        0.545         -4.788         -8.497         -1.122       0.000       -1.086      1.388     24.014     -6.081            0.000     32.483         11.240          3.105    0.874       0.630       0.852       0.926       0.963       1.000   0.000    27.000       25.000  2.499 S_0036_0005_0001
SCORE:    17.723   -112.537     18.376     59.415           0.312                  3.888         -4.475    -19.397        0.358         -7.815         -3.252          0.000       0.000        0.043      3.064     23.043     -1.813            0.000     32.483         26.030          6.467    0.593       0.000       0.519       0.741       0.815       0.889   0.000    24.000       20.000  5.939 S_0037_0001_0001
SCORE:    36.999    -89.321     15.948     43.444           0.279                  4.061         -5.447     -5.915        0.352         -3.753         -1.064          0.000       0.000       -2.695      1.455     18.901     -2.549            0.000     32.483         30.821          4.728    0.689       0.259       0.593       0.778       0.852       0.963   0.000    26.000       21.000  3.886 S_0037_0002_0001
SCORE:    20.141   -113.579     21.873     60.634           0.267                  3.502         -4.339    -19.960        0.376         -6.132         -4.498          0.000       0.000       -0.419      3.525     19.986     -1.566            0.000     32.483         27.988          6.390    0.689       0.296       0.667       0.778       0.815       0.889   0.000    24.000       21.000  5.886 S_0037_0003_0001
SCORE:    15.676   -119.464     22.985     62.920           0.326                  4.235         -4.053    -27.580        0.252         -7.873         -4.375          0.000       0.000        0.441      3.355     21.876      1.358            0.000     32.483         28.789          6.359    0.600       0.000       0.593       0.741       0.815       0.852   0.000    23.000       20.000  5.969 S_0037_0004_0001
SCORE:    32.752   -117.062     24.238     62.542           0.277                  3.684         -4.568    -20.415        0.277         -4.803         -4.447          0.000       0.000       -0.034      2.560     23.793     -0.109            0.000     32.483         34.336          6.179    0.704       0.296       0.667       0.778       0.852       0.926   0.000    25.000       21.000  5.637 S_0037_0005_0001
SCORE:    31.601   -109.418     20.739     57.046           0.239                  2.946         -5.522    -19.853        0.682         -1.422         -3.006         -2.128       0.000       -2.654      3.831     22.038     -1.886            0.000     32.483         37.486          3.050    0.830       0.444       0.741       0.963       1.000       1.000   0.000    27.000       25.000  2.153 S_0038_0001_0001
SCORE:    29.678   -112.263     22.475     58.317           0.271                  3.263         -4.824    -21.563        0.650         -1.528         -4.219         -3.278       0.000       -2.430      3.109     24.063     -2.428            0.000     32.483         37.581          3.230    0.815       0.407       0.704       0.963       1.000       1.000   0.000    27.000       25.000  2.194 S_0038_0002_0001
SCORE:    21.054   -111.096     18.101     58.140           0.269                  3.213         -5.002    -19.973        0.670         -1.359         -4.854         -1.965       0.000       -2.129      2.720     23.232     -2.749            0.000     32.483         31.352          3.224    0.822       0.407       0.778       0.926       1.000       1.000   0.000    27.000       25.000  2.178 S_0038_0003_0001
SCORE:    25.844   -110.994     18.899     57.746           0.272                  3.262         -4.724    -21.657        0.653         -1.516         -4.472         -3.254       0.000       -2.478      2.541     24.215     -2.563            0.000     32.483         37.429          3.222    0.822       0.407       0.741       0.963       1.000       1.000   0.000    27.000       25.000  2.184 S_0038_0004_0001
SCORE:    25.844   -110.994     18.899     57.746           0.272                  3.262         -4.724    -21.657        0.653         -1.516         -4.472         -3.254       0.000       -2.478      2.541     24.215     -2.563            0.000     32.483         37.429          3.222    0.822       0.407       0.741       0.963       1.000       1.000   0.000    27.000       25.000  2.184 S_0038_0005_0001
SCORE:     5.908   -107.130     19.371     56.439           0.261                  3.314         -4.713    -20.977        0.353         -3.142         -6.347         -1.465       0.000       -1.591      3.194     16.311     -5.184            0.000     32.483         24.729          2.827    0.911       0.667       0.926       0.963       1.000       1.000   0.000    27.000       27.000  1.903 S_0039_0001_0001
SCORE:     4.524   -104.352     16.737     55.556           0.270                  3.520         -4.575    -21.378        0.356         -3.063         -6.611         -1.407       0.000       -1.595      1.917     18.433     -5.635            0.000     32.483         23.869          2.794    0.911       0.667       0.926       0.963       1.000       1.000   0.000    27.000       27.000  1.887 S_0039_0002_0001
SCORE:     2.375   -104.057     15.567     55.718           0.260                  2.977         -4.664    -22.260        0.360         -3.313         -6.484         -1.478       0.000       -1.362      2.711     17.857     -5.661            0.000     32.483         23.719          2.668    0.911       0.667       0.926       0.963       1.000       1.000   0.000    27.000       27.000  1.877 S_0039_0003_0001
SCORE:     3.463   -108.637     16.124     58.628           0.232                  2.908         -4.627    -22.619        0.368         -3.182         -6.264         -1.527       0.000       -0.936      3.021     18.992     -5.613            0.000     32.483         24.111          2.688    0.904       0.630       0.926       0.963       1.000       1.000   0.000    27.000       27.000  1.906 S_0039_0004_0001
SCORE:     5.911   -107.130     19.364     56.437           0.261                  3.315         -4.721    -20.975        0.354         -3.143         -6.347         -1.466       0.000       -1.591      3.206     16.304     -5.177            0.000     32.483         24.738          2.827    0.911       0.667       0.926       0.963       1.000       1.000   0.000    27.000       27.000  1.903 S_0039_0005_0001
SCORE:    -8.775   -106.898     12.668     58.610           0.253                  3.179         -5.492    -19.164        0.634         -4.664         -7.471          0.000       0.000       -1.162      1.803     17.607     -4.669            0.000     32.483         13.508          2.765    0.867       0.593       0.852       0.926       0.963       1.000   0.000    27.000       26.000  2.287 S_0040_0001_0001
SCORE:    -8.751   -106.895     12.679     58.609           0.253                  3.178         -5.483    -19.186        0.637         -4.660         -7.461          0.000       0.000       -1.162      1.799     17.593     -4.672            0.000     32.483         13.536          2.765    0.867       0.593       0.852       0.926       0.963       1.000   0.000    27.000       26.000  2.287 S_0040_0002_0001
SCORE:    -8.779   -106.906     12.686     58.614           0.253                  3.179         -5.482    -19.186        0.622         -4.663         -7.465          0.000       0.000       -1.168      1.806     17.601     -4.676            0.000     32.483         13.523          2.765    0.867       0.593       0.852       0.926       0.963       1.000   0.000    27.000       26.000  2.287 S_0040_0003_0001
SCORE:    -8.768   -106.910     12.680     58.615           0.253                  3.178         -5.487    -19.153        0.649         -4.666         -7.466          0.000       0.000       -1.163      1.795     17.576     -4.654            0.000     32.483         13.501          2.765    0.867       0.593       0.852       0.926       0.963       1.000   0.000    27.000       26.000  2.286 S_0040_0004_0001
SCORE:    -8.797   -106.989     12.726     58.700           0.254                  3.182         -5.615    -18.968        0.644         -4.659         -7.437          0.000       0.000       -1.117      1.692     17.765     -4.732            0.000     32.483         13.275          2.767    0.874       0.630       0.852       0.926       0.963       1.000   0.000    27.000       26.000  2.291 S_0040_0005_0001
SCORE:     0.557   -103.806     14.512     56.038           0.225                  2.830         -5.114    -22.567        0.438         -3.164         -6.342         -1.641       0.000       -1.407      2.750     16.914     -4.674            0.000     32.483         23.082          2.255    0.926       0.667       0.963       1.000       1.000       1.000   0.000    27.000       27.000  1.677 S_0041_0001_0001
SCORE:     0.594   -104.056     14.280     56.281           0.225                  2.841         -5.174    -22.592        0.425         -2.879         -6.289         -1.524       0.000       -1.369      2.467     16.958     -4.343            0.000     32.483         22.859          2.235    0.933       0.704       0.963       1.000       1.000       1.000   0.000    27.000       27.000  1.646 S_0041_0002_0001
SCORE:     0.617   -104.097     14.636     56.087           0.227                  2.819         -4.980    -22.662        0.424         -3.259         -6.357         -2.062       0.000       -1.422      2.668     17.724     -4.841            0.000     32.483         23.228          2.277    0.933       0.704       0.963       1.000       1.000       1.000   0.000    27.000       27.000  1.703 S_0041_0003_0001
SCORE:     0.662   -104.232     14.864     56.175           0.224                  2.819         -4.905    -23.028        0.432         -3.397         -6.506         -2.063       0.000       -1.340      2.484     17.951     -5.110            0.000     32.483         23.811          2.351    0.926       0.704       0.926       1.000       1.000       1.000   0.000    27.000       27.000  1.779 S_0041_0004_0001
SCORE:     0.544   -104.013     14.263     56.270           0.225                  2.841         -5.172    -22.576        0.423         -2.883         -6.296         -1.522       0.000       -1.368      2.442     16.928     -4.350            0.000     32.483         22.850          2.237    0.933       0.704       0.963       1.000       1.000       1.000   0.000    27.000       27.000  1.647 S_0041_0005_0001
SCORE:    -5.437   -107.361     14.299     62.234           0.308                  4.187         -6.016    -18.834        0.313         -5.727         -5.448         -1.803       0.000       -0.041      1.766     19.610     -5.435            0.000     32.483         10.029          3.072    0.852       0.519       0.852       0.926       0.963       1.000   0.000    27.000       25.000  2.177 S_0042_0001_0001
SCORE:    -6.054   -107.360     14.750     61.273           0.253                  4.187         -6.133    -19.106        0.309         -5.676         -5.441         -1.801       0.000       -0.171      2.005     19.972     -5.489            0.000     32.483          9.889          3.061    0.859       0.556       0.852       0.926       0.963       1.000   0.000    27.000       25.000  2.168 S_0042_0002_0001
SCORE:    -6.099   -107.353     14.779     61.273           0.239                  4.179         -6.138    -19.149        0.316         -5.668         -5.467         -1.804       0.000       -0.165      2.011     19.962     -5.479            0.000     32.483          9.881          3.060    0.867       0.593       0.852       0.926       0.963       1.000   0.000    27.000       25.000  2.171 S_0042_0003_0001
SCORE:    -6.551   -108.210     14.783     62.189           0.258                  4.254         -5.896    -19.251        0.301         -5.713         -6.312         -1.814       0.000       -0.491      1.943     20.154     -5.366            0.000     32.483         10.136          3.080    0.867       0.593       0.852       0.926       0.963       1.000   0.000    27.000       25.000  2.196 S_0042_0004_0001
SCORE:    -5.914   -107.342     14.729     61.254           0.257                  4.257         -6.109    -19.010        0.324         -5.678         -5.450         -1.802       0.000       -0.166      1.973     19.945     -5.488            0.000     32.483          9.908          3.062    0.859       0.556       0.852       0.926       0.963       1.000   0.000    27.000       25.000  2.174 S_0042_0005_0001
SCORE:    30.809   -107.268     21.697     59.761           0.282                  3.050         -3.219    -18.394        0.343         -3.028         -5.748         -2.487       0.000       -0.917      2.635     21.293     -1.775            0.000     32.483         32.100          2.926    0.837       0.481       0.741       0.963       1.000       1.000   0.000    27.000       25.000  2.204 S_0043_0001_0001
SCORE:    28.008   -105.352     19.296     57.870           0.244                  3.196         -3.594    -17.233        0.349         -2.872         -5.600         -2.540       0.000       -0.917      2.264     21.534     -2.589            0.000     32.483         31.471          2.817    0.837       0.444       0.815       0.926       1.000       1.000   0.000    27.000       25.000  2.197 S_0043_0002_0001
SCORE:    27.125   -106.011     19.393     59.901           0.251                  3.229         -3.707    -18.771        0.151         -2.890         -5.983         -1.874       0.000       -0.744      2.258     20.965     -2.710            0.000     32.483         31.183          2.943    0.822       0.444       0.741       0.926       1.000       1.000   0.000    27.000       24.000  2.210 S_0043_0003_0001
SCORE:    27.824   -105.037     19.382     57.603           0.251                  3.215         -3.523    -17.245        0.143         -2.949         -5.660         -2.523       0.000       -0.798      2.131     21.712     -2.829            0.000     32.483         31.467          2.818    0.837       0.444       0.815       0.926       1.000       1.000   0.000    27.000       25.000  2.205 S_0043_0004_0001
SCORE:    31.697   -105.874     21.236     58.262           0.281                  2.928         -3.430    -17.810        0.349         -2.972         -5.702         -2.513       0.000       -0.722      2.725     21.847     -1.852            0.000     32.483         32.461          2.921    0.837       0.481       0.778       0.926       1.000       1.000   0.000    27.000       25.000  2.206 S_0043_0005_0001
SCORE:    -4.134   -107.015     13.881     65.562           0.279                  3.934         -5.058    -22.412        0.236         -4.556         -7.065         -1.921       0.000       -0.319      1.429     21.529     -6.146            0.000     32.483         11.025          3.118    0.859       0.593       0.852       0.926       0.926       1.000   0.000    27.000       25.000  2.331 S_0044_0001_0001
SCORE:    -6.396   -107.113     14.229     63.345           0.276                  4.090         -5.335    -22.077        0.481         -5.099         -7.667         -1.954       0.000       -1.123      1.156     21.930     -5.708            0.000     32.483         11.689          3.079    0.867       0.593       0.852       0.926       0.963       1.000   0.000    27.000       26.000  2.259 S_0044_0002_0001
SCORE:    -6.822   -107.366     13.928     62.971           0.266                  4.042         -5.209    -22.281        0.486         -5.410         -6.976         -1.888       0.000       -0.483      1.036     21.755     -5.927            0.000     32.483         11.749          3.134    0.844       0.556       0.852       0.889       0.926       1.000   0.000    27.000       25.000  2.347 S_0044_0003_0001
SCORE:    -8.308   -105.411     13.113     63.006           0.263                  4.000         -4.880    -23.304        0.499         -4.475         -7.341         -3.903      -1.285       -0.929      1.524     23.229     -5.740            0.000     32.483         10.844          3.105    0.881       0.667       0.852       0.926       0.963       1.000   0.000    27.000       26.000  2.292 S_0044_0004_0001
SCORE:    -7.099   -106.448     13.758     63.557           0.274                  4.044         -5.302    -22.598        0.493         -4.508         -7.548         -1.920      -1.298       -1.104      1.031     22.582     -5.721            0.000     32.483         11.125          3.125    0.881       0.667       0.852       0.926       0.963       1.000   0.000    27.000       26.000  2.303 S_0044_0005_0001
SCORE:     5.488   -104.528     13.812     59.637           0.231                  3.345         -3.703    -22.240        0.358         -3.424         -6.385         -2.290       0.000       -1.743      1.504     21.699     -4.627            0.000     32.483         21.359          2.648    0.889       0.630       0.852       0.963       1.000       1.000   0.000    27.000       27.000  1.823 S_0045_0001_0001
SCORE:     3.255   -104.909     13.732     59.173           0.225                  3.114         -4.026    -21.877        0.351         -3.320         -6.124         -2.212       0.000       -1.818      1.494     20.780     -4.829            0.000     32.483         21.020          2.341    0.904       0.593       0.963       0.963       1.000       1.000   0.000    27.000       27.000  1.756 S_0045_0002_0001
SCORE:     1.933   -107.225     14.543     60.302           0.224                  3.247         -4.083    -25.268        0.395         -3.199         -6.290         -2.975       0.000       -1.920      1.069     21.129     -3.301            0.000     32.483         22.802          2.652    0.881       0.593       0.852       0.963       1.000       1.000   0.000    27.000       27.000  1.883 S_0045_0003_0001
SCORE:     3.262   -105.136     13.704     59.365           0.225                  3.115         -4.047    -21.843        0.347         -3.328         -6.133         -2.229       0.000       -1.783      1.564     20.775     -4.820            0.000     32.483         21.003          2.340    0.911       0.630       0.963       0.963       1.000       1.000   0.000    27.000       27.000  1.754 S_0045_0004_0001
SCORE:     1.910   -107.305     14.577     60.357           0.224                  3.248         -4.024    -25.289        0.398         -3.175         -6.282         -2.996       0.000       -1.900      1.068     21.089     -3.301            0.000     32.483         22.740          2.650    0.881       0.593       0.852       0.963       1.000       1.000   0.000    27.000       27.000  1.882 S_0045_0005_0001
SCORE:    27.696   -106.944     20.796     59.625           0.250                  3.363         -4.954    -19.276        0.479         -3.705         -5.648         -1.384       0.000       -0.214      2.255     18.052     -3.431            0.000     32.483         35.948          2.901    0.859       0.519       0.852       0.926       1.000       1.000   0.000    27.000       26.000  2.105 S_0046_0001_0001
SCORE:    27.701   -106.977     20.827     59.729           0.257                  3.362         -4.835    -19.364        0.483         -3.709         -5.652         -1.384       0.000       -0.218      2.219     17.972     -3.408            0.000     32.483         35.916          2.905    0.859       0.519       0.852       0.926       1.000       1.000   0.000    27.000       26.000  2.107 S_0046_0002_0001
SCORE:    23.436   -107.932     20.224     62.290           0.241                  3.628         -4.704    -23.154        0.711         -4.000         -5.043         -2.334       0.000       -1.410      3.392     17.442     -2.734            0.000     32.483         34.335          2.864    0.844       0.519       0.815       0.926       0.963       1.000   0.000    27.000       26.000  2.071 S_0046_0003_0001
SCORE:    27.605   -107.007     20.798     59.667           0.243                  3.362         -4.945    -19.324        0.494         -3.705         -5.649         -1.384       0.000       -0.208      2.261     18.052     -3.428            0.000     32.483         35.896          2.893    0.859       0.519       0.852       0.926       1.000       1.000   0.000    27.000       26.000  2.104 S_0046_0004_0001
SCORE:    22.214   -106.417     18.848     59.311           0.251                  3.256         -4.391    -21.233        0.365         -3.689         -5.519         -2.140       0.000       -0.108      1.822     17.016     -3.010            0.000     32.483         35.370          2.982    0.852       0.481       0.852       0.926       1.000       1.000   0.000    27.000       26.000  2.087 S_0046_0005_0001
SCORE:    25.241   -105.571     18.075     52.374           0.237                  2.829         -4.801    -15.105        0.440         -2.476         -2.384         -2.009       0.000        0.519      2.199     20.068     -3.528            0.000     32.483         31.892          2.836    0.844       0.481       0.852       0.926       0.963       1.000   0.000    27.000       25.000  2.213 S_0047_0001_0001
SCORE:    29.796   -111.077     22.284     60.239           0.229                  3.181         -4.779    -19.506        0.396         -2.930         -3.062         -3.378      -1.850       -0.014      4.034     21.367     -2.641            0.000     32.483         34.819          3.021    0.830       0.519       0.778       0.889       0.963       1.000   0.000    27.000       25.000  2.287 S_0047_0002_0001
SCORE:    30.425   -109.004     21.151     57.185           0.229                  2.763         -4.854    -16.756        0.228         -3.216         -3.268         -2.351      -1.808       -0.058      4.191     21.092     -2.424            0.000     32.483         34.841          2.925    0.830       0.444       0.815       0.926       0.963       1.000   0.000    27.000       25.000  2.225 S_0047_0003_0001
SCORE:    29.949   -109.365     21.283     58.645           0.234                  3.174         -5.047    -18.200        0.417         -2.503         -2.636         -3.380      -1.839        0.161      3.847     21.511     -2.887            0.000     32.483         34.050          2.986    0.830       0.481       0.815       0.889       0.963       1.000   0.000    27.000       25.000  2.279 S_0047_0004_0001
SCORE:    29.863   -110.424     21.895     60.168           0.244                  3.223         -5.111    -19.693        0.148         -3.168         -3.075         -3.377      -1.833       -0.053      4.337     21.258     -2.677            0.000     32.483         35.517          3.008    0.830       0.481       0.815       0.889       0.963       1.000   0.000    27.000       25.000  2.286 S_0047_0005_0001
SCORE:    24.662    -95.557     14.731     57.673           0.284                  2.941         -3.966    -17.855        0.192         -2.995         -0.743         -7.474       0.000        1.037      3.409     19.434     -2.574            0.000     32.483         23.643          5.208    0.644       0.296       0.444       0.667       0.852       0.963   0.000    26.000       17.000  4.753 S_0048_0001_0001
SCORE:    31.974    -96.184     17.425     62.209           0.231                  3.233         -3.145    -20.019        0.304         -2.831         -2.449         -6.092       0.000        2.191      3.694     20.710     -3.115            0.000     32.483         23.330          5.541    0.659       0.259       0.519       0.741       0.852       0.926   0.000    25.000       21.000  4.957 S_0048_0002_0001
SCORE:    27.693    -92.834     15.158     57.709           0.279                  3.028         -3.639    -18.373        0.339         -3.012         -0.747         -7.246       0.000        1.245      2.431     19.749     -2.993            0.000     32.483         24.115          5.239    0.659       0.296       0.444       0.741       0.852       0.963   0.000    26.000       17.000  4.806 S_0048_0003_0001
SCORE:    21.864    -94.683     14.549     58.979           0.244                  3.195         -3.719    -19.797        0.316         -3.001         -1.077         -7.649       0.000        0.211      1.862     19.136     -2.237            0.000     32.483         23.052          5.306    0.659       0.259       0.519       0.741       0.852       0.926   0.000    25.000       20.000  4.732 S_0048_0004_0001
SCORE:    25.798   -100.393     16.739     61.030           0.242                  3.256         -4.425    -19.486        0.403         -2.877         -6.097         -2.844       0.000        0.350      4.306     18.352     -1.212            0.000     32.483         25.972          5.530    0.630       0.259       0.556       0.667       0.741       0.926   0.000    25.000       16.000  4.892 S_0048_0005_0001
SCORE:     5.518   -110.227     17.671     59.254           0.273                  3.000         -3.645    -20.681        0.307         -3.297         -5.524         -2.492       0.000       -0.303      1.686     20.440     -3.630            0.000     32.483         20.203          2.936    0.874       0.556       0.926       0.926       0.963       1.000   0.000    27.000       26.000  2.006 S_0049_0001_0001
SCORE:     5.897   -108.066     17.106     57.481           0.266                  2.868         -4.044    -19.682        0.305         -3.278         -5.553         -0.462       0.000       -0.433      1.826     18.368     -3.692            0.000     32.483         20.404          2.898    0.881       0.593       0.926       0.926       0.963       1.000   0.000    27.000       27.000  1.980 S_0049_0002_0001
SCORE:     5.455   -107.038     15.648     57.101           0.260                  2.860         -4.011    -19.212        0.304         -3.384         -5.323         -0.447       0.000       -0.619      1.961     18.675     -3.779            0.000     32.483         19.976          2.864    0.889       0.630       0.926       0.926       0.963       1.000   0.000    27.000       27.000  1.955 S_0049_0003_0001
SCORE:     5.447   -107.038     15.645     57.097           0.260                  2.860         -4.009    -19.202        0.305         -3.384         -5.323         -0.451       0.000       -0.614      1.951     18.669     -3.785            0.000     32.483         19.983          2.864    0.889       0.630       0.926       0.926       0.963       1.000   0.000    27.000       27.000  1.956 S_0049_0004_0001
SCORE:     5.452   -106.916     15.717     56.949           0.263                  2.860         -4.062    -19.244        0.303         -3.361         -5.407         -0.467       0.000       -0.613      1.912     18.674     -3.765            0.000     32.483         20.125          2.867    0.881       0.593       0.926       0.926       0.963       1.000   0.000    27.000       27.000  1.957 S_0049_0005_0001
SCORE:    15.666   -121.560     21.936     69.776           0.291                  4.605         -3.616    -26.941        0.361         -2.747         -8.750         -2.492      -0.833       -0.355      1.827     22.831     -2.723            0.000     32.483         31.574          3.000    0.859       0.556       0.852       0.926       0.963       1.000   0.000    27.000       25.000  2.234 S_0050_0001_0001
SCORE:    15.364   -121.404     21.802     69.366           0.296                  4.629         -3.653    -26.692        0.362         -2.764         -8.500         -2.527      -0.834       -0.304      1.741     22.618     -2.801            0.000     32.483         31.545          3.002    0.837       0.481       0.852       0.889       0.963       1.000   0.000    27.000       25.000  2.236 S_0050_0002_0001
SCORE:    17.254   -122.018     24.742     69.904           0.308                  5.040         -3.641    -29.584        0.368         -2.576         -8.584         -3.607      -0.834       -0.157      2.694     24.072     -2.918            0.000     32.483         31.562          3.017    0.859       0.556       0.852       0.926       0.963       1.000   0.000    27.000       25.000  2.225 S_0050_0003_0001
SCORE:    18.726   -120.878     24.430     67.046           0.313                  4.686         -3.722    -27.075        0.364         -2.576         -8.549         -2.514      -0.834       -0.117      2.714     24.255     -2.857            0.000     32.483         31.558          2.993    0.859       0.556       0.852       0.926       0.963       1.000   0.000    27.000       25.000  2.227 S_0050_0004_0001
SCORE:    17.219   -121.250     23.658     68.975           0.296                  4.558         -3.648    -26.942        0.215         -2.713         -8.495         -2.521      -0.835       -0.266      2.264     22.119     -2.471            0.000     32.483         31.793          3.030    0.852       0.519       0.852       0.926       0.963       1.000   0.000    27.000       25.000  2.228 S_0050_0005_0001
SCORE:    -6.991   -100.549     14.693     56.238           0.276                  4.000         -5.564    -23.549        0.429         -5.438         -5.240         -2.665      -0.510       -1.852      2.475     21.253     -6.001            0.000     32.483         12.529          2.551    0.881       0.556       0.889       0.963       1.000       1.000   0.000    27.000       27.000  1.953 S_0051_0001_0001
SCORE:    -6.991   -100.549     14.693     56.238           0.276                  4.000         -5.564    -23.549        0.429         -5.438         -5.240         -2.665      -0.510       -1.852      2.475     21.253     -6.001            0.000     32.483         12.529          2.551    0.881       0.556       0.889       0.963       1.000       1.000   0.000    27.000       27.000  1.953 S_0051_0002_0001
SCORE:    -8.825   -102.061     15.229     55.917           0.308                  4.098         -5.499    -23.595        0.435         -6.165         -5.290         -2.637      -0.502       -1.728      2.236     20.883     -5.138            0.000     32.483         12.202          2.566    0.874       0.556       0.889       0.963       0.963       1.000   0.000    27.000       27.000  1.953 S_0051_0003_0001
SCORE:    -8.825   -102.061     15.229     55.917           0.308                  4.098         -5.499    -23.595        0.435         -6.165         -5.290         -2.637      -0.502       -1.728      2.236     20.883     -5.138            0.000     32.483         12.202          2.566    0.874       0.556       0.889       0.963       0.963       1.000   0.000    27.000       27.000  1.953 S_0051_0004_0001
SCORE:    -9.122   -102.052     15.218     55.906           0.307                  4.066         -5.297    -23.794        0.429         -6.202         -5.325         -2.640      -0.503       -1.737      2.161     20.784     -5.122            0.000     32.483         12.197          2.577    0.859       0.519       0.852       0.963       0.963       1.000   0.000    27.000       27.000  1.961 S_0051_0005_0001
SCORE:   -34.981   -107.021     13.679     62.419           0.256                  2.616         -4.135    -29.515        0.007         -6.893         -7.804         -4.238       0.000       -1.868      2.325     19.068     -7.118            0.000     32.483          0.759          2.304    0.919       0.667       0.926       1.000       1.000       1.000   0.000    27.000       27.000  1.535 S_0052_0001_0001
SCORE:   -34.725   -106.858     13.582     62.461           0.262                  2.618         -4.093    -29.472        0.009         -6.825         -7.824         -4.224       0.000       -1.850      2.269     19.067     -7.097            0.000     32.483          0.767          2.283    0.919       0.667       0.926       1.000       1.000       1.000   0.000    27.000       27.000  1.513 S_0052_0002_0001
SCORE:   -34.685   -106.903     13.656     62.476           0.262                  2.614         -4.126    -29.513        0.008         -6.856         -7.810         -4.249       0.000       -1.792      2.343     19.101     -7.097            0.000     32.483          0.715          2.299    0.919       0.667       0.926       1.000       1.000       1.000   0.000    27.000       27.000  1.529 S_0052_0003_0001
SCORE:   -34.317   -107.764     13.774     62.188           0.274                  2.629         -4.389    -30.060        0.006         -7.595         -7.922         -4.903       0.000       -1.971      3.138     20.704     -6.615            0.000     32.483          1.705          2.314    0.933       0.741       0.926       1.000       1.000       1.000   0.000    27.000       27.000  1.591 S_0052_0004_0001
SCORE:   -34.702   -106.834     13.491     62.238           0.257                  2.618         -4.000    -29.251        0.006         -6.846         -7.840         -4.227       0.000       -1.861      2.288     19.087     -7.113            0.000     32.483          0.800          2.279    0.919       0.667       0.926       1.000       1.000       1.000   0.000    27.000       27.000  1.513 S_0052_0005_0001
SCORE:    25.779   -109.266     21.628     61.622           0.228                  2.805         -4.462    -25.650        0.436         -3.062         -4.763         -3.254       0.000       -2.203      2.166     19.999     -0.701            0.000     32.483         37.773          2.815    0.859       0.444       0.852       1.000       1.000       1.000   0.000    27.000       27.000  1.911 S_0053_0001_0001
SCORE:    30.460   -106.844     20.820     60.874           0.245                  3.305         -4.282    -21.567        0.483         -2.626         -2.766         -1.269       0.000       -1.807      2.354     16.734     -1.123            0.000     32.483         35.446          2.723    0.852       0.444       0.815       1.000       1.000       1.000   0.000    27.000       27.000  1.856 S_0053_0002_0001
SCORE:    30.502   -106.771     20.747     60.834           0.244                  3.280         -4.273    -21.497        0.492         -2.608         -2.767         -1.267       0.000       -1.809      2.361     16.724     -1.129            0.000     32.483         35.457          2.722    0.852       0.444       0.815       1.000       1.000       1.000   0.000    27.000       27.000  1.856 S_0053_0003_0001
SCORE:    27.372   -108.951     21.289     61.606           0.235                  3.331         -4.216    -24.017        0.429         -3.080         -4.646         -1.300       0.000       -1.920      2.514     17.444     -1.004            0.000     32.483         37.175          2.805    0.859       0.444       0.852       1.000       1.000       1.000   0.000    27.000       27.000  1.895 S_0053_0004_0001
SCORE:    26.668   -107.680     20.081     61.333           0.239                  3.331         -4.044    -23.312        0.438         -2.943         -4.000         -1.296       0.000       -2.006      1.735     16.647     -1.291            0.000     32.483         36.952          2.761    0.852       0.444       0.815       1.000       1.000       1.000   0.000    27.000       27.000  1.867 S_0053_0005_0001
SCORE:     4.642   -102.120     14.749     55.940           0.265                  2.983         -4.012    -21.171        0.185         -3.578         -8.069         -1.523       0.000       -1.586      2.957     18.320     -5.207            0.000     32.483         24.026          2.537    0.948       0.741       1.000       1.000       1.000       1.000   0.000    27.000       27.000  1.750 S_0054_0001_0001
SCORE:     0.612   -101.662     12.632     53.784           0.270                  2.938         -4.485    -22.210        0.258         -3.591         -6.559         -1.560       0.000       -1.244      2.968     18.275     -5.663            0.000     32.483         23.978          2.492    0.919       0.667       0.926       1.000       1.000       1.000   0.000    27.000       27.000  1.742 S_0054_0002_0001
SCORE:     2.881   -101.488     13.606     53.527           0.265                  3.070         -4.681    -21.225        0.453         -3.447         -6.633         -1.568       0.000       -1.136      3.151     18.637     -5.556            0.000     32.483         23.423          2.454    0.933       0.704       0.963       1.000       1.000       1.000   0.000    27.000       27.000  1.687 S_0054_0003_0001
SCORE:     4.775   -105.331     15.759     55.748           0.256                  3.015         -4.377    -21.486        0.437         -3.123         -6.537         -0.402       0.000       -0.842      3.237     16.878     -5.383            0.000     32.483         24.443          2.641    0.911       0.630       0.926       1.000       1.000       1.000   0.000    27.000       27.000  1.824 S_0054_0004_0001
SCORE:     4.196   -101.350     14.196     54.887           0.256                  3.009         -4.310    -21.854        0.419         -3.359         -6.530         -1.589       0.000       -1.267      2.875     17.776     -5.605            0.000     32.483         24.159          2.586    0.911       0.630       0.926       1.000       1.000       1.000   0.000    27.000       27.000  1.801 S_0054_0005_0001
SCORE:    32.219   -126.824     22.725     77.022           0.288                  4.924         -5.581    -28.417        0.360         -3.476         -5.536         -4.125      -0.567       -0.545      3.901     22.115     -0.354            0.000     32.483         43.826          3.708    0.830       0.481       0.815       0.889       0.963       1.000   0.000    27.000       25.000  2.798 S_0055_0001_0001
SCORE:    32.166   -123.622     26.658     73.008           0.336                  4.682         -4.326    -27.599        0.342         -3.024         -5.883         -3.136      -1.570        0.049      4.324     24.057     -0.039            0.000     32.483         35.426          3.736    0.830       0.481       0.815       0.889       0.963       1.000   0.000    27.000       25.000  2.756 S_0055_0002_0001
SCORE:    24.163   -122.635     21.802     71.723           0.280                  4.118         -3.968    -29.065        0.349         -3.355         -5.677         -5.021      -1.679       -0.365      3.075     27.115     -0.126            0.000     32.483         35.107          3.684    0.837       0.481       0.852       0.889       0.963       1.000   0.000    27.000       25.000  2.688 S_0055_0003_0001
SCORE:    36.695   -126.522     26.997     78.991           0.342                  4.828         -5.300    -27.681        0.358         -2.973         -6.357         -4.219      -0.608       -0.230      4.691     23.283      0.627            0.000     32.483         37.987          3.718    0.822       0.444       0.815       0.889       0.963       1.000   0.000    27.000       25.000  2.791 S_0055_0004_0001
SCORE:    28.702   -122.235     23.716     70.808           0.326                  4.615         -4.377    -27.126        0.327         -2.972         -6.317         -1.889      -0.901       -1.476      4.761     24.074      0.411            0.000     32.483         34.472          3.807    0.830       0.481       0.815       0.889       0.963       1.000   0.000    27.000       24.000  2.805 S_0055_0005_0001
SCORE:    12.335    -96.227     14.347     54.140           0.233                  3.355         -4.697    -17.123        0.227         -3.915         -4.444         -3.287       0.000       -2.122      2.681     22.665     -6.287            0.000     32.483         20.305          3.060    0.889       0.667       0.852       0.926       1.000       1.000   0.000    27.000       26.000  2.008 S_0056_0001_0001
SCORE:    11.781    -97.712     14.127     52.855           0.241                  3.385         -4.684    -16.448        0.255         -3.943         -4.369         -2.097       0.000       -1.826      2.996     22.331     -6.077            0.000     32.483         20.265          3.066    0.896       0.667       0.889       0.926       1.000       1.000   0.000    27.000       27.000  1.994 S_0056_0002_0001
SCORE:    11.942    -98.575     14.097     52.755           0.244                  3.378         -4.622    -16.522        0.247         -3.965         -4.299         -2.089       0.000       -1.765      3.029     23.309     -6.102            0.000     32.483         20.339          3.053    0.896       0.667       0.889       0.926       1.000       1.000   0.000    27.000       27.000  1.993 S_0056_0003_0001
SCORE:    11.913    -98.638     14.101     52.817           0.245                  3.385         -4.661    -16.522        0.252         -3.968         -4.296         -2.090       0.000       -1.769      3.039     23.301     -6.108            0.000     32.483         20.342          3.052    0.896       0.667       0.889       0.926       1.000       1.000   0.000    27.000       27.000  1.993 S_0056_0004_0001
SCORE:    12.495    -95.931     14.151     53.593           0.232                  3.348         -4.769    -16.392        0.217         -3.913         -4.409         -2.105       0.000       -2.131      2.672     21.334     -6.181            0.000     32.483         20.296          3.069    0.889       0.667       0.852       0.926       1.000       1.000   0.000    27.000       26.000  2.005 S_0056_0005_0001
SCORE:    22.358   -114.977     23.031     66.954           0.262                  3.890         -3.666    -34.001        0.388         -2.955         -7.512         -2.808      -2.734        1.008      4.758     27.737     -3.184            0.000     32.483         33.684          2.963    0.852       0.481       0.852       0.926       1.000       1.000   0.000    27.000       27.000  1.994 S_0057_0001_0001
SCORE:    17.668   -114.472     20.631     67.059           0.260                  3.878         -3.789    -33.660        0.395         -3.119         -7.529         -2.798      -2.736        0.919      3.093     27.004     -3.405            0.000     32.483         33.454          2.958    0.852       0.481       0.852       0.926       1.000       1.000   0.000    27.000       27.000  1.997 S_0057_0002_0001
SCORE:    16.955   -113.118     19.879     64.885           0.262                  3.923         -4.150    -33.223        0.379         -3.493         -7.163         -2.169      -2.590        0.762      3.305     27.823     -4.156            0.000     32.483         33.316          2.918    0.867       0.519       0.852       0.963       1.000       1.000   0.000    27.000       27.000  1.988 S_0057_0003_0001
SCORE:    17.244   -113.154     19.909     65.099           0.259                  3.911         -3.702    -33.451        0.355         -3.464         -7.355         -2.758      -2.728        0.825      3.428     27.782     -3.871            0.000     32.483         33.677          2.923    0.859       0.481       0.852       0.963       1.000       1.000   0.000    27.000       27.000  1.976 S_0057_0004_0001
SCORE:    17.431   -113.830     19.789     67.018           0.249                  3.858         -3.736    -34.053        0.383         -3.211         -7.516         -2.784      -2.733        0.928      2.861     27.030     -3.255            0.000     32.483         33.951          2.961    0.844       0.481       0.815       0.926       1.000       1.000   0.000    27.000       26.000  2.000 S_0057_0005_0001
SCORE:    47.614   -108.337     23.197     62.334           0.311                  4.867         -4.774    -20.204        0.232         -3.093         -2.373         -3.991       0.000       -1.131      6.963     26.404     -1.686            0.000     32.483         36.413          5.468    0.733       0.333       0.741       0.778       0.852       0.963   0.000    26.000       22.000  4.808 S_0058_0001_0001
SCORE:    42.569   -101.226     16.889     58.195           0.262                  4.617         -5.123    -17.659        0.225         -2.868         -2.037         -3.840       0.000       -1.350      4.411     22.894     -0.658            0.000     32.483         37.354          5.391    0.711       0.259       0.741       0.778       0.815       0.963   0.000    26.000       22.000  4.725 S_0058_0002_0001
SCORE:    42.569   -101.226     16.889     58.195           0.262                  4.617         -5.123    -17.659        0.225         -2.868         -2.037         -3.840       0.000       -1.350      4.411     22.894     -0.658            0.000     32.483         37.354          5.391    0.711       0.259       0.741       0.778       0.815       0.963   0.000    26.000       22.000  4.725 S_0058_0003_0001
SCORE:    45.412   -109.504     23.977     63.568           0.276                  4.045         -4.329    -20.127        0.223         -3.103         -1.915         -5.889       0.000       -1.271      5.530     22.285      0.024            0.000     32.483         39.139          5.139    0.719       0.296       0.704       0.778       0.852       0.963   0.000    26.000       21.000  4.602 S_0058_0004_0001
SCORE:    43.211   -105.953     22.519     61.200           0.297                  4.417         -5.134    -20.106        0.220         -2.801         -2.416         -5.719      -0.424       -1.473      7.234     24.051     -1.396            0.000     32.483         36.212          5.251    0.726       0.296       0.741       0.778       0.852       0.963   0.000    26.000       22.000  4.601 S_0058_0005_0001
SCORE:    -0.918   -116.934     18.176     72.163           0.347                  4.550         -3.692    -31.415        0.343         -3.764         -9.764         -2.617      -0.506        3.211      3.204     23.025     -5.201            0.000     32.483         15.474          3.261    0.837       0.556       0.815       0.889       0.926       1.000   0.000    27.000       25.000  2.565 S_0059_0001_0001
SCORE:    -2.015   -116.404     17.604     71.396           0.353                  4.631         -4.049    -30.633        0.339         -3.904         -9.638         -2.425      -0.504        2.699      2.702     22.874     -5.245            0.000     32.483         15.703          3.222    0.844       0.556       0.852       0.889       0.926       1.000   0.000    27.000       25.000  2.538 S_0059_0002_0001
SCORE:    -3.246   -110.774     16.537     67.984           0.252                  4.735         -4.452    -27.992        0.374         -4.649         -9.481         -2.408      -0.553        1.112      1.454     23.413     -6.365            0.000     32.483         15.086          3.193    0.844       0.556       0.815       0.889       0.963       1.000   0.000    27.000       25.000  2.503 S_0059_0003_0001
SCORE:    -2.999   -112.524     15.977     69.135           0.257                  4.654         -5.064    -27.512        0.381         -4.327         -9.832         -2.426      -0.588        1.217      2.647     24.131     -6.216            0.000     32.483         14.607          3.215    0.852       0.556       0.852       0.889       0.963       1.000   0.000    27.000       25.000  2.541 S_0059_0004_0001
SCORE:    -3.246   -110.774     16.537     67.984           0.252                  4.735         -4.452    -27.992        0.374         -4.649         -9.481         -2.408      -0.553        1.112      1.454     23.413     -6.365            0.000     32.483         15.086          3.193    0.844       0.556       0.815       0.889       0.963       1.000   0.000    27.000       25.000  2.503 S_0059_0005_0001
SCORE:    -7.582   -118.531     17.963     68.126           0.258                  4.465         -5.088    -33.428        0.413         -3.740         -7.939         -2.675      -0.772       -1.342      3.661     20.304     -4.056            0.000     32.483         22.317          2.955    0.852       0.481       0.815       0.963       1.000       1.000   0.000    27.000       27.000  1.948 S_0060_0001_0001
SCORE:    -5.507   -118.972     18.306     66.902           0.303                  4.563         -4.731    -33.389        0.406         -3.459         -7.711         -2.627      -0.764       -1.433      5.547     21.105     -4.076            0.000     32.483         22.039          2.983    0.867       0.481       0.889       0.963       1.000       1.000   0.000    27.000       27.000  1.968 S_0060_0002_0001
SCORE:    -9.386   -118.862     18.017     67.101           0.281                  3.898         -4.683    -36.616        0.401         -3.424         -7.598         -4.434      -0.765       -1.533      5.507     22.818     -4.077            0.000     32.483         22.100          2.902    0.867       0.481       0.889       0.963       1.000       1.000   0.000    27.000       27.000  1.945 S_0060_0003_0001
SCORE:    -9.386   -118.862     18.017     67.101           0.281                  3.898         -4.683    -36.616        0.401         -3.424         -7.598         -4.434      -0.765       -1.533      5.507     22.818     -4.077            0.000     32.483         22.100          2.902    0.867       0.481       0.889       0.963       1.000       1.000   0.000    27.000       27.000  1.945 S_0060_0004_0001
SCORE:   -10.091   -119.314     18.263     68.826           0.252                  3.845         -5.138    -36.760        0.429         -3.722         -7.953         -4.464      -0.774       -1.314      3.969     22.678     -3.867            0.000     32.483         22.471          2.923    0.859       0.481       0.852       0.963       1.000       1.000   0.000    27.000       27.000  1.965 S_0060_0005_0001
SCORE:    -4.428   -112.570     15.307     67.308           0.281                  5.879         -3.837    -34.024        0.506         -5.193         -7.495         -1.912      -0.750       -1.982      2.985     19.108     -5.073            0.000     32.483         24.550          3.055    0.867       0.519       0.852       0.963       1.000       1.000   0.000    27.000       27.000  1.981 S_0061_0001_0001
SCORE:    -4.311   -112.620     14.981     67.173           0.276                  5.848         -4.447    -33.019        0.500         -5.190         -7.426         -2.190       0.000       -2.029      2.941     18.866     -5.102            0.000     32.483         24.642          3.058    0.867       0.519       0.852       0.963       1.000       1.000   0.000    27.000       27.000  1.970 S_0061_0002_0001
SCORE:    -4.311   -112.620     14.981     67.173           0.276                  5.848         -4.447    -33.019        0.500         -5.190         -7.426         -2.190       0.000       -2.029      2.941     18.866     -5.102            0.000     32.483         24.642          3.058    0.867       0.519       0.852       0.963       1.000       1.000   0.000    27.000       27.000  1.970 S_0061_0003_0001
SCORE:    -4.311   -112.620     14.981     67.173           0.276                  5.848         -4.447    -33.019        0.500         -5.190         -7.426         -2.190       0.000       -2.029      2.941     18.866     -5.102            0.000     32.483         24.642          3.058    0.867       0.519       0.852       0.963       1.000       1.000   0.000    27.000       27.000  1.970 S_0061_0004_0001
SCORE:    -6.776   -112.499     14.679     66.115           0.283                  5.888         -3.938    -34.702        0.497         -5.153         -7.497         -1.861      -0.736       -1.926      3.038     19.580     -5.603            0.000     32.483         24.572          3.025    0.867       0.519       0.852       0.963       1.000       1.000   0.000    27.000       27.000  1.955 S_0061_0005_0001
SCORE:    16.912   -105.235     16.981     57.301           0.237                  3.297         -3.446    -15.048        0.321         -3.007         -4.733         -1.804       0.000       -0.089      1.238     18.330     -4.214            0.000     32.483         24.298          3.057    0.815       0.444       0.815       0.852       0.963       1.000   0.000    27.000       24.000  2.351 S_0062_0001_0001
SCORE:    21.664   -104.113     18.560     57.035           0.229                  3.343         -3.536    -14.208        0.291         -2.971         -4.641         -1.813       0.000       -0.253      1.750     18.172     -4.455            0.000     32.483         25.791          3.052    0.822       0.481       0.815       0.852       0.963       1.000   0.000    27.000       24.000  2.340 S_0062_0002_0001
SCORE:    16.071   -104.584     16.907     57.050           0.234                  3.332         -3.264    -16.195        0.313         -2.998         -4.681         -3.484       0.000       -0.140      1.239     19.237     -4.345            0.000     32.483         24.966          3.079    0.815       0.444       0.815       0.852       0.963       1.000   0.000    27.000       24.000  2.370 S_0062_0003_0001
SCORE:    17.967   -104.394     15.621     56.373           0.237                  3.330         -3.572    -14.812        0.316         -3.006         -4.793         -1.746       0.000       -0.171      1.498     19.458     -4.248            0.000     32.483         25.394          3.076    0.815       0.444       0.815       0.852       0.963       1.000   0.000    27.000       24.000  2.349 S_0062_0004_0001
SCORE:    21.614   -104.239     18.551     57.076           0.224                  3.340         -3.562    -14.193        0.294         -2.958         -4.659         -1.809       0.000       -0.246      1.779     18.150     -4.426            0.000     32.483         25.809          3.053    0.822       0.481       0.815       0.852       0.963       1.000   0.000    27.000       24.000  2.341 S_0062_0005_0001
SCORE:    -2.427   -107.277     15.455     59.330           0.306                  3.638         -5.563    -19.905        0.446         -5.999         -4.916         -1.230       0.000        0.283      1.255     20.935     -4.726            0.000     32.483         13.058          3.373    0.852       0.481       0.852       0.926       1.000       1.000   0.000    27.000       25.000  2.320 S_0063_0001_0001
SCORE:    -2.492   -110.349     16.352     62.139           0.320                  3.751         -5.589    -20.833        0.181         -5.932         -5.731         -1.243       0.000       -0.019      2.055     21.570     -4.847            0.000     32.483         13.200          3.413    0.852       0.519       0.852       0.926       0.963       1.000   0.000    27.000       25.000  2.343 S_0063_0002_0001
SCORE:    -2.043   -103.346     13.857     59.409           0.321                  3.649         -5.515    -19.360        0.478         -5.919         -4.535         -3.190       0.000       -0.089      0.920     22.329     -5.743            0.000     32.483         12.209          3.355    0.867       0.556       0.852       0.926       1.000       1.000   0.000    27.000       26.000  2.302 S_0063_0003_0001
SCORE:    -3.922   -105.035     13.785     61.582           0.354                  3.767         -5.767    -21.141        0.486         -5.977         -5.493         -2.601       0.000       -0.428      0.983     22.146     -5.100            0.000     32.483         12.032          3.201    0.867       0.556       0.852       0.926       1.000       1.000   0.000    27.000       26.000  2.180 S_0063_0004_0001
SCORE:    -3.584   -109.735     15.851     64.120           0.307                  3.914         -5.001    -23.725        0.455         -6.049         -5.116         -2.016       0.000        0.099      1.456     21.300     -4.667            0.000     32.483         12.739          3.305    0.852       0.519       0.852       0.926       0.963       1.000   0.000    27.000       25.000  2.264 S_0063_0005_0001
SCORE:   -32.376    -97.561     10.699     52.282           0.249                  2.602         -3.596    -24.752        0.061         -7.204         -8.159         -1.290       0.000       -3.094      3.434     15.395     -4.998            0.000     32.483          1.071          2.679    0.911       0.630       0.926       1.000       1.000       1.000   0.000    27.000       27.000  1.666 S_0064_0001_0001
SCORE:   -32.273    -97.574     10.767     52.248           0.242                  2.623         -3.679    -24.691        0.065         -7.180         -8.175         -1.269       0.000       -3.082      3.363     15.453     -4.962            0.000     32.483          1.097          2.676    0.911       0.630       0.926       1.000       1.000       1.000   0.000    27.000       27.000  1.663 S_0064_0002_0001
SCORE:   -32.717    -98.195     10.841     52.368           0.252                  2.597         -3.682    -24.573        0.053         -7.127         -8.164         -1.273       0.000       -3.079      3.314     15.402     -4.963            0.000     32.483          1.029          2.670    0.911       0.630       0.926       1.000       1.000       1.000   0.000    27.000       27.000  1.658 S_0064_0003_0001
SCORE:   -32.918    -98.270     10.964     52.501           0.245                  2.617         -3.576    -24.938        0.058         -7.184         -8.186         -1.273       0.000       -3.023      3.227     15.407     -4.993            0.000     32.483          1.022          2.685    0.911       0.630       0.926       1.000       1.000       1.000   0.000    27.000       27.000  1.678 S_0064_0004_0001
SCORE:   -32.627    -98.212     10.879     52.363           0.246                  2.624         -3.722    -24.585        0.060         -7.161         -8.168         -1.269       0.000       -3.068      3.301     15.489     -4.943            0.000     32.483          1.056          2.673    0.911       0.630       0.926       1.000       1.000       1.000   0.000    27.000       27.000  1.661 S_0064_0005_0001
SCORE:    22.370   -105.077     17.559     59.784           0.232                  2.807         -3.937    -17.538        0.406         -2.898         -3.639         -1.533       0.000        1.004      2.360     17.327     -3.580            0.000     32.483         26.611          3.064    0.830       0.481       0.815       0.852       1.000       1.000   0.000    27.000       25.000  2.290 S_0065_0001_0001
SCORE:    19.734   -108.122     18.319     63.096           0.255                  3.424         -3.598    -20.427        0.422         -2.867         -4.157         -3.884       0.000        0.926      1.793     19.003     -3.901            0.000     32.483         26.968          3.306    0.807       0.481       0.741       0.852       0.963       1.000   0.000    27.000       24.000  2.373 S_0065_0002_0001
SCORE:    19.959   -102.012     15.771     57.616           0.254                  3.001         -3.468    -17.195        0.260         -2.934         -4.019         -1.547       0.000        1.294      1.428     17.716     -4.183            0.000     32.483         25.494          3.219    0.822       0.481       0.778       0.852       1.000       1.000   0.000    27.000       24.000  2.315 S_0065_0003_0001
SCORE:    17.887    -99.661     14.506     55.282           0.257                  3.111         -3.462    -17.348        0.421         -2.982         -4.135         -1.550       0.000        1.225      1.449     18.635     -4.693            0.000     32.483         24.348          3.147    0.837       0.481       0.852       0.889       0.963       1.000   0.000    27.000       25.000  2.245 S_0065_0004_0001
SCORE:    21.076   -103.402     17.135     57.490           0.236                  2.852         -3.820    -17.646        0.384         -2.990         -3.418         -1.542       0.000        0.941      2.676     18.408     -4.283            0.000     32.483         25.572          2.991    0.837       0.519       0.815       0.889       0.963       1.000   0.000    27.000       25.000  2.206 S_0065_0005_0001
SCORE:    25.359   -110.499     19.393     55.108           0.276                  3.109         -4.250    -14.434        0.152         -1.901         -4.883         -0.624       0.000       -0.010      2.050     18.812     -2.233            0.000     32.483         32.809          3.256    0.807       0.407       0.815       0.852       0.963       1.000   0.000    27.000       24.000  2.382 S_0066_0001_0001
SCORE:    24.240   -110.573     18.861     55.382           0.265                  3.040         -4.094    -15.170        0.468         -2.017         -4.824         -0.614       0.000        0.140      1.807     18.682     -2.416            0.000     32.483         32.820          3.263    0.815       0.444       0.815       0.852       0.963       1.000   0.000    27.000       24.000  2.376 S_0066_0002_0001
SCORE:    18.919   -110.665     15.838     55.385           0.263                  3.037         -4.425    -15.353        0.523         -2.342         -5.146         -2.008       0.000       -0.570      2.037     18.924     -2.222            0.000     32.483         33.159          3.288    0.815       0.444       0.815       0.852       0.963       1.000   0.000    27.000       24.000  2.417 S_0066_0003_0001
SCORE:    23.867   -109.139     17.036     54.815           0.267                  3.133         -4.173    -13.185        0.565         -1.978         -4.737          0.000       0.000       -0.058      1.963     18.663     -2.189            0.000     32.483         30.401          3.221    0.815       0.407       0.815       0.889       0.963       1.000   0.000    27.000       24.000  2.357 S_0066_0004_0001
SCORE:    24.618   -112.255     19.502     56.250           0.267                  3.089         -4.085    -14.896        0.502         -2.043         -4.902         -1.978       0.000       -0.378      2.410     18.817     -1.675            0.000     32.483         33.509          3.270    0.800       0.407       0.778       0.852       0.963       1.000   0.000    27.000       24.000  2.395 S_0066_0005_0001
SCORE:    25.178   -116.336     25.960     69.613           0.307                  4.243         -3.815    -32.676        0.451         -4.364         -8.433         -2.885      -0.782        1.014      5.818     22.617     -3.520            0.000     32.483         35.481          2.969    0.844       0.444       0.852       0.926       1.000       1.000   0.000    27.000       26.000  2.050 S_0067_0001_0001
SCORE:    27.640   -111.959     21.488     64.401           0.315                  3.842         -4.250    -23.705        0.127         -4.406         -8.091         -0.811      -0.765        0.304      4.453     23.255     -3.751            0.000     32.483         34.709          3.024    0.844       0.444       0.852       0.926       1.000       1.000   0.000    27.000       27.000  1.993 S_0067_0002_0001
SCORE:    25.308   -116.380     25.990     69.621           0.315                  4.246         -3.806    -32.633        0.457         -4.359         -8.439         -2.878      -0.782        1.023      5.841     22.659     -3.523            0.000     32.483         35.474          2.969    0.844       0.444       0.852       0.926       1.000       1.000   0.000    27.000       26.000  2.051 S_0067_0003_0001
SCORE:    30.898   -112.690     23.759     64.618           0.308                  3.839         -4.266    -24.581        0.458         -4.334         -8.096         -0.808      -0.751        0.546      5.160     23.506     -3.461            0.000     32.483         35.209          3.048    0.837       0.444       0.815       0.926       1.000       1.000   0.000    27.000       26.000  2.004 S_0067_0004_0001
SCORE:    28.131   -110.786     21.397     64.861           0.293                  3.824         -4.205    -23.750        0.448         -4.613         -7.954         -0.815      -0.763       -0.053      4.173     22.644     -3.822            0.000     32.483         34.769          3.019    0.852       0.481       0.852       0.926       1.000       1.000   0.000    27.000       27.000  1.995 S_0067_0005_0001
SCORE:    12.077    -96.145     15.167     55.181           0.229                  3.513         -2.664    -24.309        0.185         -3.298         -5.987         -2.107       0.000        1.536      2.507     19.340     -6.089            0.000     32.483         22.537          2.871    0.815       0.370       0.704       1.000       1.000       1.000   0.000    27.000       26.000  2.055 S_0068_0001_0001
SCORE:    11.056    -96.238     14.656     55.201           0.221                  3.367         -2.664    -24.506        0.187         -3.306         -5.894         -2.194       0.000        1.559      2.427     19.665     -6.116            0.000     32.483         22.210          2.925    0.822       0.370       0.778       0.963       1.000       1.000   0.000    27.000       26.000  2.082 S_0068_0002_0001
SCORE:    12.068    -96.128     15.174     55.196           0.229                  3.514         -2.651    -24.333        0.176         -3.312         -5.986         -2.107       0.000        1.530      2.507     19.339     -6.103            0.000     32.483         22.539          2.873    0.822       0.407       0.704       1.000       1.000       1.000   0.000    27.000       26.000  2.058 S_0068_0003_0001
SCORE:    11.998    -96.321     15.164     55.590           0.233                  3.478         -2.652    -24.529        0.181         -3.311         -5.959         -2.108       0.000        1.541      2.471     19.550     -6.165            0.000     32.483         22.351          2.906    0.815       0.370       0.741       0.963       1.000       1.000   0.000    27.000       26.000  2.079 S_0068_0004_0001
SCORE:    12.149    -96.017     15.119     54.955           0.235                  3.516         -2.653    -24.076        0.186         -3.288         -5.922         -2.108       0.000        1.498      2.540     19.322     -6.130            0.000     32.483         22.490          2.860    0.822       0.407       0.704       1.000       1.000       1.000   0.000    27.000       26.000  2.044 S_0068_0005_0001
SCORE:    21.659   -109.519     17.068     56.770           0.255                  2.992         -5.144    -15.410        0.448         -2.259         -4.037         -3.281      -1.910        1.012      2.289     22.465     -3.934            0.000     32.483         31.370          3.130    0.815       0.444       0.815       0.852       0.963       1.000   0.000    27.000       25.000  2.319 S_0069_0001_0001
SCORE:    21.924   -109.362     18.202     56.781           0.251                  2.930         -4.924    -15.790        0.442         -2.266         -4.091         -3.285      -1.918        0.992      2.437     22.579     -4.107            0.000     32.483         30.569          3.140    0.822       0.481       0.815       0.852       0.963       1.000   0.000    27.000       25.000  2.329 S_0069_0002_0001
SCORE:    22.892   -111.236     20.225     58.592           0.271                  3.456         -5.031    -18.295        0.436         -2.814         -4.052         -4.321      -1.926        1.113      2.822     23.715     -4.839            0.000     32.483         32.294          3.162    0.822       0.481       0.815       0.852       0.963       1.000   0.000    27.000       25.000  2.313 S_0069_0003_0001
SCORE:    21.656   -105.749     16.493     56.753           0.245                  3.375         -4.892    -18.223        0.443         -2.688         -4.032         -3.373       0.000        1.278      2.137     21.587     -4.598            0.000     32.483         30.417          3.087    0.844       0.481       0.852       0.889       1.000       1.000   0.000    27.000       25.000  2.241 S_0069_0004_0001
SCORE:    21.744   -103.895     16.114     52.144           0.240                  3.057         -4.926    -14.987        0.432         -2.809         -3.822         -2.371       0.000        1.499      1.944     21.890     -5.062            0.000     32.483         29.813          2.971    0.859       0.556       0.852       0.889       1.000       1.000   0.000    27.000       26.000  2.181 S_0069_0005_0001
SCORE:    21.996   -107.092     18.104     58.886           0.317                  3.215         -4.203    -21.725        0.159         -2.888         -5.982         -3.230       0.000       -2.113      4.790     24.443     -3.213            0.000     32.483         30.045          2.611    0.889       0.704       0.852       0.926       0.963       1.000   0.000    27.000       26.000  2.086 S_0070_0001_0001
SCORE:    21.985   -107.088     18.152     58.897           0.318                  3.214         -4.143    -21.802        0.154         -2.899         -5.965         -3.233       0.000       -2.123      4.702     24.464     -3.166            0.000     32.483         30.019          2.613    0.889       0.704       0.852       0.926       0.963       1.000   0.000    27.000       26.000  2.089 S_0070_0002_0001
SCORE:    25.303    -98.593     15.475     57.663           0.316                  3.347         -3.557    -19.146        0.128         -3.919         -3.238         -2.118       0.000        0.199      6.217     18.026     -4.163            0.000     32.483         26.180          2.543    0.881       0.630       0.852       0.926       1.000       1.000   0.000    27.000       26.000  2.045 S_0070_0003_0001
SCORE:    23.380   -107.075     18.152     58.861           0.326                  3.218         -4.477    -22.365        0.183         -2.790         -5.924         -3.236       0.000       -2.557      5.652     23.678     -2.676            0.000     32.483         31.926          2.623    0.889       0.704       0.889       0.889       0.963       1.000   0.000    27.000       26.000  2.108 S_0070_0004_0001
SCORE:    25.391    -98.316     15.220     57.565           0.315                  3.311         -3.512    -19.080        0.132         -3.939         -3.180         -2.116       0.000        0.166      6.285     18.202     -4.277            0.000     32.483         26.131          2.542    0.881       0.630       0.852       0.926       1.000       1.000   0.000    27.000       26.000  2.045 S_0070_0005_0001
SCORE:    21.099   -114.627     18.194     67.566           0.278                  4.110         -4.857    -25.597        0.401         -2.673         -7.065         -2.632       0.000       -1.420      4.103     21.719     -1.139            0.000     32.483         32.255          3.301    0.822       0.481       0.815       0.889       0.926       1.000   0.000    27.000       25.000  2.315 S_0071_0001_0001
SCORE:    23.288   -118.346     21.169     67.421           0.310                  4.205         -4.115    -26.177        0.459         -1.997         -7.062         -2.642      -0.805       -1.016      5.046     22.690     -1.197            0.000     32.483         32.861          3.307    0.837       0.519       0.852       0.889       0.926       1.000   0.000    27.000       25.000  2.358 S_0071_0002_0001
SCORE:    23.826   -118.802     20.979     69.948           0.251                  3.922         -5.488    -25.293        0.420         -2.394         -6.222         -2.485       0.000       -0.702      3.571     22.777     -0.733            0.000     32.483         31.593          3.083    0.837       0.519       0.852       0.889       0.926       1.000   0.000    27.000       25.000  2.245 S_0071_0003_0001
SCORE:    22.753   -119.744     20.757     67.180           0.359                  4.127         -5.480    -25.090        0.434         -2.619         -6.100         -2.510       0.000       -0.582      3.314     24.754     -0.910            0.000     32.483         32.379          3.152    0.830       0.481       0.852       0.889       0.926       1.000   0.000    27.000       25.000  2.282 S_0071_0004_0001
SCORE:    23.979   -121.941     23.221     71.568           0.347                  4.055         -4.427    -27.876        0.421         -2.613         -7.807         -2.717      -2.520       -0.925      6.216     24.328     -0.581            0.000     32.483         32.748          3.229    0.837       0.481       0.852       0.889       0.963       1.000   0.000    27.000       25.000  2.340 S_0071_0005_0001
SCORE:    11.163    -96.256     14.869     55.672           0.225                  3.075         -4.340    -23.783        0.137         -4.146         -7.513         -1.106      -0.680        3.758      3.170     27.933     -6.481            0.000     32.483         14.144          2.877    0.822       0.259       0.852       1.000       1.000       1.000   0.000    27.000       27.000  1.770 S_0072_0001_0001
SCORE:    11.163    -96.256     14.869     55.672           0.225                  3.075         -4.340    -23.783        0.137         -4.146         -7.513         -1.106      -0.680        3.758      3.170     27.933     -6.481            0.000     32.483         14.144          2.877    0.822       0.259       0.852       1.000       1.000       1.000   0.000    27.000       27.000  1.770 S_0072_0002_0001
SCORE:    11.163    -96.256     14.869     55.672           0.225                  3.075         -4.340    -23.783        0.137         -4.146         -7.513         -1.106      -0.680        3.758      3.170     27.933     -6.481            0.000     32.483         14.144          2.877    0.822       0.259       0.852       1.000       1.000       1.000   0.000    27.000       27.000  1.770 S_0072_0003_0001
SCORE:    11.163    -96.256     14.869     55.672           0.225                  3.075         -4.340    -23.783        0.137         -4.146         -7.513         -1.106      -0.680        3.758      3.170     27.933     -6.481            0.000     32.483         14.144          2.877    0.822       0.259       0.852       1.000       1.000       1.000   0.000    27.000       27.000  1.770 S_0072_0004_0001
SCORE:    11.163    -96.256     14.869     55.672           0.225                  3.075         -4.340    -23.783        0.137         -4.146         -7.513         -1.106      -0.680        3.758      3.170     27.933     -6.481            0.000     32.483         14.144          2.877    0.822       0.259       0.852       1.000       1.000       1.000   0.000    27.000       27.000  1.770 S_0072_0005_0001
SCORE:    28.064   -110.809     19.759     57.320           0.252                  3.685         -4.288    -17.632        0.469         -1.648         -3.385         -3.043       0.000       -1.863      1.947     23.092     -1.959            0.000     32.483         33.683          3.035    0.815       0.370       0.741       0.963       1.000       1.000   0.000    27.000       26.000  2.093 S_0073_0001_0001
SCORE:    30.485   -114.233     25.270     56.710           0.250                  3.544         -3.937    -17.917        0.496         -1.663         -3.230         -2.702       0.000       -1.109      3.396     22.925     -1.831            0.000     32.483         32.032          3.029    0.807       0.370       0.741       0.926       1.000       1.000   0.000    27.000       26.000  2.128 S_0073_0002_0001
SCORE:    20.832   -108.334     17.052     56.125           0.282                  3.361         -4.381    -18.999        0.609         -1.493         -4.428         -1.703       0.000       -1.803      1.570     20.684     -3.307            0.000     32.483         33.113          2.963    0.830       0.407       0.778       0.963       1.000       1.000   0.000    27.000       26.000  2.027 S_0073_0003_0001
SCORE:    24.542   -108.696     19.652     57.473           0.261                  3.316         -4.272    -19.774        0.632         -1.468         -4.432         -2.043       0.000       -2.077      2.170     20.573     -3.326            0.000     32.483         34.072          2.945    0.859       0.444       0.852       1.000       1.000       1.000   0.000    27.000       26.000  2.017 S_0073_0004_0001
SCORE:    20.808   -108.338     17.043     56.129           0.282                  3.362         -4.383    -19.001        0.602         -1.495         -4.431         -1.703       0.000       -1.804      1.568     20.692     -3.310            0.000     32.483         33.113          2.963    0.830       0.407       0.778       0.963       1.000       1.000   0.000    27.000       26.000  2.028 S_0073_0005_0001
SCORE:    24.358   -108.294     17.517     55.507           0.238                  3.089         -4.691    -17.533        0.627         -1.572         -2.933         -2.584       0.000       -2.106      2.685     19.100     -2.366            0.000     32.483         35.192          2.920    0.800       0.370       0.704       0.926       1.000       1.000   0.000    27.000       25.000  2.171 S_0074_0001_0001
SCORE:    24.235   -108.299     17.381     55.480           0.242                  3.091         -4.667    -17.436        0.623         -1.570         -2.931         -2.617       0.000       -2.138      2.786     19.095     -2.310            0.000     32.483         35.022          2.914    0.807       0.370       0.741       0.926       1.000       1.000   0.000    27.000       25.000  2.163 S_0074_0002_0001
SCORE:    24.883   -103.959     16.333     54.103           0.246                  3.113         -4.715    -17.676        0.653         -1.557         -2.831         -1.242       0.000       -2.188      2.943     17.850     -2.551            0.000     32.483         33.877          2.823    0.837       0.407       0.778       1.000       1.000       1.000   0.000    27.000       26.000  2.049 S_0074_0003_0001
SCORE:    22.123   -104.017     14.678     52.988           0.253                  3.135         -4.846    -16.241        0.173         -1.476         -2.842         -0.880       0.000       -2.270      2.014     18.125     -2.601            0.000     32.483         33.447          2.843    0.837       0.444       0.778       0.963       1.000       1.000   0.000    27.000       26.000  2.068 S_0074_0004_0001
SCORE:    24.235   -108.299     17.381     55.480           0.242                  3.091         -4.667    -17.436        0.623         -1.570         -2.931         -2.617       0.000       -2.138      2.786     19.095     -2.310            0.000     32.483         35.022          2.914    0.807       0.370       0.741       0.926       1.000       1.000   0.000    27.000       25.000  2.163 S_0074_0005_0001
SCORE:    10.119   -107.343     15.210     56.539           0.297                  3.074         -4.546    -21.025        0.413         -2.377         -6.568         -0.387       0.000        0.087      5.336     18.257     -3.700            0.000     32.483         24.369          2.637    0.889       0.519       0.926       1.000       1.000       1.000   0.000    27.000       27.000  1.757 S_0075_0001_0001
SCORE:     5.026    -97.897     13.600     49.466           0.282                  3.086         -2.827    -17.858        0.210         -3.042         -5.816         -0.293       0.000        0.500      1.328     15.955     -6.708            0.000     32.483         22.555          2.752    0.830       0.481       0.741       0.926       1.000       1.000   0.000    27.000       26.000  2.075 S_0075_0002_0001
SCORE:     6.555    -98.109     14.568     49.531           0.283                  3.152         -2.902    -17.950        0.373         -2.944         -5.862         -0.295       0.000        0.466      1.481     16.407     -6.702            0.000     32.483         22.574          2.732    0.830       0.444       0.778       0.926       1.000       1.000   0.000    27.000       26.000  2.071 S_0075_0003_0001
SCORE:     5.375    -99.598     13.774     50.720           0.281                  3.036         -3.110    -18.314        0.211         -3.300         -5.601         -0.286       0.000        0.062      1.195     17.057     -6.202            0.000     32.483         22.966          2.738    0.852       0.519       0.778       0.963       1.000       1.000   0.000    27.000       26.000  2.061 S_0075_0004_0001
SCORE:    10.237   -102.881     13.924     57.646           0.268                  3.077         -4.553    -21.772        0.417         -2.345         -6.072         -1.141       0.000       -0.161      4.209     16.697     -3.571            0.000     32.483         24.012          2.621    0.896       0.556       0.926       1.000       1.000       1.000   0.000    27.000       27.000  1.740 S_0075_0005_0001
SCORE:    19.622   -113.102     17.222     63.576           0.241                  3.709         -6.148    -16.658        0.654         -1.598         -4.041         -4.979       0.000       -0.559      2.321     18.386     -2.848            0.000     32.483         30.962          3.258    0.770       0.333       0.667       0.889       0.963       1.000   0.000    27.000       23.000  2.557 S_0076_0001_0001
SCORE:    26.287   -115.813     21.346     66.676           0.233                  3.167         -6.481    -18.142        0.597         -1.655         -3.636         -4.779       0.000       -0.827      2.753     18.062     -2.584            0.000     32.483         34.887          3.363    0.763       0.333       0.667       0.889       0.926       1.000   0.000    27.000       23.000  2.688 S_0076_0002_0001
SCORE:    26.472   -115.494     21.455     66.447           0.236                  3.226         -6.416    -18.113        0.623         -1.652         -3.734         -4.761       0.000       -0.811      2.678     18.271     -2.778            0.000     32.483         34.812          3.367    0.756       0.333       0.630       0.889       0.926       1.000   0.000    27.000       23.000  2.690 S_0076_0003_0001
SCORE:    19.777   -112.600     20.526     61.698           0.251                  3.439         -6.216    -18.598        0.490         -3.383         -3.305         -3.741       0.000       -0.117      2.065     18.963     -3.918            0.000     32.483         31.741          3.039    0.807       0.333       0.815       0.926       0.963       1.000   0.000    27.000       24.000  2.380 S_0076_0004_0001
SCORE:    19.754   -113.057     17.244     63.618           0.244                  3.767         -6.178    -16.593        0.654         -1.589         -4.036         -4.975       0.000       -0.687      2.302     18.356     -2.855            0.000     32.483         31.058          3.257    0.770       0.333       0.667       0.889       0.963       1.000   0.000    27.000       23.000  2.558 S_0076_0005_0001
SCORE:    12.147   -109.668     14.426     62.545           0.269                  4.388         -3.189    -25.082        0.476         -3.461         -6.394         -1.511      -0.589       -2.389      3.856     20.898     -2.423            0.000     32.483         27.513          2.417    0.896       0.556       0.963       0.963       1.000       1.000   0.000    27.000       27.000  1.735 S_0077_0001_0001
SCORE:     9.725   -107.419     14.893     60.556           0.262                  3.974         -3.724    -23.988        0.235         -3.789         -6.024         -2.564      -0.796       -1.776      2.704     21.541     -2.129            0.000     32.483         25.285          2.522    0.881       0.519       0.926       0.963       1.000       1.000   0.000    27.000       27.000  1.715 S_0077_0002_0001
SCORE:    12.169   -109.688     14.415     62.564           0.271                  4.423         -3.194    -25.081        0.471         -3.456         -6.392         -1.507      -0.586       -2.388      3.851     20.904     -2.426            0.000     32.483         27.503          2.417    0.896       0.556       0.963       0.963       1.000       1.000   0.000    27.000       27.000  1.735 S_0077_0003_0001
SCORE:    10.232   -112.425     17.515     64.485           0.263                  4.305         -3.269    -27.169        0.389         -3.765         -6.796         -2.493      -0.573       -2.483      3.344     20.517     -1.484            0.000     32.483         27.385          2.657    0.852       0.481       0.815       0.963       1.000       1.000   0.000    27.000       27.000  1.876 S_0077_0004_0001
SCORE:    14.568   -115.617     15.915     66.216           0.258                  4.318         -2.443    -28.347        0.601         -2.773         -7.902         -3.648       0.000       -2.565      6.437     23.684     -1.575            0.000     32.483         29.523          2.557    0.867       0.481       0.889       0.963       1.000       1.000   0.000    27.000       27.000  1.821 S_0077_0005_0001
SCORE:     3.165   -111.657     16.574     57.802           0.285                  3.421         -4.452    -20.738        0.414         -3.262         -6.316         -1.193       0.000       -0.365      3.968     20.788     -5.111            0.000     32.483         20.525          2.836    0.881       0.593       0.889       0.963       0.963       1.000   0.000    27.000       27.000  1.993 S_0078_0001_0001
SCORE:     2.568   -106.607     15.395     55.503           0.276                  3.437         -4.608    -19.568        0.410         -3.443         -6.247         -1.124       0.000       -1.122      2.825     20.522     -5.395            0.000     32.483         19.830          2.766    0.881       0.593       0.889       0.963       0.963       1.000   0.000    27.000       27.000  1.953 S_0078_0002_0001
SCORE:     5.883   -105.370     16.158     58.268           0.226                  3.352         -4.600    -20.735        0.429         -3.251         -6.797         -1.087       0.000       -1.255      2.849     20.392     -5.108            0.000     32.483         19.929          2.830    0.881       0.593       0.889       0.963       0.963       1.000   0.000    27.000       27.000  1.977 S_0078_0003_0001
SCORE:     5.851   -105.384     16.182     58.376           0.226                  3.355         -4.660    -20.760        0.414         -3.247         -6.791         -1.091       0.000       -1.239      2.780     20.361     -5.097            0.000     32.483         19.942          2.830    0.889       0.630       0.889       0.963       0.963       1.000   0.000    27.000       27.000  1.976 S_0078_0004_0001
SCORE:     4.138   -104.274     14.629     57.851           0.294                  3.979         -4.606    -20.414        0.393         -3.597         -5.923         -1.149      -1.285       -1.495      1.631     20.918     -5.962            0.000     32.483         20.666          2.831    0.881       0.630       0.889       0.926       0.963       1.000   0.000    27.000       27.000  1.939 S_0078_0005_0001
SCORE:    10.721   -113.912     21.042     63.509           0.283                  4.172         -4.272    -26.237        0.273         -2.792         -8.388         -0.841      -0.742       -1.936      3.716     23.084     -2.278            0.000     32.483         23.557          2.935    0.867       0.556       0.852       0.926       1.000       1.000   0.000    27.000       27.000  1.931 S_0079_0001_0001
SCORE:    24.914   -107.797     16.605     65.788           0.268                  3.890         -4.278    -24.011        0.284         -3.617         -6.689         -0.931      -0.739       -1.493      3.305     21.597     -2.930            0.000     32.483         33.178          2.733    0.859       0.556       0.852       0.926       0.963       1.000   0.000    27.000       27.000  1.962 S_0079_0002_0001
SCORE:    16.577   -110.750     21.035     65.650           0.292                  4.064         -3.826    -24.733        0.334         -3.254         -8.384         -0.666      -0.658       -2.403      4.172     22.404     -2.941            0.000     32.483         23.759          2.940    0.859       0.556       0.852       0.926       0.963       1.000   0.000    27.000       26.000  2.051 S_0079_0003_0001
SCORE:     9.263   -115.178     20.997     65.067           0.284                  4.148         -4.157    -27.813        0.154         -2.794         -8.255         -0.775      -2.526       -1.956      3.833     24.762     -2.442            0.000     32.483         23.431          2.962    0.874       0.593       0.852       0.926       1.000       1.000   0.000    27.000       27.000  1.949 S_0079_0004_0001
SCORE:    27.667   -107.990     19.015     66.331           0.251                  3.811         -4.265    -23.806        0.287         -3.296         -7.006         -0.946      -0.753       -1.522      4.363     20.887     -3.615            0.000     32.483         33.437          2.727    0.867       0.593       0.852       0.926       0.963       1.000   0.000    27.000       27.000  1.963 S_0079_0005_0001
SCORE:    31.482   -105.782     21.829     57.667           0.255                  2.999         -5.104    -19.145        0.452         -2.587         -2.251         -0.655       0.000       -1.299      3.776     18.760     -1.045            0.000     32.483         31.129          3.120    0.815       0.333       0.815       0.926       1.000       1.000   0.000    27.000       26.000  2.135 S_0080_0001_0001
SCORE:    29.642   -104.796     21.575     58.707           0.265                  2.963         -4.717    -20.625        0.626         -2.866         -2.534         -2.113       0.000       -1.849      4.587     19.373     -2.240            0.000     32.483         30.802          2.929    0.859       0.444       0.852       1.000       1.000       1.000   0.000    27.000       27.000  1.866 S_0080_0002_0001
SCORE:    30.221   -109.627     21.634     60.794           0.233                  2.952         -4.967    -20.065        0.397         -2.940         -3.312         -3.358       0.000       -1.058      2.635     21.469     -1.226            0.000     32.483         34.176          3.268    0.837       0.481       0.778       0.926       1.000       1.000   0.000    27.000       25.000  2.254 S_0080_0003_0001
SCORE:    22.315   -111.047     18.186     61.008           0.222                  2.932         -4.585    -21.482        0.374         -3.056         -3.374         -3.446      -0.362       -1.062      2.455     21.029     -1.599            0.000     32.483         33.639          3.251    0.837       0.481       0.815       0.926       0.963       1.000   0.000    27.000       25.000  2.281 S_0080_0004_0001
SCORE:    29.572   -105.170     21.541     58.795           0.263                  3.002         -4.690    -20.707        0.618         -2.855         -2.481         -2.117       0.000       -1.835      4.668     19.375     -2.132            0.000     32.483         30.814          2.926    0.859       0.444       0.852       1.000       1.000       1.000   0.000    27.000       27.000  1.863 S_0080_0005_0001
SCORE:    41.496    -85.583     17.447     47.364           0.249                  3.599         -4.153    -10.494        0.227         -2.707         -1.917         -3.072       0.000       -2.107      8.360     21.561     -2.675            0.000     32.483         22.913          5.342    0.696       0.259       0.556       0.815       0.889       0.963   0.000    26.000       21.000  4.683 S_0081_0001_0001
SCORE:    35.710    -96.710     19.888     50.351           0.264                  3.301         -3.013    -12.454        0.154         -3.703         -2.223         -3.558       0.000       -0.594      5.472     21.866     -2.941            0.000     32.483         27.127          5.695    0.637       0.296       0.481       0.667       0.815       0.926   0.000    25.000       18.000  5.188 S_0081_0002_0001
SCORE:    38.373    -91.540     18.401     47.610           0.303                  3.353         -4.220    -10.673        0.211         -2.700         -2.170         -2.592       0.000       -1.677      9.914     22.846     -3.511            0.000     32.483         22.335          5.414    0.689       0.259       0.556       0.815       0.852       0.963   0.000    26.000       21.000  4.835 S_0081_0003_0001
SCORE:    44.647    -93.053     22.365     47.917           0.292                  3.220         -4.037     -8.552        0.239         -3.838         -0.794         -3.550       0.000       -2.099      5.033     22.298     -1.756            0.000     32.483         28.480          5.677    0.570       0.000       0.519       0.667       0.778       0.889   0.000    24.000       18.000  5.146 S_0081_0004_0001
SCORE:    34.842    -97.848     19.738     50.803           0.270                  3.305         -3.096    -12.609        0.160         -3.977         -2.159         -3.432       0.000       -0.125      5.494     21.630     -2.947            0.000     32.483         27.151          5.594    0.652       0.296       0.519       0.704       0.815       0.926   0.000    25.000       18.000  5.061 S_0081_0005_0001
SCORE:     8.707   -108.695     14.889     62.500           0.227                  2.836         -4.401    -23.269        0.579         -3.000         -7.852         -1.254       0.000       -1.068      3.957     19.214     -3.007            0.000     32.483         24.566          2.416    0.919       0.630       0.963       1.000       1.000       1.000   0.000    27.000       27.000  1.681 S_0082_0001_0001
SCORE:     4.183   -111.805     15.751     63.029           0.239                  2.873         -4.770    -24.958        0.657         -2.377         -6.508         -3.343       0.000        0.061      2.719     21.078     -3.752            0.000     32.483         22.804          2.494    0.896       0.556       0.926       1.000       1.000       1.000   0.000    27.000       27.000  1.766 S_0082_0002_0001
SCORE:     1.749   -111.647     14.228     62.782           0.233                  2.973         -3.754    -26.220        0.394         -2.587         -7.456         -3.866       0.000        0.116      3.141     19.964     -2.602            0.000     32.483         23.565          2.553    0.896       0.593       0.889       1.000       1.000       1.000   0.000    27.000       27.000  1.799 S_0082_0003_0001
SCORE:     4.613   -108.854     14.139     61.226           0.231                  2.833         -5.189    -22.344        0.617         -2.471         -6.987         -1.017       0.000       -0.196      2.261     19.592     -3.936            0.000     32.483         22.225          2.442    0.926       0.667       0.963       1.000       1.000       1.000   0.000    27.000       27.000  1.688 S_0082_0004_0001
SCORE:     9.074   -106.953     14.643     60.497           0.231                  2.850         -4.879    -22.250        0.607         -2.740         -6.551         -1.214       0.000       -0.784      4.087     19.089     -3.618            0.000     32.483         23.573          2.398    0.919       0.630       0.963       1.000       1.000       1.000   0.000    27.000       27.000  1.674 S_0082_0005_0001
SCORE:     4.950   -114.078     16.460     65.901           0.260                  4.160         -4.716    -26.498        0.314         -3.429         -5.322         -0.837      -2.425       -0.310      2.577     24.164     -5.283            0.000     32.483         21.530          2.930    0.867       0.519       0.852       0.963       1.000       1.000   0.000    27.000       26.000  2.009 S_0083_0001_0001
SCORE:     4.784   -114.220     16.543     65.931           0.255                  4.160         -4.727    -26.523        0.321         -3.431         -5.321         -0.829      -2.425       -0.293      2.608     24.063     -5.293            0.000     32.483         21.481          2.929    0.867       0.519       0.852       0.963       1.000       1.000   0.000    27.000       26.000  2.009 S_0083_0002_0001
SCORE:     4.843   -114.266     16.548     65.986           0.255                  4.164         -4.749    -26.500        0.332         -3.399         -5.337         -0.820      -2.430       -0.295      2.578     24.072     -5.306            0.000     32.483         21.528          2.929    0.867       0.519       0.852       0.963       1.000       1.000   0.000    27.000       26.000  2.010 S_0083_0003_0001
SCORE:     4.890   -114.199     16.515     65.965           0.260                  4.159         -4.749    -26.545        0.330         -3.405         -5.327         -0.824      -2.424       -0.321      2.588     24.114     -5.296            0.000     32.483         21.566          2.929    0.867       0.519       0.852       0.963       1.000       1.000   0.000    27.000       26.000  2.010 S_0083_0004_0001
SCORE:     4.843   -114.266     16.548     65.986           0.255                  4.164         -4.749    -26.500        0.332         -3.399         -5.337         -0.820      -2.430       -0.295      2.578     24.072     -5.306            0.000     32.483         21.528          2.929    0.867       0.519       0.852       0.963       1.000       1.000   0.000    27.000       26.000  2.010 S_0083_0005_0001
SCORE:    26.331   -105.493     20.330     59.443           0.273                  3.405         -3.738    -16.661        0.390         -2.163         -4.530         -1.822       0.000        1.031      2.865     19.189     -4.415            0.000     32.483         25.745          3.069    0.844       0.481       0.852       0.926       0.963       1.000   0.000    27.000       26.000  2.121 S_0084_0001_0001
SCORE:    28.578   -103.667     20.395     57.065           0.276                  3.085         -3.288    -14.208        0.391         -2.119         -4.561         -2.681       0.000        1.042      2.708     20.791     -4.635            0.000     32.483         25.501          3.042    0.830       0.444       0.852       0.889       0.963       1.000   0.000    27.000       26.000  2.129 S_0084_0002_0001
SCORE:    26.807   -105.497     20.315     59.467           0.276                  3.409         -3.590    -16.600        0.390         -2.164         -4.500         -1.825       0.000        1.026      2.775     19.446     -4.359            0.000     32.483         25.755          3.075    0.844       0.481       0.852       0.926       0.963       1.000   0.000    27.000       26.000  2.122 S_0084_0003_0001
SCORE:    26.670   -106.423     20.408     59.045           0.277                  3.408         -3.680    -14.799        0.367         -3.127         -4.388         -0.764       0.000        0.706      2.785     18.900     -5.022            0.000     32.483         26.492          2.965    0.844       0.481       0.852       0.889       1.000       1.000   0.000    27.000       26.000  2.138 S_0084_0004_0001
SCORE:    32.153   -103.300     17.899     56.646           0.240                  3.307         -3.613    -14.561        0.449         -2.096         -4.249          0.000       0.000        0.095      2.115     18.819     -2.121            0.000     32.483         30.037          2.964    0.844       0.481       0.815       0.926       1.000       1.000   0.000    27.000       26.000  2.132 S_0084_0005_0001
SCORE:    -0.294   -109.323     15.248     56.712           0.257                  3.490         -4.034    -21.325        0.361         -4.825         -6.675         -2.090       0.000       -0.426      2.033     22.429     -5.080            0.000     32.483         20.470          2.934    0.844       0.481       0.852       0.889       1.000       1.000   0.000    27.000       25.000  2.205 S_0085_0001_0001
SCORE:     3.731   -109.908     16.828     60.132           0.267                  3.927         -3.502    -23.360        0.404         -4.244         -7.106         -3.037       0.000       -0.429      4.425     21.290     -5.297            0.000     32.483         20.856          3.003    0.852       0.481       0.852       0.926       1.000       1.000   0.000    27.000       25.000  2.215 S_0085_0002_0001
SCORE:     2.519   -108.490     16.480     58.444           0.245                  3.282         -3.933    -21.206        0.392         -4.342         -6.855         -2.778       0.000       -0.703      3.221     20.351     -4.898            0.000     32.483         20.825          2.841    0.837       0.519       0.778       0.889       1.000       1.000   0.000    27.000       24.000  2.222 S_0085_0003_0001
SCORE:     7.014   -108.720     18.101     58.267           0.248                  3.313         -4.091    -21.106        0.403         -4.210         -6.834         -2.001       0.000       -0.733      5.701     20.083     -4.768            0.000     32.483         20.878          2.841    0.844       0.519       0.815       0.889       1.000       1.000   0.000    27.000       25.000  2.215 S_0085_0004_0001
SCORE:     6.989   -108.449     18.025     57.541           0.256                  3.323         -3.911    -20.767        0.405         -4.257         -6.705         -2.013       0.000       -0.554      5.153     21.042     -5.414            0.000     32.483         20.831          2.821    0.844       0.481       0.852       0.889       1.000       1.000   0.000    27.000       25.000  2.218 S_0085_0005_0001
SCORE:    29.194   -107.467     21.303     55.567           0.233                  2.864         -4.448    -16.705        0.384         -2.823         -3.167         -2.194       0.000        0.113      2.303     19.824     -2.954            0.000     32.483         33.877          2.918    0.837       0.481       0.778       0.926       1.000       1.000   0.000    27.000       25.000  2.235 S_0086_0001_0001
SCORE:    28.504   -110.015     21.402     57.367           0.235                  2.868         -4.730    -16.798        0.385         -2.791         -3.137         -2.357      -1.836        0.228      2.739     22.045     -2.906            0.000     32.483         33.322          2.931    0.837       0.481       0.815       0.926       0.963       1.000   0.000    27.000       25.000  2.237 S_0086_0002_0001
SCORE:    28.504   -110.015     21.402     57.367           0.235                  2.868         -4.730    -16.798        0.385         -2.791         -3.137         -2.357      -1.836        0.228      2.739     22.045     -2.906            0.000     32.483         33.322          2.931    0.837       0.481       0.815       0.926       0.963       1.000   0.000    27.000       25.000  2.237 S_0086_0003_0001
SCORE:    27.476   -108.544     20.322     54.342           0.228                  2.838         -4.979    -15.162        0.455         -2.454         -2.692         -2.352      -1.837        0.455      2.524     22.715     -3.632            0.000     32.483         32.766          2.886    0.844       0.481       0.815       0.926       1.000       1.000   0.000    27.000       25.000  2.232 S_0086_0004_0001
SCORE:    27.188   -109.414     21.285     58.608           0.236                  3.195         -4.560    -19.367        0.380         -2.820         -3.273         -3.278       0.000        0.047      2.331     20.072     -2.880            0.000     32.483         34.142          3.018    0.852       0.519       0.815       0.926       1.000       1.000   0.000    27.000       25.000  2.292 S_0086_0005_0001
SCORE:     0.730   -105.465     14.433     57.367           0.270                  3.262         -5.259    -19.925        0.194         -2.463         -6.310         -1.065       0.000       -1.619      1.477     16.386     -4.530            0.000     32.483         21.495          2.597    0.881       0.593       0.889       0.926       1.000       1.000   0.000    27.000       27.000  1.941 S_0087_0001_0001
SCORE:     0.856   -106.535     13.072     59.903           0.228                  3.127         -5.257    -20.580        0.334         -2.561         -6.080         -1.140       0.000       -1.477      1.297     17.421     -4.401            0.000     32.483         21.022          2.621    0.881       0.593       0.889       0.963       0.963       1.000   0.000    27.000       27.000  1.958 S_0087_0002_0001
SCORE:     2.706   -107.024     14.294     60.200           0.223                  3.205         -5.322    -20.611        0.522         -2.493         -6.101         -1.142       0.000       -1.485      1.205     17.950     -4.370            0.000     32.483         21.172          2.607    0.881       0.593       0.889       0.963       0.963       1.000   0.000    27.000       27.000  1.960 S_0087_0003_0001
SCORE:     1.236   -105.865     13.508     57.301           0.260                  3.218         -5.500    -18.756        0.502         -2.536         -5.756          0.000       0.000       -1.676      1.589     14.994     -4.005            0.000     32.483         21.476          2.626    0.874       0.556       0.889       0.926       1.000       1.000   0.000    27.000       27.000  1.938 S_0087_0004_0001
SCORE:     1.200   -105.874     13.529     57.300           0.253                  3.217         -5.505    -18.729        0.512         -2.532         -5.762          0.000       0.000       -1.673      1.593     14.953     -4.007            0.000     32.483         21.440          2.626    0.874       0.556       0.889       0.926       1.000       1.000   0.000    27.000       27.000  1.939 S_0087_0005_0001
SCORE:    23.115   -108.827     20.424     59.387           0.238                  2.888         -5.324    -17.842        0.590         -3.867         -3.854         -2.806       0.000       -0.416      2.071     20.597     -4.488            0.000     32.483         31.859          2.913    0.837       0.444       0.815       0.926       1.000       1.000   0.000    27.000       26.000  2.259 S_0088_0001_0001
SCORE:    19.303   -108.077     17.844     59.092           0.238                  2.883         -5.360    -17.697        0.597         -3.853         -3.882         -2.302       0.000       -0.423      1.628     19.837     -4.496            0.000     32.483         30.792          2.894    0.837       0.444       0.778       0.963       1.000       1.000   0.000    27.000       26.000  2.258 S_0088_0002_0001
SCORE:    23.188   -108.818     20.386     59.417           0.245                  2.889         -5.301    -17.879        0.594         -3.873         -3.837         -2.800       0.000       -0.408      2.168     20.597     -4.489            0.000     32.483         31.816          2.913    0.837       0.444       0.815       0.926       1.000       1.000   0.000    27.000       26.000  2.260 S_0088_0003_0001
SCORE:    23.188   -108.818     20.386     59.417           0.245                  2.889         -5.301    -17.879        0.594         -3.873         -3.837         -2.800       0.000       -0.408      2.168     20.597     -4.489            0.000     32.483         31.816          2.913    0.837       0.444       0.815       0.926       1.000       1.000   0.000    27.000       26.000  2.260 S_0088_0004_0001
SCORE:    19.359   -108.226     17.894     59.126           0.237                  2.884         -5.354    -17.793        0.606         -3.852         -3.863         -2.295       0.000       -0.397      1.722     19.839     -4.491            0.000     32.483         30.839          2.894    0.830       0.444       0.778       0.926       1.000       1.000   0.000    27.000       26.000  2.257 S_0088_0005_0001
SCORE:    32.486    -96.675     21.477     50.469           0.275                  3.238         -4.121     -9.580        0.196         -4.374         -2.618          0.000       0.000        0.030      2.957     19.188     -3.853            0.000     32.483         23.394          5.120    0.711       0.370       0.593       0.778       0.852       0.963   0.000    26.000       21.000  4.326 S_0089_0001_0001
SCORE:    26.159    -99.292     19.166     49.536           0.282                  3.831         -3.514    -10.617        0.225         -4.045         -2.267         -0.820       0.000        0.949      3.397     19.973     -3.797            0.000     32.483         20.670          5.046    0.696       0.259       0.593       0.815       0.852       0.963   0.000    26.000       22.000  4.334 S_0089_0002_0001
SCORE:    29.375    -95.709     20.377     50.273           0.258                  3.695         -4.991     -9.756        0.274         -3.874         -2.146         -0.936       0.000        0.409      2.489     20.196     -4.417            0.000     32.483         20.750          5.216    0.644       0.296       0.519       0.630       0.815       0.963   0.000    26.000       18.000  4.430 S_0089_0003_0001
SCORE:    27.333   -106.172     18.264     61.950           0.295                  3.647         -3.828    -17.996        0.267         -4.118         -4.109         -1.736       0.000       -1.987      5.707     20.857     -3.007            0.000     32.483         26.817          5.606    0.741       0.407       0.704       0.815       0.852       0.926   0.000    25.000       23.000  5.020 S_0089_0004_0001
SCORE:    31.477    -95.970     21.197     49.019           0.285                  3.279         -4.070     -9.478        0.213         -4.303         -3.009          0.000       0.000       -0.480      3.179     19.787     -4.049            0.000     32.483         23.392          5.099    0.711       0.333       0.593       0.815       0.852       0.963   0.000    26.000       22.000  4.308 S_0089_0005_0001
SCORE:   -36.144   -107.453     15.275     59.543           0.210                  2.505         -3.544    -27.975        0.150         -5.425         -9.861         -3.520       0.000       -3.519      3.512     19.536     -8.874            0.000     32.483          0.814          2.401    0.896       0.556       0.926       1.000       1.000       1.000   0.000    27.000       27.000  1.611 S_0090_0001_0001
SCORE:   -36.173   -107.551     15.268     59.533           0.214                  2.497         -3.563    -27.951        0.142         -5.425         -9.809         -3.476       0.000       -3.515      3.543     19.505     -8.831            0.000     32.483          0.762          2.361    0.933       0.704       0.963       1.000       1.000       1.000   0.000    27.000       27.000  1.584 S_0090_0002_0001
SCORE:   -35.925   -107.583     15.301     59.480           0.225                  2.511         -3.504    -27.952        0.141         -5.427         -9.827         -3.474       0.000       -3.515      3.598     19.594     -8.832            0.000     32.483          0.856          2.390    0.904       0.556       0.963       1.000       1.000       1.000   0.000    27.000       27.000  1.607 S_0090_0003_0001
SCORE:   -36.163   -107.445     15.138     59.333           0.224                  2.505         -3.450    -28.067        0.137         -5.420         -9.824         -3.510       0.000       -3.511      3.646     19.525     -8.840            0.000     32.483          0.912          2.393    0.904       0.556       0.963       1.000       1.000       1.000   0.000    27.000       27.000  1.614 S_0090_0004_0001
SCORE:   -35.897   -107.523     15.332     59.405           0.224                  2.505         -3.475    -27.990        0.137         -5.428         -9.821         -3.470       0.000       -3.514      3.610     19.567     -8.838            0.000     32.483          0.896          2.391    0.904       0.556       0.963       1.000       1.000       1.000   0.000    27.000       27.000  1.608 S_0090_0005_0001
SCORE:    28.996   -104.852     18.205     58.579           0.239                  2.945         -3.859    -21.815        0.582         -1.634         -4.055         -1.818       0.000        0.475      6.422     22.147     -2.566            0.000     32.483         27.518          3.127    0.830       0.407       0.815       0.926       1.000       1.000   0.000    27.000       26.000  2.115 S_0091_0001_0001
SCORE:    28.451    -97.912     17.382     54.648           0.231                  2.908         -3.287    -20.700        0.496         -2.711         -3.313         -1.114       0.000       -0.148      4.646     20.954     -3.522            0.000     32.483         27.411          2.905    0.867       0.519       0.852       0.963       1.000       1.000   0.000    27.000       27.000  1.982 S_0091_0002_0001
SCORE:    22.505    -96.230     14.809     54.056           0.226                  2.841         -3.262    -19.858        0.493         -2.706         -3.280         -1.116       0.000        0.093      3.428     19.237     -3.509            0.000     32.483         24.799          2.908    0.852       0.481       0.852       0.926       1.000       1.000   0.000    27.000       27.000  1.990 S_0091_0003_0001
SCORE:    29.198   -104.725     18.582     59.072           0.233                  2.912         -3.486    -22.695        0.533         -2.409         -4.148         -1.840       0.000        0.502      6.876     21.968     -2.699            0.000     32.483         28.041          3.160    0.822       0.407       0.815       0.889       1.000       1.000   0.000    27.000       24.000  2.136 S_0091_0004_0001
SCORE:    25.358   -103.326     16.156     58.294           0.233                  2.920         -3.958    -21.601        0.579         -1.618         -4.102         -1.822       0.000        0.418      5.237     21.539     -2.488            0.000     32.483         26.414          3.090    0.830       0.407       0.815       0.926       1.000       1.000   0.000    27.000       26.000  2.101 S_0091_0005_0001
SCORE:    16.089   -122.008     21.604     74.674           0.302                  4.773         -3.703    -28.210        0.318         -3.222         -8.957         -2.659      -0.741       -1.039      2.155     20.345     -2.260            0.000     32.483         32.232          2.994    0.859       0.556       0.852       0.926       0.963       1.000   0.000    27.000       25.000  2.276 S_0092_0001_0001
SCORE:    21.399   -119.074     23.915     69.520           0.317                  4.487         -3.439    -25.654        0.331         -3.436         -8.744         -1.526      -0.820       -1.149      3.378     21.240     -2.414            0.000     32.483         31.984          2.925    0.859       0.556       0.889       0.889       0.963       1.000   0.000    27.000       25.000  2.267 S_0092_0002_0001
SCORE:    22.650   -121.324     24.861     72.580           0.318                  4.471         -3.527    -27.290        0.298         -3.232         -8.809         -1.756      -0.831       -0.926      3.131     21.190     -1.854            0.000     32.483         32.866          2.973    0.859       0.556       0.852       0.926       0.963       1.000   0.000    27.000       25.000  2.257 S_0092_0003_0001
SCORE:    21.426   -119.084     23.947     69.519           0.317                  4.487         -3.438    -25.651        0.328         -3.430         -8.747         -1.529      -0.821       -1.146      3.392     21.229     -2.410            0.000     32.483         31.982          2.925    0.859       0.556       0.889       0.889       0.963       1.000   0.000    27.000       25.000  2.267 S_0092_0004_0001
SCORE:    22.109   -120.878     24.828     70.492           0.323                  4.516         -3.386    -26.908        0.321         -3.273         -8.685         -1.723      -0.824       -0.971      3.702     22.214     -2.132            0.000     32.483         32.007          2.937    0.867       0.556       0.889       0.926       0.963       1.000   0.000    27.000       25.000  2.259 S_0092_0005_0001
SCORE:    16.672   -113.632     22.850     63.421           0.264                  3.548         -3.333    -30.208        0.557         -5.360         -6.010         -4.095       0.000        0.603      3.149     21.699     -3.078            0.000     32.483         33.814          3.016    0.844       0.407       0.852       0.963       1.000       1.000   0.000    27.000       27.000  1.937 S_0093_0001_0001
SCORE:    22.990   -112.934     25.574     62.551           0.264                  3.550         -3.338    -29.633        0.551         -5.541         -5.174         -4.040       0.000        0.586      4.237     22.155     -2.377            0.000     32.483         34.077          3.014    0.852       0.407       0.889       0.963       1.000       1.000   0.000    27.000       27.000  1.935 S_0093_0002_0001
SCORE:    17.400   -108.574     17.887     60.356           0.271                  3.444         -3.420    -28.994        0.662         -5.651         -6.565         -0.819       0.000        0.502      2.607     21.293     -3.835            0.000     32.483         35.751          3.014    0.867       0.481       0.889       0.963       1.000       1.000   0.000    27.000       27.000  1.934 S_0093_0003_0001
SCORE:    17.400   -108.574     17.887     60.356           0.271                  3.444         -3.420    -28.994        0.662         -5.651         -6.565         -0.819       0.000        0.502      2.607     21.293     -3.835            0.000     32.483         35.751          3.014    0.867       0.481       0.889       0.963       1.000       1.000   0.000    27.000       27.000  1.934 S_0093_0004_0001
SCORE:    24.917   -111.741     25.145     59.937           0.266                  3.445         -4.012    -27.756        0.623         -6.055         -5.908         -1.847       0.000        0.436      6.041     21.821     -2.890            0.000     32.483         34.927          3.031    0.867       0.444       0.926       0.963       1.000       1.000   0.000    27.000       27.000  1.945 S_0093_0005_0001
SCORE:    26.803   -106.729     17.727     56.149           0.244                  3.156         -4.608    -13.750        0.199         -2.907         -2.601         -2.635       0.000       -1.264      1.710     20.360     -1.420            0.000     32.483         30.689          3.412    0.807       0.370       0.815       0.889       0.963       1.000   0.000    27.000       25.000  2.433 S_0094_0001_0001
SCORE:    33.618   -110.420     21.701     59.690           0.254                  3.200         -4.491    -14.734        0.303         -2.731         -2.734         -2.655       0.000       -1.260      2.616     20.022     -0.244            0.000     32.483         32.619          3.405    0.800       0.370       0.778       0.889       0.963       1.000   0.000    27.000       25.000  2.400 S_0094_0002_0001
SCORE:    28.852   -106.979     18.842     56.304           0.246                  3.230         -4.615    -13.898        0.364         -2.811         -2.591         -2.638       0.000       -1.243      1.800     21.095     -1.438            0.000     32.483         30.703          3.397    0.807       0.370       0.815       0.889       0.963       1.000   0.000    27.000       25.000  2.429 S_0094_0003_0001
SCORE:    29.302   -107.660     19.237     55.838           0.240                  3.175         -4.675    -13.854        0.356         -2.825         -2.666         -2.804       0.000       -0.972      1.791     22.095     -1.342            0.000     32.483         30.885          3.431    0.800       0.370       0.778       0.889       0.963       1.000   0.000    27.000       25.000  2.439 S_0094_0004_0001
SCORE:    28.893   -107.486     19.026     55.798           0.241                  3.184         -4.724    -13.990        0.370         -2.823         -2.629         -2.786       0.000       -0.998      1.785     21.941     -1.353            0.000     32.483         30.853          3.433    0.815       0.407       0.815       0.889       0.963       1.000   0.000    27.000       25.000  2.440 S_0094_0005_0001
SCORE:    29.625   -105.847     20.670     59.028           0.240                  2.743         -3.991    -18.655        0.448         -2.575         -5.423         -2.593       0.000        0.574      2.062     21.384     -2.491            0.000     32.483         31.569          2.892    0.844       0.481       0.778       0.963       1.000       1.000   0.000    27.000       26.000  2.143 S_0095_0001_0001
SCORE:    34.161   -104.043     20.977     58.016           0.252                  3.027         -3.547    -18.304        0.281         -2.746         -5.295         -2.546       0.000        0.816      2.924     21.147     -2.313            0.000     32.483         33.032          3.058    0.844       0.444       0.815       0.963       1.000       1.000   0.000    27.000       25.000  2.179 S_0095_0002_0001
SCORE:    35.780   -104.545     22.087     58.278           0.253                  3.083         -3.574    -18.459        0.428         -2.671         -5.313         -2.546       0.000        0.815      2.878     21.648     -2.265            0.000     32.483         33.198          3.043    0.844       0.444       0.815       0.963       1.000       1.000   0.000    27.000       25.000  2.179 S_0095_0003_0001
SCORE:    29.181   -107.253     20.940     62.160           0.243                  3.137         -4.068    -21.059        0.447         -2.635         -5.449         -3.655       0.000        0.583      2.223     21.568     -2.627            0.000     32.483         32.143          2.903    0.844       0.481       0.778       0.963       1.000       1.000   0.000    27.000       26.000  2.146 S_0095_0004_0001
SCORE:    36.312   -105.128     22.459     58.696           0.251                  2.794         -4.245    -17.312        0.485         -2.473         -4.780         -2.509       0.000        0.674      2.551     21.841     -2.101            0.000     32.483         32.624          2.866    0.852       0.481       0.815       0.963       1.000       1.000   0.000    27.000       26.000  2.140 S_0095_0005_0001
SCORE:   -32.787   -106.983     12.627     62.096           0.214                  2.550         -3.831    -33.137        0.058         -6.312         -7.751         -1.887       0.000       -2.387      1.959     19.753     -5.699            0.000     32.483          3.459          1.478    0.956       0.778       1.000       1.000       1.000       1.000   0.000    27.000       27.000  1.054 S_0096_0001_0001
SCORE:   -33.565   -106.101     12.801     62.273           0.219                  2.502         -3.251    -32.810        0.053         -6.077         -7.632         -2.853       0.000       -2.394      2.030     17.518     -5.712            0.000     32.483          3.386          1.550    0.956       0.778       1.000       1.000       1.000       1.000   0.000    27.000       27.000  1.123 S_0096_0002_0001
SCORE:   -34.556   -107.792     12.155     62.252           0.207                  2.499         -3.056    -33.167        0.060         -6.378         -7.976         -2.262       0.000       -2.345      1.780     19.192     -5.683            0.000     32.483          3.474          1.607    0.948       0.778       0.963       1.000       1.000       1.000   0.000    27.000       27.000  1.168 S_0096_0003_0001
SCORE:   -34.433   -107.772     12.160     62.285           0.215                  2.541         -3.060    -33.169        0.058         -6.389         -7.972         -2.262       0.000       -2.353      1.800     19.197     -5.683            0.000     32.483          3.488          1.608    0.948       0.778       0.963       1.000       1.000       1.000   0.000    27.000       27.000  1.168 S_0096_0004_0001
SCORE:   -33.505   -107.007     12.640     61.744           0.216                  2.519         -4.076    -32.965        0.061         -6.495         -7.880         -1.891       0.000       -2.338      1.692     19.868     -5.779            0.000     32.483          3.702          1.424    0.956       0.778       1.000       1.000       1.000       1.000   0.000    27.000       27.000  1.016 S_0096_0005_0001
SCORE:    18.551   -113.664     16.425     63.970           0.242                  3.704         -6.116    -19.125        0.612         -1.595         -3.831         -4.985       0.000        0.396      2.626     19.052     -3.635            0.000     32.483         31.993          3.197    0.800       0.444       0.704       0.889       0.963       1.000   0.000    27.000       24.000  2.435 S_0097_0001_0001
SCORE:    21.787   -114.532     18.325     64.044           0.250                  3.788         -6.251    -19.341        0.628         -1.596         -3.718         -4.951       0.000        0.353      3.352     19.513     -3.748            0.000     32.483         33.187          3.202    0.793       0.444       0.667       0.889       0.963       1.000   0.000    27.000       24.000  2.424 S_0097_0002_0001
SCORE:    16.438   -114.699     16.623     64.869           0.228                  3.113         -6.296    -19.871        0.661         -1.629         -3.926         -4.980      -1.819        0.099      2.417     21.263     -3.406            0.000     32.483         31.307          3.208    0.778       0.370       0.667       0.889       0.963       1.000   0.000    27.000       24.000  2.462 S_0097_0003_0001
SCORE:    20.574   -111.592     16.529     61.115           0.234                  3.253         -5.471    -16.784        0.595         -1.633         -3.898         -3.839       0.000        0.686      1.963     18.656     -3.201            0.000     32.483         31.477          3.114    0.800       0.407       0.741       0.889       0.963       1.000   0.000    27.000       24.000  2.392 S_0097_0004_0001
SCORE:    18.555   -113.603     16.450     63.954           0.237                  3.757         -6.092    -19.015        0.618         -1.598         -3.831         -4.973       0.000        0.287      2.576     18.984     -3.657            0.000     32.483         31.978          3.198    0.800       0.444       0.704       0.889       0.963       1.000   0.000    27.000       24.000  2.441 S_0097_0005_0001
SCORE:    22.996   -113.061     22.713     62.254           0.230                  3.227         -5.988    -20.903        0.623         -3.676         -3.070         -4.091      -1.841       -1.000      4.848     20.550     -3.258            0.000     32.483         32.956          3.146    0.785       0.370       0.704       0.889       0.963       1.000   0.000    27.000       24.000  2.462 S_0098_0001_0001
SCORE:    20.005   -111.990     18.695     60.969           0.246                  3.845         -6.242    -18.130        0.533         -3.326         -3.409         -1.710       0.000       -0.420      2.946     16.906     -3.669            0.000     32.483         32.277          3.128    0.778       0.333       0.704       0.889       0.963       1.000   0.000    27.000       24.000  2.443 S_0098_0002_0001
SCORE:    25.178   -115.001     23.356     63.491           0.248                  3.357         -5.739    -20.552        0.519         -3.301         -3.244         -3.571       0.000       -0.671      4.611     18.317     -2.281            0.000     32.483         33.156          3.264    0.770       0.333       0.667       0.889       0.963       1.000   0.000    27.000       23.000  2.530 S_0098_0003_0001
SCORE:    23.822   -113.555     22.467     62.319           0.250                  3.877         -5.963    -19.835        0.531         -3.319         -3.124         -3.934       0.000       -0.448      4.445     17.998     -3.474            0.000     32.483         33.102          3.125    0.785       0.333       0.741       0.889       0.963       1.000   0.000    27.000       24.000  2.421 S_0098_0004_0001
SCORE:    23.037   -110.483     18.500     57.400           0.246                  3.521         -6.328    -14.374        0.524         -2.792         -3.464         -0.665       0.000       -0.418      2.799     17.195     -3.780            0.000     32.483         32.674          3.103    0.778       0.333       0.704       0.889       0.963       1.000   0.000    27.000       24.000  2.476 S_0098_0005_0001
SCORE:     0.637   -105.419     14.004     58.563           0.223                  2.750         -5.149    -24.091        0.431         -2.888         -6.159         -1.530       0.000       -1.511      1.842     18.533     -4.324            0.000     32.483         22.880          2.261    0.919       0.630       0.963       1.000       1.000       1.000   0.000    27.000       27.000  1.659 S_0099_0001_0001
SCORE:     0.400   -105.326     13.958     58.480           0.221                  2.742         -5.147    -24.059        0.421         -2.894         -6.162         -1.703       0.000       -1.512      1.831     18.507     -4.329            0.000     32.483         22.889          2.263    0.919       0.630       0.963       1.000       1.000       1.000   0.000    27.000       27.000  1.661 S_0099_0002_0001
SCORE:    -0.192   -104.006     13.700     56.919           0.221                  2.913         -4.966    -24.744        0.427         -2.773         -6.273         -1.553       0.000       -1.524      1.869     17.911     -4.475            0.000     32.483         23.679          2.433    0.941       0.741       0.963       1.000       1.000       1.000   0.000    27.000       27.000  1.662 S_0099_0003_0001
SCORE:    -1.577   -105.256     12.680     58.370           0.224                  2.667         -5.117    -23.951        0.237         -2.968         -6.154         -1.523       0.000       -1.508      1.915     17.941     -4.365            0.000     32.483         22.748          2.277    0.941       0.741       0.963       1.000       1.000       1.000   0.000    27.000       27.000  1.656 S_0099_0004_0001
SCORE:     0.386   -105.535     14.007     58.574           0.231                  2.717         -5.172    -24.093        0.234         -2.856         -6.150         -1.538       0.000       -1.499      1.930     18.498     -4.324            0.000     32.483         22.879          2.262    0.919       0.630       0.963       1.000       1.000       1.000   0.000    27.000       27.000  1.662 S_0099_0005_0001
SCORE:    22.132   -112.383     21.190     61.969           0.227                  2.929         -5.416    -23.966        0.486         -3.268         -3.576         -3.307       0.000       -1.660      3.704     21.013     -1.712            0.000     32.483         33.418          3.045    0.822       0.444       0.778       0.926       0.963       1.000   0.000    27.000       25.000  2.242 S_0100_0001_0001
SCORE:    22.889   -108.118     18.963     62.018           0.235                  3.014         -4.897    -25.121        0.549         -3.447         -4.020         -1.939       0.000       -2.243      3.944     20.185     -1.474            0.000     32.483         32.756          3.073    0.837       0.481       0.778       0.963       0.963       1.000   0.000    27.000       26.000  2.219 S_0100_0002_0001
SCORE:    26.792   -111.961     19.108     62.388           0.248                  2.941         -5.753    -20.861        0.098         -2.544         -3.879         -3.686       0.000       -1.166     10.246     22.220     -0.630            0.000     32.483         27.540          3.063    0.807       0.407       0.741       0.926       0.963       1.000   0.000    27.000       25.000  2.295 S_0100_0003_0001
SCORE:    28.732   -106.371     15.675     58.373           0.219                  2.879         -5.050    -18.249        0.549         -1.526         -3.484         -1.946       0.000       -1.871      9.760     18.784      0.714            0.000     32.483         27.792          2.962    0.822       0.370       0.815       0.963       0.963       1.000   0.000    27.000       26.000  2.211 S_0100_0004_0001
SCORE:    26.746   -111.765     18.929     62.266           0.249                  2.936         -5.440    -20.806        0.100         -2.546         -3.954         -3.579       0.000       -1.177     10.236     21.909     -0.586            0.000     32.483         27.492          3.060    0.807       0.407       0.741       0.926       0.963       1.000   0.000    27.000       25.000  2.289 S_0100_0005_0001
SCORE:    13.925   -122.952     22.209     72.349           0.298                  4.979         -3.575    -29.662        0.359         -2.747         -8.644         -3.609      -0.834       -0.219      1.726     22.918     -2.761            0.000     32.483         31.605          3.038    0.852       0.556       0.852       0.889       0.963       1.000   0.000    27.000       25.000  2.236 S_0101_0001_0001
SCORE:    15.427   -121.404     21.838     69.358           0.297                  4.629         -3.659    -26.667        0.363         -2.766         -8.498         -2.532      -0.835       -0.290      1.736     22.640     -2.785            0.000     32.483         31.521          3.002    0.837       0.481       0.852       0.889       0.963       1.000   0.000    27.000       25.000  2.236 S_0101_0002_0001
SCORE:    13.316   -121.476     21.150     69.728           0.283                  4.565         -3.727    -26.850        0.370         -2.883         -8.298         -2.538      -0.835       -0.246      0.878     22.208     -2.968            0.000     32.483         31.472          3.003    0.837       0.481       0.852       0.889       0.963       1.000   0.000    27.000       25.000  2.241 S_0101_0003_0001
SCORE:    19.561   -120.711     24.774     67.081           0.307                  4.701         -3.712    -26.568        0.366         -2.582         -8.586         -2.509      -0.837       -0.135      2.763     24.125     -2.911            0.000     32.483         31.514          2.984    0.859       0.556       0.852       0.926       0.963       1.000   0.000    27.000       25.000  2.227 S_0101_0004_0001
SCORE:    15.427   -121.404     21.838     69.358           0.297                  4.629         -3.659    -26.667        0.363         -2.766         -8.498         -2.532      -0.835       -0.290      1.736     22.640     -2.785            0.000     32.483         31.521          3.002    0.837       0.481       0.852       0.889       0.963       1.000   0.000    27.000       25.000  2.236 S_0101_0005_0001
SCORE:     5.738    -97.784     14.608     52.711           0.255                  3.079         -2.823    -22.512        0.241         -2.918         -8.960         -3.064       0.000       -1.601      3.300     22.308     -5.910            0.000     32.483         22.325          3.075    0.852       0.444       0.852       0.963       1.000       1.000   0.000    27.000       27.000  1.931 S_0102_0001_0001
SCORE:     5.613    -97.883     14.201     52.078           0.255                  3.070         -2.810    -22.042        0.227         -2.977         -8.418         -3.072       0.000       -1.481      3.263     21.992     -5.676            0.000     32.483         22.401          3.063    0.852       0.444       0.852       0.963       1.000       1.000   0.000    27.000       27.000  1.942 S_0102_0002_0001
SCORE:     5.738    -97.784     14.608     52.711           0.255                  3.079         -2.823    -22.512        0.241         -2.918         -8.960         -3.064       0.000       -1.601      3.300     22.308     -5.910            0.000     32.483         22.325          3.075    0.852       0.444       0.852       0.963       1.000       1.000   0.000    27.000       27.000  1.931 S_0102_0003_0001
SCORE:     5.591    -97.847     14.167     52.076           0.255                  3.071         -2.810    -22.048        0.228         -2.979         -8.414         -3.071       0.000       -1.483      3.254     21.997     -5.686            0.000     32.483         22.397          3.062    0.852       0.444       0.852       0.963       1.000       1.000   0.000    27.000       27.000  1.941 S_0102_0004_0001
SCORE:     5.738    -97.784     14.608     52.711           0.255                  3.079         -2.823    -22.512        0.241         -2.918         -8.960         -3.064       0.000       -1.601      3.300     22.308     -5.910            0.000     32.483         22.325          3.075    0.852       0.444       0.852       0.963       1.000       1.000   0.000    27.000       27.000  1.931 S_0102_0005_0001
SCORE:    -5.987   -101.952     10.643     55.252           0.224                  3.646         -5.144    -17.970        0.196         -5.530         -7.003         -1.133       0.000       -0.340      2.273     21.964     -6.805            0.000     32.483         13.207          3.166    0.815       0.444       0.815       0.889       0.926       1.000   0.000    27.000       25.000  2.544 S_0103_0001_0001
SCORE:    -3.408   -101.624     11.965     56.375           0.245                  3.743         -4.491    -18.616        0.331         -5.323         -6.986         -1.165      -0.688       -0.364      2.223     22.257     -6.896            0.000     32.483         13.123          3.123    0.815       0.444       0.815       0.889       0.926       1.000   0.000    27.000       25.000  2.519 S_0103_0002_0001
SCORE:    -5.023   -102.271     11.732     59.435           0.231                  2.982         -4.927    -19.938        0.316         -5.265         -6.997         -1.844      -0.795       -0.585      2.063     21.222     -6.525            0.000     32.483         13.661          3.052    0.800       0.407       0.778       0.889       0.926       1.000   0.000    27.000       25.000  2.509 S_0103_0003_0001
SCORE:    -3.602   -102.286     12.126     55.315           0.240                  3.738         -5.076    -17.896        0.337         -5.357         -6.967         -1.134       0.000       -0.381      2.235     22.630     -6.876            0.000     32.483         13.264          3.155    0.815       0.444       0.815       0.889       0.926       1.000   0.000    27.000       25.000  2.539 S_0103_0004_0001
SCORE:    -6.728   -100.594     10.492     56.210           0.245                  3.686         -4.076    -19.868        0.184         -5.415         -7.060         -2.928      -0.804       -0.337      2.252     22.567     -6.879            0.000     32.483         13.113          3.114    0.815       0.444       0.815       0.889       0.926       1.000   0.000    27.000       25.000  2.518 S_0103_0005_0001
SCORE:    22.048   -108.347     18.063     62.219           0.228                  3.177         -3.270    -24.519        0.502         -3.209         -6.495         -0.765      -1.152       -0.587      2.234     18.758     -1.513            0.000     32.483         34.240          3.054    0.844       0.444       0.815       0.963       1.000       1.000   0.000    27.000       27.000  1.995 S_0104_0001_0001
SCORE:    22.548   -110.326     21.863     62.849           0.229                  2.816         -3.489    -25.528        0.319         -3.293         -6.033         -2.616       0.000       -0.841      2.580     18.750     -1.462            0.000     32.483         34.248          3.164    0.844       0.407       0.852       0.963       1.000       1.000   0.000    27.000       27.000  1.990 S_0104_0002_0001
SCORE:    21.917   -108.494     18.041     62.243           0.228                  3.159         -3.331    -24.278        0.494         -3.175         -6.674         -0.767      -1.155       -0.515      2.127     18.894     -1.497            0.000     32.483         34.134          3.056    0.867       0.481       0.889       0.963       1.000       1.000   0.000    27.000       27.000  1.995 S_0104_0003_0001
SCORE:    29.619   -115.235     22.757     65.149           0.241                  2.713         -3.914    -24.433        0.501         -3.149         -5.629         -0.734      -1.127       -0.490      4.711     19.967     -0.248            0.000     32.483         36.057          3.099    0.852       0.481       0.815       0.963       1.000       1.000   0.000    27.000       26.000  2.018 S_0104_0004_0001
SCORE:    30.466   -112.529     20.776     63.806           0.254                  3.106         -3.044    -23.883        0.567         -3.150         -6.304         -0.757      -1.150       -0.173      4.640     19.430      0.337            0.000     32.483         36.056          2.962    0.852       0.481       0.815       0.963       1.000       1.000   0.000    27.000       26.000  2.016 S_0104_0005_0001
SCORE:   -39.970   -111.262     13.781     61.036           0.232                  2.966         -5.113    -32.490        0.683         -6.839         -8.522         -3.628       0.000       -3.805      1.359     22.693     -7.059            0.000     32.483          3.515          2.291    0.911       0.704       0.852       1.000       1.000       1.000   0.000    27.000       27.000  1.578 S_0105_0001_0001
SCORE:   -39.612   -109.749     12.370     62.053           0.230                  2.823         -4.517    -32.796        0.700         -7.116         -8.352         -3.641       0.000       -3.666      2.229     20.681     -6.969            0.000     32.483          3.624          2.343    0.904       0.667       0.852       1.000       1.000       1.000   0.000    27.000       27.000  1.599 S_0105_0002_0001
SCORE:   -39.982   -111.226     13.753     61.032           0.232                  2.964         -5.110    -32.526        0.696         -6.833         -8.533         -3.614       0.000       -3.791      1.368     22.670     -7.064            0.000     32.483          3.517          2.292    0.911       0.667       0.889       1.000       1.000       1.000   0.000    27.000       27.000  1.576 S_0105_0003_0001
SCORE:   -40.726   -111.062     13.773     61.008           0.223                  2.929         -5.185    -32.631        0.676         -6.726         -8.577         -3.626       0.000       -3.815      1.395     22.183     -7.037            0.000     32.483          3.267          2.295    0.911       0.704       0.852       1.000       1.000       1.000   0.000    27.000       27.000  1.581 S_0105_0004_0001
SCORE:   -40.735   -111.044     13.749     60.987           0.223                  2.929         -5.180    -32.628        0.692         -6.723         -8.574         -3.622       0.000       -3.812      1.384     22.176     -7.043            0.000     32.483          3.269          2.294    0.911       0.704       0.852       1.000       1.000       1.000   0.000    27.000       27.000  1.580 S_0105_0005_0001
SCORE:     4.179   -107.201     13.594     60.984           0.259                  3.890         -4.182    -21.816        0.505         -2.442         -4.103         -2.201       0.000       -1.293      1.222     16.341     -3.291            0.000     32.483         21.429          2.659    0.889       0.556       0.889       1.000       1.000       1.000   0.000    27.000       27.000  1.844 S_0106_0001_0001
SCORE:     5.066   -102.601     13.431     58.496           0.266                  4.604         -4.598    -20.832        0.471         -2.997         -4.509         -0.770       0.000       -1.606      1.920     13.793     -3.976            0.000     32.483         21.492          2.805    0.904       0.593       0.926       1.000       1.000       1.000   0.000    27.000       27.000  1.834 S_0106_0002_0001
SCORE:     5.008   -102.756     13.630     58.564           0.278                  4.616         -4.638    -20.898        0.156         -2.895         -4.517         -0.771       0.000       -1.586      1.953     13.842     -3.935            0.000     32.483         21.481          2.815    0.904       0.593       0.926       1.000       1.000       1.000   0.000    27.000       27.000  1.844 S_0106_0003_0001
SCORE:     5.733   -104.442     13.539     60.518           0.255                  4.417         -4.632    -20.302        0.483         -2.742         -4.264         -0.742       0.000       -1.404      1.422     14.247     -4.089            0.000     32.483         20.984          2.660    0.904       0.556       0.963       1.000       1.000       1.000   0.000    27.000       27.000  1.819 S_0106_0004_0001
SCORE:     3.779   -107.115     13.426     61.041           0.249                  3.884         -4.240    -21.724        0.513         -2.476         -4.114         -2.196       0.000       -1.434      1.113     16.295     -3.295            0.000     32.483         21.368          2.661    0.881       0.556       0.889       0.963       1.000       1.000   0.000    27.000       27.000  1.845 S_0106_0005_0001
SCORE:    23.141    -97.899     15.851     55.508           0.334                  3.296         -4.179    -17.769        0.101         -2.184         -5.752         -4.931       0.000       -0.015      3.779     25.054     -6.125            0.000     32.483         25.591          2.856    0.859       0.519       0.852       0.926       1.000       1.000   0.000    27.000       26.000  2.073 S_0107_0001_0001
SCORE:    18.964   -102.038     14.467     59.173           0.327                  3.276         -4.655    -16.998        0.112         -2.190         -6.667         -3.666       0.000       -0.958      2.974     21.659     -6.028            0.000     32.483         27.691          3.047    0.830       0.444       0.778       0.926       1.000       1.000   0.000    27.000       26.000  2.209 S_0107_0002_0001
SCORE:    22.644    -97.972     15.841     55.435           0.331                  3.232         -4.266    -18.258        0.097         -2.114         -6.597         -4.788       0.000        0.042      4.405     25.052     -6.068            0.000     32.483         25.789          2.839    0.859       0.481       0.889       0.926       1.000       1.000   0.000    27.000       26.000  2.059 S_0107_0003_0001
SCORE:    21.075    -97.522     14.776     55.205           0.329                  3.184         -4.237    -18.037        0.025         -2.200         -6.583         -4.816       0.000        0.003      4.296     24.475     -6.046            0.000     32.483         25.738          2.845    0.852       0.481       0.852       0.926       1.000       1.000   0.000    27.000       26.000  2.055 S_0107_0004_0001
SCORE:    22.644    -97.972     15.841     55.435           0.331                  3.232         -4.266    -18.258        0.097         -2.114         -6.597         -4.788       0.000        0.042      4.405     25.052     -6.068            0.000     32.483         25.789          2.839    0.859       0.481       0.889       0.926       1.000       1.000   0.000    27.000       26.000  2.059 S_0107_0005_0001
SCORE:    19.816   -113.978     20.258     67.995           0.280                  3.924         -3.598    -30.966        0.532         -2.524         -6.647         -2.492      -0.786       -0.409      2.967     21.299     -2.386            0.000     32.483         33.862          2.896    0.852       0.444       0.852       0.963       1.000       1.000   0.000    27.000       26.000  2.057 S_0108_0001_0001
SCORE:    13.726   -114.936     16.111     69.099           0.284                  3.809         -3.827    -31.585        0.336         -2.911         -6.649         -2.399      -0.787        0.756      1.675     21.889     -2.988            0.000     32.483         33.366          2.974    0.837       0.444       0.852       0.926       0.963       1.000   0.000    27.000       26.000  2.108 S_0108_0002_0001
SCORE:    14.981   -112.136     16.784     67.217           0.264                  4.061         -4.101    -31.389        0.517         -2.961         -6.975         -1.927      -0.793        0.677      1.117     20.191     -3.088            0.000     32.483         35.040          3.150    0.837       0.481       0.815       0.926       0.963       1.000   0.000    27.000       26.000  2.158 S_0108_0003_0001
SCORE:    15.369   -117.617     18.553     69.381           0.259                  3.616         -3.841    -30.581        0.374         -1.864         -6.654         -2.476      -0.773        0.696      3.059     20.101     -2.988            0.000     32.483         33.642          2.875    0.830       0.407       0.852       0.926       0.963       1.000   0.000    27.000       26.000  2.107 S_0108_0004_0001
SCORE:    14.986   -114.209     16.942     68.480           0.266                  3.841         -3.811    -31.750        0.538         -2.818         -6.661         -2.411      -0.788        0.627      1.816     21.301     -2.986            0.000     32.483         34.127          2.978    0.844       0.481       0.852       0.926       0.963       1.000   0.000    27.000       26.000  2.125 S_0108_0005_0001
SCORE:    32.204   -104.842     23.250     59.262           0.238                  3.313         -4.412    -21.468        0.420         -4.086         -5.238         -2.067       0.000        0.107      1.237     19.541     -1.056            0.000     32.483         35.523          3.724    0.800       0.407       0.778       0.889       0.926       1.000   0.000    27.000       24.000  2.792 S_0109_0001_0001
SCORE:    34.782   -105.319     23.905     53.603           0.254                  3.083         -4.680    -17.203        0.420         -4.305         -4.906         -1.030       0.000       -0.562      2.183     22.166     -1.356            0.000     32.483         36.045          3.869    0.822       0.481       0.852       0.889       0.889       1.000   0.000    27.000       24.000  2.821 S_0109_0002_0001
SCORE:    34.305   -105.071     23.680     53.601           0.252                  3.080         -4.674    -17.344        0.407         -4.287         -4.979         -1.031       0.000       -0.618      2.260     21.963     -1.458            0.000     32.483         36.041          3.866    0.815       0.444       0.852       0.889       0.889       1.000   0.000    27.000       24.000  2.817 S_0109_0003_0001
SCORE:    34.420   -103.429     23.116     56.006           0.237                  2.985         -4.518    -18.182        0.440         -4.087         -5.203         -0.952       0.000       -0.441      1.207     19.627     -0.924            0.000     32.483         36.055          3.880    0.800       0.407       0.778       0.889       0.926       1.000   0.000    27.000       24.000  2.817 S_0109_0004_0001
SCORE:    34.678   -105.489     24.136     53.672           0.262                  3.092         -4.718    -17.240        0.156         -4.283         -4.888         -1.024       0.000       -0.544      2.190     22.158     -1.338            0.000     32.483         36.052          3.864    0.830       0.481       0.852       0.889       0.926       1.000   0.000    27.000       24.000  2.816 S_0109_0005_0001
SCORE:    24.413   -105.744     20.220     60.110           0.234                  3.309         -2.425    -27.185        0.371         -3.478         -5.280         -1.927       0.000       -1.704      3.002     19.931     -3.400            0.000     32.483         35.895          3.116    0.852       0.481       0.852       0.926       1.000       1.000   0.000    27.000       25.000  2.131 S_0110_0001_0001
SCORE:    23.895   -106.627     19.801     60.646           0.232                  3.312         -2.692    -26.048        0.377         -3.425         -5.278         -2.133       0.000       -1.756      2.845     19.898     -3.454            0.000     32.483         35.715          3.136    0.852       0.481       0.852       0.926       1.000       1.000   0.000    27.000       25.000  2.160 S_0110_0002_0001
SCORE:    17.554   -104.957     17.847     55.852           0.239                  3.245         -3.629    -25.549        0.442         -4.323         -4.477          0.000       0.000       -1.642      1.749     20.594     -4.322            0.000     32.483         33.999          2.991    0.852       0.481       0.852       0.926       1.000       1.000   0.000    27.000       26.000  2.085 S_0110_0003_0001
SCORE:    23.040   -107.246     20.039     59.644           0.244                  3.099         -3.215    -25.675        0.360         -3.315         -5.096          0.000       0.000       -2.076      2.585     20.666     -3.786            0.000     32.483         34.328          2.878    0.867       0.519       0.852       0.963       1.000       1.000   0.000    27.000       26.000  2.060 S_0110_0004_0001
SCORE:    23.040   -107.246     20.039     59.644           0.244                  3.099         -3.215    -25.675        0.360         -3.315         -5.096          0.000       0.000       -2.076      2.585     20.666     -3.786            0.000     32.483         34.328          2.878    0.867       0.519       0.852       0.963       1.000       1.000   0.000    27.000       26.000  2.060 S_0110_0005_0001
SCORE:   -50.286   -108.113     12.595     55.976           0.222                  2.568         -4.064    -30.231        0.040         -5.819         -9.807         -1.352       0.000       -3.130      1.117     17.176     -8.902            0.000     32.483         -1.046          0.494    1.000       1.000       1.000       1.000       1.000       1.000   0.000    27.000       27.000  0.217 S_0111_0001_0001
SCORE:   -50.813   -107.666     12.343     55.627           0.225                  2.468         -4.302    -30.589        0.052         -5.884         -9.667         -1.404       0.000       -3.274      1.329     16.913     -8.783            0.000     32.483         -0.684          0.605    1.000       1.000       1.000       1.000       1.000       1.000   0.000    27.000       27.000  0.250 S_0111_0002_0001
SCORE:   -50.763   -108.251     12.574     55.942           0.225                  2.582         -4.149    -30.218        0.039         -5.839         -9.758         -1.354       0.000       -3.139      1.083     17.062     -8.919            0.000     32.483         -1.125          0.511    1.000       1.000       1.000       1.000       1.000       1.000   0.000    27.000       27.000  0.245 S_0111_0003_0001
SCORE:   -45.981   -106.318     12.746     57.496           0.234                  2.566         -4.015    -29.471        0.056         -5.860        -10.082         -1.392       0.000       -2.844      1.183     17.496     -8.905            0.000     32.483         -1.353          0.788    1.000       1.000       1.000       1.000       1.000       1.000   0.000    27.000       27.000  0.225 S_0111_0004_0001
SCORE:   -50.813   -107.666     12.343     55.627           0.225                  2.468         -4.302    -30.589        0.052         -5.884         -9.667         -1.404       0.000       -3.274      1.329     16.913     -8.783            0.000     32.483         -0.684          0.605    1.000       1.000       1.000       1.000       1.000       1.000   0.000    27.000       27.000  0.250 S_0111_0005_0001
SCORE:     6.249   -113.810     15.776     60.155           0.228                  2.802         -3.626    -26.874        0.294         -3.373        -11.079          0.000       0.000       -0.014      4.402     21.985     -2.883            0.000     32.483         29.785          2.692    0.911       0.630       0.926       1.000       1.000       1.000   0.000    27.000       27.000  1.728 S_0112_0001_0001
SCORE:     6.113   -115.343     15.843     61.727           0.229                  3.013         -3.358    -27.519        0.286         -3.399        -11.330          0.000       0.000        0.215      4.142     21.108     -2.817            0.000     32.483         30.833          2.464    0.911       0.630       0.926       1.000       1.000       1.000   0.000    27.000       27.000  1.733 S_0112_0002_0001
SCORE:     6.126   -115.442     15.881     61.712           0.230                  3.041         -3.370    -27.506        0.281         -3.411        -11.296          0.000       0.000        0.256      4.085     21.018     -2.801            0.000     32.483         30.964          2.460    0.911       0.630       0.926       1.000       1.000       1.000   0.000    27.000       27.000  1.733 S_0112_0003_0001
SCORE:     6.121   -115.444     15.853     61.725           0.230                  3.042         -3.365    -27.516        0.286         -3.414        -11.302          0.000       0.000        0.256      4.165     21.049     -2.831            0.000     32.483         30.904          2.459    0.911       0.630       0.926       1.000       1.000       1.000   0.000    27.000       27.000  1.733 S_0112_0004_0001
SCORE:     5.775   -113.937     15.779     60.551           0.220                  3.064         -3.577    -27.524        0.264         -3.426        -11.128          0.000       0.000        0.072      4.056     21.951     -3.163            0.000     32.483         30.089          2.464    0.911       0.630       0.926       1.000       1.000       1.000   0.000    27.000       27.000  1.730 S_0112_0005_0001
SCORE:     6.542   -106.183     15.565     60.549           0.232                  4.191         -4.782    -24.361        0.314         -3.303         -6.680          0.000      -0.796       -0.263      2.216     20.298     -5.197            0.000     32.483         22.259          2.810    0.867       0.444       0.926       0.963       1.000       1.000   0.000    27.000       27.000  1.918 S_0113_0001_0001
SCORE:     6.544   -106.305     15.610     60.962           0.238                  4.174         -4.751    -24.753        0.301         -3.321         -6.654         -0.306      -0.771       -0.152      2.396     20.455     -5.229            0.000     32.483         22.167          2.802    0.859       0.444       0.889       0.963       1.000       1.000   0.000    27.000       27.000  1.912 S_0113_0002_0001
SCORE:     6.542   -106.183     15.565     60.549           0.232                  4.191         -4.782    -24.361        0.314         -3.303         -6.680          0.000      -0.796       -0.263      2.216     20.298     -5.197            0.000     32.483         22.259          2.810    0.867       0.444       0.926       0.963       1.000       1.000   0.000    27.000       27.000  1.918 S_0113_0003_0001
SCORE:     6.586   -106.359     15.619     61.019           0.239                  4.214         -4.756    -24.761        0.302         -3.320         -6.656         -0.300      -0.772       -0.156      2.387     20.449     -5.223            0.000     32.483         22.176          2.800    0.859       0.444       0.889       0.963       1.000       1.000   0.000    27.000       27.000  1.913 S_0113_0004_0001
SCORE:     6.151   -106.177     15.493     60.315           0.233                  4.196         -4.938    -24.102        0.178         -3.356         -6.691          0.000      -0.793       -0.293      2.294     20.129     -5.140            0.000     32.483         22.319          2.817    0.859       0.444       0.889       0.963       1.000       1.000   0.000    27.000       27.000  1.931 S_0113_0005_0001
SCORE:    28.253   -101.447     19.824     55.622           0.243                  3.213         -3.473    -14.528        0.342         -1.818         -4.185         -0.723       0.000       -0.053      2.792     18.084     -4.443            0.000     32.483         26.321          2.701    0.852       0.444       0.852       0.963       1.000       1.000   0.000    27.000       27.000  1.996 S_0114_0001_0001
SCORE:    23.386   -107.045     17.910     59.613           0.235                  3.057         -3.951    -15.682        0.265         -1.687         -4.146         -0.836       0.000        1.423      2.806     16.593     -2.815            0.000     32.483         25.162          2.944    0.837       0.407       0.852       0.926       1.000       1.000   0.000    27.000       26.000  2.135 S_0114_0002_0001
SCORE:    26.130   -104.445     18.182     57.888           0.231                  3.041         -4.294    -16.549        0.421         -1.637         -3.978         -0.809       0.000        0.812      2.268     16.448     -2.926            0.000     32.483         28.989          2.937    0.844       0.444       0.852       0.926       1.000       1.000   0.000    27.000       26.000  2.135 S_0114_0003_0001
SCORE:    23.900   -106.692     18.282     60.044           0.232                  3.153         -3.612    -16.517        0.396         -1.646         -4.043         -2.690       0.000        1.059      2.761     18.393     -2.789            0.000     32.483         25.087          2.927    0.837       0.481       0.815       0.926       0.963       1.000   0.000    27.000       26.000  2.129 S_0114_0004_0001
SCORE:    25.801   -103.985     17.542     60.278           0.239                  3.551         -3.599    -16.492        0.381         -1.827         -3.885         -1.089       0.000        0.612      1.227     16.710     -3.426            0.000     32.483         27.081          2.784    0.852       0.444       0.889       0.926       1.000       1.000   0.000    27.000       26.000  2.035 S_0114_0005_0001
SCORE:    25.478   -118.566     24.402     69.661           0.306                  4.547         -2.941    -26.333        0.353         -2.466         -8.855         -2.221      -0.839       -0.790      3.636     24.691     -2.776            0.000     32.483         31.187          2.878    0.859       0.556       0.852       0.926       0.963       1.000   0.000    27.000       25.000  2.230 S_0115_0001_0001
SCORE:    24.535   -119.357     25.142     73.605           0.336                  4.400         -2.804    -28.106        0.348         -2.605         -8.814         -2.268      -0.842       -0.661      3.078     20.751     -2.325            0.000     32.483         32.173          2.917    0.867       0.556       0.889       0.926       0.963       1.000   0.000    27.000       25.000  2.236 S_0115_0002_0001
SCORE:    23.024   -118.874     24.700     71.237           0.347                  4.458         -2.984    -28.225        0.348         -2.499         -8.700         -2.322      -0.837       -0.708      3.292     22.651     -2.770            0.000     32.483         31.426          2.892    0.867       0.593       0.852       0.926       0.963       1.000   0.000    27.000       25.000  2.232 S_0115_0003_0001
SCORE:    20.721   -119.992     24.420     70.602           0.330                  4.565         -3.099    -28.668        0.130         -2.524         -8.815         -2.359      -0.856       -0.294      2.378     23.098     -2.641            0.000     32.483         31.963          3.035    0.852       0.556       0.852       0.889       0.963       1.000   0.000    27.000       25.000  2.238 S_0115_0004_0001
SCORE:    21.567   -118.052     23.809     71.063           0.339                  4.398         -2.881    -27.826        0.229         -2.568         -8.724         -2.306      -0.842       -0.701      3.231     21.364     -2.827            0.000     32.483         31.377          2.901    0.859       0.593       0.852       0.889       0.963       1.000   0.000    27.000       25.000  2.229 S_0115_0005_0001
SCORE:   -27.925   -111.475     13.177     62.550           0.259                  3.382         -3.411    -31.644        0.180         -5.684        -10.803         -2.308       0.000       -3.297      3.384     20.989     -6.915            0.000     32.483         11.208          1.847    0.926       0.704       0.926       1.000       1.000       1.000   0.000    27.000       27.000  1.235 S_0116_0001_0001
SCORE:   -27.363   -111.270     13.285     62.477           0.256                  3.376         -3.448    -31.693        0.181         -5.671        -10.809         -2.328       0.000       -3.280      3.661     21.148     -6.947            0.000     32.483         11.217          1.844    0.926       0.704       0.926       1.000       1.000       1.000   0.000    27.000       27.000  1.238 S_0116_0002_0001
SCORE:   -27.391   -111.313     13.201     62.503           0.256                  3.371         -3.451    -31.683        0.170         -5.667        -10.830         -2.307       0.000       -3.271      3.671     21.238     -6.986            0.000     32.483         11.224          1.847    0.926       0.704       0.926       1.000       1.000       1.000   0.000    27.000       27.000  1.232 S_0116_0003_0001
SCORE:   -30.745   -111.661     13.370     63.172           0.246                  2.720         -3.406    -34.853        0.180         -5.661        -10.809         -4.030       0.000       -3.271      3.757     23.108     -7.011            0.000     32.483         10.920          1.845    0.941       0.741       0.963       1.000       1.000       1.000   0.000    27.000       27.000  1.198 S_0116_0004_0001
SCORE:   -28.443   -111.040     12.833     62.376           0.252                  3.384         -3.380    -31.598        0.181         -5.844        -10.754         -2.323       0.000       -3.227      3.177     20.870     -7.037            0.000     32.483         11.206          1.850    0.933       0.741       0.926       1.000       1.000       1.000   0.000    27.000       27.000  1.246 S_0116_0005_0001
SCORE:   -11.109   -108.429     13.322     58.179           0.254                  3.786         -5.580    -19.140        0.260         -5.626         -6.763         -0.737       0.000       -1.256      0.857     20.259     -5.388            0.000     32.483         12.410          3.050    0.874       0.593       0.852       0.926       1.000       1.000   0.000    27.000       25.000  2.225 S_0117_0001_0001
SCORE:    -9.099   -109.031     14.794     58.329           0.264                  3.861         -5.545    -18.973        0.161         -5.402         -6.781         -0.732       0.000       -1.172      1.240     20.893     -6.017            0.000     32.483         12.529          3.015    0.867       0.556       0.852       0.926       1.000       1.000   0.000    27.000       25.000  2.242 S_0117_0002_0001
SCORE:    -9.069   -108.306     14.504     57.996           0.254                  3.852         -5.541    -19.108        0.438         -5.510         -6.778         -0.737       0.000       -1.181      0.975     20.878     -5.726            0.000     32.483         12.439          3.025    0.874       0.593       0.852       0.926       1.000       1.000   0.000    27.000       25.000  2.218 S_0117_0003_0001
SCORE:    -9.099   -109.031     14.794     58.329           0.264                  3.861         -5.545    -18.973        0.161         -5.402         -6.781         -0.732       0.000       -1.172      1.240     20.893     -6.017            0.000     32.483         12.529          3.015    0.867       0.556       0.852       0.926       1.000       1.000   0.000    27.000       25.000  2.242 S_0117_0004_0001
SCORE:    -9.069   -108.306     14.504     57.996           0.254                  3.852         -5.541    -19.108        0.438         -5.510         -6.778         -0.737       0.000       -1.181      0.975     20.878     -5.726            0.000     32.483         12.439          3.025    0.874       0.593       0.852       0.926       1.000       1.000   0.000    27.000       25.000  2.218 S_0117_0005_0001
SCORE:     9.927   -104.960     14.516     54.136           0.242                  3.106         -4.808    -16.006        0.169         -3.608         -6.402          0.000       0.000       -1.213      2.267     23.618     -6.062            0.000     32.483         22.449          3.239    0.837       0.407       0.852       0.926       1.000       1.000   0.000    27.000       25.000  2.222 S_0118_0001_0001
SCORE:     9.781   -106.226     14.651     56.176           0.242                  3.154         -4.521    -17.020        0.166         -3.590         -6.521          0.000       0.000       -1.153      2.189     23.435     -6.129            0.000     32.483         22.444          3.246    0.830       0.370       0.852       0.926       1.000       1.000   0.000    27.000       25.000  2.219 S_0118_0002_0001
SCORE:     9.664   -106.198     14.618     56.107           0.240                  3.121         -4.511    -17.024        0.166         -3.586         -6.525          0.000       0.000       -1.145      2.194     23.432     -6.130            0.000     32.483         22.422          3.248    0.830       0.370       0.852       0.926       1.000       1.000   0.000    27.000       25.000  2.218 S_0118_0003_0001
SCORE:     9.759   -106.168     14.644     56.105           0.242                  3.157         -4.526    -17.024        0.169         -3.597         -6.519          0.000       0.000       -1.147      2.222     23.395     -6.118            0.000     32.483         22.440          3.246    0.830       0.370       0.852       0.926       1.000       1.000   0.000    27.000       25.000  2.218 S_0118_0004_0001
SCORE:     9.609   -106.105     14.477     56.237           0.224                  3.135         -4.502    -17.089        0.177         -3.585         -6.591          0.000       0.000       -1.116      2.163     23.359     -6.124            0.000     32.483         22.465          3.246    0.822       0.370       0.815       0.926       1.000       1.000   0.000    27.000       25.000  2.217 S_0118_0005_0001
SCORE:    25.634   -112.125     22.339     66.941           0.241                  4.169         -3.236    -28.163        0.450         -3.405         -6.394         -2.775      -0.890        0.480      2.579     22.950     -3.421            0.000     32.483         33.411          3.022    0.830       0.444       0.852       0.889       0.963       1.000   0.000    27.000       25.000  2.243 S_0119_0001_0001
SCORE:    23.830   -111.205     20.885     65.324           0.236                  4.074         -3.930    -26.176        0.453         -3.417         -6.477         -1.698       0.000        0.319      2.373     22.043     -3.710            0.000     32.483         32.253          3.039    0.852       0.556       0.852       0.889       0.963       1.000   0.000    27.000       25.000  2.241 S_0119_0002_0001
SCORE:    32.329   -113.915     25.767     67.838           0.268                  4.255         -2.831    -28.474        0.452         -3.308         -6.345         -2.861      -2.782        0.709      5.041     24.461     -2.994            0.000     32.483         34.564          3.006    0.837       0.444       0.852       0.926       0.963       1.000   0.000    27.000       25.000  2.210 S_0119_0003_0001
SCORE:    27.255   -115.252     23.992     66.595           0.243                  4.095         -3.163    -29.277        0.489         -3.283         -6.082         -2.795      -0.899        0.252      4.412     24.225     -2.847            0.000     32.483         34.067          2.990    0.837       0.481       0.852       0.889       0.963       1.000   0.000    27.000       25.000  2.223 S_0119_0004_0001
SCORE:    27.700   -112.532     22.847     66.760           0.255                  4.254         -3.398    -27.547        0.455         -3.409         -6.401         -2.632      -0.882        0.610      3.196     23.463     -3.427            0.000     32.483         33.607          3.010    0.837       0.444       0.852       0.926       0.963       1.000   0.000    27.000       25.000  2.221 S_0119_0005_0001
SCORE:     7.724   -109.384     16.236     58.719           0.292                  3.364         -4.321    -19.470        0.365         -2.931         -5.956         -1.856       0.000       -0.483      3.553     21.016     -4.859            0.000     32.483         20.954          2.775    0.852       0.444       0.852       0.963       1.000       1.000   0.000    27.000       27.000  1.944 S_0120_0001_0001
SCORE:     6.015   -109.182     16.214     58.920           0.286                  3.347         -4.163    -19.660        0.373         -2.948         -5.787         -3.882       0.000       -0.547      3.081     21.664     -4.888            0.000     32.483         20.703          2.751    0.867       0.519       0.852       0.963       1.000       1.000   0.000    27.000       27.000  1.931 S_0120_0002_0001
SCORE:     7.277   -109.150     16.115     58.289           0.292                  3.346         -4.325    -19.075        0.369         -2.899         -5.910         -1.857       0.000       -0.539      3.280     20.870     -4.906            0.000     32.483         20.895          2.770    0.874       0.556       0.852       0.963       1.000       1.000   0.000    27.000       27.000  1.934 S_0120_0003_0001
SCORE:     7.948   -115.130     16.699     61.136           0.281                  3.402         -4.251    -21.427        0.381         -3.026         -5.860         -2.477       0.000       -0.703      4.575     23.321     -3.843            0.000     32.483         22.386          2.833    0.844       0.481       0.852       0.889       1.000       1.000   0.000    27.000       26.000  2.014 S_0120_0004_0001
SCORE:     7.691   -109.278     16.195     58.606           0.293                  3.364         -4.323    -19.391        0.377         -2.933         -5.941         -1.855       0.000       -0.498      3.523     21.003     -4.882            0.000     32.483         20.948          2.772    0.852       0.444       0.852       0.963       1.000       1.000   0.000    27.000       27.000  1.940 S_0120_0005_0001
SCORE:   -17.876   -104.215     13.976     59.563           0.212                  2.924         -2.877    -28.089        0.221         -3.782         -8.894         -2.407       0.000       -0.504      6.923     20.475     -5.877            0.000     32.483          1.993          2.084    0.933       0.741       0.926       1.000       1.000       1.000   0.000    27.000       27.000  1.253 S_0121_0001_0001
SCORE:   -20.970   -103.562     12.473     61.201           0.213                  2.970         -3.539    -29.304        0.055         -4.240         -8.380         -2.122       0.000       -0.107      5.301     19.420     -5.488            0.000     32.483          1.656          1.887    0.963       0.852       0.963       1.000       1.000       1.000   0.000    27.000       27.000  1.155 S_0121_0002_0001
SCORE:   -24.858   -103.651     11.615     61.351           0.206                  2.324         -3.474    -32.079        0.045         -4.378         -8.666         -3.097       0.000        0.000      5.441     21.027     -5.472            0.000     32.483          1.466          1.884    0.956       0.815       0.963       1.000       1.000       1.000   0.000    27.000       27.000  1.213 S_0121_0003_0001
SCORE:   -21.588   -102.980     11.684     61.115           0.213                  2.982         -3.676    -29.114        0.061         -4.231         -8.401         -2.127       0.000       -0.091      4.988     19.564     -5.542            0.000     32.483          1.485          1.867    0.963       0.852       0.963       1.000       1.000       1.000   0.000    27.000       27.000  1.134 S_0121_0004_0001
SCORE:   -17.501   -103.601     12.851     58.582           0.213                  2.962         -2.891    -27.184        0.227         -3.863         -9.198         -1.382       0.000       -0.478      6.480     20.520     -5.736            0.000     32.483          2.513          2.083    0.933       0.741       0.926       1.000       1.000       1.000   0.000    27.000       27.000  1.238 S_0121_0005_0001
SCORE:    -1.565   -114.238     16.888     62.418           0.244                  3.760         -4.807    -20.293        0.226         -5.852         -8.263         -0.615      -1.319       -0.514      2.257     22.790     -5.589            0.000     32.483         18.858          3.472    0.785       0.333       0.778       0.889       0.926       1.000   0.000    27.000       24.000  2.758 S_0122_0001_0001
SCORE:    -3.148   -110.567     16.850     61.195           0.234                  3.688         -4.068    -21.478        0.225         -6.204         -8.273         -0.611      -1.537       -0.431      2.575     19.496     -5.336            0.000     32.483         18.610          3.465    0.785       0.333       0.778       0.889       0.926       1.000   0.000    27.000       24.000  2.701 S_0122_0002_0001
SCORE:    -1.506   -111.958     16.944     61.252           0.242                  3.682         -4.660    -20.810        0.220         -5.749         -8.166         -0.620      -1.336       -0.466      3.021     20.156     -5.500            0.000     32.483         19.757          3.474    0.770       0.296       0.741       0.889       0.926       1.000   0.000    27.000       24.000  2.719 S_0122_0003_0001
SCORE:     1.436   -109.656     16.782     61.215           0.251                  3.849         -4.284    -20.702        0.307         -6.056         -8.082         -2.604      -1.552       -0.149      2.284     24.753     -5.154            0.000     32.483         17.752          3.530    0.756       0.333       0.704       0.852       0.889       1.000   0.000    27.000       23.000  2.817 S_0122_0004_0001
SCORE:    -6.139   -109.530     16.020     62.407           0.253                  4.067         -3.867    -23.634        0.212         -6.109         -8.027         -2.504      -1.609       -0.172      2.157     20.820     -5.712            0.000     32.483         16.607          3.465    0.778       0.333       0.741       0.889       0.926       1.000   0.000    27.000       24.000  2.683 S_0122_0005_0001
SCORE:    24.301   -105.762     17.865     58.498           0.237                  2.783         -4.144    -19.357        0.512         -3.004         -1.686         -2.597       0.000       -0.486      3.620     21.090     -4.927            0.000     32.483         29.177          2.939    0.830       0.370       0.852       0.926       1.000       1.000   0.000    27.000       26.000  2.069 S_0123_0001_0001
SCORE:    22.482   -107.636     18.575     61.793           0.229                  3.166         -4.214    -21.904        0.546         -3.167         -2.362         -4.391       0.000       -0.595      3.339     21.186     -4.271            0.000     32.483         29.703          2.874    0.830       0.407       0.815       0.926       1.000       1.000   0.000    27.000       26.000  2.070 S_0123_0002_0001
SCORE:    24.301   -105.762     17.865     58.498           0.237                  2.783         -4.144    -19.357        0.512         -3.004         -1.686         -2.597       0.000       -0.486      3.620     21.090     -4.927            0.000     32.483         29.177          2.939    0.830       0.370       0.852       0.926       1.000       1.000   0.000    27.000       26.000  2.069 S_0123_0003_0001
SCORE:    22.203   -107.935     16.524     61.152           0.236                  2.778         -4.695    -20.445        0.562         -2.379         -2.857         -2.603       0.000       -0.560      3.321     19.506     -3.481            0.000     32.483         30.594          3.053    0.830       0.444       0.778       0.926       1.000       1.000   0.000    27.000       25.000  2.225 S_0123_0004_0001
SCORE:    18.432   -111.197     17.270     63.964           0.225                  3.050         -4.076    -23.492        0.438         -2.333         -2.857         -5.490       0.000       -0.908      3.267     21.618     -3.882            0.000     32.483         30.354          2.986    0.822       0.407       0.778       0.926       1.000       1.000   0.000    27.000       25.000  2.245 S_0123_0005_0001
SCORE:    21.535   -112.468     17.797     62.317           0.251                  4.421         -6.130    -15.147        0.637         -1.588         -3.972         -4.737       0.000       -0.735      1.436     20.256     -2.700            0.000     32.483         29.412          3.481    0.756       0.333       0.630       0.889       0.926       1.000   0.000    27.000       23.000  2.652 S_0124_0001_0001
SCORE:    14.214   -116.457     20.464     63.266           0.298                  4.103         -5.586    -20.965        0.520         -3.351         -4.435         -4.999       0.000        0.007      1.559     21.340     -4.384            0.000     32.483         30.350          3.244    0.793       0.370       0.741       0.889       0.963       1.000   0.000    27.000       24.000  2.469 S_0124_0002_0001
SCORE:    21.371   -112.502     17.814     62.321           0.247                  4.363         -6.073    -15.361        0.641         -1.592         -3.958         -4.744       0.000       -0.727      1.512     20.317     -2.724            0.000     32.483         29.352          3.483    0.756       0.333       0.630       0.889       0.926       1.000   0.000    27.000       23.000  2.654 S_0124_0003_0001
SCORE:    16.720   -115.380     20.706     60.525           0.273                  3.693         -5.343    -18.597        0.503         -3.458         -4.452         -3.954       0.000        0.115      1.590     21.842     -4.390            0.000     32.483         30.564          3.202    0.800       0.370       0.778       0.889       0.963       1.000   0.000    27.000       24.000  2.442 S_0124_0004_0001
SCORE:    10.816   -115.525     17.654     63.230           0.284                  4.045         -5.492    -20.794        0.512         -3.267         -4.413         -4.982       0.000        0.117      1.539     20.450     -4.266            0.000     32.483         29.241          3.224    0.793       0.370       0.704       0.889       1.000       1.000   0.000    27.000       24.000  2.449 S_0124_0005_0001
SCORE:   -12.400   -112.603     14.495     66.900           0.259                  4.418         -5.691    -28.804        0.565         -4.896         -7.480         -2.158      -0.743       -1.162      2.060     25.974     -5.788            0.000     32.483          9.771          3.112    0.867       0.593       0.852       0.889       1.000       1.000   0.000    27.000       26.000  2.170 S_0125_0001_0001
SCORE:   -13.639   -114.509     15.509     67.680           0.263                  4.799         -4.307    -31.797        0.506         -5.076         -7.204         -3.101      -2.654       -0.675      2.118     26.882     -5.575            0.000     32.483         11.019          3.002    0.859       0.593       0.852       0.889       0.963       1.000   0.000    27.000       26.000  2.188 S_0125_0002_0001
SCORE:   -13.039   -115.924     16.326     70.162           0.256                  4.748         -3.582    -33.152        0.510         -5.073         -7.271         -3.076      -2.658       -0.235      1.014     26.323     -5.795            0.000     32.483         11.904          3.024    0.859       0.593       0.852       0.889       0.963       1.000   0.000    27.000       25.000  2.198 S_0125_0003_0001
SCORE:   -11.489   -111.891     14.242     68.580           0.250                  4.601         -5.660    -28.530        0.539         -4.924         -7.547         -2.087      -0.749       -1.385      1.877     23.183     -4.981            0.000     32.483         10.509          2.913    0.874       0.593       0.852       0.926       1.000       1.000   0.000    27.000       26.000  2.100 S_0125_0004_0001
SCORE:   -13.039   -115.924     16.326     70.162           0.256                  4.748         -3.582    -33.152        0.510         -5.073         -7.271         -3.076      -2.658       -0.235      1.014     26.323     -5.795            0.000     32.483         11.904          3.024    0.859       0.593       0.852       0.889       0.963       1.000   0.000    27.000       25.000  2.198 S_0125_0005_0001
SCORE:   -45.626   -110.783     14.618     58.518           0.223                  2.644         -4.358    -31.764        0.005         -6.549         -9.751         -1.146       0.000       -2.191      1.467     19.108     -8.077            0.000     32.483         -0.072          1.000    0.985       0.926       1.000       1.000       1.000       1.000   0.000    27.000       27.000  0.811 S_0126_0001_0001
SCORE:   -45.732   -110.667     14.602     58.465           0.228                  2.606         -4.365    -31.783        0.007         -6.561         -9.716         -1.143       0.000       -2.255      1.479     19.071     -8.078            0.000     32.483         -0.103          1.000    0.985       0.926       1.000       1.000       1.000       1.000   0.000    27.000       27.000  0.814 S_0126_0002_0001
SCORE:   -45.588   -110.812     14.610     58.534           0.228                  2.644         -4.356    -31.761        0.006         -6.554         -9.740         -1.146       0.000       -2.188      1.494     19.126     -8.082            0.000     32.483         -0.074          1.004    0.985       0.926       1.000       1.000       1.000       1.000   0.000    27.000       27.000  0.815 S_0126_0003_0001
SCORE:   -45.626   -110.783     14.618     58.518           0.223                  2.644         -4.358    -31.764        0.005         -6.549         -9.751         -1.146       0.000       -2.191      1.467     19.108     -8.077            0.000     32.483         -0.072          1.000    0.985       0.926       1.000       1.000       1.000       1.000   0.000    27.000       27.000  0.811 S_0126_0004_0001
SCORE:   -45.746   -110.690     14.573     58.522           0.231                  2.649         -4.367    -31.811        0.006         -6.559         -9.727         -1.148       0.000       -2.250      1.440     19.125     -8.087            0.000     32.483         -0.134          0.991    0.985       0.926       1.000       1.000       1.000       1.000   0.000    27.000       27.000  0.796 S_0126_0005_0001
SCORE:    17.958   -120.483     21.382     67.864           0.314                  4.891         -3.729    -28.803        0.468         -2.601         -6.839         -1.435      -0.742       -1.104      2.560     20.584     -1.164            0.000     32.483         34.313          2.956    0.859       0.481       0.852       0.963       1.000       1.000   0.000    27.000       27.000  1.974 S_0127_0001_0001
SCORE:    17.830   -120.628     21.384     67.820           0.307                  4.884         -3.757    -28.796        0.480         -2.596         -6.866         -1.430      -0.743       -1.095      2.548     20.646     -1.152            0.000     32.483         34.342          2.953    0.859       0.481       0.852       0.963       1.000       1.000   0.000    27.000       27.000  1.973 S_0127_0002_0001
SCORE:    17.818   -120.285     21.114     67.779           0.291                  4.869         -3.709    -28.812        0.478         -2.599         -6.895         -1.427      -0.745       -1.124      2.567     20.622     -1.172            0.000     32.483         34.382          2.965    0.859       0.481       0.852       0.963       1.000       1.000   0.000    27.000       27.000  1.975 S_0127_0003_0001
SCORE:    13.429   -119.890     20.282     65.746           0.301                  4.689         -3.823    -31.547        0.284         -2.584         -6.972         -2.963      -0.780       -0.717      2.802     24.180     -2.017            0.000     32.483         33.955          2.953    0.852       0.481       0.852       0.963       0.963       1.000   0.000    27.000       27.000  1.966 S_0127_0004_0001
SCORE:    15.578   -120.240     20.275     67.948           0.299                  4.339         -4.112    -29.177        0.330         -2.582         -6.771         -3.568       0.000       -1.058      2.358     22.053     -1.196            0.000     32.483         34.194          2.941    0.852       0.444       0.852       0.963       1.000       1.000   0.000    27.000       27.000  1.960 S_0127_0005_0001
SCORE:    25.031   -102.474     16.863     57.644           0.274                  3.063         -2.632    -18.239        0.261         -3.141         -1.595         -4.983       0.000       -0.837      6.000     22.159     -3.905            0.000     32.483         24.089          5.054    0.726       0.296       0.704       0.815       0.852       0.963   0.000    26.000       22.000  4.745 S_0128_0001_0001
SCORE:    24.938   -102.545     16.865     57.672           0.272                  3.065         -2.651    -18.246        0.270         -3.136         -1.599         -5.012       0.000       -0.828      6.005     22.163     -3.900            0.000     32.483         24.061          5.054    0.726       0.296       0.704       0.815       0.852       0.963   0.000    26.000       22.000  4.743 S_0128_0002_0001
SCORE:    25.777   -107.475     17.505     59.352           0.297                  3.432         -3.815    -12.577        0.269         -2.567         -1.803         -4.083       0.000        0.001      3.787     21.658     -5.375            0.000     32.483         24.688          5.060    0.696       0.296       0.593       0.778       0.852       0.963   0.000    26.000       21.000  4.468 S_0128_0003_0001
SCORE:    25.018   -102.459     16.869     57.616           0.274                  3.062         -2.630    -18.203        0.262         -3.141         -1.591         -4.983       0.000       -0.848      6.013     22.150     -3.924            0.000     32.483         24.067          5.054    0.726       0.296       0.704       0.815       0.852       0.963   0.000    26.000       22.000  4.745 S_0128_0004_0001
SCORE:    25.256   -107.300     16.287     58.268           0.304                  3.369         -4.595    -11.187        0.247         -2.568         -1.100         -4.742       0.000       -0.437      3.383     21.456     -4.090            0.000     32.483         25.476          4.899    0.704       0.296       0.630       0.778       0.852       0.963   0.000    26.000       21.000  4.398 S_0128_0005_0001
SCORE:    -3.753   -103.833     12.793     57.302           0.224                  3.791         -5.605    -18.601        0.475         -5.689         -6.849          0.000       0.000       -1.888      2.854     20.877     -5.216            0.000     32.483         13.129          3.223    0.852       0.593       0.852       0.889       0.926       1.000   0.000    27.000       25.000  2.531 S_0129_0001_0001
SCORE:    -4.287   -103.555     11.865     59.286           0.235                  3.371         -5.169    -18.916        0.470         -5.250         -6.953         -1.180       0.000       -2.040      2.981     20.563     -5.120            0.000     32.483         12.640          2.991    0.859       0.593       0.852       0.889       0.963       1.000   0.000    27.000       25.000  2.517 S_0129_0002_0001
SCORE:    -4.682   -103.632     11.694     59.388           0.225                  3.361         -5.170    -19.032        0.482         -5.307         -6.934         -1.177       0.000       -2.059      2.866     20.464     -5.078            0.000     32.483         12.744          2.993    0.859       0.593       0.852       0.889       0.963       1.000   0.000    27.000       25.000  2.517 S_0129_0003_0001
SCORE:    -3.867   -104.052     13.734     56.669           0.243                  3.868         -5.116    -19.036        0.443         -5.504         -7.233         -1.155       0.000       -1.678      3.142     22.257     -5.393            0.000     32.483         12.460          3.182    0.867       0.593       0.852       0.926       0.963       1.000   0.000    27.000       25.000  2.498 S_0129_0004_0001
SCORE:    -4.540   -103.610     14.056     56.599           0.243                  3.630         -5.215    -19.430        0.436         -5.458         -7.158         -1.151       0.000       -1.656      2.774     21.740     -5.330            0.000     32.483         12.505          3.158    0.852       0.556       0.852       0.926       0.926       1.000   0.000    27.000       25.000  2.499 S_0129_0005_0001
SCORE:    33.142   -100.292     18.419     61.031           0.252                  3.107         -4.515    -19.220        0.277         -2.486         -1.603         -3.926       0.000        1.305      5.917     19.481     -2.525            0.000     32.483         25.437          5.331    0.711       0.296       0.630       0.815       0.852       0.963   0.000    26.000       21.000  4.821 S_0130_0001_0001
SCORE:    33.207    -93.219     16.647     59.049           0.252                  3.131         -4.400    -19.265        0.208         -3.229         -1.115         -4.121       0.000        0.782      5.558     18.757     -3.753            0.000     32.483         25.441          5.367    0.704       0.296       0.630       0.815       0.852       0.926   0.000    25.000       21.000  4.859 S_0130_0002_0001
SCORE:    33.139   -100.294     18.420     61.035           0.252                  3.107         -4.511    -19.234        0.280         -2.491         -1.605         -3.930       0.000        1.312      5.931     19.460     -2.525            0.000     32.483         25.447          5.332    0.711       0.296       0.630       0.815       0.852       0.963   0.000    26.000       21.000  4.821 S_0130_0003_0001
SCORE:    34.925   -101.005     19.657     60.412           0.254                  2.933         -4.482    -19.418        0.189         -2.681         -1.654         -3.793       0.000        2.280      5.818     20.740     -2.002            0.000     32.483         25.194          5.478    0.689       0.296       0.519       0.815       0.852       0.963   0.000    26.000       21.000  4.828 S_0130_0004_0001
SCORE:    35.099   -101.358     19.656     60.698           0.251                  2.945         -4.525    -20.051        0.202         -2.603         -1.635         -3.997       0.000        2.200      6.672     21.134     -1.804            0.000     32.483         24.831          5.494    0.689       0.296       0.519       0.815       0.852       0.963   0.000    26.000       21.000  4.852 S_0130_0005_0001
SCORE:    -4.917   -110.915     14.863     59.624           0.254                  2.761         -5.702    -26.088        0.602         -5.098         -5.611         -0.966       0.000       -0.061      3.058     16.559     -5.944            0.000     32.483         25.263          2.442    0.911       0.704       0.889       0.963       1.000       1.000   0.000    27.000       27.000  1.880 S_0131_0001_0001
SCORE:    -3.835   -112.279     15.131     61.159           0.248                  2.730         -5.704    -25.526        0.630         -5.125         -5.962         -1.014       0.000        0.239      3.066     16.355     -5.457            0.000     32.483         25.193          2.491    0.896       0.630       0.889       0.963       1.000       1.000   0.000    27.000       27.000  1.928 S_0131_0002_0001
SCORE:    -3.370   -113.640     15.858     61.895           0.254                  2.696         -5.557    -25.964        0.155         -5.197         -6.065         -1.005       0.000        0.257      4.829     16.323     -5.569            0.000     32.483         24.877          2.486    0.911       0.704       0.889       0.963       1.000       1.000   0.000    27.000       27.000  1.931 S_0131_0003_0001
SCORE:    -0.387   -103.254     13.437     56.787           0.247                  2.681         -4.906    -26.347        0.501         -5.774         -5.642         -0.836       0.000       -1.094      4.947     16.534     -5.867            0.000     32.483         25.715          2.436    0.911       0.704       0.889       0.963       1.000       1.000   0.000    27.000       27.000  1.835 S_0131_0004_0001
SCORE:    -2.996   -112.639     15.807     61.474           0.242                  2.717         -5.674    -25.524        0.633         -5.078         -5.829         -1.023       0.000        0.438      3.029     16.353     -5.517            0.000     32.483         25.112          2.492    0.896       0.630       0.889       0.963       1.000       1.000   0.000    27.000       27.000  1.927 S_0131_0005_0001
SCORE:    27.332   -107.289     17.182     54.664           0.258                  3.113         -3.973    -15.467        0.381         -1.970         -4.268         -1.214       0.000       -1.356      2.856     20.258     -2.486            0.000     32.483         34.161          3.158    0.844       0.481       0.815       0.926       1.000       1.000   0.000    27.000       25.000  2.154 S_0132_0001_0001
SCORE:    21.939   -107.545     17.253     54.689           0.299                  3.200         -4.623    -19.834        0.358         -2.379         -4.346         -0.791       0.000       -1.397      2.432     21.530     -2.625            0.000     32.483         33.236          3.155    0.837       0.444       0.852       0.889       1.000       1.000   0.000    27.000       25.000  2.144 S_0132_0002_0001
SCORE:    27.285   -107.484     19.390     54.724           0.302                  3.257         -4.430    -19.814        0.354         -2.137         -4.279         -0.794       0.000       -1.715      3.877     22.208     -2.410            0.000     32.483         33.752          3.143    0.837       0.444       0.852       0.889       1.000       1.000   0.000    27.000       25.000  2.130 S_0132_0003_0001
SCORE:    30.079   -105.684     18.945     56.569           0.266                  3.468         -3.811    -20.362        0.361         -2.125         -4.387         -0.796       0.000       -1.911      4.164     22.299     -2.474            0.000     32.483         33.073          2.996    0.837       0.444       0.852       0.889       1.000       1.000   0.000    27.000       26.000  2.071 S_0132_0004_0001
SCORE:    30.165   -105.814     19.036     56.576           0.260                  3.473         -3.859    -20.346        0.350         -2.124         -4.408         -0.791       0.000       -1.840      4.211     22.246     -2.400            0.000     32.483         33.112          2.991    0.837       0.444       0.852       0.889       1.000       1.000   0.000    27.000       26.000  2.072 S_0132_0005_0001
SCORE:    -7.041   -106.791     15.191     57.982           0.245                  3.701         -5.380    -19.607        0.389         -5.005         -5.893          0.000       0.000       -1.146      0.641     17.698     -4.784            0.000     32.483         13.235          3.067    0.837       0.481       0.852       0.889       0.963       1.000   0.000    27.000       25.000  2.333 S_0133_0001_0001
SCORE:    -9.918   -106.132     13.788     56.432           0.259                  3.715         -5.424    -19.759        0.276         -5.067         -5.788          0.000       0.000       -1.068      0.455     18.379     -5.488            0.000     32.483         13.020          3.063    0.837       0.481       0.852       0.889       0.963       1.000   0.000    27.000       25.000  2.315 S_0133_0002_0001
SCORE:    -7.052   -106.771     15.199     57.970           0.245                  3.701         -5.376    -19.598        0.389         -5.002         -5.898          0.000       0.000       -1.147      0.643     17.705     -4.817            0.000     32.483         13.224          3.067    0.837       0.481       0.852       0.889       0.963       1.000   0.000    27.000       25.000  2.333 S_0133_0003_0001
SCORE:    -7.041   -106.791     15.191     57.982           0.245                  3.701         -5.380    -19.607        0.389         -5.005         -5.893          0.000       0.000       -1.146      0.641     17.698     -4.784            0.000     32.483         13.235          3.067    0.837       0.481       0.852       0.889       0.963       1.000   0.000    27.000       25.000  2.333 S_0133_0004_0001
SCORE:    -7.026   -106.367     14.962     58.272           0.256                  3.746         -5.306    -19.932        0.382         -4.998         -5.931         -1.856       0.000       -1.143      0.852     19.266     -4.867            0.000     32.483         13.157          3.056    0.837       0.481       0.852       0.889       0.963       1.000   0.000    27.000       25.000  2.321 S_0133_0005_0001
SCORE:    21.449   -103.399     16.969     58.779           0.225                  2.598         -4.823    -23.032        0.434         -3.528         -4.042         -1.714       0.000       -1.873     12.966     17.855     -3.019            0.000     32.483         24.569          3.204    0.830       0.370       0.852       0.926       1.000       1.000   0.000    27.000       26.000  2.164 S_0134_0001_0001
SCORE:    21.387   -103.331     16.987     58.748           0.225                  2.597         -4.898    -23.027        0.440         -3.531         -4.042         -1.704       0.000       -1.894     13.006     17.794     -3.032            0.000     32.483         24.566          3.204    0.830       0.370       0.852       0.926       1.000       1.000   0.000    27.000       26.000  2.165 S_0134_0002_0001
SCORE:    20.312   -102.433     17.748     57.543           0.240                  2.625         -3.976    -23.303        0.216         -3.382         -3.438         -3.006       0.000       -2.398      6.083     18.981     -4.053            0.000     32.483         30.382          3.176    0.822       0.370       0.778       0.963       1.000       1.000   0.000    27.000       26.000  2.158 S_0134_0003_0001
SCORE:    26.705   -101.967     18.819     58.757           0.221                  2.891         -3.763    -23.019        0.395         -2.716         -2.871         -1.705       0.000       -2.220      4.708     18.164     -0.797            0.000     32.483         29.327          2.871    0.844       0.444       0.778       1.000       1.000       1.000   0.000    27.000       27.000  1.934 S_0134_0004_0001
SCORE:    20.668   -104.339     16.491     58.838           0.218                  2.627         -4.141    -23.013        0.348         -3.466         -3.909         -1.694       0.000       -2.042     10.805     18.446     -2.353            0.000     32.483         25.368          3.230    0.785       0.296       0.704       0.926       1.000       1.000   0.000    27.000       25.000  2.177 S_0134_0005_0001
SCORE:    32.507   -106.131     20.143     57.643           0.250                  3.245         -4.315    -16.505        0.285         -2.464         -4.071         -1.990       0.000        0.507      2.766     18.483     -3.229            0.000     32.483         35.406          3.047    0.837       0.407       0.852       0.926       1.000       1.000   0.000    27.000       25.000  2.218 S_0135_0001_0001
SCORE:    33.011   -104.361     20.287     57.031           0.244                  2.714         -4.560    -18.176        0.377         -1.645         -3.658         -2.705       0.000        0.704      2.244     19.918     -1.603            0.000     32.483         33.717          2.883    0.852       0.444       0.889       0.926       1.000       1.000   0.000    27.000       26.000  2.097 S_0135_0002_0001
SCORE:    34.125   -104.799     20.838     57.218           0.247                  2.718         -4.463    -18.304        0.384         -1.639         -3.675         -2.706       0.000        0.910      2.235     20.351     -1.526            0.000     32.483         33.853          2.870    0.852       0.444       0.889       0.926       1.000       1.000   0.000    27.000       26.000  2.090 S_0135_0003_0001
SCORE:    32.498   -106.028     19.973     57.639           0.251                  3.245         -4.316    -16.339        0.274         -2.441         -4.121         -2.003       0.000        0.504      2.707     18.436     -3.203            0.000     32.483         35.435          3.044    0.837       0.407       0.852       0.926       1.000       1.000   0.000    27.000       25.000  2.218 S_0135_0004_0001
SCORE:    31.746   -103.498     18.696     58.549           0.243                  3.224         -4.474    -16.139        0.318         -2.733         -4.899         -1.197       0.000        0.088      2.571     17.221     -4.011            0.000     32.483         35.302          3.063    0.852       0.481       0.852       0.963       0.963       1.000   0.000    27.000       25.000  2.219 S_0135_0005_0001
SCORE:    32.023   -110.739     19.581     61.932           0.253                  3.048         -3.627    -21.192        0.557         -2.188         -5.672         -1.858       0.000        0.325      5.173     20.258     -0.878            0.000     32.483         34.567          2.785    0.844       0.481       0.815       0.963       0.963       1.000   0.000    27.000       26.000  2.008 S_0136_0001_0001
SCORE:    25.182   -104.513     16.481     58.988           0.231                  3.191         -4.095    -20.846        0.490         -2.176         -5.913         -0.772       0.000       -0.288      2.388     18.761     -2.561            0.000     32.483         33.332          2.866    0.874       0.519       0.889       0.963       1.000       1.000   0.000    27.000       27.000  1.973 S_0136_0002_0001
SCORE:    26.852   -110.532     21.328     61.567           0.232                  3.125         -3.777    -22.186        0.487         -2.314         -6.040         -1.788       0.000        0.138      2.928     19.962     -2.285            0.000     32.483         33.520          2.875    0.852       0.407       0.889       0.963       1.000       1.000   0.000    27.000       27.000  1.987 S_0136_0003_0001
SCORE:    30.091   -107.738     19.849     58.565           0.252                  3.245         -3.871    -21.516        0.517         -2.320         -5.844         -1.783       0.000       -0.119      4.723     19.830     -1.363            0.000     32.483         35.180          2.897    0.859       0.519       0.852       0.963       0.963       1.000   0.000    27.000       27.000  2.000 S_0136_0004_0001
SCORE:    31.999   -110.761     19.516     61.957           0.254                  3.050         -3.620    -21.264        0.567         -2.179         -5.747         -1.883       0.000        0.320      5.281     20.249     -0.873            0.000     32.483         34.649          2.783    0.844       0.481       0.815       0.963       0.963       1.000   0.000    27.000       26.000  2.006 S_0136_0005_0001
SCORE:    19.329   -105.365     16.418     53.444           0.252                  2.934         -3.254    -19.954        0.162         -4.051         -5.850         -1.114       0.000        1.588      6.878     26.940     -5.331            0.000     32.483         23.150          3.008    0.830       0.407       0.852       0.926       0.963       1.000   0.000    27.000       25.000  2.292 S_0137_0001_0001
SCORE:    21.526    -99.729     16.872     52.698           0.255                  2.933         -3.747    -20.031        0.211         -4.143         -5.584         -1.119       0.000        1.952      4.607     24.975     -5.011            0.000     32.483         23.905          2.798    0.867       0.444       0.926       0.963       1.000       1.000   0.000    27.000       27.000  1.954 S_0137_0002_0001
SCORE:    19.304   -104.818     16.399     53.519           0.253                  2.933         -3.204    -20.044        0.176         -3.999         -5.792         -1.113       0.000        1.817      6.646     26.452     -5.431            0.000     32.483         23.027          2.986    0.830       0.407       0.852       0.926       0.963       1.000   0.000    27.000       25.000  2.280 S_0137_0003_0001
SCORE:    16.304   -104.521     15.966     55.142           0.243                  2.891         -2.741    -20.322        0.159         -4.716         -5.867         -1.128       0.000        1.517      4.555     25.382     -5.547            0.000     32.483         22.805          3.036    0.815       0.407       0.815       0.889       0.963       1.000   0.000    27.000       25.000  2.336 S_0137_0004_0001
SCORE:    20.190   -101.041     16.244     53.685           0.237                  2.913         -3.534    -20.068        0.160         -4.323         -5.784         -1.118       0.000        1.829      4.553     25.125     -4.878            0.000     32.483         23.708          2.851    0.844       0.407       0.889       0.926       1.000       1.000   0.000    27.000       26.000  2.098 S_0137_0005_0001
SCORE:    21.679   -118.796     26.006     71.498           0.249                  3.888         -3.107    -26.991        0.381         -4.822         -3.287         -2.615       0.000        1.136      3.136     20.972     -3.366            0.000     32.483         24.915          5.673    0.696       0.259       0.630       0.815       0.852       0.926   0.000    25.000       22.000  5.240 S_0138_0001_0001
SCORE:    22.805   -119.268     27.212     69.627           0.247                  3.930         -2.711    -27.473        0.416         -4.539         -2.311         -4.430       0.000        1.493      3.245     23.972     -4.022            0.000     32.483         24.933          5.773    0.719       0.333       0.630       0.852       0.852       0.926   0.000    25.000       22.000  5.223 S_0138_0002_0001
SCORE:    28.143   -117.895     26.045     70.347           0.251                  3.916         -3.200    -22.620        0.401         -4.438         -1.576         -5.023       0.000        1.350      9.649     22.497     -3.913            0.000     32.483         19.869          5.811    0.711       0.296       0.630       0.852       0.852       0.926   0.000    25.000       22.000  5.274 S_0138_0003_0001
SCORE:    26.134   -112.963     23.355     66.130           0.245                  3.413         -2.980    -22.460        0.248         -4.197         -2.728         -1.444       0.000        0.825      9.785     19.703     -3.136            0.000     32.483         19.854          5.759    0.659       0.000       0.667       0.852       0.852       0.926   0.000    25.000       22.000  5.252 S_0138_0004_0001
SCORE:    22.924   -115.920     25.822     68.643           0.247                  3.219         -3.723    -26.393        0.202         -4.571         -2.061         -2.873       0.000        0.610      2.892     22.988     -4.317            0.000     32.483         25.675          5.770    0.711       0.259       0.667       0.852       0.852       0.926   0.000    25.000       22.000  5.271 S_0138_0005_0001
SCORE:    31.148   -107.080     21.158     60.008           0.233                  2.712         -4.507    -19.132        0.470         -2.539         -5.250         -1.061       0.000        0.128      1.962     19.138     -2.449            0.000     32.483         34.874          2.768    0.859       0.444       0.889       0.963       1.000       1.000   0.000    27.000       26.000  2.114 S_0139_0001_0001
SCORE:    32.882   -105.046     21.443     56.998           0.253                  2.788         -3.585    -19.273        0.473         -2.431         -4.404         -2.803       0.000        0.395      1.537     20.978     -1.849            0.000     32.483         34.926          2.741    0.844       0.444       0.815       0.963       1.000       1.000   0.000    27.000       26.000  2.118 S_0139_0002_0001
SCORE:    32.576   -105.264     21.206     57.463           0.250                  2.791         -3.951    -18.894        0.494         -2.295         -4.462         -2.867       0.000        0.316      1.989     19.926     -1.660            0.000     32.483         35.050          2.743    0.837       0.407       0.815       0.963       1.000       1.000   0.000    27.000       26.000  2.108 S_0139_0003_0001
SCORE:    33.077   -108.014     23.165     63.000           0.265                  3.169         -3.570    -23.098        0.445         -2.642         -4.896         -3.945       0.000        0.193      1.733     20.469     -1.307            0.000     32.483         35.627          2.852    0.830       0.407       0.778       0.963       1.000       1.000   0.000    27.000       26.000  2.143 S_0139_0004_0001
SCORE:    30.840   -107.336     21.077     60.060           0.229                  2.711         -4.454    -19.214        0.465         -2.535         -5.276         -1.061       0.000        0.103      1.943     19.098     -2.444            0.000     32.483         34.992          2.773    0.859       0.444       0.889       0.963       1.000       1.000   0.000    27.000       26.000  2.120 S_0139_0005_0001
SCORE:    19.811   -116.210     20.095     62.143           0.278                  3.443         -4.925    -20.921        0.653         -3.790         -4.365         -2.751       0.000        0.226      1.806     22.876     -4.882            0.000     32.483         33.651          3.367    0.770       0.333       0.704       0.889       0.926       1.000   0.000    27.000       24.000  2.567 S_0140_0001_0001
SCORE:    21.240   -117.235     23.141     62.555           0.280                  3.556         -4.811    -20.958        0.639         -3.782         -4.293         -3.769       0.000        0.255      2.238     21.639     -5.029            0.000     32.483         34.331          3.339    0.770       0.333       0.704       0.889       0.926       1.000   0.000    27.000       24.000  2.535 S_0140_0002_0001
SCORE:    17.638   -116.441     20.175     62.712           0.278                  3.486         -4.703    -20.889        0.648         -3.736         -4.409         -3.755       0.000        0.148      1.793     20.947     -4.835            0.000     32.483         33.737          3.353    0.778       0.370       0.704       0.889       0.926       1.000   0.000    27.000       24.000  2.550 S_0140_0003_0001
SCORE:    21.222   -117.249     23.118     62.608           0.289                  3.543         -4.795    -20.904        0.614         -3.733         -4.340         -3.727       0.000        0.139      2.245     21.274     -5.005            0.000     32.483         34.662          3.340    0.778       0.370       0.704       0.889       0.926       1.000   0.000    27.000       24.000  2.536 S_0140_0004_0001
SCORE:    21.186   -117.414     23.222     62.763           0.285                  3.485         -4.740    -20.992        0.631         -3.722         -4.344         -3.722       0.000        0.156      2.213     21.309     -4.992            0.000     32.483         34.567          3.343    0.785       0.370       0.741       0.889       0.926       1.000   0.000    27.000       24.000  2.539 S_0140_0005_0001
SCORE:    23.133   -109.013     18.902     60.213           0.264                  3.487         -4.399    -20.540        0.417         -3.119         -3.847         -5.065      -1.946        1.086      2.795     23.408     -4.673            0.000     32.483         32.679          3.222    0.822       0.481       0.815       0.852       0.963       1.000   0.000    27.000       24.000  2.357 S_0141_0001_0001
SCORE:    23.166   -108.002     18.239     58.150           0.238                  3.139         -5.068    -19.126        0.444         -2.578         -2.588         -4.936       0.000        0.332      2.302     20.285     -3.884            0.000     32.483         33.736          2.964    0.822       0.481       0.815       0.889       0.926       1.000   0.000    27.000       25.000  2.295 S_0141_0002_0001
SCORE:    23.101   -107.836     18.208     57.917           0.240                  3.148         -5.108    -19.236        0.438         -2.614         -2.642         -4.935       0.000        0.266      2.423     20.379     -3.871            0.000     32.483         33.840          2.961    0.822       0.481       0.815       0.889       0.926       1.000   0.000    27.000       25.000  2.288 S_0141_0003_0001
SCORE:    18.007   -110.020     17.727     62.141           0.232                  3.089         -4.910    -20.851        0.162         -2.890         -3.460         -5.017      -1.894        0.426      3.044     20.886     -3.646            0.000     32.483         30.504          3.048    0.830       0.481       0.815       0.889       0.963       1.000   0.000    27.000       24.000  2.330 S_0141_0004_0001
SCORE:    23.783   -108.131     18.151     57.945           0.234                  3.136         -5.115    -18.673        0.451         -2.557         -2.579         -4.201       0.000        0.389      2.162     20.346     -3.964            0.000     32.483         33.707          2.959    0.830       0.481       0.815       0.889       0.963       1.000   0.000    27.000       25.000  2.288 S_0141_0005_0001
SCORE:    23.555   -111.022     19.564     57.445           0.283                  3.377         -4.313    -18.146        0.386         -3.124         -4.730         -1.346       0.000       -1.141      2.881     20.155     -2.106            0.000     32.483         32.908          3.210    0.822       0.444       0.815       0.889       0.963       1.000   0.000    27.000       25.000  2.220 S_0142_0001_0001
SCORE:    29.261   -112.393     22.464     57.901           0.283                  3.411         -4.635    -18.968        0.357         -3.203         -4.533         -1.364       0.000       -1.609      5.060     20.826     -1.523            0.000     32.483         34.703          3.207    0.830       0.407       0.852       0.889       1.000       1.000   0.000    27.000       25.000  2.224 S_0142_0002_0001
SCORE:    29.433   -108.048     20.807     55.822           0.281                  3.467         -4.519    -17.743        0.368         -3.148         -4.552          0.000       0.000       -1.669      3.723     20.421     -1.525            0.000     32.483         33.264          3.148    0.844       0.444       0.852       0.926       1.000       1.000   0.000    27.000       25.000  2.154 S_0142_0003_0001
SCORE:    29.362   -108.025     20.756     55.886           0.287                  3.458         -4.511    -17.814        0.367         -3.148         -4.536          0.000       0.000       -1.698      3.711     20.483     -1.608            0.000     32.483         33.271          3.154    0.852       0.481       0.852       0.926       1.000       1.000   0.000    27.000       25.000  2.161 S_0142_0004_0001
SCORE:    29.433   -108.048     20.807     55.822           0.281                  3.467         -4.519    -17.743        0.368         -3.148         -4.552          0.000       0.000       -1.669      3.723     20.421     -1.525            0.000     32.483         33.264          3.148    0.844       0.444       0.852       0.926       1.000       1.000   0.000    27.000       25.000  2.154 S_0142_0005_0001
SCORE:    14.598   -108.774     20.049     59.288           0.321                  3.289         -3.143    -26.281        0.116         -2.822         -6.881         -3.854       0.000       -2.198      5.011     23.172     -2.494            0.000     32.483         27.315          2.761    0.859       0.519       0.852       0.926       1.000       1.000   0.000    27.000       27.000  1.816 S_0143_0001_0001
SCORE:    14.275   -106.884     18.688     58.027           0.322                  3.284         -2.979    -25.117        0.103         -2.944         -6.788         -3.068       0.000       -2.195      5.257     22.050     -2.620            0.000     32.483         26.656          2.696    0.881       0.556       0.889       0.963       1.000       1.000   0.000    27.000       27.000  1.713 S_0143_0002_0001
SCORE:    14.263   -107.449     19.944     58.958           0.322                  3.339         -2.881    -27.134        0.119         -2.802         -6.545         -5.656       0.000       -2.083      4.756     23.874     -2.527            0.000     32.483         27.544          2.751    0.859       0.519       0.852       0.926       1.000       1.000   0.000    27.000       27.000  1.815 S_0143_0003_0001
SCORE:    14.304   -106.872     18.699     58.004           0.322                  3.285         -2.987    -25.096        0.101         -2.945         -6.783         -3.065       0.000       -2.198      5.263     22.059     -2.616            0.000     32.483         26.649          2.695    0.881       0.556       0.889       0.963       1.000       1.000   0.000    27.000       27.000  1.713 S_0143_0004_0001
SCORE:    14.598   -108.774     20.049     59.288           0.321                  3.289         -3.143    -26.281        0.116         -2.822         -6.881         -3.854       0.000       -2.198      5.011     23.172     -2.494            0.000     32.483         27.315          2.761    0.859       0.519       0.852       0.926       1.000       1.000   0.000    27.000       27.000  1.816 S_0143_0005_0001
SCORE:    10.226   -112.911     19.432     58.118           0.284                  3.940         -3.836    -27.100        0.114         -7.295         -6.670         -2.408       0.000       -1.300      2.982     23.449     -1.600            0.000     32.483         32.543          6.042    0.696       0.259       0.667       0.778       0.852       0.926   0.000    25.000       22.000  5.520 S_0144_0001_0001
SCORE:    17.611   -112.812     21.280     58.950           0.297                  4.025         -4.620    -23.833        0.290         -5.927         -4.291         -2.559       0.000       -2.215      3.993     23.166     -2.040            0.000     32.483         31.424          5.968    0.681       0.259       0.667       0.741       0.852       0.889   0.000    24.000       21.000  5.464 S_0144_0002_0001
SCORE:    12.187   -113.017     20.476     58.230           0.286                  4.002         -3.885    -27.417        0.257         -7.134         -6.680         -2.407       0.000       -1.230      3.226     24.144     -1.706            0.000     32.483         32.561          6.037    0.696       0.259       0.667       0.778       0.852       0.926   0.000    25.000       22.000  5.520 S_0144_0003_0001
SCORE:    14.357   -112.505     20.028     61.237           0.296                  4.071         -4.241    -26.988        0.256         -6.842         -4.336         -2.471       0.000       -1.989      3.882     22.551     -2.373            0.000     32.483         31.298          5.944    0.696       0.259       0.667       0.778       0.852       0.926   0.000    25.000       21.000  5.456 S_0144_0004_0001
SCORE:    12.344   -107.255     17.954     57.006           0.328                  3.668         -4.215    -24.622        0.280         -5.945         -3.826         -2.310       0.000       -3.201      2.860     20.853     -2.397            0.000     32.483         30.683          6.129    0.600       0.000       0.667       0.704       0.778       0.852   0.000    23.000       20.000  5.607 S_0144_0005_0001
SCORE:    14.851   -118.957     19.387     68.254           0.279                  4.468         -4.126    -24.923        0.372         -3.527         -8.191         -1.735       0.000       -0.996      2.187     21.461     -2.943            0.000     32.483         31.358          2.966    0.852       0.519       0.889       0.889       0.963       1.000   0.000    27.000       25.000  2.298 S_0145_0001_0001
SCORE:    21.638   -119.229     23.214     68.459           0.337                  4.546         -4.113    -25.300        0.159         -3.273         -8.556         -1.747       0.000       -1.183      4.028     22.050     -2.276            0.000     32.483         32.037          2.961    0.852       0.519       0.889       0.889       0.963       1.000   0.000    27.000       25.000  2.296 S_0145_0002_0001
SCORE:    19.846   -120.962     22.268     69.745           0.282                  4.418         -4.689    -24.454        0.369         -3.347         -7.489         -1.968       0.000       -0.710      2.766     21.419     -2.269            0.000     32.483         31.985          2.945    0.844       0.556       0.852       0.889       0.926       1.000   0.000    27.000       25.000  2.310 S_0145_0003_0001
SCORE:    21.653   -119.424     24.149     69.355           0.321                  4.489         -3.510    -26.886        0.354         -3.253         -8.603         -2.099      -0.826       -1.222      4.244     22.159     -2.244            0.000     32.483         32.166          2.967    0.852       0.556       0.852       0.889       0.963       1.000   0.000    27.000       25.000  2.289 S_0145_0004_0001
SCORE:    21.633   -119.414     24.129     69.364           0.321                  4.490         -3.511    -26.886        0.342         -3.256         -8.609         -2.102      -0.824       -1.221      4.231     22.179     -2.238            0.000     32.483         32.156          2.967    0.852       0.556       0.852       0.889       0.963       1.000   0.000    27.000       25.000  2.290 S_0145_0005_0001
SCORE:    18.649    -98.514     14.738     56.335           0.244                  3.436         -2.640    -24.900        0.513         -2.748         -7.596         -3.248       0.000        0.250      5.277     23.259     -3.884            0.000     32.483         25.643          2.882    0.867       0.481       0.889       0.963       1.000       1.000   0.000    27.000       27.000  1.858 S_0146_0001_0001
SCORE:    18.649    -98.514     14.738     56.335           0.244                  3.436         -2.640    -24.900        0.513         -2.748         -7.596         -3.248       0.000        0.250      5.277     23.259     -3.884            0.000     32.483         25.643          2.882    0.867       0.481       0.889       0.963       1.000       1.000   0.000    27.000       27.000  1.858 S_0146_0002_0001
SCORE:    18.649    -98.514     14.738     56.335           0.244                  3.436         -2.640    -24.900        0.513         -2.748         -7.596         -3.248       0.000        0.250      5.277     23.259     -3.884            0.000     32.483         25.643          2.882    0.867       0.481       0.889       0.963       1.000       1.000   0.000    27.000       27.000  1.858 S_0146_0003_0001
SCORE:    16.712   -103.961     16.373     61.148           0.250                  3.391         -2.514    -30.753        0.400         -4.432         -8.915         -3.262       0.000       -0.143      7.913     26.036     -4.882            0.000     32.483         27.579          2.742    0.874       0.519       0.889       0.963       1.000       1.000   0.000    27.000       27.000  1.857 S_0146_0004_0001
SCORE:    16.732   -104.073     16.438     61.225           0.250                  3.391         -2.534    -30.719        0.393         -4.449         -8.895         -3.263       0.000       -0.158      7.849     26.055     -4.860            0.000     32.483         27.599          2.742    0.867       0.519       0.852       0.963       1.000       1.000   0.000    27.000       27.000  1.857 S_0146_0005_0001
SCORE:    25.477   -113.737     21.452     62.211           0.229                  3.365         -5.889    -16.169        0.276         -2.640         -3.856         -3.822       0.000        0.403      3.748     19.398     -5.065            0.000     32.483         33.090          3.209    0.763       0.333       0.667       0.852       0.963       1.000   0.000    27.000       24.000  2.520 S_0147_0001_0001
SCORE:    22.895   -113.425     18.420     61.285           0.237                  3.352         -5.966    -15.655        0.418         -1.776         -3.978         -3.900       0.000        0.270      3.078     19.522     -3.819            0.000     32.483         32.349          3.179    0.800       0.407       0.741       0.889       0.963       1.000   0.000    27.000       24.000  2.485 S_0147_0002_0001
SCORE:    20.768   -113.339     18.884     62.156           0.228                  3.353         -5.928    -15.788        0.260         -2.618         -3.963         -3.854       0.000        0.408      3.023     19.366     -5.463            0.000     32.483         31.561          3.211    0.770       0.370       0.667       0.852       0.963       1.000   0.000    27.000       24.000  2.555 S_0147_0003_0001
SCORE:    22.677   -113.243     18.423     61.225           0.230                  3.345         -5.871    -15.480        0.381         -1.820         -3.987         -3.886       0.000        0.346      2.961     19.413     -4.000            0.000     32.483         32.156          3.183    0.785       0.407       0.667       0.889       0.963       1.000   0.000    27.000       23.000  2.490 S_0147_0004_0001
SCORE:    23.772   -115.372     21.514     65.537           0.239                  3.719         -6.009    -19.186        0.271         -2.652         -3.870         -4.912       0.000        0.530      3.683     19.772     -5.044            0.000     32.483         33.070          3.242    0.763       0.333       0.667       0.852       0.963       1.000   0.000    27.000       24.000  2.499 S_0147_0005_0001
SCORE:    25.695   -119.134     22.225     66.854           0.282                  4.158         -4.600    -28.135        0.501         -2.391         -6.698         -1.990      -0.697        1.185      3.379     24.955     -2.024            0.000     32.483         35.341          3.041    0.837       0.407       0.852       0.926       1.000       1.000   0.000    27.000       26.000  2.098 S_0148_0001_0001
SCORE:    21.576   -119.148     21.375     67.312           0.285                  4.161         -4.638    -28.898        0.480         -2.468         -6.779         -2.407      -0.768        0.938      2.408     24.692     -2.475            0.000     32.483         35.024          3.026    0.822       0.407       0.778       0.926       1.000       1.000   0.000    27.000       26.000  2.090 S_0148_0002_0001
SCORE:    25.476   -116.916     21.044     67.901           0.268                  4.109         -4.449    -27.828        0.474         -2.381         -6.865         -2.030      -0.698        0.716      3.429     22.921     -1.999            0.000     32.483         35.298          3.035    0.830       0.370       0.852       0.926       1.000       1.000   0.000    27.000       26.000  2.082 S_0148_0003_0001
SCORE:    25.873   -119.072     22.568     66.910           0.274                  4.141         -4.740    -28.663        0.481         -2.562         -6.750         -1.937      -0.705        1.144      3.477     24.861     -2.092            0.000     32.483         36.055          3.049    0.830       0.370       0.852       0.926       1.000       1.000   0.000    27.000       26.000  2.117 S_0148_0004_0001
SCORE:    25.695   -119.134     22.225     66.854           0.282                  4.158         -4.600    -28.135        0.501         -2.391         -6.698         -1.990      -0.697        1.185      3.379     24.955     -2.024            0.000     32.483         35.341          3.041    0.837       0.407       0.852       0.926       1.000       1.000   0.000    27.000       26.000  2.098 S_0148_0005_0001
SCORE:     5.499   -100.501     13.609     53.326           0.262                  3.075         -4.584    -18.512        0.395         -2.591         -5.065         -0.321       0.000       -1.013      1.670     18.296     -4.912            0.000     32.483         19.882          2.351    0.919       0.630       0.963       1.000       1.000       1.000   0.000    27.000       27.000  1.698 S_0149_0001_0001
SCORE:     3.908   -103.638     15.963     53.571           0.299                  3.362         -3.888    -20.485        0.197         -2.827         -5.236         -1.512       0.000       -0.238      1.461     19.622     -5.014            0.000     32.483         19.787          2.607    0.904       0.593       0.926       1.000       1.000       1.000   0.000    27.000       27.000  1.750 S_0149_0002_0001
SCORE:     6.326   -102.196     13.748     54.536           0.276                  3.033         -4.566    -18.239        0.182         -3.068         -4.939         -0.380       0.000       -1.098      3.667     18.237     -5.178            0.000     32.483         19.827          2.325    0.926       0.704       0.963       0.963       1.000       1.000   0.000    27.000       27.000  1.689 S_0149_0003_0001
SCORE:     4.223   -103.887     15.456     53.355           0.286                  3.319         -3.993    -19.432        0.399         -2.883         -5.214         -0.367       0.000       -0.348      1.456     18.818     -5.012            0.000     32.483         19.786          2.606    0.896       0.519       0.963       1.000       1.000       1.000   0.000    27.000       27.000  1.737 S_0149_0004_0001
SCORE:     6.219   -101.420     14.596     54.454           0.263                  3.072         -4.349    -19.517        0.424         -2.432         -4.682         -1.527       0.000       -0.729      1.716     18.828     -5.033            0.000     32.483         20.071          2.335    0.933       0.704       0.963       1.000       1.000       1.000   0.000    27.000       27.000  1.701 S_0149_0005_0001
SCORE:    18.002   -108.865     14.390     57.674           0.252                  2.690         -4.565    -23.160        0.709         -3.549         -3.795         -1.303       0.000       -1.641      3.204     18.081     -2.782            0.000     32.483         38.179          2.691    0.852       0.407       0.889       0.963       1.000       1.000   0.000    27.000       26.000  2.143 S_0150_0001_0001
SCORE:    22.121   -111.578     24.233     57.466           0.282                  2.916         -5.621    -23.000        0.736         -4.426         -2.903         -1.154       0.000       -1.956      4.959     18.651     -4.588            0.000     32.483         35.620          2.749    0.837       0.444       0.778       0.963       1.000       1.000   0.000    27.000       26.000  2.082 S_0150_0002_0001
SCORE:    18.026   -108.870     14.393     57.684           0.252                  2.691         -4.567    -23.140        0.712         -3.549         -3.804         -1.306       0.000       -1.641      3.230     18.071     -2.789            0.000     32.483         38.178          2.690    0.852       0.407       0.889       0.963       1.000       1.000   0.000    27.000       26.000  2.143 S_0150_0003_0001
SCORE:    25.369   -109.466     19.958     57.856           0.267                  2.716         -4.435    -22.863        0.663         -3.666         -3.802         -1.292       0.000       -1.609      4.385     18.276     -1.924            0.000     32.483         37.823          2.692    0.830       0.407       0.778       0.963       1.000       1.000   0.000    27.000       25.000  2.149 S_0150_0004_0001
SCORE:    25.655   -109.962     19.781     58.099           0.267                  2.724         -4.447    -22.848        0.683         -3.650         -3.772         -1.270       0.000       -1.411      4.722     18.162     -1.870            0.000     32.483         37.963          2.692    0.822       0.407       0.741       0.963       1.000       1.000   0.000    27.000       25.000  2.153 S_0150_0005_0001
SCORE:    -4.160   -100.951     12.896     58.985           0.238                  4.121         -4.927    -21.296        0.421         -5.766         -4.994         -3.952       0.000       -1.280      1.289     24.376     -6.449            0.000     32.483         10.646          3.029    0.889       0.630       0.852       0.963       1.000       1.000   0.000    27.000       26.000  2.131 S_0151_0001_0001
SCORE:    -6.019   -103.144     13.281     62.981           0.251                  4.007         -5.101    -22.706        0.394         -5.792         -5.556         -3.732      -1.435       -1.393      1.102     23.971     -6.098            0.000     32.483         10.469          3.026    0.889       0.630       0.889       0.963       0.963       1.000   0.000    27.000       26.000  2.206 S_0151_0002_0001
SCORE:    -2.961   -101.878     12.980     58.738           0.240                  4.103         -5.465    -19.014        0.418         -5.804         -5.147         -0.828       0.000       -1.395      0.916     22.270     -6.381            0.000     32.483         10.801          3.035    0.889       0.630       0.852       0.963       1.000       1.000   0.000    27.000       26.000  2.119 S_0151_0003_0001
SCORE:    -2.961   -101.878     12.980     58.738           0.240                  4.103         -5.465    -19.014        0.418         -5.804         -5.147         -0.828       0.000       -1.395      0.916     22.270     -6.381            0.000     32.483         10.801          3.035    0.889       0.630       0.852       0.963       1.000       1.000   0.000    27.000       26.000  2.119 S_0151_0004_0001
SCORE:    -5.365   -103.068     13.313     61.564           0.246                  3.946         -5.332    -20.799        0.405         -5.848         -5.518         -2.624       0.000       -1.553      0.611     22.207     -6.000            0.000     32.483         10.599          3.019    0.889       0.630       0.852       0.963       1.000       1.000   0.000    27.000       26.000  2.170 S_0151_0005_0001
SCORE:    21.117   -120.235     24.645     66.307           0.338                  4.724         -3.748    -26.638        0.378         -2.574         -8.494         -2.407      -0.839       -0.534      3.554     25.237     -3.010            0.000     32.483         31.928          3.008    0.867       0.593       0.852       0.926       0.963       1.000   0.000    27.000       25.000  2.267 S_0152_0001_0001
SCORE:    28.146   -114.689     22.782     61.122           0.295                  3.670         -3.912    -18.414        0.408         -2.419         -6.720         -1.920       0.000       -0.275      1.917     24.426     -2.759            0.000     32.483         32.150          3.036    0.844       0.519       0.852       0.889       0.963       1.000   0.000    27.000       25.000  2.294 S_0152_0002_0001
SCORE:    21.875   -113.898     18.790     61.019           0.295                  3.582         -3.749    -18.233        0.272         -2.526         -6.887         -1.931       0.000       -0.424      1.252     23.790     -3.207            0.000     32.483         31.246          3.030    0.844       0.519       0.852       0.889       0.963       1.000   0.000    27.000       25.000  2.289 S_0152_0003_0001
SCORE:    28.246   -114.673     22.877     61.114           0.297                  3.664         -3.893    -18.421        0.403         -2.439         -6.697         -1.921       0.000       -0.226      2.049     24.497     -2.754            0.000     32.483         31.884          3.019    0.837       0.481       0.852       0.889       0.963       1.000   0.000    27.000       25.000  2.281 S_0152_0004_0001
SCORE:    19.379   -119.352     21.072     64.887           0.327                  4.239         -4.577    -25.003        0.370         -2.691         -8.378         -1.777       0.000       -0.620      2.662     27.464     -3.293            0.000     32.483         31.565          3.001    0.867       0.593       0.852       0.926       0.963       1.000   0.000    27.000       25.000  2.257 S_0152_0005_0001
SCORE:   -38.164   -110.580     15.608     57.955           0.224                  2.807         -4.278    -30.422        0.105         -6.526         -9.390         -1.865       0.000       -2.341      1.224     21.789     -8.480            0.000     32.483          3.520          1.028    0.978       0.889       1.000       1.000       1.000       1.000   0.000    27.000       27.000  0.852 S_0153_0001_0001
SCORE:   -39.008   -106.654     14.161     55.866           0.220                  2.606         -4.398    -29.981        0.149         -6.225         -9.125         -1.421       0.000       -2.294      1.551     19.328     -8.961            0.000     32.483          3.686          1.302    0.978       0.889       1.000       1.000       1.000       1.000   0.000    27.000       27.000  0.869 S_0153_0002_0001
SCORE:   -39.275   -106.640     14.090     55.813           0.221                  2.609         -4.446    -29.937        0.154         -6.304         -9.128         -1.421       0.000       -2.321      1.503     19.299     -8.952            0.000     32.483          3.701          1.299    0.978       0.889       1.000       1.000       1.000       1.000   0.000    27.000       27.000  0.866 S_0153_0003_0001
SCORE:   -41.104   -107.475     14.297     56.246           0.206                  2.526         -4.285    -30.183        0.030         -6.665         -9.082         -1.285       0.000       -2.343      0.992     18.977     -9.113            0.000     32.483          3.569          1.331    0.978       0.889       1.000       1.000       1.000       1.000   0.000    27.000       27.000  0.875 S_0153_0004_0001
SCORE:   -37.791   -108.566     15.307     57.013           0.203                  2.723         -4.069    -30.417        0.192         -6.892         -9.336         -1.420       0.000       -2.376      1.465     20.673     -8.556            0.000     32.483          3.783          1.157    0.978       0.889       1.000       1.000       1.000       1.000   0.000    27.000       27.000  0.872 S_0153_0005_0001
SCORE:    31.714   -114.231     19.874     66.741           0.307                  3.973         -5.600    -14.655        0.348         -3.590         -4.357         -2.238       0.000       -1.581      5.056     23.617     -4.282            0.000     32.483         29.849          5.799    0.704       0.370       0.593       0.778       0.852       0.926   0.000    25.000       21.000  5.257 S_0154_0001_0001
SCORE:    33.084   -112.644     19.352     66.108           0.279                  4.266         -3.639    -18.728        0.328         -4.296         -4.010         -3.986       0.000       -0.094      3.564     27.248     -4.100            0.000     32.483         30.954          5.751    0.711       0.333       0.704       0.778       0.815       0.926   0.000    25.000       22.000  5.144 S_0154_0002_0001
SCORE:    32.128   -110.832     19.275     64.317           0.290                  4.196         -3.344    -17.880        0.329         -4.418         -4.187         -4.150       0.000        0.067      3.633     28.234     -5.392            0.000     32.483         29.505          5.748    0.704       0.333       0.667       0.778       0.815       0.926   0.000    25.000       21.000  5.139 S_0154_0003_0001
SCORE:    32.414   -111.124     19.761     63.803           0.276                  4.203         -3.492    -19.674        0.324         -4.421         -3.657         -4.178       0.000       -0.120      4.109     27.673     -4.029            0.000     32.483         30.476          5.695    0.711       0.296       0.704       0.778       0.852       0.926   0.000    25.000       21.000  5.180 S_0154_0004_0001
SCORE:    32.388   -112.380     19.237     65.541           0.280                  4.266         -3.415    -18.677        0.318         -4.187         -3.939         -4.352       0.000       -0.195      3.610     27.437     -4.049            0.000     32.483         30.409          5.751    0.704       0.333       0.667       0.778       0.815       0.926   0.000    25.000       21.000  5.150 S_0154_0005_0001
SCORE:    20.587    -96.740     17.396     56.956           0.313                  3.275         -3.165    -24.836        0.333         -6.164         -4.424         -5.922       0.000       -1.098      2.442     18.307     -2.060            0.000     32.483         33.493          5.756    0.674       0.296       0.630       0.704       0.815       0.926   0.000    25.000       20.000  5.194 S_0155_0001_0001
SCORE:    16.858   -101.616     18.997     54.028           0.319                  3.641         -4.928    -20.918        0.229         -5.499         -4.207         -3.959       0.000       -1.840      2.926     18.866     -1.407            0.000     32.483         29.743          5.793    0.667       0.333       0.630       0.741       0.778       0.852   0.000    23.000       19.000  5.295 S_0155_0002_0001
SCORE:    15.708   -104.630     18.855     58.404           0.334                  3.582         -4.608    -26.637        0.279         -5.541         -3.867         -5.393       0.000       -0.926      3.882     19.726     -1.392            0.000     32.483         31.157          5.544    0.615       0.000       0.630       0.704       0.815       0.926   0.000    25.000       19.000  5.117 S_0155_0003_0001
SCORE:    18.904    -96.548     16.864     56.708           0.322                  3.305         -3.410    -24.238        0.174         -6.087         -4.472         -5.336       0.000       -1.042      3.335     17.895     -2.223            0.000     32.483         31.172          5.655    0.659       0.296       0.556       0.704       0.815       0.926   0.000    25.000       20.000  5.110 S_0155_0004_0001
SCORE:    16.932    -99.946     17.007     55.736           0.327                  3.551         -2.856    -25.291        0.126         -5.792         -4.743         -6.173       0.000       -2.280      2.937     19.020     -0.701            0.000     32.483         33.527          5.798    0.667       0.370       0.593       0.704       0.815       0.852   0.000    23.000       21.000  5.337 S_0155_0005_0001
SCORE:    15.808    -96.606     16.028     56.680           0.248                  2.894         -3.096    -23.938        0.127         -3.252         -7.547          0.000       0.000       -0.341      2.937     20.789     -5.224            0.000     32.483         23.627          2.889    0.889       0.593       0.852       1.000       1.000       1.000   0.000    27.000       27.000  1.770 S_0156_0001_0001
SCORE:    16.044    -96.481     16.024     56.602           0.241                  2.903         -3.160    -23.840        0.125         -3.198         -7.527          0.000       0.000       -0.324      3.170     20.702     -5.224            0.000     32.483         23.548          2.883    0.889       0.593       0.852       1.000       1.000       1.000   0.000    27.000       27.000  1.769 S_0156_0002_0001
SCORE:    14.456    -96.367     15.798     55.154           0.241                  2.948         -3.320    -23.421        0.140         -3.219         -7.585          0.000       0.000       -0.228      2.752     20.942     -5.220            0.000     32.483         23.359          2.868    0.889       0.593       0.852       1.000       1.000       1.000   0.000    27.000       27.000  1.745 S_0156_0003_0001
SCORE:    15.875    -96.790     16.010     56.772           0.238                  2.898         -3.125    -23.767        0.124         -3.255         -7.499          0.000       0.000       -0.297      2.817     20.738     -5.188            0.000     32.483         23.714          2.882    0.889       0.593       0.852       1.000       1.000       1.000   0.000    27.000       27.000  1.769 S_0156_0004_0001
SCORE:    16.313    -98.082     16.647     56.145           0.257                  2.914         -2.981    -24.002        0.133         -3.076         -7.501          0.000       0.000       -0.326      3.301     22.259     -5.312            0.000     32.483         23.453          2.880    0.889       0.593       0.852       1.000       1.000       1.000   0.000    27.000       27.000  1.772 S_0156_0005_0001
SCORE:    13.033   -111.543     22.216     64.266           0.270                  4.445         -3.349    -29.320        0.203         -3.206         -8.928         -1.923       0.000       -0.496      3.545     23.854     -3.198            0.000     32.483         23.712          3.076    0.881       0.593       0.889       0.926       1.000       1.000   0.000    27.000       27.000  2.000 S_0157_0001_0001
SCORE:    13.288   -111.355     21.974     64.208           0.264                  4.444         -3.304    -29.185        0.434         -3.262         -8.819         -1.924       0.000       -0.352      3.398     23.835     -3.269            0.000     32.483         23.719          3.079    0.881       0.593       0.889       0.926       1.000       1.000   0.000    27.000       26.000  2.000 S_0157_0002_0001
SCORE:    10.412   -109.080     16.142     64.092           0.362                  4.415         -3.652    -28.754        0.437         -2.847         -9.028         -1.912       0.000       -0.423      2.546     25.562     -3.685            0.000     32.483         23.753          3.072    0.889       0.630       0.889       0.926       1.000       1.000   0.000    27.000       27.000  1.995 S_0157_0003_0001
SCORE:    11.176   -108.429     15.606     64.321           0.364                  4.332         -4.082    -27.513        0.413         -3.038         -8.351         -1.906       0.000       -0.539      2.373     25.566     -3.685            0.000     32.483         23.261          2.969    0.874       0.556       0.889       0.926       1.000       1.000   0.000    27.000       27.000  1.985 S_0157_0004_0001
SCORE:    13.288   -111.355     21.974     64.208           0.264                  4.444         -3.304    -29.185        0.434         -3.262         -8.819         -1.924       0.000       -0.352      3.398     23.835     -3.269            0.000     32.483         23.719          3.079    0.881       0.593       0.889       0.926       1.000       1.000   0.000    27.000       26.000  2.000 S_0157_0005_0001
SCORE:     6.546   -105.500     16.476     55.842           0.248                  3.157         -5.254    -18.557        0.498         -2.529         -6.140         -0.364       0.000       -1.522      2.448     15.748     -4.068            0.000     32.483         23.578          2.480    0.933       0.667       1.000       1.000       1.000       1.000   0.000    27.000       27.000  1.665 S_0158_0001_0001
SCORE:     5.605   -102.941     14.892     55.883           0.258                  3.407         -4.213    -20.929        0.400         -2.512         -7.743         -1.403       0.000       -1.884      1.938     19.036     -4.799            0.000     32.483         23.731          2.491    0.941       0.741       0.963       1.000       1.000       1.000   0.000    27.000       27.000  1.733 S_0158_0002_0001
SCORE:     6.542   -106.107     15.766     58.262           0.227                  3.182         -4.927    -21.452        0.492         -2.650         -6.440         -0.328       0.000       -1.575      2.671     17.115     -3.484            0.000     32.483         23.306          2.549    0.926       0.630       1.000       1.000       1.000       1.000   0.000    27.000       27.000  1.636 S_0158_0003_0001
SCORE:     4.597   -104.681     14.974     57.330           0.228                  3.138         -4.676    -21.822        0.290         -2.692         -6.481         -1.494       0.000       -1.711      2.709     17.678     -3.875            0.000     32.483         23.200          2.561    0.919       0.630       0.963       1.000       1.000       1.000   0.000    27.000       27.000  1.664 S_0158_0004_0001
SCORE:     6.182   -105.203     16.199     57.548           0.225                  3.219         -4.729    -21.833        0.486         -2.601         -6.487         -1.660       0.000       -1.682      2.754     18.088     -4.013            0.000     32.483         23.387          2.554    0.926       0.630       1.000       1.000       1.000       1.000   0.000    27.000       27.000  1.678 S_0158_0005_0001
SCORE:   -44.189   -108.933     14.255     59.826           0.251                  2.418         -4.096    -31.908        0.071         -6.234         -9.233         -2.192       0.000       -1.705      1.609     19.409     -8.774            0.000     32.483         -1.437          1.366    0.985       0.926       1.000       1.000       1.000       1.000   0.000    27.000       27.000  0.888 S_0159_0001_0001
SCORE:   -44.357   -109.082     14.363     59.893           0.249                  2.410         -4.066    -31.978        0.090         -6.256         -9.224         -2.217       0.000       -1.758      1.729     19.405     -8.764            0.000     32.483         -1.632          1.362    0.985       0.926       1.000       1.000       1.000       1.000   0.000    27.000       27.000  0.880 S_0159_0002_0001
SCORE:   -44.313   -108.867     14.173     59.759           0.249                  2.380         -4.087    -31.926        0.071         -6.239         -9.230         -2.191       0.000       -1.708      1.603     19.404     -8.769            0.000     32.483         -1.417          1.364    0.985       0.926       1.000       1.000       1.000       1.000   0.000    27.000       27.000  0.888 S_0159_0003_0001
SCORE:   -44.160   -108.914     14.255     59.811           0.250                  2.415         -4.090    -31.902        0.076         -6.233         -9.234         -2.190       0.000       -1.707      1.609     19.422     -8.773            0.000     32.483         -1.437          1.366    0.985       0.926       1.000       1.000       1.000       1.000   0.000    27.000       27.000  0.888 S_0159_0004_0001
SCORE:   -44.313   -108.867     14.173     59.759           0.249                  2.380         -4.087    -31.926        0.071         -6.239         -9.230         -2.191       0.000       -1.708      1.603     19.404     -8.769            0.000     32.483         -1.417          1.364    0.985       0.926       1.000       1.000       1.000       1.000   0.000    27.000       27.000  0.888 S_0159_0005_0001
SCORE:     5.052   -109.455     13.923     59.483           0.253                  2.763         -4.947    -21.106        0.566         -2.869         -6.345         -0.361       0.000       -3.042      1.678     18.299     -2.918            0.000     32.483         26.646          2.590    0.904       0.667       0.926       0.926       1.000       1.000   0.000    27.000       27.000  1.846 S_0160_0001_0001
SCORE:     2.550   -106.220     13.859     57.004           0.247                  2.896         -4.919    -22.168        0.550         -3.210         -7.687         -0.317       0.000       -3.379      2.214     16.523     -3.162            0.000     32.483         27.836          2.722    0.911       0.667       0.926       0.963       1.000       1.000   0.000    27.000       27.000  1.835 S_0160_0002_0001
SCORE:    -1.091   -115.475     18.041     62.248           0.258                  3.067         -4.442    -25.719        0.470         -3.808         -7.868          0.000       0.000       -1.802      1.885     17.105     -2.463            0.000     32.483         24.930          2.691    0.889       0.593       0.889       0.963       1.000       1.000   0.000    27.000       27.000  1.886 S_0160_0003_0001
SCORE:     2.550   -106.220     13.859     57.004           0.247                  2.896         -4.919    -22.168        0.550         -3.210         -7.687         -0.317       0.000       -3.379      2.214     16.523     -3.162            0.000     32.483         27.836          2.722    0.911       0.667       0.926       0.963       1.000       1.000   0.000    27.000       27.000  1.835 S_0160_0004_0001
SCORE:     2.527   -106.208     13.822     57.015           0.247                  2.896         -4.906    -22.209        0.548         -3.234         -7.692         -0.314       0.000       -3.355      2.221     16.598     -3.260            0.000     32.483         27.876          2.721    0.911       0.667       0.926       0.963       1.000       1.000   0.000    27.000       27.000  1.834 S_0160_0005_0001
SCORE:    46.774    -91.122     19.003     56.454           0.268                  3.570         -3.347    -17.537        0.181         -4.048         -3.159         -1.698       0.000        2.132      6.254     19.474     -3.924            0.000     32.483         31.791          6.083    0.622       0.259       0.444       0.704       0.815       0.889   0.000    24.000       19.000  5.427 S_0161_0001_0001
SCORE:    45.161    -98.603     22.252     57.610           0.263                  2.858         -4.377    -16.799        0.229         -3.418         -3.213         -2.903       0.000        2.934      7.032     18.905     -3.056            0.000     32.483         32.964          6.424    0.593       0.259       0.481       0.593       0.741       0.889   0.000    24.000       17.000  5.885 S_0161_0002_0001
SCORE:    53.242    -87.476     20.996     53.021           0.248                  2.968         -4.053    -15.177        0.345         -2.467         -2.828         -2.003       0.000        2.500      5.033     20.315     -3.554            0.000     32.483         32.891          6.002    0.630       0.259       0.519       0.704       0.778       0.889   0.000    24.000       19.000  5.246 S_0161_0003_0001
SCORE:    53.242    -87.476     20.996     53.021           0.248                  2.968         -4.053    -15.177        0.345         -2.467         -2.828         -2.003       0.000        2.500      5.033     20.315     -3.554            0.000     32.483         32.891          6.002    0.630       0.259       0.519       0.704       0.778       0.889   0.000    24.000       19.000  5.246 S_0161_0004_0001
SCORE:    50.780    -87.314     23.615     49.689           0.258                  3.211         -3.478    -17.444        0.177         -2.629         -2.120         -2.972       0.000        1.802      6.937     19.316     -2.736            0.000     32.483         31.985          6.323    0.652       0.296       0.519       0.741       0.815       0.889   0.000    24.000       20.000  5.659 S_0161_0005_0001
SCORE:    37.656   -111.197     24.517     71.377           0.253                  2.760         -3.228    -25.442        0.178         -2.137         -4.403         -2.465       0.000       -0.865      7.493     23.687     -2.745            0.000     32.483         27.389          5.509    0.733       0.296       0.778       0.815       0.852       0.926   0.000    25.000       23.000  4.992 S_0162_0001_0001
SCORE:    40.177   -109.879     22.712     64.312           0.307                  3.071         -3.457    -19.525        0.279         -2.040         -5.461         -3.788       0.000       -1.217      8.317     23.685     -1.484            0.000     32.483         31.862          5.393    0.726       0.407       0.630       0.815       0.852       0.926   0.000    25.000       22.000  5.010 S_0162_0002_0001
SCORE:    45.536   -117.035     28.478     57.748           0.348                  3.283         -3.697    -12.590        0.282         -3.818         -5.724         -0.907       0.000        3.410     10.322     27.149     -3.235            0.000     32.483         29.039          6.029    0.615       0.259       0.444       0.667       0.815       0.889   0.000    24.000       18.000  5.754 S_0162_0003_0001
SCORE:    41.005   -112.597     24.332     65.485           0.293                  3.276         -3.475    -18.751        0.282         -2.637         -4.958         -1.018       0.000       -0.848     12.369     21.683     -4.134            0.000     32.483         29.220          5.640    0.711       0.333       0.630       0.815       0.852       0.926   0.000    25.000       22.000  5.176 S_0162_0004_0001
SCORE:    40.177   -109.879     22.712     64.312           0.307                  3.071         -3.457    -19.525        0.279         -2.040         -5.461         -3.788       0.000       -1.217      8.317     23.685     -1.484            0.000     32.483         31.862          5.393    0.726       0.407       0.630       0.815       0.852       0.926   0.000    25.000       22.000  5.010 S_0162_0005_0001
SCORE:     9.104   -103.579     15.618     60.376           0.276                  3.261         -3.551    -21.121        0.405         -3.713         -6.218         -2.097       0.000       -1.558      2.073     20.206     -4.245            0.000     32.483         20.487          2.754    0.919       0.778       0.889       0.963       0.963       1.000   0.000    27.000       26.000  2.080 S_0163_0001_0001
SCORE:     8.958   -104.898     15.786     59.655           0.235                  3.290         -3.650    -21.323        0.396         -3.600         -6.168         -2.095       0.000       -1.631      2.133     22.069     -4.225            0.000     32.483         20.500          2.754    0.919       0.778       0.889       0.963       0.963       1.000   0.000    27.000       26.000  2.087 S_0163_0002_0001
SCORE:     5.604   -103.788     15.092     59.486           0.270                  3.354         -2.939    -22.261        0.389         -4.465         -6.786         -2.091       0.000       -1.726      2.821     20.232     -4.933            0.000     32.483         20.465          2.894    0.911       0.704       0.926       0.963       0.963       1.000   0.000    27.000       26.000  2.013 S_0163_0003_0001
SCORE:     7.481   -104.207     15.312     60.514           0.271                  3.272         -3.468    -22.097        0.383         -3.773         -6.144         -3.273       0.000       -1.379      2.083     21.835     -4.529            0.000     32.483         20.199          2.626    0.919       0.741       0.926       0.963       0.963       1.000   0.000    27.000       27.000  1.998 S_0163_0004_0001
SCORE:     5.604   -103.788     15.092     59.486           0.270                  3.354         -2.939    -22.261        0.389         -4.465         -6.786         -2.091       0.000       -1.726      2.821     20.232     -4.933            0.000     32.483         20.465          2.894    0.911       0.704       0.926       0.963       0.963       1.000   0.000    27.000       26.000  2.013 S_0163_0005_0001
SCORE:     3.330   -106.378     15.738     57.731           0.288                  3.537         -4.011    -22.152        0.429         -3.127         -6.585         -1.748       0.000       -0.322      2.658     16.891     -5.350            0.000     32.483         23.247          3.185    0.844       0.519       0.852       0.889       0.963       1.000   0.000    27.000       25.000  2.260 S_0164_0001_0001
SCORE:     3.132   -106.497     15.696     57.840           0.288                  3.531         -4.075    -22.231        0.438         -3.065         -6.544         -1.739       0.000       -0.452      2.693     16.892     -5.405            0.000     32.483         23.278          3.194    0.844       0.519       0.852       0.889       0.963       1.000   0.000    27.000       25.000  2.276 S_0164_0002_0001
SCORE:     3.100   -106.420     15.665     57.785           0.287                  3.533         -4.027    -22.188        0.429         -3.126         -6.560         -1.747       0.000       -0.477      2.654     16.912     -5.333            0.000     32.483         23.230          3.192    0.844       0.519       0.852       0.889       0.963       1.000   0.000    27.000       25.000  2.271 S_0164_0003_0001
SCORE:     3.111   -106.415     15.659     57.776           0.288                  3.533         -4.027    -22.198        0.430         -3.126         -6.551         -1.742       0.000       -0.479      2.664     16.922     -5.337            0.000     32.483         23.230          3.193    0.844       0.519       0.852       0.889       0.963       1.000   0.000    27.000       25.000  2.272 S_0164_0004_0001
SCORE:     3.355   -106.375     15.744     57.731           0.288                  3.537         -4.014    -22.137        0.438         -3.126         -6.591         -1.750       0.000       -0.330      2.662     16.897     -5.349            0.000     32.483         23.246          3.185    0.844       0.519       0.852       0.889       0.963       1.000   0.000    27.000       25.000  2.260 S_0164_0005_0001
SCORE:     2.250   -107.006     16.610     56.759           0.229                  3.117         -4.562    -22.732        0.432         -3.578         -5.923         -0.787       0.000       -2.250      3.821     18.663     -3.748            0.000     32.483         20.720          3.045    0.830       0.407       0.815       0.926       1.000       1.000   0.000    27.000       26.000  2.092 S_0165_0001_0001
SCORE:     5.339   -107.940     17.899     56.785           0.244                  3.189         -4.163    -21.947        0.500         -3.114         -4.957         -2.904       0.000       -1.919      5.331     19.299     -3.585            0.000     32.483         20.137          3.057    0.844       0.444       0.852       0.926       1.000       1.000   0.000    27.000       26.000  2.120 S_0165_0002_0001
SCORE:     2.944   -107.099     16.822     56.737           0.235                  3.134         -4.620    -22.670        0.451         -3.600         -5.865         -0.797       0.000       -2.206      3.822     19.198     -3.813            0.000     32.483         20.731          3.044    0.844       0.407       0.889       0.926       1.000       1.000   0.000    27.000       26.000  2.093 S_0165_0003_0001
SCORE:     2.944   -107.099     16.822     56.737           0.235                  3.134         -4.620    -22.670        0.451         -3.600         -5.865         -0.797       0.000       -2.206      3.822     19.198     -3.813            0.000     32.483         20.731          3.044    0.844       0.407       0.889       0.926       1.000       1.000   0.000    27.000       26.000  2.093 S_0165_0004_0001
SCORE:     5.025   -107.438     17.450     57.646           0.242                  3.203         -4.564    -23.296        0.417         -3.010         -5.494         -2.722       0.000       -2.474      6.114     19.573     -3.800            0.000     32.483         20.696          2.998    0.852       0.444       0.889       0.926       1.000       1.000   0.000    27.000       26.000  2.032 S_0165_0005_0001
SCORE:     2.698   -108.282     15.663     62.808           0.337                  4.414         -4.861    -24.293        0.420         -2.790         -5.937         -0.579      -0.735       -1.818      1.876     18.787     -5.445            0.000     32.483         20.649          2.925    0.867       0.556       0.889       0.926       0.963       1.000   0.000    27.000       27.000  1.998 S_0166_0001_0001
SCORE:     1.303   -109.231     15.977     61.390           0.344                  4.447         -4.852    -24.105        0.422         -3.074         -5.991         -0.593      -0.733       -1.588      2.599     19.330     -6.035            0.000     32.483         20.514          2.929    0.867       0.556       0.889       0.926       0.963       1.000   0.000    27.000       26.000  2.019 S_0166_0002_0001
SCORE:     2.740   -107.740     15.868     62.783           0.338                  4.412         -4.883    -24.801        0.427         -3.332         -5.845         -0.587      -0.734       -1.864      2.114     18.702     -5.764            0.000     32.483         21.165          2.917    0.867       0.556       0.889       0.926       0.963       1.000   0.000    27.000       26.000  2.014 S_0166_0003_0001
SCORE:     1.300   -109.497     16.167     61.542           0.354                  4.459         -4.912    -24.085        0.158         -3.019         -5.995         -0.591      -0.731       -1.568      2.667     19.289     -5.953            0.000     32.483         20.532          2.927    0.867       0.556       0.889       0.926       0.963       1.000   0.000    27.000       26.000  2.019 S_0166_0004_0001
SCORE:     2.723   -107.743     15.856     62.785           0.338                  4.412         -4.885    -24.819        0.425         -3.334         -5.846         -0.590      -0.733       -1.862      2.133     18.729     -5.778            0.000     32.483         21.149          2.917    0.867       0.556       0.889       0.926       0.963       1.000   0.000    27.000       26.000  2.014 S_0166_0005_0001
SCORE:    29.504   -109.756     20.332     60.165           0.234                  3.060         -4.683    -17.396        0.444         -2.123         -4.315         -0.741      -1.166       -0.391      2.040     19.839     -1.272            0.000     32.483         32.751          3.170    0.837       0.444       0.815       0.926       1.000       1.000   0.000    27.000       26.000  2.045 S_0167_0001_0001
SCORE:    32.459   -107.630     19.528     59.212           0.236                  2.939         -4.808    -15.944        0.499         -1.618         -3.436         -0.770      -1.188        0.832      2.313     20.417     -2.615            0.000     32.483         32.007          3.189    0.837       0.444       0.815       0.926       1.000       1.000   0.000    27.000       26.000  2.047 S_0167_0002_0001
SCORE:    30.805   -108.469     20.521     62.178           0.251                  3.555         -3.982    -19.342        0.173         -1.670         -3.679         -2.938      -1.156        0.518      2.970     20.280     -2.594            0.000     32.483         31.705          3.061    0.830       0.370       0.852       0.926       1.000       1.000   0.000    27.000       26.000  2.012 S_0167_0003_0001
SCORE:    32.459   -107.630     19.528     59.212           0.236                  2.939         -4.808    -15.944        0.499         -1.618         -3.436         -0.770      -1.188        0.832      2.313     20.417     -2.615            0.000     32.483         32.007          3.189    0.837       0.444       0.815       0.926       1.000       1.000   0.000    27.000       26.000  2.047 S_0167_0004_0001
SCORE:    33.508   -107.341     19.228     58.688           0.240                  3.011         -4.596    -14.821        0.515         -1.804         -3.326         -0.768      -1.317        0.668      2.233     20.534     -1.985            0.000     32.483         31.866          3.159    0.837       0.444       0.815       0.926       1.000       1.000   0.000    27.000       26.000  2.040 S_0167_0005_0001
SCORE:    30.025   -108.867     22.038     58.179           0.239                  3.375         -3.944    -18.244        0.399         -2.835         -5.160         -1.106       0.000        0.135      3.692     20.782     -3.994            0.000     32.483         32.854          3.196    0.830       0.407       0.815       0.963       0.963       1.000   0.000    27.000       26.000  2.108 S_0168_0001_0001
SCORE:    30.025   -108.867     22.038     58.179           0.239                  3.375         -3.944    -18.244        0.399         -2.835         -5.160         -1.106       0.000        0.135      3.692     20.782     -3.994            0.000     32.483         32.854          3.196    0.830       0.407       0.815       0.963       0.963       1.000   0.000    27.000       26.000  2.108 S_0168_0002_0001
SCORE:    25.907   -107.301     19.266     58.715           0.235                  3.363         -3.953    -18.217        0.434         -3.142         -5.278          0.000       0.000        0.036      2.975     18.547     -4.286            0.000     32.483         32.030          3.200    0.830       0.407       0.815       0.963       0.963       1.000   0.000    27.000       26.000  2.105 S_0168_0003_0001
SCORE:    30.515   -105.251     20.299     56.013           0.239                  3.316         -4.454    -17.010        0.373         -2.868         -3.977         -1.131       0.000        0.181      3.623     20.375     -4.176            0.000     32.483         32.480          3.163    0.830       0.407       0.778       0.963       1.000       1.000   0.000    27.000       26.000  2.088 S_0168_0004_0001
SCORE:    25.707   -107.313     19.162     56.387           0.240                  3.292         -4.603    -18.000        0.406         -3.209         -5.285          0.000       0.000        0.124      3.425     20.255     -4.211            0.000     32.483         32.554          3.197    0.837       0.444       0.815       0.963       0.963       1.000   0.000    27.000       26.000  2.108 S_0168_0005_0001
SCORE:    30.241   -107.693     23.424     58.700           0.263                  3.335         -4.877    -20.707        0.692         -4.087         -4.721         -2.111       0.000       -1.237      4.030     18.444     -1.761            0.000     32.483         36.063          2.911    0.844       0.519       0.815       0.926       0.963       1.000   0.000    27.000       26.000  2.105 S_0169_0001_0001
SCORE:    22.518   -108.344     20.673     59.006           0.248                  2.863         -5.184    -21.899        0.672         -3.862         -4.828         -3.987       0.000       -1.357      2.783     20.508     -2.406            0.000     32.483         35.150          2.840    0.844       0.481       0.852       0.926       0.963       1.000   0.000    27.000       26.000  2.066 S_0169_0002_0001
SCORE:    25.413   -108.173     21.324     59.005           0.252                  3.349         -4.914    -20.299        0.714         -3.935         -4.997         -1.995       0.000       -1.470      3.390     18.291     -2.656            0.000     32.483         35.041          2.870    0.844       0.519       0.815       0.926       0.963       1.000   0.000    27.000       26.000  2.077 S_0169_0003_0001
SCORE:    25.699   -106.461     21.122     59.145           0.244                  2.838         -4.832    -21.291        0.453         -3.626         -5.592         -3.374       0.000       -0.202      2.184     20.232     -3.387            0.000     32.483         35.762          2.868    0.852       0.519       0.852       0.926       0.963       1.000   0.000    27.000       26.000  2.076 S_0169_0004_0001
SCORE:    24.946   -107.065     20.540     59.795           0.258                  3.312         -4.411    -20.555        0.448         -3.692         -5.636         -2.140       0.000       -0.110      2.023     17.827     -3.780            0.000     32.483         35.647          2.874    0.852       0.481       0.852       0.926       1.000       1.000   0.000    27.000       26.000  2.054 S_0169_0005_0001
SCORE:     4.241    -97.843     17.619     52.808           0.257                  3.451         -2.795    -25.285        0.420         -3.400         -9.156         -4.456       0.000       -0.921      2.315     24.744     -4.879            0.000     32.483         18.877          2.949    0.874       0.556       0.815       1.000       1.000       1.000   0.000    27.000       27.000  1.853 S_0170_0001_0001
SCORE:     2.750    -99.787     14.983     55.455           0.254                  3.434         -3.038    -25.677        0.409         -3.983         -7.390         -4.521       0.000        0.355      1.945     22.371     -4.089            0.000     32.483         19.545          2.617    0.926       0.704       0.963       0.963       1.000       1.000   0.000    27.000       27.000  1.604 S_0170_0002_0001
SCORE:     3.490    -97.713     17.227     52.687           0.252                  3.359         -2.824    -25.364        0.411         -3.388         -9.123         -4.546       0.000       -0.877      2.311     24.678     -4.827            0.000     32.483         18.742          2.961    0.874       0.556       0.815       1.000       1.000       1.000   0.000    27.000       27.000  1.855 S_0170_0003_0001
SCORE:     7.333    -99.946     19.245     55.764           0.239                  3.364         -2.932    -25.323        0.417         -4.003         -8.359         -4.475       0.000        0.824      3.450     22.414     -4.900            0.000     32.483         19.072          2.831    0.904       0.667       0.852       1.000       1.000       1.000   0.000    27.000       27.000  1.751 S_0170_0004_0001
SCORE:     2.464    -99.669     14.898     55.390           0.260                  3.424         -3.049    -25.689        0.401         -3.989         -7.386         -4.684       0.000        0.373      1.974     22.286     -4.094            0.000     32.483         19.534          2.617    0.926       0.704       0.963       0.963       1.000       1.000   0.000    27.000       27.000  1.605 S_0170_0005_0001
SCORE:    27.850   -111.072     20.982     61.343           0.235                  3.251         -3.426    -19.925        0.633         -2.296         -3.116         -4.882       0.000       -0.373      3.942     21.347     -4.336            0.000     32.483         33.058          2.947    0.852       0.481       0.852       0.926       1.000       1.000   0.000    27.000       26.000  2.141 S_0171_0001_0001
SCORE:    27.850   -111.072     20.982     61.343           0.235                  3.251         -3.426    -19.925        0.633         -2.296         -3.116         -4.882       0.000       -0.373      3.942     21.347     -4.336            0.000     32.483         33.058          2.947    0.852       0.481       0.852       0.926       1.000       1.000   0.000    27.000       26.000  2.141 S_0171_0002_0001
SCORE:    25.988   -111.218     20.575     60.023           0.240                  3.262         -3.458    -19.600        0.606         -2.520         -3.029         -4.877       0.000       -0.550      3.585     21.789     -4.552            0.000     32.483         33.228          2.921    0.852       0.481       0.852       0.926       1.000       1.000   0.000    27.000       26.000  2.135 S_0171_0003_0001
SCORE:    27.825   -111.051     21.002     61.293           0.228                  3.246         -3.398    -19.919        0.614         -2.280         -3.119         -4.872       0.000       -0.369      3.946     21.312     -4.309            0.000     32.483         33.018          2.948    0.844       0.444       0.852       0.926       1.000       1.000   0.000    27.000       26.000  2.140 S_0171_0004_0001
SCORE:    18.775   -110.070     18.313     61.173           0.227                  3.103         -3.264    -20.704        0.593         -2.414         -3.883         -4.933       0.000       -0.268      3.232     20.575     -4.355            0.000     32.483         28.968          2.943    0.844       0.444       0.852       0.926       1.000       1.000   0.000    27.000       26.000  2.148 S_0171_0005_0001
SCORE:    11.266   -105.698     15.683     60.427           0.257                  3.399         -2.534    -23.064        0.144         -3.302         -6.466         -3.199       0.000        0.453      3.485     22.317     -4.536            0.000     32.483         21.418          2.600    0.874       0.556       0.889       0.926       1.000       1.000   0.000    27.000       27.000  1.994 S_0172_0001_0001
SCORE:    11.180   -105.687     15.633     60.407           0.257                  3.403         -2.581    -23.123        0.143         -3.310         -6.467         -3.198       0.000        0.465      3.538     22.371     -4.545            0.000     32.483         21.391          2.598    0.874       0.556       0.889       0.926       1.000       1.000   0.000    27.000       27.000  1.990 S_0172_0002_0001
SCORE:    11.440   -104.976     15.678     59.862           0.258                  3.403         -2.694    -22.792        0.144         -3.306         -6.614         -3.196       0.000        0.455      3.636     22.051     -4.524            0.000     32.483         21.572          2.579    0.859       0.481       0.889       0.926       1.000       1.000   0.000    27.000       27.000  1.934 S_0172_0003_0001
SCORE:    10.363   -105.411     15.144     60.133           0.256                  3.284         -2.581    -23.388        0.142         -3.349         -6.436         -3.287       0.000        0.482      3.800     22.221     -4.537            0.000     32.483         21.408          2.612    0.859       0.481       0.889       0.926       1.000       1.000   0.000    27.000       27.000  1.995 S_0172_0004_0001
SCORE:    10.990   -103.727     14.883     58.628           0.253                  3.401         -2.762    -22.680        0.143         -3.335         -6.627         -3.202       0.000        0.434      3.888     21.625     -4.412            0.000     32.483         21.996          2.558    0.881       0.556       0.926       0.926       1.000       1.000   0.000    27.000       27.000  1.844 S_0172_0005_0001
SCORE:    29.237   -108.814     21.003     55.569           0.267                  3.584         -4.468    -17.951        0.235         -2.538         -4.934         -1.926       0.000        0.250      3.830     20.070     -3.827            0.000     32.483         36.404          3.142    0.844       0.481       0.815       0.926       1.000       1.000   0.000    27.000       25.000  2.206 S_0173_0001_0001
SCORE:    34.689   -108.025     22.320     58.757           0.308                  3.427         -4.831    -17.973        0.235         -3.311         -4.525         -1.900       0.000        0.382      4.275     18.503     -2.592            0.000     32.483         37.155          2.947    0.844       0.481       0.778       0.963       1.000       1.000   0.000    27.000       25.000  2.172 S_0173_0002_0001
SCORE:    30.185   -108.730     21.364     55.683           0.287                  3.616         -4.503    -17.710        0.233         -2.564         -4.883         -1.937       0.000        0.371      3.708     20.212     -3.822            0.000     32.483         36.378          3.112    0.830       0.407       0.815       0.926       1.000       1.000   0.000    27.000       25.000  2.193 S_0173_0003_0001
SCORE:    29.188   -108.835     20.994     55.578           0.267                  3.585         -4.472    -17.951        0.239         -2.541         -4.941         -1.928       0.000        0.250      3.801     20.071     -3.829            0.000     32.483         36.419          3.142    0.844       0.481       0.815       0.926       1.000       1.000   0.000    27.000       25.000  2.207 S_0173_0004_0001
SCORE:    29.318   -108.806     21.301     55.847           0.295                  3.588         -4.467    -18.100        0.241         -2.558         -4.842         -1.949       0.000        0.276      3.729     19.798     -3.749            0.000     32.483         36.230          3.123    0.837       0.444       0.815       0.926       1.000       1.000   0.000    27.000       25.000  2.191 S_0173_0005_0001
SCORE:    18.790   -111.969     18.478     62.187           0.240                  3.394         -5.731    -17.659        0.470         -2.806         -3.664         -3.853       0.000       -0.226      1.917     17.975     -3.131            0.000     32.483         30.685          3.090    0.770       0.333       0.667       0.889       0.963       1.000   0.000    27.000       24.000  2.420 S_0174_0001_0001
SCORE:    19.473   -113.725     17.080     63.562           0.243                  3.715         -6.152    -16.322        0.633         -1.633         -3.884         -5.025       0.000       -0.549      2.318     18.590     -2.908            0.000     32.483         31.047          3.290    0.763       0.333       0.667       0.889       0.926       1.000   0.000    27.000       23.000  2.597 S_0174_0002_0001
SCORE:    23.607   -114.015     19.594     63.681           0.259                  3.809         -6.408    -16.566        0.167         -1.475         -3.740         -4.997       0.000       -0.495      2.819     18.699     -3.082            0.000     32.483         32.873          3.280    0.770       0.333       0.667       0.889       0.963       1.000   0.000    27.000       23.000  2.556 S_0174_0003_0001
SCORE:    19.923   -112.980     16.998     63.389           0.239                  3.715         -6.090    -16.365        0.634         -1.628         -3.870         -5.024       0.000       -0.543      2.329     18.511     -2.906            0.000     32.483         31.031          3.290    0.763       0.333       0.667       0.889       0.926       1.000   0.000    27.000       23.000  2.593 S_0174_0004_0001
SCORE:    18.841   -112.086     18.435     62.250           0.240                  3.391         -5.761    -17.465        0.476         -2.817         -3.737         -3.872       0.000       -0.238      1.963     17.938     -3.081            0.000     32.483         30.721          3.096    0.770       0.333       0.667       0.889       0.963       1.000   0.000    27.000       24.000  2.429 S_0174_0005_0001
SCORE:   -17.266   -116.681     14.853     72.170           0.235                  3.766         -5.063    -32.218        0.396         -4.769         -9.262         -2.018      -1.812       -0.704      1.682     20.962     -5.451            0.000     32.483         14.163          3.022    0.859       0.556       0.852       0.889       1.000       1.000   0.000    27.000       25.000  2.501 S_0175_0001_0001
SCORE:   -14.157   -114.166     12.711     68.587           0.250                  4.102         -5.491    -28.415        0.408         -4.793         -9.357         -1.093       0.000       -0.801      1.219     21.323     -5.450            0.000     32.483         14.326          2.959    0.852       0.593       0.852       0.889       0.926       1.000   0.000    27.000       25.000  2.467 S_0175_0002_0001
SCORE:   -16.200   -115.032     14.517     69.785           0.238                  3.971         -5.972    -28.258        0.396         -4.752         -9.729         -1.053       0.000       -0.700      1.340     19.094     -5.568            0.000     32.483         13.040          2.995    0.844       0.556       0.852       0.889       0.926       1.000   0.000    27.000       25.000  2.484 S_0175_0003_0001
SCORE:   -15.611   -118.012     14.105     73.846           0.228                  3.797         -4.721    -32.268        0.424         -4.676         -8.913         -2.097      -1.854       -0.367      2.102     21.227     -5.671            0.000     32.483         14.756          3.014    0.852       0.593       0.852       0.889       0.926       1.000   0.000    27.000       25.000  2.508 S_0175_0004_0001
SCORE:   -13.459   -115.692     13.778     71.310           0.228                  3.964         -5.265    -29.833        0.487         -4.649         -9.572         -1.974       0.000       -0.641      1.981     19.273     -5.036            0.000     32.483         15.698          2.944    0.844       0.556       0.852       0.889       0.926       1.000   0.000    27.000       25.000  2.420 S_0175_0005_0001
SCORE:    18.611   -112.260     19.321     63.683           0.241                  3.624         -4.279    -19.886        0.396         -2.882         -3.151         -6.214       0.000       -0.980      1.934     20.867     -2.795            0.000     32.483         28.510          3.085    0.822       0.481       0.778       0.889       0.963       1.000   0.000    27.000       24.000  2.407 S_0176_0001_0001
SCORE:    18.578   -112.292     19.324     63.701           0.241                  3.620         -4.276    -19.882        0.390         -2.886         -3.159         -6.218       0.000       -0.987      1.935     20.844     -2.794            0.000     32.483         28.533          3.084    0.822       0.481       0.778       0.889       0.963       1.000   0.000    27.000       24.000  2.407 S_0176_0002_0001
SCORE:    17.256   -109.734     18.277     61.957           0.272                  3.919         -3.657    -20.206        0.417         -2.695         -3.939         -6.296       0.000       -0.658      1.490     21.821     -3.520            0.000     32.483         27.325          3.205    0.815       0.444       0.815       0.852       0.963       1.000   0.000    27.000       24.000  2.403 S_0176_0003_0001
SCORE:    15.337   -109.306     16.889     61.746           0.259                  3.777         -3.684    -20.044        0.270         -2.832         -3.949         -6.277       0.000       -0.671      1.575     20.985     -3.455            0.000     32.483         27.571          3.217    0.815       0.444       0.815       0.852       0.963       1.000   0.000    27.000       24.000  2.405 S_0176_0004_0001
SCORE:    16.820   -111.932     18.122     63.561           0.240                  3.558         -4.198    -19.787        0.247         -2.974         -3.192         -6.221       0.000       -0.987      1.974     20.207     -2.778            0.000     32.483         28.497          3.096    0.815       0.481       0.778       0.852       0.963       1.000   0.000    27.000       24.000  2.409 S_0176_0005_0001
SCORE:    -0.661   -109.495     14.371     65.753           0.281                  3.845         -4.775    -30.818        0.270         -3.906         -7.345         -2.310       0.000       -0.235      1.429     21.243     -3.658            0.000     32.483         22.204          3.499    0.837       0.407       0.889       0.926       0.963       1.000   0.000    27.000       26.000  2.381 S_0177_0001_0001
SCORE:    -0.661   -109.495     14.371     65.753           0.281                  3.845         -4.775    -30.818        0.270         -3.906         -7.345         -2.310       0.000       -0.235      1.429     21.243     -3.658            0.000     32.483         22.204          3.499    0.837       0.407       0.889       0.926       0.963       1.000   0.000    27.000       26.000  2.381 S_0177_0002_0001
SCORE:    -1.040   -109.319     15.323     64.282           0.297                  3.869         -4.518    -31.991        0.353         -3.795         -7.128         -2.874       0.000        0.307      1.976     21.953     -4.465            0.000     32.483         22.206          3.570    0.830       0.407       0.889       0.926       0.926       1.000   0.000    27.000       26.000  2.473 S_0177_0003_0001
SCORE:    -2.129   -109.330     14.610     64.442           0.296                  3.901         -4.172    -31.471        0.311         -3.942         -7.337         -2.407      -0.780       -0.060      1.537     22.020     -4.378            0.000     32.483         22.148          3.478    0.844       0.444       0.889       0.926       0.963       1.000   0.000    27.000       26.000  2.387 S_0177_0004_0001
SCORE:    -1.040   -109.324     15.323     64.291           0.296                  3.869         -4.517    -31.992        0.350         -3.799         -7.134         -2.871       0.000        0.306      1.972     21.954     -4.454            0.000     32.483         22.208          3.569    0.830       0.407       0.889       0.926       0.926       1.000   0.000    27.000       26.000  2.472 S_0177_0005_0001
SCORE:    29.796   -113.216     22.159     56.481           0.323                  2.774         -5.087    -14.189        0.476         -1.895         -3.931         -2.664       0.000       -2.612      2.057     21.747     -2.373            0.000     32.483         37.260          3.375    0.793       0.370       0.667       0.926       1.000       1.000   0.000    27.000       24.000  2.268 S_0178_0001_0001
SCORE:    28.396   -105.735     20.028     60.080           0.230                  2.483         -4.801    -16.036        0.456         -1.870         -3.889         -2.067       0.000       -3.245      2.769     19.568     -4.659            0.000     32.483         32.601          3.343    0.815       0.444       0.704       0.926       1.000       1.000   0.000    27.000       25.000  2.188 S_0178_0002_0001
SCORE:    31.171   -112.661     21.460     58.629           0.268                  2.713         -4.990    -14.661        0.483         -1.906         -4.000         -2.701       0.000       -2.585      2.425     21.846     -2.487            0.000     32.483         36.857          3.368    0.793       0.370       0.667       0.926       1.000       1.000   0.000    27.000       24.000  2.263 S_0178_0003_0001
SCORE:    27.247   -106.909     17.336     56.299           0.287                  2.693         -4.903    -15.172        0.213         -1.679         -4.725         -1.220       0.000       -3.068      2.064     21.360     -3.488            0.000     32.483         35.678          3.386    0.830       0.407       0.815       0.926       1.000       1.000   0.000    27.000       25.000  2.164 S_0178_0004_0001
SCORE:    29.107   -106.353     17.658     56.246           0.274                  2.986         -4.791    -14.708        0.315         -2.018         -4.778         -1.488       0.000       -3.183      2.451     21.573     -3.007            0.000     32.483         35.448          3.130    0.830       0.407       0.815       0.926       1.000       1.000   0.000    27.000       25.000  2.175 S_0178_0005_0001
SCORE:    22.161   -111.076     18.553     64.573           0.236                  3.928         -3.832    -24.634        0.423         -3.358         -6.649         -0.815      -2.019       -0.212      2.912     22.899     -3.886            0.000     32.483         32.632          3.194    0.844       0.444       0.852       0.963       0.963       1.000   0.000    27.000       26.000  2.087 S_0179_0001_0001
SCORE:    26.020   -112.290     21.489     62.804           0.237                  3.885         -4.170    -24.704        0.394         -3.287         -6.567         -0.810      -2.028       -0.283      4.218     24.657     -3.549            0.000     32.483         33.542          3.197    0.844       0.444       0.852       0.963       0.963       1.000   0.000    27.000       26.000  2.094 S_0179_0002_0001
SCORE:    24.744   -113.307     20.903     62.381           0.243                  3.854         -4.059    -25.367        0.437         -3.270         -6.501         -0.846      -2.026       -0.239      4.526     26.200     -3.601            0.000     32.483         32.935          3.167    0.844       0.444       0.852       0.963       0.963       1.000   0.000    27.000       26.000  2.077 S_0179_0003_0001
SCORE:    22.647   -110.488     18.247     61.382           0.237                  3.889         -4.797    -22.632        0.387         -3.347         -6.617         -0.906       0.000       -0.281      3.171     22.713     -3.781            0.000     32.483         32.988          3.172    0.844       0.444       0.852       0.963       0.963       1.000   0.000    27.000       26.000  2.084 S_0179_0004_0001
SCORE:    25.682   -111.670     21.611     60.763           0.242                  3.934         -4.143    -24.158        0.365         -3.390         -6.384         -0.819      -2.025       -0.362      4.499     25.344     -3.995            0.000     32.483         33.386          3.169    0.844       0.444       0.852       0.963       0.963       1.000   0.000    27.000       26.000  2.079 S_0179_0005_0001
SCORE:   -39.446   -106.943     14.843     57.672           0.251                  3.133         -3.718    -30.624        0.020         -6.171         -9.246         -2.230       0.000       -3.422      2.194     19.244     -7.455            0.000     32.483          0.525          1.154    0.985       0.926       1.000       1.000       1.000       1.000   0.000    27.000       27.000  0.662 S_0180_0001_0001
SCORE:   -40.099   -110.409     16.286     56.433           0.249                  3.044         -4.213    -31.003        0.015         -5.847         -8.994         -2.194       0.000       -3.093      2.543     22.424     -8.135            0.000     32.483          0.312          0.908    1.000       1.000       1.000       1.000       1.000       1.000   0.000    27.000       27.000  0.510 S_0180_0002_0001
SCORE:   -40.304   -108.382     15.247     57.372           0.249                  3.115         -4.808    -30.132        0.020         -5.548         -9.359         -2.119       0.000       -3.352      2.513     20.892     -7.985            0.000     32.483         -0.511          1.138    1.000       1.000       1.000       1.000       1.000       1.000   0.000    27.000       27.000  0.554 S_0180_0003_0001
SCORE:   -39.445   -106.966     14.842     57.671           0.251                  3.133         -3.718    -30.611        0.019         -6.172         -9.258         -2.229       0.000       -3.424      2.193     19.243     -7.449            0.000     32.483          0.547          1.154    0.985       0.926       1.000       1.000       1.000       1.000   0.000    27.000       27.000  0.663 S_0180_0004_0001
SCORE:   -41.874   -110.303     16.545     55.989           0.240                  2.514         -4.092    -32.678        0.012         -5.931         -8.924         -4.123       0.000       -3.066      2.663     24.341     -8.022            0.000     32.483          0.479          0.813    1.000       1.000       1.000       1.000       1.000       1.000   0.000    27.000       27.000  0.520 S_0180_0005_0001
SCORE:    34.431   -112.042     20.954     57.130           0.258                  3.392         -2.045    -22.206        0.235         -4.866         -4.315         -3.633       0.000        5.126     12.417     24.214     -3.579            0.000     32.483         30.906          5.412    0.711       0.370       0.630       0.778       0.852       0.926   0.000    25.000       21.000  5.012 S_0181_0001_0001
SCORE:    32.746   -113.485     23.307     63.698           0.268                  3.148         -2.180    -22.784        0.044         -3.579         -3.023         -3.730       0.000        1.553      5.464     23.320     -2.847            0.000     32.483         31.090          5.557    0.704       0.296       0.630       0.815       0.852       0.926   0.000    25.000       22.000  5.197 S_0181_0002_0001
SCORE:    30.562   -116.128     21.851     60.588           0.307                  3.399         -3.279    -22.784        0.252         -5.028         -3.691         -2.823       0.000        2.521      9.545     24.047     -2.853            0.000     32.483         32.154          5.688    0.704       0.370       0.593       0.778       0.852       0.926   0.000    25.000       21.000  5.275 S_0181_0003_0001
SCORE:    41.363   -111.433     22.974     59.859           0.275                  3.464         -2.728    -20.390        0.137         -3.703         -2.371         -3.611       0.000        6.198      9.218     25.767     -3.474            0.000     32.483         28.697          5.677    0.711       0.296       0.704       0.778       0.852       0.926   0.000    25.000       22.000  5.330 S_0181_0004_0001
SCORE:    29.651   -114.087     20.844     62.602           0.304                  3.509         -3.164    -26.825        0.239         -5.335         -3.499         -5.175       0.000        2.631      8.865     24.292     -3.304            0.000     32.483         35.268          5.830    0.689       0.370       0.593       0.778       0.815       0.889   0.000    24.000       21.000  5.457 S_0181_0005_0001
SCORE:    31.716   -101.573     20.279     59.464           0.234                  3.112         -3.522    -15.232        0.362         -1.916         -4.028         -1.483       0.000       -0.221      2.701     17.529     -3.879            0.000     32.483         27.407          2.675    0.867       0.519       0.889       0.926       1.000       1.000   0.000    27.000       27.000  1.984 S_0182_0001_0001
SCORE:    33.129   -107.755     20.386     60.118           0.271                  3.349         -2.779    -15.998        0.406         -2.411         -5.628         -2.534       0.000        0.534      3.278     20.672     -3.463            0.000     32.483         32.199          2.988    0.830       0.407       0.852       0.889       1.000       1.000   0.000    27.000       25.000  2.199 S_0182_0002_0001
SCORE:    38.514   -105.519     23.378     61.503           0.243                  3.079         -3.396    -17.524        0.395         -1.747         -3.940         -2.007       0.000        0.714      3.419     19.328     -2.131            0.000     32.483         30.237          2.909    0.837       0.407       0.852       0.926       1.000       1.000   0.000    27.000       26.000  2.121 S_0182_0003_0001
SCORE:    30.472   -101.694     19.670     59.961           0.297                  2.951         -3.079    -16.376        0.383         -1.854         -4.759         -2.788       0.000        0.403      2.677     20.495     -4.586            0.000     32.483         26.288          2.806    0.852       0.444       0.852       0.963       1.000       1.000   0.000    27.000       26.000  2.009 S_0182_0004_0001
SCORE:    32.174   -101.763     20.614     59.774           0.236                  3.125         -3.468    -15.193        0.348         -1.933         -4.046         -1.475       0.000        0.065      2.595     17.314     -3.786            0.000     32.483         27.284          2.677    0.867       0.519       0.889       0.926       1.000       1.000   0.000    27.000       27.000  1.982 S_0182_0005_0001
SCORE:    16.320   -113.833     17.786     63.582           0.271                  3.944         -4.891    -27.204        0.391         -3.777         -6.574         -0.632      -1.952       -0.280      2.056     25.452     -4.375            0.000     32.483         33.873          3.149    0.837       0.444       0.852       0.926       0.963       1.000   0.000    27.000       25.000  2.180 S_0183_0001_0001
SCORE:    24.127   -110.833     19.521     62.051           0.248                  4.339         -5.040    -23.530        0.409         -3.499         -6.900         -0.762       0.000       -0.119      3.059     24.459     -4.391            0.000     32.483         32.633          3.159    0.837       0.407       0.852       0.963       0.963       1.000   0.000    27.000       26.000  2.112 S_0183_0002_0001
SCORE:    23.124   -108.339     18.000     61.606           0.237                  4.417         -5.093    -22.082        0.369         -3.420         -6.900          0.000       0.000       -0.092      2.118     20.103     -3.600            0.000     32.483         33.316          3.168    0.830       0.407       0.852       0.926       0.963       1.000   0.000    27.000       26.000  2.137 S_0183_0003_0001
SCORE:    20.734   -115.186     18.223     63.473           0.249                  4.409         -5.362    -24.800        0.422         -3.577         -6.496          0.000       0.000        0.163      3.670     24.634     -4.515            0.000     32.483         32.944          3.118    0.837       0.444       0.852       0.926       0.963       1.000   0.000    27.000       26.000  2.113 S_0183_0004_0001
SCORE:    24.375   -110.377     19.349     62.196           0.255                  4.355         -5.018    -23.687        0.425         -3.527         -6.865         -0.743       0.000       -0.223      3.261     24.210     -4.359            0.000     32.483         32.643          3.191    0.830       0.407       0.852       0.926       0.963       1.000   0.000    27.000       26.000  2.137 S_0183_0005_0001
SCORE:    17.106   -113.894     20.570     59.879           0.277                  3.079         -5.311    -22.986        0.568         -3.438         -4.347         -1.729       0.000       -1.710      3.467     20.792     -3.335            0.000     32.483         32.741          2.959    0.844       0.407       0.815       1.000       1.000       1.000   0.000    27.000       26.000  2.036 S_0184_0001_0001
SCORE:    17.923   -117.394     22.464     61.320           0.273                  3.069         -5.410    -23.919        0.544         -3.288         -4.209         -3.340       0.000       -1.629      3.164     22.119     -3.002            0.000     32.483         34.677          3.052    0.822       0.407       0.741       0.963       1.000       1.000   0.000    27.000       25.000  2.102 S_0184_0002_0001
SCORE:    15.152   -112.139     20.346     58.955           0.279                  3.078         -5.015    -24.194        0.613         -3.494         -4.353         -1.928       0.000       -1.810      3.836     21.007     -4.645            0.000     32.483         32.133          2.912    0.852       0.444       0.815       1.000       1.000       1.000   0.000    27.000       26.000  2.015 S_0184_0003_0001
SCORE:    14.974   -112.248     20.658     59.004           0.295                  3.085         -5.059    -24.191        0.112         -3.397         -4.358         -1.935       0.000       -1.814      3.751     21.105     -4.574            0.000     32.483         32.057          2.910    0.852       0.444       0.815       1.000       1.000       1.000   0.000    27.000       26.000  2.017 S_0184_0004_0001
SCORE:    16.466   -113.730     20.395     61.243           0.276                  3.072         -5.031    -24.073        0.564         -3.478         -4.419         -1.946       0.000       -1.891      3.678     20.459     -3.437            0.000     32.483         32.301          2.938    0.830       0.444       0.704       1.000       1.000       1.000   0.000    27.000       26.000  2.028 S_0184_0005_0001
SCORE:    20.640   -110.382     18.499     67.833           0.262                  4.721         -3.959    -27.124        0.219         -4.683         -5.432         -3.713      -0.664        1.888      3.671     26.899     -3.718            0.000     32.483         23.839          3.323    0.844       0.556       0.815       0.889       0.963       1.000   0.000    27.000       26.000  2.303 S_0185_0001_0001
SCORE:    20.821   -110.277     18.449     67.925           0.269                  4.722         -3.886    -27.226        0.227         -4.680         -5.472         -3.723      -0.655        1.904      3.688     26.903     -3.713            0.000     32.483         23.881          3.327    0.844       0.556       0.815       0.889       0.963       1.000   0.000    27.000       26.000  2.308 S_0185_0002_0001
SCORE:     9.954   -107.111     16.665     63.914           0.258                  4.491         -4.072    -26.370        0.216         -4.623         -5.661         -4.101      -0.782        0.526      1.648     24.410     -4.482            0.000     32.483         22.545          2.960    0.874       0.593       0.852       0.926       1.000       1.000   0.000    27.000       27.000  1.930 S_0185_0003_0001
SCORE:    20.821   -110.277     18.449     67.925           0.269                  4.722         -3.886    -27.226        0.227         -4.680         -5.472         -3.723      -0.655        1.904      3.688     26.903     -3.713            0.000     32.483         23.881          3.327    0.844       0.556       0.815       0.889       0.963       1.000   0.000    27.000       26.000  2.308 S_0185_0004_0001
SCORE:    19.932   -109.649     18.318     66.976           0.265                  4.615         -3.465    -27.005        0.219         -4.677         -5.476         -4.552      -0.653        1.868      3.753     26.901     -3.696            0.000     32.483         23.707          3.381    0.844       0.556       0.815       0.889       0.963       1.000   0.000    27.000       26.000  2.341 S_0185_0005_0001
SCORE:   -30.585   -109.393     17.042     57.588           0.239                  2.469         -3.681    -27.965        0.098         -5.654         -9.368         -2.405       0.000       -2.037      3.452     20.740     -8.075            0.000     32.483          3.881          2.120    0.941       0.741       0.963       1.000       1.000       1.000   0.000    27.000       27.000  1.544 S_0186_0001_0001
SCORE:   -30.230   -108.368     16.759     58.275           0.254                  2.591         -3.643    -28.476        0.085         -5.535         -9.391         -2.358       0.000       -2.080      3.793     20.644     -8.150            0.000     32.483          2.886          2.078    0.948       0.741       1.000       1.000       1.000       1.000   0.000    27.000       27.000  1.525 S_0186_0002_0001
SCORE:   -30.721   -107.664     17.469     56.659           0.230                  2.301         -3.969    -27.262        0.265         -5.536         -9.653         -2.519       0.000       -2.031      3.389     20.041     -7.954            0.000     32.483          3.030          2.299    0.911       0.556       1.000       1.000       1.000       1.000   0.000    27.000       27.000  1.582 S_0186_0003_0001
SCORE:   -30.870   -107.436     16.562     58.084           0.244                  2.552         -3.930    -28.446        0.052         -5.438         -9.493         -2.404       0.000       -2.065      3.748     20.163     -8.090            0.000     32.483          2.544          2.088    0.948       0.741       1.000       1.000       1.000       1.000   0.000    27.000       27.000  1.529 S_0186_0004_0001
SCORE:   -30.815   -107.560     16.560     58.052           0.244                  2.549         -3.806    -28.575        0.073         -5.443         -9.453         -2.378       0.000       -2.060      3.836     20.208     -8.109            0.000     32.483          2.563          2.087    0.948       0.741       1.000       1.000       1.000       1.000   0.000    27.000       27.000  1.534 S_0186_0005_0001
SCORE:    19.823   -113.128     17.260     63.686           0.244                  3.768         -6.195    -16.495        0.642         -1.600         -4.047         -4.975       0.000       -0.675      2.307     18.347     -2.833            0.000     32.483         31.034          3.261    0.770       0.333       0.667       0.889       0.963       1.000   0.000    27.000       23.000  2.563 S_0187_0001_0001
SCORE:    22.149   -113.423     20.896     63.257           0.244                  3.399         -6.150    -18.142        0.493         -3.402         -3.324         -3.778       0.000       -0.074      2.550     18.291     -3.159            0.000     32.483         31.987          3.056    0.793       0.333       0.741       0.889       1.000       1.000   0.000    27.000       25.000  2.381 S_0187_0002_0001
SCORE:    23.048   -113.504     20.300     61.914           0.249                  3.432         -6.659    -16.151        0.553         -2.787         -3.051         -3.950       0.000       -0.594      3.280     18.537     -3.130            0.000     32.483         32.127          3.096    0.785       0.333       0.704       0.889       1.000       1.000   0.000    27.000       24.000  2.461 S_0187_0003_0001
SCORE:    19.925   -113.173     17.269     63.652           0.244                  3.767         -6.158    -16.530        0.656         -1.602         -4.053         -4.973       0.000       -0.545      2.328     18.396     -2.824            0.000     32.483         30.989          3.256    0.770       0.333       0.667       0.889       0.963       1.000   0.000    27.000       23.000  2.556 S_0187_0004_0001
SCORE:    24.133   -114.613     19.029     64.203           0.250                  3.786         -6.645    -16.011        0.623         -1.609         -3.423         -4.985       0.000       -0.414      2.963     18.488     -2.555            0.000     32.483         32.562          3.246    0.770       0.333       0.667       0.889       0.963       1.000   0.000    27.000       23.000  2.541 S_0187_0005_0001
SCORE:    39.086   -116.571     25.064     62.765           0.243                  3.780         -6.273    -14.324        0.655         -1.633         -3.993         -2.361       0.000       -0.301      3.946     18.160     -1.047            0.000     32.483         38.494          3.270    0.763       0.370       0.630       0.852       0.963       1.000   0.000    27.000       23.000  2.687 S_0188_0001_0001
SCORE:    34.593   -116.924     22.834     58.141           0.298                  3.808         -5.120    -14.777        0.679         -1.621         -2.905         -2.356       0.000       -0.722      2.305     18.964      0.029            0.000     32.483         39.475          3.287    0.770       0.407       0.667       0.852       0.926       1.000   0.000    27.000       23.000  2.777 S_0188_0002_0001
SCORE:    36.923   -117.281     23.720     63.329           0.246                  3.712         -5.531    -15.596        0.513         -1.703         -4.383         -2.229       0.000       -0.563      3.249     18.285     -0.292            0.000     32.483         38.963          3.270    0.778       0.407       0.667       0.889       0.926       1.000   0.000    27.000       23.000  2.691 S_0188_0003_0001
SCORE:    32.614   -118.223     22.436     64.458           0.239                  3.759         -5.172    -15.949        0.637         -1.664         -5.344         -2.287       0.000       -0.504      2.337     18.851     -0.880            0.000     32.483         37.437          3.288    0.778       0.407       0.667       0.889       0.926       1.000   0.000    27.000       23.000  2.738 S_0188_0004_0001
SCORE:    33.104   -118.274     22.172     64.505           0.244                  3.780         -5.089    -15.495        0.630         -1.668         -5.403         -2.361       0.000       -0.552      2.558     19.012     -0.885            0.000     32.483         37.446          3.271    0.778       0.407       0.667       0.889       0.926       1.000   0.000    27.000       23.000  2.718 S_0188_0005_0001
SCORE:    28.319   -108.914     19.609     60.656           0.234                  3.140         -3.328    -19.911        0.469         -1.721         -3.098         -4.750       0.000        0.683      3.762     21.738     -3.571            0.000     32.483         30.835          2.811    0.852       0.444       0.852       0.963       1.000       1.000   0.000    27.000       27.000  1.978 S_0189_0001_0001
SCORE:    28.334   -108.928     19.596     60.663           0.234                  3.142         -3.330    -19.885        0.479         -1.716         -3.096         -4.756       0.000        0.684      3.735     21.736     -3.568            0.000     32.483         30.859          2.811    0.852       0.444       0.852       0.963       1.000       1.000   0.000    27.000       27.000  1.978 S_0189_0002_0001
SCORE:    28.358   -108.855     19.669     60.604           0.240                  3.144         -3.357    -19.885        0.478         -1.720         -3.098         -4.759       0.000        0.681      3.732     21.771     -3.560            0.000     32.483         30.791          2.811    0.852       0.444       0.852       0.963       1.000       1.000   0.000    27.000       27.000  1.977 S_0189_0003_0001
SCORE:    28.349   -108.851     19.646     60.616           0.240                  3.143         -3.358    -19.893        0.464         -1.723         -3.099         -4.760       0.000        0.692      3.742     21.731     -3.567            0.000     32.483         30.843          2.812    0.852       0.444       0.852       0.963       1.000       1.000   0.000    27.000       27.000  1.978 S_0189_0004_0001
SCORE:    28.349   -108.851     19.646     60.616           0.240                  3.143         -3.358    -19.893        0.464         -1.723         -3.099         -4.760       0.000        0.692      3.742     21.731     -3.567            0.000     32.483         30.843          2.812    0.852       0.444       0.852       0.963       1.000       1.000   0.000    27.000       27.000  1.978 S_0189_0005_0001
SCORE:   -41.557   -106.836     14.002     58.698           0.229                  2.496         -3.683    -32.371        0.202         -6.843         -9.129         -2.442       0.000       -2.392      1.809     18.807     -7.830            0.000     32.483          1.242          1.522    0.911       0.593       0.963       1.000       1.000       1.000   0.000    27.000       27.000  1.083 S_0190_0001_0001
SCORE:   -41.813   -106.314     13.610     58.501           0.233                  2.494         -3.708    -32.236        0.197         -6.873         -9.103         -2.421       0.000       -2.507      1.832     18.768     -7.921            0.000     32.483          1.150          1.482    0.919       0.593       1.000       1.000       1.000       1.000   0.000    27.000       27.000  1.031 S_0190_0002_0001
SCORE:   -41.532   -106.319     13.822     58.440           0.225                  2.445         -3.693    -32.295        0.199         -6.866         -9.122         -2.420       0.000       -2.528      1.952     18.886     -7.919            0.000     32.483          1.178          1.486    0.919       0.593       1.000       1.000       1.000       1.000   0.000    27.000       27.000  1.035 S_0190_0003_0001
SCORE:   -41.813   -106.314     13.610     58.501           0.233                  2.494         -3.708    -32.236        0.197         -6.873         -9.103         -2.421       0.000       -2.507      1.832     18.768     -7.921            0.000     32.483          1.150          1.482    0.919       0.593       1.000       1.000       1.000       1.000   0.000    27.000       27.000  1.031 S_0190_0004_0001
SCORE:   -41.823   -106.218     13.569     58.426           0.231                  2.454         -3.707    -32.194        0.202         -6.871         -9.110         -2.421       0.000       -2.504      1.849     18.758     -7.920            0.000     32.483          1.150          1.481    0.919       0.593       1.000       1.000       1.000       1.000   0.000    27.000       27.000  1.030 S_0190_0005_0001
SCORE:    46.546   -110.040     27.417     58.724           0.329                  3.133         -3.055    -16.706        0.364         -1.863         -4.876         -5.320       0.000        5.131     15.174     24.976     -5.360            0.000     32.483         26.034          5.190    0.674       0.296       0.556       0.741       0.852       0.926   0.000    25.000       20.000  4.847 S_0191_0001_0001
SCORE:    49.395   -112.843     29.394     60.184           0.334                  2.836         -2.876    -17.844        0.359         -1.667         -4.499         -5.412       0.000        3.674     11.749     24.289     -2.336            0.000     32.483         31.569          4.961    0.659       0.296       0.519       0.741       0.852       0.889   0.000    24.000       20.000  4.766 S_0191_0002_0001
SCORE:    52.531   -111.098     27.967     59.276           0.340                  3.178         -2.680    -15.921        0.360         -1.905         -5.903         -5.431       0.000        6.493     12.202     27.506     -3.942            0.000     32.483         29.605          5.201    0.659       0.296       0.556       0.741       0.815       0.889   0.000    24.000       20.000  4.863 S_0191_0003_0001
SCORE:    48.690   -114.233     27.926     61.571           0.365                  2.846         -2.813    -19.370        0.358         -1.625         -4.696         -5.432       0.000        5.813     14.939     28.488     -4.738            0.000     32.483         26.806          5.010    0.652       0.296       0.481       0.741       0.852       0.889   0.000    24.000       20.000  4.814 S_0191_0004_0001
SCORE:    48.993   -109.939     29.396     60.808           0.313                  2.897         -2.880    -19.919        0.367         -1.718         -4.116         -6.112       0.000        4.543     12.539     21.998     -3.349            0.000     32.483         31.681          5.511    0.681       0.296       0.593       0.741       0.852       0.926   0.000    25.000       21.000  5.167 S_0191_0005_0001
SCORE:    -3.711   -103.307     13.649     59.655           0.269                  3.836         -4.892    -18.506        0.297         -4.591         -8.032          0.000       0.000       -2.192      1.210     19.555     -5.986            0.000     32.483         12.839          3.142    0.859       0.556       0.852       0.926       0.963       1.000   0.000    27.000       26.000  2.467 S_0192_0001_0001
SCORE:    -3.387   -103.779     14.306     60.544           0.270                  3.704         -5.028    -19.223        0.303         -4.743         -8.112          0.000       0.000       -2.104      1.594     18.894     -5.959            0.000     32.483         13.464          3.191    0.844       0.519       0.852       0.889       0.963       1.000   0.000    27.000       25.000  2.482 S_0192_0002_0001
SCORE:    -3.711   -103.307     13.649     59.655           0.269                  3.836         -4.892    -18.506        0.297         -4.591         -8.032          0.000       0.000       -2.192      1.210     19.555     -5.986            0.000     32.483         12.839          3.142    0.859       0.556       0.852       0.926       0.963       1.000   0.000    27.000       26.000  2.467 S_0192_0003_0001
SCORE:    -5.208   -103.746     13.559     58.483           0.276                  3.867         -4.903    -18.679        0.316         -4.611         -7.864          0.000       0.000       -2.166      1.235     19.761     -6.224            0.000     32.483         13.005          3.122    0.859       0.556       0.852       0.926       0.963       1.000   0.000    27.000       26.000  2.461 S_0192_0004_0001
SCORE:    -6.835   -103.772     12.783     58.621           0.274                  3.626         -4.765    -18.666        0.309         -4.484         -7.765          0.000       0.000       -2.132      0.815     18.947     -6.211            0.000     32.483         13.104          3.117    0.852       0.556       0.852       0.889       0.963       1.000   0.000    27.000       26.000  2.464 S_0192_0005_0001
SCORE:   -44.171   -116.886     14.951     62.748           0.257                  3.032         -3.005    -32.814        0.046         -6.107        -10.124         -2.150       0.000       -1.596      3.181     18.289     -7.451            0.000     32.483          0.973          1.809    0.919       0.704       0.889       1.000       1.000       1.000   0.000    27.000       27.000  1.343 S_0193_0001_0001
SCORE:   -43.774   -116.989     15.102     62.848           0.257                  3.046         -2.994    -32.699        0.052         -6.109        -10.100         -2.106       0.000       -1.600      3.201     18.373     -7.469            0.000     32.483          0.930          1.813    0.919       0.704       0.889       1.000       1.000       1.000   0.000    27.000       27.000  1.342 S_0193_0002_0001
SCORE:   -45.352   -117.054     15.373     62.655           0.246                  2.516         -2.916    -34.384        0.049         -6.077        -10.123         -4.069       0.000       -1.577      3.219     20.660     -7.330            0.000     32.483          0.975          1.765    0.926       0.741       0.889       1.000       1.000       1.000   0.000    27.000       27.000  1.337 S_0193_0003_0001
SCORE:   -44.632   -117.008     14.572     62.781           0.261                  3.056         -2.807    -32.867        0.036         -6.267        -10.076         -2.134       0.000       -1.663      3.419     17.876     -7.425            0.000     32.483          1.130          1.845    0.926       0.741       0.889       1.000       1.000       1.000   0.000    27.000       27.000  1.362 S_0193_0004_0001
SCORE:   -45.383   -117.055     15.375     62.637           0.246                  2.514         -2.929    -34.366        0.044         -6.066        -10.129         -4.067       0.000       -1.559      3.188     20.677     -7.333            0.000     32.483          0.955          1.766    0.919       0.704       0.889       1.000       1.000       1.000   0.000    27.000       27.000  1.337 S_0193_0005_0001
SCORE:    30.159   -109.796     20.367     59.607           0.250                  3.406         -3.953    -15.064        0.430         -1.813         -5.954         -1.932       0.000       -0.990      2.226     20.725     -1.382            0.000     32.483         31.547          2.969    0.830       0.407       0.815       0.926       1.000       1.000   0.000    27.000       26.000  2.169 S_0194_0001_0001
SCORE:    30.411   -115.249     22.024     65.794           0.292                  4.384         -4.393    -19.197        0.467         -1.695         -5.703         -1.485      -0.751       -0.993      2.137     21.155     -0.893            0.000     32.483         32.033          2.972    0.844       0.481       0.815       0.926       1.000       1.000   0.000    27.000       26.000  2.153 S_0194_0002_0001
[truncated: 1,665,630 more chars]
