# Supplementary material for: δ‐Conotoxin Structure Prediction and Analysis through Large‐Scale Comparative and Deep Learning Modeling Approaches
Source: Adv Sci (Weinh). 2024 Jul 21;11(35):2404786. doi: 10.1002/advs.202404786 (PMC11425241; doi:10.1002/advs.202404786)
Supplement: Supplementary file 2 — Supporting Information [file ADVS-11-2404786-s001.gz › Data/RosettaCM_results/target_data/AVIA/rosetta_cm/AVIA_clusterscores.sc]

SCORE:     score     fa_atr     fa_rep     fa_sol    fa_intra_rep    fa_intra_sol_xover4    lk_ball_wtd    fa_elec    pro_close    hbond_sr_bb    hbond_lr_bb    hbond_bb_sc    hbond_sc    dslf_fa13      omega     fa_dun    p_aa_pp    yhh_planarity        ref    rama_prepro    allatom_rms    gdtmm    gdtmm1_1    gdtmm2_2    gdtmm3_3    gdtmm4_3    gdtmm7_4    irms    maxsub    maxsub2.0    rms description
SCORE:   -53.968   -112.640     14.129     56.413           0.212                  2.530         -4.251    -33.873        0.041         -6.404         -9.174         -3.508       0.000       -3.392      1.463     20.879     -8.596            0.000     32.483         -0.281          0.000    1.000       1.000       1.000       1.000       1.000       1.000   0.000    27.000       27.000  0.000  c.1.1_0001
SCORE:   -51.741   -116.979     14.566     61.430           0.238                  2.562         -3.219    -34.521        0.063         -6.640        -10.918         -4.105       0.000       -2.124      1.708     20.271     -7.237            0.000     32.483          0.682          1.733    0.926       0.704       0.926       1.000       1.000       1.000   0.000    27.000       27.000  1.325  c.2.1_0001
SCORE:   -45.219   -114.684     14.239     57.403           0.241                  2.625         -4.439    -27.654        0.032         -5.904         -8.727         -1.419       0.000       -2.846      1.608     19.789     -7.889            0.000     32.483         -0.080          1.379    0.941       0.741       0.963       1.000       1.000       1.000   0.000    27.000       27.000  1.119  c.3.1_0001
SCORE:   -40.735   -111.044     13.749     60.987           0.223                  2.929         -5.180    -32.628        0.692         -6.723         -8.574         -3.622       0.000       -3.812      1.384     22.176     -7.043            0.000     32.483          3.269          2.294    0.911       0.704       0.852       1.000       1.000       1.000   0.000    27.000       27.000  1.580  c.4.1_0001
SCORE:   -39.988   -106.632     14.534     63.444           0.237                  2.503         -2.917    -33.678        0.015         -8.080         -7.761         -7.254       0.000       -2.077      1.352     19.432     -7.232            0.000     32.483          1.641          2.387    0.874       0.519       0.889       0.963       1.000       1.000   0.000    27.000       27.000  1.651  c.5.1_0001
