# Supplementary material for: δ‐Conotoxin Structure Prediction and Analysis through Large‐Scale Comparative and Deep Learning Modeling Approaches
Source: Adv Sci (Weinh). 2024 Jul 21;11(35):2404786. doi: 10.1002/advs.202404786 (PMC11425241; doi:10.1002/advs.202404786)
Supplement: Supplementary file 2 — Supporting Information [file ADVS-11-2404786-s001.gz › Data/RosettaCM_results/target_data/MVIB/rosetta_cm/rescored.sc]

SCORE:     score     fa_atr     fa_rep     fa_sol    fa_intra_rep    fa_intra_sol_xover4    lk_ball_wtd    fa_elec    pro_close    hbond_sr_bb    hbond_lr_bb    hbond_bb_sc    hbond_sc    dslf_fa13      omega     fa_dun    p_aa_pp    yhh_planarity        ref    rama_prepro    allatom_rms    gdtmm    gdtmm1_1    gdtmm2_2    gdtmm3_3    gdtmm4_3    gdtmm7_4    irms    maxsub    maxsub2.0    rms      description
SCORE:   -17.329   -130.669     18.124     64.802           0.438                  5.274         -5.951    -29.224        0.359         -4.453         -6.712         -1.886      -2.789       -0.221      1.912     29.162     -5.193            0.000     33.351         16.347          4.340    0.750       0.344       0.719       0.812       0.875       1.000   0.000    32.000       28.000  3.375 S_0001_0001_0001
SCORE:   -14.334   -130.269     18.884     65.706           0.430                  5.039         -5.022    -30.411        0.352         -4.715         -6.740         -1.913      -2.785       -0.140      1.843     31.436     -5.279            0.000     33.351         15.898          4.257    0.756       0.375       0.719       0.812       0.875       1.000   0.000    32.000       28.000  3.268 S_0001_0002_0001
SCORE:   -17.329   -130.669     18.124     64.802           0.438                  5.274         -5.951    -29.224        0.359         -4.453         -6.712         -1.886      -2.789       -0.221      1.912     29.162     -5.193            0.000     33.351         16.347          4.340    0.750       0.344       0.719       0.812       0.875       1.000   0.000    32.000       28.000  3.375 S_0001_0003_0001
SCORE:   -17.332   -130.653     18.116     64.803           0.438                  5.273         -5.955    -29.216        0.350         -4.452         -6.716         -1.885      -2.786       -0.228      1.906     29.182     -5.202            0.000     33.351         16.340          4.340    0.750       0.344       0.719       0.812       0.875       1.000   0.000    32.000       28.000  3.375 S_0001_0004_0001
SCORE:   -18.098   -130.586     16.114     66.921           0.445                  4.713         -5.160    -31.459        0.126         -4.994         -6.895         -2.604      -2.779       -0.245      1.419     31.855     -5.330            0.000     33.351         17.012          4.199    0.750       0.375       0.719       0.812       0.875       0.969   0.000    31.000       28.000  3.306 S_0001_0005_0001
SCORE:    21.445   -130.641     20.763     67.727           0.336                  5.156         -4.772    -17.218        0.493         -4.260         -2.051         -2.387      -1.458        1.370      3.829     29.229     -2.807            0.000     33.351         24.784          7.463    0.438       0.000       0.406       0.500       0.531       0.750   0.000    24.000       16.000  6.061 S_0002_0001_0001
SCORE:    17.117   -128.414     17.009     64.000           0.343                  4.389         -4.935    -12.087        0.342         -4.199          0.000         -2.579      -1.408       -1.801      2.578     29.406     -2.982            0.106     33.351         23.997          6.963    0.425       0.000       0.344       0.500       0.531       0.750   0.000    24.000       15.000  5.737 S_0002_0002_0001
SCORE:    27.623   -122.566     16.062     61.816           0.371                  5.258         -5.609    -10.340        0.243         -4.616         -1.749         -2.102       0.000       -1.346      3.850     29.049     -1.130            0.000     33.351         27.081          7.380    0.431       0.000       0.438       0.500       0.500       0.719   0.000    23.000       15.000  5.949 S_0002_0003_0001
SCORE:    16.750   -128.890     16.228     62.848           0.337                  4.736         -4.635     -9.229        0.281         -4.018          0.000         -2.674      -1.436       -1.460      4.427     27.054     -2.972            0.193     33.351         22.608          6.989    0.438       0.000       0.406       0.500       0.531       0.750   0.000    24.000       16.000  5.747 S_0002_0004_0001
SCORE:    19.153   -124.080     19.646     61.957           0.332                  4.329         -4.729    -11.142        0.291         -5.632         -1.964         -2.091      -1.658       -0.854      3.654     26.593     -4.069            0.039     33.351         25.181          6.643    0.419       0.000       0.312       0.469       0.562       0.750   0.000    24.000       13.000  5.420 S_0002_0005_0001
SCORE:   -42.518   -144.498     21.561     76.452           0.333                  3.914         -4.426    -35.510        0.294         -7.627        -11.918         -1.507       0.000       -2.478      3.176     29.539     -7.180            0.029     33.351          3.978          2.688    0.913       0.781       0.875       0.938       0.969       1.000   0.000    32.000       31.000  2.112 S_0003_0001_0001
SCORE:   -43.320   -144.600     21.523     76.823           0.332                  3.909         -4.192    -35.984        0.296         -7.807        -11.995         -1.392      -1.240       -2.427      3.569     29.748     -7.204            0.003     33.351          3.965          2.696    0.919       0.781       0.906       0.938       0.969       1.000   0.000    32.000       31.000  2.125 S_0003_0002_0001
SCORE:   -43.896   -146.307     21.593     76.343           0.333                  3.971         -4.334    -35.822        0.302         -7.718        -11.758         -1.462       0.000       -2.441      3.348     29.605     -7.170            0.003     33.351          4.266          2.658    0.913       0.781       0.875       0.938       0.969       1.000   0.000    32.000       31.000  2.105 S_0003_0003_0001
SCORE:   -43.814   -144.462     21.535     76.442           0.335                  3.907         -4.067    -35.630        0.299         -7.830        -12.017         -1.383      -1.144       -2.462      3.147     29.601     -7.345            0.000     33.351          3.909          2.685    0.919       0.781       0.906       0.938       0.969       1.000   0.000    32.000       31.000  2.112 S_0003_0004_0001
SCORE:   -42.479   -144.405     21.477     76.379           0.332                  3.907         -4.408    -35.548        0.291         -7.622        -11.899         -1.515       0.000       -2.456      3.199     29.523     -7.156            0.021     33.351          4.050          2.691    0.913       0.781       0.875       0.938       0.969       1.000   0.000    32.000       31.000  2.113 S_0003_0005_0001
SCORE:    23.173   -146.820     29.759     75.632           0.376                  6.152         -5.370    -26.586        0.440         -3.605         -6.429         -0.883      -1.770       -1.260     10.252     30.149     -3.301            0.001     33.351         33.084          4.812    0.775       0.469       0.719       0.844       0.875       0.969   0.000    31.000       27.000  3.659 S_0004_0001_0001
SCORE:    22.707   -146.830     29.902     74.816           0.358                  5.551         -5.486    -25.863        0.434         -3.566         -6.291         -1.620      -0.845       -1.334      9.837     29.564     -2.760            0.004     33.351         33.482          4.811    0.762       0.438       0.719       0.844       0.875       0.938   0.000    30.000       27.000  3.679 S_0004_0002_0001
SCORE:     6.534   -147.441     27.111     74.155           0.340                  5.357         -5.711    -27.652        0.419         -3.806         -7.731         -1.865      -0.777       -1.458      2.874     29.560     -2.889            0.001     33.351         32.696          4.801    0.775       0.500       0.719       0.844       0.875       0.938   0.000    30.000       27.000  3.673 S_0004_0003_0001
SCORE:    22.707   -146.830     29.902     74.816           0.358                  5.551         -5.486    -25.863        0.434         -3.566         -6.291         -1.620      -0.845       -1.334      9.837     29.564     -2.760            0.004     33.351         33.482          4.811    0.762       0.438       0.719       0.844       0.875       0.938   0.000    30.000       27.000  3.679 S_0004_0004_0001
SCORE:     7.943   -146.804     27.345     72.997           0.352                  5.484         -5.849    -27.597        0.445         -3.749         -7.416         -1.657      -0.851       -1.394      3.462     29.831     -3.542            0.000     33.351         33.534          4.796    0.769       0.500       0.688       0.844       0.875       0.938   0.000    30.000       27.000  3.663 S_0004_0005_0001
SCORE:    44.343   -130.877     29.278     69.163           0.334                  4.320         -6.049    -22.659        0.445         -4.004         -5.329          0.000       0.000       -1.138     12.905     28.707     -0.128            0.000     33.351         36.024          3.704    0.769       0.344       0.688       0.875       0.938       1.000   0.000    32.000       28.000  2.554 S_0005_0001_0001
SCORE:    37.155   -142.014     31.075     73.835           0.339                  3.883         -6.183    -24.340        0.229         -5.015         -6.921          0.000       0.000       -2.181     13.895     31.099     -1.316            0.041     33.351         37.378          3.782    0.794       0.469       0.688       0.875       0.938       1.000   0.000    32.000       29.000  2.468 S_0005_0002_0001
SCORE:    39.192   -135.660     27.506     71.227           0.331                  4.239         -6.353    -22.463        0.507         -3.894         -5.299          0.000      -1.221       -2.754     15.363     29.445      0.028            0.114     33.351         34.724          3.697    0.769       0.344       0.656       0.906       0.938       1.000   0.000    32.000       28.000  2.609 S_0005_0003_0001
SCORE:    36.402   -137.190     30.595     71.017           0.335                  4.341         -6.143    -24.679        0.230         -5.036         -7.420         -0.536       0.000       -1.989     13.622     32.448     -2.101            0.028     33.351         35.529          3.659    0.794       0.438       0.688       0.906       0.938       1.000   0.000    32.000       29.000  2.510 S_0005_0004_0001
SCORE:    37.818   -137.604     31.227     71.840           0.340                  4.389         -5.534    -25.452        0.237         -5.687         -7.273          0.000       0.000       -2.073     13.703     31.970     -1.523            0.055     33.351         35.852          3.801    0.775       0.438       0.656       0.844       0.938       1.000   0.000    32.000       28.000  2.626 S_0005_0005_0001
SCORE:    27.412   -141.494     30.190     72.077           0.363                  5.191         -5.614    -23.000        0.469         -4.219         -5.986         -3.024      -1.608       -2.338      7.706     31.480     -3.118            0.281     33.351         36.705          4.684    0.769       0.375       0.812       0.844       0.875       0.938   0.000    30.000       28.000  3.693 S_0006_0001_0001
SCORE:    31.032   -139.985     28.562     72.097           0.362                  4.623         -6.120    -17.907        0.330         -2.709         -5.949         -3.111       0.000       -2.495      7.064     27.939     -1.024            0.000     33.351         36.003          4.543    0.812       0.469       0.844       0.906       0.906       0.938   0.000    30.000       29.000  3.676 S_0006_0002_0001
SCORE:    23.103   -138.027     27.089     69.797           0.353                  4.593         -6.157    -17.043        0.387         -2.600         -6.704         -3.131       0.000       -2.595      2.537     26.865     -1.077            0.001     33.351         35.463          4.550    0.819       0.500       0.844       0.906       0.906       0.938   0.000    30.000       29.000  3.683 S_0006_0003_0001
SCORE:    23.103   -138.473     25.430     68.487           0.392                  5.077         -5.781    -19.017        0.308         -2.405         -5.745         -4.020       0.000       -2.693      3.112     28.633     -0.744            0.000     33.351         37.192          4.319    0.831       0.562       0.844       0.906       0.906       0.938   0.000    30.000       29.000  3.522 S_0006_0004_0001
SCORE:    23.177   -144.275     29.426     72.458           0.353                  4.919         -4.274    -25.821        0.621         -4.093         -6.396         -3.885      -1.620       -2.598      8.741     31.414     -2.629            0.275     33.351         37.209          4.679    0.788       0.438       0.812       0.875       0.875       0.938   0.000    30.000       28.000  3.649 S_0006_0005_0001
SCORE:    36.837   -125.440     26.134     75.225           0.332                  4.108         -5.922    -23.393        0.279         -6.365          0.000         -3.006      -1.544       -2.215      5.386     27.658     -0.791            0.112     33.351         32.928          6.462    0.456       0.000       0.344       0.469       0.625       0.844   0.000    27.000       13.000  5.772 S_0007_0001_0001
SCORE:    46.242   -141.133     31.527     81.202           0.346                  5.333         -5.208    -18.176        0.387         -3.632         -1.975         -4.635       0.000        2.834      4.913     32.490     -1.164            0.000     33.351         29.782          5.939    0.562       0.000       0.531       0.656       0.750       0.875   0.000    28.000       23.000  5.320 S_0007_0002_0001
SCORE:    39.703   -141.918     32.202     75.150           0.340                  4.576         -3.904    -16.796        0.283         -4.744         -0.772         -7.353       0.000        1.303      6.066     32.721     -1.743            0.000     33.351         30.940          5.923    0.619       0.219       0.531       0.656       0.781       0.906   0.000    29.000       22.000  5.238 S_0007_0003_0001
SCORE:    27.257   -145.043     28.165     80.411           0.349                  5.215         -6.264    -21.962        0.431         -3.215         -4.813         -5.455       0.000        2.260      8.925     29.746      0.531            0.000     33.351         24.625          6.228    0.500       0.000       0.375       0.562       0.688       0.875   0.000    28.000       16.000  5.632 S_0007_0004_0001
SCORE:    46.625   -136.264     33.455     74.340           0.325                  4.587         -3.724    -19.761        0.295         -5.505         -1.113         -5.087       0.000        0.631      5.475     34.387      0.445            0.000     33.351         30.786          5.919    0.613       0.219       0.531       0.656       0.781       0.875   0.000    28.000       23.000  5.272 S_0007_0005_0001
SCORE:   -28.314   -142.325     23.956     71.065           0.328                  3.756         -3.422    -28.495        0.113         -4.767         -8.338         -2.161       0.000       -3.482      3.395     25.724     -8.021            0.000     33.351         11.010          4.371    0.856       0.719       0.812       0.906       0.906       0.938   0.000    30.000       29.000  3.866 S_0008_0001_0001
SCORE:   -28.547   -138.320     26.460     68.721           0.334                  3.933         -3.521    -29.692        0.041         -4.845         -8.136         -2.210       0.000       -3.541      3.285     26.211     -6.472            0.000     33.351          5.852          4.287    0.856       0.719       0.812       0.906       0.906       0.938   0.000    30.000       29.000  3.804 S_0008_0002_0001
SCORE:   -29.381   -138.139     26.244     68.274           0.343                  3.970         -3.486    -29.045        0.046         -4.836         -8.320         -2.133       0.000       -3.384      3.703     25.869     -6.191            0.000     33.351          4.351          3.779    0.863       0.719       0.844       0.906       0.906       0.938   0.000    30.000       29.000  3.387 S_0008_0003_0001
SCORE:   -28.981   -137.691     26.096     68.007           0.337                  3.962         -3.397    -28.956        0.039         -4.847         -8.197         -2.122       0.000       -3.456      3.491     25.862     -6.249            0.000     33.351          4.790          3.804    0.863       0.719       0.844       0.906       0.906       0.938   0.000    30.000       30.000  3.397 S_0008_0004_0001
SCORE:   -28.547   -138.320     26.460     68.721           0.334                  3.933         -3.521    -29.692        0.041         -4.845         -8.136         -2.210       0.000       -3.541      3.285     26.211     -6.472            0.000     33.351          5.852          4.287    0.856       0.719       0.812       0.906       0.906       0.938   0.000    30.000       29.000  3.804 S_0008_0005_0001
SCORE:    29.054   -137.756     26.640     72.207           0.334                  4.983         -5.147    -27.519        0.421         -3.647         -7.413         -1.935      -2.401       -0.217      5.409     37.220     -1.144            0.008     33.351         35.660          3.941    0.744       0.438       0.656       0.750       0.875       1.000   0.000    32.000       25.000  2.952 S_0009_0001_0001
SCORE:    24.187   -136.140     24.576     74.096           0.343                  5.159         -5.029    -30.112        0.422         -3.756         -7.713         -1.771      -4.366       -0.060      5.616     34.961     -1.047            0.014     33.351         35.642          3.972    0.725       0.406       0.625       0.750       0.844       1.000   0.000    32.000       25.000  3.013 S_0009_0002_0001
SCORE:    16.599   -136.630     23.156     73.123           0.346                  4.963         -5.104    -27.987        0.407         -3.512         -8.611         -1.713      -2.400       -0.559      1.283     33.953     -2.693            0.010     33.351         35.215          3.899    0.738       0.375       0.656       0.781       0.875       1.000   0.000    32.000       25.000  2.858 S_0009_0003_0001
SCORE:    24.327   -138.256     25.683     74.015           0.341                  4.948         -5.299    -28.732        0.398         -3.758         -7.694         -1.786      -4.357       -0.095      5.527     36.287     -1.464            0.012     33.351         35.205          3.903    0.725       0.406       0.656       0.750       0.812       1.000   0.000    32.000       25.000  2.888 S_0009_0004_0001
SCORE:    33.441   -135.841     26.117     72.184           0.357                  5.180         -5.092    -24.501        0.416         -3.701         -7.132         -0.768      -2.295       -1.153      7.025     35.906     -2.135            0.005     33.351         35.520          3.847    0.725       0.375       0.656       0.750       0.844       1.000   0.000    32.000       26.000  2.799 S_0009_0005_0001
SCORE:   -51.395   -135.252     18.644     66.372           0.399                  3.871         -3.635    -30.818        0.241         -7.043        -10.097         -2.191       0.000       -3.185      2.394     23.070     -6.673            0.000     33.351         -0.842          0.040    1.000       1.000       1.000       1.000       1.000       1.000   0.000    32.000       32.000  0.030 S_0010_0001_0001
SCORE:   -51.299   -135.657     18.865     66.609           0.398                  3.865         -3.616    -30.732        0.239         -7.067        -10.050         -2.196       0.000       -3.209      2.454     23.127     -6.684            0.000     33.351         -0.997          0.022    1.000       1.000       1.000       1.000       1.000       1.000   0.000    32.000       32.000  0.015 S_0010_0002_0001
SCORE:   -46.776   -134.457     18.951     68.400           0.423                  3.760         -3.697    -31.218        0.247         -7.109        -10.436         -2.251       0.000       -3.198      2.324     25.244     -7.136            0.000     33.351          0.024          0.568    1.000       1.000       1.000       1.000       1.000       1.000   0.000    32.000       32.000  0.307 S_0010_0003_0001
SCORE:   -46.488   -134.805     19.018     68.592           0.424                  3.766         -3.627    -31.170        0.243         -7.085        -10.531         -2.255       0.000       -3.183      2.202     25.611     -7.062            0.000     33.351          0.022          0.580    1.000       1.000       1.000       1.000       1.000       1.000   0.000    32.000       32.000  0.320 S_0010_0004_0001
SCORE:   -51.622   -135.974     18.900     66.741           0.400                  3.863         -3.661    -30.834        0.242         -7.064        -10.012         -2.176       0.000       -3.167      2.435     23.093     -6.663            0.000     33.351         -1.097          0.000    1.000       1.000       1.000       1.000       1.000       1.000   0.000    32.000       32.000  0.000 S_0010_0005_0001
SCORE:    -0.597   -140.074     25.062     72.033           0.384                  5.344         -4.992    -27.471        0.203         -9.697         -5.060         -1.133      -1.366       -0.020      5.838     29.813     -5.188            0.000     33.351         22.376          6.687    0.531       0.000       0.469       0.562       0.750       0.875   0.000    28.000       18.000  5.990 S_0011_0001_0001
SCORE:    -0.581   -140.072     25.058     72.037           0.384                  5.344         -4.992    -27.466        0.202         -9.696         -5.061         -1.132      -1.365       -0.021      5.846     29.828     -5.192            0.000     33.351         22.366          6.687    0.531       0.000       0.469       0.562       0.750       0.875   0.000    28.000       18.000  5.991 S_0011_0002_0001
SCORE:    -0.720   -140.318     25.247     72.497           0.386                  5.329         -5.264    -28.027        0.202         -9.685         -5.090         -1.124      -1.375       -0.062      5.949     29.936     -5.402            0.000     33.351         22.729          6.628    0.538       0.000       0.469       0.594       0.750       0.875   0.000    28.000       17.000  5.915 S_0011_0003_0001
SCORE:    -0.176   -141.274     23.522     72.007           0.395                  5.888         -5.569    -26.874        0.199         -9.457         -4.885         -1.134       0.000       -0.072      6.683     29.537     -4.157            0.001     33.351         21.662          6.793    0.525       0.000       0.469       0.531       0.750       0.875   0.000    28.000       18.000  6.113 S_0011_0004_0001
SCORE:    -1.455   -142.700     24.877     71.970           0.388                  5.399         -5.193    -27.195        0.160         -9.618         -5.050         -1.126      -1.413       -0.300      5.733     31.563     -5.159            0.001     33.351         22.856          6.737    0.531       0.000       0.469       0.562       0.750       0.875   0.000    28.000       17.000  6.056 S_0011_0005_0001
SCORE:    20.640   -132.947     22.449     66.466           0.360                  5.282         -5.034    -24.905        0.177         -2.947         -4.822         -2.395      -0.720        1.043      6.878     34.270     -4.129            0.017     33.351         28.247          4.431    0.800       0.500       0.781       0.875       0.906       0.938   0.000    30.000       28.000  3.712 S_0012_0001_0001
SCORE:    21.299   -124.880     18.523     63.367           0.322                  5.243         -5.704    -23.116        0.185         -2.897         -3.588         -2.116      -0.654        0.793      6.034     31.419     -4.236            0.015     33.351         29.239          4.361    0.788       0.406       0.781       0.875       0.906       0.969   0.000    31.000       28.000  3.626 S_0012_0002_0001
SCORE:    21.179   -135.153     21.779     68.187           0.341                  5.245         -4.725    -24.540        0.168         -2.903         -4.526         -2.373      -0.705        1.167      8.022     32.876     -4.346            0.000     33.351         29.315          4.416    0.812       0.562       0.781       0.875       0.906       0.938   0.000    30.000       28.000  3.678 S_0012_0003_0001
SCORE:    20.327   -132.221     21.098     67.066           0.342                  5.269         -4.691    -24.840        0.188         -2.861         -4.323         -2.371      -0.687        0.172      8.327     32.629     -3.582            0.006     33.351         27.454          4.444    0.794       0.500       0.750       0.875       0.875       0.969   0.000    31.000       28.000  3.672 S_0012_0004_0001
SCORE:    19.310   -130.442     19.733     65.135           0.323                  5.174         -4.729    -24.154        0.187         -2.836         -3.539         -2.166      -0.673        0.537      6.990     31.126     -4.017            0.000     33.351         29.311          4.369    0.806       0.469       0.812       0.875       0.906       0.969   0.000    31.000       28.000  3.627 S_0012_0005_0001
SCORE:    23.966   -144.550     32.571     78.692           0.369                  4.820         -5.429    -34.076        0.346         -3.104         -7.706         -4.196      -0.658       -2.061     11.325     32.640     -2.372            0.001     33.351         34.003          4.817    0.781       0.469       0.781       0.844       0.875       0.938   0.000    30.000       28.000  3.974 S_0013_0001_0001
SCORE:     8.733   -143.185     28.007     75.898           0.376                  4.793         -5.449    -33.436        0.389         -3.475         -7.565         -4.275      -0.677       -2.060      1.861     33.168     -3.064            0.000     33.351         34.076          4.776    0.788       0.531       0.750       0.844       0.875       0.938   0.000    30.000       28.000  3.902 S_0013_0002_0001
SCORE:    23.853   -145.232     32.238     78.937           0.369                  4.821         -5.406    -34.121        0.327         -3.125         -7.727         -4.195      -0.656       -2.077     11.312     33.128     -2.334            0.001     33.351         34.241          4.816    0.794       0.531       0.781       0.844       0.875       0.938   0.000    30.000       28.000  3.967 S_0013_0003_0001
SCORE:    15.856   -144.625     31.801     76.466           0.376                  4.768         -5.674    -31.138        0.361         -3.280         -7.467         -3.029      -0.669       -1.964      2.036     32.084     -1.933            0.001     33.351         34.391          4.762    0.781       0.469       0.781       0.844       0.875       0.938   0.000    30.000       28.000  3.939 S_0013_0004_0001
SCORE:     9.039   -144.946     28.532     77.742           0.381                  4.746         -5.402    -33.601        0.137         -3.464         -7.641         -4.287      -0.690       -1.829      1.933     32.279     -2.121            0.001     33.351         33.917          4.816    0.781       0.469       0.781       0.844       0.875       0.938   0.000    30.000       28.000  3.944 S_0013_0005_0001
SCORE:    28.107   -129.425     24.882     64.933           0.336                  3.885         -4.052    -18.315        0.129         -5.065         -4.734         -1.307       0.000       -1.454      8.241     27.701     -5.818            0.000     33.351         34.819          4.526    0.725       0.438       0.594       0.781       0.844       0.969   0.000    31.000       26.000  3.533 S_0014_0001_0001
SCORE:    28.086   -129.424     24.857     64.930           0.336                  3.885         -4.053    -18.316        0.124         -5.069         -4.736         -1.305       0.000       -1.461      8.250     27.710     -5.814            0.000     33.351         34.821          4.525    0.725       0.438       0.594       0.781       0.844       0.969   0.000    31.000       26.000  3.532 S_0014_0002_0001
SCORE:    27.636   -129.153     24.664     64.666           0.335                  3.879         -4.050    -18.325        0.115         -5.060         -4.765         -1.299       0.000       -1.621      8.246     27.639     -5.822            0.002     33.351         34.833          4.527    0.725       0.438       0.594       0.781       0.844       0.969   0.000    31.000       26.000  3.533 S_0014_0003_0001
SCORE:    27.530   -126.859     23.307     64.408           0.340                  3.990         -4.156    -19.681        0.095         -5.504         -3.660         -1.295       0.000       -2.301      7.178     32.392     -6.292            0.000     33.351         32.218          4.354    0.738       0.438       0.625       0.812       0.844       0.969   0.000    31.000       26.000  3.275 S_0014_0004_0001
SCORE:    28.093   -130.538     26.603     65.103           0.343                  3.950         -3.869    -19.141        0.102         -4.801         -4.574         -1.303       0.000       -0.692      5.757     31.192     -6.450            0.001     33.351         33.060          4.488    0.712       0.344       0.625       0.781       0.844       0.969   0.000    31.000       26.000  3.478 S_0014_0005_0001
SCORE:   -41.517   -143.600     20.986     70.134           0.356                  3.477         -5.430    -30.746        0.007         -5.116         -8.232         -2.995       0.000       -0.955      1.818     29.035     -5.739            0.000     33.351          2.130          3.099    0.875       0.594       0.844       0.938       1.000       1.000   0.000    32.000       31.000  2.176 S_0015_0001_0001
SCORE:   -37.975   -138.359     19.843     70.230           0.360                  3.555         -5.554    -31.845        0.003         -5.863         -6.929         -3.046       0.000       -1.362      2.899     28.175     -5.999            0.000     33.351          2.564          3.192    0.856       0.625       0.781       0.938       0.938       1.000   0.000    32.000       31.000  2.260 S_0015_0002_0001
SCORE:   -37.136   -137.651     19.832     69.794           0.364                  3.553         -5.641    -31.881        0.002         -5.890         -7.118         -3.030       0.000       -1.327      2.995     28.803     -5.960            0.000     33.351          2.669          3.051    0.887       0.688       0.844       0.938       0.969       1.000   0.000    32.000       31.000  2.173 S_0015_0003_0001
SCORE:   -37.975   -138.359     19.843     70.230           0.360                  3.555         -5.554    -31.845        0.003         -5.863         -6.929         -3.046       0.000       -1.362      2.899     28.175     -5.999            0.000     33.351          2.564          3.192    0.856       0.625       0.781       0.938       0.938       1.000   0.000    32.000       31.000  2.260 S_0015_0004_0001
SCORE:   -35.691   -136.388     21.734     67.103           0.368                  3.608         -4.803    -30.749        0.021         -4.232         -8.675         -3.743       0.000       -1.252      2.500     29.559     -6.252            0.000     33.351          2.158          3.108    0.837       0.531       0.812       0.875       0.969       1.000   0.000    32.000       31.000  2.415 S_0015_0005_0001
SCORE:    26.567   -128.561     19.968     59.862           0.341                  5.270         -5.821    -16.194        0.020         -6.274          0.000         -1.145      -1.359        0.641      3.330     27.746     -0.273            0.062     33.351         35.604          5.636    0.600       0.219       0.438       0.688       0.750       0.906   0.000    29.000       21.000  4.940 S_0016_0001_0001
SCORE:    36.346   -129.137     22.068     67.374           0.390                  4.747         -5.796    -19.822        0.262         -5.926         -2.496         -1.245      -1.456       -0.785      3.394     28.461      2.221            0.131     33.351         40.608          4.668    0.656       0.281       0.531       0.688       0.781       1.000   0.000    32.000       22.000  3.636 S_0016_0002_0001
SCORE:    36.346   -129.137     22.068     67.374           0.390                  4.747         -5.796    -19.822        0.262         -5.926         -2.496         -1.245      -1.456       -0.785      3.394     28.461      2.221            0.131     33.351         40.608          4.668    0.656       0.281       0.531       0.688       0.781       1.000   0.000    32.000       22.000  3.636 S_0016_0003_0001
SCORE:    36.342   -129.119     22.071     67.419           0.390                  4.747         -5.762    -19.840        0.265         -5.950         -2.498         -1.243      -1.447       -0.776      3.349     28.461      2.235            0.120     33.351         40.568          4.667    0.650       0.250       0.531       0.688       0.781       1.000   0.000    32.000       22.000  3.635 S_0016_0004_0001
SCORE:    37.069   -127.579     21.260     67.055           0.382                  4.673         -6.584    -19.237        0.264         -5.718         -2.277         -1.267      -1.439       -0.833      3.336     28.688      2.055            0.108     33.351         40.828          4.717    0.637       0.219       0.562       0.656       0.750       1.000   0.000    32.000       22.000  3.679 S_0016_0005_0001
SCORE:   -37.489   -142.099     21.933     72.176           0.383                  4.177         -5.395    -32.564        0.109         -5.756         -9.378         -1.917       0.000       -1.585      4.018     28.329     -8.130            0.001     33.351          4.859          3.236    0.894       0.750       0.812       0.938       0.969       1.000   0.000    32.000       31.000  2.205 S_0017_0001_0001
SCORE:   -37.900   -142.172     21.159     72.080           0.377                  4.187         -5.453    -32.439        0.100         -5.714         -9.397         -1.758       0.000       -1.578      4.033     28.476     -8.144            0.001     33.351          4.990          3.236    0.900       0.750       0.844       0.938       0.969       1.000   0.000    32.000       31.000  2.205 S_0017_0002_0001
SCORE:   -37.022   -141.833     21.777     72.110           0.382                  4.128         -5.248    -32.599        0.023         -5.558         -9.482         -1.836       0.000       -1.376      4.623     27.929     -8.225            0.000     33.351          4.811          3.241    0.894       0.750       0.844       0.906       0.969       1.000   0.000    32.000       31.000  2.217 S_0017_0003_0001
SCORE:   -38.089   -141.855     21.748     72.064           0.365                  4.102         -5.085    -32.566        0.070         -6.171         -9.375         -1.849       0.000       -1.719      4.101     28.442     -8.320            0.000     33.351          4.608          3.210    0.900       0.750       0.844       0.938       0.969       1.000   0.000    32.000       31.000  2.202 S_0017_0004_0001
SCORE:   -36.230   -140.581     20.780     72.455           0.340                  4.046         -5.780    -32.544        0.018         -5.470         -9.322         -1.812       0.000       -1.566      3.529     27.580     -8.060            0.000     33.351          6.806          3.203    0.900       0.750       0.844       0.938       0.969       1.000   0.000    32.000       31.000  2.170 S_0017_0005_0001
SCORE:    30.261   -142.476     29.491     77.733           0.382                  7.208         -5.783    -28.752        0.308         -3.251         -8.279         -2.946      -0.795       -1.288     11.079     28.498     -1.800            0.045     33.351         37.536          4.748    0.756       0.438       0.688       0.812       0.906       0.938   0.000    30.000       27.000  4.052 S_0018_0001_0001
SCORE:    30.829   -141.299     29.156     77.441           0.367                  7.187         -5.714    -28.900        0.311         -3.268         -8.277         -2.964      -0.795       -1.279     11.148     28.621     -1.850            0.046     33.351         37.549          4.755    0.756       0.438       0.688       0.812       0.906       0.938   0.000    30.000       27.000  4.054 S_0018_0002_0001
SCORE:    29.429   -140.591     28.524     77.167           0.377                  7.214         -5.798    -28.943        0.309         -3.262         -8.284         -3.078      -0.797       -1.816     10.913     28.613     -1.908            0.039     33.351         37.399          4.756    0.762       0.469       0.688       0.812       0.906       0.938   0.000    30.000       27.000  4.057 S_0018_0003_0001
SCORE:    14.067   -138.837     22.597     75.563           0.379                  7.117         -6.336    -26.357        0.565         -2.955         -7.833         -3.251      -0.781       -3.494      1.223     28.517     -1.726            0.018     33.351         36.305          4.721    0.750       0.438       0.688       0.812       0.875       0.938   0.000    30.000       27.000  4.035 S_0018_0004_0001
SCORE:    17.541   -141.682     26.692     77.233           0.379                  7.113         -5.615    -28.899        0.340         -3.249         -8.270         -3.085      -0.775       -1.132      1.588     28.268     -1.677            0.060     33.351         36.901          4.703    0.750       0.438       0.688       0.812       0.875       0.938   0.000    30.000       27.000  4.007 S_0018_0005_0001
SCORE:    -5.651   -142.110     18.717     73.748           0.357                  5.116         -4.601    -25.436        0.360         -8.055         -5.590         -1.521       0.000       -1.320      8.164     28.260     -3.418            0.000     33.351         18.325          3.700    0.825       0.531       0.750       0.875       0.969       1.000   0.000    32.000       29.000  2.758 S_0019_0001_0001
SCORE:    -3.388   -145.037     22.222     79.595           0.368                  4.678         -4.742    -25.359        0.285         -8.110         -3.753         -0.816      -1.452       -1.884      4.888     30.433     -2.709            0.001     33.351         14.652          3.822    0.769       0.375       0.719       0.844       0.906       1.000   0.000    32.000       28.000  2.880 S_0019_0002_0001
SCORE:    -3.378   -145.032     22.218     79.593           0.368                  4.678         -4.742    -25.356        0.289         -8.103         -3.753         -0.816      -1.452       -1.881      4.901     30.421     -2.711            0.000     33.351         14.648          3.822    0.769       0.375       0.719       0.844       0.906       1.000   0.000    32.000       28.000  2.880 S_0019_0003_0001
SCORE:    -6.393   -142.536     19.757     77.208           0.420                  5.231         -4.216    -27.390        0.275         -8.989         -4.415         -1.913       0.000       -1.686      6.099     29.457     -2.897            0.003     33.351         15.849          3.723    0.788       0.438       0.719       0.844       0.938       1.000   0.000    32.000       29.000  2.763 S_0019_0004_0001
SCORE:    -3.570   -143.975     21.850     78.415           0.370                  4.686         -4.872    -25.299        0.289         -8.075         -3.783         -0.828      -1.422       -1.943      5.087     30.649     -2.817            0.001     33.351         14.745          3.805    0.769       0.375       0.719       0.844       0.906       1.000   0.000    32.000       28.000  2.856 S_0019_0005_0001
SCORE:   -30.912   -137.112     20.182     72.671           0.319                  3.521         -4.631    -31.935        0.223         -8.419         -8.384         -1.883       0.000       -2.442      5.649     27.392     -5.124            0.000     33.351          5.708          3.250    0.900       0.750       0.875       0.906       0.969       1.000   0.000    32.000       31.000  2.548 S_0020_0001_0001
SCORE:   -31.304   -135.958     19.916     72.204           0.339                  3.526         -4.692    -33.318        0.223         -8.417         -8.460         -1.846       0.000       -2.463      5.104     27.562     -4.820            0.000     33.351          6.445          3.175    0.900       0.750       0.875       0.906       0.969       1.000   0.000    32.000       31.000  2.408 S_0020_0002_0001
SCORE:   -30.889   -137.091     20.215     72.537           0.327                  3.524         -4.733    -32.679        0.221         -8.558         -8.391         -1.897       0.000       -2.487      5.121     28.662     -4.825            0.000     33.351          5.816          3.180    0.900       0.750       0.875       0.906       0.969       1.000   0.000    32.000       31.000  2.430 S_0020_0003_0001
SCORE:   -30.757   -135.167     20.013     71.997           0.344                  3.532         -4.808    -33.020        0.228         -8.378         -8.401         -1.836       0.000       -2.458      5.044     27.384     -4.911            0.000     33.351          6.331          3.170    0.900       0.750       0.875       0.906       0.969       1.000   0.000    32.000       31.000  2.401 S_0020_0004_0001
SCORE:   -30.805   -135.557     20.089     72.101           0.344                  3.529         -4.814    -32.991        0.220         -8.367         -8.390         -1.838       0.000       -2.457      5.062     27.471     -4.880            0.000     33.351          6.319          3.168    0.900       0.750       0.875       0.906       0.969       1.000   0.000    32.000       31.000  2.402 S_0020_0005_0001
SCORE:     9.549   -136.808     19.075     71.060           0.351                  3.957         -5.374    -25.623        0.320         -4.833        -10.352         -0.438       0.000       -1.272      2.389     30.282     -1.125            0.000     33.351         34.589          3.305    0.831       0.625       0.781       0.844       0.906       1.000   0.000    32.000       29.000  2.750 S_0021_0001_0001
SCORE:     9.545   -136.746     19.064     71.101           0.350                  3.956         -5.359    -25.572        0.313         -4.843        -10.371         -0.443       0.000       -1.267      2.342     30.213     -1.145            0.000     33.351         34.600          3.303    0.831       0.625       0.781       0.844       0.906       1.000   0.000    32.000       29.000  2.748 S_0021_0002_0001
SCORE:     9.208   -136.396     18.881     69.815           0.345                  3.637         -6.050    -24.986        0.390         -4.668         -9.931         -0.440       0.000       -1.254      2.512     30.536     -1.083            0.001     33.351         34.548          3.398    0.837       0.625       0.781       0.875       0.906       1.000   0.000    32.000       29.000  2.706 S_0021_0003_0001
SCORE:     9.200   -136.410     18.885     69.830           0.345                  3.637         -6.047    -24.991        0.385         -4.669         -9.924         -0.440       0.000       -1.251      2.485     30.550     -1.082            0.001     33.351         34.547          3.398    0.837       0.625       0.781       0.875       0.906       1.000   0.000    32.000       29.000  2.706 S_0021_0004_0001
SCORE:    10.346   -136.041     20.377     66.437           0.343                  3.629         -5.788    -23.320        0.389         -4.648         -8.726         -0.749       0.000       -0.297      3.054     29.954     -1.787            0.007     33.351         34.160          3.476    0.825       0.562       0.812       0.875       0.875       1.000   0.000    32.000       29.000  2.862 S_0021_0005_0001
SCORE:    35.465   -131.827     24.576     63.237           0.476                  4.612         -4.965    -21.039        0.399         -6.538         -5.199         -1.181       0.000       -0.438      7.904     34.341      1.212            0.001     33.351         36.540          3.597    0.775       0.406       0.688       0.844       0.938       1.000   0.000    32.000       27.000  2.731 S_0022_0001_0001
SCORE:    17.292   -129.531     20.140     66.024           0.419                  4.058         -4.440    -29.034        0.269         -5.994         -7.322         -1.726       0.000       -1.115      3.602     36.352     -0.985            0.000     33.351         33.223          3.523    0.756       0.375       0.719       0.812       0.875       1.000   0.000    32.000       27.000  2.794 S_0022_0002_0001
SCORE:    32.458   -132.648     24.913     64.130           0.383                  4.624         -4.328    -23.860        0.318         -5.867         -6.169         -1.307      -1.489       -0.579      9.220     34.026      0.226            0.001     33.351         37.512          3.581    0.775       0.344       0.750       0.844       0.938       1.000   0.000    32.000       27.000  2.767 S_0022_0003_0001
SCORE:    32.443   -132.879     25.135     64.218           0.381                  4.621         -4.320    -23.846        0.311         -5.828         -6.150         -1.861      -1.472       -0.529      9.381     34.413      0.304            0.001     33.351         37.211          3.568    0.762       0.344       0.688       0.844       0.938       1.000   0.000    32.000       27.000  2.745 S_0022_0004_0001
SCORE:    32.462   -132.769     25.207     64.235           0.382                  4.601         -4.185    -23.936        0.318         -5.899         -6.198         -1.304      -1.541       -0.578      9.050     34.042      0.136            0.000     33.351         37.551          3.590    0.769       0.344       0.719       0.844       0.938       1.000   0.000    32.000       27.000  2.775 S_0022_0005_0001
SCORE:    25.446   -118.154     21.171     52.983           0.365                  4.382         -5.815     -6.913        0.298         -3.406         -1.778         -0.483       0.000       -2.370      3.567     27.441     -2.562            0.000     33.351         23.369         10.370    0.356       0.000       0.312       0.406       0.438       0.625   0.000    20.000       11.000  9.318 S_0023_0001_0001
SCORE:    32.591   -140.449     29.146     69.817           0.336                  4.152         -5.602    -22.617        0.249         -2.147         -3.669         -3.077      -1.568        7.088      9.528     31.502     -1.671            0.035     33.351         28.185          8.980    0.562       0.312       0.469       0.594       0.656       0.781   0.000    25.000       20.000  8.266 S_0023_0002_0001
SCORE:    15.011   -138.496     26.800     65.290           0.366                  4.852         -6.654    -21.776        0.309         -2.798         -4.887         -4.312      -1.018        0.148      7.889     31.611     -2.284            0.015     33.351         26.607          7.704    0.581       0.344       0.500       0.594       0.656       0.812   0.000    26.000       20.000  6.721 S_0023_0003_0001
SCORE:    17.319   -123.081     23.413     60.244           0.338                  4.554         -6.207    -13.446        0.212         -3.735         -1.495         -0.788       0.000       -2.305      3.149     26.044     -4.735            0.002     33.351         21.803          5.613    0.531       0.250       0.375       0.500       0.656       0.875   0.000    28.000       17.000  5.364 S_0023_0004_0001
SCORE:    26.189   -112.289     20.970     54.515           0.349                  4.182         -5.422    -10.671        0.399         -4.234         -1.012         -1.520      -2.205       -1.020      6.053     28.976     -2.602            0.006     33.351         18.364         10.612    0.456       0.000       0.406       0.531       0.625       0.719   0.000    23.000       18.000  9.074 S_0023_0005_0001
SCORE:   -23.378   -125.815     18.726     64.542           0.406                  4.032         -5.134    -22.291        0.018         -6.897         -5.326         -1.353       0.000       -2.800      1.678     30.477     -5.347            0.001     33.351         -1.645          3.037    0.887       0.531       0.906       1.000       1.000       1.000   0.000    32.000       32.000  1.676 S_0024_0001_0001
SCORE:   -22.090   -132.645     20.027     66.061           0.373                  3.846         -4.128    -19.748        0.012         -6.931         -3.636         -1.980       0.000       -2.706      1.372     32.194     -5.991            0.012     33.351         -1.570          3.682    0.856       0.562       0.875       0.906       0.938       1.000   0.000    32.000       30.000  2.319 S_0024_0002_0001
SCORE:   -19.614   -129.626     21.464     66.184           0.343                  4.068         -4.707    -18.038        0.020         -7.696         -5.041         -1.302       0.000       -2.673      1.060     31.170     -5.991            0.007     33.351         -2.206          3.592    0.837       0.594       0.812       0.875       0.906       1.000   0.000    32.000       30.000  2.296 S_0024_0003_0001
SCORE:   -25.210   -134.668     19.369     69.875           0.426                  3.901         -4.249    -20.840        0.061         -6.591         -5.427         -2.006       0.000       -2.676      2.033     31.028     -6.166            0.001     33.351         -2.633          3.633    0.869       0.656       0.875       0.906       0.906       1.000   0.000    32.000       31.000  2.249 S_0024_0004_0001
SCORE:   -24.094   -135.295     19.977     70.876           0.403                  4.066         -3.565    -20.160        0.072         -6.470         -5.321         -1.869       0.000       -2.816      1.752     28.967     -5.911            0.010     33.351         -2.162          3.698    0.869       0.625       0.875       0.906       0.938       1.000   0.000    32.000       30.000  2.463 S_0024_0005_0001
SCORE:    25.967   -140.899     29.666     68.001           0.375                  4.297         -3.360    -20.153        0.097         -4.393         -6.461         -1.745       0.000       -1.412      6.867     27.975     -4.413            0.043     33.351         38.133          3.891    0.769       0.469       0.688       0.812       0.875       1.000   0.000    32.000       27.000  3.083 S_0025_0001_0001
SCORE:    37.603   -137.205     27.022     65.879           0.391                  4.511         -5.006    -12.068        0.122         -3.132         -6.111         -0.557       0.000       -1.802      5.469     29.945     -4.222            0.038     33.351         40.977          4.085    0.769       0.469       0.688       0.812       0.875       1.000   0.000    32.000       26.000  3.258 S_0025_0002_0001
SCORE:    32.349   -139.296     27.969     66.793           0.415                  4.412         -4.442    -15.620        0.240         -4.422         -5.377         -1.651       0.000       -1.847      5.678     29.964     -4.691            0.068     33.351         40.805          4.434    0.738       0.469       0.594       0.812       0.844       0.969   0.000    31.000       25.000  3.571 S_0025_0003_0001
SCORE:    36.816   -137.886     29.341     67.409           0.423                  4.614         -4.856    -16.564        0.224         -4.408         -6.856         -1.268       0.000       -1.467      9.940     32.094     -4.387            0.122     33.351         36.988          4.141    0.725       0.406       0.594       0.781       0.875       0.969   0.000    31.000       25.000  3.342 S_0025_0004_0001
SCORE:    24.986   -144.935     28.948     66.970           0.388                  5.231         -4.428    -18.243        0.092         -4.502         -8.019         -0.885       0.000       -2.203     10.622     30.525     -3.877            0.016     33.351         35.936          3.800    0.756       0.438       0.656       0.812       0.875       1.000   0.000    32.000       27.000  2.991 S_0025_0005_0001
SCORE:    20.431   -124.018     24.223     61.463           0.359                  4.637         -4.172    -16.732        0.396         -4.259         -2.929         -0.638      -1.408       -1.541      4.688     26.226     -3.536            0.008     33.351         24.312          4.276    0.756       0.344       0.688       0.844       0.906       1.000   0.000    32.000       28.000  2.843 S_0026_0001_0001
SCORE:    12.217   -128.932     19.191     65.459           0.347                  4.616         -3.848    -17.722        0.526         -2.860         -2.984         -0.562      -1.187       -1.087      2.451     24.589     -3.241            0.005     33.351         24.104          4.313    0.762       0.344       0.688       0.875       0.906       1.000   0.000    32.000       28.000  2.916 S_0026_0002_0001
SCORE:    10.927   -127.734     18.092     64.582           0.344                  4.542         -4.066    -17.633        0.415         -2.914         -2.952         -0.560      -1.180       -1.010      2.302     24.831     -3.240            0.004     33.351         23.754          4.318    0.769       0.344       0.688       0.875       0.938       1.000   0.000    32.000       28.000  2.911 S_0026_0003_0001
SCORE:    19.514   -126.400     24.090     61.854           0.364                  4.693         -4.850    -16.804        0.481         -2.887         -3.443         -0.610      -1.407       -1.160      4.037     27.188     -3.088            0.000     33.351         24.105          4.231    0.781       0.406       0.688       0.875       0.938       1.000   0.000    32.000       28.000  2.813 S_0026_0004_0001
SCORE:    16.734   -130.309     25.131     63.049           0.362                  4.705         -5.341    -17.272        0.495         -2.767         -3.302         -0.735      -1.360       -1.220      4.093     26.822     -3.102            0.000     33.351         24.133          4.232    0.794       0.406       0.750       0.875       0.938       1.000   0.000    32.000       28.000  2.818 S_0026_0005_0001
SCORE:     6.853   -132.741     24.075     60.837           0.362                  4.885         -5.017    -18.720        0.302         -6.221         -6.950          0.000       0.000       -1.365      3.405     31.521     -4.780            0.001     33.351         23.909          4.091    0.788       0.594       0.688       0.844       0.844       0.969   0.000    31.000       27.000  3.274 S_0027_0001_0001
SCORE:     4.414   -132.839     23.980     61.103           0.363                  4.939         -4.838    -19.336        0.281         -6.244         -6.928         -0.569       0.000       -1.372      3.998     31.729     -5.501            0.000     33.351         22.297          4.049    0.794       0.594       0.688       0.844       0.875       0.969   0.000    31.000       27.000  3.243 S_0027_0002_0001
SCORE:     5.668   -133.069     23.874     60.575           0.358                  4.881         -5.066    -18.755        0.286         -6.185         -6.973          0.000       0.000       -1.369      3.394     31.441     -4.873            0.001     33.351         23.798          4.101    0.794       0.594       0.719       0.844       0.844       0.969   0.000    31.000       27.000  3.283 S_0027_0003_0001
SCORE:     4.701   -132.638     24.038     61.111           0.365                  4.913         -4.823    -19.362        0.287         -6.210         -6.924         -0.564       0.000       -1.280      3.975     31.625     -5.525            0.000     33.351         22.361          4.053    0.788       0.594       0.688       0.812       0.875       0.969   0.000    31.000       27.000  3.249 S_0027_0004_0001
SCORE:     6.626   -132.979     24.178     60.961           0.367                  4.938         -4.810    -18.659        0.287         -6.176         -6.911          0.000       0.000       -1.365      3.309     31.088     -4.870            0.000     33.351         23.918          4.087    0.794       0.594       0.719       0.844       0.844       0.969   0.000    31.000       27.000  3.284 S_0027_0005_0001
SCORE:   -28.272   -128.996     17.627     63.861           0.348                  3.976         -3.505    -31.927        1.050         -8.510         -9.079          0.000      -1.966       -3.812      2.845     27.663     -9.158            0.002     33.351         17.959          2.673    0.900       0.719       0.844       0.938       1.000       1.000   0.000    32.000       31.000  2.184 S_0028_0001_0001
SCORE:   -29.775   -128.404     18.453     62.515           0.357                  3.976         -3.778    -33.049        1.895         -9.727         -9.463          0.000      -1.994       -3.674      4.505     26.499     -8.849            0.002     33.351         17.611          2.818    0.875       0.688       0.812       0.906       0.969       1.000   0.000    32.000       31.000  2.275 S_0028_0002_0001
SCORE:   -29.764   -128.427     18.417     62.549           0.358                  3.976         -3.776    -33.088        1.918         -9.735         -9.463          0.000      -2.002       -3.675      4.563     26.505     -8.847            0.003     33.351         17.609          2.827    0.875       0.688       0.812       0.906       0.969       1.000   0.000    32.000       31.000  2.285 S_0028_0003_0001
SCORE:   -28.285   -129.309     17.909     64.281           0.351                  3.991         -3.538    -32.063        1.006         -8.539         -9.289          0.000      -1.959       -3.780      2.948     27.633     -9.080            0.004     33.351         17.798          2.657    0.894       0.719       0.844       0.938       0.969       1.000   0.000    32.000       31.000  2.173 S_0028_0004_0001
SCORE:   -29.938   -128.680     18.599     62.450           0.361                  3.962         -3.736    -33.139        1.914         -9.734         -9.422          0.000      -1.974       -3.652      4.348     26.510     -8.871            0.006     33.351         17.768          2.815    0.881       0.719       0.812       0.906       0.969       1.000   0.000    32.000       31.000  2.271 S_0028_0005_0001
SCORE:    24.846   -133.195     28.731     68.744           0.361                  5.547         -6.164    -25.392        0.167         -4.204         -6.704         -0.749      -0.783        0.275      8.017     33.939     -5.825            0.001     33.351         28.730          4.872    0.794       0.469       0.781       0.875       0.906       0.938   0.000    30.000       28.000  3.920 S_0029_0001_0001
SCORE:    24.846   -133.195     28.731     68.744           0.361                  5.547         -6.164    -25.392        0.167         -4.204         -6.704         -0.749      -0.783        0.275      8.017     33.939     -5.825            0.001     33.351         28.730          4.872    0.794       0.469       0.781       0.875       0.906       0.938   0.000    30.000       28.000  3.920 S_0029_0002_0001
SCORE:    15.660   -135.167     26.602     67.782           0.356                  5.511         -6.778    -25.006        0.179         -4.470         -6.172         -0.704      -0.784        0.299      3.755     32.272     -5.078            0.002     33.351         29.710          4.864    0.806       0.500       0.812       0.875       0.906       0.938   0.000    30.000       28.000  3.885 S_0029_0003_0001
SCORE:    15.879   -134.508     26.280     67.310           0.348                  5.442         -6.844    -24.895        0.175         -4.459         -6.170         -0.691      -0.784        0.271      3.817     32.444     -5.113            0.000     33.351         29.903          4.865    0.806       0.500       0.812       0.875       0.906       0.938   0.000    30.000       28.000  3.883 S_0029_0004_0001
SCORE:    19.734   -133.188     26.989     67.432           0.364                  5.658         -6.285    -25.399        0.084         -4.642         -5.302         -0.704      -0.784        0.563      5.687     32.383     -5.364            0.003     33.351         28.885          4.741    0.806       0.500       0.812       0.875       0.906       0.938   0.000    30.000       28.000  3.887 S_0029_0005_0001
SCORE:    27.032   -127.205     19.009     63.523           0.337                  4.894         -3.406    -13.037        0.294         -4.800         -1.993         -4.798      -1.492        1.497      8.177     27.670     -1.156            0.000     33.351         26.166          8.626    0.412       0.000       0.344       0.406       0.562       0.750   0.000    24.000       13.000  7.176 S_0030_0001_0001
SCORE:    28.030   -122.856     19.106     61.701           0.322                  4.099         -5.621    -11.382        0.356         -3.621         -3.907         -3.589       0.000       -0.757      7.682     28.831     -0.687            0.001     33.351         25.001          8.174    0.394       0.000       0.312       0.406       0.500       0.750   0.000    24.000       14.000  6.244 S_0030_0002_0001
SCORE:    24.882   -119.098     15.938     58.679           0.323                  4.446         -4.933    -10.446        0.316         -3.469         -1.272         -3.350      -1.423       -1.079      5.370     26.167     -0.622            0.000     33.351         25.985          7.975    0.406       0.000       0.281       0.438       0.531       0.781   0.000    25.000       15.000  6.133 S_0030_0003_0001
SCORE:    30.786   -118.007     18.704     63.288           0.343                  4.886         -3.641     -6.634        0.824         -8.093          0.000         -4.980       0.000       -1.831      3.386     25.930      1.290            0.000     33.351         21.970          8.545    0.300       0.000       0.250       0.344       0.375       0.531   0.000    17.000        8.000  7.486 S_0030_0004_0001
SCORE:    28.786   -126.279     20.285     64.056           0.327                  4.304         -4.811    -10.835        0.260         -4.237         -1.630         -3.357      -1.989        2.077      6.703     27.274     -2.321            0.019     33.351         25.589          8.215    0.394       0.000       0.281       0.406       0.531       0.750   0.000    24.000       15.000  6.558 S_0030_0005_0001
SCORE:    13.252   -145.190     25.217     78.492           0.369                  5.317         -5.024    -21.849        0.115         -3.967         -8.260         -1.985       0.000        0.172      8.321     30.838     -5.331            0.000     33.351         22.665          6.882    0.637       0.312       0.500       0.719       0.781       0.875   0.000    28.000       23.000  6.438 S_0031_0001_0001
SCORE:    13.766   -146.247     24.984     78.280           0.366                  4.879         -5.260    -20.764        0.116         -3.253         -7.847         -1.978       0.000        0.562      8.107     32.594     -5.153            0.000     33.351         21.029          7.201    0.631       0.312       0.500       0.688       0.781       0.875   0.000    28.000       23.000  6.651 S_0031_0002_0001
SCORE:    12.179   -145.126     24.439     76.592           0.374                  5.013         -4.468    -24.194        0.372         -4.116         -7.515         -1.924       0.000        0.637      9.113     32.958     -5.565            0.000     33.351         22.236          7.347    0.594       0.312       0.500       0.594       0.719       0.844   0.000    27.000       20.000  6.788 S_0031_0003_0001
SCORE:    13.252   -145.190     25.217     78.492           0.369                  5.317         -5.024    -21.849        0.115         -3.967         -8.260         -1.985       0.000        0.172      8.321     30.838     -5.331            0.000     33.351         22.665          6.882    0.637       0.312       0.500       0.719       0.781       0.875   0.000    28.000       23.000  6.438 S_0031_0004_0001
SCORE:    13.252   -145.190     25.217     78.492           0.369                  5.317         -5.024    -21.849        0.115         -3.967         -8.260         -1.985       0.000        0.172      8.321     30.838     -5.331            0.000     33.351         22.665          6.882    0.637       0.312       0.500       0.719       0.781       0.875   0.000    28.000       23.000  6.438 S_0031_0005_0001
SCORE:   -29.566   -131.694     16.753     69.051           0.316                  3.642         -4.611    -31.956        0.130         -6.029         -8.678         -3.199       0.000       -1.452      4.302     27.037     -6.930            0.012     33.351         10.387          3.209    0.869       0.656       0.812       0.938       0.938       1.000   0.000    32.000       31.000  2.389 S_0032_0001_0001
SCORE:   -33.311   -132.018     16.510     68.372           0.324                  3.693         -4.999    -33.212        0.069         -5.652         -8.568         -3.398       0.000       -1.404      4.109     26.372     -7.531            0.001     33.351         10.667          3.283    0.863       0.688       0.812       0.875       0.938       1.000   0.000    32.000       30.000  2.772 S_0032_0002_0001
SCORE:   -32.473   -135.320     17.478     69.501           0.317                  3.746         -4.585    -32.870        0.153         -5.998         -7.889         -3.343       0.000       -1.116      4.633     26.904     -7.832            0.041     33.351         10.354          3.458    0.850       0.656       0.781       0.875       0.938       1.000   0.000    32.000       30.000  2.889 S_0032_0003_0001
SCORE:   -29.577   -131.704     16.770     69.051           0.316                  3.643         -4.613    -31.971        0.133         -6.024         -8.674         -3.202       0.000       -1.464      4.319     27.013     -6.932            0.013     33.351         10.399          3.210    0.875       0.688       0.812       0.938       0.938       1.000   0.000    32.000       31.000  2.390 S_0032_0004_0001
SCORE:   -33.165   -132.908     16.835     68.935           0.314                  3.629         -4.562    -33.010        0.125         -6.022         -8.601         -3.400       0.000       -1.484      4.183     26.722     -7.520            0.002     33.351         10.247          3.324    0.863       0.656       0.812       0.906       0.938       1.000   0.000    32.000       30.000  2.779 S_0032_0005_0001
SCORE:    -9.477   -143.633     20.742     76.713           0.345                  5.314         -5.160    -28.940        0.320         -3.220         -9.771         -2.367      -0.774       -2.953      2.415     28.251     -3.785            0.001     33.351         23.673          4.665    0.812       0.531       0.781       0.906       0.906       0.938   0.000    30.000       29.000  3.828 S_0033_0001_0001
SCORE:    -9.036   -142.477     20.287     74.020           0.349                  5.148         -5.576    -26.697        0.328         -3.247         -9.899         -0.674      -0.773       -2.963      2.221     27.307     -3.706            0.009     33.351         23.957          4.645    0.806       0.531       0.750       0.906       0.906       0.938   0.000    30.000       29.000  3.867 S_0033_0002_0001
SCORE:    -9.288   -142.610     20.338     73.947           0.348                  5.150         -5.575    -26.695        0.329         -3.251         -9.881         -0.679      -0.770       -2.976      2.173     27.177     -3.681            0.006     33.351         24.009          4.647    0.806       0.531       0.750       0.906       0.906       0.938   0.000    30.000       29.000  3.869 S_0033_0003_0001
SCORE:   -10.647   -142.656     20.235     74.443           0.330                  4.906         -5.687    -26.948        0.323         -3.242         -9.792         -1.187       0.000       -3.061      2.102     26.386     -3.746            0.008     33.351         23.589          4.628    0.819       0.531       0.812       0.906       0.906       0.938   0.000    30.000       29.000  3.850 S_0033_0004_0001
SCORE:    -9.134   -142.423     20.303     73.900           0.350                  5.153         -5.579    -26.737        0.328         -3.250         -9.904         -0.679      -0.773       -2.966      2.205     27.318     -3.709            0.006     33.351         23.973          4.644    0.806       0.531       0.750       0.906       0.906       0.938   0.000    30.000       29.000  3.869 S_0033_0005_0001
SCORE:     7.007   -139.715     22.901     75.602           0.384                  4.059         -5.280    -22.612        0.268         -2.075         -7.422         -7.676      -0.204       -0.572      3.671     31.278     -3.444            0.006     33.351         24.488          6.273    0.712       0.312       0.688       0.812       0.844       0.906   0.000    29.000       26.000  5.845 S_0034_0001_0001
SCORE:     2.995   -138.639     22.159     74.656           0.397                  4.076         -5.653    -23.948        0.306         -2.251         -7.671         -6.903      -1.059       -0.584      3.646     30.814     -3.076            0.005     33.351         23.370          6.147    0.731       0.375       0.688       0.844       0.844       0.906   0.000    29.000       27.000  5.726 S_0034_0002_0001
SCORE:     2.129   -138.705     22.072     74.496           0.365                  4.067         -5.506    -24.367        0.304         -2.234         -7.699         -6.936      -1.068       -0.621      3.685     30.467     -2.991            0.163     33.351         23.284          6.151    0.719       0.344       0.688       0.812       0.844       0.906   0.000    29.000       27.000  5.734 S_0034_0003_0001
SCORE:     3.427   -138.182     21.734     74.499           0.395                  4.102         -5.871    -23.811        0.306         -2.254         -7.562         -6.896      -1.051       -0.575      3.839     31.249     -3.061            0.008     33.351         23.206          6.146    0.725       0.344       0.688       0.844       0.844       0.906   0.000    29.000       27.000  5.723 S_0034_0004_0001
SCORE:     3.147   -138.538     21.537     73.974           0.402                  4.037         -4.987    -22.605        0.271         -2.147         -7.378         -8.902      -0.909       -0.884      3.596     31.252     -3.301            0.001     33.351         24.378          6.278    0.706       0.312       0.688       0.781       0.844       0.906   0.000    29.000       26.000  5.866 S_0034_0005_0001
SCORE:     9.128   -140.968     20.714     76.114           0.352                  4.983         -5.492    -28.280        0.360         -3.285         -4.981         -2.098      -0.778       -1.197      5.435     29.427     -1.311            0.004     33.351         26.777          4.499    0.769       0.469       0.688       0.812       0.906       0.969   0.000    31.000       28.000  3.824 S_0035_0001_0001
SCORE:     1.178   -144.604     21.569     77.530           0.352                  4.664         -4.838    -28.850        0.365         -3.363         -5.546         -3.137      -2.645       -1.311      2.191     30.477     -0.970            0.007     33.351         25.937          4.729    0.756       0.469       0.656       0.812       0.906       0.938   0.000    30.000       28.000  3.963 S_0035_0002_0001
SCORE:    11.369   -141.881     20.912     76.537           0.332                  4.998         -5.311    -28.352        0.345         -3.121         -5.187         -2.096      -0.761       -1.385      5.474     30.446     -1.022            0.002     33.351         28.088          4.535    0.762       0.469       0.688       0.781       0.906       0.969   0.000    31.000       28.000  3.872 S_0035_0003_0001
SCORE:     7.827   -142.604     20.704     76.596           0.362                  5.035         -5.554    -28.309        0.371         -3.243         -4.938         -2.096      -0.772       -1.192      5.372     29.175     -1.205            0.002     33.351         26.768          4.510    0.769       0.469       0.688       0.812       0.906       0.969   0.000    31.000       28.000  3.837 S_0035_0004_0001
SCORE:     9.098   -140.974     20.729     76.118           0.352                  4.983         -5.611    -28.219        0.354         -3.292         -4.984         -2.105      -0.769       -1.202      5.434     29.432     -1.294            0.002     33.351         26.793          4.499    0.769       0.469       0.688       0.812       0.906       0.969   0.000    31.000       28.000  3.824 S_0035_0005_0001
SCORE:   -10.706   -136.809     21.782     63.876           0.335                  3.947         -5.625    -22.062        0.212         -5.703         -5.893         -1.608       0.000       -3.591      5.513     26.209     -4.506            0.000     33.351         19.867          4.021    0.794       0.531       0.688       0.844       0.906       1.000   0.000    32.000       28.000  3.367 S_0036_0001_0001
SCORE:   -11.699   -137.780     22.196     66.417           0.332                  3.902         -5.374    -22.747        0.218         -6.792         -5.989         -1.611       0.000       -3.560      4.377     25.761     -4.415            0.004     33.351         20.011          4.064    0.800       0.531       0.719       0.844       0.906       1.000   0.000    32.000       28.000  3.401 S_0036_0002_0001
SCORE:   -10.408   -138.600     22.514     65.150           0.338                  4.146         -5.985    -21.387        0.207         -6.565         -6.113         -0.402       0.000       -3.704      4.778     26.686     -4.221            0.006     33.351         19.395          4.111    0.819       0.594       0.719       0.875       0.906       1.000   0.000    32.000       28.000  3.452 S_0036_0003_0001
SCORE:    -9.159   -137.988     22.872     64.975           0.338                  4.140         -5.935    -21.227        0.205         -6.491         -6.106         -0.428       0.000       -3.635      4.764     26.524     -4.341            0.000     33.351         19.824          4.052    0.812       0.562       0.719       0.875       0.906       1.000   0.000    32.000       28.000  3.372 S_0036_0004_0001
SCORE:    -9.815   -137.604     22.618     65.233           0.340                  4.175         -5.585    -22.397        0.203         -6.608         -6.191         -1.547       0.000       -3.678      4.877     27.877     -4.251            0.004     33.351         19.368          4.066    0.806       0.562       0.719       0.844       0.906       1.000   0.000    32.000       28.000  3.372 S_0036_0005_0001
SCORE:    15.478   -135.523     22.206     64.543           0.427                  4.227         -4.514    -27.213        0.337         -5.167         -8.697         -3.128       0.000       -0.821      8.108     36.775     -3.836            0.000     33.351         34.403          3.989    0.750       0.438       0.688       0.812       0.875       0.938   0.000    30.000       27.000  3.274 S_0037_0001_0001
SCORE:    19.725   -132.789     24.861     62.827           0.383                  4.184         -4.196    -27.451        0.304         -5.761         -7.402         -3.277       0.000        0.250      7.657     34.098     -3.079            0.000     33.351         35.763          4.152    0.756       0.469       0.656       0.781       0.875       1.000   0.000    32.000       27.000  3.377 S_0037_0002_0001
SCORE:    27.252   -138.483     21.902     63.637           0.396                  4.496         -4.127    -24.123        0.195         -5.358         -4.769         -2.661       0.000        0.998      6.970     37.183     -1.505            0.000     33.351         39.148          3.885    0.781       0.469       0.750       0.812       0.875       1.000   0.000    32.000       27.000  3.201 S_0037_0003_0001
SCORE:    27.737   -140.689     23.005     65.653           0.399                  4.412         -4.230    -24.113        0.216         -5.475         -5.518         -2.631       0.000        1.597      6.381     38.193     -0.835            0.000     33.351         38.023          3.888    0.744       0.375       0.656       0.812       0.875       1.000   0.000    32.000       27.000  3.137 S_0037_0004_0001
SCORE:    16.061   -137.984     22.534     63.936           0.444                  4.160         -5.419    -25.649        0.378         -5.182         -7.938         -1.558       0.000       -0.736      7.046     37.740     -3.671            0.000     33.351         34.606          3.928    0.744       0.438       0.625       0.812       0.875       0.969   0.000    31.000       27.000  3.255 S_0037_0005_0001
SCORE:    16.581   -129.326     22.295     55.504           0.421                  4.913         -6.095    -10.735        0.250         -3.672         -3.300         -2.613       0.000        1.495      2.938     32.425     -2.297            0.000     33.351         21.027          8.051    0.475       0.000       0.375       0.531       0.625       0.844   0.000    27.000       16.000  6.640 S_0038_0001_0001
SCORE:    18.931   -132.315     23.824     58.436           0.408                  4.180         -5.594    -12.866        0.251         -3.547         -2.831         -3.552       0.000        2.630      3.820     36.609     -2.607            0.002     33.351         18.732          7.536    0.488       0.000       0.438       0.531       0.625       0.844   0.000    27.000       17.000  6.459 S_0038_0002_0001
SCORE:    14.880   -134.630     24.704     60.896           0.373                  3.934         -6.514    -14.877        0.272         -3.603         -3.079         -3.909       0.000        3.636      4.466     33.176     -2.729            0.001     33.351         19.411          7.479    0.506       0.000       0.438       0.594       0.656       0.844   0.000    27.000       18.000  6.361 S_0038_0003_0001
SCORE:    14.509   -134.996     24.461     60.878           0.380                  3.946         -6.418    -15.169        0.261         -3.560         -3.116         -3.856      -0.466        3.185      4.829     33.059     -2.757            0.002     33.351         20.494          7.528    0.506       0.000       0.438       0.594       0.656       0.844   0.000    27.000       18.000  6.401 S_0038_0004_0001
SCORE:    14.484   -135.144     24.568     60.924           0.379                  3.945         -6.437    -15.118        0.265         -3.561         -3.107         -3.881      -0.464        3.214      4.787     33.088     -2.736            0.002     33.351         20.410          7.524    0.500       0.000       0.438       0.562       0.656       0.844   0.000    27.000       18.000  6.400 S_0038_0005_0001
SCORE:   -18.235   -138.630     19.112     62.458           0.352                  4.661         -5.803    -23.542        0.414         -4.653         -6.949         -2.863       0.000       -0.815      3.153     25.986     -7.561            0.001     33.351         23.094          3.673    0.850       0.562       0.844       0.906       0.938       1.000   0.000    32.000       29.000  2.529 S_0039_0001_0001
SCORE:   -19.194   -143.252     20.279     60.368           0.369                  5.138         -5.850    -22.702        0.466         -4.784         -6.789         -0.411       0.000       -0.097      2.548     27.633     -7.313            0.004     33.351         21.849          3.377    0.831       0.531       0.781       0.875       0.969       1.000   0.000    32.000       30.000  2.252 S_0039_0002_0001
SCORE:   -18.235   -138.630     19.112     62.458           0.352                  4.661         -5.803    -23.542        0.414         -4.653         -6.949         -2.863       0.000       -0.815      3.153     25.986     -7.561            0.001     33.351         23.094          3.673    0.850       0.562       0.844       0.906       0.938       1.000   0.000    32.000       29.000  2.529 S_0039_0003_0001
SCORE:   -18.213   -138.604     19.063     62.477           0.352                  4.660         -5.820    -23.500        0.414         -4.646         -6.913         -2.881       0.000       -0.858      3.195     26.002     -7.571            0.000     33.351         23.067          3.672    0.850       0.562       0.844       0.906       0.938       1.000   0.000    32.000       29.000  2.525 S_0039_0004_0001
SCORE:   -18.213   -138.604     19.063     62.477           0.352                  4.660         -5.820    -23.500        0.414         -4.646         -6.913         -2.881       0.000       -0.858      3.195     26.002     -7.571            0.000     33.351         23.067          3.672    0.850       0.562       0.844       0.906       0.938       1.000   0.000    32.000       29.000  2.525 S_0039_0005_0001
SCORE:   -49.278   -143.756     19.997     72.159           0.363                  3.721         -3.180    -32.965        0.016         -6.620        -10.636         -1.441       0.000       -2.307      3.194     24.716     -5.273            0.000     33.351         -0.620          2.352    0.913       0.812       0.875       0.938       0.938       1.000   0.000    32.000       30.000  2.193 S_0040_0001_0001
SCORE:   -49.452   -143.825     19.947     72.152           0.365                  3.735         -3.234    -33.049        0.015         -6.644        -10.552         -1.439       0.000       -2.250      3.316     24.600     -5.329            0.000     33.351         -0.612          2.350    0.913       0.812       0.875       0.938       0.938       1.000   0.000    32.000       30.000  2.193 S_0040_0002_0001
SCORE:   -48.979   -143.980     20.155     72.206           0.364                  3.720         -3.217    -33.040        0.017         -6.615        -10.559         -1.434       0.000       -2.105      3.339     24.751     -5.327            0.000     33.351         -0.607          2.347    0.913       0.812       0.875       0.938       0.938       1.000   0.000    32.000       30.000  2.188 S_0040_0003_0001
SCORE:   -49.584   -143.668     19.777     72.108           0.363                  3.718         -3.230    -32.897        0.014         -6.631        -10.616         -1.441       0.000       -2.367      3.215     24.647     -5.311            0.000     33.351         -0.615          2.352    0.913       0.812       0.875       0.938       0.938       1.000   0.000    32.000       30.000  2.193 S_0040_0004_0001
SCORE:   -49.355   -143.759     19.944     72.163           0.364                  3.721         -3.221    -32.989        0.015         -6.624        -10.560         -1.437       0.000       -2.261      3.233     24.619     -5.316            0.000     33.351         -0.597          2.350    0.913       0.812       0.875       0.938       0.938       1.000   0.000    32.000       30.000  2.190 S_0040_0005_0001
SCORE:    11.267   -136.521     24.211     66.211           0.372                  4.778         -4.930    -23.263        0.341         -5.014         -3.507         -3.729      -2.361        3.344      3.387     35.362     -2.006            0.010     33.351         21.232          3.827    0.775       0.344       0.719       0.875       0.938       1.000   0.000    32.000       28.000  3.027 S_0041_0001_0001
SCORE:    11.278   -136.585     24.217     66.236           0.372                  4.777         -4.924    -23.200        0.336         -4.991         -3.519         -3.726      -2.366        3.345      3.416     35.327     -2.001            0.008     33.351         21.206          3.827    0.762       0.344       0.719       0.875       0.875       1.000   0.000    32.000       28.000  3.027 S_0041_0002_0001
SCORE:    11.414   -128.950     19.453     62.528           0.378                  4.785         -4.733    -17.986        0.316         -4.966         -3.961         -2.618      -1.547        2.196      3.522     31.304     -1.802            0.005     33.351         20.141          3.768    0.762       0.406       0.656       0.875       0.938       0.938   0.000    30.000       28.000  3.060 S_0041_0003_0001
SCORE:    12.417   -132.169     21.646     66.124           0.365                  4.270         -3.875    -21.987        0.305         -4.897         -3.528         -3.992      -2.408        2.472      3.422     34.369     -1.685            0.013     33.351         20.622          3.859    0.762       0.375       0.719       0.844       0.906       0.969   0.000    31.000       28.000  3.037 S_0041_0004_0001
SCORE:    12.494   -133.498     22.413     66.518           0.368                  4.288         -3.837    -22.287        0.306         -4.843         -3.636         -3.918      -2.415        2.844      2.836     34.170     -1.672            0.009     33.351         21.496          3.878    0.756       0.344       0.719       0.844       0.906       0.969   0.000    31.000       28.000  3.056 S_0041_0005_0001
SCORE:    11.065   -136.371     19.397     65.424           0.537                  4.364         -5.822    -22.066        0.329         -7.533         -5.198          0.000       0.000       -0.350      5.327     32.838     -1.070            0.001     33.351         27.907          3.233    0.806       0.469       0.719       0.906       0.938       1.000   0.000    32.000       29.000  2.485 S_0042_0001_0001
SCORE:    10.740   -136.906     19.631     65.121           0.531                  4.361         -5.910    -22.594        0.358         -7.454         -5.184          0.000       0.000       -0.317      5.722     32.716     -1.089            0.002     33.351         28.400          3.222    0.800       0.469       0.688       0.906       0.938       1.000   0.000    32.000       29.000  2.463 S_0042_0002_0001
SCORE:    11.265   -137.275     19.708     64.505           0.548                  4.434         -5.959    -22.076        0.353         -7.499         -5.206          0.000       0.000       -0.317      5.730     33.330     -1.002            0.000     33.351         28.640          3.221    0.800       0.469       0.688       0.906       0.938       1.000   0.000    32.000       29.000  2.468 S_0042_0003_0001
SCORE:    11.055   -136.437     19.418     65.372           0.536                  4.366         -5.843    -22.108        0.334         -7.516         -5.207          0.000       0.000       -0.324      5.431     32.825     -1.085            0.004     33.351         27.938          3.236    0.806       0.469       0.719       0.906       0.938       1.000   0.000    32.000       29.000  2.487 S_0042_0004_0001
SCORE:    11.638   -136.520     19.970     65.295           0.545                  4.389         -5.911    -22.126        0.186         -7.492         -5.232          0.000       0.000       -0.302      5.599     32.828     -1.084            0.005     33.351         28.136          3.235    0.806       0.469       0.719       0.906       0.938       1.000   0.000    32.000       29.000  2.488 S_0042_0005_0001
SCORE:     5.923   -122.521     18.349     62.521           0.323                  5.258         -2.232    -11.720        0.065         -5.388         -1.495         -5.246       0.000        3.813      8.087     27.928     -6.751            0.000     33.351          1.581          6.569    0.538       0.250       0.438       0.562       0.656       0.781   0.000    25.000       17.000  5.151 S_0043_0001_0001
SCORE:     7.448   -127.548     20.323     62.481           0.321                  5.282         -3.961     -7.325        0.093         -5.219         -1.523         -5.800       0.000        2.711     13.744     26.450     -5.628            0.000     33.351         -0.305          6.578    0.525       0.281       0.406       0.531       0.594       0.812   0.000    26.000       18.000  5.214 S_0043_0002_0001
SCORE:     3.779   -125.435     17.739     61.946           0.336                  5.279         -3.511    -12.300        0.111         -7.228         -1.366         -6.314       0.000        4.573      7.764     30.286     -6.892            0.000     33.351          5.441          6.950    0.569       0.281       0.469       0.625       0.688       0.781   0.000    25.000       21.000  5.412 S_0043_0003_0001
SCORE:    10.444   -130.202     21.030     64.015           0.339                  5.137         -4.075     -8.752        0.148         -5.067         -1.559         -5.565       0.000        3.015     12.178     30.198     -5.876            0.000     33.351          2.129          6.563    0.538       0.250       0.406       0.562       0.656       0.812   0.000    26.000       18.000  5.145 S_0043_0004_0001
SCORE:     5.930   -119.832     18.295     61.692           0.319                  5.168         -2.381    -13.169        0.097         -5.764         -1.443         -5.232       0.000        3.479      7.408     27.834     -6.954            0.000     33.351          3.063          6.621    0.544       0.281       0.438       0.500       0.719       0.781   0.000    25.000       17.000  5.156 S_0043_0005_0001
SCORE:   -12.509   -142.686     21.402     63.871           0.424                  4.602         -5.563    -23.605        0.187         -5.233         -5.447         -2.246       0.000       -1.592      3.968     33.165     -5.871            0.000     33.351         18.762          3.821    0.731       0.375       0.656       0.781       0.875       0.969   0.000    31.000       27.000  3.310 S_0044_0001_0001
SCORE:   -12.091   -141.100     20.245     64.479           0.468                  4.937         -5.209    -23.578        0.183         -4.651         -5.461         -2.277       0.000       -1.590      4.291     31.403     -6.002            0.000     33.351         18.420          3.814    0.744       0.375       0.688       0.812       0.875       0.969   0.000    31.000       27.000  3.320 S_0044_0002_0001
SCORE:   -10.432   -140.646     21.239     65.098           0.428                  5.072         -5.634    -23.655        0.181         -4.966         -5.363         -2.259       0.000       -1.634      3.634     32.462     -6.097            0.000     33.351         18.357          3.898    0.731       0.375       0.656       0.781       0.875       0.969   0.000    31.000       27.000  3.271 S_0044_0003_0001
SCORE:   -10.992   -140.816     21.757     64.307           0.415                  4.526         -5.767    -23.738        0.193         -5.125         -5.474         -2.246       0.000       -1.610      3.789     32.743     -5.996            0.000     33.351         18.697          3.872    0.731       0.375       0.656       0.781       0.875       0.969   0.000    31.000       27.000  3.255 S_0044_0004_0001
SCORE:   -10.471   -140.761     21.307     65.086           0.421                  5.016         -6.028    -23.580        0.192         -4.953         -5.382         -1.972       0.000       -1.630      3.677     32.592     -6.109            0.000     33.351         18.303          3.892    0.731       0.375       0.656       0.781       0.875       0.969   0.000    31.000       27.000  3.250 S_0044_0005_0001
SCORE:    49.958   -140.757     39.482     74.962           0.374                  4.802         -3.953    -17.776        0.134         -4.294         -6.037         -2.209      -3.117       -0.284     12.991     30.702     -0.436            0.141     33.351         31.883          7.759    0.400       0.000       0.281       0.438       0.531       0.750   0.000    24.000       14.000  7.050 S_0045_0001_0001
SCORE:    46.714   -144.465     33.827     77.262           0.574                  4.663         -4.280    -13.825        0.183         -3.592         -4.459         -3.071      -2.352       -1.630     14.111     30.170     -1.235            0.003     33.351         31.479          7.442    0.406       0.000       0.281       0.469       0.531       0.750   0.000    24.000       15.000  6.863 S_0045_0002_0001
SCORE:    40.181   -150.012     31.606     74.984           0.690                  4.769         -5.421     -6.372        0.176         -3.238         -3.948         -4.451      -2.155       -2.243     10.634     28.356     -1.190            0.397     33.351         34.248          7.449    0.425       0.000       0.344       0.500       0.531       0.750   0.000    24.000       15.000  6.779 S_0045_0003_0001
SCORE:    43.473   -149.449     32.130     78.137           0.669                  4.571         -4.977    -13.450        0.137         -3.219         -4.397         -3.322      -1.940       -1.703     13.588     32.123     -1.730            0.012     33.351         32.942          7.368    0.419       0.000       0.281       0.500       0.562       0.750   0.000    24.000       14.000  6.675 S_0045_0004_0001
SCORE:    41.283   -145.201     33.346     81.109           0.372                  4.034         -4.740    -16.140        0.334         -3.701         -7.849         -5.859      -2.909       -1.925     15.861     30.867     -1.155            0.064     33.351         31.423          7.484    0.406       0.000       0.281       0.469       0.531       0.750   0.000    24.000       14.000  6.825 S_0045_0005_0001
SCORE:    75.628   -161.009     43.751     84.485           0.364                  4.769         -6.976    -12.392        0.220         -6.065         -4.196         -5.405      -0.732       10.386     12.824     40.456     -0.646            0.272     33.351         42.169          5.747    0.525       0.000       0.438       0.594       0.719       0.875   0.000    28.000       20.000  5.019 S_0046_0001_0001
SCORE:     8.084   -148.953     22.084     85.785           0.367                  4.380         -6.242    -33.580        0.291         -6.532         -1.245         -6.190      -1.344       -1.098      9.245     32.558     -1.109            0.061     33.351         26.254          6.283    0.569       0.219       0.469       0.625       0.656       0.875   0.000    28.000       20.000  5.623 S_0046_0002_0001
SCORE:     5.375   -148.472     22.553     84.820           0.374                  4.404         -5.743    -34.055        0.257         -6.815         -1.602         -6.861      -1.331       -0.845      8.198     32.625     -1.681            0.329     33.351         25.869          6.362    0.550       0.219       0.438       0.594       0.656       0.844   0.000    27.000       19.000  5.677 S_0046_0003_0001
SCORE:     5.601   -149.014     23.092     84.842           0.377                  4.309         -5.582    -34.373        0.299         -6.853         -0.828         -6.180      -1.403       -0.645      7.998     33.289     -2.103            0.079     33.351         24.943          6.315    0.550       0.219       0.438       0.594       0.656       0.844   0.000    27.000       19.000  5.660 S_0046_0004_0001
SCORE:    59.187   -157.259     42.413     89.733           0.504                  4.602         -8.133    -20.294        0.246         -5.354         -3.042         -5.251       0.000        4.947     17.264     41.139     -1.892            0.004     33.351         26.210          5.766    0.569       0.250       0.406       0.594       0.688       0.906   0.000    29.000       20.000  5.171 S_0046_0005_0001
SCORE:   -27.851   -137.925     21.478     70.252           0.354                  4.028         -4.539    -32.249        0.085         -5.377        -10.756         -0.994      -2.199       -1.153      4.282     31.404     -6.530            0.008     33.351          8.630          3.299    0.906       0.781       0.906       0.938       0.938       0.969   0.000    31.000       31.000  2.957 S_0047_0001_0001
SCORE:   -26.319   -138.342     20.960     67.474           0.549                  4.153         -4.477    -32.127        0.089         -6.087        -10.353         -1.022      -2.020       -1.181      5.346     32.225     -5.752            0.006     33.351         10.886          3.472    0.894       0.719       0.906       0.938       0.938       0.969   0.000    31.000       31.000  2.994 S_0047_0002_0001
SCORE:   -27.297   -136.122     21.360     69.087           0.400                  4.010         -4.540    -32.236        0.080         -5.301        -10.762         -1.182      -2.008       -1.085      5.211     30.446     -6.643            0.001     33.351          8.636          3.324    0.887       0.688       0.906       0.938       0.938       0.969   0.000    31.000       30.000  2.999 S_0047_0003_0001
SCORE:   -28.000   -139.762     22.504     68.093           0.418                  3.996         -4.657    -32.549        0.086         -5.574        -10.752         -1.010      -2.160       -1.010      4.941     31.279     -5.628            0.031     33.351         10.403          3.926    0.887       0.719       0.906       0.938       0.938       0.938   0.000    30.000       30.000  3.602 S_0047_0004_0001
SCORE:   -26.400   -137.510     21.495     70.459           0.403                  4.077         -4.540    -32.043        0.090         -5.047        -10.883         -1.021      -2.194       -1.095      4.420     31.312     -6.382            0.009     33.351          8.697          3.242    0.894       0.719       0.906       0.938       0.938       0.969   0.000    31.000       31.000  2.914 S_0047_0005_0001
SCORE:    19.646   -140.653     23.553     67.915           0.497                  4.137         -4.526    -30.557        0.448         -8.678         -6.196         -1.269       0.000        0.941      4.968     31.361     -0.272            0.015     33.351         44.609          3.358    0.788       0.375       0.750       0.844       0.969       1.000   0.000    32.000       29.000  2.400 S_0048_0001_0001
SCORE:    15.918   -144.039     20.995     69.887           0.510                  4.006         -6.267    -26.328        0.375         -8.592         -5.457         -1.214       0.000        0.903      1.953     33.595     -0.270            0.001     33.351         42.507          3.296    0.794       0.469       0.688       0.875       0.938       1.000   0.000    32.000       29.000  2.496 S_0048_0002_0001
SCORE:    20.056   -141.080     23.671     67.967           0.487                  4.147         -4.300    -29.469        0.395         -8.882         -5.170         -1.286       0.000        1.119      4.346     31.023     -0.226            0.023     33.351         43.941          3.309    0.788       0.406       0.719       0.875       0.938       1.000   0.000    32.000       29.000  2.330 S_0048_0003_0001
SCORE:    21.732   -143.020     25.748     67.518           0.361                  4.203         -4.885    -29.055        0.439         -8.591         -6.270         -0.994       0.000        1.311      6.012     31.158     -0.331            0.003     33.351         44.776          3.491    0.769       0.344       0.688       0.875       0.938       1.000   0.000    32.000       27.000  2.568 S_0048_0004_0001
SCORE:    20.034   -141.056     23.641     67.990           0.486                  4.147         -4.289    -29.519        0.391         -8.893         -5.159         -1.282       0.000        1.125      4.323     31.038     -0.230            0.017     33.351         43.952          3.309    0.781       0.406       0.688       0.875       0.938       1.000   0.000    32.000       29.000  2.330 S_0048_0005_0001
SCORE:    34.688   -132.989     25.526     64.912           0.400                  4.543         -5.203    -25.737        0.095         -6.808         -5.359         -1.710      -1.488       -0.037      6.613     37.116      0.736            0.041     33.351         40.685          4.382    0.762       0.438       0.688       0.812       0.875       1.000   0.000    32.000       28.000  3.313 S_0049_0001_0001
SCORE:    34.802   -131.913     25.040     63.839           0.395                  4.572         -5.544    -24.374        0.092         -6.697         -5.325         -1.341       0.000       -0.016      6.206     35.163      0.646            0.054     33.351         40.652          4.345    0.762       0.469       0.688       0.812       0.875       0.969   0.000    31.000       28.000  3.284 S_0049_0002_0001
SCORE:    39.193   -130.535     26.168     61.587           0.388                  4.312         -4.841    -22.626        0.089         -6.633         -4.824         -1.230       0.000        0.168      7.564     35.068      0.725            0.060     33.351         40.405          4.423    0.756       0.438       0.688       0.812       0.875       0.969   0.000    31.000       27.000  3.398 S_0049_0003_0001
SCORE:    40.125   -130.272     25.693     61.236           0.374                  4.269         -5.434    -22.310        0.135         -6.371         -4.586         -1.306       0.000        0.457      9.101     34.500     -0.029            0.161     33.351         41.158          4.463    0.738       0.406       0.656       0.812       0.844       0.969   0.000    31.000       27.000  3.450 S_0049_0004_0001
SCORE:    38.780   -131.517     26.920     62.329           0.368                  4.513         -4.946    -24.432        0.079         -7.001         -4.763         -1.168       0.000       -0.171      7.540     36.338      1.112            0.012     33.351         40.217          4.421    0.762       0.469       0.688       0.812       0.875       0.969   0.000    31.000       27.000  3.331 S_0049_0005_0001
SCORE:   -37.002   -143.047     21.350     74.541           0.394                  4.441         -3.786    -34.389        0.229         -6.750         -8.897         -3.549      -1.608       -1.996      2.141     32.068     -4.743            0.001     33.351          3.247          3.457    0.856       0.625       0.844       0.906       0.938       0.969   0.000    31.000       30.000  2.911 S_0050_0001_0001
SCORE:   -37.514   -143.779     22.088     76.062           0.365                  4.377         -4.182    -34.286        0.151         -6.613         -9.162         -3.538      -2.204       -1.940      2.596     30.975     -4.894            0.000     33.351          3.118          3.717    0.844       0.594       0.812       0.906       0.938       0.969   0.000    31.000       30.000  3.193 S_0050_0002_0001
SCORE:   -37.724   -142.463     21.348     73.337           0.390                  4.399         -3.817    -33.452        0.225         -6.901         -8.720         -3.542      -2.317       -2.235      1.870     32.212     -4.355            0.011     33.351          2.934          3.487    0.856       0.562       0.875       0.938       0.938       0.969   0.000    31.000       30.000  2.927 S_0050_0003_0001
SCORE:   -41.006   -141.405     19.884     72.863           0.340                  4.445         -4.232    -34.188        0.077         -6.128         -8.786         -3.512      -2.251       -2.028      1.517     29.837     -4.345            0.000     33.351          3.555          3.428    0.850       0.594       0.844       0.906       0.938       0.969   0.000    31.000       30.000  2.931 S_0050_0004_0001
SCORE:   -34.830   -143.399     20.396     74.548           0.384                  4.265         -4.387    -36.665        0.072         -6.655         -8.404         -3.461      -1.494       -2.385      3.012     32.927     -5.801            0.004     33.351          8.860          3.486    0.887       0.688       0.906       0.938       0.938       0.969   0.000    31.000       30.000  3.032 S_0050_0005_0001
SCORE:     3.387   -139.548     23.123     64.789           0.344                  4.950         -4.871    -20.645        0.490         -4.499        -10.063         -0.942       0.000        0.019      4.619     29.459     -4.325            0.000     33.351         27.135          4.347    0.806       0.594       0.750       0.844       0.906       0.938   0.000    30.000       29.000  3.726 S_0051_0001_0001
SCORE:     7.418   -136.083     19.365     64.095           0.350                  4.857         -5.662    -19.669        0.400         -3.704         -7.409          0.000       0.000        0.214      5.464     29.182     -4.504            0.000     33.351         27.170          4.415    0.812       0.562       0.781       0.875       0.906       0.938   0.000    30.000       29.000  3.748 S_0051_0002_0001
SCORE:     7.369   -136.874     19.544     64.481           0.349                  4.974         -5.670    -19.475        0.399         -3.756         -7.373          0.000       0.000        0.179      5.508     28.936     -4.509            0.001     33.351         27.303          4.428    0.812       0.562       0.781       0.875       0.906       0.938   0.000    30.000       29.000  3.769 S_0051_0003_0001
SCORE:     7.044   -136.286     19.540     64.045           0.348                  4.846         -5.703    -19.731        0.398         -3.712         -7.401          0.000       0.000        0.204      5.489     29.060     -4.519            0.000     33.351         27.115          4.415    0.812       0.562       0.781       0.875       0.906       0.938   0.000    30.000       29.000  3.746 S_0051_0004_0001
SCORE:     8.017   -137.303     20.352     64.553           0.365                  5.010         -5.735    -19.420        0.142         -3.620         -7.417          0.000       0.000        0.169      5.481     29.164     -4.538            0.000     33.351         27.463          4.425    0.806       0.562       0.750       0.875       0.906       0.938   0.000    30.000       29.000  3.766 S_0051_0005_0001
SCORE:     1.567   -138.976     23.643     71.707           0.329                  4.997         -3.747    -24.573        0.260         -4.585         -6.900         -2.044      -1.378       -1.585      2.084     26.724     -7.032            0.021     33.351         29.272          4.327    0.744       0.375       0.625       0.844       0.938       0.938   0.000    30.000       28.000  3.440 S_0052_0001_0001
SCORE:    14.420   -138.196     25.903     70.693           0.330                  5.005         -4.519    -23.700        0.249         -4.368         -7.083         -2.036      -1.426       -1.849     11.861     27.259     -6.388            0.003     33.351         29.330          4.372    0.750       0.375       0.656       0.844       0.938       0.938   0.000    30.000       28.000  3.481 S_0052_0002_0001
SCORE:     5.589   -137.632     24.659     71.233           0.337                  5.107         -3.947    -24.529        0.248         -4.517         -7.060         -2.042      -1.405       -1.777      4.503     26.765     -6.852            0.014     33.351         29.133          4.350    0.744       0.375       0.625       0.844       0.938       0.938   0.000    30.000       28.000  3.456 S_0052_0003_0001
SCORE:    14.398   -138.284     25.866     70.630           0.330                  5.006         -4.528    -23.677        0.255         -4.370         -7.042         -2.037      -1.406       -1.840     11.858     27.337     -6.393            0.002     33.351         29.341          4.365    0.750       0.375       0.656       0.844       0.938       0.938   0.000    30.000       28.000  3.474 S_0052_0004_0001
SCORE:    13.987   -139.288     25.869     72.036           0.336                  5.070         -4.406    -24.454        0.262         -4.318         -7.034         -2.034      -1.417       -1.775     12.035     27.108     -6.597            0.002     33.351         29.240          4.360    0.750       0.375       0.656       0.844       0.938       0.938   0.000    30.000       28.000  3.472 S_0052_0005_0001
SCORE:    26.361   -148.636     34.040     76.210           0.391                  5.735         -6.795    -22.097        0.231         -3.916         -7.631         -1.155       0.000        0.228      4.445     31.654     -1.974            0.000     33.351         32.278          4.679    0.756       0.469       0.719       0.781       0.875       0.938   0.000    30.000       27.000  3.949 S_0053_0001_0001
SCORE:    34.847   -147.099     39.349     76.087           0.348                  5.440         -7.179    -23.989        0.231         -2.853         -8.388         -2.239      -0.719        0.495     11.298     31.240     -2.829            0.001     33.351         32.304          4.757    0.756       0.438       0.719       0.812       0.875       0.938   0.000    30.000       27.000  4.015 S_0053_0002_0001
SCORE:    26.214   -148.319     34.349     75.805           0.389                  5.657         -6.991    -22.532        0.235         -3.923         -7.735         -0.937      -0.613        0.305      4.429     32.217     -1.855            0.001     33.351         32.379          4.687    0.756       0.469       0.719       0.781       0.875       0.938   0.000    30.000       27.000  3.952 S_0053_0003_0001
SCORE:    18.064   -150.347     32.152     78.773           0.358                  5.469         -6.801    -26.253        0.225         -3.901         -7.888         -3.325       0.000        0.552      3.543     31.059     -1.960            0.000     33.351         33.056          4.677    0.756       0.469       0.688       0.812       0.875       0.938   0.000    30.000       27.000  3.939 S_0053_0004_0001
SCORE:    19.366   -149.142     31.841     75.521           0.386                  5.578         -7.111    -22.906        0.230         -4.000         -8.086         -1.144       0.000        0.203      3.237     31.798     -2.187            0.001     33.351         31.798          4.676    0.756       0.469       0.719       0.781       0.875       0.938   0.000    30.000       27.000  3.941 S_0053_0005_0001
SCORE:    -5.124   -134.935     19.001     58.199           0.353                  4.030         -5.833    -21.900        0.193         -5.088         -7.197          0.000       0.000        0.476      2.172     27.377     -2.910            0.003     33.351         27.583          3.207    0.831       0.594       0.750       0.875       0.938       1.000   0.000    32.000       29.000  2.364 S_0054_0001_0001
SCORE:    -4.737   -135.490     19.471     57.866           0.357                  4.004         -6.131    -21.819        0.191         -5.043         -6.927          0.000       0.000        0.725      2.418     28.357     -2.920            0.001     33.351         26.852          3.291    0.831       0.594       0.750       0.875       0.938       1.000   0.000    32.000       29.000  2.450 S_0054_0002_0001
SCORE:    -4.770   -135.464     19.454     57.862           0.357                  4.004         -6.136    -21.823        0.200         -5.043         -6.932          0.000       0.000        0.714      2.401     28.337     -2.929            0.002     33.351         26.875          3.290    0.831       0.594       0.750       0.875       0.938       1.000   0.000    32.000       29.000  2.449 S_0054_0003_0001
SCORE:    -4.766   -135.581     19.538     57.871           0.357                  4.002         -6.164    -21.796        0.194         -5.046         -6.876          0.000       0.000        0.786      2.394     28.335     -2.891            0.002     33.351         26.758          3.296    0.831       0.594       0.750       0.875       0.938       1.000   0.000    32.000       29.000  2.457 S_0054_0004_0001
SCORE:    -5.118   -134.866     19.045     58.057           0.352                  4.011         -5.859    -21.882        0.199         -5.099         -7.172          0.000       0.000        0.499      2.183     27.403     -2.945            0.002     33.351         27.601          3.210    0.831       0.594       0.750       0.875       0.938       1.000   0.000    32.000       29.000  2.366 S_0054_0005_0001
SCORE:    20.450   -147.565     31.663     79.624           0.362                  5.700         -5.465    -29.736        0.300         -6.588         -8.654         -0.693      -1.527       -2.130      9.069     27.582     -0.405            0.000     33.351         35.562          3.591    0.794       0.500       0.750       0.844       0.875       1.000   0.000    32.000       28.000  2.847 S_0055_0001_0001
SCORE:     8.056   -146.490     24.887     79.170           0.368                  5.746         -5.477    -29.608        0.326         -6.552         -8.311         -0.795      -1.548       -2.146      2.357     28.888     -1.017            0.002     33.351         34.903          3.532    0.800       0.531       0.750       0.844       0.875       1.000   0.000    32.000       28.000  2.793 S_0055_0002_0001
SCORE:    18.293   -147.926     30.762     80.078           0.365                  6.084         -4.934    -31.890        0.307         -6.645         -8.570         -3.010      -1.508       -2.482      8.966     31.444     -1.191            0.002     33.351         35.091          3.552    0.794       0.500       0.750       0.844       0.875       1.000   0.000    32.000       28.000  2.841 S_0055_0003_0001
SCORE:    10.669   -148.987     27.904     77.008           0.585                  5.980         -5.444    -29.025        0.386         -6.463         -8.271         -0.745      -1.555       -2.112      4.263     28.972     -0.803            0.003     33.351         35.623          3.617    0.794       0.500       0.750       0.844       0.875       1.000   0.000    32.000       28.000  2.865 S_0055_0004_0001
SCORE:     7.190   -145.698     25.063     77.859           0.354                  5.206         -5.370    -30.710        0.349         -6.513         -8.299         -2.766      -0.795       -2.018      2.518     30.622     -0.945            0.003     33.351         34.976          3.532    0.812       0.531       0.750       0.844       0.938       1.000   0.000    32.000       28.000  2.795 S_0055_0005_0001
SCORE:    16.847   -144.099     26.764     66.942           0.340                  4.393         -6.126    -20.379        0.226         -3.993         -6.511         -1.309       0.000       -3.496     11.154     25.846     -2.615            0.010     33.351         36.349          4.551    0.812       0.562       0.750       0.875       0.938       0.938   0.000    30.000       29.000  3.671 S_0056_0001_0001
SCORE:    16.142   -142.316     28.159     66.501           0.332                  4.336         -5.302    -21.459        0.213         -3.919         -6.499         -1.257       0.000       -3.611     10.321     24.726     -2.688            0.000     33.351         35.254          4.468    0.812       0.594       0.750       0.875       0.906       0.938   0.000    30.000       29.000  3.603 S_0056_0002_0001
SCORE:    16.344   -142.523     28.072     66.559           0.332                  4.375         -5.442    -21.636        0.221         -3.938         -6.387         -1.262       0.000       -3.621     10.435     25.182     -2.676            0.000     33.351         35.301          4.468    0.800       0.562       0.719       0.875       0.906       0.938   0.000    30.000       29.000  3.602 S_0056_0003_0001
SCORE:    16.320   -142.219     28.087     66.524           0.332                  4.358         -5.259    -21.422        0.238         -3.923         -6.494         -1.251       0.000       -3.611     10.321     24.740     -2.687            0.000     33.351         35.235          4.467    0.806       0.594       0.719       0.875       0.906       0.938   0.000    30.000       29.000  3.604 S_0056_0004_0001
SCORE:    10.489   -140.281     25.992     66.566           0.336                  4.406         -5.809    -20.070        0.202         -4.019         -6.425         -0.543       0.000       -3.648      2.697     25.669     -3.098            0.000     33.351         35.163          4.390    0.812       0.594       0.750       0.875       0.906       0.938   0.000    30.000       29.000  3.547 S_0056_0005_0001
SCORE:     2.149   -145.630     28.260     74.246           0.323                  4.049         -3.013    -33.520        0.900         -8.567         -5.360         -1.723      -1.362        0.144      5.845     30.293     -2.160            0.025     33.351         26.049          4.231    0.781       0.594       0.688       0.781       0.844       1.000   0.000    32.000       26.000  3.085 S_0057_0001_0001
SCORE:     2.149   -145.630     28.260     74.246           0.323                  4.049         -3.013    -33.520        0.900         -8.567         -5.360         -1.723      -1.362        0.144      5.845     30.293     -2.160            0.025     33.351         26.049          4.231    0.781       0.594       0.688       0.781       0.844       1.000   0.000    32.000       26.000  3.085 S_0057_0002_0001
SCORE:     3.027   -144.862     28.019     73.313           0.319                  3.950         -3.988    -32.084        0.932         -6.192         -5.259         -1.681      -1.364        0.355      4.746     30.050     -2.334            0.026     33.351         25.732          4.182    0.775       0.562       0.688       0.781       0.844       1.000   0.000    32.000       26.000  3.086 S_0057_0003_0001
SCORE:     5.356   -146.159     27.742     73.696           0.331                  3.919         -4.541    -31.710        1.503         -8.419         -5.898         -4.107       0.000        0.025      4.608     35.249     -1.368            0.086     33.351         27.050          4.203    0.781       0.594       0.719       0.719       0.875       1.000   0.000    32.000       26.000  3.048 S_0057_0004_0001
SCORE:     2.149   -145.630     28.260     74.246           0.323                  4.049         -3.013    -33.520        0.900         -8.567         -5.360         -1.723      -1.362        0.144      5.845     30.293     -2.160            0.025     33.351         26.049          4.231    0.781       0.594       0.688       0.781       0.844       1.000   0.000    32.000       26.000  3.085 S_0057_0005_0001
SCORE:    -0.518   -142.805     17.526     77.498           0.360                  4.006         -5.511    -21.882        0.376         -4.363         -6.073         -3.229      -0.770       -1.221      4.691     32.871     -3.599            0.004     33.351         18.252          4.035    0.788       0.500       0.688       0.844       0.906       1.000   0.000    32.000       28.000  3.066 S_0058_0001_0001
SCORE:    -0.518   -142.805     17.526     77.498           0.360                  4.006         -5.511    -21.882        0.376         -4.363         -6.073         -3.229      -0.770       -1.221      4.691     32.871     -3.599            0.004     33.351         18.252          4.035    0.788       0.500       0.688       0.844       0.906       1.000   0.000    32.000       28.000  3.066 S_0058_0002_0001
SCORE:    -1.656   -145.540     19.074     78.422           0.342                  4.042         -5.489    -22.524        0.360         -4.635         -5.985         -2.887      -0.824       -1.028      4.868     33.053     -2.828            0.005     33.351         16.568          4.103    0.794       0.531       0.688       0.844       0.906       1.000   0.000    32.000       28.000  3.141 S_0058_0003_0001
SCORE:    -0.262   -142.830     17.532     77.734           0.360                  4.015         -5.126    -22.011        0.380         -4.359         -6.024         -3.138      -0.758       -1.224      4.611     32.815     -3.589            0.004     33.351         17.994          4.033    0.788       0.500       0.688       0.844       0.906       1.000   0.000    32.000       28.000  3.063 S_0058_0004_0001
SCORE:    -2.160   -145.340     19.610     76.964           0.336                  4.002         -5.544    -22.738        0.380         -4.480         -5.857         -3.397      -0.800       -0.944      4.645     33.977     -3.003            0.003     33.351         16.675          4.060    0.781       0.500       0.656       0.844       0.906       1.000   0.000    32.000       28.000  3.115 S_0058_0005_0001
SCORE:   -32.030   -141.551     24.801     73.215           0.346                  3.570         -4.179    -30.171        0.101         -6.344         -9.147         -4.546       0.000       -1.924      7.209     24.519     -6.384            0.000     33.351          5.102          3.537    0.837       0.656       0.781       0.844       0.906       1.000   0.000    32.000       29.000  2.760 S_0059_0001_0001
SCORE:   -26.599   -138.871     23.586     72.289           0.351                  4.238         -4.098    -28.246        0.057         -5.550         -8.916         -3.791       0.000       -0.903      7.341     24.428     -6.257            0.004     33.351          4.389          3.418    0.837       0.656       0.781       0.812       0.938       1.000   0.000    32.000       29.000  2.604 S_0059_0002_0001
SCORE:   -29.772   -140.960     25.174     73.916           0.340                  3.702         -3.761    -30.469        0.092         -6.466         -9.498         -4.529       0.000       -1.715      7.567     24.698     -6.242            0.000     33.351          5.027          3.510    0.825       0.625       0.781       0.812       0.906       1.000   0.000    32.000       29.000  2.760 S_0059_0003_0001
SCORE:   -28.641   -138.490     24.316     70.442           0.324                  3.705         -4.573    -30.591        0.219         -6.105         -8.422         -3.485       0.000       -2.062      6.097     24.657     -5.515            0.023     33.351          7.468          3.432    0.844       0.656       0.781       0.844       0.938       1.000   0.000    32.000       29.000  2.554 S_0059_0004_0001
SCORE:   -29.562   -140.373     24.045     72.863           0.438                  3.541         -4.926    -31.402        0.106         -6.756         -8.939         -3.831       0.000       -0.860      6.749     26.973     -6.780            0.006     33.351          6.234          3.615    0.819       0.625       0.750       0.812       0.906       1.000   0.000    32.000       29.000  2.843 S_0059_0005_0001
SCORE:    14.140   -129.506     26.807     63.462           0.431                  4.071         -5.837    -19.945        0.003         -2.454         -4.546         -1.477       0.000       -1.585     10.908     28.986     -4.513            0.001     33.351         15.985          8.256    0.488       0.000       0.375       0.562       0.688       0.812   0.000    26.000       19.000  7.560 S_0060_0001_0001
SCORE:    21.252   -131.432     30.179     64.417           0.391                  4.497         -4.985    -20.379        0.026         -4.361         -4.914         -1.481       0.000       -1.087      9.621     30.816     -4.353            0.001     33.351         20.945          8.126    0.512       0.219       0.375       0.562       0.594       0.812   0.000    26.000       14.000  7.468 S_0060_0002_0001
SCORE:    15.011   -132.141     28.849     68.390           0.398                  4.105         -5.289    -23.712        0.057         -4.500         -4.823         -2.765       0.000       -1.488      9.018     30.093     -4.099            0.000     33.351         19.568          8.070    0.494       0.219       0.375       0.406       0.656       0.812   0.000    26.000       14.000  7.372 S_0060_0003_0001
SCORE:    15.177   -128.738     27.026     62.912           0.407                  4.041         -5.923    -19.514        0.005         -2.359         -4.821         -1.480       0.000       -1.283     11.248     28.454     -4.201            0.000     33.351         16.053          8.304    0.488       0.000       0.375       0.562       0.688       0.812   0.000    26.000       15.000  7.604 S_0060_0004_0001
SCORE:    17.689   -131.337     30.534     67.346           0.370                  4.188         -3.793    -25.214        0.045         -3.164         -5.288         -4.040       0.000       -1.848      8.049     33.003     -4.325            0.000     33.351         19.811          7.879    0.562       0.250       0.438       0.594       0.719       0.812   0.000    26.000       21.000  7.294 S_0060_0005_0001
SCORE:    -5.191   -147.858     20.557     78.818           0.432                  5.490         -6.756    -25.768        0.478         -5.118         -5.062         -2.018      -0.758       -0.306      2.465     32.402     -2.317            0.003     33.351         16.773          4.003    0.750       0.500       0.625       0.781       0.844       1.000   0.000    32.000       25.000  3.363 S_0061_0001_0001
SCORE:    -5.364   -146.468     20.835     79.981           0.433                  5.855         -6.478    -25.740        0.233         -7.434         -4.292         -3.572       0.000        0.071      3.379     33.403     -3.872            0.003     33.351         14.948          4.165    0.738       0.438       0.625       0.812       0.844       0.969   0.000    31.000       26.000  3.495 S_0061_0002_0001
SCORE:    -6.191   -151.130     22.810     79.852           0.644                  5.902         -6.438    -25.365        0.473         -6.046         -5.059         -2.026      -2.296       -0.423      1.611     34.827     -2.315            0.002     33.351         15.437          4.144    0.738       0.438       0.625       0.750       0.875       1.000   0.000    32.000       25.000  3.348 S_0061_0003_0001
SCORE:    -0.097   -148.023     21.908     81.088           0.548                  5.502         -6.360    -25.123        0.438         -6.244         -4.772         -3.409       0.000       -0.100      3.679     33.683     -1.644            0.008     33.351         15.372          4.167    0.731       0.469       0.656       0.750       0.812       0.969   0.000    31.000       26.000  3.477 S_0061_0004_0001
SCORE:    -5.191   -147.858     20.557     78.818           0.432                  5.490         -6.756    -25.768        0.478         -5.118         -5.062         -2.018      -0.758       -0.306      2.465     32.402     -2.317            0.003     33.351         16.773          4.003    0.750       0.500       0.625       0.781       0.844       1.000   0.000    32.000       25.000  3.363 S_0061_0005_0001
SCORE:   -34.388   -139.584     21.399     67.478           0.366                  3.574         -4.348    -31.564        0.092         -5.795         -9.049         -1.935       0.000       -2.725      3.335     31.519     -6.801            0.002     33.351          6.296          2.783    0.913       0.750       0.875       0.938       1.000       1.000   0.000    32.000       32.000  1.973 S_0062_0001_0001
SCORE:   -32.470   -141.803     19.359     71.746           0.335                  3.743         -4.710    -31.975        0.177         -6.014         -9.606         -1.867       0.000       -2.180      3.110     28.884     -6.910            0.001     33.351         11.890          2.725    0.919       0.719       0.906       0.969       1.000       1.000   0.000    32.000       32.000  1.916 S_0062_0002_0001
SCORE:   -31.869   -137.459     21.297     68.359           0.359                  3.678         -4.490    -31.569        0.094         -5.746         -9.001         -1.995       0.000       -2.666      3.317     30.619     -6.945            0.002     33.351          6.927          2.778    0.906       0.750       0.844       0.938       1.000       1.000   0.000    32.000       31.000  2.014 S_0062_0003_0001
SCORE:   -35.387   -138.742     18.769     70.528           0.338                  3.682         -3.919    -35.159        0.113         -5.747        -11.192         -2.010       0.000       -2.351      3.247     30.782     -7.465            0.002     33.351         10.385          2.886    0.900       0.750       0.844       0.938       0.969       1.000   0.000    32.000       31.000  2.065 S_0062_0004_0001
SCORE:   -35.811   -138.578     18.539     70.455           0.336                  3.678         -3.858    -35.161        0.119         -5.771        -11.205         -2.010       0.000       -2.520      3.260     30.695     -7.439            0.002     33.351         10.298          2.891    0.900       0.750       0.844       0.938       0.969       1.000   0.000    32.000       31.000  2.069 S_0062_0005_0001
SCORE:    20.354   -133.086     24.389     62.760           0.325                  4.021         -5.637    -16.542        0.259         -4.139         -4.468          0.000       0.000       -3.464      8.736     24.762     -6.871            0.000     33.351         35.959          3.788    0.819       0.469       0.781       0.906       0.938       1.000   0.000    32.000       29.000  2.631 S_0063_0001_0001
SCORE:    17.279   -130.494     22.692     61.648           0.349                  4.040         -5.702    -13.777        0.287         -4.073         -3.980          0.000       0.000       -3.093      3.333     29.158     -6.554            0.000     33.351         30.095          3.910    0.800       0.438       0.719       0.906       0.938       1.000   0.000    32.000       29.000  2.672 S_0063_0002_0001
SCORE:    20.359   -133.180     24.456     63.148           0.331                  4.022         -5.814    -16.793        0.270         -4.137         -4.537          0.000       0.000       -3.459      8.776     24.689     -6.928            0.000     33.351         36.165          3.804    0.825       0.531       0.750       0.906       0.938       1.000   0.000    32.000       29.000  2.650 S_0063_0003_0001
SCORE:    18.842   -134.114     25.625     63.045           0.340                  4.165         -5.064    -14.633        0.265         -4.089         -4.356          0.000       0.000       -3.180      6.002     26.201     -6.704            0.001     33.351         31.985          3.829    0.800       0.406       0.750       0.906       0.938       1.000   0.000    32.000       29.000  2.655 S_0063_0004_0001
SCORE:    18.769   -134.373     25.514     63.127           0.339                  4.150         -5.030    -14.820        0.269         -4.083         -4.369          0.000       0.000       -3.303      6.286     25.889     -6.627            0.000     33.351         32.448          3.836    0.794       0.375       0.750       0.906       0.938       1.000   0.000    32.000       29.000  2.662 S_0063_0005_0001
SCORE:     9.949   -137.007     25.820     73.711           0.357                  5.232         -4.018    -29.113        0.257         -5.012         -8.556         -2.185      -0.790       -2.884      2.370     28.287     -5.530            0.000     33.351         35.659          4.375    0.775       0.469       0.750       0.812       0.875       0.969   0.000    31.000       27.000  3.492 S_0064_0001_0001
SCORE:     9.558   -137.273     26.049     72.895           0.358                  5.227         -4.327    -28.153        0.256         -4.961         -8.827         -2.178      -0.793       -2.972      2.188     28.277     -5.289            0.000     33.351         35.732          4.376    0.762       0.438       0.750       0.812       0.875       0.938   0.000    30.000       27.000  3.498 S_0064_0002_0001
SCORE:    25.175   -137.880     31.763     72.659           0.351                  5.240         -5.141    -28.449        0.250         -4.625         -9.345         -2.195      -0.802       -3.315     10.989     30.891     -4.807            0.000     33.351         36.239          4.396    0.756       0.438       0.750       0.812       0.844       0.938   0.000    30.000       27.000  3.528 S_0064_0003_0001
SCORE:    16.076   -136.628     28.568     73.641           0.360                  5.313         -4.073    -28.135        0.249         -4.956         -8.275         -2.170      -0.797       -2.879      2.829     28.698     -5.275            0.008     33.351         36.247          4.400    0.756       0.406       0.750       0.781       0.875       0.969   0.000    31.000       27.000  3.515 S_0064_0004_0001
SCORE:    16.075   -136.578     28.535     73.629           0.360                  5.312         -4.073    -28.108        0.253         -4.957         -8.297         -2.170      -0.792       -2.875      2.819     28.698     -5.289            0.000     33.351         36.256          4.399    0.756       0.406       0.750       0.781       0.875       0.969   0.000    31.000       27.000  3.513 S_0064_0005_0001
SCORE:    26.011   -129.803     21.789     58.299           0.382                  4.464         -4.882    -17.886        0.154         -4.064         -5.608          0.000       0.000       -0.868      8.683     27.119     -5.689            0.007     33.351         40.562          8.749    0.619       0.375       0.531       0.656       0.688       0.844   0.000    27.000       21.000  8.010 S_0065_0001_0001
SCORE:    24.421   -127.919     22.174     54.141           0.344                  5.447         -4.450    -17.300        0.153         -4.077         -5.197          0.000       0.000       -0.636      8.420     29.335     -5.278            0.000     33.351         35.912          9.199    0.600       0.344       0.531       0.625       0.688       0.812   0.000    26.000       21.000  8.398 S_0065_0002_0001
SCORE:    26.372   -127.332     21.128     54.868           0.340                  5.323         -4.901    -17.684        0.151         -4.015         -5.277          0.000       0.000       -0.939      7.539     29.145     -4.963            0.001     33.351         39.636          9.274    0.619       0.375       0.531       0.656       0.688       0.844   0.000    27.000       21.000  8.423 S_0065_0003_0001
SCORE:    25.783   -129.598     21.504     55.633           0.338                  4.854         -4.434    -17.440        0.143         -3.976         -5.255          0.000       0.000       -0.622      8.375     28.456     -4.973            0.030     33.351         39.396          9.274    0.613       0.344       0.531       0.656       0.688       0.844   0.000    27.000       21.000  8.408 S_0065_0004_0001
SCORE:    26.087   -129.768     21.774     58.273           0.384                  4.468         -4.880    -17.975        0.155         -4.065         -5.585          0.000       0.000       -0.827      8.752     27.142     -5.663            0.004     33.351         40.546          8.748    0.619       0.375       0.531       0.656       0.688       0.844   0.000    27.000       21.000  8.011 S_0065_0005_0001
SCORE:   -22.380   -138.984     19.556     67.990           0.515                  4.375         -5.069    -27.981        0.079         -6.773         -9.221         -1.468       0.000       -1.339      2.533     35.136     -4.887            0.000     33.351          9.807          3.260    0.881       0.688       0.844       0.906       0.969       1.000   0.000    32.000       30.000  2.410 S_0066_0001_0001
SCORE:   -24.557   -139.456     19.899     68.476           0.511                  4.250         -5.103    -27.959        0.084         -6.674         -9.096         -1.466       0.000       -1.494      2.504     31.464     -4.588            0.003     33.351         10.738          3.308    0.856       0.688       0.812       0.875       0.906       1.000   0.000    32.000       29.000  2.496 S_0066_0002_0001
SCORE:   -16.497   -135.690     21.442     68.290           0.489                  4.097         -4.412    -26.792        0.143         -6.242         -7.824         -1.468       0.000       -1.042      2.150     32.109     -4.517            0.000     33.351          9.418          3.272    0.869       0.688       0.844       0.875       0.938       1.000   0.000    32.000       29.000  2.571 S_0066_0003_0001
SCORE:   -17.035   -136.316     20.436     70.038           0.505                  4.189         -4.709    -25.791        0.094         -6.661         -9.293         -1.444       0.000       -1.559      1.536     33.323     -3.907            0.000     33.351          9.175          3.278    0.819       0.469       0.812       0.875       0.938       1.000   0.000    32.000       29.000  2.488 S_0066_0004_0001
SCORE:   -17.375   -134.840     20.571     68.869           0.494                  4.326         -4.682    -27.113        0.124         -6.254         -8.888         -1.412       0.000       -1.504      2.070     32.686     -3.795            0.000     33.351          8.622          3.278    0.812       0.500       0.812       0.844       0.906       1.000   0.000    32.000       29.000  2.550 S_0066_0005_0001
SCORE:    21.475   -147.189     27.929     68.663           0.447                  5.208         -7.917    -21.651        0.219         -5.404         -4.649         -1.667       0.000       -0.858      6.014     36.322      1.446            0.002     33.351         31.210          4.017    0.731       0.406       0.656       0.781       0.844       0.969   0.000    31.000       26.000  3.308 S_0067_0001_0001
SCORE:    19.233   -143.386     26.316     66.464           0.424                  5.757         -6.803    -19.072        0.217         -5.138         -3.489         -1.713       0.000       -0.734      6.941     29.290      0.494            0.000     33.351         30.313          4.015    0.756       0.469       0.656       0.781       0.875       1.000   0.000    32.000       27.000  3.247 S_0067_0002_0001
SCORE:    20.663   -147.396     27.551     70.610           0.449                  4.773         -8.473    -22.850        0.213         -4.732         -4.858         -1.744       0.000       -0.738      5.758     36.304      1.476            0.003     33.351         30.964          4.066    0.725       0.406       0.625       0.750       0.875       0.969   0.000    31.000       26.000  3.327 S_0067_0003_0001
SCORE:    17.032   -148.953     25.653     67.790           0.430                  5.165         -7.930    -20.157        0.213         -5.813         -4.718         -1.014       0.000       -1.692      5.219     36.945      1.553            0.001     33.351         30.989          3.973    0.725       0.406       0.625       0.750       0.875       0.969   0.000    31.000       26.000  3.359 S_0067_0004_0001
SCORE:    18.191   -145.097     24.420     67.310           0.403                  5.839         -6.693    -17.555        0.264         -5.729         -2.994         -1.349       0.000       -2.395      6.867     30.661      0.925            0.003     33.351         29.960          4.209    0.694       0.344       0.594       0.750       0.844       0.938   0.000    30.000       25.000  3.577 S_0067_0005_0001
SCORE:     6.246   -144.662     23.648     60.312           0.379                  4.621         -5.187    -21.255        0.102         -2.416         -7.882         -1.620       0.000        1.764      4.434     36.137     -3.766            0.022     33.351         28.262          3.948    0.812       0.594       0.750       0.844       0.875       1.000   0.000    32.000       28.000  3.193 S_0068_0001_0001
SCORE:     3.437   -143.436     22.516     61.809           0.410                  4.768         -4.936    -21.869        0.206         -2.230         -7.610         -1.755       0.000        1.739      3.279     34.814     -3.821            0.005     33.351         26.196          3.962    0.825       0.625       0.750       0.875       0.875       1.000   0.000    32.000       28.000  3.163 S_0068_0002_0001
SCORE:     6.415   -143.964     23.631     60.183           0.367                  4.616         -4.849    -21.262        0.208         -2.479         -7.337         -1.611       0.000        1.875      4.598     36.246     -3.790            0.003     33.351         26.630          3.960    0.819       0.625       0.750       0.875       0.875       0.969   0.000    31.000       28.000  3.185 S_0068_0003_0001
SCORE:     5.416   -144.791     23.386     60.220           0.354                  4.601         -5.153    -21.338        0.222         -2.509         -7.932         -1.611       0.000        1.724      4.440     36.170     -3.863            0.005     33.351         28.139          3.947    0.825       0.625       0.750       0.875       0.875       1.000   0.000    32.000       28.000  3.191 S_0068_0004_0001
SCORE:     6.346   -144.084     23.560     60.211           0.368                  4.618         -4.803    -21.338        0.208         -2.481         -7.373         -1.610       0.000        1.863      4.659     36.385     -3.813            0.009     33.351         26.617          3.958    0.819       0.625       0.750       0.875       0.875       0.969   0.000    31.000       28.000  3.183 S_0068_0005_0001
SCORE:     0.374   -130.120     18.986     61.239           0.347                  3.764         -5.100    -22.735        0.172         -6.045         -6.059         -3.040       0.000        0.220      4.610     28.094     -6.572            0.021     33.351         29.241          6.632    0.681       0.375       0.594       0.750       0.812       0.875   0.000    28.000       25.000  5.991 S_0069_0001_0001
SCORE:     4.880   -132.714     19.337     63.542           0.353                  3.739         -5.519    -22.352        0.197         -5.690         -4.959         -3.167       0.000        0.097      2.895     35.109     -5.516            0.001     33.351         26.176          6.557    0.656       0.375       0.500       0.719       0.812       0.875   0.000    28.000       24.000  5.912 S_0069_0002_0001
SCORE:     4.880   -132.714     19.337     63.542           0.353                  3.739         -5.519    -22.352        0.197         -5.690         -4.959         -3.167       0.000        0.097      2.895     35.109     -5.516            0.001     33.351         26.176          6.557    0.656       0.375       0.500       0.719       0.812       0.875   0.000    28.000       24.000  5.912 S_0069_0003_0001
SCORE:     4.382   -133.618     20.741     64.303           0.355                  4.311         -4.839    -22.580        0.179         -6.401         -5.568         -3.270       0.000        0.641      3.236     31.104     -6.947            0.003     33.351         29.380          6.634    0.663       0.375       0.531       0.719       0.812       0.875   0.000    28.000       25.000  5.949 S_0069_0004_0001
SCORE:     3.248   -129.681     19.506     60.629           0.351                  3.813         -5.344    -22.772        0.175         -6.029         -5.050         -3.324       0.000        0.152      2.927     31.944     -5.875            0.005     33.351         28.473          6.610    0.663       0.375       0.531       0.719       0.812       0.875   0.000    28.000       24.000  5.968 S_0069_0005_0001
SCORE:   -16.321   -142.107     19.507     70.429           0.354                  4.320         -5.741    -28.158        0.571         -5.699         -6.744         -2.520       0.000       -1.331      2.827     30.664     -3.098            0.000     33.351         17.054          3.774    0.781       0.438       0.688       0.844       0.938       1.000   0.000    32.000       28.000  2.627 S_0070_0001_0001
SCORE:   -15.913   -142.326     20.844     69.795           0.348                  4.187         -6.171    -27.743        0.599         -5.556         -6.386         -2.753       0.000       -1.357      2.520     30.339     -3.220            0.000     33.351         17.616          3.724    0.781       0.438       0.688       0.844       0.938       1.000   0.000    32.000       28.000  2.553 S_0070_0002_0001
SCORE:   -16.804   -142.427     19.581     70.478           0.356                  4.317         -5.785    -28.165        0.571         -5.707         -6.756         -2.542       0.000       -1.294      2.803     30.392     -3.093            0.000     33.351         17.114          3.766    0.781       0.438       0.688       0.844       0.938       1.000   0.000    32.000       29.000  2.619 S_0070_0003_0001
SCORE:   -16.572   -141.816     19.414     70.308           0.352                  4.300         -5.745    -28.122        0.583         -5.698         -6.778         -2.540       0.000       -1.338      2.832     30.333     -3.095            0.001     33.351         17.085          3.770    0.781       0.438       0.688       0.844       0.938       1.000   0.000    32.000       28.000  2.623 S_0070_0004_0001
SCORE:   -15.770   -142.659     20.868     69.926           0.350                  4.185         -6.219    -27.712        0.583         -5.572         -6.386         -2.850       0.000       -1.312      2.482     30.644     -3.213            0.000     33.351         17.763          3.704    0.781       0.438       0.688       0.844       0.938       1.000   0.000    32.000       28.000  2.540 S_0070_0005_0001
SCORE:    23.291   -140.483     27.224     74.603           0.327                  4.852         -5.932    -18.785        0.202         -6.997         -5.601         -0.636       0.000        0.743      5.224     26.935     -3.197            0.000     33.351         31.459          6.129    0.512       0.000       0.375       0.625       0.656       0.906   0.000    29.000       16.000  5.321 S_0071_0001_0001
SCORE:    23.220   -145.864     32.460     76.714           0.348                  5.237         -5.959    -21.422        0.246         -6.881         -5.225         -1.663       0.000        1.295      6.741     27.897     -2.731            0.000     33.351         28.676          6.006    0.531       0.000       0.406       0.625       0.719       0.906   0.000    29.000       17.000  5.230 S_0071_0002_0001
SCORE:    24.157   -143.403     31.681     75.003           0.350                  5.277         -6.298    -19.586        0.278         -6.732         -3.929         -1.855       0.000        0.668      5.584     27.523     -2.668            0.000     33.351         28.913          5.959    0.525       0.000       0.406       0.594       0.719       0.906   0.000    29.000       19.000  5.214 S_0071_0003_0001
SCORE:    24.471   -144.585     33.251     76.558           0.348                  5.228         -5.606    -20.289        0.216         -6.774         -5.057         -1.795       0.000        1.007      6.093     26.445     -3.341            0.000     33.351         29.422          5.985    0.525       0.000       0.406       0.594       0.719       0.906   0.000    29.000       19.000  5.223 S_0071_0004_0001
SCORE:    22.908   -141.019     27.497     75.232           0.323                  4.896         -5.512    -19.033        0.205         -7.012         -5.578         -0.636       0.000        0.684      5.255     26.114     -3.135            0.000     33.351         31.276          6.123    0.512       0.000       0.375       0.594       0.688       0.906   0.000    29.000       16.000  5.325 S_0071_0005_0001
SCORE:    23.582   -141.218     27.129     72.223           0.371                  5.591         -5.368    -27.211        0.375         -4.096         -6.381         -0.992      -0.887       -1.582     10.407     27.668     -1.276            0.000     33.351         35.478          4.438    0.806       0.500       0.812       0.875       0.906       0.938   0.000    30.000       29.000  3.558 S_0072_0001_0001
SCORE:    23.521   -141.190     27.146     72.223           0.371                  5.593         -5.274    -27.258        0.383         -4.102         -6.350         -1.008      -0.885       -1.650     10.420     27.726     -1.363            0.001     33.351         35.387          4.439    0.806       0.500       0.812       0.875       0.906       0.938   0.000    30.000       29.000  3.562 S_0072_0002_0001
SCORE:     9.652   -142.470     26.698     73.079           0.378                  5.557         -4.849    -29.116        0.399         -4.580         -7.718         -0.912      -0.888       -1.610      1.368     27.876     -1.991            0.001     33.351         35.078          4.445    0.800       0.500       0.750       0.875       0.906       0.969   0.000    31.000       29.000  3.571 S_0072_0003_0001
SCORE:    22.981   -139.606     24.991     69.872           0.341                  5.875         -5.573    -24.175        0.387         -3.875         -6.426         -0.549      -0.890       -1.791     10.618     27.281     -1.429            0.002     33.351         34.576          4.430    0.806       0.500       0.812       0.875       0.906       0.938   0.000    30.000       29.000  3.566 S_0072_0004_0001
SCORE:    22.836   -141.006     26.677     72.008           0.364                  5.598         -5.191    -27.196        0.141         -3.999         -6.250         -1.034      -0.881       -1.521     10.455     27.707     -1.508            0.001     33.351         35.121          4.441    0.794       0.469       0.781       0.875       0.906       0.938   0.000    30.000       29.000  3.566 S_0072_0005_0001
SCORE:    46.913   -129.990     27.005     69.721           0.373                  5.447         -4.486    -29.411        0.136         -5.324         -4.501         -1.954      -0.795        2.626      6.622     32.670     -2.766            0.001     33.351         48.188          4.433    0.756       0.469       0.688       0.781       0.844       1.000   0.000    32.000       27.000  3.557 S_0073_0001_0001
SCORE:    42.804   -130.583     26.856     70.179           0.367                  5.520         -5.165    -28.587        0.121         -5.306         -4.644         -1.792       0.000        1.218      5.907     31.855     -3.155            0.000     33.351         46.660          4.189    0.762       0.500       0.656       0.781       0.875       1.000   0.000    32.000       27.000  3.293 S_0073_0002_0001
SCORE:    41.775   -126.946     25.588     70.784           0.365                  5.618         -4.487    -33.080        0.183         -5.007         -4.359         -3.566      -0.748        1.482      7.050     31.824     -3.604            0.012     33.351         47.315          4.346    0.731       0.375       0.688       0.781       0.875       0.938   0.000    30.000       27.000  3.448 S_0073_0003_0001
SCORE:    45.677   -133.470     27.349     72.964           0.368                  5.409         -4.458    -31.632        0.092         -6.242         -4.630         -1.906      -0.865        1.778      8.356     34.084     -3.119            0.002     33.351         48.246          4.516    0.744       0.469       0.625       0.781       0.844       1.000   0.000    32.000       26.000  3.613 S_0073_0004_0001
SCORE:    42.722   -132.688     26.648     71.011           0.374                  5.531         -5.141    -29.064        0.125         -5.122         -4.627         -1.886      -0.831        1.243      6.503     33.126     -3.022            0.005     33.351         47.184          4.350    0.769       0.531       0.688       0.781       0.844       1.000   0.000    32.000       27.000  3.479 S_0073_0005_0001
SCORE:   -15.672   -130.489     18.043     60.323           0.340                  5.908         -4.106    -25.593        0.194         -7.229         -6.034         -0.967       0.000       -1.498      2.125     32.855     -6.577            0.000     33.351         13.680          4.621    0.781       0.500       0.719       0.844       0.906       0.938   0.000    30.000       28.000  3.722 S_0074_0001_0001
SCORE:   -14.763   -129.408     18.162     60.232           0.337                  5.888         -4.045    -26.258        0.188         -7.246         -6.103         -0.970       0.000       -1.542      2.397     33.311     -6.704            0.000     33.351         13.648          4.629    0.775       0.500       0.688       0.844       0.906       0.938   0.000    30.000       28.000  3.735 S_0074_0002_0001
SCORE:   -20.573   -136.026     20.225     65.268           0.340                  5.393         -4.292    -28.721        0.220         -6.480         -8.999         -2.212       0.000       -1.860      3.809     30.347     -6.555            0.000     33.351         15.619          4.509    0.812       0.531       0.750       0.906       0.906       0.969   0.000    31.000       29.000  3.582 S_0074_0003_0001
SCORE:   -15.555   -130.614     18.044     60.316           0.337                  5.485         -4.271    -26.110        0.187         -7.224         -6.056         -0.969       0.000       -1.494      2.146     34.086     -6.528            0.003     33.351         13.756          4.581    0.775       0.500       0.719       0.812       0.906       0.938   0.000    30.000       28.000  3.720 S_0074_0004_0001
SCORE:   -13.991   -129.506     18.185     60.005           0.343                  5.893         -4.040    -25.580        0.253         -7.002         -5.996         -0.967       0.000       -1.379      2.332     32.814     -6.566            0.001     33.351         13.868          4.618    0.781       0.500       0.719       0.844       0.906       0.938   0.000    30.000       28.000  3.717 S_0074_0005_0001
SCORE:    -8.570   -146.170     26.163     74.323           0.374                  5.855         -5.044    -30.833        0.586         -5.251         -7.041         -3.933      -0.826        1.029      5.367     32.773     -7.788            0.000     33.351         18.493          4.197    0.825       0.594       0.812       0.875       0.906       0.938   0.000    30.000       29.000  3.412 S_0075_0001_0001
SCORE:    -8.796   -146.358     26.153     74.314           0.372                  5.855         -5.066    -30.844        0.593         -5.221         -7.021         -3.940      -0.825        1.033      5.339     32.815     -7.796            0.000     33.351         18.451          4.199    0.825       0.594       0.812       0.875       0.906       0.938   0.000    30.000       29.000  3.414 S_0075_0002_0001
SCORE:    -8.562   -146.179     26.175     74.336           0.374                  5.859         -5.037    -30.858        0.583         -5.250         -7.046         -3.937      -0.826        1.038      5.381     32.780     -7.782            0.000     33.351         18.477          4.197    0.825       0.594       0.812       0.875       0.906       0.938   0.000    30.000       29.000  3.412 S_0075_0003_0001
SCORE:    -8.587   -146.161     26.185     74.306           0.374                  5.857         -5.031    -30.831        0.583         -5.249         -7.037         -3.938      -0.825        1.018      5.348     32.748     -7.782            0.000     33.351         18.495          4.195    0.819       0.562       0.812       0.875       0.906       0.938   0.000    30.000       29.000  3.411 S_0075_0004_0001
SCORE:    -8.594   -146.185     26.175     74.327           0.374                  5.859         -5.052    -30.842        0.572         -5.249         -7.045         -3.937      -0.826        1.033      5.382     32.760     -7.776            0.000     33.351         18.482          4.198    0.825       0.594       0.812       0.875       0.906       0.938   0.000    30.000       29.000  3.414 S_0075_0005_0001
SCORE:    -2.168   -136.000     21.397     66.126           0.352                  4.676         -3.814    -27.168        0.253         -5.366         -7.686         -0.421       0.000        0.500      4.935     27.921     -4.270            0.000     33.351         23.045          4.282    0.825       0.594       0.750       0.875       0.906       1.000   0.000    32.000       29.000  3.479 S_0076_0001_0001
SCORE:    -2.168   -136.000     21.397     66.126           0.352                  4.676         -3.814    -27.168        0.253         -5.366         -7.686         -0.421       0.000        0.500      4.935     27.921     -4.270            0.000     33.351         23.045          4.282    0.825       0.594       0.750       0.875       0.906       1.000   0.000    32.000       29.000  3.479 S_0076_0002_0001
SCORE:    -2.644   -135.850     21.498     64.484           0.357                  4.777         -4.256    -26.710        0.109         -4.915         -8.669         -0.465       0.000        1.055      6.107     28.107     -4.756            0.000     33.351         23.133          4.214    0.825       0.625       0.781       0.875       0.906       0.938   0.000    30.000       29.000  3.465 S_0076_0003_0001
SCORE:    -2.112   -136.050     21.421     66.147           0.352                  4.676         -3.817    -27.153        0.245         -5.357         -7.676         -0.423       0.000        0.497      4.929     27.960     -4.263            0.000     33.351         23.047          4.284    0.825       0.594       0.750       0.875       0.906       1.000   0.000    32.000       29.000  3.481 S_0076_0004_0001
SCORE:    -2.088   -136.052     21.412     66.157           0.352                  4.676         -3.815    -27.160        0.251         -5.348         -7.682         -0.423       0.000        0.496      4.934     27.963     -4.267            0.000     33.351         23.068          4.284    0.825       0.594       0.750       0.875       0.906       1.000   0.000    32.000       29.000  3.481 S_0076_0005_0001
SCORE:    31.413   -134.171     22.664     76.265           0.453                  5.242         -4.087    -24.837        0.199         -6.264         -8.363         -0.843      -0.772        0.291      7.552     33.624     -1.130            0.000     33.351         32.239          4.169    0.806       0.531       0.781       0.844       0.906       0.969   0.000    31.000       29.000  3.611 S_0077_0001_0001
SCORE:    32.262   -133.148     23.251     73.195           0.357                  5.236         -4.125    -24.146        0.204         -5.005         -8.702         -0.720      -0.701       -0.981      9.522     35.422     -3.846            0.003     33.351         33.097          4.078    0.825       0.594       0.781       0.875       0.906       0.969   0.000    31.000       29.000  3.504 S_0077_0002_0001
SCORE:    21.841   -135.568     20.794     73.031           0.416                  5.364         -3.889    -26.519        0.159         -5.989         -8.291         -0.807      -0.775       -0.328      5.628     34.549     -1.432            0.000     33.351         32.147          4.308    0.800       0.500       0.781       0.875       0.906       0.938   0.000    30.000       29.000  3.672 S_0077_0003_0001
SCORE:    31.434   -133.716     23.468     73.365           0.356                  5.140         -4.365    -24.230        0.202         -4.888         -8.738         -0.707      -0.728       -1.004      8.999     36.495     -3.947            0.000     33.351         32.381          4.103    0.825       0.625       0.750       0.875       0.906       0.969   0.000    31.000       29.000  3.546 S_0077_0004_0001
SCORE:    28.448   -136.081     23.164     77.014           0.437                  5.373         -4.178    -25.535        0.182         -6.237         -9.373         -0.841      -0.776        0.191      7.085     34.006     -1.678            0.000     33.351         32.344          4.385    0.800       0.531       0.781       0.844       0.906       0.938   0.000    30.000       29.000  3.765 S_0077_0005_0001
SCORE:     4.736   -127.244     19.919     60.839           0.339                  4.252         -4.753    -16.862        0.451         -3.596         -4.123         -3.991       0.000       -0.689      1.714     29.511     -3.989            0.000     33.351         19.605          3.810    0.756       0.344       0.625       0.844       0.969       1.000   0.000    32.000       26.000  2.613 S_0078_0001_0001
SCORE:     3.693   -125.923     19.331     60.405           0.331                  4.130         -4.608    -17.247        0.453         -3.626         -3.943         -4.176       0.000       -0.807      1.605     28.817     -4.051            0.020     33.351         19.632          3.809    0.750       0.312       0.625       0.844       0.969       1.000   0.000    32.000       27.000  2.611 S_0078_0002_0001
SCORE:    12.565   -126.791     25.142     60.833           0.343                  4.289         -4.638    -17.024        0.432         -3.608         -4.051         -4.108       0.000       -1.077      4.434     29.606     -4.649            0.001     33.351         20.079          3.797    0.738       0.312       0.594       0.812       0.969       1.000   0.000    32.000       27.000  2.598 S_0078_0003_0001
SCORE:    12.821   -127.753     24.716     61.366           0.353                  4.336         -5.059    -17.075        0.181         -3.590         -4.226         -3.390       0.000       -0.814      5.174     29.358     -4.305            0.000     33.351         20.198          3.818    0.750       0.344       0.625       0.844       0.938       1.000   0.000    32.000       27.000  2.618 S_0078_0004_0001
SCORE:    12.516   -128.219     24.760     61.325           0.351                  4.330         -4.726    -17.008        0.419         -3.565         -4.157         -3.990       0.000       -1.060      4.984     30.001     -4.604            0.004     33.351         20.322          3.803    0.744       0.312       0.625       0.812       0.969       1.000   0.000    32.000       27.000  2.604 S_0078_0005_0001
SCORE:    23.226   -132.834     23.119     71.512           0.344                  4.542         -3.732    -23.313        0.441         -4.691         -5.546         -3.149       0.000       -3.991      8.144     28.528     -1.396            0.000     33.351         31.898          4.152    0.794       0.500       0.750       0.875       0.906       0.938   0.000    30.000       29.000  3.378 S_0079_0001_0001
SCORE:    23.335   -133.516     23.149     70.751           0.362                  4.448         -3.880    -22.358        0.143         -4.509         -5.509         -3.101       0.000       -4.056      8.396     28.414     -0.990            0.000     33.351         32.240          4.070    0.794       0.500       0.781       0.844       0.906       0.938   0.000    30.000       29.000  3.230 S_0079_0002_0001
SCORE:    15.313   -133.021     22.853     70.179           0.346                  4.421         -3.778    -22.965        0.464         -4.726         -6.254         -3.091       0.000       -3.924      2.734     27.920     -1.155            0.000     33.351         31.959          4.085    0.794       0.500       0.750       0.875       0.906       0.938   0.000    30.000       29.000  3.253 S_0079_0003_0001
SCORE:    22.386   -132.134     21.620     69.482           0.345                  4.375         -3.718    -22.170        0.438         -4.724         -5.348         -3.077       0.000       -3.997      9.452     27.874     -1.043            0.000     33.351         31.658          4.055    0.806       0.531       0.781       0.875       0.906       0.938   0.000    30.000       29.000  3.217 S_0079_0004_0001
SCORE:    14.225   -133.041     23.123     70.805           0.327                  4.417         -3.829    -23.382        0.429         -4.815         -6.531         -3.247       0.000       -4.037      2.645     28.166     -1.403            0.000     33.351         31.246          4.145    0.788       0.500       0.750       0.844       0.906       0.938   0.000    30.000       29.000  3.351 S_0079_0005_0001
SCORE:   -17.354   -119.357     14.458     61.135           0.340                  3.988         -5.138    -16.883        0.080         -4.747         -3.896         -4.599       0.000        0.304      2.654     24.919     -7.515            0.001     33.351          3.550          3.449    0.894       0.688       0.875       0.938       0.969       1.000   0.000    32.000       31.000  2.019 S_0080_0001_0001
SCORE:   -14.972   -116.877     14.634     61.011           0.326                  3.986         -5.461    -15.673        0.074         -4.774         -3.779         -4.751       0.000        0.451      2.937     23.260     -7.470            0.002     33.351          3.781          3.431    0.900       0.688       0.875       0.969       0.969       1.000   0.000    32.000       32.000  1.911 S_0080_0002_0001
SCORE:   -14.390   -117.126     14.909     61.156           0.326                  3.993         -5.428    -15.538        0.095         -4.768         -3.802         -4.699       0.000        0.445      3.037     23.302     -7.480            0.007     33.351          3.829          3.429    0.900       0.688       0.875       0.969       0.969       1.000   0.000    32.000       32.000  1.910 S_0080_0003_0001
SCORE:   -14.567   -117.000     14.630     61.197           0.325                  4.002         -5.260    -15.750        0.094         -4.770         -3.823         -4.701       0.000        0.420      3.178     23.338     -7.592            0.023     33.351          3.772          3.414    0.906       0.719       0.875       0.969       0.969       1.000   0.000    32.000       32.000  1.899 S_0080_0004_0001
SCORE:   -14.498   -116.904     14.755     61.082           0.327                  3.994         -5.480    -15.491        0.082         -4.777         -3.771         -4.699       0.000        0.446      2.910     23.288     -7.409            0.000     33.351          3.796          3.430    0.900       0.688       0.875       0.969       0.969       1.000   0.000    32.000       32.000  1.911 S_0080_0005_0001
SCORE:   -41.975   -145.674     21.674     67.597           0.380                  4.465         -4.291    -28.845        0.209         -7.357         -8.042         -1.895       0.000       -0.792      6.874     28.502     -7.986            0.033     33.351         -0.176          3.661    0.837       0.625       0.812       0.875       0.906       0.969   0.000    31.000       30.000  2.881 S_0081_0001_0001
SCORE:   -41.975   -145.674     21.674     67.597           0.380                  4.465         -4.291    -28.845        0.209         -7.357         -8.042         -1.895       0.000       -0.792      6.874     28.502     -7.986            0.033     33.351         -0.176          3.661    0.837       0.625       0.812       0.875       0.906       0.969   0.000    31.000       30.000  2.881 S_0081_0002_0001
SCORE:   -43.285   -147.070     20.855     68.695           0.372                  4.446         -4.800    -29.598        0.203         -7.372         -8.349         -1.940       0.000       -0.852      6.753     28.652     -7.938            0.040     33.351          1.269          3.700    0.850       0.625       0.875       0.875       0.906       0.969   0.000    31.000       30.000  2.911 S_0081_0003_0001
SCORE:   -43.805   -146.260     20.684     67.297           0.360                  4.458         -4.724    -27.718        0.191         -7.359         -7.763         -1.822       0.000       -0.108      5.832     26.885     -7.904            0.028     33.351          0.765          3.888    0.837       0.625       0.844       0.875       0.906       0.938   0.000    30.000       29.000  3.090 S_0081_0004_0001
SCORE:   -47.303   -146.048     19.611     67.598           0.322                  4.371         -4.692    -27.330        0.206         -7.244         -7.833         -1.810       0.000       -0.688      5.385     25.018     -7.924            0.008     33.351          0.396          3.901    0.825       0.594       0.812       0.875       0.906       0.938   0.000    30.000       29.000  3.114 S_0081_0005_0001
SCORE:    13.600   -137.844     19.154     73.547           0.341                  3.721         -6.290    -21.771        0.177         -5.779         -7.932         -1.628       0.000        0.616      2.822     32.246     -5.015            0.003     33.351         33.879          3.726    0.744       0.469       0.625       0.750       0.875       1.000   0.000    32.000       26.000  2.964 S_0082_0001_0001
SCORE:    13.542   -137.899     19.158     73.569           0.341                  3.720         -6.294    -21.752        0.170         -5.778         -7.939         -1.634       0.000        0.618      2.830     32.223     -5.001            0.002     33.351         33.856          3.726    0.744       0.469       0.625       0.750       0.875       1.000   0.000    32.000       26.000  2.965 S_0082_0002_0001
SCORE:    13.497   -137.879     19.028     73.511           0.333                  3.718         -6.260    -21.753        0.175         -5.793         -7.947         -1.614       0.000        0.617      2.876     32.263     -5.014            0.002     33.351         33.883          3.728    0.744       0.469       0.625       0.750       0.875       1.000   0.000    32.000       26.000  2.969 S_0082_0003_0001
SCORE:    13.589   -137.835     19.160     73.542           0.342                  3.721         -6.289    -21.763        0.166         -5.781         -7.935         -1.628       0.000        0.617      2.829     32.218     -5.009            0.004     33.351         33.878          3.726    0.744       0.469       0.625       0.750       0.875       1.000   0.000    32.000       26.000  2.965 S_0082_0004_0001
SCORE:    13.600   -137.844     19.154     73.547           0.341                  3.721         -6.290    -21.771        0.177         -5.779         -7.932         -1.628       0.000        0.616      2.822     32.246     -5.015            0.003     33.351         33.879          3.726    0.744       0.469       0.625       0.750       0.875       1.000   0.000    32.000       26.000  2.964 S_0082_0005_0001
SCORE:    18.906   -138.653     25.495     68.482           0.347                  4.588         -5.324    -19.758        0.321         -3.427         -7.542         -1.882       0.000       -1.289      1.650     32.379     -4.937            0.007     33.351         35.098          4.609    0.781       0.562       0.719       0.781       0.844       1.000   0.000    32.000       27.000  3.692 S_0083_0001_0001
SCORE:    22.018   -140.555     27.075     68.713           0.352                  4.522         -6.208    -18.762        0.318         -3.339         -7.633         -1.824       0.000       -1.339      4.366     31.998     -4.368            0.026     33.351         35.325          4.583    0.775       0.562       0.719       0.812       0.844       0.938   0.000    30.000       27.000  3.665 S_0083_0002_0001
SCORE:    31.631   -139.955     30.027     68.728           0.345                  4.532         -6.120    -18.944        0.317         -3.352         -7.469         -1.839       0.000       -1.122      9.366     32.712     -4.262            0.022     33.351         35.293          4.590    0.769       0.531       0.719       0.812       0.844       0.938   0.000    30.000       27.000  3.675 S_0083_0003_0001
SCORE:    30.194   -140.158     28.957     68.816           0.345                  4.570         -6.104    -19.050        0.131         -3.446         -7.496         -1.842       0.000       -1.137      9.274     32.957     -4.233            0.023     33.351         35.234          4.595    0.769       0.531       0.719       0.812       0.844       0.938   0.000    30.000       27.000  3.679 S_0083_0004_0001
SCORE:    31.595   -140.003     30.057     68.856           0.345                  4.536         -6.103    -19.113        0.310         -3.334         -7.486         -1.840       0.000       -1.113      9.348     32.722     -4.278            0.026     33.351         35.312          4.591    0.769       0.531       0.719       0.812       0.844       0.938   0.000    30.000       27.000  3.675 S_0083_0005_0001
SCORE:    25.151   -139.961     27.962     72.100           0.334                  5.515         -5.563    -23.164        0.382         -1.944         -7.091         -0.453      -0.936       -1.291      6.467     28.233     -1.975            0.002     33.351         33.184          4.734    0.775       0.406       0.781       0.844       0.906       0.938   0.000    30.000       29.000  3.919 S_0084_0001_0001
SCORE:    13.294   -142.238     27.001     74.004           0.342                  5.636         -5.004    -27.910        0.382         -5.145         -8.516         -0.540      -0.907       -1.618      5.368     26.123     -0.967            0.000     33.351         33.933          4.452    0.794       0.500       0.781       0.844       0.906       0.938   0.000    30.000       29.000  3.618 S_0084_0002_0001
SCORE:    26.536   -139.667     28.512     72.155           0.360                  5.548         -5.515    -23.248        0.378         -1.940         -7.112         -0.451      -0.938       -1.224      6.747     28.327     -1.915            0.001     33.351         33.164          4.726    0.781       0.438       0.781       0.844       0.906       0.938   0.000    30.000       29.000  3.910 S_0084_0003_0001
SCORE:    14.743   -135.083     25.991     64.981           0.397                  5.778         -4.806    -25.828        0.243         -3.636         -6.619         -2.596      -0.756       -2.379      8.727     31.327     -4.379            0.004     33.351         30.025          4.369    0.800       0.531       0.750       0.844       0.906       0.969   0.000    31.000       28.000  3.596 S_0084_0004_0001
SCORE:    15.115   -141.781     27.456     74.053           0.356                  5.595         -5.101    -27.576        0.380         -5.150         -8.645         -0.529      -0.909       -1.562      5.780     26.236     -0.871            0.000     33.351         34.031          4.439    0.794       0.500       0.781       0.844       0.906       0.938   0.000    30.000       29.000  3.593 S_0084_0005_0001
SCORE:   -18.763   -144.016     19.596     71.725           0.351                  5.683         -4.765    -29.683        0.125         -4.416        -11.553         -1.814      -0.735       -1.182      3.480     31.749     -6.145            0.000     33.351         19.485          4.852    0.825       0.562       0.812       0.906       0.906       0.938   0.000    30.000       29.000  4.099 S_0085_0001_0001
SCORE:   -12.322   -133.909     18.433     65.392           0.379                  5.961         -3.935    -25.956        0.289         -4.646         -9.804         -0.762      -0.795       -1.487      3.977     29.952     -6.762            0.007     33.351         17.992          4.764    0.806       0.500       0.781       0.906       0.906       0.938   0.000    30.000       29.000  4.001 S_0085_0002_0001
SCORE:   -18.445   -144.171     19.512     71.871           0.346                  5.716         -4.816    -29.521        0.281         -4.424        -11.587         -1.822      -0.737       -1.064      3.483     31.770     -6.230            0.000     33.351         19.598          4.858    0.819       0.531       0.812       0.906       0.906       0.938   0.000    30.000       29.000  4.097 S_0085_0003_0001
SCORE:    -9.891   -134.457     20.279     66.256           0.374                  5.962         -4.558    -26.618        0.302         -4.203         -9.746         -1.396      -0.791       -1.444      4.972     29.873     -6.134            0.000     33.351         18.086          4.744    0.806       0.500       0.781       0.906       0.906       0.938   0.000    30.000       29.000  3.997 S_0085_0004_0001
SCORE:   -11.491   -133.895     19.553     64.688           0.364                  6.164         -3.791    -26.315        0.298         -4.453         -9.689         -0.744      -0.810       -1.505      4.472     29.811     -6.991            0.004     33.351         17.996          4.748    0.794       0.469       0.781       0.875       0.906       0.938   0.000    30.000       29.000  3.988 S_0085_0005_0001
SCORE:   -33.631   -139.145     20.813     70.280           0.317                  3.822         -4.580    -30.108        0.321         -6.473        -10.824         -1.353      -1.853       -1.390      5.932     29.583     -6.520            0.017     33.351          4.177          3.063    0.887       0.688       0.875       0.938       0.938       1.000   0.000    32.000       31.000  2.443 S_0086_0001_0001
SCORE:   -33.383   -137.752     21.485     70.327           0.322                  3.670         -5.035    -31.198        0.285         -6.550        -11.466         -1.367      -2.011       -1.252      6.679     28.628     -7.186            0.019     33.351          5.668          2.903    0.913       0.750       0.906       0.938       0.969       1.000   0.000    32.000       31.000  2.321 S_0086_0002_0001
SCORE:   -34.875   -140.161     19.693     78.355           0.319                  3.883         -4.343    -35.483        0.258         -6.177        -11.010         -4.596       0.000       -1.218      5.167     29.136     -7.553            0.032     33.351          5.472          3.066    0.894       0.688       0.906       0.938       0.938       1.000   0.000    32.000       31.000  2.514 S_0086_0003_0001
SCORE:   -33.366   -137.679     21.449     70.287           0.322                  3.669         -5.015    -31.193        0.293         -6.551        -11.467         -1.371      -2.009       -1.252      6.688     28.622     -7.179            0.008     33.351          5.660          2.916    0.913       0.750       0.906       0.938       0.969       1.000   0.000    32.000       31.000  2.337 S_0086_0004_0001
SCORE:   -33.378   -137.685     21.435     70.300           0.322                  3.669         -5.010    -31.195        0.286         -6.552        -11.464         -1.371      -2.004       -1.253      6.663     28.636     -7.171            0.009     33.351          5.656          2.915    0.913       0.750       0.906       0.938       0.969       1.000   0.000    32.000       31.000  2.336 S_0086_0005_0001
SCORE:    24.553   -139.400     21.601     74.256           0.336                  4.954         -5.024    -24.018        0.246         -7.400         -4.639         -0.649      -0.835        3.455      8.014     38.464     -2.705            0.003     33.351         24.543          3.889    0.731       0.375       0.594       0.812       0.875       1.000   0.000    32.000       25.000  3.115 S_0087_0001_0001
SCORE:    25.968   -139.209     22.091     75.115           0.344                  4.921         -4.547    -25.560        0.257         -7.046         -4.696         -0.707      -0.787        3.279      8.134     38.773     -2.653            0.008     33.351         24.900          3.888    0.719       0.312       0.594       0.781       0.906       1.000   0.000    32.000       25.000  3.101 S_0087_0002_0001
SCORE:    24.689   -139.304     21.553     74.271           0.341                  4.953         -5.020    -23.937        0.256         -7.406         -4.646         -0.648      -0.832        3.430      8.040     38.446     -2.708            0.003     33.351         24.545          3.892    0.731       0.375       0.594       0.812       0.875       1.000   0.000    32.000       25.000  3.117 S_0087_0003_0001
SCORE:    24.632   -138.961     21.404     74.337           0.338                  4.947         -4.990    -24.089        0.259         -7.400         -4.676         -0.643      -0.836        3.470      8.141     38.128     -2.738            0.005     33.351         24.585          3.904    0.731       0.375       0.594       0.812       0.875       1.000   0.000    32.000       25.000  3.126 S_0087_0004_0001
SCORE:    19.102   -136.519     25.365     72.754           0.358                  4.159         -5.384    -23.169        0.239         -7.349         -6.848         -1.339       0.000        1.383      8.553     32.871     -2.131            0.001     33.351         22.806          4.100    0.738       0.406       0.656       0.750       0.906       0.969   0.000    31.000       26.000  3.237 S_0087_0005_0001
SCORE:    61.811   -143.643     35.994     72.515           0.382                  5.185         -5.877    -24.432        0.561         -3.600         -5.592         -1.360       0.000        5.355     19.060     33.364     -3.291            0.000     33.351         43.839          7.426    0.538       0.219       0.438       0.562       0.656       0.812   0.000    26.000       18.000  6.678 S_0088_0001_0001
SCORE:    63.779   -142.568     34.616     73.591           0.373                  5.133         -5.581    -25.496        0.532         -3.905         -6.301         -2.110      -1.698        5.615     23.059     35.828     -3.674            0.000     33.351         43.013          7.400    0.531       0.219       0.406       0.531       0.688       0.812   0.000    26.000       18.000  6.638 S_0088_0002_0001
SCORE:    63.647   -142.508     35.765     71.366           0.397                  5.257         -6.045    -24.165        0.190         -3.524         -5.569         -1.382       0.000        5.377     20.521     33.737     -2.774            0.000     33.351         43.653          7.380    0.538       0.219       0.438       0.562       0.656       0.812   0.000    26.000       18.000  6.625 S_0088_0003_0001
SCORE:    63.134   -142.621     35.581     71.439           0.383                  5.209         -6.009    -24.346        0.477         -3.614         -5.516         -1.382       0.000        5.412     20.855     33.409     -2.960            0.000     33.351         43.467          7.365    0.538       0.219       0.438       0.562       0.656       0.812   0.000    26.000       18.000  6.613 S_0088_0004_0001
SCORE:    63.647   -142.508     35.765     71.366           0.397                  5.257         -6.045    -24.165        0.190         -3.524         -5.569         -1.382       0.000        5.377     20.521     33.737     -2.774            0.000     33.351         43.653          7.380    0.538       0.219       0.438       0.562       0.656       0.812   0.000    26.000       18.000  6.625 S_0088_0005_0001
SCORE:   -23.446   -137.998     22.500     69.607           0.356                  4.358         -5.068    -24.936        0.016         -7.807         -4.511         -1.244      -3.381       -1.332      4.146     26.404     -6.044            0.074     33.351          8.061          4.431    0.769       0.438       0.750       0.812       0.906       0.938   0.000    30.000       29.000  3.476 S_0089_0001_0001
SCORE:   -26.855   -142.231     20.709     69.471           0.382                  3.925         -5.403    -25.899        0.018         -7.782         -4.788         -1.457      -4.897       -0.868      5.126     30.558     -5.560            0.103     33.351          8.388          4.326    0.756       0.406       0.719       0.812       0.906       0.938   0.000    30.000       29.000  3.525 S_0089_0002_0001
SCORE:   -26.319   -141.749     22.811     69.489           0.386                  3.838         -5.207    -27.940        0.023         -7.590         -4.612         -1.747      -3.437       -1.320      4.088     30.257     -5.631            0.067     33.351          8.603          4.428    0.781       0.438       0.750       0.875       0.906       0.938   0.000    30.000       29.000  3.505 S_0089_0003_0001
SCORE:   -23.343   -137.867     22.137     69.834           0.356                  4.365         -5.313    -25.401        0.023         -7.820         -4.536         -1.277      -2.686       -1.364      4.397     26.260     -6.050            0.178     33.351          8.071          4.432    0.769       0.438       0.750       0.812       0.906       0.938   0.000    30.000       29.000  3.477 S_0089_0004_0001
SCORE:   -26.035   -138.280     21.849     68.519           0.392                  3.851         -4.924    -27.659        0.012         -7.524         -4.198         -1.798      -2.274       -1.723      3.178     28.821     -5.740            0.000     33.351          8.111          4.431    0.762       0.406       0.750       0.812       0.906       0.938   0.000    30.000       28.000  3.491 S_0089_0005_0001
SCORE:   -14.039   -134.142     23.100     72.016           0.311                  3.395         -4.809    -28.425        0.521         -5.353         -7.150         -0.963       0.000       -3.068      5.425     27.400     -6.597            0.019     33.351         10.930          3.442    0.844       0.688       0.781       0.844       0.906       1.000   0.000    32.000       29.000  2.531 S_0090_0001_0001
SCORE:   -13.117   -133.522     23.452     70.751           0.311                  3.609         -5.025    -25.438        0.611         -4.709         -7.229         -1.008       0.000       -3.272      4.777     25.738     -6.081            0.000     33.351         10.567          3.589    0.831       0.625       0.781       0.844       0.906       1.000   0.000    32.000       29.000  2.697 S_0090_0002_0001
SCORE:   -12.734   -135.094     25.866     70.179           0.336                  3.640         -5.161    -24.446        1.175         -4.348         -6.861         -1.013       0.000       -3.174      4.774     24.313     -5.866            0.000     33.351          9.596          3.634    0.825       0.594       0.781       0.844       0.906       1.000   0.000    32.000       29.000  2.786 S_0090_0003_0001
SCORE:   -13.529   -134.136     23.279     72.053           0.312                  3.397         -4.831    -28.482        0.537         -5.364         -7.163         -0.955       0.000       -2.981      5.573     27.551     -6.654            0.054     33.351         10.927          3.445    0.844       0.688       0.781       0.844       0.906       1.000   0.000    32.000       29.000  2.533 S_0090_0004_0001
SCORE:   -13.118   -133.707     23.349     70.662           0.313                  3.628         -5.166    -25.293        0.631         -4.699         -7.284         -1.010       0.000       -3.304      4.565     26.199     -6.018            0.001     33.351         10.663          3.591    0.831       0.625       0.781       0.844       0.906       1.000   0.000    32.000       29.000  2.684 S_0090_0005_0001
SCORE:     0.663   -138.489     21.608     67.473           0.346                  3.973         -5.079    -25.794        0.648         -2.515         -9.247         -1.209       0.000        1.444      4.094     31.501     -5.456            0.005     33.351         24.007          4.290    0.856       0.594       0.875       0.906       0.938       0.969   0.000    31.000       29.000  3.431 S_0091_0001_0001
SCORE:    -5.606   -137.577     19.015     69.445           0.385                  3.656         -4.353    -26.164        0.458         -3.191         -9.385         -1.226       0.000        0.651      2.323     30.523     -4.239            0.013     33.351         20.710          4.407    0.825       0.562       0.781       0.906       0.906       0.969   0.000    31.000       29.000  3.503 S_0091_0002_0001
SCORE:     1.489   -131.394     21.628     66.793           0.359                  4.062         -5.179    -26.114        0.272         -3.297         -8.237         -1.255       0.000        0.958      1.921     32.425     -4.570            0.002     33.351         19.766          4.272    0.844       0.594       0.844       0.906       0.906       0.969   0.000    31.000       29.000  3.426 S_0091_0003_0001
SCORE:    -3.743   -138.300     20.585     70.323           0.352                  3.596         -4.901    -26.101        0.444         -2.940         -9.588         -1.264       0.000        0.399      2.934     31.046     -4.966            0.000     33.351         21.288          4.412    0.837       0.594       0.812       0.906       0.906       0.969   0.000    31.000       29.000  3.503 S_0091_0004_0001
SCORE:     0.107   -133.001     21.114     69.119           0.349                  3.857         -4.705    -26.313        0.291         -2.536         -8.261         -1.232       0.000        1.289      1.929     29.162     -4.562            0.002     33.351         20.254          4.226    0.844       0.594       0.844       0.906       0.906       0.969   0.000    31.000       29.000  3.412 S_0091_0005_0001
SCORE:   -41.877   -145.576     20.947     72.022           0.317                  4.231         -3.578    -29.788        0.085         -6.157         -8.327         -2.651       0.000       -1.923      2.095     24.774     -4.440            0.006     33.351          2.734          3.160    0.869       0.656       0.875       0.906       0.906       1.000   0.000    32.000       30.000  2.892 S_0092_0001_0001
SCORE:   -41.621   -145.609     20.991     71.877           0.314                  4.249         -3.543    -29.426        0.077         -6.061         -8.319         -2.657       0.000       -1.896      1.991     24.637     -4.413            0.007     33.351          2.810          3.165    0.869       0.656       0.875       0.906       0.906       1.000   0.000    32.000       30.000  2.896 S_0092_0002_0001
SCORE:   -45.126   -147.897     21.077     74.948           0.332                  3.671         -4.215    -30.797        0.025         -6.019         -8.775         -2.435      -2.215       -2.080      3.385     24.729     -4.422            0.006     33.351          2.205          3.160    0.875       0.656       0.906       0.906       0.906       1.000   0.000    32.000       30.000  2.707 S_0092_0003_0001
SCORE:   -44.862   -147.745     20.736     73.256           0.323                  4.293         -4.313    -30.901        0.030         -6.266         -8.295         -2.663       0.000       -1.788      2.938     24.080     -4.436            0.019     33.351          2.521          3.351    0.875       0.656       0.906       0.906       0.906       1.000   0.000    32.000       30.000  2.924 S_0092_0004_0001
SCORE:   -45.291   -148.061     20.756     73.410           0.318                  4.267         -4.333    -31.151        0.028         -6.269         -8.298         -2.663       0.000       -1.777      2.933     24.132     -4.441            0.020     33.351          2.487          3.348    0.875       0.656       0.906       0.906       0.906       1.000   0.000    32.000       30.000  2.922 S_0092_0005_0001
SCORE:   -34.854   -140.638     20.817     67.983           0.347                  3.650         -3.152    -32.737        0.117         -6.479         -8.637         -5.020      -1.142       -1.568      9.454     29.015     -6.043            0.002     33.351          5.824          4.548    0.806       0.469       0.781       0.906       0.938       0.938   0.000    30.000       30.000  3.736 S_0093_0001_0001
SCORE:   -35.500   -141.108     21.012     68.892           0.353                  3.790         -3.425    -33.026        0.158         -6.445         -8.578         -5.135      -1.145       -1.734      9.456     28.876     -5.515            0.002     33.351          4.722          4.556    0.812       0.469       0.812       0.906       0.938       0.938   0.000    30.000       30.000  3.737 S_0093_0002_0001
SCORE:   -34.985   -140.683     20.790     67.964           0.350                  3.752         -3.189    -32.784        0.121         -6.471         -8.641         -5.121      -1.136       -1.564      9.437     29.089     -6.076            0.002     33.351          5.824          4.541    0.806       0.469       0.781       0.906       0.938       0.938   0.000    30.000       30.000  3.733 S_0093_0003_0001
SCORE:   -37.338   -138.158     20.371     66.491           0.356                  3.887         -4.099    -31.423        0.244         -5.280         -8.387         -5.354      -0.837       -2.390      9.478     27.986     -6.290            0.000     33.351          2.716          4.544    0.837       0.594       0.812       0.906       0.938       0.938   0.000    30.000       30.000  3.765 S_0093_0004_0001
SCORE:   -36.912   -138.315     20.533     66.365           0.358                  3.882         -4.172    -31.180        0.223         -5.303         -8.483         -5.194      -0.830       -2.384      9.646     28.177     -6.321            0.001     33.351          2.736          4.546    0.825       0.531       0.812       0.906       0.938       0.938   0.000    30.000       30.000  3.761 S_0093_0005_0001
SCORE:   -11.601   -141.136     22.882     72.117           0.370                  4.396         -6.238    -25.173        0.136         -5.987         -6.488         -2.345      -0.804       -3.198      3.458     30.127     -6.386            0.001     33.351         19.316          4.013    0.800       0.500       0.719       0.875       0.938       0.969   0.000    31.000       28.000  3.405 S_0094_0001_0001
SCORE:   -11.461   -135.648     21.037     68.458           0.352                  4.082         -6.662    -24.782        0.225         -5.988         -5.974         -2.620      -0.892       -3.118      3.790     28.263     -5.820            0.001     33.351         20.484          4.053    0.800       0.531       0.750       0.844       0.906       0.969   0.000    31.000       28.000  3.367 S_0094_0002_0001
SCORE:   -14.166   -146.826     22.805     74.746           0.390                  4.626         -5.819    -24.872        0.121         -6.830         -6.162         -1.453      -0.568       -1.911      3.108     28.767     -6.300            0.004     33.351         18.657          4.009    0.812       0.594       0.750       0.844       0.906       0.969   0.000    31.000       29.000  3.291 S_0094_0003_0001
SCORE:   -12.098   -141.056     22.596     72.014           0.366                  4.362         -6.346    -24.960        0.138         -6.203         -6.254         -2.491      -0.778       -3.174      3.418     29.847     -6.299            0.001     33.351         19.367          4.004    0.788       0.500       0.688       0.844       0.938       0.969   0.000    31.000       28.000  3.390 S_0094_0004_0001
SCORE:   -11.671   -140.907     22.648     71.990           0.367                  4.357         -6.494    -24.874        0.144         -6.335         -6.366         -2.490      -0.783       -3.137      3.379     30.233     -6.311            0.002     33.351         19.552          4.006    0.788       0.500       0.688       0.844       0.938       0.969   0.000    31.000       29.000  3.391 S_0094_0005_0001
SCORE:     5.150   -136.578     20.594     63.535           0.334                  4.147         -5.303    -24.344        0.256         -4.941         -7.561          0.000       0.000       -0.439      3.039     25.788     -3.097            0.000     33.351         36.368          3.605    0.788       0.406       0.750       0.844       0.938       1.000   0.000    32.000       28.000  2.645 S_0095_0001_0001
SCORE:     5.143   -136.585     20.603     63.531           0.334                  4.148         -5.302    -24.353        0.252         -4.944         -7.565          0.000       0.000       -0.434      3.044     25.775     -3.096            0.000     33.351         36.384          3.605    0.788       0.406       0.750       0.844       0.938       1.000   0.000    32.000       28.000  2.646 S_0095_0002_0001
SCORE:     3.987   -137.072     20.463     63.398           0.340                  4.208         -4.876    -23.609        0.248         -5.078         -7.198          0.000       0.000       -0.398      2.868     25.487     -4.194            0.001     33.351         36.048          3.650    0.794       0.438       0.719       0.875       0.938       1.000   0.000    32.000       28.000  2.677 S_0095_0003_0001
SCORE:     3.182   -140.537     21.716     65.697           0.335                  4.127         -4.913    -24.733        0.243         -4.869         -9.684          0.000       0.000       -0.545      4.648     25.636     -4.462            0.001     33.351         37.174          3.505    0.825       0.625       0.750       0.812       0.938       1.000   0.000    32.000       29.000  2.549 S_0095_0004_0001
SCORE:     5.174   -136.584     20.599     63.592           0.334                  4.154         -5.329    -24.354        0.267         -4.944         -7.563          0.000       0.000       -0.436      3.033     25.761     -3.087            0.000     33.351         36.381          3.607    0.794       0.406       0.750       0.875       0.938       1.000   0.000    32.000       28.000  2.647 S_0095_0005_0001
SCORE:    27.934   -145.116     24.850     71.364           0.518                  4.860         -5.900    -21.658        0.445         -5.470         -5.983         -1.119      -0.685       -1.757      6.921     38.955      2.624            0.052     33.351         31.683          3.821    0.738       0.406       0.625       0.750       0.906       1.000   0.000    32.000       26.000  2.762 S_0096_0001_0001
SCORE:    26.542   -146.997     26.119     73.182           0.399                  4.763         -5.652    -22.127        0.436         -6.111         -5.611         -1.165      -0.695       -1.358      6.219     37.075      2.917            0.059     33.351         31.735          3.719    0.756       0.406       0.625       0.844       0.906       1.000   0.000    32.000       27.000  2.646 S_0096_0002_0001
SCORE:     6.747   -149.567     23.569     71.631           0.548                  5.020         -5.590    -25.261        0.486         -6.912         -6.296         -1.947      -0.729       -0.417      4.368     34.668      1.651            0.216     33.351         27.957          3.632    0.762       0.406       0.688       0.812       0.906       1.000   0.000    32.000       26.000  2.736 S_0096_0003_0001
SCORE:     8.008   -136.397     20.373     69.165           0.421                  4.484         -4.765    -25.713        0.409         -7.920         -6.408         -1.855      -0.825       -0.709      5.132     33.358     -0.714            0.029     33.351         26.593          3.702    0.762       0.438       0.656       0.812       0.906       1.000   0.000    32.000       27.000  2.695 S_0096_0004_0001
SCORE:     5.291   -140.859     20.902     71.897           0.374                  4.885         -3.948    -27.154        0.457         -8.028         -6.956         -1.338      -0.827       -0.844      4.777     31.522     -0.853            0.039     33.351         27.892          3.951    0.781       0.531       0.656       0.812       0.906       1.000   0.000    32.000       27.000  2.726 S_0096_0005_0001
SCORE:     8.172   -125.388     22.867     62.716           0.338                  4.411         -4.002    -21.744        0.227         -5.751         -5.273         -3.937       0.000       -2.687      3.432     27.440     -6.287            0.012     33.351         28.446          4.378    0.775       0.531       0.656       0.844       0.906       0.938   0.000    30.000       28.000  3.433 S_0097_0001_0001
SCORE:    14.020   -130.829     24.688     65.859           0.335                  4.393         -3.139    -22.581        0.227         -5.372         -5.182         -3.930       0.000       -3.380      8.626     27.031     -5.696            0.001     33.351         29.618          4.419    0.781       0.562       0.688       0.844       0.875       0.938   0.000    30.000       28.000  3.501 S_0097_0002_0001
SCORE:     8.235   -125.217     22.786     62.646           0.335                  4.406         -4.046    -21.674        0.223         -5.747         -5.268         -3.940       0.000       -2.681      3.399     27.473     -6.292            0.012     33.351         28.468          4.378    0.775       0.531       0.656       0.844       0.906       0.938   0.000    30.000       28.000  3.432 S_0097_0003_0001
SCORE:    14.197   -130.605     24.711     65.886           0.334                  4.371         -3.152    -22.569        0.222         -5.362         -5.175         -3.931       0.000       -3.381      8.617     27.008     -5.688            0.000     33.351         29.560          4.423    0.781       0.562       0.688       0.844       0.875       0.938   0.000    30.000       28.000  3.502 S_0097_0004_0001
SCORE:    14.173   -130.668     24.714     65.906           0.334                  4.372         -3.147    -22.585        0.226         -5.368         -5.178         -3.931       0.000       -3.386      8.599     27.026     -5.684            0.000     33.351         29.593          4.423    0.781       0.562       0.688       0.844       0.875       0.938   0.000    30.000       28.000  3.502 S_0097_0005_0001
SCORE:   -41.294   -134.967     21.603     71.000           0.324                  4.320         -3.634    -34.757        0.013         -6.966        -10.860         -2.485       0.000       -1.591      1.815     23.330     -6.738            0.000     33.351          4.947          2.232    0.906       0.719       0.875       0.938       1.000       1.000   0.000    32.000       32.000  1.784 S_0098_0001_0001
SCORE:   -41.079   -133.772     21.601     70.990           0.325                  4.333         -4.082    -33.803        0.015         -6.913        -10.840         -2.504       0.000       -2.123      2.152     22.115     -6.752            0.000     33.351          4.826          2.226    0.894       0.719       0.875       0.938       0.938       1.000   0.000    32.000       32.000  1.784 S_0098_0002_0001
SCORE:   -42.136   -134.377     20.702     70.650           0.328                  4.238         -4.222    -33.417        0.011         -6.898        -10.930         -2.277       0.000       -1.898      1.338     23.185     -7.149            0.001     33.351          5.227          2.119    0.938       0.781       0.906       1.000       1.000       1.000   0.000    32.000       32.000  1.465 S_0098_0003_0001
SCORE:   -40.737   -133.155     21.372     70.811           0.318                  4.219         -4.041    -33.790        0.014         -6.879        -10.768         -2.498       0.000       -2.155      2.235     22.228     -6.739            0.000     33.351          4.740          2.235    0.894       0.719       0.875       0.938       0.938       1.000   0.000    32.000       32.000  1.791 S_0098_0004_0001
SCORE:   -39.870   -134.375     21.598     70.747           0.328                  4.375         -4.085    -33.481        0.013         -6.840        -10.784         -2.497       0.000       -2.157      2.187     23.400     -7.175            0.000     33.351          5.526          2.068    0.925       0.719       0.906       1.000       1.000       1.000   0.000    32.000       32.000  1.578 S_0098_0005_0001
SCORE:   -20.929   -130.522     17.198     63.636           0.349                  4.695         -4.894    -26.780        0.321         -5.061         -9.356         -3.184      -0.713       -2.055      2.576     28.486     -4.842            0.000     33.351         15.865          4.371    0.788       0.500       0.688       0.906       0.906       0.938   0.000    30.000       29.000  3.723 S_0099_0001_0001
SCORE:   -16.988   -129.309     17.919     61.754           0.386                  5.428         -4.972    -26.572        0.332         -6.204         -7.628         -3.220      -0.740       -1.613      2.321     30.039     -4.919            0.000     33.351         16.658          4.313    0.788       0.469       0.719       0.906       0.906       0.938   0.000    30.000       29.000  3.637 S_0099_0002_0001
SCORE:   -17.018   -129.348     17.944     61.777           0.386                  5.427         -4.997    -26.465        0.329         -6.209         -7.602         -3.224      -0.737       -1.621      2.317     29.934     -4.948            0.000     33.351         16.667          4.316    0.781       0.469       0.688       0.906       0.906       0.938   0.000    30.000       29.000  3.641 S_0099_0003_0001
SCORE:   -20.960   -129.656     17.319     60.982           0.332                  4.987         -5.101    -26.519        0.264         -5.286         -7.749         -3.149      -0.752       -1.833      1.797     29.207     -4.565            0.000     33.351         15.412          4.243    0.806       0.500       0.750       0.875       0.906       1.000   0.000    32.000       29.000  3.697 S_0099_0004_0001
SCORE:   -21.053   -131.821     16.933     65.077           0.378                  4.663         -4.773    -27.944        0.324         -5.127         -9.758         -3.192      -0.711       -1.904      2.713     29.458     -4.902            0.000     33.351         16.182          4.367    0.788       0.500       0.719       0.875       0.906       0.938   0.000    30.000       29.000  3.714 S_0099_0005_0001
SCORE:    27.085   -136.670     26.372     75.717           0.339                  4.012         -4.490    -26.729        0.368         -2.758         -9.892         -4.128       0.000       -2.949     13.941     27.789     -2.594            0.000     33.351         35.409          4.355    0.775       0.469       0.750       0.812       0.906       0.938   0.000    30.000       28.000  3.572 S_0100_0001_0001
SCORE:    27.011   -136.736     26.356     75.713           0.338                  4.012         -4.486    -26.726        0.381         -2.761         -9.885         -4.133       0.000       -2.938     13.915     27.800     -2.600            0.000     33.351         35.408          4.360    0.775       0.469       0.750       0.812       0.906       0.938   0.000    30.000       28.000  3.578 S_0100_0002_0001
SCORE:    26.928   -136.548     26.348     75.668           0.337                  4.008         -4.486    -26.690        0.370         -2.769         -9.892         -4.224       0.000       -2.933     13.836     27.764     -2.613            0.000     33.351         35.398          4.357    0.775       0.469       0.750       0.812       0.906       0.938   0.000    30.000       28.000  3.575 S_0100_0003_0001
SCORE:    26.272   -138.071     26.334     76.117           0.347                  4.034         -4.389    -27.200        0.399         -2.683         -9.856         -4.137       0.000       -2.894     13.925     28.232     -2.608            0.001     33.351         35.369          4.380    0.781       0.469       0.750       0.844       0.906       0.938   0.000    30.000       28.000  3.595 S_0100_0004_0001
SCORE:    27.048   -136.668     26.399     75.721           0.338                  4.012         -4.490    -26.734        0.372         -2.758         -9.892         -4.134       0.000       -2.942     13.871     27.794     -2.606            0.000     33.351         35.414          4.355    0.775       0.469       0.750       0.812       0.906       0.938   0.000    30.000       28.000  3.572 S_0100_0005_0001
SCORE:    17.201   -139.932     29.354     78.240           0.353                  4.393         -3.276    -26.712        0.195         -7.659         -4.876         -2.080      -1.218       -2.529      6.729     28.443     -4.559            0.001     33.351         28.984          4.492    0.731       0.375       0.656       0.781       0.844       1.000   0.000    32.000       27.000  3.542 S_0101_0001_0001
SCORE:    15.261   -137.269     29.651     71.879           0.373                  4.621         -3.985    -26.286        0.207         -7.770         -5.488         -2.087       0.000       -2.629      2.572     32.405     -4.347            0.000     33.351         30.062          4.304    0.781       0.500       0.719       0.844       0.844       1.000   0.000    32.000       27.000  3.268 S_0101_0002_0001
SCORE:    13.922   -138.476     29.831     72.772           0.364                  4.899         -3.611    -28.436        0.207         -7.877         -5.468         -4.327       0.000       -2.605      2.560     34.992     -4.340            0.000     33.351         30.085          4.316    0.775       0.500       0.688       0.844       0.844       1.000   0.000    32.000       27.000  3.306 S_0101_0003_0001
SCORE:     9.163   -142.764     28.555     79.264           0.354                  4.425         -2.798    -31.295        0.187         -7.995         -5.090         -4.296       0.000       -2.514      6.387     27.870     -4.362            0.001     33.351         29.882          4.672    0.725       0.312       0.688       0.812       0.844       0.969   0.000    31.000       27.000  3.837 S_0101_0004_0001
SCORE:     7.863   -135.251     23.228     73.238           0.348                  4.646         -3.781    -26.357        0.211         -7.808         -5.392         -2.078       0.000       -2.317      2.349     29.034     -4.996            0.000     33.351         29.437          4.338    0.788       0.500       0.719       0.844       0.875       1.000   0.000    32.000       27.000  3.291 S_0101_0005_0001
SCORE:    13.852   -142.228     29.590     76.547           0.332                  5.072         -4.250    -27.069        0.289         -4.626         -8.745         -0.669      -0.758       -2.963      1.675     31.225     -5.444            0.000     33.351         32.522          4.077    0.781       0.469       0.719       0.844       0.875       1.000   0.000    32.000       28.000  3.023 S_0102_0001_0001
SCORE:    13.741   -138.190     27.908     75.510           0.358                  5.307         -5.123    -26.212        0.303         -4.439         -8.737         -0.688      -0.751       -2.791      3.894     27.836     -5.548            0.002     33.351         31.751          4.180    0.788       0.469       0.750       0.844       0.875       1.000   0.000    32.000       28.000  3.217 S_0102_0002_0001
SCORE:    21.868   -140.449     28.621     77.243           0.351                  5.064         -5.582    -26.598        0.345         -4.943         -8.048         -0.694      -0.753       -3.096     12.318     28.311     -5.273            0.000     33.351         31.700          4.336    0.788       0.500       0.750       0.812       0.875       1.000   0.000    32.000       28.000  3.332 S_0102_0003_0001
SCORE:    13.553   -141.071     27.903     75.771           0.362                  5.338         -5.111    -24.739        0.302         -4.494         -8.645         -0.689      -0.755       -2.888      4.183     27.815     -4.478            0.002     33.351         31.393          4.139    0.800       0.531       0.750       0.844       0.875       1.000   0.000    32.000       28.000  3.152 S_0102_0004_0001
SCORE:    21.743   -139.288     29.087     75.953           0.336                  5.297         -5.106    -26.459        0.302         -4.457         -8.730         -0.680      -0.749       -2.887     11.646     27.721     -5.287            0.001     33.351         31.693          4.177    0.781       0.469       0.750       0.812       0.875       1.000   0.000    32.000       28.000  3.220 S_0102_0005_0001
SCORE:    56.724   -139.681     32.739     73.121           0.346                  4.579         -2.875    -21.878        0.336         -5.526         -6.011         -3.914      -0.762       -0.110     25.433     36.760     -2.047            0.366     33.351         32.495          8.463    0.512       0.000       0.406       0.594       0.750       0.812   0.000    26.000       17.000  6.768 S_0103_0001_0001
SCORE:    36.192   -128.631     24.809     72.907           0.360                  4.524         -4.563    -27.699        0.248         -5.937         -6.023         -3.345      -0.611       -1.151     14.989     30.533     -2.440            0.000     33.351         34.870          8.259    0.538       0.000       0.438       0.625       0.781       0.844   0.000    27.000       16.000  6.716 S_0103_0002_0001
SCORE:    61.682   -139.098     33.123     67.208           0.344                  4.515         -4.281    -19.657        0.378         -4.590         -6.936         -2.468       0.000        0.750     29.094     35.792     -0.124            0.023     33.351         34.257          8.671    0.531       0.000       0.406       0.656       0.750       0.844   0.000    27.000       17.000  7.041 S_0103_0003_0001
SCORE:    56.745   -139.670     32.744     73.116           0.347                  4.579         -2.878    -21.877        0.335         -5.512         -6.008         -3.913      -0.762       -0.114     25.466     36.753     -2.068            0.367     33.351         32.489          8.464    0.512       0.000       0.406       0.594       0.750       0.812   0.000    26.000       17.000  6.769 S_0103_0004_0001
SCORE:    43.655   -134.901     26.932     76.832           0.357                  4.351         -4.706    -28.149        0.205         -4.692         -6.103         -4.085      -0.792       -0.133     19.476     34.301     -2.011            0.367     33.351         33.056          8.297    0.538       0.000       0.406       0.625       0.812       0.844   0.000    27.000       17.000  6.674 S_0103_0005_0001
SCORE:   -31.797   -127.859     14.891     67.954           0.562                  3.677         -4.205    -32.670        0.096         -6.874         -9.862         -2.724       0.000       -2.274      2.253     28.822     -5.147            0.001     33.351          8.212          3.810    0.850       0.656       0.844       0.875       0.906       0.969   0.000    31.000       29.000  3.160 S_0104_0001_0001
SCORE:   -31.991   -128.411     14.871     68.294           0.553                  3.681         -4.221    -32.967        0.096         -6.848         -9.815         -2.718       0.000       -2.178      2.277     28.802     -5.061            0.001     33.351          8.300          3.782    0.863       0.688       0.844       0.875       0.938       0.969   0.000    31.000       29.000  3.126 S_0104_0002_0001
SCORE:   -31.682   -129.409     15.349     68.139           0.591                  3.679         -3.855    -32.710        0.086         -6.853         -9.806         -2.730       0.000       -2.163      1.925     29.391     -4.826            0.020     33.351          8.140          3.829    0.844       0.656       0.844       0.844       0.906       0.969   0.000    31.000       29.000  3.159 S_0104_0003_0001
SCORE:   -31.992   -129.579     15.257     68.121           0.596                  3.697         -3.820    -32.770        0.089         -6.855         -9.819         -2.727       0.000       -2.123      1.900     29.384     -4.827            0.021     33.351          8.112          3.824    0.850       0.656       0.844       0.844       0.938       0.969   0.000    31.000       29.000  3.153 S_0104_0004_0001
SCORE:   -31.466   -128.023     15.887     67.469           0.315                  3.692         -3.807    -32.252        0.045         -6.790         -9.876         -2.675       0.000       -2.295      2.146     28.540     -5.544            0.005     33.351          8.345          3.813    0.844       0.656       0.844       0.844       0.906       0.969   0.000    31.000       29.000  3.166 S_0104_0005_0001
SCORE:     8.226   -132.096     20.202     62.485           0.442                  4.251         -5.544    -16.348        0.080         -3.228         -4.744         -3.264       0.000       -1.318      3.559     36.015     -4.717            0.001     33.351         19.100          3.877    0.794       0.531       0.719       0.844       0.875       1.000   0.000    32.000       28.000  2.860 S_0105_0001_0001
SCORE:     0.812   -134.788     21.953     62.835           0.436                  4.411         -5.879    -17.554        0.072         -3.865         -3.837         -3.339       0.000        0.564      3.044     30.744     -4.789            0.000     33.351         17.451          3.856    0.850       0.625       0.812       0.875       0.938       1.000   0.000    32.000       28.000  2.787 S_0105_0002_0001
SCORE:     0.463   -134.753     22.212     62.083           0.430                  4.516         -5.875    -17.262        0.070         -3.828         -3.961         -2.770       0.000        0.711      2.762     29.760     -4.690            0.000     33.351         17.708          3.857    0.844       0.625       0.812       0.844       0.938       1.000   0.000    32.000       28.000  2.771 S_0105_0003_0001
SCORE:     0.362   -135.390     21.994     63.089           0.422                  4.341         -5.471    -16.918        0.077         -3.863         -3.716         -3.460       0.000        0.972      2.831     29.916     -4.996            0.002     33.351         17.180          3.842    0.837       0.594       0.812       0.844       0.938       1.000   0.000    32.000       28.000  2.781 S_0105_0004_0001
SCORE:     0.446   -134.948     21.900     62.853           0.434                  4.398         -5.888    -17.612        0.068         -3.917         -3.767         -3.459       0.000        0.629      3.249     30.496     -4.860            0.001     33.351         17.517          3.859    0.844       0.625       0.812       0.844       0.938       1.000   0.000    32.000       28.000  2.788 S_0105_0005_0001
SCORE:    26.932   -139.578     33.219     69.521           0.354                  5.351         -5.204    -21.619        0.138         -3.106         -8.534         -0.358       0.000       -3.005      4.970     25.459     -2.829            0.067     33.351         38.735          4.651    0.812       0.531       0.812       0.844       0.906       0.969   0.000    31.000       28.000  3.686 S_0106_0001_0001
SCORE:    26.511   -137.969     31.908     68.206           0.343                  5.178         -5.006    -21.024        0.459         -3.157         -8.103         -0.329       0.000       -3.016      5.734     25.113     -3.232            0.123     33.351         37.931          4.664    0.806       0.531       0.812       0.844       0.875       0.969   0.000    31.000       28.000  3.667 S_0106_0002_0001
SCORE:     6.860   -144.582     24.278     71.834           0.325                  5.033         -5.048    -23.519        0.441         -4.029         -8.505         -0.415       0.000       -2.857      1.252     24.143     -2.568            0.271     33.351         37.454          4.752    0.806       0.500       0.812       0.875       0.906       0.938   0.000    30.000       28.000  3.809 S_0106_0003_0001
SCORE:     8.554   -145.939     25.058     71.508           0.361                  6.635         -5.456    -24.304        0.447         -4.157         -8.844         -0.441      -0.714       -2.934      1.307     25.489     -2.339            0.143     33.351         39.386          4.648    0.794       0.500       0.812       0.844       0.875       0.938   0.000    30.000       28.000  3.641 S_0106_0004_0001
SCORE:     9.605   -143.804     24.715     70.575           0.358                  6.373         -4.978    -23.615        0.473         -3.956         -8.781         -0.369      -0.745       -2.753      1.121     26.109     -2.914            0.134     33.351         38.311          4.745    0.806       0.500       0.844       0.844       0.906       0.938   0.000    30.000       28.000  3.759 S_0106_0005_0001
SCORE:    17.543   -147.752     23.081     77.585           0.399                  4.096         -6.756    -27.986        0.465         -7.889         -5.233         -2.660       0.000        0.649      3.221     28.475      0.046            0.014     33.351         44.434          4.577    0.669       0.281       0.594       0.719       0.781       0.969   0.000    31.000       23.000  3.590 S_0107_0001_0001
SCORE:    16.126   -146.468     23.992     76.432           0.388                  4.151         -6.647    -28.515        0.489         -7.430         -5.780         -2.537       0.000        0.959      3.105     30.952      0.344            0.023     33.351         39.315          4.503    0.700       0.375       0.625       0.750       0.781       0.969   0.000    31.000       24.000  3.565 S_0107_0002_0001
SCORE:    16.292   -146.362     23.929     76.447           0.390                  4.155         -6.625    -28.508        0.485         -7.408         -5.785         -2.533       0.000        0.934      3.102     30.940      0.432            0.024     33.351         39.324          4.504    0.700       0.375       0.625       0.750       0.781       0.969   0.000    31.000       24.000  3.565 S_0107_0003_0001
SCORE:    17.365   -144.873     23.973     77.465           0.418                  4.119         -6.612    -28.684        0.491         -7.118         -5.182         -2.703       0.000        0.756      3.544     26.844      0.267            0.019     33.351         41.291          4.479    0.700       0.406       0.594       0.719       0.812       0.969   0.000    31.000       23.000  3.515 S_0107_0004_0001
SCORE:    17.269   -146.281     23.701     76.022           0.400                  4.079         -7.164    -28.116        0.488         -7.059         -5.166         -2.579       0.000        0.459      3.636     30.303      0.811            0.011     33.351         40.373          4.520    0.719       0.469       0.594       0.719       0.812       1.000   0.000    32.000       23.000  3.561 S_0107_0005_0001
SCORE:    21.580   -145.024     29.392     77.804           0.359                  5.764         -6.197    -28.651        0.520         -3.534         -7.206         -2.497      -0.775       -2.437     10.067     30.774     -3.776            0.002     33.351         33.645          4.489    0.781       0.469       0.750       0.844       0.906       0.938   0.000    30.000       28.000  3.615 S_0108_0001_0001
SCORE:    21.545   -144.800     29.396     77.582           0.357                  5.765         -6.241    -28.501        0.513         -3.529         -7.230         -2.499      -0.773       -2.458     10.022     30.794     -3.784            0.002     33.351         33.575          4.481    0.788       0.500       0.750       0.844       0.906       0.938   0.000    30.000       28.000  3.606 S_0108_0002_0001
SCORE:    15.220   -145.115     26.452     79.034           0.383                  6.307         -6.057    -27.171        0.144         -3.586         -7.242         -0.662      -1.537       -2.369      4.995     28.918     -4.140            0.005     33.351         33.510          4.505    0.800       0.562       0.750       0.844       0.906       0.938   0.000    30.000       28.000  3.623 S_0108_0003_0001
SCORE:    21.368   -144.994     29.607     77.717           0.357                  5.769         -6.274    -28.260        0.487         -3.532         -7.332         -2.504      -0.774       -2.514      9.919     30.282     -3.675            0.002     33.351         33.734          4.492    0.788       0.500       0.750       0.844       0.906       0.938   0.000    30.000       28.000  3.626 S_0108_0004_0001
SCORE:    21.552   -145.046     29.783     77.727           0.357                  5.770         -6.275    -28.271        0.509         -3.533         -7.344         -2.500      -0.777       -2.499      9.963     30.313     -3.677            0.002     33.351         33.698          4.491    0.788       0.500       0.750       0.844       0.906       0.938   0.000    30.000       28.000  3.625 S_0108_0005_0001
SCORE:   -38.183   -134.198     19.563     65.030           0.324                  3.638         -3.863    -26.681        0.323         -6.404         -7.889         -1.539      -1.706       -1.740      3.052     24.942     -5.731            0.038     33.351          1.305          3.585    0.869       0.656       0.875       0.938       0.938       0.938   0.000    30.000       30.000  3.046 S_0109_0001_0001
SCORE:   -36.063   -134.596     18.090     69.381           0.336                  3.682         -3.488    -27.536        0.017         -5.566         -8.437         -1.432      -2.227       -2.054      2.281     25.571     -5.515            0.010     33.351          2.069          3.189    0.887       0.656       0.906       0.938       0.938       1.000   0.000    32.000       30.000  2.690 S_0109_0002_0001
SCORE:   -34.331   -134.895     17.961     69.622           0.326                  3.573         -3.767    -27.491        0.014         -5.438         -8.350         -1.429      -2.163       -1.973      1.390     25.891     -5.377            0.003     33.351          4.421          3.147    0.894       0.688       0.906       0.938       0.938       1.000   0.000    32.000       30.000  2.648 S_0109_0003_0001
SCORE:   -36.078   -134.784     18.116     69.465           0.336                  3.685         -3.486    -27.516        0.016         -5.554         -8.445         -1.431      -2.223       -2.048      2.275     25.551     -5.495            0.004     33.351          2.104          3.189    0.887       0.656       0.906       0.938       0.938       1.000   0.000    32.000       30.000  2.691 S_0109_0004_0001
SCORE:   -36.824   -134.737     17.834     69.518           0.343                  3.748         -3.670    -27.648        0.015         -5.552         -8.432         -1.437      -2.157       -2.023      2.018     25.543     -5.546            0.003     33.351          2.006          3.200    0.887       0.656       0.906       0.938       0.938       1.000   0.000    32.000       30.000  2.692 S_0109_0005_0001
SCORE:    22.698   -138.070     26.096     68.413           0.336                  4.580         -4.543    -18.985        0.321         -4.222         -6.438         -2.325      -1.079       -1.598      9.037     26.419     -5.407            0.037     33.351         36.777          4.631    0.769       0.406       0.688       0.875       0.906       0.969   0.000    31.000       28.000  3.573 S_0110_0001_0001
SCORE:    25.264   -137.904     26.158     67.289           0.368                  4.708         -4.709    -17.993        0.157         -2.881         -6.590         -2.373      -0.817       -1.417      8.564     27.472     -5.254            0.034     33.351         37.100          4.682    0.756       0.438       0.625       0.875       0.875       0.969   0.000    31.000       27.000  3.616 S_0110_0002_0001
SCORE:    13.971   -136.316     22.474     68.025           0.337                  4.506         -4.633    -17.591        0.341         -2.956         -6.870         -2.348      -0.823       -1.424      3.725     25.761     -5.624            0.028     33.351         34.009          4.677    0.769       0.438       0.656       0.875       0.906       0.969   0.000    31.000       27.000  3.619 S_0110_0003_0001
SCORE:    24.407   -137.233     25.749     68.021           0.338                  4.569         -4.797    -17.675        0.317         -3.037         -6.792         -2.347      -0.820       -1.316      9.061     26.271     -5.743            0.034     33.351         36.455          4.679    0.769       0.438       0.688       0.875       0.875       0.969   0.000    31.000       27.000  3.623 S_0110_0004_0001
SCORE:    22.081   -138.756     26.343     68.327           0.344                  4.584         -3.948    -21.339        0.339         -2.904         -7.661         -2.494      -0.431       -0.042      4.995     30.349     -3.066            0.002     33.351         34.088          4.624    0.744       0.375       0.656       0.875       0.875       0.938   0.000    30.000       27.000  3.667 S_0110_0005_0001
SCORE:    -5.481   -137.770     18.779     75.423           0.326                  6.163         -5.392    -28.512        0.498         -5.765         -5.477         -2.124      -0.917        0.719      1.947     30.333     -5.197            0.000     33.351         18.134          4.475    0.750       0.375       0.656       0.875       0.906       0.938   0.000    30.000       28.000  3.890 S_0111_0001_0001
SCORE:   -12.502   -141.712     20.038     77.321           0.348                  6.236         -5.644    -29.052        0.471         -5.107         -5.558         -2.168      -1.163        0.360      2.515     26.448     -5.545            0.000     33.351         16.360          4.473    0.756       0.406       0.656       0.875       0.906       0.938   0.000    30.000       28.000  3.843 S_0111_0002_0001
SCORE:   -17.171   -141.708     19.870     78.363           0.334                  5.543         -5.530    -32.379        0.232         -4.950         -5.794         -3.796      -1.160        0.282      1.926     27.268     -5.054            0.000     33.351         16.030          4.517    0.756       0.406       0.656       0.875       0.906       0.938   0.000    30.000       28.000  3.869 S_0111_0003_0001
SCORE:   -15.777   -140.249     19.672     77.403           0.336                  5.843         -5.476    -32.614        0.466         -5.082         -5.685         -3.878      -1.163        0.473      3.501     26.965     -5.991            0.000     33.351         16.350          4.530    0.762       0.375       0.719       0.875       0.906       0.938   0.000    30.000       28.000  3.860 S_0111_0004_0001
SCORE:    -5.328   -138.222     19.071     76.760           0.319                  6.153         -5.389    -28.645        0.420         -5.881         -5.501         -2.142      -0.897        0.595      1.458     29.749     -4.834            0.000     33.351         18.306          4.448    0.750       0.375       0.656       0.875       0.906       0.938   0.000    30.000       28.000  3.857 S_0111_0005_0001
SCORE:    -3.874   -130.101     16.280     70.506           0.359                  4.936         -5.280    -24.258        0.139         -5.843         -3.614         -4.077      -1.200       -0.585      5.339     28.695     -5.208            0.001     33.351         16.687          4.512    0.719       0.312       0.594       0.844       0.875       0.969   0.000    31.000       27.000  3.493 S_0112_0001_0001
SCORE:     0.720   -129.735     16.853     69.035           0.370                  4.823         -4.238    -22.976        0.101         -5.425         -3.755         -4.971      -1.257       -0.280      4.691     31.773     -5.042            0.000     33.351         17.402          4.521    0.700       0.250       0.625       0.812       0.875       0.938   0.000    30.000       27.000  3.570 S_0112_0002_0001
SCORE:    -4.669   -128.455     16.041     68.779           0.385                  4.809         -5.484    -23.495        0.137         -6.048         -3.292         -4.457       0.000       -0.549      4.064     28.211     -5.163            0.000     33.351         16.499          4.054    0.731       0.312       0.656       0.844       0.875       0.969   0.000    31.000       27.000  3.327 S_0112_0003_0001
SCORE:    -3.726   -126.642     16.002     67.767           0.348                  4.912         -5.302    -23.570        0.154         -5.861         -3.633         -4.400       0.000       -0.747      3.695     29.016     -4.794            0.002     33.351         15.976          4.287    0.744       0.344       0.688       0.844       0.875       0.969   0.000    31.000       27.000  3.371 S_0112_0004_0001
SCORE:    -2.157   -129.979     16.536     70.814           0.345                  5.063         -4.879    -25.110        0.124         -5.672         -3.894         -3.999      -2.135       -0.215      5.230     28.442     -4.477            0.000     33.351         18.298          4.636    0.712       0.312       0.625       0.812       0.875       0.938   0.000    30.000       27.000  3.590 S_0112_0005_0001
SCORE:    19.209   -135.150     26.185     65.620           0.340                  4.605         -4.406    -17.779        0.220         -4.499         -5.471         -0.831       0.000       -2.239      4.792     30.190     -5.809            0.001     33.351         30.087          4.828    0.725       0.469       0.625       0.750       0.812       0.969   0.000    31.000       25.000  3.887 S_0113_0001_0001
SCORE:    25.013   -137.379     26.859     69.641           0.332                  4.325         -4.770    -19.896        0.230         -4.345         -5.854         -2.268       0.000       -2.926     13.600     29.060     -5.497            0.001     33.351         30.548          4.718    0.719       0.406       0.625       0.781       0.812       0.969   0.000    31.000       25.000  3.798 S_0113_0002_0001
SCORE:    24.489   -136.988     26.332     67.687           0.344                  4.346         -4.399    -19.315        0.161         -4.318         -5.703         -2.233       0.000       -2.831     13.522     29.816     -5.748            0.016     33.351         30.448          4.694    0.706       0.406       0.625       0.750       0.812       0.938   0.000    30.000       25.000  3.770 S_0113_0003_0001
SCORE:    17.610   -136.499     25.018     67.874           0.336                  4.494         -5.209    -19.640        0.235         -4.212         -5.347         -0.764       0.000       -2.335      6.425     28.685     -5.741            0.002     33.351         30.936          4.900    0.694       0.344       0.625       0.750       0.812       0.938   0.000    30.000       25.000  3.961 S_0113_0004_0001
SCORE:     4.054   -141.549     25.242     69.295           0.332                  4.393         -5.012    -20.401        0.265         -4.527         -4.822         -0.759       0.000       -2.909      2.228     23.844     -6.266            0.000     33.351         31.351          4.897    0.688       0.281       0.625       0.750       0.812       0.969   0.000    31.000       25.000  3.964 S_0113_0005_0001
SCORE:    18.549   -135.125     25.477     71.389           0.363                  5.878         -6.184    -23.926        0.388         -5.562         -2.476         -1.157      -2.385       -2.530      4.029     29.168     -2.380            0.003     33.351         30.228          3.334    0.788       0.375       0.688       0.875       1.000       1.000   0.000    32.000       29.000  2.377 S_0114_0001_0001
SCORE:    23.395   -133.452     24.689     69.215           0.356                  5.716         -5.890    -21.154        0.352         -4.052         -2.582         -1.894      -2.286       -3.178      4.692     29.257     -1.497            0.078     33.351         31.673          3.400    0.781       0.406       0.688       0.844       0.969       1.000   0.000    32.000       28.000  2.462 S_0114_0002_0001
SCORE:    17.056   -135.113     22.659     74.660           0.361                  5.872         -5.478    -24.652        0.402         -4.915         -5.196         -1.184      -2.310       -3.394      2.504     27.915     -1.584            0.004     33.351         33.155          3.411    0.769       0.375       0.656       0.875       0.938       1.000   0.000    32.000       28.000  2.453 S_0114_0003_0001
SCORE:    18.571   -135.116     25.514     71.375           0.363                  5.879         -6.185    -23.907        0.392         -5.559         -2.482         -1.156      -2.386       -2.535      4.034     29.152     -2.381            0.003     33.351         30.215          3.334    0.788       0.375       0.688       0.875       1.000       1.000   0.000    32.000       29.000  2.377 S_0114_0004_0001
SCORE:    19.859   -135.767     25.869     72.135           0.361                  5.820         -5.862    -23.896        0.373         -5.810         -3.709         -1.141      -2.378       -3.463      4.430     28.585     -1.818            0.003     33.351         32.775          3.340    0.781       0.406       0.688       0.812       1.000       1.000   0.000    32.000       29.000  2.392 S_0114_0005_0001
SCORE:    25.365   -139.334     25.890     75.269           0.348                  3.850         -4.218    -25.744        0.433         -4.078         -6.625         -1.349      -1.504       -2.454     14.128     28.009     -1.478            0.002     33.351         30.869          4.650    0.762       0.406       0.750       0.844       0.875       0.938   0.000    30.000       27.000  3.764 S_0115_0001_0001
SCORE:    15.754   -138.734     25.277     74.987           0.353                  3.887         -4.228    -25.387        0.465         -4.052         -6.655         -1.354      -1.523       -2.620      4.615     28.171     -1.691            0.003     33.351         30.888          4.643    0.744       0.375       0.719       0.844       0.844       0.938   0.000    30.000       27.000  3.751 S_0115_0002_0001
SCORE:    24.940   -139.622     25.800     75.248           0.341                  3.846         -4.286    -25.761        0.441         -4.083         -6.617         -1.349      -1.503       -2.466     14.147     28.072     -1.481            0.002     33.351         30.861          4.648    0.756       0.406       0.719       0.844       0.875       0.938   0.000    30.000       27.000  3.763 S_0115_0003_0001
SCORE:    25.426   -139.651     25.539     74.857           0.334                  3.832         -4.270    -26.023        0.448         -4.120         -6.559         -1.357      -1.477       -2.507     15.894     27.636     -1.420            0.016     33.351         30.903          4.636    0.769       0.438       0.750       0.844       0.875       0.938   0.000    30.000       27.000  3.754 S_0115_0004_0001
SCORE:    22.052   -139.073     25.918     77.171           0.350                  3.913         -4.530    -28.645        0.616         -5.449         -7.930         -1.353      -1.454       -2.036     14.812     30.243     -3.722            0.001     33.351         29.868          4.735    0.725       0.312       0.719       0.781       0.875       0.938   0.000    30.000       27.000  3.854 S_0115_0005_0001
SCORE:    17.474   -140.144     22.592     65.422           0.368                  4.069         -6.021    -13.496        0.122         -2.263         -5.962          0.000       0.000        2.256      4.718     29.517     -6.063            0.000     33.351         29.007          4.978    0.744       0.438       0.688       0.781       0.875       0.938   0.000    30.000       27.000  4.281 S_0116_0001_0001
SCORE:    18.375   -139.192     22.314     65.044           0.364                  4.071         -6.025    -13.209        0.112         -2.260         -5.935          0.000       0.000        2.186      4.846     29.797     -6.190            0.000     33.351         29.100          4.970    0.738       0.438       0.656       0.781       0.875       0.938   0.000    30.000       27.000  4.272 S_0116_0002_0001
SCORE:    17.917   -139.346     22.277     65.068           0.362                  4.070         -6.090    -13.163        0.118         -2.263         -5.938          0.000       0.000        2.162      4.713     29.725     -6.117            0.000     33.351         28.989          4.964    0.738       0.438       0.656       0.781       0.875       0.938   0.000    30.000       27.000  4.267 S_0116_0003_0001
SCORE:    17.723   -139.508     21.629     64.962           0.364                  4.308         -5.768    -13.378        0.098         -2.458         -5.991          0.000       0.000        2.309      4.757     30.132     -6.303            0.006     33.351         29.214          4.898    0.744       0.438       0.656       0.812       0.875       0.938   0.000    30.000       27.000  4.285 S_0116_0004_0001
SCORE:    17.820   -139.454     22.319     64.966           0.361                  4.064         -6.068    -13.180        0.119         -2.272         -5.959          0.000       0.000        2.138      4.798     29.716     -6.140            0.001     33.351         29.059          4.965    0.744       0.438       0.688       0.781       0.875       0.938   0.000    30.000       27.000  4.270 S_0116_0005_0001
SCORE:    30.652   -135.016     26.620     67.950           0.357                  5.710         -3.914    -26.064        0.575         -3.831         -7.035         -2.561      -0.982       -0.582      9.815     32.918     -3.886            0.338     33.351         36.890          4.375    0.794       0.469       0.844       0.844       0.875       0.938   0.000    30.000       28.000  3.266 S_0117_0001_0001
SCORE:    40.807   -135.167     28.585     68.620           0.363                  5.677         -4.408    -25.910        0.146         -3.737         -6.254         -2.539      -0.915       -0.661     15.432     34.357     -3.681            0.358     33.351         37.189          4.314    0.794       0.469       0.844       0.844       0.875       0.938   0.000    30.000       28.000  3.233 S_0117_0002_0001
SCORE:    32.721   -136.377     27.835     68.607           0.363                  5.725         -4.303    -24.291        0.581         -3.832         -7.018         -2.553       0.000       -0.478      8.380     33.610     -3.804            0.055     33.351         36.871          4.312    0.794       0.500       0.812       0.844       0.875       0.938   0.000    30.000       28.000  3.232 S_0117_0003_0001
SCORE:    37.574   -138.062     28.438     70.810           0.345                  5.162         -5.433    -27.876        0.671         -3.179         -7.643         -3.770       0.000       -0.956     15.000     37.588     -3.635            0.129     33.351         36.635          4.369    0.806       0.531       0.781       0.844       0.875       1.000   0.000    32.000       28.000  3.262 S_0117_0004_0001
SCORE:    32.555   -136.259     27.779     69.342           0.356                  5.640         -5.279    -23.674        0.574         -3.817         -6.947         -2.591       0.000       -0.504      7.952     34.114     -3.877            0.064     33.351         36.330          4.326    0.781       0.406       0.844       0.844       0.875       0.938   0.000    30.000       28.000  3.237 S_0117_0005_0001
SCORE:    22.913   -143.671     27.814     72.174           0.336                  5.366         -6.039    -24.488        0.394         -1.972         -8.100         -1.414       0.000       -1.987      6.259     33.322     -1.956            0.007     33.351         33.515          4.090    0.788       0.469       0.719       0.844       0.906       1.000   0.000    32.000       28.000  3.236 S_0118_0001_0001
SCORE:    28.965   -144.421     26.064     72.548           0.370                  6.384         -5.399    -20.077        0.428         -1.869         -5.675         -1.183      -0.807       -1.587      9.372     29.255     -1.498            0.002     33.351         33.706          4.116    0.775       0.469       0.656       0.844       0.906       1.000   0.000    32.000       28.000  3.229 S_0118_0002_0001
SCORE:    32.184   -141.314     28.984     72.254           0.346                  5.595         -5.049    -22.992        0.380         -1.992         -8.360         -0.625      -0.812       -2.362     11.558     33.389     -2.253            0.005     33.351         32.080          4.145    0.781       0.469       0.750       0.844       0.906       0.938   0.000    30.000       28.000  3.297 S_0118_0003_0001
SCORE:    29.197   -141.994     29.349     71.971           0.327                  4.955         -6.906    -22.239        0.409         -1.951         -8.125         -1.155       0.000       -2.044     11.459     31.812     -2.174            0.000     33.351         32.149          4.208    0.788       0.500       0.750       0.844       0.906       0.938   0.000    30.000       28.000  3.368 S_0118_0004_0001
SCORE:    17.077   -146.596     28.255     74.503           0.354                  4.979         -5.897    -25.090        0.393         -1.984         -9.009         -1.362       0.000       -1.805      2.735     32.710     -2.138            0.002     33.351         33.675          4.099    0.775       0.469       0.719       0.812       0.906       0.969   0.000    31.000       28.000  3.290 S_0118_0005_0001
SCORE:   -34.178   -133.281     19.351     69.981           0.323                  3.577         -5.286    -29.973        0.133         -4.826         -9.234         -3.472       0.000       -2.183      3.430     29.191     -6.231            0.001     33.351          0.972          4.941    0.825       0.688       0.750       0.875       0.875       0.938   0.000    30.000       28.000  4.288 S_0119_0001_0001
SCORE:   -34.178   -133.281     19.351     69.981           0.323                  3.577         -5.286    -29.973        0.133         -4.826         -9.234         -3.472       0.000       -2.183      3.430     29.191     -6.231            0.001     33.351          0.972          4.941    0.825       0.688       0.750       0.875       0.875       0.938   0.000    30.000       28.000  4.288 S_0119_0002_0001
SCORE:   -32.826   -132.289     19.039     68.277           0.328                  3.522         -5.250    -26.825        0.136         -4.825         -9.230         -2.010       0.000       -2.191      3.364     27.478     -6.251            0.000     33.351          0.547          4.837    0.825       0.688       0.750       0.875       0.875       0.938   0.000    30.000       28.000  4.213 S_0119_0003_0001
SCORE:   -33.818   -132.298     18.784     68.118           0.329                  3.548         -5.219    -26.632        0.129         -4.823         -9.352         -2.022       0.000       -2.550      3.301     27.316     -6.322            0.000     33.351          0.524          4.841    0.825       0.688       0.750       0.875       0.875       0.938   0.000    30.000       28.000  4.219 S_0119_0004_0001
SCORE:   -34.059   -133.270     19.332     70.068           0.329                  3.584         -5.296    -30.022        0.132         -4.824         -9.221         -3.488       0.000       -2.190      3.485     29.174     -6.224            0.000     33.351          1.020          4.934    0.825       0.688       0.750       0.875       0.875       0.938   0.000    30.000       28.000  4.282 S_0119_0005_0001
SCORE:   -23.608   -130.340     17.893     67.229           0.327                  3.874         -4.744    -28.341        0.080         -7.422         -4.470         -2.357      -1.461       -2.159      1.167     23.746     -3.819            0.052     33.351         13.786          4.017    0.844       0.656       0.812       0.844       0.906       1.000   0.000    32.000       29.000  2.782 S_0120_0001_0001
SCORE:   -23.391   -130.256     16.948     65.388           0.334                  4.088         -5.257    -27.057        0.083         -7.586         -3.904         -2.422      -1.439       -2.200      0.510     23.972     -3.046            0.060     33.351         15.043          3.941    0.850       0.625       0.812       0.844       0.969       1.000   0.000    32.000       29.000  2.693 S_0120_0002_0001
SCORE:   -23.757   -130.035     16.850     65.306           0.330                  3.974         -5.247    -27.058        0.071         -7.549         -3.891         -2.450      -1.512       -2.194      0.506     23.898     -3.124            0.025     33.351         14.990          3.957    0.837       0.625       0.750       0.844       0.969       1.000   0.000    32.000       29.000  2.704 S_0120_0003_0001
SCORE:   -25.013   -131.813     17.851     66.450           0.330                  3.799         -4.838    -27.520        0.067         -7.384         -4.517         -2.379      -1.428       -2.016      1.222     23.302     -3.918            0.054     33.351         14.374          4.006    0.812       0.625       0.719       0.844       0.875       1.000   0.000    32.000       29.000  2.780 S_0120_0004_0001
SCORE:   -19.937   -134.490     18.422     69.399           0.328                  3.829         -4.434    -26.964        0.025         -7.675         -6.359         -2.066      -1.444       -2.241      2.118     29.194     -3.734            0.000     33.351         12.804          3.919    0.869       0.812       0.812       0.844       0.875       1.000   0.000    32.000       29.000  2.817 S_0120_0005_0001
SCORE:     6.670   -143.403     25.096     76.003           0.353                  5.443         -6.187    -28.913        0.424         -2.990         -8.097         -1.782      -0.860       -1.945      2.520     29.298     -1.770            0.032     33.351         30.097          4.495    0.775       0.406       0.750       0.875       0.906       0.938   0.000    30.000       29.000  3.866 S_0121_0001_0001
SCORE:    15.549   -139.815     28.286     74.795           0.354                  5.497         -5.727    -29.124        0.408         -3.488         -7.472         -1.824      -0.822       -2.204      4.437     29.728     -1.934            0.006     33.351         31.098          4.589    0.756       0.375       0.688       0.875       0.906       0.938   0.000    30.000       28.000  3.959 S_0121_0002_0001
SCORE:    21.496   -140.083     28.037     73.024           0.336                  5.220         -6.657    -24.884        0.188         -4.074         -7.586         -1.118      -0.841       -2.772     11.197     27.662     -0.922            0.002     33.351         31.416          4.623    0.781       0.531       0.688       0.844       0.906       0.938   0.000    30.000       28.000  4.011 S_0121_0003_0001
SCORE:    16.419   -139.551     28.197     73.276           0.345                  5.286         -6.554    -23.465        0.413         -3.639         -7.578         -1.148      -0.811       -2.402      3.915     27.938     -1.971            0.004     33.351         30.813          4.619    0.756       0.375       0.688       0.875       0.906       0.938   0.000    30.000       28.000  3.983 S_0121_0004_0001
SCORE:    21.813   -140.822     29.389     74.579           0.346                  5.521         -5.954    -30.743        0.332         -3.810         -7.590         -1.797      -0.845       -2.733     11.411     30.366     -0.942            0.002     33.351         31.752          4.598    0.781       0.531       0.688       0.844       0.906       0.938   0.000    30.000       28.000  3.989 S_0121_0005_0001
SCORE:    32.800   -142.955     29.037     80.525           0.369                  5.659         -3.964    -31.097        0.262         -5.287         -5.689         -5.867      -0.829       -2.982     10.085     32.590     -3.301            0.002     33.351         42.890          4.431    0.750       0.438       0.688       0.812       0.875       0.938   0.000    30.000       27.000  3.640 S_0122_0001_0001
SCORE:    29.093   -146.037     31.085     77.598           0.395                  5.286         -5.208    -29.902        0.267         -5.570         -7.908         -3.500      -0.858       -3.428      8.857     35.898     -3.585            0.000     33.351         42.351          4.447    0.750       0.438       0.719       0.812       0.844       0.938   0.000    30.000       27.000  3.731 S_0122_0002_0001
SCORE:    18.604   -142.102     26.162     78.091           0.366                  5.173         -5.059    -29.279        0.106         -5.761         -6.684         -3.522      -0.836       -3.209      2.035     29.810     -2.902            0.000     33.351         42.864          4.412    0.750       0.406       0.688       0.844       0.875       0.938   0.000    30.000       27.000  3.622 S_0122_0003_0001
SCORE:    36.097   -144.446     30.576     78.828           0.365                  5.280         -5.180    -29.468        0.253         -5.282         -6.806         -3.526      -0.839       -3.481     14.557     31.776     -2.567            0.001     33.351         42.703          4.404    0.744       0.406       0.688       0.812       0.875       0.938   0.000    30.000       27.000  3.632 S_0122_0004_0001
SCORE:    29.066   -146.041     31.068     77.594           0.395                  5.287         -5.204    -29.901        0.284         -5.569         -7.909         -3.504      -0.859       -3.429      8.810     35.897     -3.570            0.000     33.351         42.365          4.447    0.750       0.438       0.719       0.812       0.844       0.938   0.000    30.000       27.000  3.731 S_0122_0005_0001
SCORE:    19.560   -141.263     25.208     79.944           0.365                  4.021         -4.831    -26.692        0.478         -6.366         -5.367         -3.208       0.000       -1.975      6.684     26.785     -0.612            0.000     33.351         33.036          3.634    0.781       0.406       0.719       0.844       0.938       1.000   0.000    32.000       29.000  2.641 S_0123_0001_0001
SCORE:    25.245   -139.845     24.743     78.739           0.360                  4.000         -4.652    -26.534        0.493         -6.349         -4.968         -3.048       0.000       -1.976     11.894     26.533     -0.531            0.001     33.351         33.034          3.613    0.775       0.375       0.719       0.844       0.938       1.000   0.000    32.000       29.000  2.617 S_0123_0002_0001
SCORE:    19.616   -141.165     25.098     80.012           0.364                  4.026         -4.831    -26.685        0.490         -6.350         -5.383         -3.205       0.000       -2.078      6.730     26.845     -0.596            0.000     33.351         32.994          3.636    0.781       0.406       0.719       0.844       0.938       1.000   0.000    32.000       29.000  2.645 S_0123_0003_0001
SCORE:    25.258   -139.799     24.836     78.877           0.363                  3.996         -4.567    -26.604        0.487         -6.373         -4.938         -3.030       0.000       -2.014     11.838     26.524     -0.585            0.000     33.351         32.895          3.608    0.775       0.375       0.719       0.844       0.938       1.000   0.000    32.000       29.000  2.608 S_0123_0004_0001
SCORE:    25.271   -139.779     24.787     78.802           0.362                  3.987         -4.589    -26.594        0.480         -6.375         -4.937         -3.041       0.000       -1.991     11.926     26.496     -0.560            0.000     33.351         32.947          3.610    0.775       0.375       0.719       0.844       0.938       1.000   0.000    32.000       29.000  2.612 S_0123_0005_0001
SCORE:   -10.853   -140.189     20.443     65.363           0.363                  5.878         -5.702    -24.992        0.142         -5.446         -7.596         -0.822      -2.409       -0.716      2.741     33.844     -5.003            0.399     33.351         19.497          4.551    0.738       0.469       0.656       0.812       0.812       0.938   0.000    30.000       26.000  4.060 S_0124_0001_0001
SCORE:   -19.509   -145.407     19.946     64.928           0.393                  5.976         -6.043    -25.388        0.402         -5.243         -7.706         -0.807      -3.918       -0.742      3.937     32.160     -5.327            0.165     33.351         19.813          4.627    0.738       0.469       0.688       0.781       0.812       0.938   0.000    30.000       26.000  4.143 S_0124_0002_0001
SCORE:    -9.014   -142.345     20.760     68.207           0.348                  5.620         -4.863    -27.746        0.349         -6.074         -8.160         -1.598      -0.664       -0.507      1.881     35.130     -4.478            0.544     33.351         21.231          4.673    0.738       0.438       0.688       0.812       0.812       0.938   0.000    30.000       26.000  4.184 S_0124_0003_0001
SCORE:   -14.865   -143.757     19.494     64.894           0.399                  5.577         -6.210    -25.816        0.419         -6.148         -8.112         -2.349      -0.672        0.301      3.411     34.159     -4.907            0.273     33.351         20.829          4.566    0.750       0.438       0.719       0.812       0.844       0.938   0.000    30.000       27.000  3.972 S_0124_0004_0001
SCORE:   -18.885   -145.598     20.505     65.163           0.427                  6.015         -5.976    -25.626        0.408         -5.489         -7.852         -0.808      -3.921       -0.711      3.745     33.043     -5.407            0.119     33.351         19.726          4.642    0.725       0.438       0.688       0.781       0.812       0.906   0.000    29.000       26.000  4.161 S_0124_0005_0001
SCORE:    19.174   -151.615     27.925     83.419           0.378                  5.179         -5.270    -30.425        0.356         -4.662         -8.307          0.000      -0.856       -2.353      8.491     32.616     -3.384            0.022     33.351         34.309          6.306    0.700       0.438       0.625       0.750       0.812       0.875   0.000    28.000       25.000  5.803 S_0125_0001_0001
SCORE:    16.795   -157.983     26.783     88.701           0.373                  4.792         -4.523    -28.813        0.276         -4.813         -8.375         -1.281      -0.424       -2.522      7.886     32.511     -3.799            0.001     33.351         34.656          6.365    0.688       0.438       0.625       0.719       0.781       0.875   0.000    28.000       24.000  5.740 S_0125_0002_0001
SCORE:    17.402   -155.917     27.751     85.267           0.375                  5.214         -4.886    -31.314        0.444         -4.485         -8.461          0.000      -1.076       -1.931     10.477     33.689     -4.308            0.022     33.351         33.191          6.336    0.694       0.406       0.625       0.750       0.812       0.875   0.000    28.000       25.000  5.766 S_0125_0003_0001
SCORE:    19.158   -153.098     27.966     84.224           0.377                  5.169         -5.357    -29.902        0.361         -4.655         -8.361          0.000      -0.859       -2.334      8.510     32.694     -3.352            0.023     33.351         34.398          6.353    0.700       0.438       0.625       0.750       0.812       0.875   0.000    28.000       25.000  5.793 S_0125_0004_0001
SCORE:    17.740   -153.828     25.922     87.142           0.373                  4.648         -4.981    -28.513        0.349         -4.669         -8.997         -1.483      -1.008       -2.295      8.076     29.883     -2.956            0.023     33.351         36.703          6.360    0.694       0.406       0.625       0.750       0.812       0.875   0.000    28.000       25.000  5.799 S_0125_0005_0001
SCORE:    -1.519   -147.016     25.723     69.025           0.381                  5.066         -4.930    -21.385        0.195         -4.246         -6.298         -3.237      -1.133        1.251      5.386     28.219     -5.855            0.037     33.351         23.943          4.850    0.706       0.375       0.625       0.719       0.875       0.938   0.000    30.000       25.000  4.118 S_0126_0001_0001
SCORE:     7.065   -138.535     23.568     66.844           0.394                  5.364         -5.638    -21.410        0.122         -3.887         -7.061         -2.016       0.000        1.048      3.703     30.115     -4.780            0.000     33.351         25.883          4.538    0.769       0.438       0.719       0.875       0.875       0.938   0.000    30.000       28.000  3.857 S_0126_0002_0001
SCORE:    -1.520   -147.013     25.733     69.032           0.381                  5.066         -4.928    -21.391        0.191         -4.244         -6.305         -3.238      -1.136        1.250      5.387     28.232     -5.852            0.039     33.351         23.924          4.850    0.706       0.375       0.625       0.719       0.875       0.938   0.000    30.000       25.000  4.118 S_0126_0003_0001
SCORE:     6.180   -139.596     23.652     67.196           0.376                  5.337         -5.647    -21.570        0.133         -3.857         -7.106         -2.020       0.000        1.196      3.684     30.019     -4.813            0.002     33.351         25.843          4.541    0.769       0.438       0.719       0.844       0.906       0.938   0.000    30.000       28.000  3.866 S_0126_0004_0001
SCORE:    -0.868   -147.102     25.976     68.966           0.393                  5.065         -4.968    -21.212        0.249         -4.066         -6.316         -3.240      -1.135        1.241      5.431     28.158     -5.807            0.038     33.351         24.110          4.848    0.706       0.375       0.625       0.719       0.875       0.938   0.000    30.000       25.000  4.115 S_0126_0005_0001
SCORE:    -6.286   -122.342     18.140     65.394           0.326                  5.548         -5.487    -27.540        0.557         -7.708         -4.089         -2.052       0.000       -1.714      4.369     26.805     -7.552            0.000     33.351         17.706          4.506    0.725       0.344       0.656       0.750       0.875       1.000   0.000    32.000       25.000  3.252 S_0127_0001_0001
SCORE:    -6.309   -123.465     18.965     64.695           0.337                  5.570         -5.516    -27.266        0.580         -7.635         -4.008         -2.048       0.000       -2.090      4.868     28.858     -6.871            0.000     33.351         15.367          4.553    0.725       0.344       0.688       0.719       0.875       1.000   0.000    32.000       25.000  3.260 S_0127_0002_0001
SCORE:    -5.213   -122.343     16.922     64.631           0.331                  5.569         -5.490    -27.094        0.557         -8.133         -4.010         -2.041       0.000       -1.836      4.089     26.817     -7.763            0.007     33.351         21.224          4.524    0.719       0.344       0.656       0.719       0.875       1.000   0.000    32.000       25.000  3.284 S_0127_0003_0001
SCORE:    -6.262   -122.342     18.149     65.386           0.326                  5.548         -5.478    -27.530        0.556         -7.706         -4.091         -2.052       0.000       -1.714      4.369     26.819     -7.562            0.000     33.351         17.708          4.506    0.725       0.344       0.656       0.750       0.875       1.000   0.000    32.000       25.000  3.253 S_0127_0004_0001
SCORE:    -7.876   -121.964     17.058     65.220           0.324                  5.487         -5.405    -27.507        0.406         -7.741         -4.054         -2.047       0.000       -1.728      4.306     26.331     -7.483            0.000     33.351         17.570          4.474    0.712       0.344       0.656       0.750       0.812       1.000   0.000    32.000       25.000  3.232 S_0127_0005_0001
SCORE:   -15.737   -137.046     20.683     61.252           0.336                  4.752         -4.294    -23.882        0.303         -4.286         -9.247         -2.749       0.000       -1.203      2.621     27.013     -5.717            0.007     33.351         22.370          5.137    0.762       0.469       0.688       0.844       0.875       0.938   0.000    30.000       28.000  4.613 S_0128_0001_0001
SCORE:   -15.818   -137.021     20.662     61.198           0.335                  4.745         -4.301    -23.899        0.311         -4.291         -9.244         -2.746       0.000       -1.195      2.613     26.986     -5.723            0.008     33.351         22.393          5.136    0.762       0.469       0.688       0.844       0.875       0.938   0.000    30.000       28.000  4.613 S_0128_0002_0001
SCORE:   -15.736   -137.046     20.668     61.250           0.336                  4.753         -4.296    -23.875        0.303         -4.288         -9.251         -2.752       0.000       -1.204      2.622     27.011     -5.725            0.007     33.351         22.399          5.137    0.762       0.469       0.688       0.844       0.875       0.938   0.000    30.000       28.000  4.614 S_0128_0003_0001
SCORE:   -16.391   -138.519     21.348     62.164           0.342                  4.761         -4.281    -24.102        0.317         -4.418         -9.290         -2.693       0.000       -1.225      2.543     26.760     -5.761            0.007     33.351         22.305          5.132    0.762       0.469       0.688       0.844       0.875       0.938   0.000    30.000       28.000  4.613 S_0128_0004_0001
SCORE:   -15.717   -137.050     20.679     61.253           0.336                  4.754         -4.300    -23.887        0.328         -4.288         -9.246         -2.743       0.000       -1.198      2.620     27.004     -5.726            0.008     33.351         22.386          5.137    0.762       0.469       0.688       0.844       0.875       0.938   0.000    30.000       28.000  4.613 S_0128_0005_0001
SCORE:    -1.272   -136.629     19.444     67.835           0.347                  4.861         -4.735    -22.705        0.351         -7.591         -4.840         -1.918       0.000        0.070      3.871     29.710     -5.101            0.023     33.351         22.385          3.879    0.775       0.469       0.656       0.875       0.875       1.000   0.000    32.000       27.000  2.918 S_0129_0001_0001
SCORE:    -1.281   -136.576     19.428     67.805           0.347                  4.863         -4.745    -22.747        0.347         -7.596         -4.833         -1.914       0.000        0.076      3.853     29.739     -5.107            0.023     33.351         22.405          3.878    0.775       0.469       0.656       0.875       0.875       1.000   0.000    32.000       27.000  2.916 S_0129_0002_0001
SCORE:    -4.631   -143.958     21.113     67.776           0.385                  5.690         -4.024    -24.033        0.364         -7.514         -5.930         -2.781       0.000       -0.426      4.788     33.979     -5.270            0.016     33.351         21.842          3.963    0.762       0.406       0.688       0.844       0.875       1.000   0.000    32.000       27.000  3.081 S_0129_0003_0001
SCORE:    -1.154   -136.382     19.491     67.642           0.341                  4.855         -4.746    -22.762        0.336         -7.608         -4.810         -1.923       0.000        0.117      3.821     29.775     -5.104            0.022     33.351         22.429          3.885    0.775       0.469       0.656       0.875       0.875       1.000   0.000    32.000       27.000  2.925 S_0129_0004_0001
SCORE:    -3.119   -141.245     19.213     69.907           0.366                  5.263         -4.398    -25.382        0.350         -7.566         -5.063         -2.730       0.000        0.291      4.043     33.448     -4.938            0.023     33.351         21.947          4.065    0.756       0.406       0.688       0.812       0.875       1.000   0.000    32.000       26.000  3.149 S_0129_0005_0001
SCORE:    -0.209   -135.773     23.745     68.970           0.395                  5.766         -3.857    -30.048        0.143         -4.970         -6.815         -0.961      -0.759        0.877      5.528     34.097     -5.021            0.012     33.351         15.109          4.588    0.756       0.500       0.719       0.750       0.875       0.938   0.000    30.000       28.000  3.875 S_0130_0001_0001
SCORE:     1.671   -126.797     17.624     65.429           0.386                  5.323         -4.848    -24.595        0.289         -3.830         -4.891         -0.857      -0.785       -1.715      6.085     32.864     -4.032            0.003     33.351         12.668          4.527    0.825       0.594       0.781       0.906       0.906       0.938   0.000    30.000       29.000  3.766 S_0130_0002_0001
SCORE:     2.922   -128.522     22.055     64.812           0.382                  5.472         -3.467    -26.705        0.250         -3.504         -6.775         -0.968      -0.758       -0.015      4.667     32.623     -4.744            0.000     33.351         14.766          4.614    0.781       0.469       0.750       0.844       0.906       0.938   0.000    30.000       28.000  3.855 S_0130_0003_0001
SCORE:    -5.652   -132.496     21.234     65.005           0.375                  5.132         -4.308    -30.006        0.272         -3.571         -8.069         -1.485      -0.843        0.050      4.657     34.443     -5.083            0.003     33.351         15.686          4.677    0.738       0.438       0.656       0.781       0.875       0.938   0.000    30.000       27.000  3.833 S_0130_0004_0001
SCORE:    -0.192   -135.914     23.637     69.175           0.389                  5.770         -3.992    -29.966        0.133         -4.905         -6.836         -0.956      -0.762        0.789      5.703     33.834     -4.968            0.002     33.351         15.325          4.580    0.756       0.500       0.719       0.750       0.875       0.938   0.000    30.000       28.000  3.873 S_0130_0005_0001
SCORE:   -17.110   -140.818     17.597     68.170           0.357                  4.242         -4.840    -28.774        0.216         -5.416         -6.646         -1.535       0.000        0.040      4.466     30.028     -5.263            0.002     33.351         17.711          4.276    0.806       0.531       0.781       0.875       0.906       0.938   0.000    30.000       29.000  3.550 S_0131_0001_0001
SCORE:   -17.132   -140.941     17.588     68.204           0.357                  4.245         -4.861    -28.689        0.215         -5.419         -6.637         -1.542       0.000        0.025      4.554     30.109     -5.264            0.003     33.351         17.569          4.285    0.800       0.531       0.750       0.875       0.906       0.938   0.000    30.000       29.000  3.559 S_0131_0002_0001
SCORE:    -9.762   -140.495     19.660     67.347           0.325                  4.134         -3.897    -27.913        0.256         -4.604         -9.712         -1.596       0.000       -1.117      5.319     29.621     -8.568            0.004     33.351         28.124          4.472    0.825       0.531       0.875       0.875       0.906       0.938   0.000    30.000       29.000  3.748 S_0131_0003_0001
SCORE:    -5.564   -136.469     18.364     64.982           0.334                  4.061         -4.856    -27.554        0.228         -4.560         -7.301         -1.546       0.000       -0.312      4.563     27.778     -6.384            0.003     33.351         29.754          4.103    0.844       0.625       0.844       0.906       0.906       0.938   0.000    30.000       29.000  3.346 S_0131_0004_0001
SCORE:   -17.126   -140.941     17.553     68.218           0.357                  4.246         -4.858    -28.687        0.209         -5.427         -6.639         -1.541       0.000        0.020      4.565     30.077     -5.253            0.005     33.351         17.621          4.286    0.800       0.531       0.750       0.875       0.906       0.938   0.000    30.000       29.000  3.560 S_0131_0005_0001
SCORE:    19.266   -141.471     28.884     75.681           0.386                  5.437         -4.728    -28.693        0.341         -6.412         -6.218          0.000      -0.728       -2.918      4.372     34.585     -4.398            0.000     33.351         31.795          4.377    0.750       0.344       0.719       0.844       0.875       0.969   0.000    31.000       28.000  3.320 S_0132_0001_0001
SCORE:    23.130   -142.927     29.206     76.894           0.358                  4.921         -5.955    -28.121        0.435         -6.211         -6.928          0.000      -0.736       -3.518     13.508     32.052     -4.595            0.001     33.351         31.393          4.411    0.756       0.375       0.719       0.812       0.875       1.000   0.000    32.000       27.000  3.395 S_0132_0002_0001
SCORE:    23.130   -142.927     29.206     76.894           0.358                  4.921         -5.955    -28.121        0.435         -6.211         -6.928          0.000      -0.736       -3.518     13.508     32.052     -4.595            0.001     33.351         31.393          4.411    0.756       0.375       0.719       0.812       0.875       1.000   0.000    32.000       27.000  3.395 S_0132_0003_0001
SCORE:    23.130   -142.927     29.206     76.894           0.358                  4.921         -5.955    -28.121        0.435         -6.211         -6.928          0.000      -0.736       -3.518     13.508     32.052     -4.595            0.001     33.351         31.393          4.411    0.756       0.375       0.719       0.812       0.875       1.000   0.000    32.000       27.000  3.395 S_0132_0004_0001
SCORE:    17.074   -141.668     27.257     76.613           0.359                  4.899         -5.706    -28.266        0.431         -6.118         -6.948          0.000      -0.736       -3.410      9.001     31.875     -4.737            0.001     33.351         30.874          4.402    0.762       0.375       0.719       0.844       0.875       1.000   0.000    32.000       28.000  3.372 S_0132_0005_0001
SCORE:     4.247   -137.915     20.673     73.414           0.356                  5.244         -5.467    -26.955        0.430         -4.115         -6.750          0.000      -0.797       -2.426      5.643     27.954     -3.929            0.002     33.351         25.534          4.008    0.812       0.500       0.781       0.906       0.906       0.969   0.000    31.000       29.000  3.043 S_0133_0001_0001
SCORE:     4.717   -137.640     20.873     73.335           0.362                  5.314         -5.498    -27.176        0.428         -4.051         -6.878          0.000      -0.801       -2.295      5.488     28.737     -3.875            0.003     33.351         25.040          4.005    0.812       0.531       0.781       0.875       0.906       0.969   0.000    31.000       29.000  3.044 S_0133_0002_0001
SCORE:     1.849   -137.051     20.790     69.524           0.330                  4.475         -4.775    -25.539        0.434         -3.962         -7.119         -2.217       0.000       -1.963      6.357     28.565     -3.662            0.003     33.351         24.307          4.003    0.812       0.531       0.781       0.875       0.906       0.969   0.000    31.000       29.000  3.044 S_0133_0003_0001
SCORE:     6.959   -137.024     20.593     73.683           0.362                  5.341         -5.451    -27.098        0.426         -4.019         -6.985          0.000      -0.804       -2.263      5.314     30.118     -3.747            0.002     33.351         25.160          4.002    0.819       0.531       0.781       0.906       0.906       0.969   0.000    31.000       29.000  3.039 S_0133_0004_0001
SCORE:     4.712   -137.538     20.777     73.237           0.358                  5.325         -5.486    -27.134        0.438         -4.061         -6.924          0.000      -0.801       -2.290      5.534     28.739     -3.867            0.003     33.351         25.053          4.012    0.812       0.531       0.781       0.875       0.906       0.969   0.000    31.000       29.000  3.055 S_0133_0005_0001
SCORE:    42.528   -132.553     28.309     62.994           0.388                  4.174         -4.567    -25.997        0.213         -7.560         -3.309         -1.298       0.000        2.278      6.777     36.902      0.343            0.010     33.351         42.072          4.133    0.756       0.375       0.750       0.812       0.875       0.969   0.000    31.000       27.000  3.318 S_0134_0001_0001
SCORE:    38.597   -128.786     25.149     61.925           0.386                  4.136         -4.239    -25.320        0.209         -7.653         -2.727         -1.411       0.000        1.375      5.055     33.984     -0.262            0.004     33.351         43.421          4.253    0.738       0.375       0.719       0.781       0.844       0.969   0.000    31.000       26.000  3.393 S_0134_0002_0001
SCORE:    35.059   -133.925     25.077     63.288           0.405                  4.335         -4.091    -25.293        0.175         -8.041         -2.165         -1.778       0.000        0.925      5.302     33.319     -0.851            0.002     33.351         45.024          3.972    0.738       0.344       0.750       0.781       0.844       0.969   0.000    31.000       26.000  3.278 S_0134_0003_0001
SCORE:    43.405   -130.689     27.168     62.134           0.391                  4.224         -4.394    -25.012        0.212         -7.465         -3.536         -1.355       0.000        1.999      6.849     37.435      0.231            0.018     33.351         41.843          4.168    0.744       0.375       0.719       0.812       0.875       0.938   0.000    30.000       27.000  3.362 S_0134_0004_0001
SCORE:    42.843   -131.345     28.022     62.101           0.372                  4.246         -4.501    -24.930        0.207         -8.450         -1.977         -1.341       0.000        1.984      6.092     34.144      0.129            0.066     33.351         44.673          4.161    0.731       0.344       0.656       0.781       0.875       1.000   0.000    32.000       27.000  3.333 S_0134_0005_0001
SCORE:    16.045   -135.365     22.716     69.956           0.332                  4.123         -3.662    -24.952        0.250         -4.783         -7.476         -4.169       0.000        4.635      6.055     30.964     -3.405            0.000     33.351         27.472          4.534    0.731       0.375       0.750       0.781       0.812       0.938   0.000    30.000       26.000  3.845 S_0135_0001_0001
SCORE:    17.348   -137.238     22.206     68.341           0.309                  4.133         -3.862    -23.062        0.192         -5.558         -5.660         -4.113       0.000        4.523      4.756     33.243     -4.447            0.001     33.351         30.232          4.429    0.738       0.406       0.750       0.781       0.812       0.938   0.000    30.000       26.000  3.735 S_0135_0002_0001
SCORE:    16.241   -135.345     22.647     69.826           0.331                  4.125         -3.698    -24.834        0.262         -4.787         -7.448         -4.168       0.000        4.617      5.904     31.179     -3.484            0.002     33.351         27.761          4.484    0.725       0.375       0.750       0.750       0.812       0.938   0.000    30.000       26.000  3.795 S_0135_0003_0001
SCORE:    15.730   -135.314     22.579     69.582           0.328                  4.071         -3.668    -24.768        0.247         -4.829         -7.469         -4.177       0.000        4.553      6.030     30.945     -3.438            0.002     33.351         27.705          4.522    0.725       0.375       0.750       0.750       0.812       0.938   0.000    30.000       26.000  3.825 S_0135_0004_0001
SCORE:    15.850   -133.701     22.164     69.010           0.350                  4.148         -3.941    -23.812        0.275         -5.184         -6.863         -4.178       0.000        4.406      4.944     30.633     -3.373            0.004     33.351         27.616          4.403    0.712       0.375       0.688       0.750       0.812       0.938   0.000    30.000       26.000  3.699 S_0135_0005_0001
SCORE:    -8.540   -140.650     20.235     71.204           0.320                  5.187         -5.275    -25.211        0.247         -3.492        -11.012         -0.537      -0.659       -1.384      2.827     27.350     -8.030            0.015     33.351         26.977          4.742    0.788       0.500       0.750       0.844       0.906       0.938   0.000    30.000       28.000  3.818 S_0136_0001_0001
SCORE:     0.345   -136.542     18.296     71.161           0.341                  5.450         -5.047    -22.021        0.230         -3.528         -8.688         -0.737      -0.742       -0.367      3.410     26.788     -7.373            0.013     33.351         26.350          4.635    0.788       0.562       0.719       0.844       0.875       0.938   0.000    30.000       28.000  3.726 S_0136_0002_0001
SCORE:    -8.148   -140.617     20.209     71.493           0.325                  5.229         -5.293    -25.109        0.254         -3.490        -11.011         -0.535      -0.663       -1.396      2.835     27.304     -8.036            0.023     33.351         26.977          4.744    0.788       0.500       0.750       0.844       0.906       0.938   0.000    30.000       28.000  3.814 S_0136_0003_0001
SCORE:     0.345   -136.542     18.296     71.161           0.341                  5.450         -5.047    -22.021        0.230         -3.528         -8.688         -0.737      -0.742       -0.367      3.410     26.788     -7.373            0.013     33.351         26.350          4.635    0.788       0.562       0.719       0.844       0.875       0.938   0.000    30.000       28.000  3.726 S_0136_0004_0001
SCORE:     0.825   -136.428     18.621     71.711           0.340                  5.397         -5.320    -22.545        0.249         -3.609         -8.568         -0.745      -0.740       -0.459      3.627     27.306     -7.228            0.012     33.351         25.853          4.579    0.800       0.562       0.719       0.844       0.906       0.969   0.000    31.000       28.000  3.685 S_0136_0005_0001
SCORE:   -39.851   -139.487     18.817     69.414           0.345                  3.961         -4.232    -30.429        0.016         -3.797        -10.604         -2.047       0.000       -0.839      2.300     24.103     -6.376            0.002     33.351          5.651          2.754    0.931       0.812       0.875       0.969       1.000       1.000   0.000    32.000       32.000  1.884 S_0137_0001_0001
SCORE:   -41.430   -142.534     20.519     69.954           0.357                  4.288         -3.917    -30.813        0.026         -5.937         -9.707         -2.392       0.000       -1.556      4.814     25.896     -6.338            0.000     33.351          2.558          2.687    0.913       0.719       0.875       0.969       1.000       1.000   0.000    32.000       32.000  1.865 S_0137_0002_0001
SCORE:   -39.807   -138.861     18.679     70.568           0.375                  4.017         -4.762    -30.476        0.059         -4.081        -10.300         -2.501       0.000       -1.090      2.341     25.194     -6.293            0.010     33.351          3.963          2.631    0.944       0.875       0.875       0.969       1.000       1.000   0.000    32.000       32.000  1.741 S_0137_0003_0001
SCORE:   -39.817   -139.442     18.801     69.403           0.345                  3.961         -4.243    -30.412        0.017         -3.784        -10.614         -2.043       0.000       -0.834      2.305     24.110     -6.382            0.002     33.351          5.642          2.753    0.931       0.812       0.875       0.969       1.000       1.000   0.000    32.000       32.000  1.883 S_0137_0004_0001
SCORE:   -39.235   -139.205     20.053     72.370           0.338                  4.118         -4.660    -31.060        0.020         -5.877        -10.132         -2.497       0.000       -1.593      2.435     23.760     -6.407            0.002     33.351          5.749          2.634    0.931       0.812       0.875       0.969       1.000       1.000   0.000    32.000       32.000  1.826 S_0137_0005_0001
SCORE:   -14.989   -133.844     23.725     68.867           0.368                  4.063         -5.533    -22.977        0.016         -6.623         -1.884         -2.912      -0.878       -1.512      4.470     28.767     -5.513            0.005     33.351          3.055          4.112    0.725       0.312       0.688       0.812       0.844       0.969   0.000    31.000       27.000  3.143 S_0138_0001_0001
SCORE:   -14.603   -134.446     23.725     69.455           0.369                  4.335         -5.171    -23.686        0.027         -6.691         -1.724         -2.920      -0.915       -1.632      4.685     29.064     -5.397            0.015     33.351          2.954          4.159    0.744       0.344       0.688       0.844       0.844       1.000   0.000    32.000       27.000  3.127 S_0138_0002_0001
SCORE:   -16.667   -136.465     22.209     69.466           0.366                  4.371         -5.131    -22.338        0.022         -6.954         -1.845         -2.910      -0.831       -1.977      5.830     28.620     -5.839            0.021     33.351          3.367          4.243    0.700       0.312       0.594       0.781       0.844       0.969   0.000    31.000       27.000  3.225 S_0138_0003_0001
SCORE:   -21.415   -135.767     22.769     67.887           0.376                  4.421         -5.758    -25.874        0.199         -8.897         -1.691         -2.948      -1.204       -2.427      6.047     27.755     -5.342            0.052     33.351          5.633          4.338    0.712       0.312       0.656       0.781       0.844       0.969   0.000    31.000       26.000  3.244 S_0138_0004_0001
SCORE:   -19.810   -138.267     23.517     69.451           0.374                  4.409         -5.403    -25.820        0.118         -8.735         -1.824         -2.922      -0.669       -1.749      5.611     28.427     -5.330            0.011     33.351          5.640          4.285    0.700       0.312       0.594       0.781       0.844       0.969   0.000    31.000       26.000  3.298 S_0138_0005_0001
SCORE:    26.782   -138.197     28.104     66.400           0.344                  5.113         -5.976    -24.057        0.219         -2.941         -7.416         -1.132       0.000        0.390      6.875     36.195     -3.602            0.015     33.351         33.098          4.354    0.794       0.438       0.781       0.875       0.906       0.969   0.000    31.000       28.000  3.455 S_0139_0001_0001
SCORE:    31.026   -135.730     29.468     63.843           0.374                  5.682         -5.977    -24.209        0.103         -3.115         -5.386         -1.405      -0.662        1.695      8.135     35.911     -3.731            0.009     33.351         32.672          4.221    0.781       0.406       0.781       0.875       0.906       0.938   0.000    30.000       28.000  3.470 S_0139_0002_0001
SCORE:    30.725   -137.016     29.911     64.165           0.370                  5.448         -6.381    -23.627        0.211         -2.993         -5.554         -1.367      -0.614        1.925      7.316     36.210     -3.465            0.010     33.351         32.825          4.313    0.775       0.406       0.781       0.844       0.906       0.938   0.000    30.000       28.000  3.474 S_0139_0003_0001
SCORE:    31.464   -135.128     30.585     63.273           0.365                  5.479         -6.359    -23.420        0.212         -3.046         -5.930         -1.312      -0.661        0.954      7.600     36.130     -3.833            0.011     33.351         33.194          4.356    0.800       0.406       0.812       0.906       0.906       0.969   0.000    31.000       28.000  3.452 S_0139_0004_0001
SCORE:    26.375   -133.449     27.508     63.359           0.357                  5.728         -6.069    -23.778        0.193         -3.084         -5.977         -1.390      -0.630        0.895      5.170     35.111     -3.856            0.005     33.351         32.929          4.295    0.806       0.438       0.812       0.906       0.906       0.969   0.000    31.000       28.000  3.475 S_0139_0005_0001
SCORE:   -29.674   -128.396     18.441     67.804           0.331                  3.817         -4.291    -24.807        0.095         -3.773         -9.207         -6.135       0.000       -2.436      3.806     25.185     -6.768            0.000     33.351          3.307          3.444    0.844       0.656       0.781       0.875       0.906       1.000   0.000    32.000       29.000  3.043 S_0140_0001_0001
SCORE:   -28.182   -132.006     19.336     69.483           0.341                  4.295         -4.594    -23.887        0.042         -3.710         -9.648         -4.086      -0.550       -1.917      3.792     24.863     -6.657            0.004     33.351          3.368          3.352    0.850       0.656       0.812       0.875       0.906       1.000   0.000    32.000       30.000  2.925 S_0140_0002_0001
SCORE:   -29.615   -128.493     18.432     67.811           0.331                  3.812         -4.279    -24.812        0.094         -3.776         -9.211         -6.127       0.000       -2.426      3.816     25.324     -6.757            0.000     33.351          3.295          3.446    0.844       0.656       0.781       0.875       0.906       1.000   0.000    32.000       29.000  3.045 S_0140_0003_0001
SCORE:   -29.674   -128.396     18.441     67.804           0.331                  3.817         -4.291    -24.807        0.095         -3.773         -9.207         -6.135       0.000       -2.436      3.806     25.185     -6.768            0.000     33.351          3.307          3.444    0.844       0.656       0.781       0.875       0.906       1.000   0.000    32.000       29.000  3.043 S_0140_0004_0001
SCORE:   -28.876   -132.206     19.357     69.200           0.332                  3.783         -4.617    -25.149        0.048         -3.821         -9.540         -5.934       0.000       -1.816      3.945     27.130     -6.662            0.015     33.351          3.707          3.345    0.850       0.656       0.812       0.875       0.906       1.000   0.000    32.000       30.000  2.918 S_0140_0005_0001
SCORE:    15.964   -126.572     19.775     58.226           0.339                  4.456         -4.928    -19.065        0.262         -9.370         -3.777         -2.343       0.000       -1.493      4.686     28.890     -2.071            0.001     33.351         35.598          4.693    0.631       0.219       0.562       0.625       0.750       1.000   0.000    32.000       20.000  3.799 S_0141_0001_0001
SCORE:    25.703   -134.289     24.336     66.412           0.360                  4.578         -6.307    -22.594        0.517         -7.870         -5.282         -2.315       0.000        3.744      5.730     29.867     -1.435            0.000     33.351         36.900          4.729    0.656       0.219       0.594       0.688       0.844       0.938   0.000    30.000       23.000  4.039 S_0141_0002_0001
SCORE:    14.712   -136.416     21.381     64.288           0.358                  4.489         -5.691    -19.215        0.265         -9.669         -3.346         -3.227       0.000       -0.728      6.117     30.627     -2.067            0.001     33.351         34.191          4.476    0.637       0.219       0.500       0.625       0.844       1.000   0.000    32.000       21.000  3.266 S_0141_0003_0001
SCORE:    38.316   -137.437     30.146     76.515           0.353                  4.784         -6.649    -20.486        0.418         -6.654         -1.592         -4.936       0.000        3.494      5.265     30.219     -3.538            0.000     33.351         35.065          5.353    0.594       0.281       0.438       0.656       0.688       0.906   0.000    29.000       21.000  4.796 S_0141_0004_0001
SCORE:    18.419   -128.104     19.180     58.664           0.351                  4.470         -5.578    -18.738        0.282         -9.994         -3.632         -2.923       0.000       -0.248      7.342     29.074     -2.955            0.031     33.351         37.845          4.434    0.613       0.219       0.438       0.594       0.812       1.000   0.000    32.000       20.000  3.502 S_0141_0005_0001
SCORE:    35.204   -124.165     20.939     69.424           0.385                  4.236         -4.639    -19.573        0.345         -5.286         -2.482         -0.658      -3.034       -0.545      9.564     28.770     -1.720            0.002     33.351         30.291          7.280    0.406       0.000       0.281       0.438       0.531       0.781   0.000    25.000       11.000  6.019 S_0142_0001_0001
SCORE:    33.679   -116.050     21.697     60.867           0.393                  4.668         -4.616    -15.643        0.424         -4.945         -3.516         -0.703      -0.766       -2.064      4.361     25.714     -3.048            0.001     33.351         33.554          7.679    0.381       0.000       0.281       0.406       0.438       0.781   0.000    25.000       12.000  6.459 S_0142_0002_0001
SCORE:    29.496   -126.661     24.950     69.472           0.378                  4.441         -3.442    -23.420        0.352         -4.073         -4.373         -2.855      -3.099        0.391      7.788     28.526     -1.926            0.010     33.351         29.685          7.347    0.412       0.000       0.344       0.375       0.562       0.781   0.000    25.000       12.000  6.116 S_0142_0003_0001
SCORE:    34.619   -122.167     22.005     63.047           0.512                  4.875         -6.217    -19.121        0.328         -5.211         -1.906         -0.623      -1.337       -0.830      7.837     29.549     -1.046            0.090     33.351         31.484          7.091    0.387       0.000       0.281       0.375       0.531       0.750   0.000    24.000       12.000  5.966 S_0142_0004_0001
SCORE:    33.857   -122.140     23.970     69.693           0.383                  4.642         -5.344    -21.160        0.125         -6.443         -1.663         -2.445      -1.608       -1.802      6.567     29.784     -3.210            0.023     33.351         31.135          7.689    0.375       0.000       0.281       0.375       0.469       0.750   0.000    24.000       11.000  6.442 S_0142_0005_0001
SCORE:    -8.538   -132.776     19.190     69.038           0.414                  5.764         -5.385    -25.949        0.322         -5.395         -5.041         -3.548       0.000       -2.097      2.817     32.944     -6.198            0.000     33.351         14.012          4.670    0.769       0.438       0.719       0.844       0.906       0.938   0.000    30.000       28.000  3.778 S_0143_0001_0001
SCORE:    -9.522   -127.752     20.343     67.763           0.426                  5.099         -6.854    -25.660        0.337         -4.642         -4.804         -2.919       0.000       -1.996      3.855     29.022     -6.512            0.000     33.351         11.422          4.741    0.762       0.438       0.719       0.844       0.875       0.938   0.000    30.000       28.000  3.870 S_0143_0002_0001
SCORE:   -13.994   -131.946     18.959     69.062           0.415                  5.895         -4.528    -28.129        0.353         -3.882         -6.236         -3.423       0.000       -1.936      3.792     26.123     -5.610            0.000     33.351         13.746          4.607    0.769       0.500       0.688       0.812       0.906       0.938   0.000    30.000       28.000  3.667 S_0143_0003_0001
SCORE:    -8.355   -131.695     19.559     68.349           0.409                  5.779         -5.322    -26.345        0.325         -5.351         -4.952         -3.483       0.000       -1.998      2.983     32.298     -6.095            0.000     33.351         13.833          4.698    0.775       0.469       0.719       0.844       0.906       0.938   0.000    30.000       28.000  3.807 S_0143_0004_0001
SCORE:   -10.200   -130.275     19.861     68.937           0.429                  5.113         -6.938    -24.786        0.307         -4.635         -6.261         -2.803       0.000       -1.711      4.181     29.611     -6.475            0.001     33.351         11.894          4.747    0.756       0.438       0.719       0.812       0.875       0.938   0.000    30.000       28.000  3.827 S_0143_0005_0001
SCORE:    23.489   -143.441     32.139     70.962           0.374                  5.412         -6.459    -24.248        0.248         -4.951         -7.412         -0.671      -0.769       -3.148     10.044     30.205     -3.464            0.004     33.351         35.314          4.720    0.744       0.469       0.688       0.781       0.844       0.938   0.000    30.000       27.000  4.004 S_0144_0001_0001
SCORE:    23.250   -143.646     31.985     71.351           0.373                  5.147         -6.546    -24.727        0.336         -4.834         -7.411         -0.671      -0.769       -3.084     10.092     30.388     -3.314            0.004     33.351         35.225          4.787    0.750       0.469       0.719       0.781       0.844       0.938   0.000    30.000       27.000  4.001 S_0144_0002_0001
SCORE:     7.429   -144.143     27.022     72.372           0.368                  5.237         -5.583    -23.619        0.204         -5.127         -7.250         -0.702      -0.768       -2.621      1.544     28.795     -5.066            0.001     33.351         33.414          4.738    0.756       0.438       0.719       0.812       0.875       0.938   0.000    30.000       27.000  4.006 S_0144_0003_0001
SCORE:    14.897   -144.723     29.692     71.875           0.396                  5.467         -5.758    -22.856        0.259         -5.044         -6.920         -0.710      -0.769       -2.569      3.298     30.587     -4.704            0.001     33.351         34.023          4.744    0.750       0.438       0.688       0.812       0.875       0.938   0.000    30.000       27.000  4.013 S_0144_0004_0001
SCORE:     8.100   -143.948     27.254     72.291           0.362                  5.242         -5.578    -23.474        0.265         -5.134         -7.234         -0.706      -0.769       -2.637      1.507     28.980     -5.017            0.001     33.351         33.344          4.738    0.756       0.438       0.719       0.812       0.875       0.938   0.000    30.000       27.000  4.005 S_0144_0005_0001
SCORE:    -6.454   -135.590     18.238     66.773           0.366                  5.025         -5.581    -20.495        0.480         -4.839         -6.803         -3.118       0.000       -1.035      4.110     30.604     -4.519            0.000     33.351         16.577          3.930    0.744       0.344       0.625       0.844       0.906       1.000   0.000    32.000       28.000  2.981 S_0145_0001_0001
SCORE:    -3.096   -137.348     21.374     64.882           0.348                  4.538         -4.700    -20.830        0.306         -4.917         -6.973         -3.163       0.000       -1.444      3.318     32.215     -4.273            0.000     33.351         20.219          3.784    0.762       0.406       0.656       0.844       0.906       1.000   0.000    32.000       29.000  2.779 S_0145_0002_0001
SCORE:    -8.309   -136.787     19.227     67.485           0.358                  5.188         -4.114    -24.754        0.443         -3.508         -6.420         -4.284       0.000       -0.427      2.620     27.872     -4.761            0.000     33.351         20.200          3.924    0.762       0.406       0.656       0.844       0.906       1.000   0.000    32.000       28.000  2.996 S_0145_0003_0001
SCORE:    -4.431   -134.517     17.479     68.081           0.333                  4.888         -4.597    -20.828        0.436         -3.875         -6.466         -2.083       0.000       -0.761      2.581     27.088     -5.069            0.000     33.351         19.528          4.269    0.769       0.406       0.688       0.844       0.906       1.000   0.000    32.000       28.000  3.375 S_0145_0004_0001
SCORE:    -4.713   -137.304     18.191     69.420           0.357                  5.107         -4.693    -22.070        0.475         -4.334         -7.055         -3.168       0.000       -1.353      2.497     30.593     -3.421            0.000     33.351         18.694          3.879    0.744       0.312       0.656       0.844       0.906       1.000   0.000    32.000       28.000  2.925 S_0145_0005_0001
SCORE:    40.996   -145.818     33.820     73.851           0.337                  5.126         -4.937    -23.037        0.348         -2.334         -5.792         -1.875      -1.303       -2.332     13.359     26.711      0.409            0.207     33.351         40.904          4.768    0.788       0.500       0.750       0.844       0.906       0.938   0.000    30.000       28.000  3.850 S_0146_0001_0001
SCORE:    41.461   -145.260     33.638     73.726           0.348                  5.142         -4.967    -22.877        0.350         -2.335         -5.778         -1.874      -1.303       -2.362     13.294     26.821      0.412            0.209     33.351         40.926          4.750    0.775       0.469       0.750       0.844       0.875       0.938   0.000    30.000       28.000  3.830 S_0146_0002_0001
SCORE:    40.996   -145.818     33.820     73.851           0.337                  5.126         -4.937    -23.037        0.348         -2.334         -5.792         -1.875      -1.303       -2.332     13.359     26.711      0.409            0.207     33.351         40.904          4.768    0.788       0.500       0.750       0.844       0.906       0.938   0.000    30.000       28.000  3.850 S_0146_0003_0001
SCORE:    34.811   -146.499     30.890     76.077           0.345                  4.699         -6.232    -25.156        0.242         -2.915         -6.346         -1.816      -1.228       -2.832     15.029     27.712     -1.201            0.203     33.351         40.487          4.810    0.769       0.469       0.719       0.844       0.875       0.938   0.000    30.000       28.000  3.892 S_0146_0004_0001
SCORE:    26.213   -147.514     29.470     75.713           0.346                  4.390         -5.185    -23.721        0.336         -2.541         -6.221         -1.843      -1.226       -2.286      4.711     26.931      0.141            0.276     33.351         41.085          4.773    0.794       0.500       0.812       0.844       0.875       0.938   0.000    30.000       28.000  3.878 S_0146_0005_0001
SCORE:   -36.459   -139.307     19.219     68.210           0.345                  3.647         -3.390    -25.555        0.040         -5.674         -7.566         -3.690       0.000       -1.234      3.713     26.667     -4.523            0.001     33.351         -0.712          3.605    0.881       0.688       0.906       0.906       0.938       0.969   0.000    31.000       31.000  2.854 S_0147_0001_0001
SCORE:   -33.166   -139.543     20.096     69.028           0.334                  3.529         -3.392    -24.652        0.061         -5.714         -7.284         -3.664       0.000       -0.812      4.086     26.697     -3.913            0.001     33.351         -1.375          3.601    0.875       0.688       0.875       0.906       0.938       0.969   0.000    31.000       30.000  2.861 S_0147_0002_0001
SCORE:   -31.971   -136.226     16.689     69.487           0.369                  4.065         -3.600    -23.282        0.057         -5.468         -7.618         -1.429      -0.592       -0.799      1.518     25.577     -3.674            0.000     33.351         -0.397          3.675    0.881       0.688       0.875       0.938       0.938       0.969   0.000    31.000       30.000  2.942 S_0147_0003_0001
SCORE:   -32.165   -136.341     16.650     69.484           0.371                  4.062         -3.649    -23.338        0.051         -5.465         -7.555         -1.426      -0.578       -0.746      1.431     25.647     -3.643            0.000     33.351         -0.470          3.671    0.881       0.719       0.844       0.938       0.938       0.969   0.000    31.000       30.000  2.937 S_0147_0004_0001
SCORE:   -31.593   -136.325     16.990     69.639           0.369                  4.088         -3.629    -23.429        0.055         -5.464         -7.557         -1.426      -0.578       -0.743      1.444     25.656     -3.628            0.001     33.351         -0.406          3.671    0.881       0.719       0.844       0.938       0.938       0.969   0.000    31.000       30.000  2.937 S_0147_0005_0001
SCORE:    25.083   -145.817     27.293     79.813           0.377                  6.164         -4.895    -28.648        0.533         -4.650         -7.017         -5.128      -0.754       -2.666      7.529     37.086     -1.248            0.003     33.351         33.757          4.000    0.775       0.531       0.688       0.812       0.875       0.969   0.000    31.000       28.000  2.938 S_0148_0001_0001
SCORE:    21.885   -146.221     26.695     78.430           0.347                  5.928         -5.288    -28.066        0.557         -4.670         -7.211         -2.880      -0.788       -2.605      7.515     35.510     -2.020            0.001     33.351         33.300          4.001    0.794       0.562       0.719       0.844       0.875       0.969   0.000    31.000       28.000  2.986 S_0148_0002_0001
SCORE:    15.662   -145.179     24.486     79.120           0.377                  6.202         -4.994    -28.699        0.561         -4.829         -7.758         -4.223      -0.766       -2.574      4.005     35.730     -2.296            0.000     33.351         33.148          3.950    0.800       0.562       0.750       0.844       0.875       0.969   0.000    31.000       28.000  2.935 S_0148_0003_0001
SCORE:    23.528   -145.845     26.604     79.307           0.367                  6.221         -4.927    -28.532        0.556         -4.740         -7.172         -4.182      -0.764       -2.605      7.928     36.813     -2.051            0.000     33.351         33.199          3.976    0.788       0.531       0.719       0.844       0.875       0.969   0.000    31.000       28.000  2.944 S_0148_0004_0001
SCORE:    13.030   -146.884     23.754     79.453           0.365                  6.163         -4.946    -29.735        0.574         -5.295         -8.027         -4.213      -0.769       -2.482      3.391     37.217     -2.334            0.003     33.351         33.441          3.946    0.794       0.562       0.719       0.844       0.875       0.969   0.000    31.000       27.000  2.939 S_0148_0005_0001
SCORE:    46.012   -137.454     27.936     73.659           0.383                  5.161         -4.298    -23.992        0.401         -3.392         -5.452         -0.705      -0.753       -2.440     12.416     29.443     -0.699            0.002     33.351         42.445          4.186    0.769       0.406       0.719       0.844       0.875       1.000   0.000    32.000       27.000  3.157 S_0149_0001_0001
SCORE:    49.852   -134.718     29.887     74.022           0.371                  4.596         -4.114    -24.777        0.363         -4.286         -4.882         -2.721       0.000       -1.426     11.360     31.785     -0.560            0.001     33.351         41.601          4.013    0.738       0.344       0.719       0.812       0.844       0.969   0.000    31.000       27.000  3.084 S_0149_0002_0001
SCORE:    45.671   -136.481     27.620     73.012           0.382                  5.154         -4.357    -23.699        0.410         -3.427         -5.482         -0.695      -0.755       -2.513     12.073     29.459     -0.675            0.000     33.351         42.293          4.185    0.762       0.406       0.688       0.844       0.875       1.000   0.000    32.000       27.000  3.168 S_0149_0003_0001
SCORE:    49.835   -134.745     29.924     74.052           0.371                  4.597         -4.102    -24.806        0.365         -4.291         -4.887         -2.727       0.000       -1.448     11.377     31.750     -0.553            0.001     33.351         41.608          4.013    0.738       0.344       0.719       0.812       0.844       0.969   0.000    31.000       27.000  3.084 S_0149_0004_0001
SCORE:    23.814   -146.274     27.165     80.035           0.379                  3.982         -4.233    -29.790        0.264         -5.651         -6.185         -3.668       0.000       -1.837      5.380     31.695     -1.168            0.004     33.351         40.362          4.144    0.750       0.438       0.625       0.812       0.875       1.000   0.000    32.000       27.000  3.099 S_0149_0005_0001
SCORE:   -29.500   -132.620     19.303     65.148           0.377                  3.947         -6.417    -23.829        0.164         -6.828         -3.789         -2.777      -1.035        0.586      3.378     28.091     -6.444            0.009     33.351         -0.115          3.166    0.837       0.469       0.844       0.906       0.969       1.000   0.000    32.000       30.000  2.525 S_0150_0001_0001
SCORE:   -29.475   -132.611     19.303     65.146           0.377                  3.946         -6.415    -23.836        0.178         -6.828         -3.790         -2.784      -1.032        0.586      3.391     28.103     -6.441            0.007     33.351         -0.126          3.166    0.837       0.469       0.844       0.906       0.969       1.000   0.000    32.000       30.000  2.525 S_0150_0002_0001
SCORE:   -29.723   -132.576     19.380     65.022           0.370                  3.931         -6.437    -23.841        0.177         -6.801         -3.804         -2.809      -1.036        0.589      3.448     27.835     -6.433            0.007     33.351         -0.097          3.152    0.837       0.469       0.844       0.906       0.969       1.000   0.000    32.000       30.000  2.516 S_0150_0003_0001
SCORE:   -29.703   -132.238     19.262     64.699           0.388                  4.016         -6.166    -24.352        0.145         -6.803         -3.843         -2.932      -0.853        0.618      3.498     28.618     -6.247            0.006     33.351         -0.872          3.263    0.831       0.500       0.812       0.906       0.938       1.000   0.000    32.000       30.000  2.545 S_0150_0004_0001
SCORE:   -29.490   -132.619     19.321     65.151           0.377                  3.948         -6.417    -23.826        0.164         -6.826         -3.789         -2.784      -1.032        0.583      3.387     28.081     -6.436            0.009     33.351         -0.133          3.166    0.837       0.469       0.844       0.906       0.969       1.000   0.000    32.000       30.000  2.526 S_0150_0005_0001
SCORE:    -8.199   -146.050     21.866     63.126           0.342                  5.541         -6.023    -18.811        0.348         -4.610         -5.050         -0.944      -0.572        1.407      3.511     32.262     -4.418            0.003     33.351         16.522          4.450    0.750       0.406       0.656       0.844       0.906       0.938   0.000    30.000       28.000  3.853 S_0151_0001_0001
SCORE:    -8.255   -146.014     21.754     63.016           0.354                  5.541         -6.061    -18.847        0.343         -4.593         -5.073         -0.953      -0.560        1.459      3.661     32.189     -4.417            0.006     33.351         16.587          4.455    0.750       0.406       0.656       0.844       0.906       0.938   0.000    30.000       28.000  3.860 S_0151_0002_0001
SCORE:    -8.270   -146.098     21.799     63.098           0.348                  5.534         -6.070    -18.897        0.353         -4.612         -5.077         -0.951      -0.560        1.446      3.655     32.299     -4.428            0.005     33.351         16.535          4.454    0.750       0.406       0.656       0.844       0.906       0.938   0.000    30.000       28.000  3.860 S_0151_0003_0001
SCORE:    -8.020   -145.778     21.742     63.005           0.349                  5.539         -6.045    -18.834        0.349         -4.590         -5.088         -0.955      -0.560        1.457      3.637     32.219     -4.409            0.005     33.351         16.587          4.453    0.750       0.406       0.656       0.844       0.906       0.938   0.000    30.000       28.000  3.858 S_0151_0004_0001
SCORE:    -8.039   -145.851     21.769     63.049           0.348                  5.541         -6.051    -18.864        0.341         -4.589         -5.088         -0.954      -0.559        1.467      3.660     32.218     -4.407            0.004     33.351         16.575          4.453    0.750       0.406       0.656       0.844       0.906       0.938   0.000    30.000       28.000  3.857 S_0151_0005_0001
SCORE:     6.976   -133.773     21.966     62.780           0.336                  3.881         -6.328    -17.958        0.284         -5.267         -3.317          0.000      -1.580       -3.396      4.043     28.818     -6.912            0.019     33.351         30.029          3.843    0.769       0.281       0.688       0.906       0.969       1.000   0.000    32.000       29.000  2.699 S_0152_0001_0001
SCORE:     1.332   -131.037     16.567     64.970           0.324                  3.742         -6.611    -18.415        0.287         -4.921         -3.999          0.000      -1.558       -3.344      2.404     25.986     -6.754            0.007     33.351         30.335          3.968    0.744       0.281       0.688       0.844       0.906       1.000   0.000    32.000       28.000  2.808 S_0152_0002_0001
SCORE:     6.918   -131.390     20.709     64.712           0.331                  3.706         -6.726    -18.194        0.290         -5.174         -3.964          0.000      -1.562       -3.267      3.387     27.040     -6.682            0.000     33.351         30.350          3.991    0.762       0.375       0.656       0.875       0.906       1.000   0.000    32.000       28.000  2.818 S_0152_0003_0001
SCORE:     7.044   -131.882     20.636     64.740           0.340                  3.753         -6.696    -18.754        0.288         -5.185         -3.987          0.000      -1.562       -3.250      3.554     27.309     -6.741            0.023     33.351         31.106          3.991    0.738       0.281       0.656       0.844       0.906       1.000   0.000    32.000       28.000  2.814 S_0152_0004_0001
SCORE:     7.303   -131.422     20.516     64.519           0.338                  3.732         -6.715    -18.543        0.296         -5.171         -3.969          0.000      -1.560       -3.265      3.541     27.346     -6.727            0.000     33.351         31.035          3.991    0.756       0.375       0.656       0.844       0.906       1.000   0.000    32.000       28.000  2.815 S_0152_0005_0001
SCORE:   -11.896   -131.696     18.582     65.621           0.332                  5.484         -5.043    -28.656        0.297         -4.437         -8.637         -2.833       0.000       -1.610      5.468     28.016     -5.816            0.000     33.351         19.681          4.468    0.812       0.562       0.781       0.875       0.875       0.969   0.000    31.000       28.000  3.567 S_0153_0001_0001
SCORE:   -11.796   -130.131     18.447     65.014           0.352                  5.579         -5.053    -28.554        0.134         -4.723         -8.613         -2.603      -0.665       -1.562      4.604     28.802     -5.883            0.000     33.351         19.707          4.466    0.800       0.531       0.750       0.875       0.875       0.969   0.000    31.000       28.000  3.566 S_0153_0002_0001
SCORE:   -10.716   -130.744     18.515     64.063           0.339                  5.550         -5.291    -26.866        0.286         -4.537         -6.975         -2.609      -0.629       -1.793      4.839     28.283     -5.840            0.000     33.351         19.343          4.460    0.812       0.562       0.781       0.875       0.875       0.969   0.000    31.000       28.000  3.586 S_0153_0003_0001
SCORE:   -11.826   -131.768     18.599     65.728           0.332                  5.482         -5.016    -28.741        0.318         -4.437         -8.626         -2.827       0.000       -1.612      5.415     28.057     -5.807            0.000     33.351         19.725          4.469    0.812       0.562       0.781       0.875       0.875       0.969   0.000    31.000       28.000  3.569 S_0153_0004_0001
SCORE:    -8.493   -132.900     18.314     65.468           0.362                  5.565         -5.216    -28.198        0.354         -4.495         -9.077         -2.585      -0.703       -1.311      5.385     31.731     -5.914            0.001     33.351         21.373          4.521    0.794       0.562       0.750       0.844       0.875       0.938   0.000    30.000       27.000  3.727 S_0153_0005_0001
SCORE:   -27.055   -124.934     18.317     68.726           0.328                  3.846         -4.255    -27.603        0.052         -5.379         -7.636         -4.633       0.000       -1.313      1.313     26.920     -7.736            0.000     33.351          3.580          3.030    0.950       0.781       0.969       1.000       1.000       1.000   0.000    32.000       32.000  1.404 S_0154_0001_0001
SCORE:   -27.069   -124.921     18.296     68.740           0.328                  3.847         -4.252    -27.586        0.056         -5.367         -7.648         -4.632       0.000       -1.305      1.301     26.883     -7.727            0.001     33.351          3.567          3.029    0.950       0.781       0.969       1.000       1.000       1.000   0.000    32.000       32.000  1.403 S_0154_0002_0001
SCORE:   -27.451   -124.776     17.908     68.614           0.328                  3.827         -4.261    -27.551        0.055         -5.384         -7.634         -4.637       0.000       -1.326      1.303     26.900     -7.736            0.001     33.351          3.567          3.029    0.950       0.781       0.969       1.000       1.000       1.000   0.000    32.000       32.000  1.404 S_0154_0003_0001
SCORE:   -27.068   -124.947     18.332     68.743           0.328                  3.845         -4.260    -27.607        0.051         -5.373         -7.636         -4.635       0.000       -1.318      1.326     26.896     -7.734            0.000     33.351          3.569          3.030    0.950       0.781       0.969       1.000       1.000       1.000   0.000    32.000       32.000  1.405 S_0154_0004_0001
SCORE:   -27.219   -124.917     18.299     68.729           0.328                  3.843         -4.255    -27.700        0.063         -5.383         -7.647         -4.670       0.000       -1.298      1.291     26.905     -7.725            0.001     33.351          3.567          3.028    0.950       0.781       0.969       1.000       1.000       1.000   0.000    32.000       32.000  1.403 S_0154_0005_0001
SCORE:   -19.441   -123.774     15.071     62.335           0.352                  5.230         -4.277    -30.702        0.201         -5.663         -7.046         -3.948      -0.800       -2.193      2.470     29.095     -4.766            0.000     33.351         15.620          4.484    0.775       0.500       0.656       0.844       0.875       1.000   0.000    32.000       28.000  3.851 S_0155_0001_0001
SCORE:   -18.225   -125.284     16.085     63.922           0.343                  5.440         -4.231    -30.085        0.091         -6.130         -7.542         -3.964      -0.800       -2.254      2.513     29.160     -5.019            0.002     33.351         16.176          4.385    0.775       0.500       0.688       0.844       0.906       0.938   0.000    30.000       28.000  3.779 S_0155_0002_0001
SCORE:   -19.513   -123.973     15.258     62.329           0.355                  5.241         -4.302    -30.672        0.202         -5.658         -7.091         -3.954      -0.798       -2.210      2.418     28.985     -4.806            0.003     33.351         15.809          4.476    0.762       0.438       0.656       0.844       0.906       0.969   0.000    31.000       28.000  3.842 S_0155_0003_0001
SCORE:   -21.546   -124.601     14.887     61.411           0.363                  4.764         -5.088    -30.273        0.198         -5.601         -7.230         -4.204       0.000       -2.064      2.092     30.073     -4.798            0.003     33.351         15.172          4.593    0.756       0.500       0.656       0.812       0.875       0.938   0.000    30.000       28.000  3.930 S_0155_0004_0001
SCORE:   -19.426   -123.760     15.038     62.334           0.353                  5.234         -4.274    -30.711        0.200         -5.660         -7.049         -3.952      -0.799       -2.188      2.525     29.096     -4.780            0.000     33.351         15.617          4.483    0.769       0.500       0.656       0.844       0.875       0.969   0.000    31.000       28.000  3.850 S_0155_0005_0001
SCORE:    30.454   -142.611     29.611     77.307           0.352                  4.369         -4.086    -25.526        0.450         -2.999         -4.982         -5.127      -0.705       -2.663      7.118     34.579      0.114            0.000     33.351         31.901          3.469    0.812       0.406       0.750       0.906       1.000       1.000   0.000    32.000       30.000  2.268 S_0156_0001_0001
SCORE:    28.882   -139.383     26.646     74.386           0.350                  4.047         -4.932    -22.242        0.422         -2.648         -4.838         -4.480       0.000       -2.728      9.614     30.440      0.053            0.000     33.351         30.820          3.559    0.812       0.438       0.719       0.906       1.000       1.000   0.000    32.000       30.000  2.199 S_0156_0002_0001
SCORE:    33.520   -145.503     30.879     80.962           0.360                  4.940         -5.295    -28.484        0.411         -2.992         -4.805         -4.861      -0.721       -2.404      7.929     36.917      1.091            0.000     33.351         31.744          3.392    0.788       0.344       0.688       0.906       1.000       1.000   0.000    32.000       30.000  2.175 S_0156_0003_0001
SCORE:    33.697   -141.161     29.247     78.030           0.332                  3.959         -4.989    -25.101        0.433         -2.694         -5.467         -4.547       0.000       -3.141     12.211     30.654      1.304            0.001     33.351         31.275          3.617    0.800       0.406       0.719       0.906       0.969       1.000   0.000    32.000       30.000  2.244 S_0156_0004_0001
SCORE:    34.289   -140.699     29.414     80.639           0.369                  5.217         -5.443    -28.475        0.137         -2.800         -4.836         -4.080      -1.148       -2.302      9.420     33.121      1.222            0.000     33.351         31.180          3.291    0.794       0.344       0.719       0.906       1.000       1.000   0.000    32.000       30.000  2.184 S_0156_0005_0001
SCORE:    11.422   -138.480     21.944     67.324           0.329                  4.120         -5.434    -19.692        0.104         -3.356         -6.656         -2.301       0.000        0.569      4.550     32.807     -5.737            0.000     33.351         27.978          4.863    0.806       0.594       0.750       0.844       0.906       0.938   0.000    30.000       28.000  4.105 S_0157_0001_0001
SCORE:    15.981   -144.532     22.056     69.183           0.408                  4.454         -5.826    -17.656        0.039         -2.832         -6.740         -2.315       0.000       -0.335      3.842     36.839     -5.374            0.000     33.351         31.418          4.905    0.806       0.594       0.750       0.844       0.906       0.938   0.000    30.000       28.000  4.180 S_0157_0002_0001
SCORE:    13.583   -125.961     18.184     63.232           0.343                  3.657         -4.899    -20.397        0.115         -4.273         -3.175         -3.892       0.000       -0.261      3.173     30.789     -5.983            0.000     33.351         29.577          4.908    0.756       0.438       0.688       0.844       0.875       0.938   0.000    30.000       27.000  4.009 S_0157_0003_0001
SCORE:    13.487   -128.144     18.558     66.245           0.353                  3.638         -4.048    -22.552        0.112         -4.282         -3.325         -5.263       0.000       -0.115      3.294     31.543     -5.784            0.000     33.351         29.905          4.924    0.756       0.438       0.688       0.812       0.906       0.938   0.000    30.000       27.000  4.051 S_0157_0004_0001
SCORE:    13.583   -125.961     18.184     63.232           0.343                  3.657         -4.899    -20.397        0.115         -4.273         -3.175         -3.892       0.000       -0.261      3.173     30.789     -5.983            0.000     33.351         29.577          4.908    0.756       0.438       0.688       0.844       0.875       0.938   0.000    30.000       27.000  4.009 S_0157_0005_0001
SCORE:   -18.486   -126.432     17.092     63.372           0.348                  4.837         -4.730    -28.819        0.222         -5.209        -10.171         -3.230       0.000       -1.557      1.155     29.839     -5.189            0.000     33.351         16.635          4.324    0.794       0.500       0.719       0.875       0.906       0.969   0.000    31.000       29.000  3.765 S_0158_0001_0001
SCORE:   -21.917   -128.817     16.772     63.733           0.356                  4.737         -4.914    -28.217        0.221         -5.077         -9.986         -3.346       0.000       -1.565      1.141     27.802     -4.896            0.000     33.351         16.787          4.357    0.800       0.500       0.750       0.875       0.906       0.969   0.000    31.000       29.000  3.782 S_0158_0002_0001
SCORE:   -21.152   -128.138     17.685     62.477           0.345                  4.754         -5.119    -28.339        0.231         -5.314         -9.649         -3.220       0.000       -1.631      1.619     28.371     -5.057            0.000     33.351         16.480          4.295    0.794       0.500       0.719       0.875       0.906       0.969   0.000    31.000       29.000  3.728 S_0158_0003_0001
SCORE:   -21.144   -128.591     16.995     63.585           0.355                  4.772         -4.894    -28.224        0.230         -5.030         -9.932         -3.350       0.000       -1.447      1.050     28.086     -4.871            0.000     33.351         16.772          4.357    0.800       0.500       0.750       0.875       0.906       0.969   0.000    31.000       29.000  3.783 S_0158_0004_0001
SCORE:   -18.457   -126.596     17.156     63.340           0.349                  4.839         -4.704    -28.867        0.223         -5.217        -10.095         -3.244       0.000       -1.533      1.072     30.018     -5.214            0.000     33.351         16.664          4.315    0.794       0.500       0.719       0.875       0.906       0.969   0.000    31.000       29.000  3.754 S_0158_0005_0001
SCORE:    21.235   -140.761     29.681     72.906           0.361                  5.270         -5.876    -23.324        0.237         -3.308         -7.362         -0.770      -0.768       -2.394      7.650     29.654     -6.022            0.009     33.351         32.702          4.853    0.769       0.469       0.719       0.812       0.875       0.969   0.000    31.000       27.000  3.995 S_0159_0001_0001
SCORE:     6.846   -140.972     25.838     74.187           0.352                  5.144         -5.965    -24.035        0.045         -4.270         -8.288         -0.747      -0.768       -2.838      1.883     27.233     -5.704            0.001     33.351         32.398          4.812    0.756       0.469       0.719       0.812       0.844       0.938   0.000    30.000       27.000  3.947 S_0159_0002_0001
SCORE:    21.057   -141.078     29.751     73.417           0.360                  5.261         -5.626    -24.071        0.230         -3.784         -7.347         -0.763      -0.768       -2.336      7.407     29.768     -5.628            0.007     33.351         32.906          4.850    0.762       0.469       0.719       0.812       0.875       0.938   0.000    30.000       27.000  3.988 S_0159_0003_0001
SCORE:    20.875   -139.695     28.840     73.187           0.365                  4.965         -6.405    -22.050        0.163         -3.177         -7.381         -0.711      -0.766       -2.845      8.222     29.152     -6.253            0.004     33.351         31.908          4.910    0.762       0.469       0.750       0.812       0.844       0.938   0.000    30.000       27.000  4.003 S_0159_0004_0001
SCORE:     8.781   -140.752     27.206     74.042           0.353                  4.924         -6.428    -22.947        0.264         -3.484         -8.244         -0.762      -0.763       -2.851      1.734     27.470     -6.236            0.003     33.351         31.902          4.866    0.762       0.469       0.750       0.812       0.844       0.938   0.000    30.000       27.000  3.962 S_0159_0005_0001
SCORE:    30.035   -147.687     30.983     76.525           0.374                  5.580         -4.039    -24.350        0.400         -2.363         -6.043         -3.659      -2.502        0.690      8.405     32.611     -1.790            0.009     33.351         33.540          4.354    0.725       0.344       0.656       0.781       0.875       0.969   0.000    31.000       27.000  3.381 S_0160_0001_0001
SCORE:    23.701   -145.057     29.186     73.523           0.361                  5.571         -4.266    -22.410        0.400         -2.145         -6.933         -2.564      -0.693       -0.437      4.004     30.546     -2.200            0.000     33.351         33.464          4.332    0.731       0.344       0.719       0.781       0.875       0.938   0.000    30.000       27.000  3.361 S_0160_0002_0001
SCORE:    30.035   -147.687     30.983     76.525           0.374                  5.580         -4.039    -24.350        0.400         -2.363         -6.043         -3.659      -2.502        0.690      8.405     32.611     -1.790            0.009     33.351         33.540          4.354    0.725       0.344       0.656       0.781       0.875       0.969   0.000    31.000       27.000  3.381 S_0160_0003_0001
SCORE:    30.035   -147.687     30.983     76.525           0.374                  5.580         -4.039    -24.350        0.400         -2.363         -6.043         -3.659      -2.502        0.690      8.405     32.611     -1.790            0.009     33.351         33.540          4.354    0.725       0.344       0.656       0.781       0.875       0.969   0.000    31.000       27.000  3.381 S_0160_0004_0001
SCORE:    22.510   -147.678     29.739     76.207           0.374                  5.583         -3.898    -24.575        0.388         -2.310         -6.750         -3.624      -2.489        0.654      4.093     31.962     -1.848            0.002     33.351         33.329          4.345    0.731       0.375       0.656       0.781       0.875       0.969   0.000    31.000       26.000  3.375 S_0160_0005_0001
SCORE:   -10.943   -131.366     18.783     60.292           0.374                  4.691         -4.878    -15.995        0.225         -3.441         -7.137         -2.622       0.000       -1.798      2.837     29.098     -4.735            0.000     33.351         11.378          5.412    0.756       0.469       0.750       0.781       0.875       0.906   0.000    29.000       28.000  4.700 S_0161_0001_0001
SCORE:   -10.826   -130.797     18.845     60.188           0.375                  4.680         -4.944    -16.098        0.209         -3.402         -7.148         -2.634       0.000       -1.877      2.830     29.056     -4.834            0.000     33.351         11.375          5.373    0.756       0.469       0.750       0.781       0.875       0.906   0.000    29.000       28.000  4.660 S_0161_0002_0001
SCORE:   -11.063   -129.728     18.253     60.689           0.373                  4.534         -4.940    -16.147        0.168         -3.442         -7.286         -2.582       0.000       -1.961      3.168     28.732     -5.361            0.000     33.351         11.116          5.368    0.756       0.438       0.750       0.812       0.875       0.906   0.000    29.000       28.000  4.665 S_0161_0003_0001
SCORE:   -10.283   -131.411     18.971     60.619           0.382                  4.711         -4.822    -16.023        0.259         -3.499         -7.046         -2.625       0.000       -1.635      2.667     29.022     -4.526            0.000     33.351         11.321          5.379    0.756       0.469       0.750       0.781       0.875       0.906   0.000    29.000       28.000  4.665 S_0161_0004_0001
SCORE:   -10.486   -131.052     19.238     60.543           0.375                  4.680         -4.973    -16.107        0.180         -3.347         -7.189         -2.643       0.000       -1.772      2.897     29.073     -5.012            0.001     33.351         11.271          5.370    0.762       0.500       0.750       0.781       0.875       0.906   0.000    29.000       28.000  4.664 S_0161_0005_0001
SCORE:     5.012   -148.451     28.415     76.370           0.341                  5.239         -5.416    -28.563        0.360         -3.334         -9.727         -1.968      -0.779       -1.353      2.459     26.754     -1.901            0.000     33.351         33.214          4.613    0.762       0.469       0.688       0.844       0.875       0.938   0.000    30.000       28.000  3.829 S_0162_0001_0001
SCORE:    17.574   -146.387     31.757     75.355           0.334                  5.286         -5.439    -28.705        0.341         -3.166         -9.955         -1.865      -0.777       -1.900     10.444     27.375     -1.864            0.001     33.351         33.389          4.623    0.769       0.469       0.719       0.844       0.875       0.938   0.000    30.000       28.000  3.858 S_0162_0002_0001
SCORE:     9.427   -145.637     29.963     74.867           0.338                  5.281         -5.387    -28.476        0.371         -3.154         -9.819         -1.877      -0.779       -1.770      3.963     27.146     -2.180            0.001     33.351         33.227          4.622    0.781       0.531       0.719       0.844       0.875       0.938   0.000    30.000       28.000  3.851 S_0162_0003_0001
SCORE:     3.353   -147.747     27.869     74.285           0.350                  5.287         -5.634    -28.031        0.320         -3.184         -9.791         -1.979      -0.785       -1.583      2.788     27.561     -2.733            0.005     33.351         33.004          4.556    0.775       0.531       0.688       0.844       0.875       0.938   0.000    30.000       28.000  3.772 S_0162_0004_0001
SCORE:     7.937   -147.113     29.379     75.081           0.351                  5.291         -5.433    -28.436        0.363         -3.167         -9.634         -1.838      -0.783       -1.720      4.185     26.743     -2.062            0.000     33.351         33.376          4.621    0.781       0.469       0.781       0.844       0.875       0.938   0.000    30.000       28.000  3.861 S_0162_0005_0001
SCORE:    51.691   -150.250     35.119     86.204           0.360                  5.413         -4.257    -27.877        0.146         -3.770         -4.240         -2.650       0.000        1.159     11.993     34.362     -6.478            0.000     33.351         43.105          7.069    0.569       0.312       0.406       0.594       0.688       0.844   0.000    27.000       21.000  6.366 S_0163_0001_0001
SCORE:    40.482   -151.935     37.096     92.424           0.373                  4.553         -5.611    -34.013        0.156         -5.057         -7.547         -2.532       0.000       -0.064      9.263     38.358     -6.266            0.013     33.351         37.920          7.045    0.562       0.281       0.438       0.594       0.656       0.844   0.000    27.000       21.000  6.292 S_0163_0002_0001
SCORE:    45.669   -150.311     33.164     89.350           0.382                  4.573         -4.412    -29.807        0.108         -5.548         -8.179         -3.263       0.000       -1.337     10.616     41.708     -4.681            0.011     33.351         39.944          6.775    0.556       0.281       0.406       0.531       0.688       0.875   0.000    28.000       21.000  6.041 S_0163_0003_0001
SCORE:    38.010   -153.870     33.331     89.797           0.359                  4.873         -5.046    -29.754        0.208         -3.685         -6.293         -2.123       0.000       -1.289     10.329     35.005     -6.223            0.032     33.351         39.010          7.082    0.550       0.312       0.406       0.562       0.656       0.812   0.000    26.000       20.000  6.350 S_0163_0004_0001
SCORE:    58.521   -157.804     41.170     88.155           0.433                  4.613         -3.546    -28.757        0.282         -4.678         -8.552         -2.529       0.000        1.665     15.927     39.171     -5.449            0.001     33.351         45.068          7.154    0.562       0.312       0.406       0.594       0.656       0.844   0.000    27.000       19.000  6.371 S_0163_0005_0001
SCORE:    17.680   -133.389     22.084     68.447           0.490                  4.727         -5.556    -22.208        0.362         -6.600         -5.795         -1.229       0.000       -0.486      3.121     30.457     -1.483            0.000     33.351         31.386          3.585    0.756       0.406       0.656       0.812       0.906       1.000   0.000    32.000       27.000  2.673 S_0164_0001_0001
SCORE:     7.901   -142.908     21.919     70.673           0.534                  4.441         -6.098    -20.909        0.180         -4.833         -6.198         -1.202       0.000       -0.987      3.529     29.856     -0.869            0.000     33.351         27.422          3.377    0.794       0.500       0.688       0.875       0.906       1.000   0.000    32.000       28.000  2.549 S_0164_0002_0001
SCORE:    12.425   -142.093     20.873     72.435           0.539                  4.189         -7.146    -22.689        0.396         -4.570         -6.279         -1.245       0.000       -0.924      2.427     32.980     -0.182            0.000     33.351         30.363          3.723    0.762       0.500       0.656       0.781       0.875       1.000   0.000    32.000       26.000  2.977 S_0164_0003_0001
SCORE:    10.325   -140.362     20.532     71.112           0.510                  4.233         -6.831    -21.178        0.349         -4.792         -5.830         -1.216       0.000       -1.052      2.529     29.856     -0.665            0.000     33.351         29.779          3.735    0.756       0.500       0.656       0.781       0.844       1.000   0.000    32.000       26.000  2.997 S_0164_0004_0001
SCORE:    15.267   -135.487     20.416     67.893           0.417                  4.205         -5.957    -19.789        0.360         -4.587         -5.722         -1.231       0.000       -0.193      2.551     29.862     -1.600            0.000     33.351         30.776          3.651    0.744       0.438       0.656       0.750       0.875       1.000   0.000    32.000       26.000  2.891 S_0164_0005_0001
SCORE:     7.732   -137.386     21.928     63.259           0.445                  4.230         -4.484    -27.819        0.190         -5.361         -5.093         -3.014       0.000        0.366      6.869     35.530     -1.930            0.000     33.351         26.649          4.093    0.750       0.375       0.688       0.812       0.875       1.000   0.000    32.000       27.000  3.435 S_0165_0001_0001
SCORE:    10.554   -134.676     21.847     63.222           0.434                  4.188         -4.502    -26.289        0.189         -4.996         -5.161         -2.998       0.000        0.408      6.671     35.214     -1.677            0.000     33.351         25.329          4.187    0.762       0.438       0.688       0.812       0.875       1.000   0.000    32.000       27.000  3.432 S_0165_0002_0001
SCORE:     8.714   -138.832     21.193     64.990           0.466                  4.244         -4.165    -28.883        0.276         -5.457         -6.422         -2.939       0.000       -0.650      6.452     35.305     -2.172            0.000     33.351         31.959          4.034    0.750       0.438       0.625       0.812       0.875       1.000   0.000    32.000       27.000  3.362 S_0165_0003_0001
SCORE:    10.554   -134.676     21.847     63.222           0.434                  4.188         -4.502    -26.289        0.189         -4.996         -5.161         -2.998       0.000        0.408      6.671     35.214     -1.677            0.000     33.351         25.329          4.187    0.762       0.438       0.688       0.812       0.875       1.000   0.000    32.000       27.000  3.432 S_0165_0004_0001
SCORE:     9.752   -135.259     22.042     62.807           0.436                  4.553         -4.212    -26.837        0.168         -5.666         -4.955         -2.992       0.000        0.371      7.665     35.205     -2.678            0.008     33.351         25.744          3.955    0.744       0.375       0.688       0.781       0.875       1.000   0.000    32.000       27.000  3.375 S_0165_0005_0001
SCORE:   -12.793   -127.912     20.330     64.701           0.342                  4.638         -5.568    -29.320        0.176         -4.153         -8.588         -2.378      -0.784       -0.821      3.002     30.367     -5.144            0.002     33.351         14.966          4.976    0.775       0.469       0.719       0.844       0.906       0.938   0.000    30.000       28.000  4.141 S_0166_0001_0001
SCORE:   -12.259   -124.058     18.568     63.033           0.346                  4.650         -5.325    -29.068        0.205         -4.159         -7.548         -2.405      -0.783       -0.982      2.171     30.634     -5.181            0.050     33.351         14.241          4.967    0.744       0.406       0.688       0.812       0.875       0.938   0.000    30.000       28.000  4.128 S_0166_0002_0001
SCORE:   -12.769   -127.893     20.332     64.674           0.342                  4.636         -5.564    -29.323        0.169         -4.155         -8.587         -2.374      -0.785       -0.830      3.007     30.395     -5.141            0.001     33.351         14.976          4.975    0.775       0.469       0.719       0.844       0.906       0.938   0.000    30.000       28.000  4.140 S_0166_0003_0001
SCORE:   -12.391   -127.147     20.003     63.802           0.343                  4.619         -5.562    -28.887        0.162         -4.116         -8.509         -2.377      -0.785       -0.695      2.815     30.591     -5.237            0.001     33.351         15.237          4.963    0.775       0.469       0.719       0.844       0.906       0.938   0.000    30.000       28.000  4.124 S_0166_0004_0001
SCORE:   -13.633   -128.793     20.509     65.034           0.344                  4.639         -5.642    -29.409        0.173         -4.221         -8.598         -2.377      -0.782       -0.863      2.861     30.280     -5.087            0.002     33.351         14.944          4.979    0.762       0.406       0.719       0.844       0.906       0.938   0.000    30.000       28.000  4.145 S_0166_0005_0001
SCORE:     2.760   -133.474     19.442     70.160           0.358                  5.280         -5.649    -27.320        0.151         -4.243         -6.531         -2.906      -0.772       -1.556      5.140     30.507     -4.146            0.002     33.351         24.964          4.553    0.837       0.625       0.844       0.875       0.906       0.938   0.000    30.000       29.000  3.827 S_0167_0001_0001
SCORE:     0.786   -132.596     17.679     72.492           0.367                  5.175         -5.640    -27.575        0.075         -4.527         -6.297         -2.934      -0.772       -1.667      4.530     28.624     -4.318            0.001     33.351         24.817          4.597    0.837       0.656       0.812       0.875       0.906       0.938   0.000    30.000       29.000  3.868 S_0167_0002_0001
SCORE:     1.326   -134.762     19.157     72.805           0.371                  5.173         -5.889    -27.640        0.141         -4.557         -6.358         -2.908      -0.770       -1.617      4.818     29.151     -4.140            0.001     33.351         24.998          4.589    0.844       0.688       0.812       0.875       0.906       0.938   0.000    30.000       29.000  3.871 S_0167_0003_0001
SCORE:     2.179   -132.865     18.542     72.437           0.368                  5.229         -5.724    -27.492        0.148         -4.477         -6.187         -2.975      -0.765       -1.654      4.638     28.983     -4.322            0.001     33.351         24.942          4.585    0.844       0.688       0.812       0.875       0.906       0.938   0.000    30.000       29.000  3.863 S_0167_0004_0001
SCORE:     2.089   -133.185     18.603     72.705           0.368                  5.193         -5.671    -27.539        0.142         -4.466         -6.300         -2.933      -0.772       -1.650      4.637     28.992     -4.254            0.001     33.351         24.867          4.593    0.837       0.656       0.812       0.875       0.906       0.938   0.000    30.000       29.000  3.869 S_0167_0005_0001
SCORE:     3.526   -127.823     18.357     66.448           0.336                  4.265         -5.371    -17.343        0.283         -5.603         -6.992         -3.449      -1.588       -0.635      2.754     30.700     -3.906            0.198     33.351         19.544          4.438    0.756       0.469       0.688       0.781       0.875       0.969   0.000    31.000       26.000  3.700 S_0168_0001_0001
SCORE:     3.082   -127.662     18.230     66.178           0.336                  4.260         -5.401    -17.319        0.287         -5.613         -7.004         -3.475      -1.592       -0.723      2.736     30.698     -4.182            0.210     33.351         19.768          4.460    0.744       0.469       0.656       0.781       0.844       0.969   0.000    31.000       26.000  3.728 S_0168_0002_0001
SCORE:    18.297   -127.429     21.086     60.263           0.343                  4.710         -4.907    -16.220        0.440         -5.527         -6.096         -1.760      -1.545       -0.538      3.156     36.415     -3.055            0.167     33.351         25.441          4.431    0.712       0.375       0.625       0.750       0.844       0.969   0.000    31.000       25.000  3.618 S_0168_0003_0001
SCORE:    11.178   -127.969     21.577     61.138           0.497                  4.214         -4.263    -17.737        0.320         -6.028         -5.707         -1.652      -3.108       -0.598      2.397     34.538     -2.658            0.221     33.351         22.645          4.708    0.700       0.344       0.594       0.781       0.812       0.969   0.000    31.000       25.000  3.808 S_0168_0004_0001
SCORE:    14.046   -126.292     21.230     58.847           0.345                  4.556         -4.672    -17.683        0.397         -5.551         -6.210         -2.206      -1.530        0.304      4.559     37.866     -3.937            0.173     33.351         20.499          4.439    0.700       0.344       0.625       0.750       0.812       0.969   0.000    31.000       26.000  3.591 S_0168_0005_0001
SCORE:   -30.381   -139.745     21.462     70.767           0.331                  3.914         -4.709    -33.024        0.187         -6.616         -8.766         -2.978       0.000       -2.795      6.554     30.837     -5.540            0.000     33.351          6.388          3.036    0.925       0.781       0.906       0.938       1.000       1.000   0.000    32.000       31.000  2.025 S_0169_0001_0001
SCORE:   -30.221   -143.557     22.620     74.379           0.362                  4.641         -3.494    -37.739        0.124         -5.834         -9.369         -5.128      -1.361       -2.687      8.666     33.976     -5.232            0.003     33.351          6.058          3.242    0.919       0.750       0.875       0.969       1.000       1.000   0.000    32.000       31.000  2.115 S_0169_0002_0001
SCORE:   -27.177   -136.538     19.098     71.460           0.379                  3.655         -4.804    -32.561        0.175         -5.827         -9.487         -3.159       0.000       -2.707      5.328     34.157     -5.817            0.001     33.351          6.121          3.105    0.931       0.781       0.906       0.969       1.000       1.000   0.000    32.000       31.000  2.029 S_0169_0003_0001
SCORE:   -29.269   -139.867     21.807     72.303           0.338                  3.968         -4.417    -34.148        0.188         -6.527         -8.939         -2.908       0.000       -2.770      7.287     29.831     -5.300            0.001     33.351          6.531          3.004    0.931       0.781       0.938       0.938       1.000       1.000   0.000    32.000       32.000  2.000 S_0169_0004_0001
SCORE:   -27.126   -139.901     21.929     71.213           0.338                  3.653         -4.423    -33.228        0.143         -5.814         -9.476         -3.130       0.000       -2.798      7.623     33.071     -5.812            0.000     33.351          6.132          3.184    0.919       0.750       0.875       0.969       1.000       1.000   0.000    32.000       31.000  2.052 S_0169_0005_0001
SCORE:    19.734   -136.232     22.399     62.681           0.363                  5.277         -4.400    -19.776        0.219         -3.682         -3.902         -0.384       0.000        0.022     15.778     34.822     -5.311            0.000     33.351         18.508          6.565    0.550       0.250       0.438       0.531       0.719       0.812   0.000    26.000       18.000  5.383 S_0170_0001_0001
SCORE:    22.611   -123.956     18.198     52.071           0.419                  4.109         -4.195     -9.366        0.086         -6.003         -1.823         -0.411       0.000        0.334     16.014     31.513     -5.684            0.053     33.351         17.901          6.855    0.444       0.250       0.312       0.438       0.531       0.688   0.000    22.000       14.000  5.936 S_0170_0002_0001
SCORE:    23.099   -143.931     26.005     62.758           0.399                  6.536         -5.587    -10.714        0.109         -2.768         -0.942         -2.263       0.000        1.971     10.551     31.882     -3.290            0.447     33.351         18.585          6.111    0.550       0.250       0.438       0.562       0.625       0.875   0.000    28.000       18.000  5.047 S_0170_0003_0001
SCORE:    23.099   -143.931     26.005     62.758           0.399                  6.536         -5.587    -10.714        0.109         -2.768         -0.942         -2.263       0.000        1.971     10.551     31.882     -3.290            0.447     33.351         18.585          6.111    0.550       0.250       0.438       0.562       0.625       0.875   0.000    28.000       18.000  5.047 S_0170_0004_0001
SCORE:    18.714   -137.825     24.370     65.193           0.358                  4.807         -5.140    -20.674        0.337         -3.025         -3.220         -1.622       0.000       -0.115     13.509     33.028     -3.607            0.012     33.351         18.977          5.907    0.488       0.000       0.438       0.531       0.594       0.875   0.000    28.000       17.000  4.932 S_0170_0005_0001
SCORE:    -3.111   -135.883     20.592     72.898           0.355                  4.853         -3.924    -27.180        0.133         -4.218        -10.240         -3.475      -1.478       -1.625      3.798     29.015     -5.533            0.013     33.351         25.437          4.018    0.825       0.438       0.844       0.906       0.969       0.969   0.000    31.000       30.000  2.954 S_0171_0001_0001
SCORE:    -3.309   -137.260     22.647     70.108           0.351                  4.835         -3.439    -27.675        0.127         -3.786         -9.309         -3.215      -1.422       -1.554      5.031     26.703     -6.264            0.019     33.351         27.441          3.894    0.819       0.469       0.844       0.875       0.938       0.969   0.000    31.000       30.000  2.909 S_0171_0002_0001
SCORE:    -1.176   -135.894     22.419     70.226           0.356                  5.173         -3.437    -27.607        0.132         -4.047         -9.085         -3.416      -1.507       -1.248      4.137     28.407     -5.979            0.015     33.351         26.826          3.913    0.825       0.469       0.844       0.906       0.938       0.969   0.000    31.000       30.000  2.911 S_0171_0003_0001
SCORE:    -1.296   -135.654     22.601     70.294           0.358                  5.171         -3.647    -27.905        0.130         -4.076         -9.552         -3.401      -1.515       -1.415      4.702     28.225     -6.010            0.012     33.351         27.036          3.935    0.837       0.531       0.844       0.906       0.938       0.969   0.000    31.000       30.000  2.932 S_0171_0004_0001
SCORE:    -4.908   -135.905     20.978     72.100           0.364                  4.906         -3.823    -28.008        0.144         -4.473        -10.236         -3.489      -1.506       -1.747      3.277     29.481     -5.510            0.020     33.351         25.168          3.996    0.806       0.438       0.781       0.875       0.969       0.969   0.000    31.000       30.000  2.943 S_0171_0005_0001
SCORE:    29.545   -148.442     33.315     76.260           0.352                  4.399         -4.054    -26.694        0.117         -7.787         -7.775         -0.962       0.000       -1.209     13.512     32.147     -7.663            0.000     33.351         40.677          8.391    0.569       0.281       0.438       0.625       0.656       0.844   0.000    27.000       19.000  7.503 S_0172_0001_0001
SCORE:    29.430   -149.421     33.644     77.211           0.360                  4.445         -3.863    -26.815        0.117         -7.768         -7.726         -1.053       0.000       -1.070     13.537     30.935     -7.560            0.001     33.351         41.105          8.388    0.569       0.281       0.438       0.625       0.656       0.844   0.000    27.000       19.000  7.498 S_0172_0002_0001
SCORE:    24.274   -148.943     35.324     73.785           0.372                  4.463         -3.778    -28.307        0.151         -7.314         -9.284         -1.727       0.000       -0.391     11.194     32.566     -6.088            0.003     33.351         38.897          8.333    0.587       0.312       0.469       0.625       0.688       0.844   0.000    27.000       20.000  7.491 S_0172_0003_0001
SCORE:    26.945   -148.896     35.207     74.465           0.366                  4.452         -3.624    -28.011        0.105         -8.158        -10.620         -1.438       0.000       -0.950      9.002     35.779     -6.996            0.006     33.351         42.904          8.334    0.581       0.281       0.500       0.625       0.656       0.844   0.000    27.000       20.000  7.465 S_0172_0004_0001
SCORE:    24.274   -148.943     35.324     73.785           0.372                  4.463         -3.778    -28.307        0.151         -7.314         -9.284         -1.727       0.000       -0.391     11.194     32.566     -6.088            0.003     33.351         38.897          8.333    0.587       0.312       0.469       0.625       0.688       0.844   0.000    27.000       20.000  7.491 S_0172_0005_0001
SCORE:    20.277   -121.736     20.683     65.092           0.369                  4.565         -5.075    -17.336        0.168         -2.773         -4.463         -2.154      -3.204       -0.443      3.683     30.532     -7.238            0.000     33.351         26.254          8.287    0.500       0.000       0.500       0.562       0.656       0.781   0.000    25.000       19.000  7.666 S_0173_0001_0001
SCORE:    -1.965   -131.608     17.861     67.754           0.393                  5.220         -4.311    -24.400        0.027         -4.443         -6.714         -0.766      -3.221        2.549      4.047     31.876     -8.782            0.004     33.351         19.196          7.691    0.494       0.000       0.438       0.562       0.656       0.812   0.000    26.000       17.000  6.916 S_0173_0002_0001
SCORE:     8.461   -131.924     23.442     70.212           0.387                  4.576         -4.462    -23.032        0.015         -2.924         -5.457         -3.360      -3.344       -0.208      5.360     32.117     -7.394            0.002     33.351         21.103          8.149    0.494       0.000       0.406       0.625       0.656       0.781   0.000    25.000       17.000  7.536 S_0173_0003_0001
SCORE:     7.319   -131.797     22.871     70.724           0.372                  4.599         -4.872    -23.139        0.014         -2.942         -5.588         -3.471      -3.457       -0.372      5.283     32.233     -7.488            0.000     33.351         20.997          8.152    0.481       0.000       0.438       0.531       0.656       0.781   0.000    25.000       17.000  7.554 S_0173_0004_0001
SCORE:    17.863   -121.652     20.059     64.070           0.394                  4.670         -4.611    -17.645        0.169         -2.874         -4.634         -1.800      -3.374       -0.542      3.520     30.154     -7.442            0.001     33.351         26.051          8.307    0.500       0.000       0.469       0.594       0.656       0.781   0.000    25.000       19.000  7.723 S_0173_0005_0001
SCORE:    20.299   -124.246     21.930     62.773           0.328                  4.821         -3.267    -20.806        0.149         -3.791         -5.233         -2.132       0.000        3.906      4.789     32.150     -3.975            0.000     33.351         19.550          7.811    0.637       0.312       0.531       0.719       0.781       0.844   0.000    27.000       22.000  6.338 S_0174_0001_0001
SCORE:    23.262   -135.110     26.360     66.022           0.374                  4.711         -4.459    -18.199        0.177         -4.131         -6.056          0.000       0.000        4.120      4.551     33.972     -2.151            0.001     33.351         19.727          7.721    0.650       0.344       0.625       0.688       0.750       0.844   0.000    27.000       23.000  6.261 S_0174_0002_0001
SCORE:    23.566   -135.173     26.414     66.133           0.376                  4.742         -4.444    -18.085        0.175         -4.130         -6.044          0.000       0.000        4.106      4.572     34.011     -2.164            0.001     33.351         19.724          7.718    0.650       0.344       0.625       0.688       0.750       0.844   0.000    27.000       23.000  6.262 S_0174_0003_0001
SCORE:    23.529   -135.043     26.346     66.131           0.376                  4.755         -4.428    -18.161        0.171         -4.132         -6.072          0.000       0.000        4.110      4.587     33.969     -2.113            0.000     33.351         19.682          7.719    0.650       0.344       0.625       0.688       0.750       0.844   0.000    27.000       23.000  6.262 S_0174_0004_0001
SCORE:    23.321   -135.089     26.410     66.015           0.374                  4.708         -4.471    -18.175        0.178         -4.126         -6.053          0.000       0.000        4.100      4.565     34.004     -2.163            0.000     33.351         19.691          7.720    0.650       0.344       0.625       0.688       0.750       0.844   0.000    27.000       23.000  6.260 S_0174_0005_0001
SCORE:   -48.373   -147.942     21.028     76.587           0.327                  4.103         -3.928    -34.346        0.043         -8.129         -9.482         -1.790       0.000       -1.863      3.389     23.107     -5.530            0.015     33.351          2.687          3.042    0.850       0.562       0.781       0.906       1.000       1.000   0.000    32.000       31.000  2.096 S_0175_0001_0001
SCORE:   -45.978   -150.049     21.714     76.356           0.461                  4.167         -4.255    -34.512        0.041         -7.615         -9.411         -1.734       0.000       -1.843      2.912     26.682     -5.759            0.004     33.351          3.511          3.140    0.863       0.594       0.812       0.906       1.000       1.000   0.000    32.000       31.000  2.115 S_0175_0002_0001
SCORE:   -46.748   -148.177     21.775     77.064           0.333                  4.091         -4.010    -34.198        0.037         -8.101         -9.488         -1.797       0.000       -1.662      3.354     23.362     -5.396            0.031     33.351          2.682          3.054    0.844       0.562       0.750       0.906       1.000       1.000   0.000    32.000       31.000  2.106 S_0175_0003_0001
SCORE:   -47.205   -148.188     21.230     76.975           0.336                  4.156         -4.230    -33.807        0.047         -6.925         -9.533         -1.760       0.000       -1.869      3.022     22.936     -5.856            0.027     33.351          2.881          3.059    0.844       0.562       0.781       0.906       0.969       1.000   0.000    32.000       31.000  2.119 S_0175_0004_0001
SCORE:   -47.845   -148.356     21.204     77.046           0.335                  4.073         -3.984    -34.305        0.038         -8.101         -9.413         -1.802       0.000       -1.660      3.360     23.141     -5.458            0.024     33.351          2.662          3.049    0.850       0.562       0.781       0.906       1.000       1.000   0.000    32.000       31.000  2.107 S_0175_0005_0001
SCORE:    -7.100   -126.801     17.443     63.535           0.354                  3.944         -6.852    -18.526        0.263         -6.698         -3.162         -1.176       0.000       -3.184      2.803     23.206     -6.111            0.000     33.351         20.508          3.425    0.825       0.562       0.719       0.906       0.938       1.000   0.000    32.000       29.000  2.586 S_0176_0001_0001
SCORE:    -4.747   -131.338     18.998     62.166           0.400                  3.822         -6.669    -16.385        0.264         -6.710         -3.028         -1.483       0.000       -1.394      1.093     26.563     -5.959            0.000     33.351         21.560          3.460    0.819       0.531       0.719       0.906       0.938       1.000   0.000    32.000       29.000  2.647 S_0176_0002_0001
SCORE:    -4.467   -124.584     16.984     60.960           0.346                  3.821         -7.345    -16.291        0.256         -6.554         -3.355         -0.473       0.000       -2.113      2.181     23.789     -6.107            0.005     33.351         20.663          3.422    0.825       0.562       0.688       0.938       0.938       1.000   0.000    32.000       29.000  2.601 S_0176_0003_0001
SCORE:    -5.681   -125.119     17.507     61.890           0.353                  3.942         -6.947    -17.444        0.266         -6.584         -3.174         -0.477       0.000       -3.267      1.835     23.040     -5.905            0.000     33.351         21.055          3.440    0.844       0.562       0.750       0.938       0.969       1.000   0.000    32.000       30.000  2.539 S_0176_0004_0001
SCORE:    -4.241   -124.451     17.048     62.220           0.350                  3.899         -7.049    -17.894        0.266         -6.615         -3.311         -0.479       0.000       -2.308      2.375     23.892     -6.244            0.000     33.351         20.706          3.394    0.831       0.562       0.719       0.938       0.938       1.000   0.000    32.000       29.000  2.567 S_0176_0005_0001
SCORE:   -20.124   -130.830     17.465     71.142           0.476                  4.024         -4.363    -33.969        0.064         -6.889         -9.034         -2.851       0.000       -3.726      2.194     33.406     -3.419            0.002     33.351         12.831          4.018    0.781       0.531       0.719       0.812       0.875       0.969   0.000    31.000       28.000  3.340 S_0177_0001_0001
SCORE:   -23.528   -132.571     18.209     72.087           0.554                  3.796         -3.856    -35.198        0.070         -7.092         -9.219         -2.311       0.000       -2.721      2.339     29.168     -3.346            0.000     33.351         13.211          4.189    0.788       0.562       0.750       0.812       0.844       0.969   0.000    31.000       27.000  3.552 S_0177_0002_0001
SCORE:   -20.005   -130.912     17.253     70.925           0.549                  3.981         -4.674    -33.379        0.094         -7.038         -9.117         -2.862       0.000       -3.671      2.386     32.933     -3.317            0.000     33.351         13.492          4.050    0.781       0.531       0.719       0.812       0.875       0.969   0.000    31.000       27.000  3.370 S_0177_0003_0001
SCORE:   -21.453   -130.794     17.211     71.510           0.587                  4.033         -4.319    -33.185        0.199         -7.014         -9.074         -2.280       0.000       -3.709      1.963     31.234     -3.078            0.003     33.351         11.907          4.216    0.788       0.562       0.750       0.812       0.844       0.969   0.000    31.000       27.000  3.513 S_0177_0004_0001
SCORE:   -20.564   -129.134     17.080     69.961           0.549                  3.990         -4.299    -31.374        0.088         -6.981         -9.345         -1.510       0.000       -3.762      1.607     31.103     -3.938            0.000     33.351         12.048          4.143    0.781       0.562       0.719       0.812       0.844       0.969   0.000    31.000       28.000  3.438 S_0177_0005_0001
SCORE:   -23.065   -128.031     15.602     65.225           0.354                  5.035         -5.544    -28.773        0.255         -4.519         -6.692         -4.522      -2.429       -1.141      2.224     28.016     -5.342            0.152     33.351         13.715          4.496    0.738       0.469       0.656       0.750       0.812       1.000   0.000    32.000       26.000  3.698 S_0178_0001_0001
SCORE:   -21.983   -127.978     15.879     65.379           0.346                  5.043         -5.516    -28.735        0.240         -4.491         -6.727         -4.475      -2.438       -1.218      2.233     28.671     -5.463            0.170     33.351         13.747          4.507    0.738       0.469       0.656       0.750       0.812       1.000   0.000    32.000       26.000  3.712 S_0178_0002_0001
SCORE:   -22.065   -128.021     16.159     65.056           0.356                  4.948         -5.560    -28.615        0.161         -4.319         -6.747         -4.503      -2.431       -1.128      2.273     28.182     -5.270            0.161     33.351         13.882          4.497    0.738       0.469       0.656       0.750       0.812       1.000   0.000    32.000       25.000  3.698 S_0178_0003_0001
SCORE:   -21.686   -127.978     16.002     65.305           0.351                  5.043         -5.513    -28.689        0.237         -4.489         -6.715         -4.483      -2.439       -1.087      2.268     28.626     -5.481            0.171     33.351         13.834          4.510    0.731       0.438       0.656       0.750       0.812       1.000   0.000    32.000       26.000  3.713 S_0178_0004_0001
SCORE:   -21.940   -127.964     15.892     65.392           0.351                  5.046         -5.510    -28.728        0.242         -4.496         -6.721         -4.472      -2.438       -1.206      2.228     28.631     -5.474            0.170     33.351         13.764          4.510    0.738       0.469       0.656       0.750       0.812       1.000   0.000    32.000       26.000  3.714 S_0178_0005_0001
SCORE:    15.951   -125.831     19.535     60.968           0.362                  4.804         -4.772    -25.611        0.176         -7.457         -7.561         -1.754       0.000        0.025      6.184     28.790     -3.380            0.002     33.351         38.118          3.743    0.806       0.531       0.719       0.844       0.938       1.000   0.000    32.000       28.000  2.670 S_0179_0001_0001
SCORE:    11.433   -126.018     18.816     60.252           0.367                  4.141         -5.655    -24.838        0.225         -7.111         -6.614         -1.849       0.000       -0.722      4.477     28.816     -2.174            0.000     33.351         35.967          3.466    0.806       0.562       0.719       0.812       0.938       1.000   0.000    32.000       28.000  2.548 S_0179_0002_0001
SCORE:     3.151   -128.824     18.896     62.044           0.413                  4.983         -3.761    -24.894        0.194         -7.004         -7.375         -1.723       0.000       -0.183      2.844     29.052     -2.609            0.002     33.351         27.745          3.512    0.781       0.469       0.656       0.812       0.969       1.000   0.000    32.000       28.000  2.517 S_0179_0003_0001
SCORE:     3.203   -128.492     18.823     61.954           0.413                  4.978         -3.780    -24.864        0.185         -7.008         -7.307         -1.725       0.000       -0.302      2.861     29.010     -2.587            0.002     33.351         27.692          3.513    0.788       0.500       0.656       0.812       0.969       1.000   0.000    32.000       28.000  2.517 S_0179_0004_0001
SCORE:    12.927   -126.210     19.310     61.221           0.369                  4.176         -5.361    -25.132        0.226         -7.143         -6.556         -1.810       0.000       -0.641      4.594     29.044     -2.622            0.000     33.351         36.111          3.635    0.800       0.531       0.719       0.844       0.906       1.000   0.000    32.000       28.000  2.689 S_0179_0005_0001
SCORE:     3.098   -136.985     22.459     70.267           0.346                  4.126         -4.405    -23.514        0.316         -3.739         -8.478         -5.300       0.000        0.604      3.287     31.138     -4.646            0.005     33.351         24.267          4.137    0.725       0.344       0.625       0.781       0.875       1.000   0.000    32.000       26.000  3.114 S_0180_0001_0001
SCORE:     3.390   -133.526     22.336     70.525           0.319                  4.158         -3.751    -23.537        0.330         -3.703         -8.195         -5.219       0.000        0.307      3.701     27.088     -4.755            0.000     33.351         23.960          4.196    0.731       0.344       0.625       0.781       0.906       1.000   0.000    32.000       26.000  3.196 S_0180_0002_0001
SCORE:     8.838   -120.979     16.823     65.989           0.324                  3.880         -4.297    -26.714        0.208         -4.417         -6.507         -4.356       0.000       -0.529      4.576     30.567     -3.379            0.000     33.351         24.299          4.178    0.794       0.406       0.781       0.844       0.938       1.000   0.000    32.000       28.000  3.223 S_0180_0003_0001
SCORE:     4.306   -132.210     20.489     69.424           0.323                  4.061         -3.676    -23.899        0.326         -3.586         -8.189         -5.179       0.000        0.235      2.965     29.275     -3.887            0.000     33.351         24.481          4.170    0.725       0.312       0.625       0.781       0.906       1.000   0.000    32.000       26.000  3.103 S_0180_0004_0001
SCORE:     8.527   -133.633     19.994     73.558           0.322                  3.498         -3.788    -23.172        0.316         -3.658         -5.623         -5.993       0.000        0.899      3.514     27.829     -4.959            0.000     33.351         26.071          4.597    0.675       0.312       0.594       0.688       0.812       0.969   0.000    31.000       25.000  3.607 S_0180_0005_0001
SCORE:     4.466   -138.507     22.206     69.754           0.376                  4.182         -3.887    -28.355        0.247         -6.366         -9.665         -2.229       0.000       -0.675      3.841     34.872     -2.581            0.021     33.351         27.881          4.834    0.762       0.594       0.688       0.781       0.844       0.906   0.000    29.000       26.000  3.866 S_0181_0001_0001
SCORE:     2.781   -142.196     20.973     71.834           0.365                  4.238         -4.751    -25.391        0.182         -5.533        -10.804          0.000       0.000        0.004      4.111     31.707     -2.191            0.028     33.351         26.853          4.856    0.744       0.531       0.656       0.781       0.812       0.938   0.000    30.000       26.000  3.926 S_0181_0002_0001
SCORE:     7.434   -141.801     21.739     73.760           0.370                  3.868         -3.928    -29.096        0.231         -5.860        -11.406          0.000       0.000       -0.160      6.035     34.665     -2.826            0.043     33.351         28.449          4.779    0.769       0.500       0.688       0.812       0.844       1.000   0.000    32.000       26.000  3.857 S_0181_0003_0001
SCORE:     1.759   -140.161     21.148     70.090           0.375                  4.253         -5.077    -25.922        0.198         -5.331        -11.069         -0.665       0.000       -0.350      3.856     31.852     -2.714            0.001     33.351         27.924          4.827    0.750       0.562       0.688       0.781       0.844       0.875   0.000    28.000       26.000  3.896 S_0181_0004_0001
SCORE:     2.781   -142.196     20.973     71.834           0.365                  4.238         -4.751    -25.391        0.182         -5.533        -10.804          0.000       0.000        0.004      4.111     31.707     -2.191            0.028     33.351         26.853          4.856    0.744       0.531       0.656       0.781       0.812       0.938   0.000    30.000       26.000  3.926 S_0181_0005_0001
SCORE:   -30.645   -138.361     19.399     68.472           0.329                  3.862         -4.616    -27.845        0.132         -5.168         -8.925         -1.329       0.000       -0.790      6.313     27.690     -8.283            0.000     33.351          5.123          3.685    0.812       0.594       0.750       0.844       0.906       0.969   0.000    31.000       28.000  2.987 S_0182_0001_0001
SCORE:   -30.989   -140.280     19.291     70.856           0.335                  3.825         -4.657    -28.616        0.142         -5.064         -9.076         -2.496       0.000       -0.365      5.674     28.475     -8.530            0.000     33.351          6.146          3.831    0.806       0.562       0.750       0.844       0.906       0.969   0.000    31.000       28.000  2.991 S_0182_0002_0001
SCORE:   -26.498   -134.612     21.340     70.383           0.322                  3.732         -4.324    -27.494        0.118         -4.917         -9.261         -3.118       0.000        0.173      6.097     27.188     -9.347            0.000     33.351          3.872          3.704    0.831       0.625       0.781       0.875       0.875       1.000   0.000    32.000       29.000  2.919 S_0182_0003_0001
SCORE:   -31.003   -140.304     19.254     70.879           0.335                  3.835         -4.676    -28.590        0.146         -5.063         -9.077         -2.494       0.000       -0.362      5.658     28.501     -8.529            0.000     33.351          6.132          3.831    0.806       0.562       0.750       0.844       0.906       0.969   0.000    31.000       28.000  2.991 S_0182_0004_0001
SCORE:   -30.979   -140.271     19.275     70.843           0.335                  3.826         -4.661    -28.597        0.142         -5.066         -9.080         -2.498       0.000       -0.345      5.667     28.496     -8.531            0.000     33.351          6.136          3.831    0.806       0.562       0.750       0.844       0.906       0.969   0.000    31.000       28.000  2.991 S_0182_0005_0001
SCORE:    33.019   -133.248     26.698     68.636           0.395                  4.861         -6.200    -13.985        0.464         -4.934         -3.018         -2.977       0.000        3.497      8.391     32.178     -1.758            0.000     33.351         20.668          6.889    0.581       0.281       0.406       0.594       0.750       0.875   0.000    28.000       17.000  6.142 S_0183_0001_0001
SCORE:     7.146   -130.027     20.697     67.310           0.371                  4.645         -6.675    -17.421        0.419         -7.147         -1.089         -2.630      -2.424        0.017      7.012     24.025     -0.746            0.000     33.351         17.458          5.964    0.625       0.219       0.500       0.688       0.812       0.906   0.000    29.000       20.000  5.154 S_0183_0002_0001
SCORE:    12.398   -129.387     20.493     66.454           0.373                  5.091         -7.643    -17.156        0.409         -6.830         -0.928         -0.591      -0.787        0.055      7.899     23.844     -0.626            0.000     33.351         18.378          5.952    0.619       0.219       0.438       0.688       0.844       0.906   0.000    29.000       20.000  5.171 S_0183_0003_0001
SCORE:     6.834   -130.286     20.627     67.351           0.371                  4.655         -6.782    -17.218        0.410         -7.156         -1.033         -2.645      -2.444       -0.076      6.894     24.044     -0.760            0.000     33.351         17.532          5.972    0.619       0.219       0.469       0.688       0.812       0.906   0.000    29.000       19.000  5.160 S_0183_0004_0001
SCORE:    68.982   -150.629     46.073     75.877           0.359                  4.340         -6.340    -11.367        0.406         -4.878         -2.137         -0.356       0.000       11.807     10.784     33.831     -0.495            0.008     33.351         28.347          6.915    0.456       0.000       0.312       0.469       0.656       0.844   0.000    27.000       15.000  6.010 S_0183_0005_0001
SCORE:     4.104   -129.987     21.113     66.105           0.347                  4.116         -6.071    -22.661        0.444         -6.188         -4.777         -1.032       0.000       -2.754      1.449     29.999     -5.051            0.005     33.351         25.694          3.997    0.706       0.281       0.594       0.781       0.875       1.000   0.000    32.000       27.000  2.978 S_0184_0001_0001
SCORE:     4.613   -131.335     22.181     66.529           0.364                  4.085         -6.416    -21.152        0.454         -6.124         -4.727         -1.080       0.000       -2.845      1.513     28.602     -4.469            0.003     33.351         25.679          4.045    0.712       0.281       0.594       0.812       0.875       1.000   0.000    32.000       26.000  3.040 S_0184_0002_0001
SCORE:     7.231   -130.293     22.403     66.040           0.357                  3.995         -6.229    -20.923        0.446         -6.019         -4.741         -1.084       0.000       -2.827      2.073     29.149     -4.202            0.005     33.351         25.729          4.055    0.706       0.281       0.594       0.781       0.875       1.000   0.000    32.000       26.000  3.049 S_0184_0003_0001
SCORE:     5.837   -128.540     17.671     66.012           0.348                  3.809         -6.511    -19.747        0.159         -6.169         -4.679         -0.697       0.000       -2.613      1.377     29.817     -5.094            0.031     33.351         27.313          3.951    0.762       0.438       0.688       0.812       0.875       1.000   0.000    32.000       27.000  2.880 S_0184_0004_0001
SCORE:     7.293   -132.210     23.380     66.278           0.364                  4.155         -6.111    -22.103        0.443         -6.321         -4.658         -1.063       0.000       -2.812      1.759     31.779     -4.967            0.004     33.351         26.026          4.048    0.706       0.281       0.594       0.781       0.875       1.000   0.000    32.000       26.000  3.019 S_0184_0005_0001
SCORE:   -27.754   -135.564     22.324     71.621           0.338                  4.061         -4.140    -29.743        0.040         -5.174         -8.313         -1.405       0.000       -0.062      2.560     25.933     -7.382            0.000     33.351          3.801          2.531    0.906       0.688       0.906       0.938       1.000       1.000   0.000    32.000       32.000  1.864 S_0185_0001_0001
SCORE:   -27.749   -135.566     22.326     71.621           0.338                  4.061         -4.145    -29.726        0.039         -5.176         -8.312         -1.407       0.000       -0.054      2.561     25.942     -7.392            0.000     33.351          3.789          2.528    0.906       0.688       0.906       0.938       1.000       1.000   0.000    32.000       32.000  1.860 S_0185_0002_0001
SCORE:   -27.635   -135.597     22.333     71.659           0.338                  4.063         -4.146    -29.645        0.043         -5.167         -8.329         -1.407       0.000       -0.051      2.537     25.996     -7.395            0.000     33.351          3.781          2.526    0.906       0.688       0.906       0.938       1.000       1.000   0.000    32.000       32.000  1.859 S_0185_0003_0001
SCORE:   -27.736   -135.565     22.333     71.627           0.338                  4.061         -4.141    -29.732        0.036         -5.173         -8.306         -1.406       0.000       -0.068      2.564     25.943     -7.388            0.000     33.351          3.790          2.529    0.906       0.688       0.906       0.938       1.000       1.000   0.000    32.000       32.000  1.860 S_0185_0004_0001
SCORE:   -27.730   -135.593     22.322     71.644           0.338                  4.063         -4.135    -29.748        0.047         -5.175         -8.319         -1.407       0.000       -0.072      2.562     25.992     -7.383            0.000     33.351          3.784          2.531    0.906       0.688       0.906       0.938       1.000       1.000   0.000    32.000       32.000  1.863 S_0185_0005_0001
SCORE:    24.931   -138.783     26.217     60.839           0.330                  5.203         -4.503    -23.622        0.569         -4.836         -5.906          0.000       0.000       -0.843      8.287     31.217     -3.119            0.000     33.351         40.528          3.745    0.812       0.500       0.750       0.906       0.906       1.000   0.000    32.000       28.000  2.658 S_0186_0001_0001
SCORE:    23.332   -135.636     25.328     58.099           0.338                  5.112         -4.550    -21.457        0.147         -4.339         -5.625          0.000       0.000       -0.285      8.696     29.412     -3.372            0.000     33.351         38.115          3.755    0.794       0.438       0.750       0.875       0.906       1.000   0.000    32.000       28.000  2.727 S_0186_0002_0001
SCORE:    19.109   -134.956     26.654     59.725           0.348                  5.423         -5.062    -21.337        0.518         -3.827         -4.520          0.000       0.000       -0.791      2.975     31.606     -4.021            0.000     33.351         33.025          3.707    0.837       0.500       0.875       0.906       0.906       1.000   0.000    32.000       29.000  2.624 S_0186_0003_0001
SCORE:    17.877   -135.523     22.939     59.540           0.358                  5.152         -4.553    -23.064        0.521         -4.692         -5.645          0.000       0.000       -0.512      3.332     30.349     -3.146            0.000     33.351         39.471          3.727    0.812       0.500       0.750       0.906       0.906       1.000   0.000    32.000       28.000  2.641 S_0186_0004_0001
SCORE:    17.726   -136.213     23.221     60.404           0.362                  5.169         -4.312    -22.201        0.519         -4.804         -5.635          0.000       0.000       -0.505      2.216     30.144     -3.194            0.001     33.351         39.201          3.746    0.812       0.500       0.781       0.875       0.906       1.000   0.000    32.000       28.000  2.686 S_0186_0005_0001
SCORE:   -10.061   -148.072     22.625     69.538           0.371                  3.733         -5.083    -22.303        0.233         -7.523         -4.945         -2.800      -1.393       -1.167     13.617     25.488     -2.518            0.142     33.351         16.643          5.363    0.750       0.406       0.750       0.812       0.844       0.938   0.000    30.000       28.000  4.350 S_0187_0001_0001
SCORE:    -7.738   -147.257     22.932     68.016           0.367                  3.803         -3.703    -23.467        0.336         -7.660         -5.169         -3.561      -1.379       -0.883     13.833     27.108     -2.883            0.110     33.351         18.367          5.430    0.756       0.375       0.781       0.812       0.875       0.938   0.000    30.000       28.000  4.359 S_0187_0002_0001
SCORE:   -17.543   -145.661     23.106     66.633           0.366                  3.806         -5.157    -23.677        0.368         -7.057         -5.124         -2.657      -1.415       -1.970      8.730     24.405     -1.985            0.062     33.351         16.334          5.389    0.738       0.375       0.750       0.812       0.844       0.906   0.000    29.000       28.000  4.409 S_0187_0003_0001
SCORE:    -8.527   -148.901     23.929     68.055           0.371                  3.877         -3.537    -23.817        0.333         -8.310         -5.334         -3.385      -1.386       -0.839     14.780     26.815     -3.276            0.100     33.351         18.646          5.415    0.744       0.375       0.750       0.812       0.844       0.938   0.000    30.000       28.000  4.349 S_0187_0004_0001
SCORE:    -8.682   -147.768     24.537     68.563           0.373                  3.765         -4.674    -22.212        0.299         -8.441         -4.886         -1.436      -1.416       -1.123     12.258     26.093     -3.309            0.085     33.351         17.259          5.369    0.744       0.375       0.781       0.812       0.844       0.906   0.000    29.000       28.000  4.342 S_0187_0005_0001
SCORE:    -4.181   -125.258     19.401     64.620           0.341                  4.132         -3.874    -23.346        0.321         -5.667         -5.222         -2.557       0.000       -1.710      4.771     27.312     -6.252            0.001     33.351         15.455          3.248    0.856       0.562       0.844       0.906       0.969       1.000   0.000    32.000       31.000  2.440 S_0188_0001_0001
SCORE:    -5.130   -125.125     20.016     64.698           0.347                  4.097         -3.616    -24.713        1.031         -6.415         -5.246         -2.941       0.000       -1.937      5.785     26.046     -6.295            0.007     33.351         15.779          3.401    0.850       0.594       0.844       0.875       0.938       1.000   0.000    32.000       30.000  2.621 S_0188_0002_0001
SCORE:    -5.130   -125.125     20.016     64.698           0.347                  4.097         -3.616    -24.713        1.031         -6.415         -5.246         -2.941       0.000       -1.937      5.785     26.046     -6.295            0.007     33.351         15.779          3.401    0.850       0.594       0.844       0.875       0.938       1.000   0.000    32.000       30.000  2.621 S_0188_0003_0001
SCORE:    -1.925   -123.670     20.284     60.929           0.334                  4.403         -4.968    -19.451        0.894         -6.319         -5.449         -2.505       0.000       -1.414      6.009     26.917     -6.417            0.003     33.351         15.144          3.351    0.844       0.562       0.844       0.906       0.906       1.000   0.000    32.000       29.000  2.711 S_0188_0004_0001
SCORE:    -6.945   -130.755     18.613     64.077           0.337                  4.212         -4.830    -21.016        0.347         -6.729         -5.441         -1.927       0.000       -1.531      4.922     28.864     -6.542            0.002     33.351         17.098          3.285    0.837       0.562       0.844       0.875       0.906       1.000   0.000    32.000       30.000  2.590 S_0188_0005_0001
SCORE:     1.383   -127.753     15.724     68.935           0.355                  5.218         -4.681    -24.041        0.574         -6.722         -4.545         -4.394       0.000       -0.313      3.235     32.166     -4.395            0.043     33.351         18.625          3.742    0.769       0.500       0.656       0.781       0.906       1.000   0.000    32.000       27.000  2.696 S_0189_0001_0001
SCORE:     2.162   -127.482     15.866     68.613           0.351                  5.223         -4.825    -23.803        0.576         -6.638         -4.546         -4.325       0.000       -0.306      3.263     32.436     -4.313            0.041     33.351         18.678          3.738    0.781       0.531       0.688       0.781       0.906       1.000   0.000    32.000       27.000  2.695 S_0189_0002_0001
SCORE:     2.941   -131.610     17.706     69.329           0.390                  5.099         -4.742    -23.341        0.709         -6.414         -4.432         -4.355       0.000       -0.494      3.644     34.933     -4.821            0.023     33.351         17.965          3.788    0.775       0.531       0.688       0.750       0.906       1.000   0.000    32.000       26.000  2.750 S_0189_0003_0001
SCORE:     2.225   -127.428     15.854     68.621           0.356                  5.228         -4.817    -23.795        0.569         -6.638         -4.549         -4.328       0.000       -0.311      3.266     32.432     -4.307            0.042     33.351         18.677          3.738    0.775       0.531       0.656       0.781       0.906       1.000   0.000    32.000       27.000  2.693 S_0189_0004_0001
SCORE:     4.458   -130.686     17.805     69.807           0.337                  5.148         -4.429    -23.479        0.782         -6.615         -4.558         -4.335       0.000       -0.445      3.703     34.553     -4.585            0.019     33.351         18.083          3.736    0.788       0.562       0.688       0.781       0.906       1.000   0.000    32.000       26.000  2.712 S_0189_0005_0001
SCORE:   -21.406   -134.823     20.675     69.788           0.372                  4.315         -3.898    -28.914        0.082         -5.521         -7.507         -3.169       0.000       -0.292      3.284     31.416     -6.355            0.004     33.351          5.786          3.250    0.875       0.656       0.812       0.938       0.969       1.000   0.000    32.000       31.000  2.199 S_0190_0001_0001
SCORE:   -29.651   -137.256     21.192     73.935           0.330                  3.684         -3.119    -32.989        0.026         -5.846         -7.504         -5.529       0.000       -1.030      3.008     29.259     -5.393            0.039     33.351          4.193          3.257    0.869       0.625       0.812       0.938       0.969       1.000   0.000    32.000       30.000  2.252 S_0190_0002_0001
SCORE:   -27.364   -137.216     21.475     72.801           0.340                  4.224         -3.776    -30.137        0.037         -5.547         -7.858         -3.141       0.000       -0.394      2.945     27.747     -6.813            0.010     33.351          4.586          3.105    0.881       0.625       0.875       0.938       0.969       1.000   0.000    32.000       31.000  2.222 S_0190_0003_0001
SCORE:   -26.936   -135.600     20.741     72.245           0.331                  4.223         -3.814    -28.864        0.033         -5.504         -7.822         -3.129       0.000       -0.518      2.687     26.168     -5.716            0.001     33.351          4.250          3.176    0.881       0.625       0.875       0.938       0.969       1.000   0.000    32.000       31.000  2.230 S_0190_0004_0001
SCORE:   -27.101   -137.900     21.414     73.451           0.345                  4.302         -2.916    -29.426        0.023         -6.271         -7.636         -3.752       0.000       -1.042      3.289     26.531     -5.765            0.064     33.351          4.838          3.234    0.863       0.594       0.812       0.938       0.969       1.000   0.000    32.000       30.000  2.293 S_0190_0005_0001
SCORE:     2.758   -137.867     18.971     72.144           0.313                  4.854         -5.999    -19.518        0.395         -2.536         -6.442         -2.749       0.000       -1.587      3.029     27.276     -1.104            0.000     33.351         20.226          4.511    0.788       0.469       0.750       0.875       0.906       0.938   0.000    30.000       29.000  3.671 S_0191_0001_0001
SCORE:     5.198   -136.495     18.230     68.110           0.327                  4.431         -6.765    -17.859        0.293         -2.934         -4.740         -1.147       0.000       -1.492      2.223     29.935     -0.493            0.009     33.351         20.215          4.434    0.769       0.375       0.781       0.844       0.906       0.938   0.000    30.000       29.000  3.455 S_0191_0002_0001
SCORE:     1.808   -139.064     17.719     67.679           0.495                  4.633         -5.543    -19.510        0.154         -3.009         -6.475         -1.140       0.000       -1.490      4.200     30.448     -0.454            0.013     33.351         19.800          4.439    0.812       0.531       0.781       0.875       0.906       0.969   0.000    31.000       29.000  3.507 S_0191_0003_0001
SCORE:     2.532   -137.728     18.730     71.079           0.329                  4.952         -5.814    -19.588        0.413         -2.518         -6.835         -2.746       0.000       -1.516      2.760     28.230     -1.479            0.005     33.351         20.908          4.520    0.806       0.500       0.781       0.906       0.906       0.938   0.000    30.000       29.000  3.643 S_0191_0004_0001
SCORE:     2.841   -137.208     18.576     70.882           0.329                  4.955         -5.874    -19.403        0.414         -2.541         -6.601         -2.804       0.000       -1.624      2.954     27.770     -1.569            0.001     33.351         21.232          4.497    0.800       0.500       0.750       0.906       0.906       0.938   0.000    30.000       29.000  3.606 S_0191_0005_0001
SCORE:     0.413   -132.565     20.081     67.510           0.397                  4.744         -5.035    -29.547        0.271         -3.014         -6.686         -4.087       0.000       -1.881      7.187     34.737     -3.188            0.006     33.351         18.132          4.780    0.831       0.594       0.812       0.875       0.906       0.969   0.000    31.000       28.000  3.751 S_0192_0001_0001
SCORE:    -3.361   -133.611     19.264     66.839           0.441                  6.678         -6.318    -26.676        0.337         -4.783         -5.288         -2.387       0.000       -2.614      5.463     32.543     -4.138            0.000     33.351         17.537          4.456    0.831       0.625       0.812       0.875       0.906       0.938   0.000    30.000       29.000  3.650 S_0192_0002_0001
SCORE:    -3.342   -133.627     19.268     66.836           0.441                  6.677         -6.315    -26.707        0.338         -4.787         -5.281         -2.377       0.000       -2.616      5.474     32.584     -4.144            0.000     33.351         17.542          4.457    0.831       0.625       0.812       0.875       0.906       0.938   0.000    30.000       29.000  3.651 S_0192_0003_0001
SCORE:    -3.344   -133.612     19.249     66.841           0.442                  6.678         -6.320    -26.676        0.337         -4.781         -5.288         -2.384       0.000       -2.612      5.477     32.539     -4.136            0.000     33.351         17.551          4.456    0.831       0.625       0.812       0.875       0.906       0.938   0.000    30.000       29.000  3.650 S_0192_0004_0001
SCORE:     0.474   -130.230     20.571     68.876           0.401                  4.725         -6.407    -29.901        0.304         -5.593         -6.736         -3.479       0.000       -1.407      4.575     36.112     -2.768            0.111     33.351         17.967          4.804    0.819       0.531       0.812       0.906       0.906       0.938   0.000    30.000       29.000  3.787 S_0192_0005_0001
SCORE:     6.471   -129.105     17.115     66.796           0.378                  4.330         -4.457    -31.940        0.157        -11.213         -5.919         -1.774       0.000       -1.066      6.427     31.282     -4.085            0.065     33.351         36.128          3.600    0.781       0.438       0.750       0.812       0.906       1.000   0.000    32.000       28.000  2.716 S_0193_0001_0001
SCORE:     7.629   -132.080     17.247     70.753           0.367                  4.169         -5.242    -28.901        0.154        -11.016         -6.574         -1.616       0.000       -0.770      4.948     31.146     -3.796            0.001     33.351         35.488          3.543    0.744       0.344       0.656       0.812       0.906       1.000   0.000    32.000       28.000  2.744 S_0193_0002_0001
SCORE:     8.879   -131.277     16.246     65.055           0.382                  4.530         -6.423    -25.949        0.230        -11.309         -4.524         -1.639       0.000       -1.407      4.707     31.897     -2.257            0.025     33.351         37.240          3.409    0.756       0.406       0.688       0.812       0.875       1.000   0.000    32.000       28.000  2.742 S_0193_0003_0001
SCORE:     7.943   -130.375     16.686     65.714           0.364                  4.248         -6.587    -27.177        0.226        -10.783         -4.478         -1.782       0.000       -1.395      4.204     31.520     -2.854            0.034     33.351         37.027          3.469    0.769       0.406       0.719       0.812       0.906       1.000   0.000    32.000       28.000  2.674 S_0193_0004_0001
SCORE:     5.061   -128.818     16.711     67.287           0.370                  4.317         -4.603    -31.300        0.178        -10.867         -6.083         -1.744       0.000       -1.121      5.468     29.697     -4.146            0.002     33.351         36.361          3.604    0.775       0.438       0.719       0.812       0.906       1.000   0.000    32.000       28.000  2.707 S_0193_0005_0001
SCORE:     7.508   -132.071     19.020     64.144           0.377                  5.231         -4.865    -20.649        0.162         -2.785         -3.799         -2.705      -0.769       -1.001      7.076     29.262     -3.163            0.005     33.351         20.687          7.857    0.531       0.000       0.500       0.625       0.688       0.844   0.000    27.000       21.000  6.635 S_0194_0001_0001
SCORE:     5.600   -131.385     21.565     66.625           0.374                  5.145         -4.704    -27.932        0.156         -2.976         -4.694         -5.433       0.000        2.368      7.327     31.426     -4.891            0.014     33.351         19.264          7.593    0.519       0.219       0.375       0.562       0.594       0.844   0.000    27.000       18.000  6.442 S_0194_0002_0001
[truncated: 1,665,630 more chars]
