# Supplementary material for: δ‐Conotoxin Structure Prediction and Analysis through Large‐Scale Comparative and Deep Learning Modeling Approaches
Source: Adv Sci (Weinh). 2024 Jul 21;11(35):2404786. doi: 10.1002/advs.202404786 (PMC11425241; doi:10.1002/advs.202404786)
Supplement: Supplementary file 2 — Supporting Information [file ADVS-11-2404786-s001.gz › Data/RosettaCM_results/target_data/MVIB/rosetta_cm/MVIB_clusterscores.sc]

SCORE:     score     fa_atr     fa_rep     fa_sol    fa_intra_rep    fa_intra_sol_xover4    lk_ball_wtd    fa_elec    pro_close    hbond_sr_bb    hbond_lr_bb    hbond_bb_sc    hbond_sc    dslf_fa13      omega     fa_dun    p_aa_pp    yhh_planarity        ref    rama_prepro    allatom_rms    gdtmm    gdtmm1_1    gdtmm2_2    gdtmm3_3    gdtmm4_3    gdtmm7_4    irms    maxsub    maxsub2.0    rms description
SCORE:   -51.629   -150.413     22.527     75.796           0.318                  3.202         -4.677    -33.549        0.071         -7.023        -10.568         -1.293      -2.359       -2.768      4.022     26.640     -5.080            0.123     33.351          0.051          0.000    1.000       1.000       1.000       1.000       1.000       1.000   0.000    32.000       32.000  0.000  c.1.1_0001
SCORE:   -51.622   -135.974     18.900     66.741           0.400                  3.863         -3.661    -30.834        0.242         -7.064        -10.012         -2.176       0.000       -3.167      2.435     23.093     -6.663            0.000     33.351         -1.097          3.653    0.919       0.875       0.906       0.906       0.938       0.969   0.000    31.000       30.000  3.225  c.2.1_0001
SCORE:   -49.798   -138.001     17.544     67.186           0.315                  3.818         -5.275    -28.311        0.170         -7.065         -9.313         -2.310       0.000       -2.331      1.478     26.489     -8.157            0.000     33.351          0.612          3.188    0.844       0.562       0.781       0.906       0.969       1.000   0.000    32.000       30.000  2.414  c.3.1_0001
SCORE:   -49.584   -143.668     19.777     72.108           0.363                  3.718         -3.230    -32.897        0.014         -6.631        -10.616         -1.441       0.000       -2.367      3.215     24.647     -5.311            0.000     33.351         -0.615          2.883    0.944       0.906       0.906       0.938       0.969       1.000   0.000    32.000       31.000  2.437  c.4.1_0001
SCORE:   -49.619   -143.782     19.769     77.060           0.472                  3.768         -5.375    -36.839        0.061         -7.994        -12.777         -2.133       0.000       -0.293      3.736     25.709     -8.440            0.005     33.351          4.084          4.078    0.856       0.625       0.844       0.906       0.938       0.969   0.000    31.000       30.000  3.285  c.5.1_0001
