# Supplementary material for: δ‐Conotoxin Structure Prediction and Analysis through Large‐Scale Comparative and Deep Learning Modeling Approaches
Source: Adv Sci (Weinh). 2024 Jul 21;11(35):2404786. doi: 10.1002/advs.202404786 (PMC11425241; doi:10.1002/advs.202404786)
Supplement: Supplementary file 2 — Supporting Information [file ADVS-11-2404786-s001.gz › Data/RosettaCM_results/target_data/MVIB/rosetta_cm/MVIB_aln.fasta]

>MVIB
EACYNAGSFCG---IHPGLCCSEFCIL-WCITFVDS
>1yz2_template
--CKQAGESCD---IFSQNCCVGTCAF-ICIE----
>1g1p_template
DDCIKPYGFCSLPILKNGLCCSGACVG-VCADL---
>1fu3_template
-WCKQSGEMCN---LLDQNCCDGYCIVLVCT-----
