# Supplementary material for: δ‐Conotoxin Structure Prediction and Analysis through Large‐Scale Comparative and Deep Learning Modeling Approaches
Source: Adv Sci (Weinh). 2024 Jul 21;11(35):2404786. doi: 10.1002/advs.202404786 (PMC11425241; doi:10.1002/advs.202404786)
Supplement: Supplementary file 2 — Supporting Information [file ADVS-11-2404786-s001.gz › Data/RosettaCM_results/target_data/MVIC/rosetta_cm/rescored.sc]

SCORE:     score     fa_atr     fa_rep     fa_sol    fa_intra_rep    fa_intra_sol_xover4    lk_ball_wtd    fa_elec    pro_close    hbond_sr_bb    hbond_lr_bb    hbond_bb_sc    hbond_sc    dslf_fa13      omega     fa_dun    p_aa_pp    yhh_planarity        ref    rama_prepro    allatom_rms    gdtmm    gdtmm1_1    gdtmm2_2    gdtmm3_3    gdtmm4_3    gdtmm7_4    irms    maxsub    maxsub2.0    rms      description
SCORE:   -31.476   -140.840     21.575     63.540           0.410                  4.618         -2.667    -31.782        0.260         -8.481         -9.506          0.000      -1.523       -1.300      1.849     33.642     -8.996            0.126     29.203         18.397          3.226    0.919       0.750       0.938       0.938       0.969       1.000   0.000    32.000       31.000  2.190 S_0001_0001_0001
SCORE:   -36.041   -145.406     23.559     62.674           0.379                  4.090         -4.294    -30.644        0.304         -7.380         -9.642          0.000      -1.558       -1.626      2.131     34.525     -8.714            0.131     29.203         16.228          3.315    0.931       0.844       0.938       0.938       0.938       1.000   0.000    32.000       31.000  2.201 S_0001_0002_0001
SCORE:   -30.928   -141.633     22.337     63.970           0.392                  4.074         -3.709    -30.472        0.200         -8.225         -8.170          0.000      -1.559       -1.628      2.615     32.645     -8.344            0.125     29.203         17.251          3.095    0.925       0.750       0.938       0.969       0.969       1.000   0.000    32.000       32.000  1.981 S_0001_0003_0001
SCORE:   -35.095   -146.634     23.128     63.205           0.396                  4.151         -3.866    -29.425        0.284         -7.439         -9.660          0.000      -1.581       -1.776      1.800     35.846     -9.357            0.122     29.203         16.508          3.365    0.938       0.844       0.938       0.938       0.969       1.000   0.000    32.000       31.000  2.200 S_0001_0004_0001
SCORE:   -37.479   -143.815     22.100     64.825           0.389                  4.420         -3.901    -30.682        0.289         -7.205         -9.751          0.000      -1.550       -1.670      1.798     31.496     -9.498            0.126     29.203         15.948          3.225    0.938       0.844       0.938       0.938       0.969       1.000   0.000    32.000       31.000  2.257 S_0001_0005_0001
SCORE:    -8.182   -125.829     20.995     55.068           0.371                  4.926         -5.266    -15.962        0.170         -5.048         -6.389          0.000       0.000        0.352      1.983     28.434     -6.320            0.000     29.203         15.132          3.979    0.738       0.438       0.625       0.781       0.844       1.000   0.000    32.000       26.000  3.181 S_0002_0001_0001
SCORE:    -7.829   -124.775     20.730     54.449           0.362                  4.693         -4.832    -16.096        0.158         -5.034         -6.501          0.000       0.000        0.448      2.136     28.318     -6.392            0.000     29.203         15.302          3.963    0.731       0.438       0.594       0.781       0.844       1.000   0.000    32.000       26.000  3.191 S_0002_0002_0001
SCORE:    -8.227   -125.127     20.695     54.505           0.354                  4.687         -4.846    -16.142        0.161         -4.991         -6.495          0.000       0.000        0.482      2.019     28.338     -6.386            0.000     29.203         15.316          3.962    0.731       0.438       0.594       0.781       0.844       1.000   0.000    32.000       26.000  3.186 S_0002_0003_0001
SCORE:    -8.184   -125.826     20.960     55.052           0.369                  4.893         -5.265    -15.866        0.175         -5.060         -6.392          0.000       0.000        0.333      1.962     28.399     -6.317            0.000     29.203         15.196          3.980    0.738       0.438       0.625       0.781       0.844       1.000   0.000    32.000       26.000  3.180 S_0002_0004_0001
SCORE:    -8.239   -125.922     20.955     55.066           0.366                  4.927         -5.283    -15.883        0.172         -5.060         -6.394          0.000       0.000        0.330      1.943     28.455     -6.309            0.000     29.203         15.194          3.980    0.738       0.438       0.625       0.781       0.844       1.000   0.000    32.000       26.000  3.180 S_0002_0005_0001
SCORE:   -25.651   -142.966     22.296     72.464           0.416                  4.224         -4.140    -30.244        0.534         -5.637         -7.249          0.000       0.000       -0.895      1.557     23.336     -6.592            0.000     29.203         18.044          3.777    0.894       0.750       0.844       0.938       0.938       1.000   0.000    32.000       31.000  2.438 S_0003_0001_0001
SCORE:   -21.534   -139.515     21.664     74.954           0.418                  4.902         -4.727    -31.572        0.540         -4.870         -7.057          0.000       0.000       -1.064      2.356     22.964     -7.372            0.001     29.203         17.642          4.047    0.894       0.781       0.844       0.938       0.938       0.969   0.000    31.000       30.000  2.557 S_0003_0002_0001
SCORE:   -24.587   -138.873     20.811     71.933           0.409                  4.865         -4.691    -31.852        0.348         -4.298         -7.081         -3.365       0.000       -0.844      2.907     24.644     -7.075            0.001     29.203         18.372          3.959    0.900       0.812       0.844       0.938       0.938       0.969   0.000    31.000       31.000  2.437 S_0003_0003_0001
SCORE:   -25.276   -142.191     22.052     72.283           0.413                  4.214         -4.149    -30.180        0.547         -5.613         -7.245          0.000       0.000       -0.854      1.542     23.311     -6.827            0.000     29.203         18.219          3.767    0.894       0.750       0.844       0.938       0.938       1.000   0.000    32.000       31.000  2.438 S_0003_0004_0001
SCORE:   -21.158   -136.863     20.851     73.149           0.407                  4.872         -4.291    -29.192        0.507         -4.431         -6.793          0.000       0.000       -0.697      1.640     20.338     -6.226            0.004     29.203         16.366          4.149    0.881       0.750       0.844       0.906       0.938       0.969   0.000    31.000       30.000  2.638 S_0003_0005_0001
SCORE:   -20.348   -128.225     17.638     63.765           0.339                  4.172         -5.726    -25.583        0.221         -6.249         -8.564         -0.585       0.000       -0.595      5.811     27.659     -9.276            0.008     29.203         15.638          1.856    0.925       0.719       0.938       0.969       1.000       1.000   0.000    32.000       32.000  1.383 S_0004_0001_0001
SCORE:   -20.878   -127.886     17.403     63.660           0.333                  4.197         -5.705    -25.815        0.294         -6.422         -8.544         -0.592       0.000       -0.579      5.725     27.725     -9.330            0.005     29.203         15.450          1.853    0.925       0.719       0.938       0.969       1.000       1.000   0.000    32.000       32.000  1.381 S_0004_0002_0001
SCORE:   -20.543   -128.375     17.378     64.556           0.329                  4.235         -5.789    -26.489        0.347         -6.412         -9.456         -0.597       0.000       -0.579      6.010     28.505     -9.473            0.040     29.203         16.023          1.992    0.913       0.688       0.906       0.969       1.000       1.000   0.000    32.000       32.000  1.521 S_0004_0003_0001
SCORE:   -20.878   -127.886     17.403     63.660           0.333                  4.197         -5.705    -25.815        0.294         -6.422         -8.544         -0.592       0.000       -0.579      5.725     27.725     -9.330            0.005     29.203         15.450          1.853    0.925       0.719       0.938       0.969       1.000       1.000   0.000    32.000       32.000  1.381 S_0004_0004_0001
SCORE:   -21.075   -128.443     16.785     63.878           0.328                  4.107         -5.454    -25.859        0.281         -6.375         -8.642         -0.584       0.000       -0.649      5.424     28.215     -9.312            0.027     29.203         15.996          1.842    0.925       0.750       0.906       0.969       1.000       1.000   0.000    32.000       32.000  1.370 S_0004_0005_0001
SCORE:   -30.183   -138.532     19.914     68.340           0.331                  3.937         -3.773    -27.975        0.453         -4.301         -6.904          0.000       0.000       -1.095      2.482     22.115     -5.795            0.001     29.203         11.415          3.650    0.856       0.625       0.812       0.906       0.938       1.000   0.000    32.000       30.000  2.544 S_0005_0001_0001
SCORE:   -30.772   -139.154     19.854     68.461           0.340                  4.150         -4.121    -28.001        0.526         -4.222         -6.931          0.000       0.000       -1.146      2.481     22.297     -5.861            0.000     29.203         11.353          3.732    0.856       0.625       0.812       0.906       0.938       1.000   0.000    32.000       30.000  2.561 S_0005_0002_0001
SCORE:   -30.467   -138.602     19.860     68.489           0.333                  3.959         -3.882    -27.985        0.439         -4.265         -6.886          0.000       0.000       -1.169      2.439     22.054     -5.781            0.002     29.203         11.326          3.664    0.856       0.625       0.812       0.906       0.938       1.000   0.000    32.000       30.000  2.555 S_0005_0003_0001
SCORE:   -30.052   -138.394     19.843     68.552           0.326                  3.919         -3.620    -27.767        0.464         -4.261         -6.840          0.000       0.000       -1.144      2.615     21.529     -5.753            0.000     29.203         11.276          3.662    0.856       0.625       0.812       0.906       0.938       1.000   0.000    32.000       30.000  2.567 S_0005_0004_0001
SCORE:   -30.219   -138.491     19.915     68.447           0.335                  3.944         -3.931    -27.909        0.462         -4.270         -6.954          0.000       0.000       -1.104      2.454     22.160     -5.811            0.001     29.203         11.330          3.662    0.856       0.625       0.812       0.906       0.938       1.000   0.000    32.000       30.000  2.554 S_0005_0005_0001
SCORE:   -32.389   -130.528     17.956     64.049           0.369                  5.949         -3.623    -31.519        0.278         -6.707         -8.221         -0.596      -2.306       -0.779      2.035     28.753     -8.272            0.155     29.203         11.417          1.871    0.938       0.781       0.906       1.000       1.000       1.000   0.000    32.000       32.000  1.250 S_0006_0001_0001
SCORE:   -31.158   -132.859     18.168     66.167           0.408                  6.316         -3.951    -31.396        0.275         -7.001         -7.188         -0.700      -2.378       -0.590      1.429     29.560     -7.704            0.143     29.203         10.942          1.993    0.931       0.781       0.906       0.969       1.000       1.000   0.000    32.000       32.000  1.329 S_0006_0002_0001
SCORE:   -29.769   -128.215     17.236     61.983           0.369                  4.783         -4.407    -27.724        0.270         -6.936         -6.339         -0.699      -0.708       -0.544      1.041     27.947     -7.818            0.011     29.203         10.778          1.968    0.938       0.781       0.906       1.000       1.000       1.000   0.000    32.000       32.000  1.204 S_0006_0003_0001
SCORE:   -30.857   -127.830     17.036     61.950           0.369                  4.759         -4.032    -28.811        0.266         -6.683         -8.158         -0.582      -0.711       -0.884      2.173     28.205     -8.112            0.031     29.203         10.957          1.971    0.938       0.781       0.906       1.000       1.000       1.000   0.000    32.000       32.000  1.214 S_0006_0004_0001
SCORE:   -31.657   -133.363     18.412     66.067           0.406                  6.230         -3.990    -31.282        0.258         -6.968         -7.212         -0.679      -2.373       -0.630      1.471     29.470     -7.657            0.144     29.203         10.835          1.959    0.931       0.781       0.906       0.969       1.000       1.000   0.000    32.000       32.000  1.345 S_0006_0005_0001
SCORE:   -19.101   -138.926     21.084     70.253           0.339                  5.041         -4.417    -26.232        0.348         -5.097         -9.649          0.000      -1.284       -2.914      2.793     29.055     -6.756            0.000     29.203         18.060          2.107    0.938       0.812       0.906       0.969       1.000       1.000   0.000    32.000       32.000  1.404 S_0007_0001_0001
SCORE:   -19.018   -138.839     21.191     70.184           0.345                  5.047         -4.429    -26.202        0.344         -5.074         -9.631          0.000      -1.282       -2.942      2.871     28.916     -6.773            0.000     29.203         18.055          2.107    0.938       0.812       0.906       0.969       1.000       1.000   0.000    32.000       32.000  1.402 S_0007_0002_0001
SCORE:   -18.477   -138.967     21.409     70.232           0.339                  4.990         -4.429    -25.695        0.296         -5.116         -9.522          0.000      -1.282       -2.946      2.699     29.478     -7.044            0.006     29.203         17.874          2.149    0.925       0.750       0.906       0.969       1.000       1.000   0.000    32.000       32.000  1.426 S_0007_0003_0001
SCORE:   -19.041   -140.844     20.767     71.878           0.362                  5.262         -3.884    -27.084        0.328         -5.856         -9.651          0.000      -1.290       -2.674      1.962     30.623     -7.008            0.003     29.203         18.862          2.295    0.925       0.750       0.906       0.969       1.000       1.000   0.000    32.000       32.000  1.437 S_0007_0004_0001
SCORE:   -18.445   -138.569     21.225     70.171           0.341                  5.001         -4.445    -25.625        0.292         -5.090         -9.489          0.000      -1.283       -2.939      2.540     29.479     -7.046            0.007     29.203         17.783          2.148    0.925       0.750       0.906       0.969       1.000       1.000   0.000    32.000       32.000  1.426 S_0007_0005_0001
SCORE:   -22.588   -141.062     20.578     65.314           0.328                  3.722         -4.969    -24.469        0.329         -7.876         -6.411          0.000       0.000       -1.104      2.196     26.510     -4.059            0.031     29.203         19.152          3.393    0.900       0.750       0.875       0.906       0.969       1.000   0.000    32.000       31.000  2.131 S_0008_0001_0001
SCORE:   -22.474   -140.002     19.557     65.951           0.313                  3.669         -4.662    -23.721        0.400         -8.194         -6.192          0.000       0.000       -0.936      1.844     26.147     -3.845            0.032     29.203         17.962          3.332    0.906       0.750       0.875       0.938       0.969       1.000   0.000    32.000       31.000  2.065 S_0008_0002_0001
SCORE:   -25.021   -140.418     18.780     66.970           0.334                  3.751         -4.781    -25.066        0.206         -8.310         -6.229          0.000       0.000       -0.666      1.207     25.966     -3.696            0.027     29.203         17.701          3.216    0.906       0.750       0.875       0.938       0.969       1.000   0.000    32.000       31.000  2.021 S_0008_0003_0001
SCORE:   -25.211   -140.837     18.562     65.610           0.329                  3.705         -4.838    -23.981        0.205         -8.128         -6.358          0.000       0.000       -1.127      1.816     25.920     -3.724            0.026     29.203         18.408          3.310    0.906       0.750       0.875       0.938       0.969       1.000   0.000    32.000       31.000  2.063 S_0008_0004_0001
SCORE:   -22.979   -139.950     20.481     66.024           0.325                  3.740         -5.150    -23.883        0.315         -8.146         -6.028          0.000       0.000       -0.840      1.363     25.423     -3.601            0.005     29.203         17.742          3.260    0.900       0.750       0.875       0.906       0.969       1.000   0.000    32.000       31.000  2.048 S_0008_0005_0001
SCORE:   -27.864   -131.754     17.961     67.752           0.307                  4.336         -2.997    -32.665        0.348         -6.600         -8.447          0.000      -0.616       -1.500      1.515     21.733     -6.943            0.043     29.203         20.461          3.981    0.844       0.594       0.812       0.906       0.938       0.969   0.000    31.000       31.000  2.693 S_0009_0001_0001
SCORE:   -25.508   -128.656     18.721     68.020           0.324                  4.212         -2.880    -31.921        0.222         -6.814         -8.805          0.000      -0.663       -1.933      2.214     24.480     -7.512            0.045     29.203         16.235          4.055    0.863       0.656       0.812       0.906       0.938       1.000   0.000    32.000       30.000  2.777 S_0009_0002_0001
SCORE:   -25.468   -128.836     18.586     66.677           0.326                  4.263         -3.048    -28.441        0.291         -6.716         -7.902          0.000      -1.002       -1.685      3.001     23.445     -7.991            0.018     29.203         14.345          3.811    0.863       0.594       0.844       0.938       0.969       0.969   0.000    31.000       31.000  2.523 S_0009_0003_0001
SCORE:   -26.790   -131.796     18.292     67.712           0.318                  4.357         -2.955    -32.243        0.411         -6.647         -8.370          0.000      -0.649       -1.435      1.646     21.924     -6.922            0.039     29.203         20.326          3.970    0.844       0.594       0.812       0.906       0.938       0.969   0.000    31.000       31.000  2.681 S_0009_0004_0001
SCORE:   -29.751   -132.831     18.265     69.027           0.304                  4.244         -2.821    -34.164        0.348         -6.778         -8.306          0.000      -0.673       -1.323      1.297     22.129     -7.643            0.042     29.203         19.930          4.036    0.844       0.562       0.812       0.906       0.938       1.000   0.000    32.000       30.000  2.738 S_0009_0005_0001
SCORE:    -2.273   -108.543     19.111     41.307           0.358                  3.728         -5.325    -13.690        0.193         -3.089         -3.617         -0.654       0.000       -1.304      4.410     30.025     -8.455            0.000     29.203         14.070          3.924    0.762       0.438       0.688       0.750       0.938       1.000   0.000    32.000       27.000  2.837 S_0010_0001_0001
SCORE:    -8.167   -107.164     17.125     44.108           0.333                  3.742         -5.301    -13.762        0.156         -2.967         -3.166         -3.106       0.000       -2.474      3.796     27.444     -9.138            0.000     29.203         13.004          4.064    0.719       0.406       0.594       0.750       0.844       1.000   0.000    32.000       26.000  3.007 S_0010_0002_0001
SCORE:    -2.277   -108.447     18.709     40.820           0.352                  3.666         -5.942    -12.168        0.182         -3.586         -2.692         -0.676       0.000       -1.107      5.459     29.507     -8.919            0.001     29.203         13.362          4.056    0.762       0.500       0.719       0.750       0.844       1.000   0.000    32.000       27.000  2.940 S_0010_0003_0001
SCORE:   -11.881   -110.044     18.279     45.726           0.347                  3.713         -4.709    -15.939        0.228         -2.791         -3.902         -3.615       0.000       -2.152      2.500     27.129    -10.281            0.000     29.203         14.428          4.014    0.731       0.344       0.625       0.812       0.875       1.000   0.000    32.000       26.000  3.009 S_0010_0004_0001
SCORE:   -12.459   -110.053     17.965     45.827           0.351                  3.664         -4.700    -15.992        0.092         -2.789         -3.896         -3.614       0.000       -2.163      2.473     27.071    -10.304            0.002     29.203         14.404          4.009    0.725       0.344       0.625       0.812       0.844       1.000   0.000    32.000       26.000  3.005 S_0010_0005_0001
SCORE:   -12.071   -138.888     23.205     66.632           0.351                  3.834         -3.661    -26.102        0.530         -5.081         -8.229          0.000       0.000       -0.278      8.804     25.839     -5.739            0.000     29.203         17.510          4.330    0.794       0.438       0.781       0.875       0.906       0.969   0.000    31.000       30.000  3.206 S_0011_0001_0001
SCORE:    -7.607   -132.170     24.962     60.417           0.377                  3.714         -3.662    -25.191        0.499         -4.483         -8.926         -0.698       0.000        0.015      9.276     29.815     -7.478            0.011     29.203         16.711          4.042    0.837       0.562       0.812       0.906       0.938       0.969   0.000    31.000       30.000  2.918 S_0011_0002_0001
SCORE:   -10.318   -136.454     22.957     65.761           0.350                  3.756         -3.454    -25.823        0.339         -4.634         -8.237          0.000       0.000        2.177      7.075     24.903     -6.146            0.000     29.203         17.910          4.224    0.837       0.625       0.812       0.875       0.906       0.969   0.000    31.000       30.000  3.126 S_0011_0003_0001
SCORE:   -10.090   -135.119     22.635     66.487           0.352                  3.762         -3.777    -26.033        0.559         -5.211         -7.975          0.000       0.000       -0.067      8.616     25.116     -6.057            0.038     29.203         17.381          4.283    0.794       0.406       0.812       0.875       0.906       0.969   0.000    31.000       30.000  3.182 S_0011_0004_0001
SCORE:   -12.039   -142.897     24.376     71.487           0.358                  4.006         -3.927    -29.450        0.564         -5.076         -8.144          0.000       0.000       -0.294      9.514     26.771     -5.909            0.000     29.203         17.381          4.467    0.781       0.438       0.750       0.844       0.906       0.969   0.000    31.000       30.000  3.288 S_0011_0005_0001
SCORE:    -9.466   -139.684     25.923     72.447           0.369                  4.415         -3.977    -24.926        0.454         -4.578        -10.745          0.000       0.000        1.834      3.096     28.066     -6.563            0.000     29.203         15.201          6.354    0.669       0.281       0.625       0.781       0.781       0.875   0.000    28.000       25.000  5.481 S_0012_0001_0001
SCORE:   -14.494   -144.460     25.668     74.229           0.349                  4.258         -3.710    -24.873        0.495         -5.168        -10.965          0.000       0.000        0.471      3.197     27.636     -5.795            0.000     29.203         14.972          6.194    0.694       0.375       0.688       0.750       0.781       0.875   0.000    28.000       25.000  5.360 S_0012_0002_0001
SCORE:    -9.875   -139.258     25.789     72.224           0.342                  4.413         -3.997    -24.877        0.485         -4.417        -10.715          0.000       0.000        2.095      3.330     26.917     -6.539            0.000     29.203         15.131          6.330    0.669       0.281       0.594       0.781       0.812       0.875   0.000    28.000       25.000  5.466 S_0012_0003_0001
SCORE:   -13.476   -142.347     25.550     73.993           0.322                  4.246         -4.024    -23.819        0.530         -5.135        -10.787          0.000       0.000        0.628      3.602     25.821     -5.709            0.000     29.203         14.451          6.077    0.688       0.312       0.688       0.781       0.781       0.875   0.000    28.000       25.000  5.307 S_0012_0004_0001
SCORE:   -13.608   -143.500     25.842     74.007           0.325                  4.160         -3.994    -23.771        0.546         -5.325        -10.739          0.000       0.000        0.355      3.865     26.116     -5.807            0.000     29.203         15.108          6.145    0.688       0.312       0.688       0.781       0.781       0.875   0.000    28.000       25.000  5.359 S_0012_0005_0001
SCORE:   -24.933   -140.480     18.844     82.266           0.338                  4.906         -3.870    -33.453        0.354         -6.972        -11.164          0.000      -2.418       -2.159      2.259     26.008     -6.811            0.134     29.203         18.082          2.752    0.850       0.594       0.812       0.906       0.938       1.000   0.000    32.000       31.000  2.205 S_0013_0001_0001
SCORE:   -25.211   -141.279     19.019     82.838           0.336                  4.875         -3.650    -34.289        0.334         -7.039        -11.543          0.000      -2.429       -2.116      2.600     26.099     -6.625            0.140     29.203         18.314          2.748    0.850       0.594       0.812       0.906       0.938       1.000   0.000    32.000       31.000  2.203 S_0013_0002_0001
SCORE:   -25.610   -140.504     18.861     82.222           0.333                  4.772         -3.854    -33.889        0.347         -6.987        -11.278          0.000      -2.396       -2.143      2.265     26.005     -6.800            0.135     29.203         18.099          2.749    0.850       0.594       0.812       0.906       0.938       1.000   0.000    32.000       31.000  2.200 S_0013_0003_0001
SCORE:   -25.165   -141.300     18.967     82.699           0.333                  4.822         -3.720    -33.891        0.340         -7.072        -11.469          0.000      -2.413       -2.154      2.535     26.105     -6.619            0.133     29.203         18.335          2.737    0.850       0.594       0.812       0.906       0.938       1.000   0.000    32.000       31.000  2.192 S_0013_0004_0001
SCORE:   -24.800   -140.909     19.034     82.408           0.326                  4.951         -3.668    -33.553        0.334         -7.012        -11.454          0.000      -2.397       -2.197      2.522     25.919     -6.612            0.089     29.203         18.217          2.731    0.850       0.594       0.812       0.906       0.938       1.000   0.000    32.000       31.000  2.177 S_0013_0005_0001
SCORE:   -32.646   -138.103     18.141     64.570           0.347                  4.145         -5.364    -28.803        0.112         -5.756         -8.023         -1.134       0.000       -3.738      0.649     27.035     -6.337            0.002     29.203         20.408          3.247    0.925       0.812       0.906       0.938       0.969       1.000   0.000    32.000       32.000  1.853 S_0014_0001_0001
SCORE:   -38.554   -143.161     20.408     68.263           0.346                  4.272         -5.655    -34.354        0.434         -7.504         -7.867         -1.132       0.000       -3.656      1.110     27.666     -7.625            0.006     29.203         20.694          3.186    0.931       0.844       0.906       0.938       0.969       1.000   0.000    32.000       32.000  1.837 S_0014_0002_0001
SCORE:   -38.878   -143.439     20.458     68.302           0.342                  4.281         -5.585    -34.642        0.433         -7.410         -7.865         -1.134       0.000       -3.648      1.130     27.571     -7.545            0.001     29.203         20.670          3.183    0.931       0.844       0.906       0.938       0.969       1.000   0.000    32.000       32.000  1.834 S_0014_0003_0001
SCORE:   -38.178   -144.707     21.157     67.136           0.338                  4.230         -4.937    -33.944        0.333         -7.634         -7.965         -0.978       0.000       -3.576      0.963     28.819     -7.178            0.002     29.203         20.560          3.150    0.938       0.844       0.938       0.938       0.969       1.000   0.000    32.000       32.000  1.786 S_0014_0004_0001
SCORE:   -37.276   -142.029     20.232     68.672           0.338                  4.223         -5.612    -33.779        0.429         -7.447         -8.083         -0.938       0.000       -3.700      1.059     27.480     -7.624            0.012     29.203         20.288          3.138    0.931       0.844       0.906       0.938       0.969       1.000   0.000    32.000       32.000  1.830 S_0014_0005_0001
SCORE:   -29.263   -141.159     23.360     67.989           0.330                  4.465         -4.857    -28.065        0.746         -4.301         -9.111          0.000       0.000       -1.415      1.425     23.865     -6.235            0.000     29.203         14.496          4.239    0.869       0.656       0.875       0.906       0.938       0.969   0.000    31.000       30.000  2.803 S_0015_0001_0001
SCORE:   -29.604   -141.046     23.103     68.043           0.330                  4.473         -4.960    -28.070        0.738         -4.291         -9.131          0.000       0.000       -1.489      1.478     23.700     -6.207            0.001     29.203         14.523          4.238    0.869       0.656       0.875       0.906       0.938       0.969   0.000    31.000       30.000  2.804 S_0015_0002_0001
SCORE:   -29.316   -141.397     22.952     67.345           0.336                  4.395         -5.351    -27.125        0.771         -4.301         -8.935          0.000       0.000       -1.440      1.962     23.977     -6.473            0.000     29.203         14.767          4.214    0.856       0.594       0.875       0.906       0.938       0.969   0.000    31.000       31.000  2.720 S_0015_0003_0001
SCORE:   -28.856   -140.828     23.450     68.066           0.338                  4.436         -4.868    -28.275        0.754         -4.269         -9.102          0.000       0.000       -1.459      1.597     23.786     -6.178            0.001     29.203         14.492          4.241    0.863       0.656       0.844       0.906       0.938       0.969   0.000    31.000       30.000  2.810 S_0015_0004_0001
SCORE:   -28.929   -140.551     23.297     67.924           0.338                  4.434         -4.870    -28.196        0.762         -4.279         -9.112          0.000       0.000       -1.519      1.547     23.751     -6.164            0.001     29.203         14.505          4.239    0.863       0.656       0.844       0.906       0.938       0.969   0.000    31.000       30.000  2.805 S_0015_0005_0001
SCORE:   -22.225   -142.326     21.220     70.834           0.344                  4.970         -6.042    -25.539        0.651         -3.952         -6.956          0.000       0.000       -1.407      1.655     21.329     -7.154            0.000     29.203         20.945          4.262    0.837       0.562       0.844       0.906       0.938       0.938   0.000    30.000       30.000  3.072 S_0016_0001_0001
SCORE:   -22.200   -142.331     21.209     70.835           0.344                  4.971         -6.043    -25.535        0.674         -3.951         -6.961          0.000       0.000       -1.401      1.655     21.339     -7.167            0.000     29.203         20.957          4.262    0.837       0.562       0.844       0.906       0.938       0.938   0.000    30.000       30.000  3.073 S_0016_0002_0001
SCORE:   -25.846   -146.906     22.797     72.228           0.345                  3.601         -5.774    -27.864        0.336         -3.896         -7.139         -1.793       0.000       -1.090      2.063     23.619     -6.633            0.000     29.203         21.057          4.310    0.837       0.562       0.844       0.906       0.938       0.938   0.000    30.000       30.000  3.146 S_0016_0003_0001
SCORE:   -22.810   -143.519     21.938     69.183           0.371                  4.848         -5.040    -26.918        0.680         -4.052         -7.605          0.000      -1.623       -0.925      2.455     24.066     -5.238            0.000     29.203         19.367          4.416    0.837       0.562       0.812       0.906       0.938       0.969   0.000    31.000       30.000  3.187 S_0016_0004_0001
SCORE:   -22.232   -142.348     21.223     70.844           0.344                  4.970         -6.046    -25.544        0.668         -3.952         -6.961          0.000       0.000       -1.400      1.661     21.320     -7.162            0.000     29.203         20.950          4.262    0.837       0.562       0.844       0.906       0.938       0.938   0.000    30.000       30.000  3.072 S_0016_0005_0001
SCORE:   -15.819   -135.853     22.917     72.822           0.335                  4.602         -3.754    -24.548        0.095         -5.469         -5.693         -1.738      -0.675        2.126      3.115     24.387     -8.218            0.005     29.203         10.521          3.299    0.806       0.500       0.719       0.844       0.969       1.000   0.000    32.000       29.000  2.540 S_0017_0001_0001
SCORE:   -15.600   -130.892     19.435     70.018           0.323                  4.341         -3.944    -21.597        0.178         -5.910         -5.499         -1.761       0.000        0.736      3.663     25.181     -8.186            0.002     29.203          9.110          3.170    0.812       0.469       0.719       0.906       0.969       1.000   0.000    32.000       29.000  2.513 S_0017_0002_0001
SCORE:   -15.480   -134.770     21.953     72.365           0.335                  4.634         -3.795    -23.943        0.122         -5.547         -5.098         -1.810      -0.718        1.864      3.304     24.053     -8.092            0.058     29.203         10.404          3.312    0.806       0.500       0.719       0.844       0.969       1.000   0.000    32.000       29.000  2.554 S_0017_0003_0001
SCORE:   -19.515   -134.349     20.559     75.535           0.329                  4.497         -2.722    -28.348        0.324         -6.623         -5.583         -1.847      -1.170        0.514      4.537     25.805     -8.049            0.002     29.203          7.872          3.442    0.812       0.500       0.750       0.844       0.969       1.000   0.000    32.000       29.000  2.529 S_0017_0004_0001
SCORE:   -18.500   -133.844     20.570     77.303           0.333                  4.527         -2.643    -29.976        0.144         -6.365         -5.712         -1.888      -1.753        0.508      5.077     25.673     -8.080            0.001     29.203          8.422          3.442    0.806       0.469       0.750       0.844       0.969       1.000   0.000    32.000       29.000  2.536 S_0017_0005_0001
SCORE:   -15.918   -122.728     18.685     53.494           0.338                  4.146         -4.964    -21.390        0.310         -4.696         -8.030          0.000       0.000       -0.187      2.644     25.429     -8.697            0.000     29.203         20.526          3.408    0.844       0.625       0.844       0.844       0.906       1.000   0.000    32.000       30.000  2.277 S_0018_0001_0001
SCORE:   -16.134   -122.653     18.973     52.107           0.355                  4.062         -4.533    -21.681        0.454         -4.805         -7.809          0.000       0.000       -0.179      3.743     25.870     -8.603            0.000     29.203         19.362          3.592    0.806       0.531       0.719       0.844       0.938       1.000   0.000    32.000       29.000  2.452 S_0018_0002_0001
SCORE:   -16.074   -122.784     18.530     53.490           0.343                  4.297         -4.920    -21.425        0.381         -4.905         -8.021          0.000       0.000       -0.195      2.725     25.640     -8.759            0.000     29.203         20.328          3.409    0.850       0.625       0.844       0.875       0.906       1.000   0.000    32.000       30.000  2.283 S_0018_0003_0001
SCORE:   -15.817   -119.504     18.005     55.089           0.342                  4.299         -5.040    -22.109        0.418         -5.249         -7.974          0.000       0.000       -0.242      2.250     24.294     -8.948            0.000     29.203         19.350          3.308    0.850       0.625       0.844       0.844       0.938       1.000   0.000    32.000       30.000  2.188 S_0018_0004_0001
SCORE:   -16.780   -122.197     19.058     55.204           0.346                  4.312         -4.635    -22.702        0.411         -5.112         -8.173          0.000       0.000       -0.121      2.580     24.142     -9.208            0.000     29.203         20.113          3.512    0.856       0.656       0.844       0.875       0.906       1.000   0.000    32.000       30.000  2.263 S_0018_0005_0001
SCORE:    -6.676   -128.013     17.789     71.457           0.323                  3.819         -5.329    -21.830        0.683         -4.284         -6.562         -1.679       0.000        0.900      3.289     27.920     -7.227            0.001     29.203         12.866          3.260    0.775       0.438       0.656       0.875       0.906       1.000   0.000    32.000       29.000  2.551 S_0019_0001_0001
SCORE:    -7.860   -128.841     18.546     70.529           0.341                  3.842         -5.249    -23.363        0.697         -4.161         -6.589         -1.150       0.000        0.288      4.546     28.422     -6.184            0.000     29.203         11.263          3.206    0.794       0.500       0.688       0.875       0.906       1.000   0.000    32.000       29.000  2.504 S_0019_0002_0001
SCORE:    -6.147   -128.553     17.749     71.847           0.319                  3.794         -4.999    -21.560        0.687         -4.193         -6.785         -1.647       0.000        1.089      3.476     27.924     -7.251            0.001     29.203         12.753          3.261    0.788       0.531       0.656       0.844       0.906       1.000   0.000    32.000       29.000  2.549 S_0019_0003_0001
SCORE:    -8.236   -129.668     18.654     70.989           0.337                  3.858         -5.263    -23.608        0.675         -4.239         -6.471         -1.294       0.000        0.332      4.625     28.293     -6.015            0.001     29.203         11.354          3.214    0.781       0.500       0.656       0.844       0.906       1.000   0.000    32.000       29.000  2.517 S_0019_0004_0001
SCORE:   -10.341   -134.295     18.562     73.874           0.328                  3.934         -5.777    -22.952        0.675         -4.138         -6.340         -3.839       0.000        0.186      4.608     28.838     -5.802            0.004     29.203         12.591          3.502    0.788       0.500       0.656       0.844       0.938       1.000   0.000    32.000       29.000  2.745 S_0019_0005_0001
SCORE:   -16.141   -149.325     23.656     70.831           0.321                  3.792         -3.589    -30.236        0.457         -5.383         -7.200         -1.129       0.000       -0.223      3.285     27.980     -5.794            0.004     29.203         27.207          3.229    0.881       0.719       0.844       0.938       0.938       0.969   0.000    31.000       31.000  2.165 S_0020_0001_0001
SCORE:   -18.080   -146.007     23.311     67.305           0.310                  3.746         -4.170    -29.308        0.412         -5.488         -6.398         -1.129       0.000       -0.375      2.688     25.504     -5.093            0.005     29.203         27.404          3.347    0.869       0.688       0.812       0.938       0.938       0.969   0.000    31.000       31.000  2.276 S_0020_0002_0001
SCORE:   -18.570   -146.395     23.378     67.542           0.313                  3.748         -4.180    -29.429        0.403         -5.483         -6.439         -1.129       0.000       -0.358      2.656     25.422     -5.108            0.000     29.203         27.286          3.347    0.875       0.719       0.812       0.938       0.938       0.969   0.000    31.000       31.000  2.280 S_0020_0003_0001
SCORE:   -19.072   -145.895     22.863     67.244           0.295                  3.732         -4.185    -29.241        0.447         -5.463         -6.390         -1.129       0.000       -0.388      2.556     25.201     -5.308            0.006     29.203         27.380          3.353    0.875       0.688       0.844       0.938       0.938       0.969   0.000    31.000       31.000  2.278 S_0020_0004_0001
SCORE:   -18.844   -146.312     22.783     67.821           0.301                  3.738         -4.214    -29.341        0.444         -5.476         -6.330         -1.130       0.000       -0.136      2.421     25.214     -5.287            0.006     29.203         27.451          3.352    0.869       0.688       0.812       0.938       0.938       0.969   0.000    31.000       31.000  2.284 S_0020_0005_0001
SCORE:   -32.555   -133.801     20.531     61.802           0.333                  4.323         -5.040    -29.834        0.208         -7.123         -8.589         -0.559       0.000        0.518      1.720     24.641     -8.282            0.000     29.203         17.393          1.932    0.938       0.781       0.906       1.000       1.000       1.000   0.000    32.000       32.000  1.288 S_0021_0001_0001
SCORE:   -32.648   -133.838     20.588     61.889           0.333                  4.321         -5.013    -29.974        0.202         -7.113         -8.591         -0.557       0.000        0.485      1.649     24.613     -8.279            0.000     29.203         17.436          1.925    0.938       0.781       0.906       1.000       1.000       1.000   0.000    32.000       32.000  1.278 S_0021_0002_0001
SCORE:   -32.557   -133.756     20.353     61.861           0.332                  4.307         -4.976    -29.888        0.333         -7.122         -8.575         -0.557       0.000        0.487      1.651     24.737     -8.319            0.000     29.203         17.370          1.915    0.938       0.781       0.906       1.000       1.000       1.000   0.000    32.000       32.000  1.274 S_0021_0003_0001
SCORE:   -35.459   -134.546     18.946     61.099           0.381                  4.369         -4.797    -31.391        0.252         -7.077         -8.404         -0.594       0.000        0.727      1.318     26.746     -7.500            0.001     29.203         15.807          2.152    0.913       0.688       0.875       1.000       1.000       1.000   0.000    32.000       32.000  1.469 S_0021_0004_0001
SCORE:   -32.795   -134.398     20.686     61.881           0.327                  4.320         -4.919    -29.893        0.369         -7.127         -8.580         -0.563       0.000        0.476      1.641     24.519     -8.296            0.000     29.203         17.561          1.911    0.938       0.781       0.906       1.000       1.000       1.000   0.000    32.000       32.000  1.263 S_0021_0005_0001
SCORE:   -32.557   -138.633     19.055     67.696           0.359                  6.039         -4.443    -34.271        0.286         -6.918         -9.058         -1.092      -2.311       -0.967      3.054     32.062     -9.196            0.086     29.203         16.493          1.258    0.994       0.969       1.000       1.000       1.000       1.000   0.000    32.000       32.000  0.873 S_0022_0001_0001
SCORE:   -32.957   -137.321     18.398     66.168           0.371                  6.085         -4.402    -33.749        0.294         -6.647         -8.994         -1.164      -2.306       -1.264      2.552     32.073     -8.699            0.078     29.203         16.368          1.254    0.988       0.938       1.000       1.000       1.000       1.000   0.000    32.000       32.000  0.876 S_0022_0002_0001
SCORE:   -33.404   -139.609     19.107     67.619           0.356                  6.047         -4.409    -34.005        0.300         -6.908         -9.123         -1.121      -2.286       -0.889      2.765     32.328     -9.061            0.079     29.203         16.202          1.254    0.988       0.938       1.000       1.000       1.000       1.000   0.000    32.000       32.000  0.872 S_0022_0003_0001
SCORE:   -34.101   -137.412     18.092     66.125           0.361                  6.079         -4.423    -34.012        0.270         -6.805         -9.019         -1.097      -2.299       -1.238      2.394     32.195     -8.770            0.077     29.203         16.179          1.252    0.988       0.938       1.000       1.000       1.000       1.000   0.000    32.000       32.000  0.874 S_0022_0004_0001
SCORE:   -32.383   -139.658     19.413     67.733           0.366                  6.056         -4.420    -33.861        0.296         -6.761         -9.088         -1.067      -2.295       -0.903      2.924     32.261     -9.017            0.081     29.203         16.352          1.257    0.988       0.938       1.000       1.000       1.000       1.000   0.000    32.000       32.000  0.874 S_0022_0005_0001
SCORE:   -24.785   -135.836     21.406     71.010           0.310                  3.516         -5.644    -28.668        0.798         -6.700         -6.941          0.000      -0.988       -0.012      3.090     22.684     -8.234            0.000     29.203         16.221          3.073    0.863       0.594       0.812       0.906       1.000       1.000   0.000    32.000       31.000  2.090 S_0023_0001_0001
SCORE:   -30.398   -136.833     19.981     71.191           0.329                  3.578         -6.575    -27.892        0.849         -5.687         -9.087          0.000      -1.883       -2.067      3.939     23.938     -8.106            0.154     29.203         14.569          2.668    0.906       0.719       0.875       0.938       1.000       1.000   0.000    32.000       32.000  1.944 S_0023_0002_0001
SCORE:   -23.426   -137.987     21.785     72.975           0.343                  3.730         -5.508    -30.022        0.860         -6.329         -8.020          0.000      -1.772        0.141      3.813     25.083     -7.386            0.144     29.203         15.520          3.123    0.844       0.562       0.812       0.875       0.969       1.000   0.000    32.000       31.000  2.248 S_0023_0003_0001
SCORE:   -25.823   -133.801     19.562     70.722           0.320                  3.652         -6.060    -28.009        0.854         -5.801         -8.681          0.000      -1.894       -2.073      3.824     25.319     -7.940            0.158     29.203         14.821          3.130    0.875       0.688       0.844       0.906       0.938       1.000   0.000    32.000       31.000  2.311 S_0023_0004_0001
SCORE:   -24.567   -132.687     19.108     72.135           0.342                  3.669         -6.184    -28.095        0.864         -5.528         -8.994          0.000      -1.784       -2.104      4.315     24.956     -7.492            0.155     29.203         13.557          3.030    0.881       0.688       0.812       0.938       0.969       1.000   0.000    32.000       31.000  2.221 S_0023_0005_0001
SCORE:   -14.622   -125.729     20.272     61.013           0.337                  4.452         -4.569    -20.124        0.407         -4.957         -5.210         -1.747       0.000       -1.848      1.758     24.214     -6.803            0.148     29.203         14.562          2.785    0.863       0.688       0.844       0.844       0.938       1.000   0.000    32.000       31.000  2.188 S_0024_0001_0001
SCORE:   -14.622   -125.729     20.272     61.013           0.337                  4.452         -4.569    -20.124        0.407         -4.957         -5.210         -1.747       0.000       -1.848      1.758     24.214     -6.803            0.148     29.203         14.562          2.785    0.863       0.688       0.844       0.844       0.938       1.000   0.000    32.000       31.000  2.188 S_0024_0002_0001
SCORE:   -15.487   -126.076     20.005     61.041           0.334                  4.444         -4.609    -20.412        0.434         -4.964         -5.226         -1.816       0.000       -1.848      1.775     24.515     -6.720            0.139     29.203         14.292          2.753    0.863       0.688       0.844       0.844       0.938       1.000   0.000    32.000       31.000  2.180 S_0024_0003_0001
SCORE:   -16.178   -125.996     20.435     61.220           0.337                  4.459         -4.564    -20.770        0.419         -4.957         -5.458         -1.835       0.000       -1.976      1.619     24.263     -6.915            0.113     29.203         14.226          2.626    0.881       0.688       0.844       0.938       0.938       1.000   0.000    32.000       31.000  2.050 S_0024_0004_0001
SCORE:   -15.487   -126.076     20.005     61.041           0.334                  4.444         -4.609    -20.412        0.434         -4.964         -5.226         -1.816       0.000       -1.848      1.775     24.515     -6.720            0.139     29.203         14.292          2.753    0.863       0.688       0.844       0.844       0.938       1.000   0.000    32.000       31.000  2.180 S_0024_0005_0001
SCORE:   -10.109   -128.041     20.285     55.091           0.351                  4.572         -3.791    -22.881        0.456         -6.724         -6.043          0.000       0.000       -1.125      5.011     26.841     -7.190            0.002     29.203         23.873          3.454    0.850       0.562       0.812       0.906       0.969       1.000   0.000    32.000       31.000  2.378 S_0025_0001_0001
SCORE:   -10.910   -131.373     22.054     57.162           0.348                  4.509         -3.629    -24.903        0.537         -6.930         -6.561          0.000       0.000       -0.654      6.994     26.862     -8.462            0.003     29.203         23.931          3.422    0.825       0.469       0.812       0.875       0.969       1.000   0.000    32.000       31.000  2.353 S_0025_0002_0001
SCORE:   -10.968   -126.041     19.417     54.791           0.339                  4.368         -3.759    -23.895        0.491         -7.121         -5.381          0.000       0.000       -1.141      4.640     26.126     -8.127            0.001     29.203         25.123          3.368    0.856       0.594       0.812       0.906       0.969       1.000   0.000    32.000       31.000  2.338 S_0025_0003_0001
SCORE:   -10.221   -132.143     22.557     57.836           0.358                  4.459         -3.903    -25.084        0.552         -6.930         -6.775          0.000       0.000       -0.569      6.895     27.822     -8.635            0.003     29.203         24.134          3.308    0.844       0.500       0.812       0.938       0.969       1.000   0.000    32.000       31.000  2.242 S_0025_0004_0001
SCORE:   -10.069   -131.489     21.903     57.184           0.343                  4.565         -3.547    -24.433        0.556         -6.885         -6.353          0.000       0.000       -0.712      7.054     26.806     -8.241            0.002     29.203         23.974          3.382    0.837       0.469       0.812       0.938       0.969       1.000   0.000    32.000       31.000  2.324 S_0025_0005_0001
SCORE:   -20.333   -138.090     19.675     73.505           0.313                  4.194         -3.472    -30.308        0.368         -4.773        -10.152         -0.936      -1.364       -0.724      5.916     28.136     -8.279            0.012     29.203         16.444          2.479    0.881       0.688       0.844       0.906       0.969       1.000   0.000    32.000       31.000  2.062 S_0026_0001_0001
SCORE:   -20.656   -139.154     20.298     72.074           0.308                  4.198         -3.908    -29.028        0.321         -4.685         -9.696         -0.938      -1.410       -0.770      4.721     28.874     -8.091            0.017     29.203         17.009          2.507    0.887       0.688       0.875       0.906       0.969       1.000   0.000    32.000       31.000  2.070 S_0026_0002_0001
SCORE:   -19.481   -136.703     19.694     73.660           0.325                  4.404         -3.318    -30.692        0.295         -4.799        -10.356         -0.935      -1.463       -0.717      6.355     28.467     -8.080            0.011     29.203         15.167          2.505    0.881       0.688       0.844       0.906       0.969       1.000   0.000    32.000       31.000  2.056 S_0026_0003_0001
SCORE:   -20.511   -138.174     19.724     73.515           0.307                  4.197         -3.525    -30.349        0.332         -4.771        -10.109         -0.932      -1.358       -0.747      5.901     28.029     -8.296            0.017     29.203         16.527          2.480    0.881       0.688       0.844       0.906       0.969       1.000   0.000    32.000       31.000  2.065 S_0026_0004_0001
SCORE:   -19.951   -138.390     20.241     73.252           0.325                  4.469         -3.130    -30.775        0.305         -4.692        -10.262         -0.937      -1.465       -0.708      6.828     28.684     -7.922            0.009     29.203         15.017          2.515    0.887       0.688       0.844       0.938       0.969       1.000   0.000    32.000       31.000  2.053 S_0026_0005_0001
SCORE:   -24.907   -143.027     19.587     70.736           0.362                  4.550         -3.365    -29.482        0.510         -7.835         -6.204          0.000      -2.547       -0.767      4.107     28.415     -6.171            0.111     29.203         16.910          2.042    0.913       0.719       0.906       0.969       0.969       1.000   0.000    32.000       32.000  1.533 S_0027_0001_0001
SCORE:   -24.154   -142.151     19.756     71.689           0.350                  4.495         -3.388    -29.606        0.572         -7.816         -6.269          0.000      -2.482       -0.831      3.437     27.341     -5.949            0.076     29.203         17.420          2.119    0.906       0.688       0.906       0.969       0.969       1.000   0.000    32.000       32.000  1.576 S_0027_0002_0001
SCORE:   -24.722   -141.397     19.458     70.245           0.363                  4.579         -3.518    -29.241        0.491         -7.889         -6.026          0.000      -2.498       -0.711      3.339     28.079     -6.200            0.079     29.203         16.923          2.071    0.919       0.750       0.906       0.969       0.969       1.000   0.000    32.000       32.000  1.570 S_0027_0003_0001
SCORE:   -24.686   -141.355     19.428     70.218           0.362                  4.588         -3.528    -29.197        0.512         -7.888         -6.011          0.000      -2.500       -0.710      3.330     28.072     -6.195            0.079     29.203         16.905          2.071    0.919       0.750       0.906       0.969       0.969       1.000   0.000    32.000       32.000  1.569 S_0027_0004_0001
SCORE:   -24.686   -141.472     19.553     70.270           0.362                  4.574         -3.503    -29.280        0.498         -7.865         -6.064          0.000      -2.491       -0.719      3.319     28.086     -6.207            0.077     29.203         16.974          2.071    0.919       0.750       0.906       0.969       0.969       1.000   0.000    32.000       32.000  1.569 S_0027_0005_0001
SCORE:   -18.715   -133.668     20.080     76.320           0.333                  4.444         -4.878    -27.416        0.496         -6.700         -6.706         -0.777      -1.316       -1.513      1.273     21.863     -6.381            0.037     29.203         16.590          2.766    0.850       0.531       0.844       0.906       0.969       1.000   0.000    32.000       32.000  1.844 S_0028_0001_0001
SCORE:   -18.855   -133.791     19.852     74.668           0.331                  4.243         -5.678    -27.486        0.398         -7.385         -6.559         -1.658       0.000       -1.325      2.168     23.862     -6.170            0.005     29.203         16.469          2.851    0.844       0.531       0.812       0.906       0.969       1.000   0.000    32.000       32.000  1.986 S_0028_0002_0001
SCORE:   -18.030   -133.654     20.137     74.734           0.327                  4.248         -5.629    -27.486        0.556         -7.293         -6.458         -1.614       0.000       -1.321      2.206     23.763     -6.407            0.009     29.203         16.648          2.854    0.850       0.531       0.812       0.938       0.969       1.000   0.000    32.000       32.000  1.987 S_0028_0003_0001
SCORE:   -21.218   -134.257     18.836     76.505           0.342                  4.489         -4.777    -27.763        0.299         -6.765         -6.722         -0.772      -1.310       -1.513      1.231     21.604     -6.070            0.039     29.203         16.184          2.789    0.863       0.562       0.844       0.938       0.969       1.000   0.000    32.000       32.000  1.841 S_0028_0004_0001
SCORE:   -17.432   -134.153     20.040     74.954           0.334                  4.261         -5.411    -28.477        0.640         -7.333         -6.917         -1.740       0.000       -1.330      2.693     24.338     -6.289            0.004     29.203         17.752          2.913    0.844       0.531       0.812       0.906       0.969       1.000   0.000    32.000       32.000  1.992 S_0028_0005_0001
SCORE:    -9.122   -137.863     23.267     68.091           0.355                  4.769         -4.340    -26.807        0.291         -5.675         -8.082         -1.141      -1.180       -0.607      4.969     32.024     -6.044            0.005     29.203         19.642          2.833    0.825       0.500       0.750       0.906       0.969       1.000   0.000    32.000       31.000  2.100 S_0029_0001_0001
SCORE:   -12.599   -138.060     20.290     67.326           0.369                  5.038         -4.823    -27.877        0.259         -6.162         -7.574         -0.532      -1.297       -0.905      5.428     34.600     -6.688            0.022     29.203         18.787          2.606    0.856       0.594       0.781       0.938       0.969       1.000   0.000    32.000       32.000  1.996 S_0029_0002_0001
SCORE:   -12.175   -137.385     19.671     67.903           0.380                  4.954         -4.535    -26.545        0.299         -5.359         -7.625         -0.532      -1.159       -0.765      5.067     32.137     -6.280            0.031     29.203         18.367          2.584    0.856       0.594       0.781       0.938       0.969       1.000   0.000    32.000       32.000  1.987 S_0029_0003_0001
SCORE:   -11.553   -138.418     20.568     69.018           0.363                  4.835         -4.418    -28.151        0.318         -5.133         -6.906         -1.681      -1.341       -0.507      5.624     30.844     -5.675            0.004     29.203         19.901          2.648    0.850       0.594       0.781       0.906       0.969       1.000   0.000    32.000       31.000  2.069 S_0029_0004_0001
SCORE:    -9.864   -136.792     20.866     68.034           0.380                  4.996         -4.618    -26.367        0.330         -5.490         -7.358         -1.039      -1.200       -0.556      5.121     30.653     -5.867            0.003     29.203         19.838          2.637    0.856       0.594       0.812       0.906       0.969       1.000   0.000    32.000       31.000  2.032 S_0029_0005_0001
SCORE:   -20.054   -138.910     22.406     68.587           0.359                  3.576         -3.593    -29.926        0.597         -6.387         -6.969         -1.629      -1.342       -2.572      2.345     30.436     -4.731            0.000     29.203         18.499          3.566    0.900       0.750       0.875       0.938       0.969       0.969   0.000    31.000       31.000  2.625 S_0030_0001_0001
SCORE:   -30.226   -145.244     18.671     72.344           0.391                  4.798         -3.968    -34.788        0.374         -5.466         -7.636         -2.772      -1.217       -2.095      3.586     30.302     -4.637            0.000     29.203         17.929          3.732    0.863       0.625       0.875       0.906       0.938       0.969   0.000    31.000       31.000  2.700 S_0030_0002_0001
SCORE:   -26.981   -144.323     20.565     72.676           0.385                  4.839         -3.966    -33.349        0.474         -5.180         -7.759         -2.653      -1.303       -2.272      3.323     29.905     -4.863            0.002     29.203         17.314          3.741    0.850       0.594       0.844       0.906       0.938       0.969   0.000    31.000       31.000  2.710 S_0030_0003_0001
SCORE:   -20.824   -138.824     21.941     71.157           0.381                  4.769         -3.328    -34.432        0.602         -6.245         -7.005         -2.873      -1.241       -2.504      2.231     31.623     -4.791            0.001     29.203         18.513          3.594    0.894       0.750       0.875       0.938       0.938       0.969   0.000    31.000       31.000  2.618 S_0030_0004_0001
SCORE:   -24.695   -145.828     21.141     73.237           0.359                  4.808         -4.330    -32.286        0.470         -5.273         -7.648         -2.587      -1.316       -2.004      4.061     30.567     -4.732            0.000     29.203         17.464          3.707    0.856       0.594       0.844       0.938       0.938       0.969   0.000    31.000       31.000  2.686 S_0030_0005_0001
SCORE:   -16.875   -136.505     22.702     77.261           0.361                  4.793         -3.965    -32.387        0.315         -6.983         -9.163          0.000      -1.579       -2.015      3.229     27.093     -6.632            0.001     29.203         17.395          2.606    0.894       0.688       0.844       0.969       0.969       1.000   0.000    32.000       31.000  2.029 S_0031_0001_0001
SCORE:   -17.111   -136.724     22.640     77.311           0.361                  4.863         -4.085    -32.311        0.371         -6.991         -9.203          0.000      -1.579       -2.001      3.180     27.152     -6.633            0.002     29.203         17.333          2.603    0.887       0.688       0.844       0.938       0.969       1.000   0.000    32.000       31.000  2.029 S_0031_0002_0001
SCORE:   -19.768   -132.741     20.519     73.332           0.320                  4.580         -3.899    -32.136        0.535         -7.057         -9.101          0.000      -1.561       -1.369      4.453     24.387     -7.431            0.001     29.203         18.198          2.820    0.869       0.625       0.844       0.938       0.938       1.000   0.000    32.000       31.000  2.183 S_0031_0003_0001
SCORE:   -19.183   -134.581     21.723     75.743           0.315                  4.711         -4.469    -32.515        0.438         -6.843         -9.268          0.000      -1.566       -1.801      3.888     24.665     -6.949            0.001     29.203         18.123          2.718    0.869       0.656       0.812       0.906       0.969       1.000   0.000    32.000       31.000  2.089 S_0031_0004_0001
SCORE:   -19.257   -135.156     21.542     75.550           0.325                  4.650         -4.280    -31.942        0.504         -6.916         -9.188          0.000      -1.567       -1.756      4.451     23.994     -7.008            0.000     29.203         18.337          2.786    0.875       0.656       0.844       0.938       0.938       1.000   0.000    32.000       31.000  2.143 S_0031_0005_0001
SCORE:   -28.605   -132.499     18.781     66.391           0.344                  4.423         -4.918    -27.850        0.546         -4.947         -7.557         -0.601       0.000       -1.313      1.991     23.308     -7.402            0.006     29.203         13.489          2.199    0.925       0.719       0.906       1.000       1.000       1.000   0.000    32.000       32.000  1.444 S_0032_0001_0001
SCORE:   -28.316   -131.779     19.376     67.245           0.342                  4.448         -5.030    -30.354        0.562         -5.042         -7.751         -1.274       0.000       -0.680      2.174     23.572     -8.347            0.000     29.203         15.017          2.009    0.931       0.719       0.938       1.000       1.000       1.000   0.000    32.000       32.000  1.325 S_0032_0002_0001
SCORE:   -27.820   -131.785     19.487     67.431           0.344                  4.479         -5.020    -30.227        0.548         -5.067         -7.763         -1.251       0.000       -0.652      2.196     23.604     -8.330            0.000     29.203         14.983          1.998    0.944       0.781       0.938       1.000       1.000       1.000   0.000    32.000       32.000  1.320 S_0032_0003_0001
SCORE:   -29.897   -131.930     18.222     65.670           0.339                  4.441         -5.204    -27.859        0.559         -4.945         -7.233         -0.577       0.000       -1.208      2.325     22.108     -7.827            0.001     29.203         14.018          2.061    0.925       0.688       0.938       1.000       1.000       1.000   0.000    32.000       32.000  1.295 S_0032_0004_0001
SCORE:   -29.097   -131.114     20.014     66.224           0.345                  4.504         -5.300    -29.118        0.374         -5.047         -7.714         -1.106       0.000       -0.855      2.912     23.198     -8.791            0.014     29.203         13.159          2.111    0.931       0.719       0.938       1.000       1.000       1.000   0.000    32.000       32.000  1.330 S_0032_0005_0001
SCORE:   -20.406   -144.278     20.860     65.457           0.332                  4.089         -3.595    -27.981        0.260         -3.881         -7.579         -1.214       0.000       -0.615      1.360     26.577     -4.866            0.003     29.203         25.463          3.728    0.887       0.719       0.875       0.938       0.938       0.969   0.000    31.000       31.000  2.557 S_0033_0001_0001
SCORE:   -21.289   -145.558     20.894     65.944           0.327                  4.065         -4.092    -27.689        0.392         -3.944         -7.346         -1.216       0.000       -0.544      1.365     26.425     -5.182            0.010     29.203         25.659          3.714    0.887       0.719       0.875       0.938       0.938       0.969   0.000    31.000       31.000  2.542 S_0033_0002_0001
SCORE:   -21.572   -144.959     20.463     65.460           0.326                  4.063         -4.106    -27.423        0.412         -3.930         -7.379         -1.217       0.000       -0.591      1.414     26.515     -5.206            0.008     29.203         25.374          3.701    0.887       0.719       0.875       0.938       0.938       0.969   0.000    31.000       31.000  2.522 S_0033_0003_0001
SCORE:   -23.410   -145.045     20.543     66.863           0.337                  4.284         -3.269    -27.556        0.254         -3.946         -7.253         -1.216      -1.523       -0.714      1.429     24.662     -4.544            0.023     29.203         24.058          3.953    0.875       0.719       0.844       0.906       0.938       0.969   0.000    31.000       30.000  2.893 S_0033_0004_0001
SCORE:   -24.693   -145.097     20.066     66.818           0.312                  4.279         -3.502    -27.319        0.454         -4.029         -7.248         -1.216      -1.521       -0.734      1.144     24.168     -4.633            0.003     29.203         24.159          3.941    0.875       0.719       0.844       0.906       0.938       0.969   0.000    31.000       30.000  2.866 S_0033_0005_0001
SCORE:   -12.670   -139.200     22.893     67.224           0.336                  4.014         -3.640    -26.732        0.825         -3.105         -9.695         -1.333       0.000       -0.613      5.638     27.920     -7.664            0.001     29.203         21.261          2.121    0.931       0.719       0.938       1.000       1.000       1.000   0.000    32.000       32.000  1.196 S_0034_0001_0001
SCORE:   -13.129   -142.413     23.743     67.549           0.350                  3.827         -3.514    -26.865        0.806         -3.297         -9.537         -1.545       0.000       -0.552      5.737     30.659     -8.117            0.000     29.203         20.837          2.116    0.938       0.750       0.938       1.000       1.000       1.000   0.000    32.000       32.000  1.215 S_0034_0002_0001
SCORE:   -13.109   -142.392     23.773     67.544           0.350                  3.828         -3.517    -26.844        0.791         -3.293         -9.527         -1.547       0.000       -0.556      5.760     30.634     -8.116            0.001     29.203         20.799          2.116    0.938       0.750       0.938       1.000       1.000       1.000   0.000    32.000       32.000  1.215 S_0034_0003_0001
SCORE:   -13.276   -138.718     22.557     66.358           0.335                  4.001         -3.797    -26.587        0.822         -3.172         -9.643         -1.334       0.000       -0.678      5.467     27.802     -7.418            0.001     29.203         21.526          2.117    0.938       0.750       0.938       1.000       1.000       1.000   0.000    32.000       32.000  1.194 S_0034_0004_0001
SCORE:   -13.977   -142.034     23.231     66.610           0.349                  3.815         -3.750    -26.745        0.802         -3.404         -9.529         -1.544       0.000       -0.603      5.673     30.563     -7.926            0.001     29.203         21.312          2.113    0.938       0.750       0.938       1.000       1.000       1.000   0.000    32.000       32.000  1.209 S_0034_0005_0001
SCORE:   -31.960   -128.380     17.059     66.838           0.332                  4.901         -4.129    -29.405        0.203         -4.856         -9.289          0.000      -0.779       -1.851      2.744     21.901     -8.465            0.000     29.203         12.012          2.632    0.850       0.531       0.812       0.938       0.969       1.000   0.000    32.000       31.000  2.005 S_0035_0001_0001
SCORE:   -31.308   -130.068     16.963     67.229           0.322                  4.832         -4.161    -28.950        0.361         -4.951         -9.232          0.000      -0.853       -1.576      3.172     22.485     -8.438            0.000     29.203         12.356          2.619    0.844       0.500       0.812       0.938       0.969       1.000   0.000    32.000       31.000  2.013 S_0035_0002_0001
SCORE:   -31.309   -127.852     16.854     67.745           0.313                  4.846         -4.269    -30.567        0.360         -4.833         -9.248          0.000      -0.783       -2.389      2.611     21.833     -7.903            0.000     29.203         12.770          2.653    0.863       0.625       0.812       0.906       0.969       1.000   0.000    32.000       31.000  2.034 S_0035_0003_0001
SCORE:   -31.126   -127.886     16.769     68.062           0.315                  4.847         -4.294    -30.880        0.364         -4.848         -9.274          0.000      -0.779       -2.434      2.635     21.934     -7.779            0.000     29.203         12.920          2.630    0.850       0.531       0.844       0.906       0.969       1.000   0.000    32.000       31.000  2.015 S_0035_0004_0001
SCORE:   -31.427   -129.400     16.883     68.256           0.295                  4.567         -4.169    -30.242        0.375         -4.819         -9.254          0.000      -0.843       -2.353      2.713     22.114     -7.760            0.000     29.203         13.006          2.644    0.856       0.625       0.781       0.938       0.938       1.000   0.000    32.000       31.000  2.037 S_0035_0005_0001
SCORE:   -26.955   -145.752     21.262     81.996           0.323                  4.634         -4.373    -35.210        0.612         -7.327         -9.630          0.000      -2.463       -2.138      3.860     25.214     -6.852            0.177     29.203         19.509          2.704    0.863       0.625       0.812       0.906       0.969       1.000   0.000    32.000       31.000  2.166 S_0036_0001_0001
SCORE:   -26.531   -145.909     21.236     81.888           0.324                  4.658         -4.260    -35.210        0.575         -7.656         -9.833          0.000      -2.461       -2.015      4.194     25.665     -6.632            0.133     29.203         19.569          2.703    0.869       0.625       0.844       0.906       0.969       1.000   0.000    32.000       31.000  2.156 S_0036_0002_0001
SCORE:   -27.252   -146.397     21.377     81.725           0.314                  4.584         -4.241    -34.885        0.668         -7.570         -9.894          0.000      -2.405       -2.065      3.743     25.672     -6.761            0.139     29.203         19.542          2.694    0.875       0.625       0.844       0.938       0.969       1.000   0.000    32.000       31.000  2.152 S_0036_0003_0001
SCORE:   -26.755   -148.536     22.077     83.508           0.321                  4.193         -4.499    -35.193        0.678         -7.209         -9.754          0.000      -2.447       -2.189      2.967     26.842     -6.439            0.167     29.203         19.554          2.593    0.875       0.656       0.844       0.906       0.969       1.000   0.000    32.000       31.000  2.065 S_0036_0004_0001
SCORE:   -26.181   -145.948     21.325     82.118           0.331                  4.659         -4.225    -35.353        0.663         -7.638         -9.792          0.000      -2.455       -2.030      4.116     25.713     -6.658            0.142     29.203         19.647          2.705    0.869       0.625       0.844       0.906       0.969       1.000   0.000    32.000       31.000  2.160 S_0036_0005_0001
SCORE:   -22.677   -146.981     25.275     64.006           0.351                  4.683         -4.687    -26.159        0.447         -4.429         -7.157          0.000       0.000       -0.244      1.770     24.899     -3.386            0.000     29.203         19.731          3.317    0.875       0.688       0.812       0.906       0.969       1.000   0.000    32.000       31.000  2.375 S_0037_0001_0001
SCORE:   -23.951   -147.066     25.346     64.990           0.339                  4.665         -4.432    -25.884        0.413         -4.554         -7.053          0.000       0.000       -0.149      1.450     23.724     -3.492            0.000     29.203         18.549          3.264    0.875       0.688       0.812       0.906       0.969       1.000   0.000    32.000       31.000  2.326 S_0037_0002_0001
SCORE:   -24.851   -147.390     25.227     64.993           0.334                  4.607         -4.922    -25.573        0.358         -4.254         -6.977          0.000       0.000        0.287      1.006     24.080     -3.538            0.000     29.203         17.708          3.287    0.894       0.719       0.844       0.938       0.969       1.000   0.000    32.000       31.000  2.336 S_0037_0003_0001
SCORE:   -22.528   -145.688     24.807     63.538           0.345                  4.734         -4.864    -25.846        0.430         -4.236         -7.001          0.000       0.000       -0.215      1.259     25.637     -3.716            0.000     29.203         19.085          3.295    0.869       0.656       0.812       0.906       0.969       1.000   0.000    32.000       31.000  2.326 S_0037_0004_0001
SCORE:   -24.436   -146.799     25.247     64.904           0.339                  4.553         -4.454    -25.820        0.436         -4.455         -7.102          0.000       0.000       -0.176      1.291     23.545     -3.505            0.000     29.203         18.359          3.267    0.881       0.719       0.812       0.906       0.969       1.000   0.000    32.000       31.000  2.333 S_0037_0005_0001
SCORE:   -26.534   -136.180     19.821     61.222           0.392                  4.180         -4.563    -25.749        0.444         -4.775         -8.438         -0.427       0.000       -2.539      1.487     27.972     -7.329            0.003     29.203         18.743          3.412    0.919       0.781       0.875       0.969       0.969       1.000   0.000    32.000       32.000  1.893 S_0038_0001_0001
SCORE:   -27.515   -129.575     18.949     58.589           0.378                  4.270         -5.746    -26.597        0.411         -5.367         -8.276         -0.441       0.000       -2.241      3.149     25.498     -7.562            0.004     29.203         17.839          3.252    0.919       0.812       0.875       0.938       0.969       1.000   0.000    32.000       32.000  1.891 S_0038_0002_0001
SCORE:   -25.900   -133.881     19.508     61.368           0.379                  4.147         -4.469    -25.912        0.454         -4.947         -8.435         -0.443       0.000       -2.486      1.427     26.923     -7.610            0.001     29.203         18.873          3.403    0.919       0.781       0.875       0.969       0.969       1.000   0.000    32.000       32.000  1.885 S_0038_0003_0001
SCORE:   -26.745   -131.203     19.063     59.468           0.377                  4.310         -5.172    -27.154        0.403         -5.333         -8.080         -0.441       0.000       -2.114      2.134     27.228     -7.882            0.001     29.203         18.448          3.254    0.925       0.812       0.875       0.969       0.969       1.000   0.000    32.000       32.000  1.835 S_0038_0004_0001
SCORE:   -26.408   -136.150     19.802     61.195           0.392                  4.180         -4.568    -25.779        0.450         -4.776         -8.431         -0.424       0.000       -2.546      1.516     28.107     -7.316            0.003     29.203         18.735          3.410    0.919       0.781       0.875       0.969       0.969       1.000   0.000    32.000       32.000  1.891 S_0038_0005_0001
SCORE:    -5.865   -128.771     22.859     62.517           0.353                  4.355         -5.076    -18.251        0.895         -4.593         -5.110          0.000       0.000       -0.535      2.272     26.721     -7.023            0.022     29.203         14.299          3.272    0.819       0.500       0.719       0.938       0.938       1.000   0.000    32.000       30.000  2.281 S_0039_0001_0001
SCORE:    -7.383   -129.349     22.299     63.218           0.357                  4.402         -5.302    -18.388        0.575         -4.472         -5.374          0.000       0.000       -0.535      1.983     26.858     -6.967            0.022     29.203         14.088          3.295    0.812       0.469       0.719       0.938       0.938       1.000   0.000    32.000       30.000  2.299 S_0039_0002_0001
SCORE:    -6.526   -130.275     22.237     64.918           0.334                  4.275         -5.316    -18.304        0.603         -5.005         -5.637          0.000       0.000       -0.536      2.677     26.470     -6.944            0.018     29.203         14.756          3.391    0.812       0.469       0.719       0.906       0.969       1.000   0.000    32.000       30.000  2.433 S_0039_0003_0001
SCORE:    -8.440   -130.344     22.376     62.750           0.355                  4.417         -5.126    -18.544        0.613         -4.645         -5.253          0.000       0.000       -0.581      2.248     27.095     -7.075            0.032     29.203         14.039          3.269    0.806       0.469       0.688       0.938       0.938       1.000   0.000    32.000       30.000  2.261 S_0039_0004_0001
SCORE:    -7.262   -124.666     21.670     60.148           0.334                  4.370         -5.466    -18.859        0.989         -4.066         -5.535          0.000       0.000       -0.178      2.632     25.450     -7.325            0.018     29.203         14.018          3.440    0.781       0.375       0.719       0.875       0.938       1.000   0.000    32.000       30.000  2.365 S_0039_0005_0001
SCORE:    -4.086   -143.332     25.440     79.366           0.379                  4.777         -5.059    -25.508        0.374         -4.581         -6.992         -2.625      -1.368       -0.254      3.327     31.043     -6.887            0.003     29.203         18.610          3.471    0.812       0.469       0.812       0.875       0.906       1.000   0.000    32.000       30.000  2.351 S_0040_0001_0001
SCORE:    -4.840   -144.110     25.361     79.612           0.388                  4.799         -5.050    -26.499        0.400         -4.929         -7.051         -2.627      -1.378       -0.363      3.616     31.634     -6.997            0.005     29.203         19.146          3.470    0.819       0.500       0.812       0.875       0.906       1.000   0.000    32.000       30.000  2.342 S_0040_0002_0001
SCORE:    -4.294   -144.886     25.143     78.549           0.397                  4.760         -4.938    -26.337        0.402         -4.988         -6.981         -2.984       0.000       -0.402      4.231     32.574     -7.052            0.000     29.203         19.016          3.507    0.819       0.500       0.812       0.875       0.906       1.000   0.000    32.000       30.000  2.401 S_0040_0003_0001
SCORE:    -6.652   -142.838     22.306     78.455           0.392                  4.809         -5.371    -25.873        0.323         -4.435         -6.867         -3.057       0.000       -0.442      3.540     31.175     -6.660            0.030     29.203         18.657          3.515    0.837       0.594       0.812       0.875       0.906       1.000   0.000    32.000       30.000  2.390 S_0040_0004_0001
SCORE:    -6.112   -143.551     24.094     79.514           0.388                  4.832         -5.411    -25.622        0.469         -4.517         -7.288         -2.613      -1.385       -0.332      2.654     31.020     -6.867            0.015     29.203         19.284          3.551    0.831       0.562       0.812       0.875       0.906       1.000   0.000    32.000       30.000  2.372 S_0040_0005_0001
SCORE:   -10.621   -127.330     20.838     56.632           0.347                  3.462         -6.817    -17.496        0.486         -5.713         -4.727          0.000       0.000        0.648      4.017     28.225     -6.862            0.014     29.203         14.453          4.296    0.744       0.375       0.688       0.812       0.844       1.000   0.000    32.000       28.000  3.347 S_0041_0001_0001
SCORE:    -9.203   -129.348     21.224     57.203           0.344                  3.560         -6.936    -17.171        0.515         -6.231         -4.513          0.000       0.000        0.853      4.781     29.173     -6.463            0.005     29.203         14.600          4.901    0.719       0.312       0.688       0.812       0.844       0.938   0.000    30.000       27.000  4.054 S_0041_0002_0001
SCORE:    -9.056   -129.254     21.214     57.270           0.343                  3.553         -6.928    -17.187        0.515         -6.237         -4.509          0.000       0.000        0.857      4.761     29.184     -6.462            0.005     29.203         14.618          4.898    0.719       0.312       0.688       0.812       0.844       0.938   0.000    30.000       27.000  4.048 S_0041_0003_0001
SCORE:   -10.870   -128.049     21.108     58.290           0.346                  3.494         -6.492    -19.641        0.495         -5.709         -4.732         -1.142       0.000        0.647      4.070     29.621     -6.902            0.012     29.203         14.511          4.286    0.750       0.406       0.688       0.812       0.844       1.000   0.000    32.000       28.000  3.345 S_0041_0004_0001
SCORE:   -10.179   -126.664     21.043     55.911           0.352                  3.505         -6.246    -18.263        0.515         -5.576         -4.883         -0.681       0.000        0.781      3.414     28.291     -6.243            0.010     29.203         15.352          4.282    0.744       0.344       0.688       0.812       0.875       1.000   0.000    32.000       28.000  3.310 S_0041_0005_0001
SCORE:   -26.642   -136.369     18.173     76.312           0.331                  4.932         -3.936    -35.694        0.619         -8.803         -8.754         -1.813      -2.362       -2.069      3.617     28.438     -8.342            0.092     29.203         19.784          2.990    0.881       0.625       0.875       0.938       0.969       1.000   0.000    32.000       31.000  2.118 S_0042_0001_0001
SCORE:   -23.024   -137.754     20.001     71.471           0.341                  5.106         -4.622    -33.734        0.626         -8.585         -8.512         -1.663      -2.476       -2.949      4.351     34.330     -6.763            0.147     29.203         18.458          2.779    0.881       0.656       0.844       0.938       0.969       1.000   0.000    32.000       32.000  1.948 S_0042_0002_0001
SCORE:   -26.496   -136.558     18.227     76.399           0.337                  5.039         -3.984    -35.609        0.647         -8.797         -8.746         -1.813      -2.323       -2.079      3.641     28.399     -8.337            0.091     29.203         19.768          2.996    0.887       0.656       0.875       0.938       0.969       1.000   0.000    32.000       31.000  2.124 S_0042_0003_0001
SCORE:   -26.452   -136.372     18.337     76.493           0.328                  5.019         -4.071    -35.480        0.675         -8.845         -8.778         -1.816      -2.277       -2.087      3.507     28.113     -8.305            0.092     29.203         19.812          2.999    0.887       0.656       0.875       0.938       0.969       1.000   0.000    32.000       31.000  2.124 S_0042_0004_0001
SCORE:   -22.870   -137.296     19.361     71.022           0.346                  4.996         -4.555    -33.495        0.594         -8.623         -8.547         -1.572      -2.472       -2.973      4.141     35.270     -6.766            0.145     29.203         18.349          2.723    0.881       0.656       0.844       0.938       0.969       1.000   0.000    32.000       32.000  1.931 S_0042_0005_0001
SCORE:   -32.009   -135.846     18.292     67.963           0.341                  3.936         -3.840    -25.074        0.196         -8.134         -5.310         -0.124      -0.952       -1.145      5.094     24.611     -8.048            0.116     29.203          6.712          4.237    0.794       0.531       0.719       0.812       0.938       0.969   0.000    31.000       27.000  2.954 S_0043_0001_0001
SCORE:   -30.226   -136.641     18.862     67.618           0.340                  3.968         -4.190    -23.790        0.212         -7.788         -5.408         -0.146      -0.962       -1.333      5.186     25.450     -8.023            0.126     29.203          7.089          4.205    0.794       0.469       0.719       0.844       0.938       1.000   0.000    32.000       29.000  2.919 S_0043_0002_0001
SCORE:   -29.157   -138.057     18.881     67.778           0.328                  4.035         -3.926    -25.216        0.236         -6.847         -6.131         -0.108      -0.942       -1.343      5.529     26.501     -7.876            0.084     29.203          8.713          4.447    0.781       0.469       0.750       0.812       0.906       0.969   0.000    31.000       28.000  3.215 S_0043_0003_0001
SCORE:   -29.317   -135.985     19.035     66.276           0.342                  3.920         -4.817    -22.274        0.253         -7.642         -5.156         -0.180       0.000       -1.546      4.863     25.385     -8.320            0.015     29.203          7.312          4.273    0.769       0.438       0.719       0.812       0.906       0.969   0.000    31.000       28.000  3.006 S_0043_0004_0001
SCORE:   -30.497   -136.803     18.619     67.747           0.342                  3.974         -4.216    -23.682        0.212         -7.784         -5.445         -0.138      -0.943       -1.441      5.044     25.609     -8.021            0.101     29.203          7.125          4.201    0.788       0.469       0.719       0.844       0.938       0.969   0.000    31.000       29.000  2.915 S_0043_0005_0001
SCORE:   -10.358   -118.260     17.097     59.197           0.335                  3.560         -4.288    -23.398        0.295         -4.352         -8.633          0.000       0.000        0.249      3.221     27.030     -8.500            0.000     29.203         16.889          3.458    0.837       0.531       0.781       0.906       0.969       1.000   0.000    32.000       31.000  2.051 S_0044_0001_0001
SCORE:   -10.673   -122.728     18.553     62.217           0.357                  3.729         -5.034    -22.642        0.278         -4.116         -9.376          0.000       0.000        0.276      3.857     27.217     -8.924            0.000     29.203         16.460          3.553    0.825       0.469       0.781       0.906       0.969       1.000   0.000    32.000       31.000  2.143 S_0044_0002_0001
SCORE:   -10.604   -122.637     18.410     62.237           0.357                  3.731         -5.030    -22.608        0.330         -4.124         -9.369          0.000       0.000        0.260      3.886     27.187     -8.932            0.000     29.203         16.496          3.553    0.825       0.469       0.781       0.906       0.969       1.000   0.000    32.000       31.000  2.140 S_0044_0003_0001
SCORE:   -10.759   -121.275     17.945     62.554           0.374                  3.835         -4.847    -23.810        0.319         -4.092         -9.260          0.000       0.000        0.147      3.242     26.747     -8.237            0.000     29.203         16.396          3.623    0.819       0.469       0.781       0.906       0.938       1.000   0.000    32.000       30.000  2.200 S_0044_0004_0001
SCORE:   -10.626   -122.617     18.416     62.240           0.356                  3.730         -5.020    -22.616        0.319         -4.128         -9.365          0.000       0.000        0.263      3.908     27.133     -8.942            0.000     29.203         16.492          3.552    0.825       0.469       0.781       0.906       0.969       1.000   0.000    32.000       31.000  2.139 S_0044_0005_0001
SCORE:    -3.624   -120.930     21.583     56.417           0.356                  5.006         -4.406    -18.106        0.194         -4.476         -4.600          0.000       0.000       -1.527      5.574     25.564     -7.854            0.001     29.203         14.377          3.844    0.731       0.344       0.562       0.812       0.938       1.000   0.000    32.000       26.000  2.734 S_0045_0001_0001
SCORE:    -2.647   -119.536     21.431     56.771           0.348                  4.974         -4.431    -18.339        0.196         -4.756         -4.421          0.000       0.000       -1.543      5.876     25.539     -8.011            0.000     29.203         14.052          3.838    0.731       0.344       0.562       0.812       0.938       1.000   0.000    32.000       26.000  2.729 S_0045_0002_0001
SCORE:    -1.423   -120.108     21.180     56.944           0.358                  5.000         -4.152    -18.993        0.240         -5.405         -4.494          0.000       0.000       -1.348      6.801     26.060     -8.347            0.000     29.203         15.638          3.828    0.719       0.281       0.594       0.781       0.938       1.000   0.000    32.000       26.000  2.714 S_0045_0003_0001
SCORE:    -2.134   -119.378     21.423     56.933           0.358                  4.987         -4.442    -18.109        0.192         -4.791         -4.380          0.000       0.000       -1.459      5.773     25.621     -8.144            0.000     29.203         14.079          3.851    0.731       0.344       0.562       0.812       0.938       1.000   0.000    32.000       26.000  2.735 S_0045_0004_0001
SCORE:    -4.639   -122.262     21.891     56.403           0.357                  5.022         -4.224    -18.006        0.260         -4.619         -4.719          0.000       0.000       -1.357      5.879     24.296     -7.865            0.000     29.203         15.101          3.834    0.719       0.281       0.562       0.812       0.938       1.000   0.000    32.000       26.000  2.720 S_0045_0005_0001
SCORE:   -24.440   -139.899     20.420     65.579           0.379                  4.528         -5.583    -25.162        0.380         -4.452         -6.959         -0.335       0.000       -0.362      1.581     22.467     -5.474            0.002     29.203         19.248          2.014    0.919       0.719       0.875       1.000       1.000       1.000   0.000    32.000       32.000  1.364 S_0046_0001_0001
SCORE:   -25.134   -139.626     18.849     67.556           0.384                  4.556         -5.083    -26.679        0.188         -4.462         -7.432         -0.323       0.000       -0.431      1.544     21.712     -5.670            0.000     29.203         20.579          2.016    0.931       0.781       0.875       1.000       1.000       1.000   0.000    32.000       32.000  1.324 S_0046_0002_0001
SCORE:   -22.947   -141.057     20.341     67.231           0.406                  4.690         -4.861    -26.570        0.400         -4.377         -7.540         -0.320       0.000       -0.360      1.498     23.809     -6.114            0.000     29.203         20.673          2.028    0.938       0.781       0.906       1.000       1.000       1.000   0.000    32.000       32.000  1.330 S_0046_0003_0001
SCORE:   -21.784   -140.869     20.826     67.250           0.416                  4.670         -4.849    -26.699        0.393         -4.417         -7.526         -0.350       0.000       -0.376      1.587     24.190     -5.963            0.002     29.203         20.729          2.030    0.925       0.719       0.906       1.000       1.000       1.000   0.000    32.000       32.000  1.330 S_0046_0004_0001
SCORE:   -24.639   -139.888     20.377     65.557           0.378                  4.519         -5.550    -25.181        0.343         -4.450         -6.945         -0.330       0.000       -0.373      1.598     22.354     -5.467            0.004     29.203         19.211          2.017    0.919       0.719       0.875       1.000       1.000       1.000   0.000    32.000       32.000  1.365 S_0046_0005_0001
SCORE:   -20.321   -124.863     20.090     63.738           0.333                  3.901         -4.676    -25.084        0.360         -6.886         -7.640         -1.351       0.000       -2.545      2.498     24.790     -8.331            0.281     29.203         15.862          3.961    0.812       0.562       0.781       0.844       0.906       0.969   0.000    31.000       28.000  2.941 S_0047_0001_0001
SCORE:   -20.320   -124.867     20.095     63.754           0.333                  3.900         -4.692    -25.076        0.355         -6.887         -7.630         -1.353       0.000       -2.546      2.517     24.772     -8.336            0.280     29.203         15.856          3.960    0.812       0.562       0.781       0.844       0.906       0.969   0.000    31.000       28.000  2.939 S_0047_0002_0001
SCORE:   -20.321   -124.863     20.090     63.738           0.333                  3.901         -4.676    -25.084        0.360         -6.886         -7.640         -1.351       0.000       -2.545      2.498     24.790     -8.331            0.281     29.203         15.862          3.961    0.812       0.562       0.781       0.844       0.906       0.969   0.000    31.000       28.000  2.941 S_0047_0003_0001
SCORE:   -20.320   -124.867     20.095     63.754           0.333                  3.900         -4.692    -25.076        0.355         -6.887         -7.630         -1.353       0.000       -2.546      2.517     24.772     -8.336            0.280     29.203         15.856          3.960    0.812       0.562       0.781       0.844       0.906       0.969   0.000    31.000       28.000  2.939 S_0047_0004_0001
SCORE:   -20.297   -124.868     20.088     63.765           0.333                  3.900         -4.686    -25.085        0.360         -6.888         -7.626         -1.351       0.000       -2.543      2.518     24.769     -8.340            0.281     29.203         15.873          3.960    0.812       0.562       0.781       0.844       0.906       0.969   0.000    31.000       28.000  2.940 S_0047_0005_0001
SCORE:   -24.257   -134.718     17.660     66.979           0.342                  4.540         -3.900    -27.053        0.224         -5.288         -7.291          0.000      -0.824        1.716      2.783     23.573     -8.224            0.001     29.203         16.020          1.468    0.981       0.906       1.000       1.000       1.000       1.000   0.000    32.000       32.000  0.963 S_0048_0001_0001
SCORE:   -12.592   -129.555     17.414     66.797           0.342                  4.164         -5.213    -22.582        0.312         -4.223         -6.992          0.000      -1.829        1.194      4.367     24.230     -6.363            0.000     29.203         16.142          2.584    0.850       0.469       0.844       0.938       1.000       1.000   0.000    32.000       32.000  1.724 S_0048_0002_0001
SCORE:   -19.975   -130.716     18.594     66.236           0.348                  4.674         -3.829    -25.508        0.355         -4.811         -7.294          0.000      -0.872        1.784      2.865     22.782     -7.705            0.000     29.203         13.920          1.849    0.938       0.719       0.969       1.000       1.000       1.000   0.000    32.000       32.000  1.076 S_0048_0003_0001
SCORE:   -20.750   -131.574     18.897     66.833           0.346                  4.700         -4.059    -26.042        0.353         -4.811         -7.231          0.000      -0.828        1.089      2.801     23.304     -8.006            0.009     29.203         14.266          1.745    0.950       0.750       1.000       1.000       1.000       1.000   0.000    32.000       32.000  0.964 S_0048_0004_0001
SCORE:   -13.691   -124.151     17.235     63.082           0.330                  4.266         -5.441    -19.980        0.245         -3.686         -6.550          0.000      -1.429        1.401      2.979     22.097     -7.439            0.001     29.203         14.146          2.941    0.812       0.469       0.781       0.875       0.938       1.000   0.000    32.000       31.000  2.106 S_0048_0005_0001
SCORE:     0.605   -112.508     20.207     47.988           0.348                  4.921         -4.167    -19.360        0.767         -3.070         -9.913          0.000       0.000        2.111      6.794     26.923     -9.478            0.000     29.203         19.839          3.947    0.656       0.312       0.438       0.688       0.844       1.000   0.000    32.000       23.000  3.189 S_0049_0001_0001
SCORE:     9.077   -106.655     20.426     46.448           0.349                  4.944         -3.779    -15.263        0.408         -3.711         -5.867         -0.636       0.000        1.380      5.935     28.653     -8.559            0.000     29.203         15.801          4.115    0.712       0.344       0.594       0.750       0.875       1.000   0.000    32.000       26.000  3.239 S_0049_0002_0001
SCORE:     8.222   -103.358     19.341     46.137           0.345                  4.907         -4.303    -12.421        0.400         -2.096         -5.567         -0.658       0.000        1.591      4.209     25.210     -8.436            0.000     29.203         13.719          4.150    0.719       0.375       0.625       0.781       0.844       0.969   0.000    31.000       26.000  3.261 S_0049_0003_0001
SCORE:     9.084   -106.801     20.423     46.348           0.340                  4.981         -3.774    -15.110        0.421         -3.748         -5.881         -0.638       0.000        1.437      5.991     28.672     -8.594            0.000     29.203         15.814          4.130    0.719       0.344       0.656       0.750       0.875       0.969   0.000    31.000       26.000  3.248 S_0049_0004_0001
SCORE:     0.641   -112.496     20.215     47.988           0.348                  4.920         -4.165    -19.343        0.783         -3.063         -9.913          0.000       0.000        2.111      6.805     26.903     -9.476            0.000     29.203         19.821          3.946    0.656       0.312       0.438       0.688       0.844       1.000   0.000    32.000       23.000  3.188 S_0049_0005_0001
SCORE:   -38.439   -142.810     20.319     70.460           0.325                  4.069         -3.397    -31.431        0.278         -6.128         -9.565         -2.692       0.000       -2.524      2.975     24.834     -8.661            0.002     29.203         16.301          2.064    0.931       0.781       0.906       0.969       1.000       1.000   0.000    32.000       32.000  1.260 S_0050_0001_0001
SCORE:   -38.005   -142.763     20.174     70.868           0.327                  4.055         -3.474    -31.113        0.264         -5.997         -9.504         -2.697       0.000       -2.411      3.195     24.669     -8.514            0.003     29.203         15.711          2.048    0.938       0.781       0.906       1.000       1.000       1.000   0.000    32.000       32.000  1.220 S_0050_0002_0001
SCORE:   -38.481   -143.316     20.370     70.861           0.328                  4.092         -3.343    -31.488        0.282         -6.103         -9.563         -2.679       0.000       -2.449      3.049     24.749     -8.667            0.001     29.203         16.191          2.076    0.944       0.781       0.938       1.000       1.000       1.000   0.000    32.000       32.000  1.265 S_0050_0003_0001
SCORE:   -37.511   -143.088     20.770     70.902           0.342                  4.082         -3.353    -31.081        0.263         -6.106         -9.649         -2.682       0.000       -2.412      3.093     24.584     -8.692            0.007     29.203         16.307          2.065    0.944       0.781       0.938       1.000       1.000       1.000   0.000    32.000       32.000  1.235 S_0050_0004_0001
SCORE:   -32.497   -138.638     19.404     65.836           0.324                  4.147         -3.444    -28.655        0.297         -4.357        -10.063         -2.695       0.000       -2.084      2.746     25.240     -8.092            0.001     29.203         18.333          1.884    0.950       0.812       0.938       1.000       1.000       1.000   0.000    32.000       32.000  1.321 S_0050_0005_0001
SCORE:     1.204   -144.685     26.569     62.885           0.359                  4.228         -4.966    -15.805        0.663         -3.107         -5.875         -2.413       0.000        0.410      3.806     32.118     -4.949            0.001     29.203         22.762          4.602    0.750       0.406       0.656       0.812       0.875       1.000   0.000    32.000       28.000  3.442 S_0051_0001_0001
SCORE:     0.820   -144.999     26.640     62.820           0.355                  4.224         -5.029    -15.838        0.661         -3.131         -5.886         -2.442       0.000        0.444      3.720     32.194     -4.949            0.002     29.203         22.832          4.601    0.750       0.406       0.656       0.812       0.875       1.000   0.000    32.000       28.000  3.439 S_0051_0002_0001
SCORE:     2.009   -143.973     26.569     62.771           0.355                  4.189         -4.954    -15.726        0.669         -3.110         -5.838         -2.433       0.000        0.510      3.940     31.964     -4.918            0.000     29.203         22.790          4.607    0.750       0.406       0.656       0.812       0.875       1.000   0.000    32.000       28.000  3.445 S_0051_0003_0001
SCORE:     0.817   -144.064     26.120     62.737           0.351                  4.229         -4.979    -15.910        0.680         -3.112         -5.916         -2.442       0.000        0.293      4.047     31.749     -4.994            0.001     29.203         22.825          4.608    0.750       0.406       0.656       0.812       0.875       1.000   0.000    32.000       28.000  3.449 S_0051_0004_0001
SCORE:     1.903   -143.091     25.998     62.674           0.349                  4.189         -4.983    -15.854        0.662         -3.073         -5.884         -2.550       0.000        0.372      4.440     31.552     -4.986            0.001     29.203         22.885          4.611    0.750       0.406       0.656       0.812       0.875       1.000   0.000    32.000       28.000  3.450 S_0051_0005_0001
SCORE:   -15.433   -145.474     22.251     65.273           0.333                  3.941         -5.094    -22.193        0.377         -4.223         -7.318          0.000       0.000        0.087      3.361     27.472     -5.796            0.010     29.203         22.359          3.314    0.900       0.750       0.906       0.938       0.938       0.969   0.000    31.000       31.000  2.148 S_0052_0001_0001
SCORE:   -15.601   -144.957     21.609     65.744           0.334                  3.935         -5.056    -22.215        0.375         -4.352         -7.186          0.000       0.000       -0.007      3.282     27.268     -5.668            0.000     29.203         22.090          3.302    0.900       0.750       0.906       0.938       0.938       0.969   0.000    31.000       31.000  2.154 S_0052_0002_0001
SCORE:   -16.589   -144.725     21.511     65.574           0.322                  3.931         -5.034    -22.035        0.367         -4.351         -7.264          0.000       0.000        0.019      3.281     26.326     -5.723            0.004     29.203         22.004          3.318    0.900       0.750       0.906       0.938       0.938       0.969   0.000    31.000       31.000  2.159 S_0052_0003_0001
SCORE:   -16.974   -145.869     21.620     67.111           0.335                  3.971         -5.511    -21.818        0.420         -4.361         -7.201          0.000       0.000        0.061      3.145     26.116     -5.831            0.062     29.203         21.575          3.326    0.900       0.750       0.906       0.938       0.938       0.969   0.000    31.000       31.000  2.197 S_0052_0004_0001
SCORE:   -15.774   -145.459     22.260     65.126           0.324                  3.940         -5.097    -22.181        0.409         -4.228         -7.301          0.000       0.000        0.123      3.331     27.224     -5.767            0.004     29.203         22.316          3.315    0.900       0.750       0.906       0.938       0.938       0.969   0.000    31.000       31.000  2.146 S_0052_0005_0001
SCORE:   -26.713   -135.569     18.596     64.196           0.346                  5.143         -4.412    -29.239        0.662         -5.309         -7.829         -0.623      -0.728       -2.189      2.159     28.132     -7.174            0.001     29.203         17.922          2.024    0.919       0.719       0.906       0.969       1.000       1.000   0.000    32.000       32.000  1.426 S_0053_0001_0001
SCORE:   -32.903   -138.182     18.884     67.021           0.347                  5.091         -4.662    -32.372        0.821         -6.861         -7.709         -0.649      -0.816       -1.894      2.253     26.353     -8.365            0.016     29.203         18.620          1.906    0.956       0.844       0.938       1.000       1.000       1.000   0.000    32.000       32.000  1.268 S_0053_0002_0001
SCORE:   -30.293   -134.601     17.783     62.565           0.356                  5.185         -4.326    -27.495        0.551         -5.169         -7.136          0.000      -0.730       -2.418      3.740     26.682     -8.412            0.001     29.203         13.927          2.232    0.906       0.688       0.875       0.969       1.000       1.000   0.000    32.000       32.000  1.468 S_0053_0003_0001
SCORE:   -25.839   -133.963     17.589     64.019           0.378                  5.046         -4.949    -27.415        0.566         -5.352         -7.302         -0.626      -0.812       -2.286      1.127     28.067     -7.296            0.001     29.203         18.166          2.085    0.931       0.750       0.938       0.969       1.000       1.000   0.000    32.000       32.000  1.408 S_0053_0004_0001
SCORE:   -26.645   -134.389     17.744     64.775           0.343                  5.058         -4.561    -27.348        0.569         -5.292         -7.404         -0.616      -0.814       -2.206      1.187     25.975     -7.161            0.001     29.203         18.293          2.082    0.931       0.750       0.938       0.969       1.000       1.000   0.000    32.000       32.000  1.425 S_0053_0005_0001
SCORE:   -22.394   -139.143     21.255     72.501           0.329                  4.953         -3.945    -31.367        0.668         -8.155         -8.126         -0.511      -1.540       -1.724      4.730     27.504     -5.963            0.009     29.203         16.929          2.744    0.863       0.625       0.812       0.906       0.969       1.000   0.000    32.000       31.000  2.106 S_0054_0001_0001
SCORE:   -22.564   -139.486     21.094     72.791           0.331                  4.988         -4.001    -31.185        0.504         -8.202         -8.073         -0.505      -1.547       -1.621      4.599     27.668     -6.075            0.001     29.203         16.953          2.745    0.863       0.625       0.812       0.906       0.969       1.000   0.000    32.000       31.000  2.109 S_0054_0002_0001
SCORE:   -21.893   -137.736     20.964     73.813           0.328                  4.882         -4.079    -32.362        0.654         -8.040         -8.342         -0.510      -1.541       -1.737      5.355     25.935     -5.860            0.006     29.203         17.174          2.612    0.856       0.594       0.812       0.906       0.969       1.000   0.000    32.000       31.000  2.122 S_0054_0003_0001
SCORE:   -21.822   -139.128     21.780     72.560           0.324                  4.957         -3.989    -31.732        0.558         -8.257         -8.054         -0.525      -1.539       -1.538      5.295     27.157     -5.920            0.001     29.203         17.027          2.744    0.856       0.625       0.781       0.906       0.969       1.000   0.000    32.000       31.000  2.108 S_0054_0004_0001
SCORE:   -20.758   -137.433     21.552     73.950           0.338                  4.894         -3.982    -32.390        0.676         -8.046         -8.273         -0.513      -1.532       -1.671      5.474     26.311     -6.060            0.001     29.203         16.742          2.608    0.856       0.625       0.781       0.906       0.969       1.000   0.000    32.000       31.000  2.116 S_0054_0005_0001
SCORE:   -21.101   -135.606     22.209     60.092           0.331                  3.795         -6.250    -22.871        0.338         -6.264         -3.955         -0.546       0.000       -2.636      5.982     24.759     -7.059            0.001     29.203         17.375          5.189    0.812       0.625       0.812       0.844       0.875       0.906   0.000    29.000       28.000  4.449 S_0055_0001_0001
SCORE:   -23.802   -129.313     19.520     52.748           0.335                  3.908         -6.535    -18.723        0.528         -6.814         -2.864          0.000       0.000       -3.126      5.126     24.609     -9.097            0.000     29.203         16.693          4.868    0.794       0.562       0.781       0.844       0.875       0.906   0.000    29.000       28.000  4.053 S_0055_0002_0001
SCORE:   -18.776   -135.480     23.141     60.016           0.319                  3.775         -6.212    -22.737        0.509         -6.328         -4.007         -0.540       0.000       -2.564      6.021     25.732     -7.239            0.005     29.203         17.610          5.216    0.812       0.625       0.812       0.844       0.875       0.906   0.000    29.000       28.000  4.461 S_0055_0003_0001
SCORE:   -23.625   -129.150     19.466     52.790           0.339                  3.907         -6.530    -18.732        0.515         -6.806         -2.858          0.000       0.000       -3.141      5.168     24.591     -9.095            0.001     29.203         16.709          4.870    0.794       0.562       0.781       0.844       0.875       0.906   0.000    29.000       28.000  4.055 S_0055_0004_0001
SCORE:   -22.995   -131.053     19.612     53.582           0.340                  3.910         -6.778    -18.657        0.511         -6.211         -2.933          0.000       0.000       -3.151      5.121     26.389     -9.175            0.001     29.203         16.296          4.852    0.812       0.625       0.781       0.844       0.875       0.938   0.000    30.000       28.000  4.028 S_0055_0005_0001
SCORE:   -27.316   -123.717     17.321     64.820           0.319                  3.436         -4.651    -27.548        0.825         -5.750         -6.237         -1.541       0.000       -2.017      4.100     22.041     -8.300            0.000     29.203         10.380          3.616    0.844       0.594       0.781       0.875       0.969       1.000   0.000    32.000       31.000  2.229 S_0056_0001_0001
SCORE:   -27.504   -123.857     17.481     64.878           0.327                  3.436         -4.718    -27.523        0.378         -5.673         -6.262         -1.542       0.000       -1.998      4.129     22.171     -8.318            0.003     29.203         10.383          3.617    0.844       0.594       0.781       0.875       0.969       1.000   0.000    32.000       31.000  2.230 S_0056_0002_0001
SCORE:   -27.746   -123.334     17.408     62.180           0.331                  3.428         -4.601    -27.555        0.873         -5.289         -6.236         -2.212       0.000       -1.863      4.130     24.001     -8.908            0.000     29.203         10.698          3.621    0.844       0.562       0.812       0.875       0.969       1.000   0.000    32.000       31.000  2.225 S_0056_0003_0001
SCORE:   -27.562   -123.650     17.140     64.767           0.327                  3.438         -4.642    -27.647        0.828         -5.717         -6.258         -1.542       0.000       -1.995      4.034     22.119     -8.363            0.000     29.203         10.395          3.612    0.837       0.562       0.781       0.875       0.969       1.000   0.000    32.000       31.000  2.228 S_0056_0004_0001
SCORE:   -27.542   -123.666     17.154     64.765           0.327                  3.438         -4.651    -27.631        0.818         -5.715         -6.262         -1.544       0.000       -1.992      4.052     22.139     -8.377            0.001     29.203         10.399          3.612    0.837       0.562       0.781       0.875       0.969       1.000   0.000    32.000       31.000  2.228 S_0056_0005_0001
SCORE:    -9.903   -144.009     25.575     75.636           0.411                  5.288         -3.817    -31.937        0.525         -4.887         -7.296         -1.453       0.000       -0.940      2.925     29.062     -4.673            0.000     29.203         20.485          2.213    0.938       0.750       0.938       1.000       1.000       1.000   0.000    32.000       32.000  1.355 S_0057_0001_0001
SCORE:   -10.201   -144.293     25.594     75.597           0.411                  5.270         -3.728    -31.937        0.507         -4.870         -7.292         -1.463       0.000       -0.905      2.881     29.074     -4.684            0.001     29.203         20.435          2.205    0.938       0.750       0.938       1.000       1.000       1.000   0.000    32.000       32.000  1.337 S_0057_0002_0001
SCORE:   -14.619   -142.819     23.155     72.543           0.401                  5.218         -4.430    -27.683        0.497         -4.540         -7.430         -1.434       0.000       -2.415      3.094     28.063     -5.525            0.000     29.203         19.483          2.151    0.944       0.812       0.906       1.000       1.000       1.000   0.000    32.000       32.000  1.353 S_0057_0003_0001
SCORE:   -10.603   -141.516     22.960     75.803           0.403                  5.319         -4.250    -27.692        0.469         -4.738         -7.407         -1.441       0.000       -2.303      3.020     27.133     -5.344            0.000     29.203         19.781          2.170    0.944       0.812       0.906       1.000       1.000       1.000   0.000    32.000       32.000  1.333 S_0057_0004_0001
SCORE:   -10.619   -143.885     25.305     75.443           0.408                  5.254         -3.776    -32.074        0.532         -4.874         -7.372         -1.455       0.000       -1.046      2.832     29.050     -4.642            0.000     29.203         20.479          2.199    0.944       0.781       0.938       1.000       1.000       1.000   0.000    32.000       32.000  1.333 S_0057_0005_0001
SCORE:   -23.877   -136.024     21.192     66.008           0.362                  4.997         -4.435    -31.547        0.557         -5.988         -7.924         -2.489      -2.036       -0.020      3.333     30.700     -7.192            0.078     29.203         17.351          1.512    0.981       0.906       1.000       1.000       1.000       1.000   0.000    32.000       32.000  0.976 S_0058_0001_0001
SCORE:   -25.563   -135.290     19.757     68.460           0.336                  4.981         -4.386    -32.385        0.478         -6.190         -7.356         -1.857      -2.054       -0.008      3.220     28.292     -7.212            0.068     29.203         16.382          1.531    0.981       0.906       1.000       1.000       1.000       1.000   0.000    32.000       32.000  0.998 S_0058_0002_0001
SCORE:   -25.323   -133.357     19.419     64.569           0.348                  4.925         -4.013    -32.517        0.410         -6.156         -8.074         -2.384      -1.725        0.522      2.842     29.753     -7.200            0.195     29.203         17.918          1.501    0.969       0.844       1.000       1.000       1.000       1.000   0.000    32.000       32.000  1.016 S_0058_0003_0001
SCORE:   -24.903   -133.512     19.479     64.510           0.348                  4.945         -4.163    -31.324        0.311         -6.181         -7.400         -2.407      -2.024        0.157      3.009     29.784     -7.259            0.097     29.203         17.525          1.557    0.975       0.875       1.000       1.000       1.000       1.000   0.000    32.000       32.000  1.003 S_0058_0004_0001
SCORE:   -24.209   -133.239     19.406     64.349           0.360                  4.981         -4.285    -30.998        0.317         -6.144         -7.361         -2.409      -2.032       -0.010      2.972     29.996     -7.072            0.099     29.203         17.658          1.563    0.981       0.906       1.000       1.000       1.000       1.000   0.000    32.000       32.000  1.005 S_0058_0005_0001
SCORE:   -18.818   -148.354     24.751     66.386           0.339                  4.183         -3.678    -28.379        0.516         -5.127         -8.074         -1.126      -1.584       -0.908      4.576     30.358     -5.989            0.000     29.203         24.089          3.650    0.856       0.594       0.812       0.938       0.938       1.000   0.000    32.000       30.000  2.670 S_0059_0001_0001
SCORE:   -21.185   -147.061     23.246     69.103           0.332                  3.998         -4.203    -30.761        0.507         -5.392         -7.684         -1.127      -1.591       -1.639      4.122     29.309     -6.033            0.000     29.203         24.487          3.701    0.856       0.688       0.812       0.875       0.938       0.969   0.000    31.000       30.000  2.713 S_0059_0002_0001
SCORE:   -20.605   -145.343     23.201     68.681           0.323                  3.999         -5.235    -29.755        0.455         -5.961         -7.703         -1.126       0.000       -1.381      4.028     28.216     -7.517            0.002     29.203         25.306          3.678    0.850       0.656       0.812       0.875       0.938       0.969   0.000    31.000       30.000  2.687 S_0059_0003_0001
SCORE:   -19.813   -147.557     23.530     69.061           0.328                  4.010         -4.248    -29.594        0.523         -5.262         -7.911         -1.126      -1.595       -1.505      4.698     28.782     -5.777            0.000     29.203         24.627          3.736    0.837       0.594       0.812       0.875       0.938       0.969   0.000    31.000       30.000  2.740 S_0059_0004_0001
SCORE:   -18.806   -148.408     24.938     66.219           0.340                  4.121         -3.827    -27.962        0.401         -5.067         -8.050         -1.124      -1.593       -0.923      4.672     30.326     -6.013            0.000     29.203         23.941          3.688    0.850       0.594       0.781       0.938       0.938       1.000   0.000    32.000       30.000  2.674 S_0059_0005_0001
SCORE:   -24.925   -132.471     20.705     71.800           0.328                  5.088         -4.876    -32.025        0.549         -7.449         -5.599          0.000      -2.780       -1.442      2.567     24.027     -7.450            0.056     29.203         14.844          2.486    0.875       0.625       0.844       0.906       1.000       1.000   0.000    32.000       32.000  1.842 S_0060_0001_0001
SCORE:   -24.908   -131.283     20.158     71.328           0.327                  5.088         -4.983    -32.086        0.566         -7.613         -5.511          0.000      -2.758       -1.325      2.799     24.041     -7.859            0.057     29.203         14.945          2.508    0.875       0.656       0.844       0.906       0.969       1.000   0.000    32.000       32.000  1.850 S_0060_0002_0001
SCORE:   -24.602   -133.040     20.668     72.398           0.333                  5.086         -4.846    -31.939        0.525         -7.389         -5.627          0.000      -2.765       -1.379      2.500     24.069     -7.332            0.057     29.203         14.878          2.480    0.869       0.625       0.844       0.906       0.969       1.000   0.000    32.000       32.000  1.831 S_0060_0003_0001
SCORE:   -26.030   -131.543     19.652     74.467           0.315                  4.201         -4.778    -33.380        0.465         -8.003         -6.976          0.000      -1.439       -1.661      3.138     21.357     -7.861            0.007     29.203         16.805          2.688    0.869       0.656       0.812       0.906       0.969       1.000   0.000    32.000       31.000  2.070 S_0060_0004_0001
SCORE:   -27.099   -133.394     20.356     74.875           0.325                  4.203         -4.599    -34.229        0.435         -7.900         -7.089          0.000      -2.064       -1.595      3.264     21.692     -7.649            0.018     29.203         17.050          2.692    0.869       0.625       0.844       0.906       0.969       1.000   0.000    32.000       31.000  2.055 S_0060_0005_0001
SCORE:   -30.359   -149.360     21.073     73.711           0.378                  4.278         -4.870    -32.357        1.015         -6.450         -7.952          0.000       0.000       -1.875      0.550     23.652     -6.824            0.002     29.203         25.468          3.942    0.863       0.625       0.844       0.906       0.938       1.000   0.000    32.000       30.000  2.760 S_0061_0001_0001
SCORE:   -29.963   -150.396     21.956     73.501           0.368                  4.158         -4.151    -32.008        0.929         -6.377         -8.167          0.000       0.000       -1.821      0.721     23.421     -6.230            0.002     29.203         24.928          4.049    0.837       0.594       0.781       0.875       0.938       1.000   0.000    32.000       30.000  2.902 S_0061_0002_0001
SCORE:   -31.052   -151.855     21.504     73.515           0.380                  4.228         -4.872    -32.766        0.891         -6.173         -7.812          0.000       0.000       -2.027      0.381     25.160     -6.330            0.000     29.203         25.520          4.020    0.850       0.594       0.812       0.906       0.938       1.000   0.000    32.000       30.000  2.862 S_0061_0003_0001
SCORE:   -29.115   -149.633     21.833     74.166           0.365                  4.178         -4.568    -31.430        0.868         -6.506         -8.145          0.000       0.000       -1.752      0.938     22.773     -6.630            0.005     29.203         25.221          4.103    0.844       0.594       0.812       0.875       0.938       1.000   0.000    32.000       30.000  2.916 S_0061_0004_0001
SCORE:   -29.121   -149.612     21.823     74.157           0.366                  4.177         -4.576    -31.434        0.874         -6.505         -8.145          0.000       0.000       -1.748      0.947     22.744     -6.616            0.012     29.203         25.212          4.102    0.844       0.594       0.812       0.875       0.938       1.000   0.000    32.000       30.000  2.917 S_0061_0005_0001
SCORE:   -30.084   -131.391     20.538     63.429           0.359                  3.856         -3.901    -27.408        0.164         -7.406         -9.133          0.000       0.000       -0.882      1.610     24.306     -7.172            0.000     29.203         13.744          3.354    0.900       0.688       0.875       0.969       0.969       1.000   0.000    32.000       32.000  1.943 S_0062_0001_0001
SCORE:   -27.914   -134.014     20.740     65.053           0.368                  3.828         -4.103    -28.123        0.148         -6.109         -9.341         -0.660       0.000       -0.989      1.657     28.235     -7.607            0.000     29.203         13.800          3.282    0.906       0.688       0.906       0.969       0.969       1.000   0.000    32.000       32.000  1.932 S_0062_0002_0001
SCORE:   -28.136   -135.190     21.018     64.476           0.371                  3.872         -3.884    -28.457        0.157         -6.238         -9.241         -0.625       0.000       -1.061      1.509     29.113     -7.428            0.000     29.203         14.270          3.272    0.894       0.656       0.875       0.969       0.969       1.000   0.000    32.000       32.000  1.931 S_0062_0003_0001
SCORE:   -30.345   -132.208     20.816     64.168           0.358                  3.903         -4.407    -28.152        0.153         -7.306         -9.134         -0.728       0.000       -0.880      1.644     25.293     -7.124            0.000     29.203         14.056          3.277    0.906       0.688       0.906       0.969       0.969       1.000   0.000    32.000       32.000  1.902 S_0062_0004_0001
SCORE:   -30.189   -132.101     20.621     63.741           0.364                  4.062         -4.056    -27.310        0.184         -7.362         -9.094          0.000       0.000       -1.011      1.614     24.428     -7.064            0.000     29.203         13.594          3.384    0.913       0.750       0.875       0.969       0.969       1.000   0.000    32.000       32.000  1.950 S_0062_0005_0001
SCORE:   -29.120   -137.488     16.346     65.318           0.405                  4.429         -4.818    -24.563        0.189         -5.836         -6.817          0.000       0.000       -2.747      2.662     23.863     -6.694            0.004     29.203         17.424          3.902    0.913       0.812       0.875       0.906       0.969       1.000   0.000    32.000       30.000  2.454 S_0063_0001_0001
SCORE:   -26.015   -136.683     17.820     63.034           0.417                  4.391         -5.157    -23.176        0.288         -5.864         -6.820          0.000       0.000       -3.025      2.871     27.439     -7.144            0.001     29.203         16.393          4.003    0.887       0.719       0.875       0.875       0.969       1.000   0.000    32.000       30.000  2.489 S_0063_0002_0001
SCORE:   -26.365   -136.332     18.603     59.818           0.423                  4.384         -5.347    -22.716        0.311         -5.568         -6.901         -0.484       0.000       -3.047      3.107     28.550     -7.320            0.000     29.203         16.953          3.999    0.906       0.750       0.875       0.938       0.969       1.000   0.000    32.000       30.000  2.471 S_0063_0003_0001
SCORE:   -26.271   -136.300     18.582     59.798           0.423                  4.384         -5.351    -22.594        0.299         -5.568         -6.898         -0.486       0.000       -3.045      3.103     28.531     -7.322            0.000     29.203         16.969          3.999    0.906       0.750       0.875       0.938       0.969       1.000   0.000    32.000       30.000  2.470 S_0063_0004_0001
SCORE:   -27.582   -137.734     17.578     64.582           0.414                  4.357         -4.700    -24.270        0.310         -5.754         -6.812         -0.713       0.000       -2.725      2.639     25.639     -7.031            0.002     29.203         17.432          3.971    0.900       0.750       0.875       0.906       0.969       1.000   0.000    32.000       30.000  2.464 S_0063_0005_0001
SCORE:   -29.747   -146.281     23.135     67.611           0.332                  3.984         -5.062    -28.751        0.184         -5.107         -9.146          0.000      -1.500       -1.162      2.109     27.109     -7.937            0.003     29.203         21.529          3.626    0.875       0.688       0.812       0.906       0.969       1.000   0.000    32.000       31.000  2.402 S_0064_0001_0001
SCORE:   -28.154   -146.041     23.571     67.774           0.391                  4.022         -4.987    -28.583        0.294         -4.872         -9.087          0.000      -1.483       -1.193      2.173     26.994     -7.852            0.000     29.203         21.521          3.615    0.881       0.719       0.812       0.906       0.969       1.000   0.000    32.000       31.000  2.391 S_0064_0002_0001
SCORE:   -27.736   -147.041     23.682     67.154           0.398                  4.135         -4.807    -28.884        0.189         -5.143         -9.087          0.000      -1.463       -0.975      1.813     29.136     -8.262            0.000     29.203         22.217          3.582    0.894       0.750       0.812       0.938       0.969       1.000   0.000    32.000       31.000  2.380 S_0064_0003_0001
SCORE:   -27.881   -146.948     23.801     67.293           0.397                  4.142         -4.838    -28.814        0.189         -5.125         -9.145          0.000      -1.460       -0.931      1.797     28.495     -8.231            0.000     29.203         22.296          3.580    0.887       0.719       0.812       0.938       0.969       1.000   0.000    32.000       31.000  2.378 S_0064_0004_0001
SCORE:   -20.235   -138.929     21.166     67.479           0.368                  4.301         -4.990    -26.184        0.206         -5.445         -9.405          0.000       0.000       -1.721      4.450     26.955     -8.768            0.000     29.203         21.081          3.453    0.900       0.750       0.844       0.938       0.969       1.000   0.000    32.000       31.000  2.250 S_0064_0005_0001
SCORE:    27.529   -124.847     28.634     65.216           0.402                  3.806         -4.655    -26.554        0.271         -2.046         -4.269         -1.734      -0.726        1.358     15.561     27.116     -5.129            0.041     29.203         25.881          6.427    0.488       0.281       0.375       0.469       0.562       0.750   0.000    24.000       16.000  5.500 S_0065_0001_0001
SCORE:    50.822   -122.901     31.069     60.982           0.661                  3.821         -4.324    -18.921        0.290         -3.143         -4.022         -0.872       0.000        9.917     16.423     29.761     -4.448            0.003     29.203         27.325          5.924    0.512       0.250       0.406       0.469       0.594       0.844   0.000    27.000       17.000  5.055 S_0065_0002_0001
SCORE:    41.406   -122.467     30.406     61.486           0.389                  4.853         -4.587    -21.933        0.358         -4.040         -3.989         -1.071       0.000        8.111     10.069     29.742     -4.250            0.068     29.203         29.059          5.901    0.538       0.281       0.438       0.469       0.688       0.812   0.000    26.000       16.000  5.089 S_0065_0003_0001
SCORE:    48.258   -126.973     30.391     61.055           0.661                  3.938         -3.598    -18.300        0.329         -3.013         -3.846         -0.717       0.000        7.326     15.070     32.253     -4.121            0.001     29.203         28.598          6.361    0.488       0.250       0.375       0.469       0.562       0.781   0.000    25.000       16.000  5.435 S_0065_0004_0001
SCORE:    27.653   -126.720     26.389     63.361           0.418                  3.963         -4.512    -24.038        0.226         -2.674         -4.211         -1.541      -0.694        0.359     15.403     29.994     -5.002            0.024     29.203         27.704          6.435    0.506       0.281       0.375       0.500       0.594       0.781   0.000    25.000       16.000  5.452 S_0065_0005_0001
SCORE:   -12.031   -116.708     16.736     60.683           0.344                  4.050         -3.912    -22.944        0.406         -5.513         -5.007         -1.103       0.000       -1.979      2.549     24.614     -8.881            0.022     29.203         15.411          4.592    0.788       0.469       0.750       0.844       0.906       0.969   0.000    31.000       28.000  3.584 S_0066_0001_0001
SCORE:   -14.976   -121.652     19.042     64.468           0.347                  4.238         -4.542    -27.470        0.466         -5.656         -5.017         -1.963       0.000       -1.325      2.584     25.969     -9.197            0.035     29.203         15.495          4.563    0.769       0.406       0.750       0.812       0.906       0.969   0.000    31.000       28.000  3.596 S_0066_0002_0001
SCORE:   -12.748   -117.061     18.977     59.317           0.347                  4.123         -4.578    -26.269        0.515         -5.568         -4.651         -1.884       0.000       -1.679      3.474     26.256     -8.450            0.025     29.203         15.155          4.446    0.756       0.438       0.719       0.812       0.844       0.969   0.000    31.000       28.000  3.361 S_0066_0003_0001
SCORE:   -14.130   -121.147     19.511     60.875           0.351                  4.204         -3.735    -24.704        0.467         -5.517         -5.372         -1.990       0.000       -2.138      3.176     26.472     -8.984            0.020     29.203         15.178          4.637    0.781       0.469       0.750       0.812       0.906       0.969   0.000    31.000       29.000  3.576 S_0066_0004_0001
SCORE:   -11.953   -117.526     19.261     59.267           0.346                  4.130         -4.438    -26.379        0.429         -5.586         -5.000         -1.871       0.000       -1.443      3.388     26.618     -8.528            0.013     29.203         16.164          4.449    0.769       0.438       0.719       0.812       0.906       0.969   0.000    31.000       28.000  3.436 S_0066_0005_0001
SCORE:   -20.362   -135.953     23.041     69.396           0.332                  3.540         -4.901    -28.493        0.357         -7.407         -6.608         -2.577       0.000       -2.903      2.744     27.140     -5.023            0.009     29.203         17.743          3.357    0.831       0.562       0.781       0.875       0.938       1.000   0.000    32.000       30.000  2.373 S_0067_0001_0001
SCORE:   -18.711   -134.098     24.052     65.311           0.331                  3.552         -5.338    -28.198        0.388         -7.676         -6.318         -3.072       0.000       -3.029      2.938     28.895     -4.407            0.007     29.203         18.749          3.400    0.825       0.562       0.781       0.844       0.938       1.000   0.000    32.000       30.000  2.424 S_0067_0002_0001
SCORE:   -19.751   -136.070     23.390     69.581           0.338                  3.542         -4.843    -28.575        0.347         -7.400         -6.555         -2.574       0.000       -2.807      2.738     27.106     -4.975            0.011     29.203         17.791          3.357    0.837       0.594       0.781       0.875       0.938       1.000   0.000    32.000       30.000  2.375 S_0067_0003_0001
SCORE:   -20.111   -136.346     23.503     69.494           0.323                  3.528         -4.870    -28.559        0.337         -7.380         -6.559         -2.577       0.000       -2.820      2.775     27.081     -5.000            0.011     29.203         17.743          3.364    0.831       0.594       0.781       0.844       0.938       1.000   0.000    32.000       30.000  2.379 S_0067_0004_0001
SCORE:   -20.105   -136.562     23.452     69.663           0.333                  3.540         -4.813    -28.542        0.361         -7.477         -6.527         -2.573       0.000       -2.810      2.746     27.069     -4.989            0.010     29.203         17.811          3.360    0.831       0.594       0.781       0.844       0.938       1.000   0.000    32.000       30.000  2.377 S_0067_0005_0001
SCORE:   -12.940   -117.080     17.665     58.830           0.330                  3.414         -4.715    -22.247        0.485         -6.350         -4.661         -2.371       0.000       -0.761      2.931     27.014     -9.422            0.022     29.203         14.772          4.661    0.738       0.375       0.656       0.812       0.844       1.000   0.000    32.000       27.000  3.314 S_0068_0001_0001
SCORE:   -12.024   -116.469     17.931     55.986           0.337                  3.449         -4.762    -20.577        0.521         -6.518         -4.637         -2.968       0.000       -0.752      3.219     28.293     -9.239            0.007     29.203         14.953          4.643    0.744       0.375       0.688       0.812       0.844       1.000   0.000    32.000       27.000  3.292 S_0068_0002_0001
SCORE:    -9.963   -117.812     18.812     54.346           0.337                  3.511         -4.842    -20.439        0.433         -6.138         -4.598         -1.116       0.000       -0.537      2.954     28.860     -7.613            0.008     29.203         14.668          4.603    0.731       0.344       0.656       0.812       0.844       1.000   0.000    32.000       27.000  3.242 S_0068_0003_0001
SCORE:   -13.817   -117.346     18.037     56.306           0.328                  3.404         -4.766    -21.633        0.490         -6.519         -4.676         -2.955       0.000       -0.762      3.373     27.874     -9.220            0.020     29.203         15.028          4.667    0.738       0.375       0.656       0.812       0.844       1.000   0.000    32.000       27.000  3.309 S_0068_0004_0001
SCORE:   -12.245   -116.917     17.747     56.162           0.329                  3.445         -4.788    -20.823        0.506         -6.552         -4.661         -2.946       0.000       -0.656      3.303     28.652     -9.230            0.006     29.203         14.974          4.645    0.744       0.375       0.688       0.812       0.844       1.000   0.000    32.000       27.000  3.292 S_0068_0005_0001
SCORE:   -16.030   -126.389     18.520     55.456           0.360                  5.109         -4.469    -16.011        0.518         -4.086         -3.935         -0.548       0.000       -1.482      1.393     26.890     -7.922            0.000     29.203         11.363          3.551    0.794       0.500       0.750       0.844       0.875       1.000   0.000    32.000       28.000  2.991 S_0069_0001_0001
SCORE:   -16.073   -127.493     18.678     55.878           0.361                  5.098         -4.138    -16.273        0.437         -4.065         -4.214         -0.558       0.000       -1.443      1.444     27.080     -7.773            0.000     29.203         11.706          3.563    0.788       0.500       0.719       0.844       0.875       1.000   0.000    32.000       28.000  3.001 S_0069_0002_0001
SCORE:   -15.353   -125.549     18.402     53.898           0.350                  4.882         -4.225    -15.589        0.265         -4.109         -4.137         -0.551       0.000       -1.152      1.090     27.431     -7.326            0.000     29.203         11.762          3.511    0.812       0.531       0.781       0.875       0.875       1.000   0.000    32.000       28.000  3.001 S_0069_0003_0001
SCORE:   -15.673   -125.999     18.030     54.408           0.359                  5.051         -4.322    -16.028        0.418         -4.072         -4.318         -0.552       0.000       -1.193      1.037     27.737     -7.297            0.000     29.203         11.866          3.567    0.806       0.500       0.781       0.875       0.875       1.000   0.000    32.000       28.000  3.013 S_0069_0004_0001
SCORE:   -15.939   -125.673     18.122     53.949           0.346                  4.836         -4.177    -15.956        0.462         -4.121         -4.272         -0.546       0.000       -1.155      1.103     27.359     -7.332            0.000     29.203         11.915          3.505    0.806       0.531       0.781       0.844       0.875       1.000   0.000    32.000       28.000  2.997 S_0069_0005_0001
SCORE:    11.181   -121.234     21.177     55.558           0.344                  4.578         -4.471    -13.192        0.423         -1.903         -6.218         -2.143       0.000       -1.421      5.525     27.517     -6.526            0.000     29.203         23.965          3.730    0.731       0.312       0.594       0.812       0.938       1.000   0.000    32.000       27.000  2.824 S_0070_0001_0001
SCORE:    16.547   -115.701     20.196     57.576           0.350                  4.386         -4.786    -13.294        0.489         -3.547         -3.696         -1.144       0.000       -1.307      5.970     27.998     -7.319            0.000     29.203         21.171          3.811    0.731       0.250       0.656       0.844       0.906       1.000   0.000    32.000       27.000  2.720 S_0070_0002_0001
SCORE:    19.491   -116.138     21.011     56.854           0.352                  4.402         -5.105    -10.527        0.393         -3.150         -3.798          0.000       0.000       -1.453      6.786     27.596     -7.413            0.000     29.203         20.479          4.050    0.744       0.312       0.719       0.781       0.906       1.000   0.000    32.000       26.000  3.023 S_0070_0003_0001
SCORE:    16.547   -115.701     20.196     57.576           0.350                  4.386         -4.786    -13.294        0.489         -3.547         -3.696         -1.144       0.000       -1.307      5.970     27.998     -7.319            0.000     29.203         21.171          3.811    0.731       0.250       0.656       0.844       0.906       1.000   0.000    32.000       27.000  2.720 S_0070_0004_0001
SCORE:    16.821   -115.662     20.113     57.876           0.349                  4.424         -4.832    -13.480        0.474         -3.505         -3.660         -1.143       0.000       -1.308      6.050     28.094     -7.358            0.000     29.203         21.186          3.821    0.725       0.250       0.625       0.844       0.906       1.000   0.000    32.000       27.000  2.732 S_0070_0005_0001
SCORE:   -24.768   -129.306     23.243     58.476           0.334                  4.391         -4.372    -26.925        0.281         -6.731         -9.199          0.000       0.000       -0.765      3.623     24.103     -8.492            0.001     29.203         17.367          3.394    0.850       0.562       0.812       0.906       0.969       1.000   0.000    32.000       31.000  2.417 S_0071_0001_0001
SCORE:   -25.785   -129.164     23.047     59.257           0.335                  4.402         -4.529    -27.134        0.276         -6.970         -8.996          0.000       0.000       -0.973      2.327     24.272     -8.390            0.000     29.203         17.252          3.445    0.869       0.625       0.844       0.906       0.969       1.000   0.000    32.000       31.000  2.393 S_0071_0002_0001
SCORE:   -26.497   -128.708     21.958     58.078           0.329                  4.152         -4.803    -26.656        0.263         -6.667         -8.659          0.000       0.000       -1.385      3.086     24.122     -8.346            0.001     29.203         17.535          3.419    0.863       0.594       0.812       0.938       0.969       1.000   0.000    32.000       31.000  2.386 S_0071_0003_0001
SCORE:   -25.155   -128.785     23.188     59.281           0.344                  4.439         -4.562    -27.016        0.269         -7.059         -8.839          0.000       0.000       -0.964      2.299     24.270     -8.353            0.000     29.203         17.131          3.446    0.869       0.625       0.844       0.906       0.969       1.000   0.000    32.000       31.000  2.396 S_0071_0004_0001
SCORE:   -25.720   -129.779     22.835     58.425           0.324                  4.341         -4.298    -26.987        0.256         -6.676         -9.368          0.000       0.000       -0.793      3.651     23.911     -8.493            0.002     29.203         17.726          3.442    0.869       0.625       0.844       0.906       0.969       1.000   0.000    32.000       31.000  2.420 S_0071_0005_0001
SCORE:   -27.912   -141.753     19.716     67.131           0.338                  3.890         -6.328    -27.373        0.526         -6.797         -6.994         -0.970       0.000       -2.480      2.899     23.953     -8.554            0.000     29.203         25.681          2.064    0.931       0.781       0.906       0.969       1.000       1.000   0.000    32.000       32.000  1.520 S_0072_0001_0001
SCORE:   -30.521   -138.259     20.445     64.231           0.329                  3.836         -6.385    -25.419        0.523         -5.954         -5.933          0.000       0.000       -1.881      2.365     23.457     -7.683            0.000     29.203         16.605          2.077    0.931       0.750       0.938       0.969       1.000       1.000   0.000    32.000       32.000  1.550 S_0072_0002_0001
SCORE:   -31.069   -137.791     20.814     65.936           0.336                  3.915         -5.987    -27.337        0.486         -6.989         -5.788         -0.904       0.000       -2.023      2.445     22.968     -7.622            0.000     29.203         17.270          2.151    0.931       0.781       0.906       0.969       1.000       1.000   0.000    32.000       32.000  1.615 S_0072_0003_0001
SCORE:   -26.894   -142.044     20.267     67.521           0.345                  3.898         -6.411    -27.538        0.511         -6.827         -6.976         -0.978       0.000       -2.083      2.936     24.006     -8.587            0.000     29.203         25.865          2.091    0.925       0.750       0.906       0.969       1.000       1.000   0.000    32.000       32.000  1.543 S_0072_0004_0001
SCORE:   -29.859   -139.058     20.879     66.602           0.341                  3.885         -6.254    -26.884        0.479         -6.966         -5.448         -0.948       0.000       -2.148      2.966     23.636     -7.193            0.000     29.203         17.049          2.166    0.925       0.750       0.906       0.969       1.000       1.000   0.000    32.000       32.000  1.591 S_0072_0005_0001
SCORE:   -19.345   -144.356     24.563     67.931           0.328                  3.976         -3.698    -31.401        0.440         -5.544         -6.905          0.000       0.000       -1.576      3.076     23.956     -7.822            0.000     29.203         28.484          3.240    0.881       0.656       0.844       0.938       0.969       1.000   0.000    32.000       31.000  2.089 S_0073_0001_0001
SCORE:   -17.681   -148.185     25.625     68.531           0.324                  3.865         -3.641    -29.103        0.299         -5.067         -8.066          0.000       0.000       -1.063      2.538     25.160     -6.265            0.000     29.203         28.164          3.391    0.850       0.594       0.844       0.906       0.938       0.969   0.000    31.000       31.000  2.240 S_0073_0002_0001
SCORE:   -17.880   -147.747     24.898     68.640           0.316                  3.869         -3.462    -29.386        0.285         -5.145         -7.971          0.000       0.000       -1.144      2.628     24.925     -6.216            0.000     29.203         28.428          3.368    0.856       0.594       0.844       0.906       0.969       0.969   0.000    31.000       31.000  2.210 S_0073_0003_0001
SCORE:   -20.569   -145.646     24.295     69.156           0.324                  3.931         -4.066    -30.950        0.309         -5.474         -6.817          0.000       0.000       -1.609      2.585     23.996     -8.286            0.000     29.203         28.482          3.275    0.875       0.656       0.844       0.906       0.969       1.000   0.000    32.000       31.000  2.116 S_0073_0004_0001
SCORE:   -17.340   -147.655     25.002     68.943           0.323                  3.865         -3.416    -29.428        0.301         -5.172         -7.960          0.000       0.000       -1.138      2.622     24.982     -6.211            0.000     29.203         28.397          3.371    0.856       0.594       0.844       0.906       0.969       0.969   0.000    31.000       31.000  2.214 S_0073_0005_0001
SCORE:    -9.100   -137.556     20.061     67.178           0.360                  4.226         -4.657    -26.379        0.243         -5.604         -5.150         -1.131       0.000        1.750      6.734     29.423     -3.639            0.001     29.203         15.838          3.863    0.750       0.406       0.656       0.844       0.875       0.969   0.000    31.000       27.000  3.028 S_0074_0001_0001
SCORE:    -5.600   -137.447     21.662     65.982           0.357                  4.406         -4.609    -24.976        0.338         -4.956         -4.954         -1.163       0.000        1.626      5.242     30.580     -4.624            0.000     29.203         17.732          3.765    0.769       0.500       0.656       0.812       0.906       0.969   0.000    31.000       28.000  2.905 S_0074_0002_0001
SCORE:    -5.111   -136.879     21.543     66.898           0.339                  4.220         -4.414    -25.126        0.369         -4.970         -5.137         -1.161       0.000        1.808      5.921     29.652     -4.428            0.001     29.203         17.051          3.776    0.762       0.438       0.656       0.844       0.906       0.969   0.000    31.000       28.000  2.928 S_0074_0003_0001
SCORE:    -7.155   -136.194     21.656     67.135           0.343                  3.846         -4.861    -26.415        0.343         -5.563         -5.138         -1.126       0.000        1.741      6.432     29.758     -3.994            0.051     29.203         15.627          3.878    0.744       0.438       0.625       0.812       0.875       0.969   0.000    31.000       27.000  3.028 S_0074_0004_0001
SCORE:    -7.162   -138.068     21.820     67.729           0.391                  4.235         -4.900    -26.697        0.341         -5.614         -5.209         -1.116       0.000        1.766      6.693     30.210     -3.956            0.001     29.203         16.008          3.937    0.750       0.406       0.625       0.844       0.906       0.969   0.000    31.000       27.000  3.113 S_0074_0005_0001
SCORE:   -20.885   -129.647     22.182     61.057           0.367                  4.858         -4.139    -28.870        0.616         -7.098         -8.000         -0.539       0.000       -1.444      3.536     26.736     -8.066            0.000     29.203         18.364          2.756    0.794       0.406       0.719       0.875       0.969       1.000   0.000    32.000       31.000  2.182 S_0075_0001_0001
SCORE:   -21.518   -129.881     23.016     60.673           0.350                  4.587         -3.829    -28.934        0.856         -6.490         -8.198         -0.558       0.000       -2.186      3.173     26.240     -7.475            0.000     29.203         17.938          2.775    0.806       0.438       0.719       0.906       0.969       1.000   0.000    32.000       31.000  2.129 S_0075_0002_0001
SCORE:   -20.056   -130.491     22.604     60.568           0.365                  4.715         -4.068    -28.550        0.759         -6.972         -7.950         -0.533       0.000       -1.475      3.342     27.397     -7.834            0.000     29.203         18.866          2.822    0.794       0.406       0.688       0.906       0.969       1.000   0.000    32.000       31.000  2.148 S_0075_0003_0001
SCORE:   -21.630   -130.217     23.008     60.999           0.352                  4.626         -3.959    -28.930        0.822         -6.697         -8.126         -0.554       0.000       -2.092      3.412     26.104     -7.431            0.000     29.203         17.850          2.783    0.800       0.438       0.688       0.906       0.969       1.000   0.000    32.000       31.000  2.145 S_0075_0004_0001
SCORE:   -23.302   -132.569     22.775     62.678           0.347                  4.783         -3.831    -29.343        0.796         -6.626         -8.108         -0.548       0.000       -2.170      4.122     24.636     -7.485            0.000     29.203         18.040          2.729    0.806       0.469       0.688       0.906       0.969       1.000   0.000    32.000       31.000  2.161 S_0075_0005_0001
SCORE:    14.392   -130.185     23.656     57.410           0.348                  4.384         -3.836    -23.808        0.311         -4.714         -5.470         -1.338       0.000        2.033      1.830     31.837     -4.212            0.000     29.203         36.944          4.575    0.819       0.594       0.750       0.844       0.938       0.969   0.000    31.000       29.000  2.993 S_0076_0001_0001
SCORE:    14.348   -129.823     23.444     56.936           0.346                  4.373         -3.962    -24.067        0.319         -4.695         -5.584         -1.339       0.000        2.010      1.837     32.696     -4.106            0.001     29.203         36.760          4.573    0.819       0.562       0.781       0.844       0.938       0.969   0.000    31.000       29.000  2.992 S_0076_0002_0001
SCORE:    13.991   -129.827     23.362     56.629           0.334                  4.201         -3.951    -24.194        0.317         -4.689         -5.547         -1.345       0.000        2.053      1.765     32.971     -4.316            0.001     29.203         37.024          4.526    0.819       0.562       0.781       0.844       0.938       0.969   0.000    31.000       29.000  2.973 S_0076_0003_0001
SCORE:    14.333   -130.254     23.666     57.390           0.344                  4.367         -3.839    -23.800        0.318         -4.703         -5.444         -1.338       0.000        2.056      1.820     31.800     -4.204            0.000     29.203         36.950          4.575    0.812       0.562       0.750       0.844       0.938       0.969   0.000    31.000       29.000  2.995 S_0076_0004_0001
SCORE:    14.352   -129.836     23.482     56.913           0.346                  4.375         -3.959    -24.098        0.313         -4.699         -5.577         -1.341       0.000        2.039      1.860     32.618     -4.102            0.002     29.203         36.816          4.572    0.819       0.562       0.781       0.844       0.938       0.969   0.000    31.000       29.000  2.991 S_0076_0005_0001
SCORE:   -33.940   -135.157     18.947     60.047           0.322                  3.486         -5.613    -22.476        0.518         -4.928         -7.603          0.000       0.000       -1.254      1.579     25.806     -7.916            0.000     29.203         11.100          3.614    0.850       0.562       0.844       0.938       0.938       0.969   0.000    31.000       31.000  2.517 S_0077_0001_0001
SCORE:   -34.920   -134.321     18.755     59.155           0.305                  3.505         -5.698    -22.347        0.533         -4.850         -7.340          0.000       0.000       -1.463      1.408     25.376     -7.925            0.000     29.203         10.784          3.556    0.875       0.625       0.844       0.938       0.969       1.000   0.000    32.000       31.000  2.431 S_0077_0002_0001
SCORE:   -33.607   -135.126     18.777     60.029           0.319                  3.480         -5.575    -22.118        0.540         -4.761         -7.575          0.000       0.000       -1.480      1.841     26.242     -7.918            0.000     29.203         10.514          3.574    0.869       0.625       0.844       0.938       0.969       0.969   0.000    31.000       31.000  2.492 S_0077_0003_0001
SCORE:   -34.775   -134.444     18.843     59.298           0.315                  3.503         -5.670    -22.199        0.537         -4.828         -7.387          0.000       0.000       -1.447      1.447     25.329     -7.946            0.000     29.203         10.672          3.563    0.875       0.625       0.844       0.938       0.969       1.000   0.000    32.000       31.000  2.441 S_0077_0004_0001
SCORE:   -31.920   -132.769     18.623     61.008           0.327                  3.499         -5.220    -23.416        0.392         -4.984         -7.761          0.000       0.000       -1.069      1.567     24.715     -6.884            0.001     29.203         10.851          3.535    0.869       0.625       0.844       0.906       0.969       1.000   0.000    32.000       31.000  2.423 S_0077_0005_0001
SCORE:    -7.761   -139.497     23.809     66.853           0.363                  5.131         -4.541    -24.783        0.464         -7.020         -5.622         -1.623       0.000        2.012      4.703     31.275     -6.696            0.000     29.203         18.209          3.736    0.844       0.562       0.812       0.906       0.938       1.000   0.000    32.000       30.000  2.903 S_0078_0001_0001
SCORE:   -10.481   -131.243     20.747     67.679           0.339                  5.299         -4.457    -25.320        0.414         -7.291         -5.168         -1.385      -1.302        0.396      3.856     28.155    -10.022            0.001     29.203         19.620          3.463    0.806       0.531       0.719       0.844       0.938       1.000   0.000    32.000       30.000  2.886 S_0078_0002_0001
SCORE:    -9.454   -131.543     21.043     67.735           0.348                  5.459         -4.537    -25.287        0.463         -7.229         -5.207         -1.441      -1.264        0.887      3.748     28.072     -9.846            0.002     29.203         19.941          3.404    0.812       0.531       0.719       0.875       0.938       1.000   0.000    32.000       30.000  2.808 S_0078_0003_0001
SCORE:   -10.423   -136.488     23.483     66.532           0.360                  5.308         -4.434    -27.176        0.434         -7.035         -5.225         -1.709      -1.359        1.131      4.488     30.609     -6.957            0.001     29.203         18.410          3.600    0.844       0.562       0.781       0.938       0.938       1.000   0.000    32.000       30.000  2.837 S_0078_0004_0001
SCORE:   -10.377   -136.666     23.484     66.400           0.363                  5.319         -4.494    -27.269        0.467         -7.031         -5.252         -1.721      -1.343        1.385      4.449     30.700     -6.897            0.000     29.203         18.526          3.607    0.844       0.562       0.781       0.938       0.938       1.000   0.000    32.000       30.000  2.843 S_0078_0005_0001
SCORE:   -16.993   -132.834     18.908     63.892           0.335                  4.133         -4.604    -21.357        0.293         -5.211         -6.356         -3.349       0.000        0.593      2.780     27.474     -7.632            0.057     29.203         16.682          3.007    0.856       0.594       0.781       0.906       1.000       1.000   0.000    32.000       30.000  2.220 S_0079_0001_0001
SCORE:   -16.897   -128.839     18.344     58.359           0.343                  4.304         -5.033    -19.639        0.281         -5.011         -6.461         -0.594       0.000        0.427      2.234     25.834     -7.654            0.014     29.203         16.992          3.102    0.863       0.594       0.812       0.906       1.000       1.000   0.000    32.000       31.000  2.061 S_0079_0002_0001
SCORE:   -16.897   -128.839     18.344     58.359           0.343                  4.304         -5.033    -19.639        0.281         -5.011         -6.461         -0.594       0.000        0.427      2.234     25.834     -7.654            0.014     29.203         16.992          3.102    0.863       0.594       0.812       0.906       1.000       1.000   0.000    32.000       31.000  2.061 S_0079_0003_0001
SCORE:   -17.409   -130.138     18.702     58.602           0.340                  4.214         -4.928    -20.113        0.276         -4.966         -6.354         -0.583       0.000        0.477      2.455     26.107     -7.684            0.007     29.203         16.976          3.104    0.881       0.656       0.844       0.906       1.000       1.000   0.000    32.000       31.000  2.048 S_0079_0004_0001
SCORE:   -16.924   -129.125     18.385     58.286           0.341                  4.274         -4.872    -19.551        0.289         -5.008         -6.459         -0.593       0.000        0.506      2.276     25.833     -7.772            0.002     29.203         17.060          3.110    0.856       0.562       0.812       0.906       1.000       1.000   0.000    32.000       31.000  2.062 S_0079_0005_0001
SCORE:   -30.315   -136.410     17.826     79.567           0.313                  4.661         -4.273    -39.023        0.494         -7.701         -7.884         -1.163      -0.726       -1.994      5.154     25.047     -8.286            0.041     29.203         14.840          2.669    0.819       0.469       0.750       0.906       0.969       1.000   0.000    32.000       31.000  2.196 S_0080_0001_0001
SCORE:   -30.181   -136.557     18.086     79.969           0.324                  4.729         -4.381    -39.125        0.544         -7.691         -7.846         -1.150      -0.729       -1.955      5.194     24.694     -8.353            0.021     29.203         14.845          2.654    0.831       0.469       0.812       0.906       0.969       1.000   0.000    32.000       31.000  2.207 S_0080_0002_0001
SCORE:   -27.390   -138.254     21.473     76.898           0.314                  4.278         -4.040    -39.310        0.775         -7.765         -7.546         -1.458      -0.741       -0.415      5.062     25.927     -8.348            0.006     29.203         16.551          2.599    0.825       0.469       0.750       0.938       0.969       1.000   0.000    32.000       31.000  2.182 S_0080_0003_0001
SCORE:   -26.488   -138.119     21.487     77.196           0.327                  4.598         -4.017    -39.380        0.756         -7.771         -7.516         -1.455      -0.739       -0.401      5.104     25.991     -8.353            0.009     29.203         16.591          2.602    0.825       0.469       0.750       0.938       0.969       1.000   0.000    32.000       31.000  2.182 S_0080_0004_0001
SCORE:   -30.703   -136.620     17.121     80.076           0.313                  4.714         -3.953    -38.686        0.548         -7.313         -7.997         -1.165      -0.709       -1.959      4.667     24.860     -8.236            0.028     29.203         14.404          2.773    0.825       0.500       0.750       0.906       0.969       1.000   0.000    32.000       31.000  2.263 S_0080_0005_0001
SCORE:     5.966   -157.821     26.192     77.698           0.362                  5.149         -4.924    -23.647        0.289         -3.597         -4.507         -0.740       0.000        0.703     11.641     36.971     -6.059            0.402     29.203         18.652          5.525    0.550       0.250       0.375       0.531       0.656       0.938   0.000    30.000       15.000  4.806 S_0081_0001_0001
SCORE:   -13.835   -121.403     16.722     54.830           0.321                  3.819         -3.158    -20.431        0.290         -3.783         -4.127         -0.950       0.000        0.546      3.335     25.845    -10.033            0.000     29.203         15.138          3.977    0.806       0.469       0.750       0.906       0.938       0.969   0.000    31.000       30.000  2.671 S_0081_0002_0001
SCORE:    11.062   -135.656     26.514     71.619           0.364                  5.346         -5.216    -26.029        0.659         -4.042         -5.975          0.000      -1.114        2.607     11.735     30.938     -6.955            0.133     29.203         16.931          5.445    0.575       0.219       0.500       0.562       0.656       0.938   0.000    30.000       19.000  4.730 S_0081_0003_0001
SCORE:    12.879   -150.227     29.071     75.129           0.375                  4.825         -4.818    -25.378        0.298         -2.865         -4.675          0.000       0.000        2.864     12.176     36.342     -7.201            0.027     29.203         17.735          5.668    0.569       0.250       0.438       0.594       0.688       0.875   0.000    28.000       20.000  4.901 S_0081_0004_0001
SCORE:    16.177   -128.994     23.762     68.770           0.371                  5.358         -5.102    -23.123        0.534         -4.212         -4.467          0.000      -1.113        3.175     12.974     28.506     -6.907            0.016     29.203         17.426          5.407    0.631       0.406       0.500       0.594       0.719       0.938   0.000    30.000       19.000  4.723 S_0081_0005_0001
SCORE:   -27.724   -133.672     16.550     68.628           0.327                  4.694         -4.901    -26.754        0.535         -4.861         -7.491         -0.683      -0.759       -2.346      0.592     24.025     -6.528            0.000     29.203         15.718          1.683    0.956       0.844       0.938       1.000       1.000       1.000   0.000    32.000       32.000  1.236 S_0082_0001_0001
SCORE:   -27.271   -136.469     17.544     70.713           0.338                  4.734         -4.997    -26.964        0.483         -5.064         -7.656         -0.671      -0.834       -2.339      0.437     25.355     -6.519            0.000     29.203         15.437          1.738    0.962       0.875       0.938       1.000       1.000       1.000   0.000    32.000       32.000  1.207 S_0082_0002_0001
SCORE:   -27.421   -136.558     17.378     70.775           0.325                  4.773         -4.935    -27.505        0.549         -5.009         -7.742         -0.697      -0.828       -2.323      0.580     25.326     -6.466            0.002     29.203         15.733          1.728    0.956       0.844       0.938       1.000       1.000       1.000   0.000    32.000       32.000  1.213 S_0082_0003_0001
SCORE:   -27.737   -136.421     17.256     70.664           0.336                  4.711         -4.894    -27.571        0.531         -5.018         -7.740         -0.680      -0.832       -2.303      0.553     25.265     -6.458            0.000     29.203         15.660          1.735    0.956       0.844       0.938       1.000       1.000       1.000   0.000    32.000       32.000  1.210 S_0082_0004_0001
SCORE:   -27.976   -135.181     17.438     68.271           0.343                  4.666         -4.678    -27.082        0.288         -4.745         -7.624         -0.680      -0.846       -2.329      0.790     25.535     -6.746            0.000     29.203         15.400          1.606    0.962       0.875       0.938       1.000       1.000       1.000   0.000    32.000       32.000  1.203 S_0082_0005_0001
SCORE:   -27.695   -136.562     20.361     66.197           0.333                  4.217         -5.487    -30.183        0.495         -5.350         -7.883         -1.347       0.000       -0.388      2.046     27.598     -7.632            0.001     29.203         16.686          2.232    0.950       0.844       0.938       0.969       1.000       1.000   0.000    32.000       32.000  1.428 S_0083_0001_0001
SCORE:   -29.643   -138.524     21.814     65.224           0.334                  4.233         -5.398    -29.669        0.353         -5.137         -7.639         -2.027       0.000        0.109      2.128     26.110     -7.791            0.007     29.203         17.030          2.291    0.950       0.844       0.938       0.969       1.000       1.000   0.000    32.000       32.000  1.448 S_0083_0002_0001
SCORE:   -29.864   -140.297     23.010     63.679           0.329                  4.194         -5.739    -30.326        0.348         -5.073         -7.767         -2.681       0.000        0.195      1.934     29.168     -7.951            0.000     29.203         17.909          2.234    0.950       0.844       0.938       0.969       1.000       1.000   0.000    32.000       32.000  1.435 S_0083_0003_0001
SCORE:   -30.283   -139.626     22.176     63.767           0.331                  4.250         -5.649    -29.335        0.362         -5.008         -7.750         -2.046       0.000        0.029      2.873     26.829     -7.951            0.000     29.203         17.265          2.180    0.950       0.844       0.938       0.969       1.000       1.000   0.000    32.000       32.000  1.368 S_0083_0004_0001
SCORE:   -30.057   -138.915     21.542     63.491           0.334                  4.232         -5.561    -29.720        0.360         -5.155         -7.793         -2.053       0.000        0.034      2.758     27.463     -7.741            0.003     29.203         17.461          2.230    0.950       0.844       0.938       0.969       1.000       1.000   0.000    32.000       32.000  1.423 S_0083_0005_0001
SCORE:     2.141   -125.801     21.334     59.139           0.414                  5.079         -5.178    -15.712        0.265         -3.997         -1.424          0.000       0.000       -0.088      5.604     26.781     -6.569            0.000     29.203         13.091          5.515    0.712       0.312       0.625       0.812       0.844       0.969   0.000    31.000       26.000  4.113 S_0084_0001_0001
SCORE:     2.088   -125.768     21.300     59.149           0.415                  5.080         -5.184    -15.684        0.207         -3.966         -1.426          0.000       0.000       -0.101      5.613     26.740     -6.561            0.000     29.203         13.072          5.515    0.712       0.312       0.625       0.812       0.844       0.969   0.000    31.000       26.000  4.114 S_0084_0002_0001
SCORE:     0.745   -126.673     21.072     57.171           0.398                  4.871         -5.694    -15.049        0.254         -3.922         -1.715          0.000       0.000       -0.144      6.283     27.972     -6.503            0.000     29.203         13.221          5.527    0.706       0.312       0.625       0.812       0.844       0.938   0.000    30.000       26.000  4.124 S_0084_0003_0001
SCORE:     2.144   -125.804     21.291     59.190           0.416                  5.073         -5.209    -15.722        0.219         -3.969         -1.429          0.000       0.000       -0.072      5.640     26.777     -6.566            0.001     29.203         13.105          5.515    0.712       0.312       0.625       0.812       0.844       0.969   0.000    31.000       26.000  4.115 S_0084_0004_0001
SCORE:     2.110   -125.800     21.309     59.193           0.411                  5.078         -5.187    -15.681        0.205         -3.974         -1.428          0.000       0.000       -0.092      5.639     26.714     -6.569            0.004     29.203         13.086          5.514    0.712       0.312       0.625       0.812       0.844       0.969   0.000    31.000       26.000  4.114 S_0084_0005_0001
SCORE:   -36.971   -138.791     20.665     64.138           0.345                  4.115         -3.509    -31.591        0.267         -6.596         -9.100         -1.165       0.000       -2.922      2.213     28.172     -9.376            0.000     29.203         16.961          2.280    0.938       0.781       0.906       1.000       1.000       1.000   0.000    32.000       32.000  1.636 S_0085_0001_0001
SCORE:   -37.420   -137.936     20.026     61.173           0.356                  4.039         -4.263    -28.616        0.284         -6.511         -9.111         -1.154       0.000       -2.935      2.098     28.685     -8.961            0.000     29.203         16.202          2.216    0.944       0.812       0.906       1.000       1.000       1.000   0.000    32.000       32.000  1.581 S_0085_0002_0001
SCORE:   -37.354   -137.961     20.053     61.193           0.358                  4.072         -4.270    -28.579        0.289         -6.513         -9.115         -1.156       0.000       -2.938      2.077     28.680     -8.964            0.000     29.203         16.219          2.212    0.944       0.812       0.906       1.000       1.000       1.000   0.000    32.000       32.000  1.580 S_0085_0003_0001
SCORE:   -36.710   -138.874     20.627     63.598           0.350                  4.155         -3.773    -29.317        0.286         -6.850         -8.997         -1.166       0.000       -3.022      1.444     27.905     -9.187            0.001     29.203         16.908          2.266    0.944       0.812       0.906       1.000       1.000       1.000   0.000    32.000       32.000  1.639 S_0085_0004_0001
SCORE:   -36.971   -138.791     20.665     64.138           0.345                  4.115         -3.509    -31.591        0.267         -6.596         -9.100         -1.165       0.000       -2.922      2.213     28.172     -9.376            0.000     29.203         16.961          2.280    0.938       0.781       0.906       1.000       1.000       1.000   0.000    32.000       32.000  1.636 S_0085_0005_0001
SCORE:   -24.096   -143.541     20.429     70.713           0.350                  4.606         -3.832    -32.538        0.240         -7.231         -7.265         -2.354      -3.097       -0.663      9.648     29.473     -7.407            0.086     29.203         19.085          1.798    0.944       0.812       0.938       0.969       1.000       1.000   0.000    32.000       32.000  1.330 S_0086_0001_0001
SCORE:   -23.063   -143.268     20.890     70.750           0.362                  4.889         -3.825    -32.526        0.246         -7.259         -7.338         -2.348      -3.106       -0.651      9.718     29.364     -7.417            0.092     29.203         19.161          1.788    0.944       0.812       0.938       0.969       1.000       1.000   0.000    32.000       32.000  1.328 S_0086_0002_0001
SCORE:   -23.273   -143.289     20.843     70.769           0.356                  4.874         -3.810    -32.490        0.242         -7.249         -7.377         -2.354      -3.114       -0.655      9.677     29.323     -7.471            0.087     29.203         19.161          1.790    0.944       0.812       0.938       0.969       1.000       1.000   0.000    32.000       32.000  1.331 S_0086_0003_0001
SCORE:   -23.282   -143.133     20.413     70.070           0.360                  4.701         -3.839    -32.119        0.262         -7.180         -7.187         -2.354      -3.120       -0.704      9.863     29.607     -7.421            0.089     29.203         19.206          1.803    0.944       0.812       0.938       0.969       1.000       1.000   0.000    32.000       32.000  1.337 S_0086_0004_0001
SCORE:   -24.166   -143.530     20.338     70.694           0.344                  4.591         -3.834    -32.420        0.255         -7.160         -7.261         -2.355      -3.112       -0.659      9.506     29.403     -7.466            0.092     29.203         19.207          1.797    0.944       0.812       0.938       0.969       1.000       1.000   0.000    32.000       32.000  1.330 S_0086_0005_0001
SCORE:   -25.826   -136.828     21.400     68.816           0.333                  4.827         -4.282    -30.501        0.177         -5.398        -11.467          0.000      -0.621       -0.715      2.633     24.449     -9.413            0.010     29.203         21.551          3.616    0.869       0.688       0.812       0.906       0.938       1.000   0.000    32.000       31.000  2.429 S_0087_0001_0001
SCORE:   -26.996   -137.963     21.400     68.910           0.333                  4.961         -4.185    -30.965        0.231         -5.339        -11.471          0.000      -0.617       -1.186      2.724     24.477     -9.494            0.005     29.203         21.979          3.591    0.863       0.656       0.812       0.906       0.938       1.000   0.000    32.000       31.000  2.457 S_0087_0002_0001
SCORE:   -26.854   -137.909     21.457     68.884           0.338                  4.962         -4.191    -30.924        0.224         -5.318        -11.455          0.000      -0.616       -1.171      2.709     24.494     -9.493            0.001     29.203         21.951          3.587    0.863       0.656       0.812       0.906       0.938       1.000   0.000    32.000       31.000  2.456 S_0087_0003_0001
SCORE:   -26.877   -137.781     21.371     68.700           0.331                  4.943         -4.175    -30.810        0.241         -5.335        -11.457          0.000      -0.611       -1.189      2.779     24.561     -9.490            0.006     29.203         21.836          3.593    0.863       0.656       0.812       0.906       0.938       1.000   0.000    32.000       31.000  2.458 S_0087_0004_0001
SCORE:   -25.800   -136.802     21.386     68.807           0.332                  4.829         -4.266    -30.508        0.165         -5.398        -11.498          0.000      -0.621       -0.690      2.620     24.426     -9.417            0.006     29.203         21.628          3.615    0.869       0.688       0.812       0.906       0.938       1.000   0.000    32.000       31.000  2.428 S_0087_0005_0001
SCORE:   -23.884   -140.750     19.268     67.347           0.323                  3.618         -4.812    -25.221        0.378         -5.289         -7.093          0.000       0.000        0.320      1.851     24.040     -4.091            0.000     29.203         17.025          3.990    0.869       0.688       0.812       0.906       0.938       1.000   0.000    32.000       30.000  2.755 S_0088_0001_0001
SCORE:   -24.051   -140.715     19.296     67.348           0.321                  3.592         -4.785    -25.193        0.420         -5.223         -7.097          0.000       0.000        0.407      1.506     24.518     -4.429            0.001     29.203         16.778          3.945    0.869       0.688       0.812       0.906       0.938       1.000   0.000    32.000       30.000  2.705 S_0088_0002_0001
SCORE:   -24.077   -139.392     19.623     65.450           0.332                  3.576         -4.707    -24.818        0.274         -5.226         -7.142          0.000       0.000        0.063      1.682     22.967     -2.608            0.000     29.203         16.647          4.195    0.869       0.688       0.844       0.906       0.938       0.969   0.000    31.000       30.000  2.988 S_0088_0003_0001
SCORE:   -23.548   -139.048     17.830     67.152           0.354                  3.722         -5.523    -25.264        0.269         -5.064         -7.492          0.000       0.000       -0.147      0.676     27.600     -4.174            0.002     29.203         16.359          3.962    0.875       0.719       0.844       0.906       0.938       0.969   0.000    31.000       30.000  2.746 S_0088_0004_0001
SCORE:   -24.711   -139.429     19.450     65.196           0.324                  3.578         -4.724    -24.906        0.426         -5.279         -7.149          0.000       0.000        0.101      1.647     23.064     -2.768            0.000     29.203         16.556          4.196    0.856       0.656       0.844       0.875       0.938       0.969   0.000    31.000       30.000  2.986 S_0088_0005_0001
SCORE:   -22.841   -144.104     23.276     62.618           0.368                  4.137         -3.351    -26.222        0.398         -5.091         -8.487          0.000       0.000       -0.848      2.084     24.587     -8.401            0.001     29.203         26.991          2.929    0.881       0.750       0.812       0.875       0.969       1.000   0.000    32.000       32.000  1.901 S_0089_0001_0001
SCORE:   -23.140   -144.627     23.335     62.571           0.368                  4.174         -3.412    -26.233        0.391         -5.088         -8.511          0.000       0.000       -0.714      2.062     24.718     -8.410            0.002     29.203         27.031          2.926    0.875       0.719       0.812       0.875       0.969       1.000   0.000    32.000       32.000  1.904 S_0089_0002_0001
SCORE:   -23.525   -145.144     23.370     62.951           0.362                  3.937         -3.601    -25.935        0.387         -5.104         -8.499          0.000       0.000       -0.435      2.132     24.525     -8.487            0.010     29.203         26.802          2.958    0.881       0.719       0.812       0.906       0.969       1.000   0.000    32.000       32.000  1.925 S_0089_0003_0001
SCORE:   -22.246   -146.445     23.457     63.080           0.355                  4.492         -4.499    -24.453        0.439         -4.932         -8.635          0.000       0.000       -1.448      3.141     25.741     -8.817            0.000     29.203         27.074          3.114    0.863       0.625       0.812       0.906       0.969       1.000   0.000    32.000       31.000  2.090 S_0089_0004_0001
SCORE:   -22.422   -148.305     22.356     63.373           0.365                  4.413         -3.620    -23.996        0.404         -4.973         -8.499          0.000       0.000       -0.929      3.760     25.942     -8.977            0.017     29.203         27.043          3.080    0.863       0.625       0.812       0.906       0.969       1.000   0.000    32.000       31.000  2.032 S_0089_0005_0001
SCORE:   -21.686   -129.057     19.626     65.371           0.334                  3.754         -4.495    -32.338        0.434         -7.410        -10.698         -1.260       0.000       -0.439      3.329     34.377     -8.568            0.000     29.203         16.151          2.066    0.956       0.781       1.000       1.000       1.000       1.000   0.000    32.000       32.000  1.083 S_0090_0001_0001
SCORE:   -21.278   -132.567     20.652     66.345           0.378                  3.748         -4.257    -30.492        0.542         -8.434         -9.935         -1.303       0.000       -0.514      2.199     34.500     -7.411            0.000     29.203         16.071          2.266    0.944       0.781       0.938       1.000       1.000       1.000   0.000    32.000       32.000  1.183 S_0090_0002_0001
SCORE:   -22.173   -132.595     20.464     66.370           0.376                  3.738         -4.267    -30.544        0.364         -8.551         -9.956         -1.291       0.000       -0.525      2.148     34.429     -7.510            0.000     29.203         15.974          2.276    0.944       0.781       0.938       1.000       1.000       1.000   0.000    32.000       32.000  1.194 S_0090_0003_0001
SCORE:   -22.163   -134.185     20.478     67.246           0.376                  3.719         -4.158    -31.216        0.373         -8.282        -10.212         -1.258       0.000       -0.519      2.048     35.864     -7.574            0.002     29.203         15.932          2.239    0.944       0.781       0.938       1.000       1.000       1.000   0.000    32.000       32.000  1.157 S_0090_0004_0001
SCORE:   -18.918   -132.963     21.044     66.102           0.356                  3.936         -4.322    -29.609        0.453         -7.967        -10.047         -1.302       0.000       -0.524      2.874     35.057     -7.886            0.003     29.203         16.674          2.419    0.938       0.750       0.938       1.000       1.000       1.000   0.000    32.000       32.000  1.159 S_0090_0005_0001
SCORE:   -38.709   -133.145     16.851     64.056           0.337                  4.001         -4.311    -30.737        0.532         -6.777         -6.611         -1.104       0.000       -1.699      2.049     25.347     -9.686            0.000     29.203         12.985          3.726    0.900       0.750       0.906       0.938       0.938       0.969   0.000    31.000       31.000  2.205 S_0091_0001_0001
SCORE:   -38.351   -133.050     16.317     67.123           0.330                  4.014         -4.425    -30.799        0.449         -7.563         -6.666         -0.476       0.000       -1.825      1.547     24.461     -9.554            0.000     29.203         12.563          3.716    0.919       0.844       0.906       0.938       0.938       0.969   0.000    31.000       31.000  2.195 S_0091_0002_0001
SCORE:   -38.777   -133.166     16.857     64.070           0.336                  3.993         -4.382    -30.668        0.528         -6.783         -6.629         -1.110       0.000       -1.699      2.043     25.308     -9.664            0.000     29.203         12.987          3.728    0.900       0.750       0.906       0.938       0.938       0.969   0.000    31.000       31.000  2.207 S_0091_0003_0001
SCORE:   -39.023   -133.096     16.847     63.977           0.326                  3.976         -4.314    -30.733        0.533         -6.785         -6.614         -1.108       0.000       -1.689      1.985     25.114     -9.608            0.000     29.203         12.964          3.725    0.900       0.750       0.906       0.938       0.938       0.969   0.000    31.000       31.000  2.207 S_0091_0004_0001
SCORE:   -38.578   -132.333     17.132     63.810           0.348                  4.039         -4.681    -31.638        0.521         -6.853         -6.668         -1.069       0.000       -1.760      1.990     26.227     -9.672            0.000     29.203         12.828          3.748    0.900       0.750       0.906       0.938       0.938       0.969   0.000    31.000       31.000  2.233 S_0091_0005_0001
SCORE:   -24.841   -123.431     18.417     60.054           0.321                  3.901         -3.674    -25.815        0.347         -4.219         -6.658         -1.191      -1.455       -1.236      3.099     23.474     -7.767            0.001     29.203         11.789          3.990    0.900       0.750       0.875       0.938       0.969       0.969   0.000    31.000       31.000  2.455 S_0092_0001_0001
SCORE:   -26.488   -128.251     17.830     60.644           0.326                  4.060         -3.764    -24.211        0.328         -3.512         -7.187         -1.452      -1.445       -1.705      2.913     25.304     -7.777            0.000     29.203         12.210          4.096    0.887       0.750       0.844       0.906       0.969       0.969   0.000    31.000       31.000  2.575 S_0092_0002_0001
SCORE:   -27.123   -126.310     19.002     58.944           0.332                  3.892         -3.042    -25.273        0.395         -4.124         -6.632         -1.448      -1.432       -1.343      2.902     24.797     -8.385            0.001     29.203         11.397          3.874    0.887       0.750       0.844       0.938       0.938       0.969   0.000    31.000       31.000  2.358 S_0092_0003_0001
SCORE:   -25.777   -129.542     17.999     61.336           0.317                  3.983         -4.060    -24.348        0.274         -3.562         -7.227         -1.630      -1.439       -1.068      3.257     25.285     -7.571            0.000     29.203         13.017          4.103    0.875       0.719       0.844       0.906       0.938       0.969   0.000    31.000       31.000  2.606 S_0092_0004_0001
SCORE:   -24.078   -126.858     17.249     55.785           0.334                  3.956         -4.315    -19.726        0.308         -3.463         -7.269          0.000       0.000       -1.208      2.883     24.755     -7.454            0.014     29.203         11.727          4.062    0.881       0.750       0.844       0.906       0.938       0.969   0.000    31.000       31.000  2.610 S_0092_0005_0001
SCORE:   -24.657   -134.280     17.293     69.949           0.332                  4.307         -4.255    -31.061        0.638         -4.001         -7.748         -0.798      -2.114       -0.780      2.295     25.290     -6.980            0.003     29.203         18.051          3.317    0.887       0.656       0.875       0.938       0.969       1.000   0.000    32.000       31.000  2.152 S_0093_0001_0001
SCORE:   -24.644   -134.277     17.289     69.938           0.332                  4.307         -4.252    -31.063        0.648         -4.001         -7.742         -0.800      -2.111       -0.771      2.324     25.303     -6.977            0.003     29.203         18.004          3.319    0.894       0.688       0.875       0.938       0.969       1.000   0.000    32.000       31.000  2.152 S_0093_0002_0001
SCORE:   -24.742   -134.387     17.702     70.115           0.352                  4.316         -4.370    -30.795        0.317         -3.897         -7.630         -0.800      -2.132       -0.695      2.127     25.560     -6.772            0.004     29.203         17.040          3.410    0.881       0.656       0.875       0.906       0.969       1.000   0.000    32.000       31.000  2.209 S_0093_0003_0001
SCORE:   -25.276   -134.570     17.496     69.902           0.339                  4.335         -4.260    -30.905        0.624         -4.032         -7.705         -0.799      -2.103       -0.798      2.274     25.524     -7.059            0.006     29.203         17.252          3.283    0.887       0.656       0.875       0.938       0.969       1.000   0.000    32.000       31.000  2.156 S_0093_0004_0001
SCORE:   -23.996   -134.058     16.799     69.475           0.340                  4.540         -4.266    -30.879        0.389         -4.073         -7.839         -0.799      -2.127       -0.759      2.080     27.190     -6.865            0.001     29.203         17.652          3.306    0.900       0.719       0.875       0.938       0.969       1.000   0.000    32.000       31.000  2.132 S_0093_0005_0001
SCORE:   -14.402   -142.453     20.413     70.223           0.325                  4.181         -5.977    -21.725        0.248         -5.944         -4.856         -1.719       0.000        1.382      4.339     25.210     -6.159            0.000     29.203         18.907          3.590    0.800       0.500       0.719       0.844       0.938       1.000   0.000    32.000       29.000  2.578 S_0094_0001_0001
SCORE:   -13.837   -144.032     21.299     68.621           0.334                  4.151         -5.883    -21.556        0.209         -5.964         -5.027         -1.625       0.000        1.501      4.690     27.292     -6.237            0.000     29.203         19.188          3.620    0.794       0.469       0.719       0.844       0.938       1.000   0.000    32.000       29.000  2.603 S_0094_0002_0001
SCORE:   -14.178   -142.969     20.672     68.825           0.333                  4.160         -6.260    -21.198        0.252         -5.854         -4.841         -1.716       0.000        1.295      4.217     26.927     -5.974            0.000     29.203         18.751          3.573    0.800       0.500       0.719       0.844       0.938       1.000   0.000    32.000       29.000  2.570 S_0094_0003_0001
SCORE:   -14.630   -144.441     20.993     70.455           0.334                  4.227         -6.222    -21.628        0.266         -5.836         -4.734         -1.523       0.000        1.422      3.464     25.997     -5.399            0.000     29.203         18.794          3.559    0.794       0.500       0.719       0.844       0.906       1.000   0.000    32.000       29.000  2.540 S_0094_0004_0001
SCORE:   -12.369   -144.125     21.454     69.348           0.361                  4.155         -6.172    -22.203        0.245         -5.875         -5.062         -1.770       0.000        1.241      4.181     29.082     -6.272            0.000     29.203         19.840          3.572    0.800       0.500       0.719       0.844       0.938       1.000   0.000    32.000       29.000  2.567 S_0094_0005_0001
SCORE:   -21.879   -142.761     21.829     74.401           0.389                  5.097         -4.961    -28.660        0.429         -4.791         -7.272         -0.698       0.000       -2.229      2.029     26.240     -5.025            0.002     29.203         14.899          1.931    0.969       0.875       0.969       1.000       1.000       1.000   0.000    32.000       32.000  1.126 S_0095_0001_0001
SCORE:   -21.084   -142.050     21.882     74.173           0.388                  5.124         -5.294    -27.512        0.434         -4.795         -7.217         -0.697       0.000       -2.217      2.235     25.478     -5.026            0.004     29.203         14.803          1.930    0.969       0.875       0.969       1.000       1.000       1.000   0.000    32.000       32.000  1.125 S_0095_0002_0001
SCORE:   -22.001   -142.702     22.482     72.700           0.413                  5.233         -4.266    -30.751        0.444         -4.855         -7.428         -2.296       0.000       -2.304      1.551     28.847     -4.658            0.001     29.203         16.387          1.987    0.950       0.812       0.938       1.000       1.000       1.000   0.000    32.000       32.000  1.160 S_0095_0003_0001
SCORE:   -22.504   -138.034     21.642     71.496           0.382                  5.121         -5.226    -27.216        0.528         -4.577         -6.867          0.000       0.000       -2.504      2.130     23.110     -4.900            0.014     29.203         13.195          2.118    0.931       0.750       0.906       1.000       1.000       1.000   0.000    32.000       32.000  1.220 S_0095_0004_0001
SCORE:   -21.312   -141.390     21.806     74.123           0.416                  5.245         -4.486    -30.659        0.452         -4.828         -7.478         -2.320       0.000       -2.305      1.691     27.858     -4.821            0.003     29.203         16.178          1.958    0.950       0.812       0.938       1.000       1.000       1.000   0.000    32.000       32.000  1.149 S_0095_0005_0001
SCORE:   -11.552   -134.982     22.233     61.730           0.395                  4.684         -4.172    -22.495        0.453         -5.795         -7.742         -2.025       0.000       -0.670      3.393     32.323     -6.978            0.009     29.203         18.883          2.602    0.869       0.625       0.812       0.938       0.969       1.000   0.000    32.000       32.000  1.781 S_0096_0001_0001
SCORE:    -9.690   -132.584     23.774     61.835           0.364                  4.751         -4.419    -23.067        0.416         -5.843         -7.785         -2.007      -0.715       -0.578      2.872     31.389     -7.163            0.000     29.203         19.867          2.565    0.900       0.719       0.844       0.938       1.000       1.000   0.000    32.000       32.000  1.714 S_0096_0002_0001
SCORE:   -10.489   -131.114     23.968     61.636           0.361                  4.618         -4.464    -23.481        0.424         -5.973         -7.831         -2.003      -0.824       -0.536      2.611     29.834     -7.260            0.000     29.203         20.342          2.580    0.887       0.688       0.812       0.938       1.000       1.000   0.000    32.000       32.000  1.719 S_0096_0003_0001
SCORE:   -10.847   -135.105     23.813     62.019           0.408                  4.690         -4.504    -23.348        0.274         -5.741         -7.878         -2.017      -0.695       -0.490      4.132     33.020     -7.243            0.003     29.203         18.612          2.560    0.881       0.688       0.812       0.938       0.969       1.000   0.000    32.000       32.000  1.713 S_0096_0004_0001
SCORE:   -14.341   -137.542     23.613     64.524           0.390                  4.695         -4.057    -24.506        0.419         -6.842         -8.741         -1.989      -1.530       -0.644      3.115     32.036     -6.761            0.014     29.203         20.261          2.599    0.869       0.594       0.781       0.969       1.000       1.000   0.000    32.000       32.000  1.795 S_0096_0005_0001
SCORE:   -24.695   -142.588     21.160     68.454           0.336                  4.108         -3.970    -31.019        0.394         -6.823         -6.621         -1.171       0.000       -0.438      1.816     24.727     -5.115            0.001     29.203         22.853          3.875    0.875       0.688       0.844       0.938       0.938       0.969   0.000    31.000       31.000  2.494 S_0097_0001_0001
SCORE:   -24.996   -144.318     22.257     72.312           0.356                  4.094         -4.091    -29.804        0.412         -6.444         -6.871         -1.169       0.000       -0.624      1.753     26.479     -6.570            0.000     29.203         18.029          3.919    0.887       0.719       0.875       0.938       0.938       0.969   0.000    31.000       31.000  2.501 S_0097_0002_0001
SCORE:   -26.620   -144.278     21.624     68.604           0.326                  4.117         -3.946    -29.075        0.379         -6.406         -6.648         -1.171       0.000       -0.882      1.677     26.113     -5.666            0.000     29.203         19.406          3.874    0.875       0.719       0.812       0.938       0.938       0.969   0.000    31.000       31.000  2.495 S_0097_0003_0001
SCORE:   -26.039   -144.321     22.003     68.599           0.327                  4.104         -4.024    -29.050        0.387         -6.330         -6.616         -1.173       0.000       -0.606      1.747     26.112     -5.701            0.000     29.203         19.301          3.869    0.875       0.719       0.812       0.938       0.938       0.969   0.000    31.000       31.000  2.488 S_0097_0004_0001
SCORE:   -27.389   -144.305     21.732     68.008           0.328                  4.105         -4.070    -28.957        0.408         -6.366         -6.599         -1.168       0.000       -0.701      1.426     26.503     -6.003            0.006     29.203         19.061          3.805    0.881       0.719       0.844       0.938       0.938       0.969   0.000    31.000       31.000  2.438 S_0097_0005_0001
SCORE:   -21.004   -144.517     25.020     72.845           0.340                  4.607         -3.754    -32.717        0.359         -4.846         -7.279         -1.401       0.000       -0.496      2.201     27.051     -5.786            0.000     29.203         18.167          3.198    0.913       0.781       0.875       0.938       0.969       1.000   0.000    32.000       31.000  2.041 S_0098_0001_0001
SCORE:   -21.459   -145.222     24.499     73.245           0.332                  4.523         -3.705    -33.018        0.372         -4.834         -7.672         -1.431       0.000       -0.441      2.271     27.409     -5.693            0.001     29.203         18.703          3.188    0.913       0.781       0.875       0.938       0.969       1.000   0.000    32.000       31.000  2.029 S_0098_0002_0001
SCORE:   -21.035   -144.777     24.154     73.179           0.340                  4.554         -3.714    -32.823        0.330         -4.826         -7.510         -1.422       0.000       -0.253      2.137     27.419     -5.689            0.001     29.203         18.663          3.183    0.913       0.781       0.875       0.938       0.969       1.000   0.000    32.000       31.000  2.025 S_0098_0003_0001
SCORE:   -20.523   -145.686     25.433     73.353           0.341                  4.623         -3.737    -32.801        0.371         -4.821         -7.477         -1.391       0.000       -0.217      2.226     27.110     -5.734            0.000     29.203         18.680          3.175    0.913       0.781       0.875       0.938       0.969       1.000   0.000    32.000       31.000  2.018 S_0098_0004_0001
SCORE:   -20.477   -146.007     25.642     73.157           0.328                  4.570         -4.238    -32.914        0.436         -4.859         -7.634          0.000       0.000       -0.269      3.113     26.229     -5.740            0.004     29.203         18.503          3.259    0.913       0.781       0.875       0.938       0.969       1.000   0.000    32.000       31.000  2.066 S_0098_0005_0001
SCORE:   -17.362   -129.829     20.526     67.263           0.378                  4.755         -3.740    -31.537        0.259         -7.404         -9.198         -0.587      -0.745        0.321      5.057     30.033     -8.594            0.007     29.203         16.470          2.291    0.869       0.562       0.844       0.938       1.000       1.000   0.000    32.000       32.000  1.651 S_0099_0001_0001
SCORE:   -18.768   -132.678     20.397     69.892           0.384                  4.750         -3.882    -33.622        0.247         -7.591         -9.323         -0.546      -1.777       -0.415      6.680     31.447     -9.072            0.209     29.203         16.930          2.525    0.863       0.562       0.812       0.969       0.969       1.000   0.000    32.000       32.000  1.781 S_0099_0002_0001
SCORE:   -17.254   -133.999     19.760     72.949           0.372                  4.770         -3.579    -33.541        0.352         -7.507         -9.176          0.000      -1.667        0.177      5.412     31.059     -8.432            0.348     29.203         16.244          2.161    0.875       0.562       0.844       0.969       1.000       1.000   0.000    32.000       32.000  1.475 S_0099_0003_0001
SCORE:   -21.769   -134.906     20.656     70.915           0.394                  4.759         -3.491    -33.829        0.259         -7.539         -9.945         -0.603      -1.815        0.466      4.610     30.356     -8.675            0.253     29.203         17.162          2.304    0.869       0.562       0.812       0.969       1.000       1.000   0.000    32.000       32.000  1.618 S_0099_0004_0001
SCORE:   -19.169   -133.707     19.237     71.635           0.370                  4.314         -3.249    -34.048        0.302         -6.920        -10.060         -0.565      -1.759       -0.053      7.783     29.450     -8.781            0.228     29.203         17.453          2.380    0.869       0.531       0.844       0.969       1.000       1.000   0.000    32.000       32.000  1.656 S_0099_0005_0001
SCORE:    -4.835   -138.183     19.799     74.321           0.363                  3.983         -4.184    -25.860        0.413         -6.024         -8.942         -1.484       0.000        0.941      2.147     27.850     -5.469            0.000     29.203         26.293          5.551    0.738       0.375       0.719       0.844       0.844       0.906   0.000    29.000       27.000  4.558 S_0100_0001_0001
SCORE:    -4.095   -140.545     20.690     75.923           0.394                  3.868         -4.361    -26.367        0.435         -6.166         -8.503         -1.509       0.000        1.213      1.756     29.789     -5.806            0.000     29.203         25.891          5.661    0.744       0.406       0.719       0.844       0.844       0.906   0.000    29.000       28.000  4.620 S_0100_0002_0001
SCORE:    -5.496   -138.480     20.305     75.057           0.351                  4.007         -4.590    -26.602        0.324         -6.159        -10.273         -1.466       0.000        0.776      3.598     27.731     -5.587            0.000     29.203         26.309          5.487    0.731       0.312       0.719       0.844       0.844       0.938   0.000    30.000       28.000  4.504 S_0100_0003_0001
SCORE:    -5.988   -137.992     19.533     73.832           0.353                  3.955         -4.580    -25.842        0.397         -6.239         -8.943         -1.482       0.000        1.008      2.187     28.196     -5.673            0.000     29.203         26.099          5.558    0.744       0.375       0.750       0.844       0.844       0.906   0.000    29.000       28.000  4.557 S_0100_0004_0001
SCORE:    -5.408   -139.914     20.124     75.687           0.353                  3.931         -4.274    -26.406        0.385         -6.123         -8.661         -1.510       0.000        1.115      2.050     28.305     -5.710            0.000     29.203         26.037          5.593    0.762       0.438       0.781       0.844       0.844       0.906   0.000    29.000       28.000  4.576 S_0100_0005_0001
SCORE:   -27.403   -136.733     18.060     63.561           0.320                  4.665         -4.055    -27.411        0.416         -4.732         -7.592         -1.494      -0.772       -0.173      1.631     26.101     -5.188            0.001     29.203         16.789          1.856    0.944       0.781       0.938       1.000       1.000       1.000   0.000    32.000       32.000  1.294 S_0101_0001_0001
SCORE:   -27.202   -137.549     18.051     63.880           0.332                  4.828         -4.005    -27.274        0.390         -4.882         -7.595         -1.486      -0.771       -0.162      1.694     26.677     -5.273            0.008     29.203         16.731          1.921    0.944       0.812       0.938       0.969       1.000       1.000   0.000    32.000       32.000  1.341 S_0101_0002_0001
SCORE:   -27.403   -136.733     18.060     63.561           0.320                  4.665         -4.055    -27.411        0.416         -4.732         -7.592         -1.494      -0.772       -0.173      1.631     26.101     -5.188            0.001     29.203         16.789          1.856    0.944       0.781       0.938       1.000       1.000       1.000   0.000    32.000       32.000  1.294 S_0101_0003_0001
SCORE:   -27.890   -137.491     17.965     63.641           0.319                  4.662         -4.057    -27.389        0.388         -4.867         -7.585         -1.493      -0.769       -0.165      1.619     26.671     -5.274            0.014     29.203         16.718          1.928    0.938       0.781       0.938       0.969       1.000       1.000   0.000    32.000       32.000  1.347 S_0101_0004_0001
SCORE:   -27.784   -136.852     18.465     63.195           0.333                  4.842         -4.131    -27.124        0.348         -4.838         -7.286         -1.456      -0.798       -0.309      1.557     26.917     -5.808            0.001     29.203         15.957          1.824    0.950       0.812       0.938       1.000       1.000       1.000   0.000    32.000       32.000  1.302 S_0101_0005_0001
SCORE:   -19.534   -142.106     21.108     63.471           0.317                  4.013         -5.189    -24.925        0.431         -4.273         -7.202          0.000       0.000        0.006      2.967     27.343     -5.692            0.002     29.203         20.993          3.547    0.875       0.688       0.875       0.906       0.938       0.969   0.000    31.000       31.000  2.486 S_0102_0001_0001
SCORE:   -21.636   -144.860     21.050     66.034           0.310                  3.973         -3.953    -26.878        0.432         -4.087         -7.629          0.000      -1.572       -0.196      2.966     28.400     -5.607            0.000     29.203         20.780          3.704    0.869       0.688       0.844       0.906       0.938       0.969   0.000    31.000       31.000  2.639 S_0102_0002_0001
SCORE:   -21.506   -146.041     22.752     62.518           0.342                  3.987         -5.300    -25.895        0.278         -4.283         -7.448          0.000       0.000       -0.187      3.536     29.677     -5.633            0.002     29.203         20.987          3.591    0.881       0.688       0.875       0.938       0.938       0.969   0.000    31.000       31.000  2.526 S_0102_0003_0001
SCORE:   -21.084   -143.752     21.738     63.858           0.323                  3.953         -4.817    -26.574        0.446         -4.281         -7.443          0.000      -1.642       -0.215      3.126     29.600     -5.881            0.001     29.203         21.275          3.632    0.881       0.719       0.844       0.938       0.938       0.969   0.000    31.000       31.000  2.542 S_0102_0004_0001
SCORE:   -24.925   -144.187     20.648     62.317           0.311                  4.001         -4.380    -27.253        0.340         -4.371         -7.502          0.000      -1.606        0.211      3.715     27.935     -5.369            0.000     29.203         21.064          3.603    0.875       0.688       0.844       0.938       0.938       0.969   0.000    31.000       31.000  2.531 S_0102_0005_0001
SCORE:   -23.270   -132.004     18.828     62.571           0.356                  4.283         -4.489    -20.516        0.268         -4.180         -7.197         -1.119       0.000       -1.900      1.890     24.597     -8.463            0.044     29.203         14.559          3.542    0.900       0.719       0.844       0.938       1.000       1.000   0.000    32.000       31.000  2.099 S_0103_0001_0001
SCORE:   -23.807   -132.679     19.134     62.492           0.361                  4.295         -4.571    -20.314        0.268         -4.179         -7.264         -1.119       0.000       -1.889      1.788     24.602     -8.512            0.031     29.203         14.546          3.535    0.900       0.719       0.844       0.938       1.000       1.000   0.000    32.000       31.000  2.090 S_0103_0002_0001
SCORE:   -23.164   -132.765     19.553     62.690           0.366                  4.303         -4.586    -20.283        0.259         -4.133         -7.286         -1.121       0.000       -1.834      1.805     24.577     -8.500            0.041     29.203         14.546          3.544    0.906       0.750       0.844       0.938       1.000       1.000   0.000    32.000       31.000  2.098 S_0103_0003_0001
SCORE:   -23.383   -131.996     19.180     62.420           0.362                  4.267         -4.461    -20.737        0.233         -4.174         -7.169         -1.121       0.000       -1.846      1.902     24.443     -8.518            0.033     29.203         14.597          3.542    0.906       0.750       0.844       0.938       1.000       1.000   0.000    32.000       31.000  2.092 S_0103_0004_0001
SCORE:   -23.686   -132.496     19.307     62.454           0.365                  4.250         -4.585    -20.274        0.250         -4.174         -7.281         -1.119       0.000       -1.921      1.687     24.591     -8.443            0.047     29.203         14.454          3.542    0.900       0.719       0.844       0.938       1.000       1.000   0.000    32.000       31.000  2.099 S_0103_0005_0001
SCORE:   -27.292   -141.009     21.165     65.661           0.314                  4.049         -4.088    -29.383        0.434         -6.400         -5.577         -0.787       0.000       -1.000      1.855     26.884     -3.920            0.001     29.203         15.307          3.209    0.869       0.656       0.844       0.906       0.938       1.000   0.000    32.000       30.000  2.497 S_0104_0001_0001
SCORE:   -23.577   -139.868     19.686     67.120           0.314                  4.089         -4.778    -29.342        0.502         -6.113         -6.682         -0.789       0.000       -0.622      1.562     26.893     -3.693            0.018     29.203         18.924          2.988    0.919       0.812       0.906       0.906       0.969       1.000   0.000    32.000       31.000  2.278 S_0104_0002_0001
SCORE:   -27.817   -140.618     20.745     65.950           0.326                  4.129         -4.622    -27.951        0.327         -6.440         -5.082         -0.786       0.000       -1.053      2.471     25.849     -3.985            0.010     29.203         13.708          3.217    0.856       0.594       0.844       0.906       0.938       1.000   0.000    32.000       30.000  2.540 S_0104_0003_0001
SCORE:   -27.711   -140.499     20.771     66.001           0.326                  4.127         -4.494    -28.040        0.324         -6.457         -5.103         -0.786       0.000       -1.064      2.412     25.869     -4.011            0.000     29.203         13.708          3.221    0.863       0.625       0.844       0.906       0.938       1.000   0.000    32.000       30.000  2.542 S_0104_0004_0001
SCORE:   -27.925   -140.676     20.693     65.937           0.322                  4.129         -4.598    -28.004        0.338         -6.436         -5.069         -0.788       0.000       -1.049      2.451     25.870     -4.010            0.016     29.203         13.746          3.218    0.856       0.594       0.844       0.906       0.938       1.000   0.000    32.000       30.000  2.540 S_0104_0005_0001
SCORE:   -33.773   -138.292     17.698     70.032           0.325                  4.679         -4.412    -31.812        0.270         -7.138        -10.054          0.000      -0.788       -2.213      4.230     28.448     -9.024            0.000     29.203         15.076          1.523    0.969       0.875       0.969       1.000       1.000       1.000   0.000    32.000       32.000  0.986 S_0105_0001_0001
SCORE:   -35.187   -137.272     18.412     69.967           0.333                  4.704         -4.724    -32.734        0.277         -6.972        -10.901          0.000      -0.784       -2.389      4.369     27.599     -8.589            0.000     29.203         14.315          1.564    0.962       0.875       0.938       1.000       1.000       1.000   0.000    32.000       32.000  1.033 S_0105_0002_0001
SCORE:   -33.180   -137.513     17.361     69.109           0.327                  4.574         -3.754    -32.158        0.245         -7.030         -9.943         -0.632      -0.829       -2.367      3.511     29.693     -9.021            0.000     29.203         16.043          1.310    0.994       0.969       1.000       1.000       1.000       1.000   0.000    32.000       32.000  0.788 S_0105_0003_0001
SCORE:   -34.291   -137.114     17.141     68.610           0.337                  4.662         -4.173    -32.595        0.303         -6.967        -10.020         -0.614      -0.764       -2.386      3.749     29.607     -8.532            0.001     29.203         15.260          1.488    0.969       0.875       0.969       1.000       1.000       1.000   0.000    32.000       32.000  0.970 S_0105_0004_0001
SCORE:   -34.226   -136.456     16.665     67.640           0.328                  4.603         -3.763    -32.074        0.256         -6.972         -9.951         -0.614      -0.834       -2.513      3.216     29.988     -8.652            0.000     29.203         15.704          1.291    0.994       0.969       1.000       1.000       1.000       1.000   0.000    32.000       32.000  0.772 S_0105_0005_0001
SCORE:   -19.388   -137.001     22.488     57.567           0.356                  4.268         -4.682    -23.634        0.274         -4.079         -6.365         -3.709       0.000       -1.570      6.427     29.549     -9.033            0.014     29.203         20.540          1.636    0.956       0.844       0.938       1.000       1.000       1.000   0.000    32.000       32.000  1.162 S_0106_0001_0001
SCORE:   -18.489   -137.227     22.278     57.915           0.350                  4.153         -4.717    -23.536        0.250         -4.030         -6.560         -3.606       0.000       -1.705      5.868     29.241     -8.030            0.005     29.203         21.659          1.593    0.962       0.844       0.969       1.000       1.000       1.000   0.000    32.000       32.000  1.116 S_0106_0002_0001
SCORE:   -20.363   -137.237     21.906     57.662           0.343                  4.249         -4.702    -23.667        0.279         -4.074         -6.366         -3.789       0.000       -1.574      6.058     29.927     -9.221            0.004     29.203         20.636          1.627    0.956       0.844       0.938       1.000       1.000       1.000   0.000    32.000       32.000  1.150 S_0106_0003_0001
SCORE:   -17.876   -139.488     23.342     58.381           0.346                  4.173         -4.429    -23.854        0.264         -4.024         -6.403         -3.601       0.000       -1.628      5.595     30.744     -7.927            0.003     29.203         21.427          1.599    0.962       0.844       0.969       1.000       1.000       1.000   0.000    32.000       32.000  1.111 S_0106_0004_0001
SCORE:   -17.893   -139.976     23.361     57.829           0.365                  4.111         -4.867    -22.586        0.332         -3.522         -6.366         -3.644       0.000       -1.782      6.563     29.863     -8.596            0.002     29.203         21.819          1.712    0.956       0.844       0.938       1.000       1.000       1.000   0.000    32.000       32.000  1.230 S_0106_0005_0001
SCORE:   -28.120   -144.237     18.285     78.583           0.311                  4.739         -5.171    -31.722        0.496         -7.827         -8.276          0.000      -1.487       -3.001      3.579     26.564     -5.924            0.006     29.203         17.761          2.264    0.900       0.719       0.875       0.938       0.969       1.000   0.000    32.000       32.000  1.916 S_0107_0001_0001
SCORE:   -28.004   -144.041     18.378     78.537           0.319                  4.726         -5.217    -31.849        0.251         -7.739         -8.272          0.000      -1.487       -2.971      3.753     26.508     -5.944            0.010     29.203         17.832          2.266    0.913       0.781       0.875       0.938       0.969       1.000   0.000    32.000       32.000  1.918 S_0107_0002_0001
SCORE:   -27.629   -143.666     18.325     78.462           0.316                  4.738         -5.129    -31.722        0.484         -7.826         -8.219          0.000      -1.490       -2.980      3.637     26.440     -5.916            0.010     29.203         17.706          2.265    0.900       0.719       0.875       0.938       0.969       1.000   0.000    32.000       32.000  1.918 S_0107_0003_0001
SCORE:   -28.060   -143.894     18.178     78.490           0.309                  4.725         -5.167    -31.843        0.499         -7.819         -8.253          0.000      -1.488       -2.983      3.642     26.485     -5.945            0.010     29.203         17.790          2.263    0.900       0.719       0.875       0.938       0.969       1.000   0.000    32.000       32.000  1.915 S_0107_0004_0001
SCORE:   -28.120   -144.237     18.285     78.583           0.311                  4.739         -5.171    -31.722        0.496         -7.827         -8.276          0.000      -1.487       -3.001      3.579     26.564     -5.924            0.006     29.203         17.761          2.264    0.900       0.719       0.875       0.938       0.969       1.000   0.000    32.000       32.000  1.916 S_0107_0005_0001
SCORE:   -16.110   -128.662     17.036     60.579           0.385                  4.874         -4.402    -21.771        0.326         -5.065         -5.678          0.000      -1.520        0.075      2.216     26.238     -6.836            0.002     29.203         16.891          2.119    0.900       0.656       0.906       0.969       0.969       1.000   0.000    32.000       32.000  1.642 S_0108_0001_0001
SCORE:   -13.889   -127.756     17.151     65.866           0.368                  4.852         -5.691    -23.900        0.266         -5.016         -5.416         -1.123       0.000       -0.257      2.979     25.732     -7.354            0.001     29.203         16.208          2.295    0.894       0.688       0.875       0.938       0.969       1.000   0.000    32.000       32.000  1.827 S_0108_0002_0001
SCORE:   -15.827   -126.209     17.011     61.837           0.360                  4.936         -4.359    -22.806        0.327         -5.053         -5.360         -1.124      -1.578        0.777      2.076     26.098     -7.486            0.001     29.203         15.519          2.090    0.887       0.625       0.875       0.938       1.000       1.000   0.000    32.000       32.000  1.646 S_0108_0003_0001
SCORE:   -16.544   -126.397     17.050     62.445           0.352                  4.872         -4.902    -23.022        0.320         -5.131         -5.365         -1.124      -1.553       -0.002      2.320     25.476     -7.404            0.000     29.203         16.317          2.150    0.894       0.688       0.875       0.938       0.969       1.000   0.000    32.000       32.000  1.696 S_0108_0004_0001
SCORE:   -14.079   -127.878     17.184     66.042           0.375                  4.843         -5.677    -24.008        0.281         -5.016         -5.404         -1.121       0.000       -0.269      2.931     25.717     -7.371            0.002     29.203         16.089          2.301    0.894       0.688       0.875       0.938       0.969       1.000   0.000    32.000       32.000  1.830 S_0108_0005_0001
SCORE:   -29.948   -144.071     19.751     65.545           0.327                  4.106         -5.532    -24.730        0.382         -5.008         -7.303          0.000       0.000       -1.536      2.149     26.884     -5.725            0.000     29.203         15.610          3.682    0.900       0.812       0.844       0.938       0.938       0.969   0.000    31.000       31.000  2.261 S_0109_0001_0001
SCORE:   -26.139   -143.960     19.707     69.317           0.334                  4.081         -4.976    -25.075        0.374         -4.835         -7.568         -0.680       0.000       -1.689      3.059     28.089     -6.187            0.001     29.203         14.665          3.712    0.887       0.750       0.844       0.938       0.938       0.969   0.000    31.000       31.000  2.299 S_0109_0002_0001
SCORE:   -30.977   -143.855     19.498     65.459           0.321                  4.091         -5.631    -24.622        0.401         -4.987         -7.305          0.000       0.000       -1.547      1.901     26.550     -6.019            0.001     29.203         15.564          3.686    0.906       0.844       0.844       0.938       0.938       0.969   0.000    31.000       31.000  2.267 S_0109_0003_0001
SCORE:   -25.878   -144.233     19.442     68.418           0.320                  4.104         -4.599    -23.881        0.386         -4.739         -7.426         -0.697       0.000       -1.670      2.757     27.918     -6.074            0.001     29.203         14.893          3.761    0.887       0.750       0.844       0.938       0.938       0.969   0.000    31.000       31.000  2.345 S_0109_0004_0001
SCORE:   -27.336   -143.950     19.225     69.199           0.310                  4.049         -5.083    -24.951        0.372         -4.832         -7.573         -0.672       0.000       -1.706      2.940     28.042     -6.461            0.002     29.203         14.549          3.721    0.887       0.750       0.844       0.938       0.938       0.969   0.000    31.000       31.000  2.310 S_0109_0005_0001
SCORE:   -28.663   -136.593     19.056     66.543           0.348                  5.349         -4.642    -31.935        0.356         -7.543         -7.766          0.000      -1.546       -1.210      1.937     27.886     -6.441            0.089     29.203         18.246          3.355    0.925       0.812       0.906       0.938       0.969       1.000   0.000    32.000       32.000  1.937 S_0110_0001_0001
SCORE:   -29.677   -139.089     18.807     68.100           0.361                  5.764         -5.054    -31.591        0.393         -7.461         -7.655          0.000      -1.493       -1.345      3.360     26.071     -7.220            0.095     29.203         19.079          3.309    0.925       0.812       0.906       0.938       0.969       1.000   0.000    32.000       31.000  2.143 S_0110_0002_0001
SCORE:   -29.892   -139.044     18.833     68.094           0.349                  5.648         -5.098    -31.577        0.368         -7.434         -7.673          0.000      -1.498       -1.354      3.252     26.042     -7.219            0.093     29.203         19.124          3.319    0.925       0.812       0.906       0.938       0.969       1.000   0.000    32.000       31.000  2.142 S_0110_0003_0001
SCORE:   -29.894   -141.801     19.777     68.010           0.365                  5.677         -4.618    -33.351        0.429         -7.213         -8.161          0.000      -1.560       -1.029      1.397     31.270     -7.067            0.083     29.203         18.694          3.661    0.913       0.812       0.906       0.906       0.938       1.000   0.000    32.000       31.000  2.309 S_0110_0004_0001
SCORE:   -26.868   -135.854     18.915     65.998           0.324                  3.733         -5.065    -28.627        0.444         -7.600         -7.671          0.000       0.000       -0.925      2.028     25.949     -6.380            0.042     29.203         18.617          3.332    0.931       0.812       0.938       0.938       0.969       1.000   0.000    32.000       32.000  1.932 S_0110_0005_0001
SCORE:    -8.786   -143.544     21.486     69.639           0.398                  3.981         -4.007    -24.004        0.833         -6.816         -7.228         -1.459       0.000        0.129      3.703     27.988     -4.873            0.002     29.203         25.783          3.876    0.794       0.469       0.750       0.844       0.938       0.969   0.000    31.000       29.000  2.879 S_0111_0001_0001
SCORE:    -8.790   -143.550     21.498     69.630           0.398                  3.982         -4.009    -24.010        0.821         -6.814         -7.221         -1.460       0.000        0.137      3.678     27.998     -4.881            0.002     29.203         25.808          3.876    0.794       0.469       0.750       0.844       0.938       0.969   0.000    31.000       29.000  2.878 S_0111_0002_0001
SCORE:    -9.039   -143.555     21.505     69.541           0.386                  3.814         -4.020    -24.007        0.826         -6.825         -7.210         -1.458       0.000        0.139      3.668     28.011     -4.883            0.001     29.203         25.825          3.885    0.794       0.469       0.750       0.844       0.938       0.969   0.000    31.000       29.000  2.880 S_0111_0003_0001
SCORE:    -8.216   -145.822     22.353     70.730           0.384                  3.834         -3.851    -24.690        0.844         -6.881         -6.941         -1.047       0.000        0.048      3.872     28.674     -4.831            0.002     29.203         25.904          3.909    0.800       0.469       0.750       0.875       0.938       0.969   0.000    31.000       29.000  2.887 S_0111_0004_0001
SCORE:    -8.119   -144.171     21.556     71.991           0.402                  4.012         -3.584    -25.297        0.982         -7.047         -6.776         -1.129       0.000        0.129      3.873     26.286     -4.470            0.001     29.203         25.921          3.945    0.794       0.500       0.719       0.844       0.938       0.969   0.000    31.000       29.000  2.959 S_0111_0005_0001
SCORE:   -19.547   -136.538     20.624     62.647           0.337                  4.305         -4.153    -25.347        0.392         -4.327         -6.759          0.000       0.000       -1.565      3.155     24.503     -8.405            0.024     29.203         22.356          3.533    0.850       0.656       0.812       0.875       0.938       0.969   0.000    31.000       31.000  2.385 S_0112_0001_0001
SCORE:   -23.020   -136.396     20.916     62.448           0.332                  4.299         -4.571    -24.967        0.329         -4.133         -6.752          0.000       0.000       -1.403      2.833     22.937     -9.263            0.037     29.203         21.133          3.548    0.844       0.594       0.844       0.875       0.938       0.969   0.000    31.000       31.000  2.317 S_0112_0002_0001
SCORE:   -23.541   -136.136     20.630     62.321           0.330                  4.295         -4.518    -24.894        0.341         -4.118         -6.844          0.000       0.000       -1.581      2.778     22.919     -9.279            0.019     29.203         20.994          3.548    0.850       0.625       0.844       0.875       0.938       0.969   0.000    31.000       31.000  2.313 S_0112_0003_0001
SCORE:   -23.450   -136.120     20.703     62.368           0.333                  4.285         -4.482    -24.953        0.352         -4.123         -6.860          0.000       0.000       -1.557      2.741     22.893     -9.281            0.020     29.203         21.027          3.553    0.850       0.625       0.844       0.875       0.938       0.969   0.000    31.000       31.000  2.314 S_0112_0004_0001
SCORE:   -23.334   -135.758     20.840     62.207           0.321                  4.147         -4.561    -24.835        0.310         -4.125         -6.839          0.000       0.000       -1.594      2.701     23.021     -9.388            0.036     29.203         20.980          3.555    0.850       0.625       0.844       0.875       0.938       0.969   0.000    31.000       31.000  2.306 S_0112_0005_0001
SCORE:   -18.766   -126.359     23.465     52.779           0.354                  4.488         -4.975    -21.358        0.481         -3.247         -9.001         -0.697       0.000        0.575      3.796     24.222     -9.864            0.000     29.203         17.372          3.667    0.900       0.688       0.906       0.938       0.969       1.000   0.000    32.000       31.000  2.109 S_0113_0001_0001
SCORE:   -19.361   -126.371     24.000     52.514           0.369                  4.605         -4.625    -21.586        0.884         -3.299         -8.866         -0.709       0.000        0.227      1.820     25.181    -10.235            0.000     29.203         17.525          3.779    0.894       0.719       0.844       0.938       0.969       1.000   0.000    32.000       31.000  2.195 S_0113_0002_0001
SCORE:   -18.705   -128.130     24.105     55.202           0.357                  4.567         -5.229    -21.715        0.867         -3.206         -8.647         -0.762       0.000        0.566      3.093     24.669    -10.023            0.000     29.203         16.378          3.750    0.913       0.781       0.875       0.938       0.969       1.000   0.000    32.000       31.000  2.178 S_0113_0003_0001
SCORE:   -19.721   -129.128     24.647     52.702           0.368                  4.553         -5.037    -21.381        0.637         -3.129         -8.813         -0.708       0.000        0.530      2.703     25.555    -10.213            0.000     29.203         17.791          3.786    0.887       0.656       0.875       0.938       0.969       1.000   0.000    32.000       31.000  2.200 S_0113_0004_0001
SCORE:   -20.345   -127.892     24.077     52.088           0.365                  4.458         -4.878    -21.838        0.511         -3.036         -8.789         -0.702       0.000        0.507      3.372     24.711     -9.874            0.000     29.203         17.372          3.831    0.906       0.750       0.875       0.938       0.969       1.000   0.000    32.000       31.000  2.246 S_0113_0005_0001
SCORE:   -12.843   -121.602     17.272     53.671           0.354                  3.614         -6.251    -15.197        0.352         -7.248         -2.715          0.000       0.000       -0.427      5.198     23.828     -7.454            0.021     29.203         14.539          4.710    0.769       0.469       0.719       0.812       0.875       0.969   0.000    31.000       28.000  3.818 S_0114_0001_0001
SCORE:   -13.444   -124.658     17.608     56.029           0.329                  3.511         -6.025    -17.391        0.459         -6.883         -2.588          0.000      -0.908       -0.449      5.773     25.296     -7.567            0.095     29.203         14.721          4.691    0.756       0.438       0.688       0.812       0.844       1.000   0.000    32.000       28.000  3.878 S_0114_0002_0001
SCORE:   -10.762   -123.876     17.690     57.474           0.335                  3.283         -5.587    -18.252        0.536         -6.893         -2.721          0.000      -0.898       -0.456      5.370     26.517     -7.860            0.100     29.203         15.273          4.798    0.738       0.375       0.688       0.812       0.844       0.969   0.000    31.000       28.000  3.772 S_0114_0003_0001
SCORE:    -9.518   -123.651     18.626     55.611           0.337                  3.431         -5.714    -15.384        0.330         -5.953         -2.580         -1.080       0.000       -0.245      4.818     25.432     -7.587            0.004     29.203         14.885          4.658    0.731       0.438       0.656       0.781       0.875       0.906   0.000    29.000       27.000  3.815 S_0114_0004_0001
SCORE:   -13.204   -124.821     17.563     56.168           0.330                  3.514         -6.071    -17.244        0.518         -6.864         -2.577          0.000      -0.914       -0.491      5.852     25.345     -7.613            0.098     29.203         14.801          4.681    0.750       0.438       0.688       0.812       0.844       0.969   0.000    31.000       28.000  3.868 S_0114_0005_0001
SCORE:   -32.483   -127.848     19.517     60.813           0.349                  4.123         -3.625    -27.669        0.196         -5.589         -7.032         -1.983       0.000       -1.182      1.954     23.376    -11.607            0.005     29.203         14.515          3.448    0.856       0.594       0.812       0.906       0.969       1.000   0.000    32.000       31.000  2.502 S_0115_0001_0001
SCORE:   -32.366   -128.346     19.705     61.083           0.343                  4.117         -3.586    -27.624        0.180         -5.634         -7.109         -1.887       0.000       -1.323      2.061     23.503    -11.490            0.003     29.203         14.437          3.462    0.856       0.594       0.812       0.906       0.969       1.000   0.000    32.000       31.000  2.529 S_0115_0002_0001
SCORE:   -32.724   -129.326     20.148     61.289           0.346                  4.042         -3.684    -27.336        0.162         -5.692         -7.427         -1.869       0.000       -1.051      1.926     23.608    -11.376            0.009     29.203         14.305          3.483    0.856       0.594       0.812       0.906       0.969       1.000   0.000    32.000       31.000  2.549 S_0115_0003_0001
SCORE:   -32.418   -128.395     19.566     61.202           0.351                  4.125         -3.657    -27.782        0.181         -5.621         -7.040         -1.880       0.000       -1.087      2.042     23.454    -11.551            0.004     29.203         14.466          3.461    0.856       0.594       0.812       0.906       0.969       1.000   0.000    32.000       31.000  2.525 S_0115_0004_0001
SCORE:   -32.679   -128.190     19.568     60.994           0.335                  4.012         -3.667    -27.760        0.179         -5.612         -7.045         -1.882       0.000       -1.199      2.060     23.418    -11.538            0.004     29.203         14.441          3.459    0.856       0.594       0.812       0.906       0.969       1.000   0.000    32.000       31.000  2.525 S_0115_0005_0001
SCORE:   -28.376   -131.370     17.945     63.580           0.319                  3.563         -5.036    -22.972        0.229         -7.163         -5.713         -1.240      -1.493       -0.720      2.877     25.275     -9.196            0.001     29.203         13.534          2.419    0.913       0.719       0.875       0.969       1.000       1.000   0.000    32.000       32.000  1.514 S_0116_0001_0001
SCORE:   -23.401   -124.489     16.570     58.726           0.348                  3.896         -5.835    -20.788        0.324         -6.992         -5.107         -1.319       0.000       -1.863      3.064     24.662     -9.535            0.000     29.203         15.734          2.531    0.913       0.719       0.875       0.969       1.000       1.000   0.000    32.000       32.000  1.491 S_0116_0002_0001
SCORE:   -28.337   -131.299     18.011     63.543           0.321                  3.586         -5.048    -22.975        0.240         -7.174         -5.734         -1.239      -1.497       -0.723      2.791     25.358     -9.261            0.000     29.203         13.560          2.415    0.913       0.719       0.875       0.969       1.000       1.000   0.000    32.000       32.000  1.513 S_0116_0003_0001
SCORE:   -29.803   -131.644     17.640     62.711           0.349                  3.906         -4.967    -23.707        0.260         -6.945         -5.738         -1.265      -1.477       -0.440      3.729     24.135     -9.052            0.000     29.203         13.498          2.475    0.913       0.688       0.875       1.000       1.000       1.000   0.000    32.000       32.000  1.452 S_0116_0004_0001
SCORE:   -23.254   -124.903     17.059     58.825           0.343                  3.862         -5.955    -20.604        0.375         -6.967         -5.173         -1.323       0.000       -1.761      2.764     24.893     -9.527            0.000     29.203         15.635          2.525    0.913       0.688       0.875       1.000       1.000       1.000   0.000    32.000       32.000  1.473 S_0116_0005_0001
SCORE:   -30.159   -143.601     18.871     74.230           0.348                  4.851         -4.202    -26.342        0.510         -5.233         -7.766         -0.682      -0.706       -1.680      0.952     24.362     -7.673            0.002     29.203         14.398          2.315    0.950       0.844       0.938       0.969       1.000       1.000   0.000    32.000       32.000  1.382 S_0117_0001_0001
SCORE:   -32.072   -142.719     18.512     71.409           0.347                  4.623         -4.448    -25.947        0.484         -5.276         -7.906          0.000      -1.013       -1.684      1.151     25.181     -7.830            0.002     29.203         13.839          2.198    0.950       0.844       0.938       0.969       1.000       1.000   0.000    32.000       32.000  1.328 S_0117_0002_0001
SCORE:   -29.813   -143.680     19.181     74.224           0.349                  4.858         -4.369    -26.185        0.525         -5.225         -7.843         -0.673      -0.721       -1.660      0.841     24.356     -7.558            0.002     29.203         14.563          2.305    0.950       0.844       0.938       0.969       1.000       1.000   0.000    32.000       32.000  1.368 S_0117_0003_0001
SCORE:   -30.452   -143.319     18.639     73.970           0.350                  4.882         -4.690    -25.245        0.501         -5.250         -7.821          0.000      -0.713       -1.708      1.166     23.098     -7.594            0.002     29.203         14.076          2.309    0.950       0.844       0.938       0.969       1.000       1.000   0.000    32.000       32.000  1.369 S_0117_0004_0001
SCORE:   -30.963   -144.084     19.053     73.965           0.339                  4.790         -4.615    -25.541        0.494         -5.193         -7.789          0.000      -1.017       -1.684      1.090     23.224     -7.503            0.001     29.203         14.307          2.288    0.944       0.812       0.938       0.969       1.000       1.000   0.000    32.000       32.000  1.366 S_0117_0005_0001
SCORE:   -22.834   -137.904     23.342     62.454           0.346                  3.794         -5.622    -23.458        0.429         -4.013         -7.898          0.000       0.000       -1.625      2.718     28.175     -4.610            0.000     29.203         11.836          3.789    0.863       0.625       0.844       0.906       0.938       1.000   0.000    32.000       31.000  2.592 S_0118_0001_0001
SCORE:   -22.167   -136.970     22.732     62.975           0.345                  3.846         -5.638    -23.733        0.417         -4.027         -7.750          0.000       0.000       -1.622      2.835     28.286     -4.878            0.000     29.203         11.812          3.696    0.875       0.656       0.844       0.906       0.969       1.000   0.000    32.000       31.000  2.474 S_0118_0002_0001
SCORE:   -22.723   -137.890     23.443     62.427           0.346                  3.794         -5.764    -23.293        0.418         -4.032         -7.882          0.000       0.000       -1.637      2.673     28.312     -4.613            0.000     29.203         11.772          3.788    0.863       0.625       0.844       0.906       0.938       1.000   0.000    32.000       31.000  2.593 S_0118_0003_0001
SCORE:   -15.761   -133.268     21.829     67.012           0.385                  3.750         -4.058    -27.066        0.658         -4.248         -8.799          0.000       0.000       -2.541      2.470     31.423     -5.309            0.001     29.203         12.798          3.350    0.913       0.688       0.906       0.969       1.000       1.000   0.000    32.000       31.000  2.079 S_0118_0004_0001
SCORE:   -22.456   -136.063     22.729     63.771           0.335                  3.795         -6.274    -23.008        0.425         -4.165         -7.754          0.000       0.000       -1.593      2.172     26.184     -4.133            0.001     29.203         11.919          3.683    0.869       0.625       0.844       0.906       0.969       1.000   0.000    32.000       31.000  2.441 S_0118_0005_0001
SCORE:   -26.726   -117.158     14.925     55.788           0.337                  3.936         -4.417    -27.073        0.384         -7.339         -9.369         -0.571       0.000       -1.822      1.610     25.708     -9.478            0.005     29.203         18.604          3.441    0.931       0.781       0.906       0.969       1.000       1.000   0.000    32.000       32.000  1.971 S_0119_0001_0001
SCORE:   -26.759   -117.366     15.012     55.792           0.330                  3.937         -4.382    -27.061        0.393         -7.386         -9.369         -0.568       0.000       -1.853      1.590     25.878     -9.457            0.003     29.203         18.546          3.432    0.931       0.781       0.906       0.969       1.000       1.000   0.000    32.000       32.000  1.961 S_0119_0002_0001
SCORE:   -26.674   -117.848     15.101     55.866           0.337                  3.869         -4.295    -27.200        0.440         -7.344         -9.394         -0.559       0.000       -1.843      1.715     26.101     -9.487            0.005     29.203         18.660          3.440    0.938       0.812       0.906       0.969       1.000       1.000   0.000    32.000       32.000  1.973 S_0119_0003_0001
SCORE:   -26.973   -117.579     14.951     55.921           0.324                  3.939         -4.338    -27.073        0.365         -7.364         -9.395         -0.496       0.000       -1.799      1.547     25.812     -9.477            0.003     29.203         18.481          3.430    0.931       0.781       0.906       0.969       1.000       1.000   0.000    32.000       32.000  1.957 S_0119_0004_0001
SCORE:   -27.347   -117.740     15.093     55.745           0.341                  3.968         -4.630    -26.813        0.395         -7.379         -9.479         -0.558       0.000       -1.909      1.475     26.297     -9.616            0.003     29.203         18.259          3.443    0.925       0.781       0.906       0.938       1.000       1.000   0.000    32.000       32.000  1.964 S_0119_0005_0001
SCORE:   -20.917   -137.735     19.800     65.976           0.307                  4.151         -3.033    -28.889        0.491         -4.649         -7.831         -1.126       0.000       -0.681      1.252     23.202     -7.439            0.000     29.203         26.084          3.647    0.894       0.719       0.844       0.938       0.969       1.000   0.000    32.000       31.000  2.241 S_0120_0001_0001
SCORE:   -20.701   -137.810     19.894     66.010           0.317                  4.187         -3.014    -28.651        0.522         -4.643         -7.818         -1.126       0.000       -0.708      1.189     23.116     -7.456            0.001     29.203         26.087          3.642    0.894       0.719       0.844       0.938       0.969       1.000   0.000    32.000       31.000  2.234 S_0120_0002_0001
SCORE:   -20.410   -137.440     19.876     66.042           0.313                  4.052         -3.072    -28.578        0.495         -4.661         -7.808         -1.127       0.000       -0.659      1.229     23.079     -7.480            0.001     29.203         26.126          3.638    0.894       0.719       0.844       0.938       0.969       1.000   0.000    32.000       31.000  2.222 S_0120_0003_0001
SCORE:   -23.087   -138.639     20.135     64.368           0.311                  4.021         -3.233    -28.846        0.469         -4.874         -7.759         -1.127       0.000       -0.531      1.563     22.957     -6.889            0.005     29.203         25.779          3.623    0.887       0.688       0.844       0.938       0.969       1.000   0.000    32.000       31.000  2.244 S_0120_0004_0001
SCORE:   -20.478   -137.581     19.953     66.073           0.310                  4.044         -3.018    -28.771        0.459         -4.669         -7.816         -1.127       0.000       -0.683      1.240     23.254     -7.467            0.001     29.203         26.117          3.639    0.894       0.719       0.844       0.938       0.969       1.000   0.000    32.000       31.000  2.223 S_0120_0005_0001
SCORE:   -15.509   -136.123     17.518     68.207           0.331                  4.313         -4.600    -19.923        0.411         -3.119         -5.218         -2.013       0.000        2.246      2.499     22.285     -7.533            0.003     29.203         16.004          2.628    0.844       0.500       0.781       0.938       1.000       1.000   0.000    32.000       31.000  2.024 S_0121_0001_0001
SCORE:   -15.624   -141.444     20.678     72.320           0.331                  4.530         -4.802    -18.453        0.432         -3.209         -6.253         -1.832       0.000        1.878      2.310     21.468     -6.856            0.002     29.203         14.075          2.941    0.831       0.500       0.750       0.906       1.000       1.000   0.000    32.000       31.000  2.156 S_0121_0002_0001
SCORE:   -18.647   -137.395     19.457     67.340           0.337                  4.396         -5.039    -18.248        0.447         -3.331         -5.755         -0.541       0.000        1.864      2.577     21.277     -7.458            0.001     29.203         12.224          2.811    0.844       0.594       0.781       0.906       0.938       1.000   0.000    32.000       31.000  2.019 S_0121_0003_0001
SCORE:   -16.044   -139.005     19.787     70.066           0.335                  4.570         -5.064    -18.712        0.443         -3.207         -6.087         -1.882       0.000        2.234      2.478     21.947     -7.178            0.003     29.203         14.026          2.779    0.850       0.594       0.781       0.906       0.969       1.000   0.000    32.000       31.000  2.055 S_0121_0004_0001
SCORE:   -14.747   -140.461     20.009     71.831           0.345                  4.513         -5.123    -18.840        0.470         -3.058         -5.940         -1.968       0.000        2.201      1.954     21.388     -6.811            0.005     29.203         15.536          2.954    0.844       0.562       0.750       0.906       1.000       1.000   0.000    32.000       31.000  2.168 S_0121_0005_0001
SCORE:   -20.830   -143.366     22.642     67.825           0.303                  3.580         -3.872    -29.864        0.562         -5.562         -7.285          0.000       0.000       -0.425      2.593     22.351     -7.169            0.011     29.203         27.644          3.090    0.887       0.719       0.844       0.938       0.938       1.000   0.000    32.000       31.000  2.065 S_0122_0001_0001
SCORE:   -21.013   -147.556     23.838     72.307           0.325                  3.714         -3.461    -31.133        0.443         -6.189         -7.530          0.000       0.000       -1.504      2.514     23.124     -6.990            0.020     29.203         27.864          3.342    0.869       0.656       0.844       0.906       0.938       1.000   0.000    32.000       31.000  2.284 S_0122_0002_0001
SCORE:   -21.932   -144.393     22.836     67.760           0.305                  3.607         -3.806    -29.804        0.532         -5.566         -7.301          0.000       0.000       -0.476      2.510     22.339     -7.088            0.015     29.203         27.396          3.113    0.887       0.719       0.844       0.938       0.938       1.000   0.000    32.000       31.000  2.097 S_0122_0003_0001
SCORE:   -21.389   -145.130     23.018     68.174           0.324                  3.665         -4.376    -29.440        0.484         -5.584         -7.256          0.000       0.000       -0.314      2.641     22.565     -6.686            0.026     29.203         27.297          3.094    0.887       0.719       0.844       0.938       0.938       1.000   0.000    32.000       31.000  2.071 S_0122_0004_0001
SCORE:   -20.638   -143.844     22.565     68.137           0.320                  3.702         -3.882    -29.656        0.568         -5.516         -7.361          0.000       0.000       -0.441      2.646     22.615     -7.204            0.007     29.203         27.503          3.088    0.887       0.719       0.844       0.938       0.938       1.000   0.000    32.000       31.000  2.071 S_0122_0005_0001
SCORE:   -26.622   -135.206     18.298     64.214           0.346                  4.353         -5.479    -22.691        0.696         -5.717         -7.386         -1.317       0.000       -0.292      3.231     30.930     -9.066            0.000     29.203          9.263          4.088    0.863       0.562       0.906       0.938       0.938       0.969   0.000    31.000       31.000  2.468 S_0123_0001_0001
SCORE:   -28.654   -138.254     18.529     63.715           0.383                  4.445         -5.093    -23.376        0.568         -5.840         -7.531         -1.257       0.000       -0.237      2.932     32.079     -9.034            0.011     29.203         10.106          4.082    0.863       0.562       0.906       0.938       0.938       0.969   0.000    31.000       31.000  2.453 S_0123_0002_0001
SCORE:   -27.731   -138.576     19.169     63.820           0.391                  4.371         -5.010    -23.636        0.597         -5.735         -7.390         -1.284       0.000       -0.223      3.119     32.592     -8.810            0.004     29.203          9.668          4.099    0.856       0.562       0.875       0.938       0.938       0.969   0.000    31.000       31.000  2.454 S_0123_0003_0001
SCORE:   -27.831   -137.954     18.959     63.711           0.354                  4.491         -5.027    -22.895        0.615         -5.833         -7.458         -1.284       0.000       -0.280      3.100     31.618     -9.068            0.000     29.203          9.918          4.047    0.856       0.562       0.875       0.938       0.938       0.969   0.000    31.000       31.000  2.430 S_0123_0004_0001
SCORE:   -26.665   -135.196     18.279     64.216           0.346                  4.353         -5.477    -22.697        0.675         -5.716         -7.382         -1.319       0.000       -0.289      3.232     30.922     -9.066            0.000     29.203          9.252          4.088    0.863       0.562       0.906       0.938       0.938       0.969   0.000    31.000       31.000  2.468 S_0123_0005_0001
SCORE:   -19.458   -143.546     22.297     67.462           0.327                  3.629         -3.937    -27.240        0.689         -4.374         -8.125          0.000       0.000        0.921      3.708     26.014     -6.277            0.000     29.203         19.791          4.195    0.869       0.656       0.844       0.938       0.938       0.969   0.000    31.000       31.000  2.741 S_0124_0001_0001
SCORE:   -20.619   -143.927     22.158     67.423           0.306                  3.488         -3.968    -27.265        0.708         -4.380         -8.146          0.000       0.000        0.846      3.603     25.828     -6.308            0.000     29.203         19.812          4.204    0.869       0.656       0.844       0.938       0.938       0.969   0.000    31.000       31.000  2.736 S_0124_0002_0001
SCORE:   -18.359   -143.984     22.193     67.317           0.331                  3.955         -3.917    -26.772        0.431         -4.507         -8.137          0.000       0.000        1.050      3.013     27.999     -6.290            0.001     29.203         19.757          4.246    0.863       0.656       0.844       0.906       0.938       0.969   0.000    31.000       31.000  2.755 S_0124_0003_0001
SCORE:   -19.610   -143.904     22.356     67.740           0.322                  3.701         -4.135    -27.311        0.742         -4.388         -8.120          0.000       0.000        0.920      3.729     25.930     -6.315            0.000     29.203         19.922          4.188    0.869       0.656       0.844       0.938       0.938       0.969   0.000    31.000       31.000  2.724 S_0124_0004_0001
SCORE:   -19.356   -144.866     22.309     67.564           0.332                  3.945         -3.967    -26.745        0.450         -4.519         -8.112          0.000       0.000        0.936      2.835     27.953     -6.311            0.000     29.203         19.638          4.252    0.863       0.656       0.844       0.906       0.938       0.969   0.000    31.000       31.000  2.757 S_0124_0005_0001
SCORE:   -28.600   -133.227     19.648     69.943           0.361                  5.028         -4.256    -34.544        0.498         -7.454         -7.039         -2.618      -1.482       -0.779      2.290     28.268     -7.419            0.160     29.203         14.820          1.906    0.956       0.781       1.000       1.000       1.000       1.000   0.000    32.000       32.000  1.101 S_0125_0001_0001
SCORE:   -28.494   -134.599     19.495     70.647           0.346                  3.497         -4.407    -32.198        0.673         -7.596         -7.219         -2.028       0.000       -0.910      2.693     26.461     -7.033            0.000     29.203         14.478          1.904    0.950       0.750       1.000       1.000       1.000       1.000   0.000    32.000       32.000  1.154 S_0125_0002_0001
SCORE:   -28.428   -134.358     19.431     70.500           0.344                  3.513         -4.369    -32.084        0.656         -7.621         -7.174         -2.030       0.000       -0.853      2.608     26.403     -7.022            0.002     29.203         14.425          1.901    0.944       0.750       0.969       1.000       1.000       1.000   0.000    32.000       32.000  1.153 S_0125_0003_0001
SCORE:   -28.394   -133.114     19.240     69.705           0.379                  3.563         -4.454    -33.275        0.538         -7.381         -7.293         -2.004       0.000       -0.674      2.675     28.218     -7.692            0.000     29.203         13.971          2.062    0.938       0.719       0.969       1.000       1.000       1.000   0.000    32.000       32.000  1.099 S_0125_0004_0001
SCORE:   -28.934   -137.571     19.646     72.581           0.359                  3.669         -4.356    -33.984        0.582         -7.221         -7.151         -2.049       0.000       -0.934      2.663     28.684     -7.790            0.007     29.203         14.729          2.025    0.950       0.750       1.000       1.000       1.000       1.000   0.000    32.000       32.000  1.038 S_0125_0005_0001
SCORE:   -27.069   -141.175     25.239     65.815           0.334                  4.356         -5.427    -27.312        0.293         -6.069         -7.254          0.000       0.000       -1.541      1.044     25.875     -7.677            0.000     29.203         17.227          3.800    0.875       0.719       0.844       0.906       0.938       0.969   0.000    31.000       31.000  2.577 S_0126_0001_0001
SCORE:   -30.084   -141.527     24.417     66.695           0.306                  4.337         -4.665    -27.929        0.279         -5.907         -8.229          0.000       0.000       -1.353      0.801     23.051     -8.068            0.000     29.203         18.505          3.822    0.875       0.719       0.844       0.906       0.938       0.969   0.000    31.000       31.000  2.589 S_0126_0002_0001
SCORE:   -28.915   -141.140     24.747     66.183           0.332                  4.332         -4.939    -28.204        0.264         -6.062         -8.283          0.000       0.000       -1.456      0.982     24.335     -8.058            0.000     29.203         18.849          3.816    0.881       0.750       0.844       0.906       0.938       0.969   0.000    31.000       31.000  2.586 S_0126_0003_0001
SCORE:   -27.276   -141.514     25.385     65.708           0.335                  4.359         -5.428    -27.454        0.262         -6.093         -7.264          0.000       0.000       -1.530      1.091     25.995     -7.731            0.000     29.203         17.398          3.802    0.875       0.719       0.844       0.906       0.938       0.969   0.000    31.000       31.000  2.579 S_0126_0004_0001
SCORE:   -29.061   -141.567     24.918     66.858           0.332                  4.342         -4.723    -27.807        0.265         -5.931         -8.257          0.000       0.000       -1.409      0.857     23.213     -7.982            0.000     29.203         18.627          3.818    0.875       0.719       0.844       0.906       0.938       0.969   0.000    31.000       31.000  2.592 S_0126_0005_0001
SCORE:   -10.173   -127.618     18.176     62.591           0.313                  3.418         -3.735    -27.240        0.943         -6.246         -9.134         -1.534      -0.870        1.840      2.346     24.019     -5.250            0.058     29.203         28.548          3.656    0.837       0.531       0.781       0.906       0.969       1.000   0.000    32.000       31.000  2.366 S_0127_0001_0001
SCORE:    -8.812   -126.377     18.228     62.408           0.331                  3.379         -3.406    -27.020        0.800         -6.210         -9.161         -1.534      -0.857        1.783      2.148     24.434     -5.044            0.076     29.203         28.007          3.666    0.837       0.500       0.781       0.938       0.969       1.000   0.000    32.000       31.000  2.372 S_0127_0002_0001
SCORE:    -8.574   -126.583     18.119     62.154           0.313                  3.379         -3.504    -27.010        0.810         -6.199         -9.083         -1.532      -0.857        2.187      2.244     24.424     -5.077            0.082     29.203         28.357          3.666    0.831       0.500       0.750       0.938       0.969       1.000   0.000    32.000       31.000  2.374 S_0127_0003_0001
SCORE:    -9.571   -126.974     18.245     62.698           0.325                  3.387         -3.537    -27.282        0.899         -6.239         -9.196         -1.532      -0.858        1.802      2.252     24.214     -5.123            0.074     29.203         28.071          3.662    0.831       0.531       0.750       0.906       0.969       1.000   0.000    32.000       31.000  2.371 S_0127_0004_0001
SCORE:    -9.620   -126.768     18.224     62.552           0.320                  3.419         -3.555    -27.218        0.906         -6.240         -9.168         -1.531      -0.857        1.827      2.233     24.053     -5.157            0.076     29.203         28.063          3.672    0.844       0.531       0.812       0.906       0.969       1.000   0.000    32.000       31.000  2.386 S_0127_0005_0001
SCORE:    -4.916   -140.565     21.128     70.817           0.322                  4.243         -4.492    -27.563        0.355         -4.298         -6.942         -1.760       0.000       -0.208      3.857     29.617     -2.383            0.223     29.203         23.529          3.513    0.881       0.688       0.875       0.938       0.938       0.969   0.000    31.000       30.000  2.504 S_0128_0001_0001
SCORE:    -5.082   -140.615     21.117     70.883           0.322                  4.254         -4.509    -27.705        0.359         -4.298         -6.938         -1.765       0.000       -0.206      3.840     29.615     -2.387            0.226     29.203         23.524          3.512    0.875       0.656       0.875       0.938       0.938       0.969   0.000    31.000       30.000  2.504 S_0128_0002_0001
SCORE:    -5.241   -140.837     21.745     69.888           0.317                  4.202         -4.200    -27.493        0.382         -4.314         -6.946         -1.799       0.000       -0.174      4.739     29.161     -2.445            0.001     29.203         23.328          3.529    0.887       0.719       0.875       0.938       0.938       0.969   0.000    31.000       30.000  2.490 S_0128_0003_0001
SCORE:    -3.952   -139.709     21.445     69.852           0.312                  4.160         -3.935    -27.131        0.330         -4.327         -6.986         -1.725       0.000       -0.207      4.314     29.483     -2.442            0.013     29.203         23.398          3.529    0.863       0.594       0.875       0.938       0.938       0.969   0.000    31.000       30.000  2.494 S_0128_0004_0001
SCORE:    -4.103   -140.074     21.172     70.165           0.320                  4.190         -4.030    -27.417        0.381         -4.319         -6.946         -1.749       0.000       -0.207      4.126     29.939     -2.360            0.013     29.203         23.490          3.540    0.863       0.594       0.875       0.938       0.938       0.969   0.000    31.000       30.000  2.510 S_0128_0005_0001
SCORE:    -6.967   -134.806     22.651     67.917           0.327                  4.322         -3.840    -28.876        0.320         -7.228         -7.024         -0.701       0.000       -1.941      2.292     26.076     -6.165            0.060     29.203         30.449          2.373    0.887       0.594       0.875       0.969       1.000       1.000   0.000    32.000       32.000  1.516 S_0129_0001_0001
SCORE:    -7.825   -135.139     22.315     68.048           0.318                  4.308         -3.858    -29.035        0.330         -7.225         -6.993         -0.697       0.000       -2.133      2.100     26.059     -6.026            0.086     29.203         30.512          2.338    0.900       0.594       0.906       1.000       1.000       1.000   0.000    32.000       32.000  1.500 S_0129_0002_0001
SCORE:    -7.507   -134.903     22.338     68.076           0.324                  4.317         -3.884    -29.004        0.323         -7.223         -6.999         -0.699       0.000       -2.146      2.117     26.075     -6.035            0.106     29.203         30.508          2.347    0.894       0.594       0.875       1.000       1.000       1.000   0.000    32.000       32.000  1.504 S_0129_0003_0001
SCORE:    -8.536   -133.216     22.177     67.938           0.318                  4.400         -4.103    -30.121        0.315         -7.204         -6.989         -0.730      -0.849       -2.218      2.314     24.703     -5.925            0.565     29.203         30.888          2.316    0.900       0.625       0.875       1.000       1.000       1.000   0.000    32.000       32.000  1.463 S_0129_0004_0001
SCORE:    -7.855   -135.136     22.227     68.122           0.318                  4.314         -3.821    -29.180        0.330         -7.220         -7.001         -0.698       0.000       -2.130      2.104     26.114     -6.029            0.129     29.203         30.498          2.339    0.900       0.594       0.906       1.000       1.000       1.000   0.000    32.000       32.000  1.502 S_0129_0005_0001
SCORE:   -12.632   -141.553     22.624     69.081           0.375                  4.135         -4.315    -25.242        0.220         -6.210         -7.180          0.000      -1.965       -2.560      3.449     33.196     -6.140            0.020     29.203         20.231          3.256    0.900       0.719       0.875       0.938       0.969       1.000   0.000    32.000       32.000  1.910 S_0130_0001_0001
SCORE:   -10.410   -140.958     23.811     69.065           0.379                  4.133         -4.472    -24.989        0.342         -6.100         -7.187          0.000      -1.960       -2.570      3.462     33.446     -6.288            0.021     29.203         20.253          3.254    0.906       0.719       0.906       0.938       0.969       1.000   0.000    32.000       32.000  1.914 S_0130_0002_0001
SCORE:   -16.398   -144.481     23.231     69.470           0.381                  4.103         -4.344    -27.148        0.312         -6.288         -7.625          0.000       0.000       -2.495      4.342     33.218     -6.979            0.015     29.203         18.686          3.318    0.913       0.750       0.906       0.938       0.969       1.000   0.000    32.000       32.000  1.970 S_0130_0003_0001
SCORE:   -10.786   -141.188     23.781     69.198           0.385                  4.129         -4.485    -25.086        0.286         -6.163         -7.196          0.000      -1.964       -2.568      3.481     33.382     -6.267            0.021     29.203         20.266          3.256    0.913       0.750       0.906       0.938       0.969       1.000   0.000    32.000       32.000  1.915 S_0130_0004_0001
SCORE:   -14.529   -142.568     23.738     69.709           0.388                  4.187         -4.285    -26.988        0.453         -6.139         -7.798          0.000       0.000       -2.467      3.565     32.827     -6.706            0.016     29.203         18.337          3.407    0.913       0.750       0.906       0.938       0.969       1.000   0.000    32.000       31.000  2.051 S_0130_0005_0001
SCORE:   -14.874   -133.179     20.253     77.655           0.378                  4.153         -3.656    -35.600        0.325         -8.938         -8.453          0.000      -2.394       -1.681     12.244     25.812     -7.994            0.081     29.203         16.917          2.820    0.812       0.469       0.750       0.875       0.969       1.000   0.000    32.000       30.000  2.414 S_0131_0001_0001
SCORE:   -13.401   -133.788     20.386     78.185           0.398                  4.310         -3.312    -35.884        0.326         -9.093         -8.754          0.000      -2.199       -1.681     12.768     26.529     -8.071            0.078     29.203         17.199          2.807    0.806       0.469       0.719       0.875       0.969       1.000   0.000    32.000       30.000  2.403 S_0131_0002_0001
SCORE:   -14.472   -133.282     20.266     77.797           0.384                  4.197         -3.548    -35.407        0.335         -8.932         -8.537          0.000      -2.395       -1.645     12.201     25.842     -7.973            0.081     29.203         16.942          2.813    0.812       0.469       0.750       0.875       0.969       1.000   0.000    32.000       30.000  2.409 S_0131_0003_0001
SCORE:   -14.484   -133.007     20.295     77.647           0.385                  4.248         -3.416    -35.579        0.338         -8.967         -8.490          0.000      -2.191       -1.649     12.372     25.263     -8.033            0.080     29.203         17.017          2.802    0.806       0.469       0.750       0.875       0.938       1.000   0.000    32.000       30.000  2.395 S_0131_0004_0001
SCORE:   -14.446   -133.016     20.283     77.648           0.385                  4.251         -3.413    -35.578        0.336         -8.969         -8.494          0.000      -2.188       -1.639     12.423     25.257     -8.035            0.080     29.203         17.019          2.802    0.806       0.469       0.750       0.875       0.938       1.000   0.000    32.000       30.000  2.395 S_0131_0005_0001
SCORE:   -21.811   -135.705     19.380     82.356           0.332                  4.339         -3.335    -32.570        0.515         -8.241         -9.767          0.000      -1.513       -1.387      3.396     21.956     -8.557            0.063     29.203         17.725          3.103    0.844       0.594       0.812       0.875       0.938       1.000   0.000    32.000       30.000  2.316 S_0132_0001_0001
SCORE:   -21.638   -135.747     19.333     82.421           0.332                  4.350         -3.262    -32.601        0.481         -8.241         -9.735          0.000      -1.502       -1.432      3.264     22.333     -8.591            0.037     29.203         17.721          3.105    0.844       0.594       0.812       0.875       0.938       1.000   0.000    32.000       30.000  2.319 S_0132_0002_0001
SCORE:   -21.788   -135.751     19.384     82.368           0.324                  4.348         -3.244    -32.578        0.512         -8.255         -9.804          0.000      -1.513       -1.324      3.426     21.956     -8.576            0.061     29.203         17.675          3.105    0.850       0.594       0.812       0.906       0.938       1.000   0.000    32.000       30.000  2.317 S_0132_0003_0001
SCORE:   -21.972   -135.715     19.387     82.360           0.330                  4.278         -3.253    -32.692        0.509         -8.253         -9.776          0.000      -1.519       -1.356      3.299     21.996     -8.579            0.066     29.203         17.743          3.101    0.850       0.594       0.812       0.906       0.938       1.000   0.000    32.000       30.000  2.315 S_0132_0004_0001
SCORE:   -21.825   -135.597     19.325     82.307           0.332                  4.345         -3.316    -32.493        0.519         -8.243         -9.772          0.000      -1.508       -1.392      3.347     21.918     -8.581            0.044     29.203         17.737          3.105    0.844       0.594       0.812       0.875       0.938       1.000   0.000    32.000       30.000  2.318 S_0132_0005_0001
SCORE:   -26.964   -145.823     21.226     75.088           0.319                  4.637         -3.968    -35.888        0.485         -9.144         -6.684          0.000      -2.434       -0.492      2.058     26.290     -6.515            0.047     29.203         24.629          2.115    0.906       0.688       0.906       0.938       1.000       1.000   0.000    32.000       32.000  1.586 S_0133_0001_0001
SCORE:   -27.092   -145.696     21.229     75.047           0.315                  4.642         -3.885    -35.979        0.489         -9.137         -6.886          0.000      -2.437       -0.479      1.853     26.384     -6.542            0.054     29.203         24.732          2.107    0.906       0.688       0.906       0.938       1.000       1.000   0.000    32.000       32.000  1.579 S_0133_0002_0001
SCORE:   -26.189   -138.401     20.422     69.203           0.372                  4.563         -4.708    -32.028        0.540         -8.663         -6.547          0.000      -0.841        0.246      2.300     24.538     -6.690            0.038     29.203         20.264          1.831    0.925       0.719       0.906       1.000       1.000       1.000   0.000    32.000       32.000  1.436 S_0133_0003_0001
SCORE:   -25.880   -140.934     20.750     71.874           0.325                  4.749         -4.252    -34.636        0.723         -8.850         -6.045          0.000      -2.083        0.501      2.350     26.229     -6.874            0.031     29.203         21.058          1.986    0.919       0.719       0.906       0.969       1.000       1.000   0.000    32.000       32.000  1.519 S_0133_0004_0001
SCORE:   -28.723   -144.056     21.208     73.277           0.316                  4.573         -3.590    -34.084        0.527         -8.631         -6.630          0.000      -2.637       -0.611      1.970     24.677     -6.520            0.084     29.203         22.202          2.235    0.881       0.625       0.844       0.938       1.000       1.000   0.000    32.000       32.000  1.724 S_0133_0005_0001
SCORE:   -15.390   -131.340     21.574     65.058           0.342                  4.871         -3.811    -25.659        0.305         -6.639         -7.385          0.000      -1.488       -0.682      4.065     22.633     -7.388            0.000     29.203         20.949          2.739    0.844       0.594       0.781       0.906       0.938       1.000   0.000    32.000       30.000  2.278 S_0134_0001_0001
SCORE:   -17.108   -129.324     20.279     66.391           0.342                  4.805         -3.633    -26.353        0.661         -6.877         -8.031          0.000      -1.493       -1.433      3.440     22.711     -7.595            0.000     29.203         19.801          2.649    0.863       0.656       0.812       0.906       0.938       1.000   0.000    32.000       31.000  2.180 S_0134_0002_0001
SCORE:   -17.447   -129.445     20.207     66.257           0.343                  4.797         -3.571    -26.465        0.322         -6.862         -8.057          0.000      -1.509       -1.320      3.560     22.981     -7.549            0.000     29.203         19.661          2.679    0.863       0.656       0.812       0.906       0.938       1.000   0.000    32.000       31.000  2.210 S_0134_0003_0001
SCORE:   -15.667   -128.967     19.293     67.313           0.335                  4.792         -3.539    -25.736        0.302         -6.802         -7.799          0.000      -1.505       -1.588      3.073     22.198     -7.608            0.001     29.203         21.369          2.663    0.850       0.594       0.812       0.906       0.938       1.000   0.000    32.000       31.000  2.208 S_0134_0004_0001
SCORE:   -15.022   -131.957     21.973     65.425           0.342                  4.886         -3.878    -25.681        0.663         -6.573         -7.359          0.000      -1.485       -0.680      3.976     22.562     -7.471            0.000     29.203         21.034          2.728    0.844       0.562       0.812       0.906       0.938       1.000   0.000    32.000       30.000  2.271 S_0134_0005_0001
SCORE:   -25.587   -144.145     19.437     67.463           0.338                  4.474         -5.647    -24.498        0.410         -5.284         -6.843          0.000       0.000       -0.566      2.038     24.457     -4.967            0.000     29.203         18.544          3.811    0.900       0.750       0.906       0.938       0.938       0.969   0.000    31.000       31.000  2.284 S_0135_0001_0001
SCORE:   -26.296   -144.472     19.354     67.328           0.332                  4.461         -5.560    -24.634        0.425         -5.294         -6.891          0.000       0.000       -0.543      2.059     24.333     -4.961            0.000     29.203         18.565          3.812    0.900       0.750       0.906       0.938       0.938       0.969   0.000    31.000       31.000  2.285 S_0135_0002_0001
SCORE:   -27.211   -142.492     19.138     66.067           0.329                  4.505         -6.420    -24.051        0.406         -5.293         -6.390          0.000       0.000       -0.683      2.077     23.300     -4.807            0.000     29.203         17.901          3.841    0.894       0.719       0.906       0.938       0.938       0.969   0.000    31.000       31.000  2.325 S_0135_0003_0001
SCORE:   -25.989   -144.039     19.216     67.203           0.329                  4.439         -5.556    -24.547        0.421         -5.298         -6.850          0.000       0.000       -0.548      2.032     24.452     -4.940            0.000     29.203         18.496          3.812    0.900       0.750       0.906       0.938       0.938       0.969   0.000    31.000       31.000  2.284 S_0135_0004_0001
SCORE:   -25.381   -146.210     20.312     67.864           0.338                  4.441         -5.636    -25.406        0.457         -5.125         -6.840          0.000       0.000       -0.463      1.583     24.976     -4.824            0.000     29.203         19.951          3.800    0.900       0.781       0.906       0.906       0.938       0.969   0.000    31.000       31.000  2.275 S_0135_0005_0001
SCORE:   -18.628   -140.341     20.247     65.310           0.326                  3.978         -4.486    -29.291        0.543         -6.238         -6.609          0.000      -1.311        0.555      4.156     28.490     -5.918            0.023     29.203         22.737          3.331    0.913       0.781       0.906       0.938       0.969       0.969   0.000    31.000       31.000  2.016 S_0136_0001_0001
SCORE:   -19.884   -142.071     20.245     65.195           0.330                  3.958         -4.737    -29.200        0.529         -6.267         -7.419          0.000      -1.250        0.190      3.777     29.264     -6.020            0.011     29.203         24.379          3.336    0.906       0.781       0.906       0.938       0.938       0.969   0.000    31.000       31.000  2.045 S_0136_0002_0001
SCORE:   -19.357   -140.708     19.997     65.424           0.311                  3.994         -4.524    -29.129        0.542         -6.229         -6.615          0.000      -1.334        0.570      4.035     28.482     -6.095            0.016     29.203         22.705          3.333    0.913       0.781       0.906       0.938       0.969       0.969   0.000    31.000       31.000  2.019 S_0136_0003_0001
SCORE:   -18.787   -142.235     20.882     65.379           0.328                  3.947         -4.553    -29.497        0.526         -6.244         -7.372          0.000      -1.208        0.182      4.401     29.408     -6.045            0.002     29.203         24.109          3.346    0.906       0.781       0.906       0.938       0.938       0.969   0.000    31.000       31.000  2.031 S_0136_0004_0001
SCORE:   -18.593   -140.704     20.379     65.505           0.327                  4.008         -4.543    -29.186        0.557         -6.232         -6.635          0.000      -1.332        0.534      4.158     28.559     -5.902            0.018     29.203         22.692          3.332    0.913       0.781       0.906       0.938       0.969       0.969   0.000    31.000       31.000  2.022 S_0136_0005_0001
SCORE:     5.165   -128.894     21.498     58.986           0.387                  3.974         -4.681    -20.488        0.279         -5.410         -6.218         -0.590       0.000        0.086     10.667     32.345     -5.266            0.000     29.203         19.288          3.736    0.744       0.375       0.625       0.812       0.906       1.000   0.000    32.000       27.000  2.911 S_0137_0001_0001
SCORE:    -1.051   -127.396     18.851     58.477           0.417                  4.471         -4.678    -15.765        0.079         -3.738         -5.057         -1.432       0.000       -1.045      4.368     32.317     -6.200            0.000     29.203         16.076          3.869    0.719       0.344       0.656       0.750       0.844       1.000   0.000    32.000       26.000  2.785 S_0137_0002_0001
SCORE:    11.308   -126.682     21.586     59.103           0.380                  4.567         -3.294    -20.307        0.147         -5.149         -4.235         -1.206       0.000       -0.040      8.825     33.831     -5.319            0.000     29.203         19.899          3.842    0.750       0.344       0.688       0.812       0.906       1.000   0.000    32.000       27.000  2.976 S_0137_0003_0001
SCORE:     5.646   -134.767     23.152     60.853           0.399                  3.853         -4.000    -20.895        0.391         -5.193         -6.149         -0.542       0.000        0.041     10.201     35.503     -5.163            0.000     29.203         18.759          3.777    0.769       0.406       0.719       0.812       0.906       1.000   0.000    32.000       27.000  2.876 S_0137_0004_0001
SCORE:    10.193   -136.633     23.015     60.687           0.391                  4.423         -3.778    -19.174        0.333         -4.282         -5.680         -0.539       0.000       -0.069     10.248     36.844     -5.010            0.000     29.203         20.214          3.717    0.769       0.406       0.625       0.875       0.938       1.000   0.000    32.000       28.000  2.841 S_0137_0005_0001
SCORE:   -12.720   -134.909     17.754     65.145           0.317                  4.380         -4.022    -25.237        0.514         -3.826         -6.421          0.000       0.000       -0.012      3.425     23.821     -7.721            0.000     29.203         24.868          3.153    0.881       0.656       0.844       0.938       0.969       1.000   0.000    32.000       32.000  1.895 S_0138_0001_0001
SCORE:   -12.533   -127.781     17.588     61.205           0.330                  4.377         -4.141    -22.602        0.477         -3.962         -5.669          0.000       0.000       -0.846      3.893     24.846     -7.281            0.008     29.203         17.822          3.163    0.875       0.594       0.844       0.969       0.969       1.000   0.000    32.000       32.000  1.875 S_0138_0002_0001
SCORE:   -12.985   -128.158     17.662     61.214           0.332                  4.386         -4.208    -22.636        0.463         -3.959         -5.693          0.000       0.000       -0.851      3.870     24.873     -7.286            0.003     29.203         17.800          3.160    0.875       0.594       0.844       0.969       0.969       1.000   0.000    32.000       32.000  1.874 S_0138_0003_0001
SCORE:   -14.419   -134.487     17.810     63.888           0.312                  4.313         -4.439    -24.337        0.500         -3.725         -5.927          0.000       0.000       -0.273      4.231     23.751     -7.036            0.000     29.203         21.798          3.258    0.881       0.656       0.844       0.938       0.969       1.000   0.000    32.000       32.000  1.926 S_0138_0004_0001
SCORE:   -13.907   -135.789     17.722     65.023           0.321                  4.391         -4.134    -25.259        0.509         -3.808         -6.407          0.000       0.000       -0.002      3.437     23.765     -7.736            0.001     29.203         24.857          3.160    0.887       0.656       0.844       0.969       0.969       1.000   0.000    32.000       32.000  1.897 S_0138_0005_0001
SCORE:   -21.150   -132.557     17.960     71.841           0.324                  4.157         -3.870    -26.209        0.297         -5.845         -8.035         -0.963      -1.445       -0.993      3.323     25.268     -6.852            0.003     29.203         13.244          2.405    0.875       0.656       0.812       0.938       0.969       1.000   0.000    32.000       31.000  2.038 S_0139_0001_0001
SCORE:   -21.627   -132.256     17.828     71.480           0.320                  4.149         -3.863    -26.418        0.285         -5.853         -7.982         -0.972      -1.469       -0.996      3.355     25.109     -6.898            0.002     29.203         13.350          2.398    0.875       0.656       0.812       0.938       0.969       1.000   0.000    32.000       31.000  2.027 S_0139_0002_0001
SCORE:   -19.735   -137.227     19.956     74.679           0.329                  4.261         -4.207    -27.709        0.297         -5.716         -7.771         -1.146      -1.422        0.446      2.404     26.056     -6.150            0.001     29.203         13.982          2.508    0.850       0.562       0.781       0.938       0.969       1.000   0.000    32.000       31.000  2.100 S_0139_0003_0001
SCORE:   -21.133   -132.470     18.378     71.890           0.326                  4.173         -3.877    -26.222        0.294         -5.841         -8.118         -1.133      -1.441       -1.092      3.404     25.342     -7.027            0.009     29.203         13.068          2.422    0.875       0.656       0.812       0.938       0.969       1.000   0.000    32.000       31.000  2.027 S_0139_0004_0001
SCORE:   -21.901   -132.265     17.756     71.359           0.320                  4.122         -3.789    -26.615        0.281         -5.842         -7.997         -1.372      -1.471       -1.013      3.370     25.552     -6.875            0.004     29.203         13.371          2.398    0.875       0.656       0.812       0.938       0.969       1.000   0.000    32.000       31.000  2.023 S_0139_0005_0001
SCORE:   -31.631   -140.007     19.993     63.797           0.332                  4.882         -3.528    -29.435        0.227         -4.996         -7.803         -1.523      -0.840       -1.521      2.506     27.566     -6.856            0.004     29.203         16.368          2.137    0.938       0.750       0.938       1.000       1.000       1.000   0.000    32.000       32.000  1.516 S_0140_0001_0001
SCORE:   -31.465   -139.752     20.009     63.871           0.336                  4.891         -3.549    -29.485        0.221         -4.984         -7.806         -1.520      -0.834       -1.537      2.536     27.446     -6.815            0.000     29.203         16.303          2.140    0.938       0.750       0.938       1.000       1.000       1.000   0.000    32.000       32.000  1.515 S_0140_0002_0001
SCORE:   -29.929   -139.147     19.769     62.051           0.329                  4.377         -3.824    -26.941        0.227         -5.351         -7.785         -1.533       0.000       -1.524      2.521     28.433     -6.260            0.003     29.203         15.523          2.206    0.938       0.781       0.938       0.969       1.000       1.000   0.000    32.000       32.000  1.541 S_0140_0003_0001
SCORE:   -29.922   -140.023     18.911     65.752           0.322                  4.386         -4.007    -27.128        0.244         -5.521         -7.670         -0.788       0.000       -1.592      2.215     27.027     -6.011            0.004     29.203         14.754          2.198    0.938       0.750       0.938       1.000       1.000       1.000   0.000    32.000       32.000  1.553 S_0140_0004_0001
SCORE:   -31.574   -139.748     19.898     63.834           0.336                  4.892         -3.573    -29.459        0.222         -4.948         -7.831         -1.518      -0.833       -1.563      2.519     27.462     -6.792            0.003     29.203         16.323          2.141    0.938       0.750       0.938       1.000       1.000       1.000   0.000    32.000       32.000  1.517 S_0140_0005_0001
SCORE:   -29.503   -128.259     17.707     57.930           0.375                  4.215         -4.348    -25.963        0.386         -4.472         -9.677          0.000       0.000       -1.653      2.428     26.816     -8.275            0.003     29.203         14.081          3.151    0.894       0.719       0.875       0.906       0.969       1.000   0.000    32.000       31.000  2.194 S_0141_0001_0001
SCORE:   -28.105   -127.126     17.736     58.660           0.396                  4.362         -4.294    -26.078        0.348         -4.474         -9.684          0.000       0.000       -1.647      2.413     26.693     -8.552            0.010     29.203         13.930          3.155    0.900       0.719       0.906       0.906       0.969       1.000   0.000    32.000       31.000  2.201 S_0141_0002_0001
SCORE:   -29.274   -127.366     17.330     58.538           0.353                  4.275         -4.108    -26.717        0.361         -4.519         -9.689          0.000       0.000       -1.680      2.512     26.908     -8.478            0.006     29.203         13.799          3.176    0.894       0.719       0.875       0.906       0.969       1.000   0.000    32.000       31.000  2.222 S_0141_0003_0001
SCORE:   -27.479   -125.149     17.225     59.541           0.391                  4.858         -3.931    -26.760        0.376         -4.475         -9.692          0.000       0.000       -1.651      2.389     24.766     -8.337            0.010     29.203         13.755          3.538    0.900       0.719       0.906       0.906       0.969       1.000   0.000    32.000       31.000  2.241 S_0141_0004_0001
SCORE:   -29.427   -128.352     17.588     58.386           0.379                  4.209         -4.407    -25.911        0.372         -4.437         -9.714          0.000       0.000       -1.691      2.397     26.996     -8.477            0.006     29.203         14.026          3.158    0.887       0.688       0.875       0.906       0.969       1.000   0.000    32.000       31.000  2.185 S_0141_0005_0001
SCORE:   -13.683   -139.665     23.900     70.075           0.338                  4.328         -4.271    -20.251        0.893         -4.941         -6.370         -0.973       0.000       -1.016      5.883     28.398     -8.430            0.020     29.203          9.198          3.700    0.806       0.500       0.719       0.844       0.969       1.000   0.000    32.000       28.000  2.487 S_0142_0001_0001
SCORE:    -7.612   -131.795     25.055     65.946           0.348                  4.760         -3.610    -17.889        1.219         -5.721         -6.995         -1.590       0.000       -0.682      4.817     28.691     -7.746            0.015     29.203          8.363          3.779    0.812       0.500       0.719       0.875       0.969       1.000   0.000    32.000       29.000  2.438 S_0142_0002_0001
SCORE:     3.862   -132.454     26.278     71.455           0.334                  4.396         -4.155    -19.547        1.432         -5.207         -6.602         -1.114       0.000        1.106      6.824     27.570     -7.046            0.020     29.203         11.367          4.884    0.688       0.406       0.594       0.719       0.781       0.938   0.000    30.000       23.000  3.743 S_0142_0003_0001
SCORE:    -0.528   -130.092     23.274     69.037           0.343                  4.598         -3.972    -19.255        0.749         -5.005         -6.129         -2.974       0.000        0.932      8.162     27.677     -6.745            0.010     29.203          9.662          4.887    0.694       0.406       0.625       0.719       0.781       0.938   0.000    30.000       21.000  3.762 S_0142_0004_0001
SCORE:    -9.204   -131.616     24.367     65.989           0.349                  4.732         -3.644    -17.807        0.844         -5.715         -7.029         -1.617       0.000       -0.671      4.565     27.974     -7.692            0.005     29.203          8.560          3.776    0.800       0.469       0.719       0.844       0.969       1.000   0.000    32.000       29.000  2.444 S_0142_0005_0001
SCORE:   -29.448   -129.730     19.975     54.943           0.332                  4.247         -3.129    -24.135        0.283         -4.602         -6.954          0.000       0.000       -0.741      1.248     23.724     -9.002            0.001     29.203         14.889          3.680    0.881       0.750       0.812       0.938       0.938       0.969   0.000    31.000       30.000  2.809 S_0143_0001_0001
SCORE:   -27.878   -129.049     20.194     55.552           0.345                  4.332         -2.935    -24.382        0.286         -4.603         -6.914          0.000       0.000       -0.618      1.222     23.689     -9.260            0.001     29.203         15.059          3.699    0.887       0.750       0.812       0.938       0.969       0.969   0.000    31.000       30.000  2.826 S_0143_0002_0001
SCORE:   -27.197   -131.024     20.751     55.949           0.337                  4.219         -3.239    -25.474        0.259         -4.570         -8.344          0.000       0.000       -0.377      0.808     25.153     -9.032            0.001     29.203         18.182          3.549    0.906       0.781       0.844       0.938       0.969       1.000   0.000    32.000       31.000  2.603 S_0143_0003_0001
SCORE:   -29.771   -130.104     18.948     58.846           0.339                  4.124         -3.907    -26.462        0.303         -4.471         -7.518          0.000       0.000       -0.841      1.873     22.702     -9.436            0.001     29.203         16.629          3.011    0.913       0.781       0.875       0.938       0.969       1.000   0.000    32.000       31.000  2.240 S_0143_0004_0001
SCORE:   -27.626   -131.008     20.702     56.462           0.349                  4.383         -3.215    -26.120        0.267         -4.632         -8.585          0.000       0.000       -0.425      1.054     23.336     -8.783            0.000     29.203         19.388          3.569    0.906       0.781       0.844       0.938       0.969       1.000   0.000    32.000       31.000  2.624 S_0143_0005_0001
SCORE:     5.822   -118.545     21.902     54.177           0.406                  5.010         -4.595    -17.691        0.324         -4.097         -5.221         -0.607       0.000        0.636      4.458     28.325     -5.969            0.015     29.203         18.091          3.132    0.794       0.500       0.719       0.781       0.969       1.000   0.000    32.000       27.000  2.499 S_0144_0001_0001
SCORE:     0.586   -119.465     18.703     55.197           0.612                  4.848         -4.483    -16.132        0.207         -4.445         -4.773         -0.691      -0.902        0.946      2.653     27.410     -7.086            0.116     29.203         18.669          3.214    0.794       0.531       0.656       0.812       0.969       1.000   0.000    32.000       28.000  2.633 S_0144_0002_0001
SCORE:     7.456   -124.865     23.861     55.465           0.399                  5.017         -4.369    -18.323        0.407         -5.050         -5.766         -0.601       0.000        0.844      9.057     27.151     -5.519            0.028     29.203         20.517          3.251    0.762       0.438       0.625       0.781       0.969       1.000   0.000    32.000       27.000  2.511 S_0144_0003_0001
SCORE:    -0.351   -126.463     21.380     56.324           0.412                  4.827         -3.683    -19.215        0.394         -4.570         -7.385         -0.539      -0.838        1.348      4.133     30.199     -6.626            0.154     29.203         20.594          3.316    0.700       0.312       0.531       0.750       0.906       1.000   0.000    32.000       25.000  2.740 S_0144_0004_0001
SCORE:     0.430   -123.393     20.549     57.835           0.664                  4.885         -5.368    -17.420        0.070         -4.198         -4.722         -0.713      -0.846        0.986      5.147     27.723     -7.900            0.199     29.203         17.728          3.615    0.700       0.375       0.531       0.750       0.844       1.000   0.000    32.000       26.000  3.085 S_0144_0005_0001
SCORE:   -27.146   -132.792     19.800     61.364           0.354                  4.544         -4.835    -25.654        0.308         -5.226         -8.842         -1.075       0.000       -2.170      2.410     26.196     -8.942            0.035     29.203         18.179          4.465    0.850       0.719       0.812       0.875       0.875       0.969   0.000    31.000       29.000  3.000 S_0145_0001_0001
SCORE:   -24.014   -130.138     19.879     60.694           0.338                  4.572         -4.771    -26.261        0.319         -5.354         -8.322         -1.108       0.000       -1.667      2.638     26.399     -8.977            0.036     29.203         18.507          4.295    0.856       0.719       0.812       0.875       0.906       0.969   0.000    31.000       29.000  2.901 S_0145_0002_0001
SCORE:   -24.950   -132.968     20.663     62.058           0.362                  4.548         -4.707    -25.763        0.314         -5.198         -8.892         -1.164       0.000       -1.729      2.502     26.577     -8.983            0.036     29.203         18.191          4.424    0.850       0.719       0.812       0.875       0.875       0.969   0.000    31.000       29.000  2.952 S_0145_0003_0001
SCORE:   -24.811   -132.951     20.479     61.662           0.354                  4.521         -4.697    -25.528        0.323         -5.194         -8.875         -1.152       0.000       -1.991      2.521     27.304     -9.042            0.034     29.203         18.219          4.426    0.850       0.719       0.812       0.875       0.875       0.969   0.000    31.000       29.000  2.964 S_0145_0004_0001
SCORE:   -25.548   -133.057     20.434     62.076           0.360                  4.539         -4.719    -25.599        0.324         -5.182         -9.028         -1.153       0.000       -1.919      2.450     26.564     -9.012            0.032     29.203         18.138          4.433    0.850       0.719       0.812       0.875       0.875       0.969   0.000    31.000       29.000  2.964 S_0145_0005_0001
SCORE:   -25.729   -136.251     19.640     60.088           0.344                  4.415         -4.593    -21.271        0.348         -4.024         -6.392          0.000       0.000       -2.584      1.736     26.576     -8.292            0.000     29.203         15.331          3.309    0.900       0.750       0.906       0.938       0.938       0.969   0.000    31.000       31.000  2.211 S_0146_0001_0001
SCORE:   -26.683   -138.345     20.526     60.146           0.349                  4.248         -3.867    -20.986        0.464         -3.926         -7.247          0.000       0.000       -2.212      3.297     25.776     -8.329            0.006     29.203         14.214          3.641    0.887       0.688       0.875       0.938       0.969       0.969   0.000    31.000       31.000  2.379 S_0146_0002_0001
SCORE:   -36.243   -138.571     20.258     60.729           0.352                  4.427         -4.421    -27.461        0.371         -5.844         -6.690          0.000       0.000       -1.901      2.050     24.893     -8.273            0.015     29.203         14.620          3.192    0.919       0.781       0.938       0.938       0.969       0.969   0.000    31.000       31.000  2.137 S_0146_0003_0001
SCORE:   -28.553   -135.575     20.489     57.451           0.356                  4.330         -3.728    -21.500        0.421         -4.109         -6.526          0.000       0.000       -2.392      1.921     25.093     -7.724            0.013     29.203         13.724          3.545    0.887       0.688       0.875       0.938       0.938       1.000   0.000    32.000       31.000  2.298 S_0146_0004_0001
SCORE:   -28.759   -135.204     19.900     59.482           0.349                  4.479         -4.241    -23.700        0.336         -4.303         -6.947          0.000       0.000       -2.497      1.511     24.865     -7.251            0.007     29.203         15.253          3.310    0.906       0.781       0.906       0.938       0.938       0.969   0.000    31.000       31.000  2.244 S_0146_0005_0001
SCORE:   -23.183   -141.703     21.683     69.711           0.319                  5.098         -5.103    -26.824        0.413         -4.138         -7.450          0.000      -1.418       -1.530      1.550     23.425     -4.183            0.000     29.203         17.765          2.142    0.919       0.750       0.875       0.969       1.000       1.000   0.000    32.000       32.000  1.544 S_0147_0001_0001
SCORE:   -22.214   -141.871     22.052     69.791           0.327                  5.092         -5.093    -26.907        0.364         -4.160         -7.464          0.000      -1.421       -1.554      1.764     23.802     -3.957            0.000     29.203         17.818          2.138    0.938       0.812       0.906       0.969       1.000       1.000   0.000    32.000       32.000  1.541 S_0147_0002_0001
SCORE:   -22.287   -141.997     22.098     69.746           0.341                  5.093         -5.226    -26.651        0.194         -4.092         -7.443          0.000      -1.423       -1.554      1.772     23.778     -3.950            0.001     29.203         17.823          2.135    0.931       0.812       0.875       0.969       1.000       1.000   0.000    32.000       32.000  1.540 S_0147_0003_0001
SCORE:   -22.213   -141.809     21.986     69.736           0.327                  5.092         -5.088    -26.949        0.379         -4.169         -7.477          0.000      -1.420       -1.553      1.777     23.809     -3.969            0.000     29.203         17.911          2.136    0.938       0.812       0.906       0.969       1.000       1.000   0.000    32.000       32.000  1.540 S_0147_0004_0001
SCORE:   -23.537   -142.458     21.996     69.736           0.315                  4.970         -4.941    -27.169        0.384         -4.177         -7.506          0.000      -1.495       -1.574      1.671     23.792     -4.092            0.000     29.203         17.807          2.119    0.944       0.844       0.906       0.969       1.000       1.000   0.000    32.000       32.000  1.523 S_0147_0005_0001
SCORE:   -17.004   -135.073     19.587     75.574           0.335                  4.446         -5.049    -32.086        0.259         -8.356         -8.471          0.000      -1.477       -1.080      4.776     27.868     -5.427            0.056     29.203         17.912          2.445    0.906       0.781       0.844       0.938       0.969       1.000   0.000    32.000       31.000  2.076 S_0148_0001_0001
SCORE:   -18.381   -139.075     20.351     77.136           0.313                  4.217         -5.173    -31.637        0.501         -8.111         -8.855          0.000      -1.403       -0.996      4.738     27.701     -5.269            0.019     29.203         17.959          2.349    0.906       0.781       0.844       0.938       0.969       1.000   0.000    32.000       31.000  2.032 S_0148_0002_0001
SCORE:   -19.131   -139.869     20.256     76.705           0.305                  4.362         -5.184    -31.097        0.488         -7.998         -8.919          0.000      -1.390       -1.002      4.682     27.880     -5.452            0.048     29.203         17.852          2.339    0.906       0.781       0.844       0.938       0.969       1.000   0.000    32.000       31.000  2.025 S_0148_0003_0001
SCORE:   -20.530   -138.625     19.207     76.734           0.310                  4.223         -5.058    -31.622        0.343         -8.168         -8.963          0.000      -1.393       -1.018      4.236     27.347     -5.150            0.064     29.203         17.799          2.358    0.906       0.781       0.844       0.938       0.969       1.000   0.000    32.000       31.000  2.025 S_0148_0004_0001
SCORE:   -18.001   -139.662     20.732     76.623           0.323                  4.373         -5.137    -31.149        0.505         -7.978         -8.999          0.000      -1.380       -1.020      4.833     28.010     -5.232            0.071     29.203         17.884          2.339    0.906       0.781       0.844       0.938       0.969       1.000   0.000    32.000       31.000  2.023 S_0148_0005_0001
SCORE:   -11.761   -133.007     21.640     61.188           0.352                  4.585         -4.835    -23.519        0.313         -4.844         -5.836         -2.370       0.000        0.837      4.942     25.386     -5.382            0.000     29.203         19.587          3.770    0.762       0.469       0.625       0.812       0.906       1.000   0.000    32.000       28.000  2.731 S_0149_0001_0001
SCORE:    -2.756   -137.123     23.238     65.944           0.390                  4.325         -4.471    -23.914        0.401         -5.465         -6.400         -3.076       0.000        3.401      6.165     33.345     -6.299            0.038     29.203         17.542          3.533    0.781       0.469       0.719       0.812       0.906       1.000   0.000    32.000       29.000  2.516 S_0149_0002_0001
SCORE:    -3.627   -132.197     22.515     63.414           0.366                  4.471         -5.489    -22.971        0.614         -4.703         -6.710         -1.447       0.000        0.819      7.525     31.289     -5.739            0.002     29.203         15.414          3.801    0.750       0.406       0.656       0.812       0.875       1.000   0.000    32.000       28.000  2.812 S_0149_0003_0001
SCORE:   -14.904   -131.558     20.935     62.362           0.361                  4.436         -4.799    -23.456        0.297         -5.342         -5.905         -1.875       0.000        0.308      5.191     27.085     -6.975            0.000     29.203         14.829          3.901    0.750       0.469       0.625       0.781       0.875       1.000   0.000    32.000       27.000  2.925 S_0149_0004_0001
SCORE:    -4.047   -135.289     22.638     63.916           0.399                  4.437         -4.386    -24.347        0.495         -5.686         -6.411         -3.029       0.000        3.253      6.052     33.521     -6.450            0.041     29.203         17.595          3.512    0.781       0.500       0.719       0.812       0.875       1.000   0.000    32.000       29.000  2.498 S_0149_0005_0001
SCORE:   -10.619   -136.716     20.913     68.094           0.330                  4.200         -3.650    -31.903        0.777         -6.190         -8.639         -0.545      -0.931       -0.081      4.548     27.819     -6.777            0.356     29.203         28.574          2.813    0.887       0.688       0.844       0.906       1.000       1.000   0.000    32.000       31.000  2.106 S_0150_0001_0001
SCORE:   -11.348   -136.833     21.080     68.058           0.330                  4.207         -3.524    -32.052        0.793         -6.143         -8.617         -0.545      -1.543       -0.115      4.279     27.364     -6.681            0.610     29.203         28.781          2.839    0.894       0.719       0.844       0.906       1.000       1.000   0.000    32.000       31.000  2.123 S_0150_0002_0001
SCORE:    -9.801   -139.174     22.098     67.386           0.347                  4.096         -5.093    -27.774        0.925         -5.859         -7.067         -0.592       0.000       -0.015      3.535     29.196     -7.872            0.041     29.203         26.820          2.570    0.887       0.625       0.875       0.938       1.000       1.000   0.000    32.000       32.000  1.942 S_0150_0003_0001
SCORE:   -11.345   -136.700     21.072     67.749           0.344                  4.388         -3.450    -32.089        0.797         -6.171         -8.640         -0.514      -1.548       -0.096      4.274     27.418     -6.776            0.610     29.203         28.783          2.832    0.894       0.719       0.844       0.906       1.000       1.000   0.000    32.000       31.000  2.125 S_0150_0004_0001
SCORE:   -11.345   -136.700     21.072     67.749           0.344                  4.388         -3.450    -32.089        0.797         -6.171         -8.640         -0.514      -1.548       -0.096      4.274     27.418     -6.776            0.610     29.203         28.783          2.832    0.894       0.719       0.844       0.906       1.000       1.000   0.000    32.000       31.000  2.125 S_0150_0005_0001
SCORE:   -29.258   -147.432     20.481     70.317           0.317                  4.751         -4.556    -27.772        0.430         -5.669         -6.836          0.000      -0.963       -1.206      1.928     24.857     -5.550            0.000     29.203         18.443          2.259    0.938       0.750       0.938       1.000       1.000       1.000   0.000    32.000       32.000  1.689 S_0151_0001_0001
SCORE:   -29.461   -146.965     20.029     70.201           0.309                  4.785         -4.524    -27.395        0.464         -5.669         -6.844          0.000      -0.842       -1.205      1.680     24.629     -5.744            0.000     29.203         18.426          2.266    0.938       0.750       0.938       1.000       1.000       1.000   0.000    32.000       32.000  1.692 S_0151_0002_0001
SCORE:   -29.671   -144.432     19.562     70.699           0.324                  4.745         -4.107    -27.409        0.540         -5.723         -6.886          0.000      -0.833       -1.480      1.418     23.090     -7.067            0.000     29.203         18.687          2.329    0.913       0.719       0.875       0.969       1.000       1.000   0.000    32.000       32.000  1.748 S_0151_0003_0001
SCORE:   -28.534   -147.329     20.064     70.539           0.307                  4.776         -4.495    -27.812        0.495         -5.910         -6.633          0.000      -0.840       -1.135      1.647     24.766     -5.702            0.001     29.203         19.526          2.228    0.925       0.719       0.938       0.969       1.000       1.000   0.000    32.000       32.000  1.658 S_0151_0004_0001
SCORE:   -28.670   -147.116     20.440     70.428           0.324                  4.739         -4.529    -27.649        0.435         -5.678         -6.887          0.000      -0.940       -1.192      1.971     24.837     -5.517            0.000     29.203         18.462          2.262    0.938       0.750       0.938       1.000       1.000       1.000   0.000    32.000       32.000  1.690 S_0151_0005_0001
SCORE:   -25.968   -139.745     20.497     75.499           0.360                  4.553         -3.061    -32.909        0.306         -7.257         -8.542         -0.966      -1.549       -2.169      2.614     26.505     -5.383            0.002     29.203         16.075          2.577    0.875       0.594       0.844       0.969       0.969       1.000   0.000    32.000       31.000  2.039 S_0152_0001_0001
SCORE:   -25.846   -141.531     20.914     77.329           0.339                  4.378         -3.205    -33.351        0.261         -7.088         -8.784         -0.969      -1.579       -2.136      2.523     26.187     -4.714            0.002     29.203         16.376          2.566    0.875       0.594       0.844       0.969       0.969       1.000   0.000    32.000       31.000  2.019 S_0152_0002_0001
SCORE:   -24.271   -141.434     21.412     77.458           0.353                  4.490         -3.114    -33.210        0.269         -7.103         -8.783         -0.979      -1.550       -2.141      2.660     26.386     -4.632            0.002     29.203         16.443          2.577    0.869       0.594       0.812       0.969       0.969       1.000   0.000    32.000       31.000  2.030 S_0152_0003_0001
SCORE:   -24.311   -141.580     21.476     77.553           0.354                  4.489         -3.181    -33.302        0.268         -7.147         -8.755         -0.976      -1.549       -2.161      2.758     26.353     -4.523            0.002     29.203         16.408          2.583    0.869       0.594       0.812       0.969       0.969       1.000   0.000    32.000       31.000  2.035 S_0152_0004_0001
SCORE:   -25.797   -139.352     20.435     75.458           0.358                  4.530         -3.080    -32.854        0.297         -7.265         -8.582         -0.963      -1.541       -2.206      2.564     26.476     -5.380            0.001     29.203         16.102          2.582    0.875       0.594       0.844       0.969       0.969       1.000   0.000    32.000       31.000  2.048 S_0152_0005_0001
SCORE:   -29.270   -133.478     20.350     53.175           0.312                  3.995         -3.104    -24.454        0.339         -4.702         -7.735         -0.589       0.000       -0.167      1.019     25.366     -7.589            0.000     29.203         18.789          3.581    0.919       0.812       0.875       0.969       0.969       0.969   0.000    31.000       31.000  2.428 S_0153_0001_0001
SCORE:   -28.959   -133.767     20.507     53.206           0.324                  4.152         -3.086    -24.486        0.276         -4.705         -7.723         -0.592       0.000       -0.181      1.055     25.658     -7.647            0.000     29.203         18.845          3.576    0.919       0.812       0.875       0.969       0.969       0.969   0.000    31.000       31.000  2.429 S_0153_0002_0001
SCORE:   -29.270   -133.478     20.350     53.175           0.312                  3.995         -3.104    -24.454        0.339         -4.702         -7.735         -0.589       0.000       -0.167      1.019     25.366     -7.589            0.000     29.203         18.789          3.581    0.919       0.812       0.875       0.969       0.969       0.969   0.000    31.000       31.000  2.428 S_0153_0003_0001
SCORE:   -28.920   -137.126     21.193     56.014           0.337                  4.336         -3.146    -23.394        0.299         -4.759         -7.719          0.000       0.000       -0.337      1.199     24.275     -7.337            0.001     29.203         18.042          3.774    0.913       0.812       0.906       0.906       0.969       0.969   0.000    31.000       31.000  2.464 S_0153_0004_0001
SCORE:   -29.090   -136.950     21.051     55.759           0.340                  4.331         -3.168    -23.374        0.380         -4.772         -7.753          0.000       0.000       -0.364      1.239     24.196     -7.393            0.000     29.203         18.183          3.765    0.913       0.812       0.906       0.906       0.969       0.969   0.000    31.000       31.000  2.455 S_0153_0005_0001
SCORE:   -33.810   -137.876     19.121     68.737           0.350                  4.889         -4.441    -32.289        0.629         -4.735         -7.348         -0.641      -0.790       -2.221      1.768     25.176     -8.158            0.001     29.203         14.814          2.251    0.906       0.719       0.875       0.938       1.000       1.000   0.000    32.000       32.000  1.642 S_0154_0001_0001
SCORE:   -35.577   -135.325     18.883     67.221           0.353                  4.975         -4.756    -30.907        0.503         -4.618         -7.387          0.000      -0.784       -2.173      2.198     23.085     -9.014            0.000     29.203         12.966          2.379    0.887       0.656       0.875       0.938       0.969       1.000   0.000    32.000       32.000  1.662 S_0154_0002_0001
SCORE:   -33.818   -137.766     19.134     68.589           0.348                  4.834         -4.406    -32.265        0.628         -4.739         -7.352         -0.637      -0.788       -2.226      1.814     25.125     -8.153            0.001     29.203         14.838          2.256    0.906       0.719       0.875       0.938       1.000       1.000   0.000    32.000       32.000  1.644 S_0154_0003_0001
SCORE:   -36.677   -135.376     19.008     66.764           0.339                  4.660         -4.778    -30.926        0.509         -4.538         -7.414          0.000      -0.793       -2.205      1.986     22.920     -9.005            0.000     29.203         12.968          2.366    0.894       0.656       0.875       0.969       0.969       1.000   0.000    32.000       32.000  1.651 S_0154_0004_0001
SCORE:   -33.627   -138.047     19.173     68.784           0.353                  4.887         -4.413    -31.880        0.342         -4.618         -7.350         -0.633      -0.786       -2.195      1.805     25.235     -8.172            0.000     29.203         14.685          2.235    0.906       0.719       0.875       0.938       1.000       1.000   0.000    32.000       32.000  1.631 S_0154_0005_0001
SCORE:   -29.867   -143.906     22.738     71.470           0.393                  4.395         -5.150    -26.148        0.318         -3.854         -5.681         -1.858      -1.452       -2.763      0.762     23.418     -7.990            0.020     29.203         16.218          2.553    0.906       0.688       0.906       0.938       1.000       1.000   0.000    32.000       32.000  1.817 S_0155_0001_0001
SCORE:   -29.468   -143.971     23.384     71.413           0.386                  4.369         -5.357    -25.065        0.534         -3.909         -5.685         -1.845      -2.134       -2.617      1.195     22.898     -8.139            0.001     29.203         15.872          2.620    0.894       0.719       0.875       0.938       0.938       1.000   0.000    32.000       32.000  1.871 S_0155_0002_0001
SCORE:   -29.682   -143.467     23.084     71.060           0.385                  4.373         -5.168    -25.393        0.547         -3.980         -5.692         -1.848      -2.087       -2.738      0.871     23.115     -8.003            0.001     29.203         16.055          2.558    0.887       0.688       0.875       0.938       0.938       1.000   0.000    32.000       32.000  1.824 S_0155_0003_0001
SCORE:   -29.961   -139.963     21.749     70.392           0.355                  4.268         -4.584    -26.550        0.537         -3.965         -5.446         -2.142      -1.335       -2.719      0.518     21.114     -8.252            0.000     29.203         16.860          2.487    0.887       0.688       0.844       0.938       0.969       1.000   0.000    32.000       32.000  1.760 S_0155_0004_0001
SCORE:   -31.931   -138.305     21.629     71.018           0.383                  4.330         -6.051    -29.610        0.470         -5.786         -5.890         -1.835      -1.379       -3.937      1.681     24.766     -8.879            0.000     29.203         16.261          2.385    0.931       0.781       0.906       0.969       1.000       1.000   0.000    32.000       32.000  1.695 S_0155_0005_0001
SCORE:   -29.838   -137.262     21.867     53.899           0.488                  4.450         -4.667    -23.139        0.186         -5.155         -8.499         -1.291       0.000       -1.180      2.783     29.326     -9.680            0.004     29.203         18.829          1.710    0.962       0.844       0.969       1.000       1.000       1.000   0.000    32.000       32.000  1.121 S_0156_0001_0001
SCORE:   -30.792   -139.743     20.938     55.743           0.410                  4.439         -4.758    -23.997        0.239         -5.131         -7.924         -1.454       0.000       -1.199      2.519     29.147    -10.626            0.007     29.203         21.395          1.670    0.962       0.844       0.969       1.000       1.000       1.000   0.000    32.000       32.000  1.041 S_0156_0002_0001
SCORE:   -28.831   -137.339     22.267     54.960           0.472                  4.384         -4.926    -23.309        0.385         -5.058         -8.417         -1.250       0.000       -1.190      3.082     28.539     -9.766            0.008     29.203         19.124          1.754    0.962       0.844       0.969       1.000       1.000       1.000   0.000    32.000       32.000  1.161 S_0156_0003_0001
SCORE:   -31.626   -137.425     20.129     57.813           0.461                  4.274         -4.452    -24.503        0.206         -5.458         -8.411         -0.556       0.000       -1.106      2.427     27.245     -9.638            0.008     29.203         18.156          1.622    0.956       0.844       0.938       1.000       1.000       1.000   0.000    32.000       32.000  1.144 S_0156_0004_0001
SCORE:   -29.956   -137.094     21.624     53.697           0.485                  4.486         -4.680    -23.165        0.176         -5.239         -8.460         -1.314       0.000       -1.201      3.004     29.442     -9.704            0.017     29.203         18.766          1.698    0.962       0.844       0.969       1.000       1.000       1.000   0.000    32.000       32.000  1.116 S_0156_0005_0001
SCORE:   -18.591   -132.092     20.097     69.275           0.327                  4.796         -3.960    -27.063        0.367         -8.018         -5.349          0.000      -1.545       -1.383      0.763     27.086     -7.893            0.000     29.203         16.797          2.300    0.894       0.688       0.844       0.969       0.969       1.000   0.000    32.000       32.000  1.723 S_0157_0001_0001
SCORE:   -17.228   -135.707     22.294     72.475           0.327                  4.671         -4.632    -27.952        0.322         -8.018         -5.599          0.000      -1.553       -1.621      0.666     27.085     -7.094            0.000     29.203         17.904          2.288    0.881       0.625       0.844       0.938       1.000       1.000   0.000    32.000       32.000  1.737 S_0157_0002_0001
SCORE:   -19.738   -132.152     19.458     69.452           0.327                  4.766         -3.999    -26.144        0.358         -7.540         -5.442          0.000      -1.559       -1.771      1.390     24.838     -7.122            0.001     29.203         16.198          2.279    0.875       0.656       0.812       0.938       0.969       1.000   0.000    32.000       32.000  1.729 S_0157_0003_0001
SCORE:   -19.738   -132.152     19.458     69.452           0.327                  4.766         -3.999    -26.144        0.358         -7.540         -5.442          0.000      -1.559       -1.771      1.390     24.838     -7.122            0.001     29.203         16.198          2.279    0.875       0.656       0.812       0.938       0.969       1.000   0.000    32.000       32.000  1.729 S_0157_0004_0001
SCORE:   -18.684   -132.017     20.096     69.234           0.325                  4.748         -3.947    -27.133        0.371         -8.007         -5.359          0.000      -1.548       -1.444      0.733     27.105     -7.862            0.000     29.203         16.819          2.300    0.894       0.688       0.844       0.969       0.969       1.000   0.000    32.000       32.000  1.723 S_0157_0005_0001
SCORE:   -24.242   -142.438     24.822     67.640           0.351                  4.193         -5.002    -27.069        0.256         -8.132         -7.870         -1.512       0.000       -2.100      4.861     27.409     -6.853            0.231     29.203         17.771          2.747    0.863       0.625       0.844       0.906       0.938       1.000   0.000    32.000       31.000  2.132 S_0158_0001_0001
SCORE:   -22.546   -141.200     25.158     67.334           0.335                  4.042         -4.978    -25.767        0.446         -8.178         -7.352         -1.523       0.000       -2.077      4.240     26.027     -6.853            0.262     29.203         18.337          2.815    0.850       0.625       0.812       0.906       0.906       1.000   0.000    32.000       31.000  2.193 S_0158_0002_0001
SCORE:   -22.747   -140.687     24.309     68.554           0.347                  4.213         -4.962    -26.042        0.445         -8.491         -7.379         -1.514       0.000       -2.128      3.715     25.357     -6.784            0.260     29.203         18.837          2.850    0.856       0.625       0.875       0.875       0.906       1.000   0.000    32.000       31.000  2.217 S_0158_0003_0001
SCORE:   -23.781   -146.573     25.118     69.474           0.342                  4.076         -4.134    -28.524        0.462         -7.376         -7.478         -1.519       0.000       -2.066      4.626     28.165     -6.825            0.267     29.203         18.983          2.911    0.850       0.625       0.812       0.906       0.906       1.000   0.000    32.000       31.000  2.215 S_0158_0004_0001
SCORE:   -25.353   -143.951     23.180     69.872           0.372                  4.417         -4.480    -27.492        0.273         -8.328         -8.237         -0.761      -1.037       -2.371      4.089     28.527     -6.983            0.105     29.203         18.249          2.647    0.863       0.656       0.812       0.906       0.938       1.000   0.000    32.000       31.000  2.046 S_0158_0005_0001
SCORE:   -33.502   -135.242     18.668     65.316           0.327                  4.262         -4.798    -27.531        0.375         -4.666         -8.331         -2.055       0.000       -1.775      0.903     26.119     -9.504            0.000     29.203         15.227          2.125    0.919       0.750       0.906       0.938       1.000       1.000   0.000    32.000       32.000  1.544 S_0159_0001_0001
SCORE:   -33.541   -135.857     17.304     68.879           0.312                  4.314         -4.866    -27.691        0.456         -4.782         -8.341         -1.402       0.000       -1.792      0.848     24.892     -9.432            0.003     29.203         14.413          2.107    0.925       0.750       0.938       0.938       1.000       1.000   0.000    32.000       32.000  1.542 S_0159_0002_0001
SCORE:   -33.013   -135.134     19.189     65.151           0.331                  4.203         -4.822    -27.103        0.403         -4.831         -8.033         -2.005       0.000       -1.696      1.031     24.605     -9.129            0.000     29.203         15.622          2.119    0.925       0.781       0.906       0.938       1.000       1.000   0.000    32.000       32.000  1.541 S_0159_0003_0001
SCORE:   -33.485   -135.402     18.547     65.124           0.329                  4.298         -4.788    -27.473        0.386         -4.669         -8.395         -2.048       0.000       -1.781      0.932     26.238     -9.368            0.001     29.203         15.383          2.104    0.913       0.719       0.906       0.938       1.000       1.000   0.000    32.000       32.000  1.540 S_0159_0004_0001
SCORE:   -33.022   -134.635     18.906     65.070           0.331                  4.225         -4.712    -27.054        0.391         -4.809         -8.054         -2.019       0.000       -1.743      0.932     24.571     -9.156            0.009     29.203         15.520          2.113    0.925       0.781       0.906       0.938       1.000       1.000   0.000    32.000       32.000  1.539 S_0159_0005_0001
SCORE:   -30.138   -135.390     19.981     62.248           0.367                  3.691         -4.122    -28.497        0.522         -6.553         -7.546         -0.769       0.000       -2.504      2.207     25.581     -6.694            0.002     29.203         18.136          3.796    0.856       0.656       0.844       0.875       0.906       1.000   0.000    32.000       30.000  2.542 S_0160_0001_0001
SCORE:   -29.525   -135.115     20.035     62.342           0.368                  3.693         -4.067    -28.503        0.533         -6.578         -7.492         -0.770       0.000       -2.475      2.046     25.699     -6.637            0.000     29.203         18.193          3.791    0.863       0.656       0.875       0.875       0.906       1.000   0.000    32.000       30.000  2.534 S_0160_0002_0001
SCORE:   -29.554   -135.488     20.286     62.500           0.335                  3.717         -4.190    -28.264        0.559         -6.201         -7.337         -0.765       0.000       -2.637      2.000     24.704     -6.551            0.011     29.203         18.564          3.765    0.856       0.656       0.875       0.875       0.906       0.969   0.000    31.000       30.000  2.518 S_0160_0003_0001
SCORE:   -30.144   -135.362     19.971     62.180           0.367                  3.692         -4.125    -28.441        0.524         -6.538         -7.543         -0.766       0.000       -2.504      2.184     25.548     -6.685            0.003     29.203         18.148          3.799    0.856       0.656       0.844       0.875       0.906       1.000   0.000    32.000       30.000  2.543 S_0160_0004_0001
SCORE:   -30.160   -135.346     19.863     62.202           0.368                  3.692         -4.123    -28.394        0.524         -6.576         -7.537         -0.772       0.000       -2.490      2.134     25.629     -6.716            0.004     29.203         18.176          3.797    0.856       0.656       0.844       0.875       0.906       1.000   0.000    32.000       30.000  2.543 S_0160_0005_0001
SCORE:   -40.355   -139.174     19.842     64.998           0.353                  4.750         -3.029    -32.233        0.357         -7.490         -8.775         -2.258      -0.795       -1.468      0.925     28.240     -9.459            0.008     29.203         15.652          0.913    1.000       1.000       1.000       1.000       1.000       1.000   0.000    32.000       32.000  0.511 S_0161_0001_0001
SCORE:   -38.003   -141.262     20.818     66.073           0.356                  4.743         -3.752    -31.315        0.260         -7.544         -8.773         -2.360      -0.771       -1.213      2.830     29.377     -9.963            0.022     29.203         15.269          1.344    0.975       0.906       0.969       1.000       1.000       1.000   0.000    32.000       32.000  0.833 S_0161_0002_0001
SCORE:   -39.551   -140.790     20.356     63.751           0.351                  4.424         -4.277    -29.408        0.336         -7.633         -9.053         -1.804       0.000       -1.350      1.785     28.587     -9.353            0.031     29.203         15.296          1.280    0.975       0.906       0.969       1.000       1.000       1.000   0.000    32.000       32.000  0.807 S_0161_0003_0001
SCORE:   -41.157   -140.849     20.550     66.118           0.354                  4.815         -3.422    -33.194        0.343         -7.590         -8.916         -2.240      -0.773       -0.578      1.967     27.670     -9.460            0.012     29.203         14.834          1.129    0.981       0.906       1.000       1.000       1.000       1.000   0.000    32.000       32.000  0.723 S_0161_0004_0001
SCORE:   -42.405   -141.280     19.016     69.499           0.341                  4.774         -3.227    -34.216        0.295         -7.584         -8.933         -2.163      -0.772       -1.281      2.093     26.517     -9.191            0.010     29.203         14.493          1.138    0.975       0.906       0.969       1.000       1.000       1.000   0.000    32.000       32.000  0.762 S_0161_0005_0001
SCORE:   -30.208   -129.538     18.375     62.163           0.334                  4.206         -3.696    -24.518        0.306         -3.899        -10.075          0.000       0.000       -3.560      0.115     23.575     -8.727            0.000     29.203         15.528          3.608    0.950       0.844       0.938       0.969       1.000       1.000   0.000    32.000       32.000  1.966 S_0162_0001_0001
SCORE:   -33.217   -130.887     17.896     61.046           0.342                  4.122         -4.035    -25.178        0.287         -4.123        -10.099          0.000       0.000       -3.697      0.439     25.271     -8.890            0.001     29.203         15.086          3.631    0.931       0.844       0.875       0.969       0.969       1.000   0.000    32.000       31.000  2.006 S_0162_0002_0001
SCORE:   -33.857   -131.835     17.900     60.972           0.357                  4.332         -4.136    -25.071        0.279         -4.141        -10.101          0.000       0.000       -3.645      0.513     25.335     -8.953            0.008     29.203         15.127          3.604    0.931       0.812       0.875       0.969       1.000       1.000   0.000    32.000       32.000  1.991 S_0162_0003_0001
SCORE:   -30.747   -129.279     18.124     62.012           0.340                  4.348         -3.697    -24.789        0.290         -4.094        -10.090          0.000       0.000       -3.551      0.138     23.743     -8.834            0.000     29.203         15.387          3.602    0.950       0.844       0.938       0.969       1.000       1.000   0.000    32.000       32.000  1.968 S_0162_0004_0001
SCORE:   -32.945   -130.899     18.373     61.363           0.342                  4.016         -3.792    -25.796        0.275         -4.167        -10.012         -0.650       0.000       -3.635      0.858     25.602     -8.978            0.000     29.203         14.951          3.609    0.925       0.812       0.906       0.938       0.969       1.000   0.000    32.000       31.000  2.052 S_0162_0005_0001
SCORE:   -10.292   -129.514     21.314     70.336           0.347                  4.805         -3.729    -26.802        0.308         -7.763         -6.670          0.000      -0.837        2.308      3.142     24.595     -7.274            0.000     29.203         15.938          2.635    0.894       0.688       0.875       0.906       1.000       1.000   0.000    32.000       32.000  1.904 S_0163_0001_0001
SCORE:   -11.328   -127.535     20.877     68.119           0.345                  4.677         -3.504    -27.814        0.286         -7.390         -7.689          0.000      -0.765        2.490      4.575     25.327     -7.685            0.000     29.203         15.155          2.750    0.856       0.594       0.812       0.906       0.969       1.000   0.000    32.000       31.000  2.110 S_0163_0002_0001
SCORE:   -10.306   -129.509     21.318     70.326           0.347                  4.805         -3.744    -26.777        0.310         -7.755         -6.672          0.000      -0.836        2.284      3.214     24.563     -7.279            0.000     29.203         15.895          2.632    0.894       0.688       0.875       0.906       1.000       1.000   0.000    32.000       32.000  1.903 S_0163_0003_0001
SCORE:   -10.196   -129.694     21.434     70.294           0.347                  4.805         -3.781    -26.735        0.279         -7.758         -6.670          0.000      -0.836        2.519      3.210     24.494     -7.296            0.000     29.203         15.989          2.623    0.894       0.688       0.875       0.906       1.000       1.000   0.000    32.000       32.000  1.894 S_0163_0004_0001
SCORE:   -11.177   -128.125     21.089     68.888           0.360                  4.858         -3.781    -26.638        0.343         -7.662         -6.642          0.000      -0.837        1.801      3.242     25.003     -7.543            0.000     29.203         15.265          2.599    0.906       0.719       0.875       0.938       1.000       1.000   0.000    32.000       32.000  1.875 S_0163_0005_0001
SCORE:   -26.938   -139.041     18.056     72.229           0.320                  4.166         -3.455    -29.259        0.401         -4.670         -7.106         -0.563      -2.712       -2.649      1.257     22.867     -6.383            0.000     29.203         20.403          2.670    0.919       0.812       0.875       0.938       0.969       1.000   0.000    32.000       32.000  1.720 S_0164_0001_0001
SCORE:   -27.154   -138.912     17.746     72.287           0.312                  4.250         -3.527    -29.200        0.441         -4.695         -6.995         -0.568      -2.757       -2.390      1.192     22.579     -6.533            0.000     29.203         20.414          2.686    0.913       0.781       0.875       0.938       0.969       1.000   0.000    32.000       32.000  1.740 S_0164_0002_0001
SCORE:   -26.238   -138.628     18.198     72.332           0.319                  4.194         -3.459    -29.057        0.395         -4.649         -7.135         -0.560      -2.753       -2.648      1.221     22.787     -6.347            0.000     29.203         20.349          2.685    0.919       0.812       0.875       0.938       0.969       1.000   0.000    32.000       32.000  1.731 S_0164_0003_0001
SCORE:   -26.756   -138.785     18.088     72.440           0.318                  4.163         -3.394    -29.425        0.408         -4.668         -7.103         -0.564      -2.711       -2.641      1.163     22.775     -6.340            0.000     29.203         20.316          2.668    0.919       0.812       0.875       0.938       0.969       1.000   0.000    32.000       32.000  1.718 S_0164_0004_0001
SCORE:   -27.312   -139.830     19.253     72.735           0.325                  4.149         -3.621    -28.966        0.381         -4.601         -7.622         -0.559      -2.677       -2.609      1.197     22.564     -6.180            0.000     29.203         19.546          2.656    0.925       0.812       0.875       0.969       0.969       1.000   0.000    32.000       32.000  1.711 S_0164_0005_0001
SCORE:   -35.360   -145.016     20.369     74.654           0.328                  3.898         -4.258    -30.873        0.675         -5.771         -7.190         -1.222       0.000       -1.102      1.896     23.339     -7.711            0.000     29.203         13.423          3.620    0.906       0.750       0.906       0.938       0.938       1.000   0.000    32.000       30.000  2.549 S_0165_0001_0001
SCORE:   -35.533   -144.982     20.490     74.492           0.326                  3.849         -4.021    -30.981        0.687         -5.792         -7.177         -1.802       0.000       -1.030      1.946     23.463     -7.644            0.000     29.203         13.440          3.618    0.906       0.750       0.906       0.938       0.938       1.000   0.000    32.000       30.000  2.548 S_0165_0002_0001
SCORE:   -35.360   -145.016     20.369     74.654           0.328                  3.898         -4.258    -30.873        0.675         -5.771         -7.190         -1.222       0.000       -1.102      1.896     23.339     -7.711            0.000     29.203         13.423          3.620    0.906       0.750       0.906       0.938       0.938       1.000   0.000    32.000       30.000  2.549 S_0165_0003_0001
SCORE:   -34.994   -144.803     20.495     74.556           0.329                  3.897         -4.085    -31.080        0.682         -5.778         -7.255         -1.222       0.000       -1.010      1.915     23.390     -7.615            0.000     29.203         13.388          3.622    0.906       0.750       0.906       0.938       0.938       1.000   0.000    32.000       30.000  2.551 S_0165_0004_0001
SCORE:   -35.642   -144.990     20.573     75.299           0.332                  3.852         -3.959    -32.313        0.664         -5.751         -7.998         -1.800       0.000       -1.193      3.060     24.021     -7.476            0.000     29.203         12.835          3.636    0.881       0.688       0.906       0.938       0.938       0.938   0.000    30.000       30.000  2.561 S_0165_0005_0001
SCORE:   -23.543   -126.658     19.787     60.542           0.332                  4.271         -5.601    -25.326        0.630         -6.534         -6.547         -0.596      -1.402       -2.786      2.663     26.439     -9.739            0.036     29.203         17.744          2.381    0.887       0.688       0.875       0.938       0.938       1.000   0.000    32.000       32.000  1.941 S_0166_0001_0001
SCORE:   -24.156   -126.776     19.707     60.626           0.323                  4.259         -5.617    -25.675        0.610         -6.510         -6.554         -0.596      -1.395       -2.785      2.624     26.493     -9.857            0.038     29.203         17.726          2.382    0.887       0.688       0.875       0.938       0.938       1.000   0.000    32.000       32.000  1.940 S_0166_0002_0001
SCORE:   -23.609   -126.578     19.752     60.550           0.332                  4.267         -5.645    -25.424        0.644         -6.546         -6.559         -0.615      -1.398       -2.789      2.684     26.413     -9.738            0.036     29.203         17.804          2.377    0.894       0.688       0.875       0.938       0.969       1.000   0.000    32.000       32.000  1.939 S_0166_0003_0001
SCORE:   -23.056   -124.631     17.774     66.046           0.320                  4.168         -4.997    -27.632        0.739         -7.012         -6.152          0.000      -1.565       -2.910      2.095     22.871     -8.310            0.009     29.203         16.929          2.459    0.869       0.656       0.812       0.938       0.938       1.000   0.000    32.000       32.000  1.957 S_0166_0004_0001
SCORE:   -24.812   -126.525     19.570     60.398           0.329                  4.209         -5.620    -25.838        0.631         -6.548         -6.554         -0.619      -1.540       -2.801      2.532     26.369     -9.764            0.035     29.203         17.722          2.381    0.887       0.688       0.875       0.938       0.938       1.000   0.000    32.000       32.000  1.936 S_0166_0005_0001
SCORE:   -18.245   -132.284     18.625     61.193           0.400                  4.563         -3.190    -25.813        0.286         -5.865         -8.453         -2.205       0.000        0.032      3.752     30.479     -5.616            0.002     29.203         16.645          3.617    0.875       0.625       0.812       0.969       0.969       1.000   0.000    32.000       32.000  1.985 S_0167_0001_0001
SCORE:   -13.211   -134.416     20.154     69.926           0.374                  4.305         -2.642    -28.299        0.377         -5.284         -8.312         -1.450       0.000        1.688      4.243     29.526     -6.715            0.000     29.203         14.112          3.503    0.900       0.688       0.906       0.938       0.969       1.000   0.000    32.000       32.000  1.887 S_0167_0002_0001
SCORE:   -21.668   -137.870     18.988     68.522           0.330                  4.252         -3.073    -25.964        0.286         -4.951        -10.051         -1.523       0.000       -1.004      3.341     29.447     -5.939            0.085     29.203         14.252          3.685    0.856       0.531       0.844       0.938       0.969       1.000   0.000    32.000       31.000  2.056 S_0167_0003_0001
SCORE:   -23.391   -133.878     19.155     67.152           0.332                  4.228         -2.747    -25.626        0.169         -5.087         -8.273         -1.518      -1.560       -1.707      3.369     26.972     -6.417            0.621     29.203         12.220          3.516    0.887       0.625       0.875       0.969       0.969       1.000   0.000    32.000       32.000  1.931 S_0167_0004_0001
SCORE:   -17.681   -131.812     18.165     64.595           0.384                  4.568         -2.998    -26.207        0.282         -5.952         -8.415         -1.898       0.000        0.038      4.247     29.144     -6.415            0.003     29.203         15.387          3.651    0.875       0.594       0.875       0.938       0.969       1.000   0.000    32.000       31.000  2.017 S_0167_0005_0001
SCORE:   -16.398   -147.597     22.550     70.700           0.340                  5.033         -5.081    -28.030        0.335         -4.178         -6.363         -0.999      -1.136        0.175      3.538     30.768     -5.588            0.000     29.203         19.932          3.087    0.894       0.688       0.906       0.938       0.938       1.000   0.000    32.000       32.000  1.998 S_0168_0001_0001
SCORE:   -15.244   -145.767     21.742     70.522           0.336                  5.017         -5.042    -27.722        0.432         -4.142         -6.326         -0.988      -1.106        0.208      3.123     30.527     -5.651            0.000     29.203         20.392          3.069    0.900       0.688       0.938       0.938       0.938       1.000   0.000    32.000       32.000  1.985 S_0168_0002_0001
SCORE:   -13.939   -144.893     21.522     67.729           0.324                  3.869         -5.452    -23.134        0.428         -4.139         -6.322          0.000      -1.376        0.327      3.621     29.550     -5.682            0.002     29.203         20.484          3.019    0.919       0.750       0.938       0.938       0.969       1.000   0.000    32.000       32.000  1.969 S_0168_0003_0001
SCORE:   -16.398   -147.516     22.796     70.476           0.341                  5.039         -5.080    -27.502        0.407         -4.164         -6.366         -0.997      -1.971        0.241      3.777     30.525     -5.547            0.000     29.203         19.941          3.092    0.900       0.719       0.906       0.938       0.938       1.000   0.000    32.000       31.000  2.014 S_0168_0004_0001
SCORE:   -15.691   -146.067     21.718     68.899           0.314                  3.901         -5.675    -22.898        0.399         -4.123         -6.317          0.000      -1.945        0.170      2.963     29.096     -5.832            0.094     29.203         20.409          3.051    0.900       0.719       0.906       0.938       0.938       1.000   0.000    32.000       31.000  2.023 S_0168_0005_0001
SCORE:    -7.628   -138.423     22.186     74.483           0.329                  3.797         -4.208    -29.094        0.660         -4.646         -9.123         -2.872       0.000        1.113      4.957     31.151     -6.311            0.065     29.203         19.107          3.426    0.800       0.469       0.719       0.875       0.938       1.000   0.000    32.000       30.000  2.525 S_0169_0001_0001
SCORE:   -10.587   -136.254     20.965     72.770           0.329                  3.781         -4.440    -29.605        0.492         -5.298         -9.280         -3.004       0.000        0.997      4.308     31.391     -6.213            0.000     29.203         19.270          3.232    0.812       0.500       0.719       0.906       0.938       1.000   0.000    32.000       30.000  2.400 S_0169_0002_0001
SCORE:    -8.298   -138.839     22.254     74.472           0.331                  3.808         -4.331    -28.689        0.680         -4.650         -9.139         -2.874       0.000        1.128      4.705     30.871     -6.298            0.000     29.203         19.073          3.439    0.806       0.469       0.750       0.875       0.938       1.000   0.000    32.000       30.000  2.535 S_0169_0003_0001
SCORE:    -7.628   -138.423     22.186     74.483           0.329                  3.797         -4.208    -29.094        0.660         -4.646         -9.123         -2.872       0.000        1.113      4.957     31.151     -6.311            0.065     29.203         19.107          3.426    0.800       0.469       0.719       0.875       0.938       1.000   0.000    32.000       30.000  2.525 S_0169_0004_0001
SCORE:    -9.490   -137.702     21.081     74.084           0.329                  3.799         -4.184    -28.933        0.557         -4.611         -9.315         -2.902       0.000        1.139      4.795     31.069     -6.346            0.000     29.203         18.447          3.399    0.800       0.469       0.719       0.875       0.938       1.000   0.000    32.000       30.000  2.493 S_0169_0005_0001
SCORE:   -30.496   -145.186     20.642     68.835           0.321                  4.483         -5.703    -24.371        0.329         -4.195         -8.243         -0.670       0.000       -1.632      1.327     26.994     -6.788            0.002     29.203         14.156          3.801    0.887       0.750       0.844       0.938       0.938       0.969   0.000    31.000       31.000  2.386 S_0170_0001_0001
SCORE:   -32.793   -144.924     19.079     68.575           0.325                  4.450         -5.558    -24.544        0.201         -4.295         -8.260         -0.663       0.000       -1.644      1.294     26.214     -6.564            0.007     29.203         14.310          3.788    0.894       0.781       0.844       0.938       0.938       0.969   0.000    31.000       31.000  2.366 S_0170_0002_0001
SCORE:   -29.971   -145.034     20.802     68.924           0.335                  4.492         -5.641    -24.358        0.329         -4.203         -8.255         -0.667       0.000       -1.629      1.313     26.959     -6.773            0.002     29.203         14.232          3.796    0.887       0.750       0.844       0.938       0.938       0.969   0.000    31.000       31.000  2.381 S_0170_0003_0001
SCORE:   -30.952   -144.725     20.175     68.761           0.324                  4.480         -5.627    -24.195        0.373         -4.179         -8.260         -0.664       0.000       -1.641      1.153     26.659     -6.993            0.002     29.203         14.203          3.801    0.887       0.750       0.844       0.938       0.938       0.969   0.000    31.000       31.000  2.384 S_0170_0004_0001
SCORE:   -30.543   -145.460     20.774     68.819           0.329                  4.498         -5.586    -24.461        0.331         -4.197         -8.235         -0.665       0.000       -1.597      1.300     27.017     -6.815            0.002     29.203         14.199          3.795    0.894       0.750       0.875       0.938       0.938       0.969   0.000    31.000       31.000  2.376 S_0170_0005_0001
SCORE:   -36.988   -146.878     22.629     67.022           0.322                  3.925         -5.151    -32.502        0.675         -6.039         -7.476          0.000      -1.605       -0.041      2.583     24.380     -8.796            0.007     29.203         20.754          3.439    0.900       0.750       0.906       0.938       0.938       0.969   0.000    31.000       31.000  2.479 S_0171_0001_0001
SCORE:   -37.560   -146.936     22.429     66.896           0.317                  3.922         -5.055    -32.401        0.664         -6.035         -7.508          0.000      -1.603       -0.259      2.546     24.351     -8.775            0.005     29.203         20.680          3.441    0.900       0.750       0.906       0.938       0.938       0.969   0.000    31.000       31.000  2.479 S_0171_0002_0001
SCORE:   -37.418   -146.840     22.455     66.967           0.320                  3.932         -5.153    -32.423        0.663         -6.034         -7.506          0.000      -1.604       -0.241      2.602     24.346     -8.774            0.011     29.203         20.658          3.438    0.900       0.750       0.906       0.938       0.938       0.969   0.000    31.000       31.000  2.475 S_0171_0003_0001
SCORE:   -36.491   -146.564     21.363     69.835           0.315                  3.918         -4.634    -32.320        0.728         -5.928         -7.766          0.000      -1.547       -0.546      2.200     23.843     -9.084            0.024     29.203         20.470          3.577    0.881       0.750       0.844       0.906       0.938       0.969   0.000    31.000       31.000  2.603 S_0171_0004_0001
SCORE:   -37.740   -146.883     22.434     67.399           0.318                  3.904         -5.154    -32.742        0.256         -5.896         -7.516          0.000      -1.616       -0.258      2.816     24.240     -8.921            0.064     29.203         20.614          3.364    0.906       0.750       0.906       0.938       0.938       1.000   0.000    32.000       31.000  2.427 S_0171_0005_0001
SCORE:   -25.115   -130.270     19.821     67.291           0.335                  4.996         -4.278    -27.849        0.324         -6.568         -5.664          0.000      -1.211       -1.621      2.928     22.549     -8.212            0.000     29.203         13.110          2.659    0.856       0.562       0.812       0.938       0.969       1.000   0.000    32.000       32.000  1.998 S_0172_0001_0001
SCORE:   -22.931   -129.493     19.412     68.317           0.336                  5.004         -4.417    -26.232        0.303         -6.468         -5.799          0.000      -1.427       -1.684      2.852     22.536     -7.829            0.000     29.203         12.454          2.740    0.831       0.531       0.750       0.906       0.969       1.000   0.000    32.000       32.000  1.961 S_0172_0002_0001
SCORE:   -18.630   -130.740     19.239     65.508           0.335                  4.882         -4.415    -22.982        0.388         -6.539         -6.044          0.000       0.000       -1.632      3.403     25.090     -7.895            0.000     29.203         13.571          2.866    0.825       0.500       0.781       0.875       0.969       1.000   0.000    32.000       31.000  2.051 S_0172_0003_0001
SCORE:   -18.630   -130.740     19.239     65.508           0.335                  4.882         -4.415    -22.982        0.388         -6.539         -6.044          0.000       0.000       -1.632      3.403     25.090     -7.895            0.000     29.203         13.571          2.866    0.825       0.500       0.781       0.875       0.969       1.000   0.000    32.000       31.000  2.051 S_0172_0004_0001
SCORE:   -15.978   -126.255     18.852     64.136           0.327                  4.960         -4.463    -20.858        0.405         -5.583         -6.041          0.000       0.000       -1.760      2.510     22.662     -7.333            0.000     29.203         13.260          2.618    0.850       0.562       0.781       0.938       0.969       1.000   0.000    32.000       32.000  1.844 S_0172_0005_0001
SCORE:   -34.291   -138.048     18.083     69.321           0.333                  4.308         -4.810    -31.991        0.649         -6.147        -10.404          0.000      -0.935       -2.944      3.083     27.638     -7.386            0.161     29.203         15.594          3.995    0.875       0.688       0.875       0.938       0.938       0.938   0.000    30.000       30.000  2.842 S_0173_0001_0001
SCORE:   -34.232   -137.827     17.927     69.430           0.331                  4.321         -4.816    -32.137        0.688         -6.141        -10.445          0.000      -0.932       -2.960      2.984     27.802     -7.521            0.160     29.203         15.701          3.983    0.875       0.688       0.875       0.938       0.938       0.938   0.000    30.000       30.000  2.829 S_0173_0002_0001
SCORE:   -34.154   -137.879     18.123     69.554           0.325                  4.202         -4.845    -32.052        0.660         -6.132        -10.426          0.000      -0.935       -2.942      3.062     27.534     -7.400            0.159     29.203         15.636          4.002    0.881       0.688       0.875       0.938       0.938       0.969   0.000    31.000       30.000  2.838 S_0173_0003_0001
SCORE:   -34.536   -138.050     18.033     69.322           0.316                  4.204         -4.884    -31.938        0.606         -6.083        -10.492          0.000      -0.938       -2.974      2.992     27.752     -7.413            0.168     29.203         15.640          3.994    0.869       0.656       0.875       0.938       0.938       0.938   0.000    30.000       30.000  2.825 S_0173_0004_0001
SCORE:   -34.241   -137.989     18.051     69.359           0.330                  4.315         -4.846    -31.920        0.663         -6.071        -10.487          0.000      -0.936       -2.972      2.948     27.748     -7.435            0.164     29.203         15.633          3.983    0.869       0.656       0.875       0.938       0.938       0.938   0.000    30.000       30.000  2.829 S_0173_0005_0001
SCORE:   -24.216   -148.129     21.035     73.439           0.336                  3.711         -4.858    -31.754        0.715         -5.983         -5.952         -1.146      -2.046       -0.034      4.319     28.974     -8.067            0.007     29.203         22.014          3.109    0.894       0.688       0.906       0.938       0.938       1.000   0.000    32.000       31.000  2.020 S_0174_0001_0001
SCORE:   -26.055   -148.171     19.801     74.681           0.333                  3.682         -4.730    -28.905        0.735         -6.069         -6.369         -1.504      -1.916       -1.254      4.251     27.932     -8.592            0.001     29.203         20.835          3.100    0.900       0.750       0.906       0.938       0.938       0.969   0.000    31.000       31.000  1.949 S_0174_0002_0001
SCORE:   -24.692   -148.339     20.070     74.223           0.334                  3.665         -5.050    -31.632        0.733         -5.983         -5.942         -1.505      -1.434        0.336      4.457     28.563     -8.305            0.000     29.203         21.915          3.135    0.900       0.688       0.906       0.938       0.969       1.000   0.000    32.000       32.000  1.997 S_0174_0003_0001
SCORE:   -26.189   -147.643     19.385     74.532           0.335                  3.759         -5.389    -28.553        0.747         -6.020         -6.291         -1.152      -1.406       -1.487      4.137     27.832     -8.601            0.189     29.203         20.234          3.015    0.913       0.750       0.938       0.938       0.938       1.000   0.000    32.000       32.000  1.926 S_0174_0004_0001
SCORE:   -25.749   -147.986     19.313     74.953           0.335                  3.681         -4.906    -29.419        0.776         -6.042         -6.398         -1.499      -1.149       -1.376      3.863     28.446     -8.292            0.017     29.203         20.730          3.083    0.900       0.750       0.906       0.938       0.938       0.969   0.000    31.000       31.000  1.921 S_0174_0005_0001
SCORE:   -13.636   -127.106     20.042     56.746           0.361                  3.879         -3.930    -22.721        0.447         -3.678         -7.166         -1.600       0.000        1.691      3.323     30.558     -8.384            0.000     29.203         14.702          3.666    0.894       0.719       0.812       0.969       0.969       1.000   0.000    32.000       31.000  2.000 S_0175_0001_0001
SCORE:   -12.476   -127.557     20.541     58.742           0.357                  3.773         -4.237    -23.466        0.487         -3.588         -7.187         -1.597       0.000        1.675      2.869     30.826     -8.782            0.000     29.203         15.465          3.706    0.881       0.688       0.812       0.938       0.969       1.000   0.000    32.000       30.000  2.033 S_0175_0002_0001
SCORE:   -12.042   -127.510     19.813     58.362           0.354                  3.862         -4.493    -23.699        0.492         -3.126         -7.108         -1.573       0.000        1.528      2.994     33.093     -8.909            0.000     29.203         14.674          3.747    0.881       0.719       0.781       0.938       0.969       1.000   0.000    32.000       31.000  2.061 S_0175_0003_0001
SCORE:   -13.688   -128.022     20.352     58.845           0.344                  3.746         -3.508    -23.508        0.273         -3.787         -7.256         -1.527       0.000        1.490      3.289     30.786     -8.923            0.000     29.203         14.516          3.726    0.869       0.594       0.812       0.969       0.969       1.000   0.000    32.000       31.000  2.068 S_0175_0004_0001
SCORE:   -13.522   -127.937     20.925     58.355           0.355                  3.929         -3.988    -23.588        0.380         -3.637         -7.154         -1.606       0.000        1.656      3.013     29.989     -8.617            0.000     29.203         15.201          3.684    0.887       0.719       0.781       0.969       0.969       1.000   0.000    32.000       31.000  2.034 S_0175_0005_0001
SCORE:   -19.573   -134.425     21.056     66.845           0.331                  4.747         -4.289    -25.853        0.501        -10.434         -4.727          0.000      -1.503       -0.897      2.422     26.246     -7.109            0.000     29.203         18.313          2.495    0.881       0.625       0.844       0.938       1.000       1.000   0.000    32.000       32.000  1.907 S_0176_0001_0001
SCORE:   -19.600   -134.603     21.052     66.873           0.330                  4.764         -4.270    -25.788        0.504        -10.431         -4.707          0.000      -1.505       -0.924      2.415     26.143     -7.048            0.000     29.203         18.390          2.498    0.875       0.594       0.844       0.938       1.000       1.000   0.000    32.000       32.000  1.907 S_0176_0002_0001
SCORE:   -19.452   -135.661     21.427     66.917           0.332                  4.752         -4.230    -26.592        0.524        -10.748         -4.729          0.000      -1.509       -0.947      2.963     27.059     -7.064            0.000     29.203         18.851          2.451    0.875       0.594       0.844       0.938       1.000       1.000   0.000    32.000       32.000  1.893 S_0176_0003_0001
SCORE:   -19.592   -134.927     21.140     67.031           0.331                  4.773         -4.262    -25.816        0.503        -10.425         -4.714          0.000      -1.503       -0.918      2.447     26.290     -7.086            0.000     29.203         18.341          2.495    0.875       0.594       0.844       0.938       1.000       1.000   0.000    32.000       32.000  1.906 S_0176_0004_0001
SCORE:   -19.554   -134.125     21.007     66.647           0.330                  4.763         -4.202    -25.846        0.514        -10.502         -4.686          0.000      -1.508       -0.894      2.449     25.963     -7.079            0.000     29.203         18.412          2.515    0.875       0.594       0.844       0.938       1.000       1.000   0.000    32.000       32.000  1.904 S_0176_0005_0001
SCORE:    -8.897   -139.511     22.578     65.315           0.346                  4.753         -5.014    -20.240        0.408         -3.174         -6.272         -2.782       0.000        1.940      4.104     25.947     -5.056            0.000     29.203         18.559          3.581    0.819       0.531       0.750       0.875       0.938       1.000   0.000    32.000       30.000  2.507 S_0177_0001_0001
SCORE:    -6.667   -143.002     21.994     69.000           0.386                  4.829         -4.736    -20.340        0.342         -2.479         -6.522         -2.879      -1.342        2.117      4.744     28.139     -5.374            0.000     29.203         19.254          3.513    0.819       0.531       0.781       0.844       0.938       1.000   0.000    32.000       30.000  2.450 S_0177_0002_0001
SCORE:    -8.947   -143.642     22.835     67.057           0.397                  4.497         -5.357    -21.755        0.430         -2.892         -6.185         -2.783       0.000        2.068      3.715     28.823     -4.866            0.000     29.203         19.507          3.568    0.812       0.531       0.719       0.875       0.938       1.000   0.000    32.000       30.000  2.498 S_0177_0003_0001
SCORE:    -6.844   -141.762     22.600     68.012           0.339                  4.644         -4.438    -19.938        0.293         -2.730         -6.444         -2.796      -1.318        1.806      5.920     26.047     -5.394            0.000     29.203         19.112          3.515    0.812       0.531       0.750       0.844       0.938       1.000   0.000    32.000       30.000  2.459 S_0177_0004_0001
SCORE:    -9.591   -141.926     22.593     66.647           0.353                  4.459         -5.225    -21.593        0.429         -2.986         -6.042         -2.786       0.000        1.956      3.735     27.387     -4.790            0.000     29.203         18.995          3.573    0.812       0.531       0.719       0.875       0.938       1.000   0.000    32.000       30.000  2.498 S_0177_0005_0001
SCORE:   -31.149   -140.989     19.105     69.830           0.343                  4.725         -4.870    -25.548        0.470         -4.774         -7.569          0.000      -0.843       -1.373      1.193     23.542     -8.039            0.000     29.203         14.446          1.818    0.962       0.844       0.969       1.000       1.000       1.000   0.000    32.000       32.000  1.121 S_0178_0001_0001
SCORE:   -27.934   -136.989     20.123     67.702           0.324                  4.279         -5.653    -22.460        0.487         -4.948         -7.732          0.000       0.000       -1.329      1.885     21.104     -7.775            0.000     29.203         13.846          2.212    0.938       0.781       0.938       0.969       1.000       1.000   0.000    32.000       32.000  1.329 S_0178_0002_0001
SCORE:   -31.072   -141.553     19.663     71.300           0.343                  4.752         -4.483    -25.370        0.449         -4.624         -7.694          0.000      -0.869       -1.458      0.801     22.407     -8.132            0.000     29.203         14.196          1.893    0.962       0.844       0.969       1.000       1.000       1.000   0.000    32.000       32.000  1.146 S_0178_0003_0001
SCORE:   -29.709   -139.961     20.201     69.312           0.338                  4.303         -5.211    -23.280        0.440         -4.838         -7.913          0.000       0.000       -1.388      1.243     22.399     -7.999            0.000     29.203         13.442          2.208    0.925       0.750       0.906       0.969       1.000       1.000   0.000    32.000       32.000  1.354 S_0178_0004_0001
SCORE:   -28.605   -138.002     19.752     67.947           0.337                  4.453         -5.833    -24.110        0.457         -5.115         -7.540          0.000       0.000       -1.077      2.186     22.433     -7.284            0.000     29.203         13.588          2.148    0.919       0.781       0.875       0.938       1.000       1.000   0.000    32.000       32.000  1.447 S_0178_0005_0001
SCORE:   -10.633   -141.264     23.677     68.787           0.346                  3.578         -4.723    -25.585        0.997         -3.074         -9.124         -1.239      -0.880       -0.301      2.513     29.702     -4.175            0.135     29.203         20.794          3.699    0.794       0.438       0.719       0.906       0.938       0.969   0.000    31.000       30.000  2.682 S_0179_0001_0001
SCORE:   -10.437   -142.546     22.422     70.399           0.373                  3.722         -5.128    -24.570        0.671         -3.216         -9.079         -1.323       0.000       -0.107      2.122     30.640     -4.014            0.027     29.203         19.966          3.838    0.788       0.438       0.688       0.906       0.938       0.969   0.000    31.000       30.000  2.793 S_0179_0002_0001
SCORE:   -11.047   -142.702     23.250     71.080           0.348                  3.440         -5.013    -25.824        1.041         -3.383         -8.916         -1.205      -0.888       -0.463      2.580     30.294     -4.225            0.143     29.203         20.193          3.773    0.788       0.438       0.688       0.906       0.938       0.969   0.000    31.000       30.000  2.643 S_0179_0003_0001
SCORE:   -10.735   -141.349     23.207     69.010           0.346                  3.554         -5.317    -25.621        0.922         -3.119         -8.929         -1.209      -0.879       -0.256      2.462     30.703     -4.297            0.138     29.203         20.696          3.703    0.788       0.438       0.688       0.906       0.938       0.969   0.000    31.000       30.000  2.660 S_0179_0004_0001
SCORE:    -8.437   -142.180     25.293     68.893           0.347                  3.647         -5.013    -25.648        0.911         -3.565         -9.192         -1.248      -0.879       -0.445      2.622     30.879     -3.020            0.139     29.203         20.819          3.709    0.800       0.438       0.750       0.906       0.938       0.969   0.000    31.000       30.000  2.689 S_0179_0005_0001
SCORE:   -25.529   -127.763     17.953     63.070           0.327                  4.725         -4.907    -27.896        0.411         -4.340        -10.192         -1.743      -0.529        0.126      3.186     24.388     -7.792            0.021     29.203         16.224          1.925    0.931       0.750       0.906       1.000       1.000       1.000   0.000    32.000       32.000  1.344 S_0180_0001_0001
SCORE:   -26.659   -128.324     16.838     63.151           0.323                  4.684         -5.054    -27.510        0.454         -4.302        -10.018         -1.771      -0.514       -0.378      2.773     25.870     -8.475            0.008     29.203         16.386          1.853    0.950       0.844       0.906       1.000       1.000       1.000   0.000    32.000       32.000  1.326 S_0180_0002_0001
SCORE:   -21.247   -127.263     19.046     63.093           0.336                  4.864         -4.764    -26.793        0.424         -4.306        -10.399         -1.727      -0.548        0.049      2.372     26.694     -7.996            0.018     29.203         16.449          1.990    0.938       0.781       0.906       1.000       1.000       1.000   0.000    32.000       32.000  1.296 S_0180_0003_0001
SCORE:   -25.749   -127.760     17.994     62.957           0.321                  4.724         -4.920    -27.824        0.392         -4.343        -10.216         -1.737      -0.530        0.143      3.042     24.362     -7.785            0.025     29.203         16.204          1.930    0.931       0.750       0.906       1.000       1.000       1.000   0.000    32.000       32.000  1.348 S_0180_0004_0001
SCORE:   -25.698   -128.375     17.707     61.497           0.333                  4.715         -4.710    -27.766        0.379         -4.366        -10.282         -1.732      -0.524        0.206      2.851     26.820     -8.046            0.013     29.203         16.382          1.883    0.931       0.750       0.906       1.000       1.000       1.000   0.000    32.000       32.000  1.335 S_0180_0005_0001
SCORE:   -21.763   -130.116     19.385     64.244           0.336                  4.822         -5.010    -27.360        0.475         -4.645         -9.862         -0.543      -1.594       -0.278      2.906     25.315     -6.688            0.014     29.203         17.633          2.439    0.894       0.688       0.812       0.969       1.000       1.000   0.000    32.000       32.000  1.693 S_0181_0001_0001
SCORE:   -21.532   -130.684     19.743     64.692           0.335                  5.144         -5.099    -27.651        0.497         -4.686         -9.853         -0.547      -1.593       -0.261      3.025     25.383     -6.668            0.000     29.203         17.489          2.494    0.894       0.688       0.812       0.969       1.000       1.000   0.000    32.000       32.000  1.701 S_0181_0002_0001
SCORE:   -21.064   -132.829     19.940     65.115           0.367                  5.302         -5.154    -27.667        0.490         -4.659         -9.879         -0.546      -1.593       -0.437      3.096     27.384     -6.828            0.000     29.203         17.629          2.505    0.894       0.688       0.812       0.969       1.000       1.000   0.000    32.000       32.000  1.707 S_0181_0003_0001
SCORE:   -22.790   -131.977     20.119     65.041           0.331                  5.043         -4.809    -28.486        0.508         -5.339         -9.960         -0.539      -1.571       -0.457      3.199     25.510     -6.568            0.000     29.203         17.966          2.497    0.881       0.625       0.844       0.969       0.969       1.000   0.000    32.000       32.000  1.697 S_0181_0004_0001
SCORE:   -21.064   -132.829     19.940     65.115           0.367                  5.302         -5.154    -27.667        0.490         -4.659         -9.879         -0.546      -1.593       -0.437      3.096     27.384     -6.828            0.000     29.203         17.629          2.505    0.894       0.688       0.812       0.969       1.000       1.000   0.000    32.000       32.000  1.707 S_0181_0005_0001
SCORE:   -27.231   -130.544     17.858     62.207           0.346                  4.509         -4.501    -26.173        0.467         -4.900         -7.818         -1.320       0.000       -0.703      1.416     23.027     -7.823            0.002     29.203         17.516          2.167    0.925       0.719       0.938       0.969       1.000       1.000   0.000    32.000       32.000  1.542 S_0182_0001_0001
SCORE:   -31.445   -134.896     18.217     61.455           0.342                  4.420         -4.888    -26.592        0.473         -4.692         -7.589         -1.336       0.000       -1.038      1.933     23.684     -7.647            0.005     29.203         17.503          2.117    0.931       0.750       0.938       0.969       1.000       1.000   0.000    32.000       32.000  1.434 S_0182_0002_0001
SCORE:   -27.225   -130.845     17.696     62.453           0.346                  4.492         -4.538    -26.091        0.471         -4.906         -7.709         -1.313       0.000       -0.521      1.487     23.036     -7.840            0.003     29.203         17.352          2.180    0.919       0.719       0.906       0.969       1.000       1.000   0.000    32.000       32.000  1.552 S_0182_0003_0001
SCORE:   -29.064   -131.172     18.382     62.659           0.344                  4.494         -4.790    -26.364        0.393         -4.751         -7.175         -1.263       0.000       -1.175      2.043     21.658     -8.351            0.000     29.203         16.801          2.379    0.887       0.656       0.875       0.938       0.969       1.000   0.000    32.000       32.000  1.686 S_0182_0004_0001
SCORE:   -29.633   -134.114     17.666     67.431           0.341                  4.460         -4.543    -26.708        0.445         -4.999         -7.111         -0.600       0.000       -1.366      1.921     21.372     -8.143            0.000     29.203         15.112          2.478    0.894       0.656       0.906       0.938       0.969       1.000   0.000    32.000       32.000  1.683 S_0182_0005_0001
SCORE:   -16.951   -128.277     18.710     65.579           0.353                  4.057         -5.503    -27.127        0.518         -6.428         -3.235         -2.500       0.000        0.402      3.391     27.731     -7.357            0.000     29.203         13.533          4.416    0.800       0.531       0.750       0.844       0.875       1.000   0.000    32.000       29.000  3.282 S_0183_0001_0001
SCORE:   -16.913   -126.686     18.551     65.076           0.336                  3.921         -5.912    -27.091        0.538         -6.448         -3.150         -2.481       0.000        0.381      3.026     27.602     -7.312            0.000     29.203         13.536          4.384    0.800       0.531       0.719       0.844       0.906       1.000   0.000    32.000       29.000  3.270 S_0183_0002_0001
SCORE:   -16.683   -126.611     18.517     65.095           0.347                  4.032         -5.873    -27.133        0.526         -6.439         -3.148         -2.492       0.000        0.378      3.033     27.635     -7.292            0.000     29.203         13.538          4.373    0.800       0.531       0.719       0.844       0.906       1.000   0.000    32.000       29.000  3.265 S_0183_0003_0001
SCORE:   -17.165   -126.237     18.169     62.252           0.339                  3.736         -5.561    -24.694        0.573         -6.408         -3.375         -1.721       0.000        0.308      3.521     27.311     -7.792            0.001     29.203         13.210          4.475    0.800       0.562       0.688       0.844       0.906       1.000   0.000    32.000       29.000  3.334 S_0183_0004_0001
SCORE:   -16.810   -127.626     18.427     65.810           0.346                  4.046         -5.552    -26.950        0.511         -6.097         -3.265         -2.512       0.000        0.444      3.065     27.171     -7.527            0.000     29.203         13.696          4.467    0.806       0.562       0.719       0.844       0.906       1.000   0.000    32.000       29.000  3.319 S_0183_0005_0001
SCORE:     1.751   -140.379     27.463     70.867           0.380                  5.448         -2.576    -29.969        0.360         -8.030         -9.671          0.000      -0.728        1.331      9.204     29.623     -4.572            0.181     29.203         23.615          3.992    0.738       0.406       0.656       0.750       0.875       1.000   0.000    32.000       25.000  3.130 S_0184_0001_0001
SCORE:     1.218   -141.831     27.649     71.509           0.386                  5.473         -2.734    -30.808        0.368         -8.811         -9.295          0.000      -0.753        0.939     10.001     29.201     -4.443            0.218     29.203         24.945          4.223    0.731       0.406       0.656       0.750       0.844       1.000   0.000    32.000       25.000  3.254 S_0184_0002_0001
SCORE:     2.397   -139.925     27.185     70.204           0.381                  5.480         -2.702    -29.380        0.343         -8.075         -9.660          0.000       0.000        1.448      9.678     29.494     -4.582            0.045     29.203         23.259          3.976    0.738       0.406       0.625       0.750       0.906       1.000   0.000    32.000       25.000  3.121 S_0184_0003_0001
SCORE:     1.811   -141.938     28.003     71.543           0.389                  5.480         -2.777    -30.790        0.327         -8.810         -9.278          0.000      -0.750        0.949     10.098     29.405     -4.415            0.218     29.203         24.955          4.231    0.731       0.406       0.656       0.750       0.844       1.000   0.000    32.000       25.000  3.260 S_0184_0004_0001
SCORE:     2.378   -140.831     27.808     70.288           0.385                  5.446         -2.372    -30.172        0.351         -8.943         -9.261          0.000       0.000        1.271     10.222     29.044     -4.523            0.042     29.203         24.421          4.169    0.738       0.406       0.656       0.750       0.875       1.000   0.000    32.000       25.000  3.247 S_0184_0005_0001
SCORE:   -23.124   -118.077     17.187     51.124           0.332                  3.392         -4.325    -25.372        0.421         -3.445         -7.974         -1.551       0.000       -0.169      3.186     25.664     -7.065            0.003     29.203         14.344          3.970    0.850       0.625       0.812       0.844       0.969       1.000   0.000    32.000       29.000  2.869 S_0185_0001_0001
SCORE:   -21.391   -118.043     17.965     51.309           0.329                  3.370         -4.336    -25.184        0.556         -3.410         -7.810         -1.546       0.000       -0.218      3.211     25.527     -7.196            0.002     29.203         14.883          3.974    0.850       0.625       0.812       0.844       0.969       1.000   0.000    32.000       29.000  2.873 S_0185_0002_0001
SCORE:   -21.343   -118.027     17.948     51.332           0.330                  3.402         -4.340    -25.190        0.575         -3.410         -7.808         -1.542       0.000       -0.222      3.217     25.516     -7.204            0.002     29.203         14.876          3.972    0.850       0.625       0.812       0.844       0.969       1.000   0.000    32.000       29.000  2.871 S_0185_0003_0001
SCORE:   -21.333   -118.074     18.004     51.325           0.330                  3.401         -4.338    -25.166        0.561         -3.389         -7.814         -1.539       0.000       -0.210      3.239     25.555     -7.197            0.002     29.203         14.774          3.965    0.850       0.625       0.812       0.844       0.969       1.000   0.000    32.000       29.000  2.862 S_0185_0004_0001
SCORE:   -21.807   -119.874     17.833     54.015           0.331                  3.421         -3.620    -27.340        0.956         -3.358         -7.350         -1.439       0.000        0.069      2.563     25.889     -7.360            0.005     29.203         14.247          4.083    0.844       0.656       0.781       0.844       0.938       1.000   0.000    32.000       29.000  2.963 S_0185_0005_0001
SCORE:   -20.869   -146.781     21.329     75.408           0.344                  4.758         -4.296    -28.746        0.575         -7.701         -9.332          0.000      -1.665        0.593      4.260     26.634     -5.341            0.153     29.203         19.736          2.254    0.881       0.656       0.844       0.938       0.969       1.000   0.000    32.000       32.000  1.914 S_0186_0001_0001
SCORE:   -22.508   -145.482     20.725     74.339           0.348                  4.721         -4.117    -29.050        0.469         -7.499         -8.679          0.000      -1.365        0.630      3.794     26.854     -6.266            0.042     29.203         18.828          2.170    0.906       0.719       0.875       0.969       0.969       1.000   0.000    32.000       32.000  1.844 S_0186_0002_0001
SCORE:   -23.986   -149.746     21.181     76.169           0.362                  4.718         -4.236    -30.050        0.250         -7.694         -8.869          0.000      -2.517        0.600      4.351     28.000     -5.226            0.324     29.203         19.191          2.197    0.900       0.688       0.875       0.969       0.969       1.000   0.000    32.000       32.000  1.865 S_0186_0003_0001
SCORE:   -23.911   -147.732     20.972     74.943           0.371                  4.763         -4.005    -29.649        0.466         -7.685         -8.616          0.000      -2.502        0.574      3.714     28.072     -5.927            0.256     29.203         18.872          2.177    0.906       0.719       0.875       0.969       0.969       1.000   0.000    32.000       32.000  1.847 S_0186_0004_0001
SCORE:   -21.209   -146.803     20.985     75.403           0.340                  4.761         -4.366    -28.756        0.586         -7.711         -9.357          0.000      -1.367        0.608      4.285     26.632     -5.412            0.053     29.203         19.706          2.255    0.881       0.656       0.844       0.938       0.969       1.000   0.000    32.000       32.000  1.914 S_0186_0005_0001
SCORE:     9.888   -137.440     25.018     65.204           0.372                  4.190         -3.781    -26.468        0.409         -4.148         -7.143         -1.542       0.000        1.006      3.932     29.613     -5.632            0.003     29.203         37.094          4.920    0.812       0.438       0.812       0.906       0.938       0.969   0.000    31.000       30.000  3.496 S_0187_0001_0001
SCORE:     5.996   -137.589     24.191     68.479           0.363                  4.469         -3.475    -29.241        0.374         -3.911         -6.422         -2.502       0.000        0.054      4.064     29.650     -5.823            0.003     29.203         34.111          5.134    0.806       0.500       0.781       0.875       0.906       0.969   0.000    31.000       29.000  3.681 S_0187_0002_0001
SCORE:     5.996   -137.589     24.191     68.479           0.363                  4.469         -3.475    -29.241        0.374         -3.911         -6.422         -2.502       0.000        0.054      4.064     29.650     -5.823            0.003     29.203         34.111          5.134    0.806       0.500       0.781       0.875       0.906       0.969   0.000    31.000       29.000  3.681 S_0187_0003_0001
SCORE:     9.876   -137.422     25.014     65.204           0.372                  4.188         -3.765    -26.486        0.404         -4.156         -7.139         -1.541       0.000        1.009      3.921     29.640     -5.637            0.003     29.203         37.064          4.921    0.812       0.438       0.812       0.906       0.938       0.969   0.000    31.000       30.000  3.497 S_0187_0004_0001
SCORE:     9.999   -137.493     25.179     65.103           0.374                  4.200         -3.886    -26.546        0.402         -4.156         -7.134         -1.539       0.000        1.006      3.972     29.686     -5.569            0.002     29.203         37.197          4.915    0.812       0.438       0.812       0.906       0.938       0.969   0.000    31.000       30.000  3.493 S_0187_0005_0001
SCORE:   -25.690   -127.674     17.223     61.678           0.359                  4.817         -3.784    -26.296        0.335         -6.047         -9.310          0.000      -0.748       -1.892      2.554     26.018     -8.519            0.010     29.203         16.383          2.757    0.863       0.531       0.812       0.969       1.000       1.000   0.000    32.000       32.000  1.892 S_0188_0001_0001
SCORE:   -22.163   -127.669     17.064     63.025           0.331                  4.794         -4.462    -24.272        0.286         -5.937         -8.358          0.000       0.000       -0.897      2.233     24.797     -8.101            0.000     29.203         15.802          2.922    0.844       0.531       0.781       0.906       1.000       1.000   0.000    32.000       31.000  2.004 S_0188_0002_0001
SCORE:   -23.411   -127.418     16.970     60.608           0.334                  4.491         -4.626    -23.145        0.367         -6.206         -9.191          0.000       0.000       -1.905      3.103     25.584     -8.240            0.018     29.203         16.642          2.787    0.850       0.531       0.781       0.938       1.000       1.000   0.000    32.000       32.000  1.910 S_0188_0003_0001
SCORE:   -23.516   -127.396     16.963     60.572           0.329                  4.485         -4.657    -23.107        0.377         -6.218         -9.191          0.000       0.000       -1.877      3.057     25.501     -8.246            0.019     29.203         16.669          2.782    0.850       0.531       0.781       0.938       1.000       1.000   0.000    32.000       32.000  1.903 S_0188_0004_0001
SCORE:   -25.460   -130.593     17.774     61.255           0.346                  4.462         -4.700    -24.199        0.312         -6.036         -8.403          0.000       0.000       -0.881      2.149     26.312     -8.045            0.000     29.203         15.584          2.781    0.844       0.531       0.781       0.906       1.000       1.000   0.000    32.000       32.000  1.985 S_0188_0005_0001
SCORE:   -28.908   -129.451     18.968     58.790           0.374                  4.416         -4.423    -29.019        0.944         -3.715         -8.930         -0.756       0.000       -2.180      2.248     23.759     -5.939            0.001     29.203         16.804          3.186    0.919       0.750       0.875       0.969       1.000       1.000   0.000    32.000       31.000  2.050 S_0189_0001_0001
SCORE:   -27.841   -130.806     19.844     58.014           0.340                  4.144         -4.614    -27.891        1.006         -3.883         -8.584         -0.752       0.000       -2.265      2.108     25.105     -5.011            0.001     29.203         16.199          3.246    0.900       0.688       0.875       0.938       1.000       1.000   0.000    32.000       31.000  2.108 S_0189_0002_0001
SCORE:   -28.641   -128.969     19.224     59.734           0.372                  4.397         -4.794    -28.760        0.947         -3.519         -8.939         -0.737       0.000       -2.146      2.094     22.739     -6.161            0.001     29.203         16.674          3.163    0.894       0.688       0.844       0.938       1.000       1.000   0.000    32.000       31.000  2.046 S_0189_0003_0001
SCORE:   -27.127   -130.870     19.753     58.296           0.376                  4.374         -4.731    -27.586        0.990         -3.885         -8.595         -0.752       0.000       -2.345      2.061     25.140     -4.852            0.000     29.203         16.296          3.229    0.906       0.719       0.875       0.938       1.000       1.000   0.000    32.000       31.000  2.088 S_0189_0004_0001
SCORE:   -27.118   -130.888     19.771     58.294           0.376                  4.375         -4.738    -27.580        0.995         -3.882         -8.592         -0.753       0.000       -2.343      2.059     25.133     -4.853            0.000     29.203         16.303          3.229    0.906       0.719       0.875       0.938       1.000       1.000   0.000    32.000       31.000  2.088 S_0189_0005_0001
SCORE:   -17.765   -131.927     20.048     62.369           0.388                  5.033         -4.332    -27.050        0.258         -7.251         -8.637         -0.576      -1.517        0.363      2.953     27.765     -6.401            0.000     29.203         21.547          2.337    0.894       0.719       0.844       0.938       0.969       1.000   0.000    32.000       32.000  1.749 S_0190_0001_0001
SCORE:   -17.374   -132.299     20.466     64.836           0.369                  4.823         -4.474    -27.038        0.226         -7.326         -8.612         -0.560      -1.515        0.243      2.707     27.124     -6.641            0.006     29.203         21.089          2.258    0.894       0.719       0.844       0.938       0.969       1.000   0.000    32.000       32.000  1.762 S_0190_0002_0001
SCORE:   -16.656   -132.352     19.978     64.547           0.371                  4.780         -4.839    -26.679        0.240         -6.951         -8.580         -0.553      -1.505        0.454      2.728     27.794     -6.445            0.005     29.203         21.148          2.260    0.894       0.719       0.844       0.938       0.969       1.000   0.000    32.000       32.000  1.763 S_0190_0003_0001
SCORE:   -17.376   -132.273     20.417     64.846           0.369                  4.821         -4.481    -27.037        0.232         -7.319         -8.590         -0.557      -1.514        0.249      2.712     27.066     -6.607            0.006     29.203         21.081          2.257    0.894       0.719       0.844       0.938       0.969       1.000   0.000    32.000       32.000  1.761 S_0190_0004_0001
SCORE:   -18.054   -132.559     20.273     64.763           0.363                  4.820         -4.552    -27.054        0.221         -7.317         -8.673         -0.555      -1.515        0.218      2.615     27.160     -6.607            0.004     29.203         21.138          2.259    0.894       0.719       0.844       0.938       0.969       1.000   0.000    32.000       32.000  1.757 S_0190_0005_0001
SCORE:   -16.601   -142.183     19.888     68.283           0.316                  4.039         -3.903    -23.627        0.663         -6.081         -6.070         -0.983       0.000       -1.128      7.157     21.348     -5.928            0.001     29.203         22.405          2.943    0.850       0.562       0.812       0.906       0.969       1.000   0.000    32.000       31.000  2.029 S_0191_0001_0001
SCORE:   -15.467   -141.977     19.942     68.193           0.324                  4.396         -3.848    -23.470        0.662         -6.163         -6.090         -0.971       0.000       -1.121      7.708     21.281     -5.924            0.001     29.203         22.386          2.930    0.850       0.531       0.812       0.938       0.969       1.000   0.000    32.000       31.000  2.023 S_0191_0002_0001
SCORE:   -17.883   -145.240     20.952     66.937           0.328                  4.314         -3.842    -23.016        0.567         -5.887         -6.742         -0.735       0.000       -0.852      6.641     22.341     -5.884            0.001     29.203         23.032          2.880    0.869       0.625       0.812       0.938       0.969       1.000   0.000    32.000       32.000  1.965 S_0191_0003_0001
SCORE:   -15.214   -142.733     20.238     68.291           0.328                  4.406         -3.802    -23.783        0.581         -6.209         -5.986         -0.990       0.000       -0.877      7.927     21.628     -5.954            0.002     29.203         22.518          2.936    0.856       0.562       0.812       0.938       0.969       1.000   0.000    32.000       31.000  2.028 S_0191_0004_0001
SCORE:   -18.434   -144.271     20.472     66.665           0.313                  3.975         -4.157    -22.420        0.567         -5.894         -5.929         -0.786       0.000       -0.887      5.320     22.437     -5.887            0.000     29.203         22.845          2.872    0.869       0.625       0.812       0.938       0.969       1.000   0.000    32.000       32.000  1.965 S_0191_0005_0001
SCORE:   -27.345   -124.997     17.131     61.347           0.336                  3.558         -4.410    -26.407        0.566         -5.887         -7.943          0.000       0.000       -1.838      1.734     24.957     -7.933            0.007     29.203         13.231          3.489    0.887       0.656       0.844       0.938       1.000       1.000   0.000    32.000       31.000  2.271 S_0192_0001_0001
SCORE:   -28.098   -123.957     16.159     61.393           0.336                  3.585         -4.173    -27.275        0.392         -6.178         -7.886          0.000       0.000       -1.656      1.684     25.058     -8.087            0.008     29.203         13.296          3.483    0.894       0.688       0.844       0.938       1.000       1.000   0.000    32.000       31.000  2.262 S_0192_0002_0001
SCORE:   -27.833   -124.624     16.489     61.720           0.330                  3.576         -4.154    -27.297        0.544         -6.250         -7.776          0.000       0.000       -1.806      1.658     25.135     -8.172            0.004     29.203         13.589          3.482    0.887       0.656       0.844       0.938       1.000       1.000   0.000    32.000       31.000  2.263 S_0192_0003_0001
SCORE:   -27.412   -124.402     16.567     61.692           0.336                  3.582         -4.089    -27.269        0.556         -6.239         -7.787          0.000       0.000       -1.780      1.723     25.155     -8.189            0.004     29.203         13.526          3.485    0.887       0.656       0.844       0.938       1.000       1.000   0.000    32.000       31.000  2.267 S_0192_0004_0001
SCORE:   -28.723   -123.523     16.107     60.588           0.320                  3.534         -4.700    -26.363        0.387         -6.000         -7.665          0.000       0.000       -1.810      1.626     24.090     -7.800            0.019     29.203         13.266          3.551    0.887       0.656       0.844       0.938       1.000       1.000   0.000    32.000       31.000  2.324 S_0192_0005_0001
SCORE:   -34.786   -138.462     18.639     70.759           0.301                  4.149         -4.615    -32.255        0.570         -5.730         -9.888          0.000      -0.944       -2.904      2.355     28.135     -7.892            0.157     29.203         13.635          3.890    0.906       0.781       0.906       0.938       0.938       0.969   0.000    31.000       31.000  2.743 S_0193_0001_0001
SCORE:   -35.798   -138.710     17.747     71.005           0.316                  4.233         -4.506    -32.083        0.552         -5.863         -9.682          0.000      -0.951       -2.928      2.540     26.809     -7.306            0.163     29.203         13.663          3.842    0.906       0.781       0.906       0.938       0.938       0.969   0.000    31.000       31.000  2.716 S_0193_0002_0001
SCORE:   -35.836   -138.815     17.789     71.018           0.317                  4.235         -4.520    -32.028        0.556         -5.868         -9.694          0.000      -0.952       -2.917      2.491     26.754     -7.290            0.162     29.203         13.724          3.845    0.906       0.781       0.906       0.938       0.938       0.969   0.000    31.000       31.000  2.718 S_0193_0003_0001
SCORE:   -35.838   -138.683     17.791     70.857           0.315                  4.200         -4.450    -31.981        0.554         -5.870         -9.660          0.000      -0.952       -2.918      2.532     26.718     -7.262            0.166     29.203         13.599          3.847    0.906       0.781       0.906       0.938       0.938       0.969   0.000    31.000       31.000  2.720 S_0193_0004_0001
SCORE:   -34.728   -139.967     19.016     71.348           0.303                  4.159         -4.358    -32.234        0.570         -5.801         -9.835          0.000      -0.964       -2.889      2.472     28.111     -7.589            0.180     29.203         13.549          3.890    0.906       0.781       0.906       0.938       0.938       0.969   0.000    31.000       31.000  2.738 S_0193_0005_0001
SCORE:   -18.610   -142.875     22.713     78.195           0.332                  3.780         -4.810    -30.944        0.517         -9.469         -6.613         -1.430       0.000       -2.772      4.193     28.982     -6.509            0.004     29.203         18.893          3.118    0.825       0.500       0.781       0.906       0.938       1.000   0.000    32.000       30.000  2.379 S_0194_0001_0001
SCORE:   -20.002   -135.311     18.435     76.485           0.342                  4.514         -4.396    -32.588        0.460         -9.338         -5.959         -3.355       0.000       -2.838      4.915     28.524     -6.043            0.020     29.203         16.930          3.271    0.819       0.531       0.781       0.875       0.906       1.000   0.000    32.000       30.000  2.466 S_0194_0002_0001
[truncated: 1,665,630 more chars]
