# Supplementary material for: δ‐Conotoxin Structure Prediction and Analysis through Large‐Scale Comparative and Deep Learning Modeling Approaches
Source: Adv Sci (Weinh). 2024 Jul 21;11(35):2404786. doi: 10.1002/advs.202404786 (PMC11425241; doi:10.1002/advs.202404786)
Supplement: Supplementary file 2 — Supporting Information [file ADVS-11-2404786-s001.gz › Data/RosettaCM_results/target_data/MVIC/rosetta_cm/MVIC_clusterscores.sc]

SCORE:     score     fa_atr     fa_rep     fa_sol    fa_intra_rep    fa_intra_sol_xover4    lk_ball_wtd    fa_elec    pro_close    hbond_sr_bb    hbond_lr_bb    hbond_bb_sc    hbond_sc    dslf_fa13      omega     fa_dun    p_aa_pp    yhh_planarity        ref    rama_prepro    allatom_rms    gdtmm    gdtmm1_1    gdtmm2_2    gdtmm3_3    gdtmm4_3    gdtmm7_4    irms    maxsub    maxsub2.0    rms description
SCORE:   -49.499   -146.317     19.289     69.410           0.341                  4.553         -4.142    -37.363        0.232         -7.121         -9.299         -3.423      -0.624       -0.991      2.277     27.003     -9.721            0.005     29.203         17.189          0.000    1.000       1.000       1.000       1.000       1.000       1.000   0.000    32.000       32.000  0.000  c.1.1_0001
SCORE:   -48.355   -129.819     17.964     64.762           0.320                  4.228         -3.667    -32.064        0.116         -5.407         -8.668         -2.726      -1.441       -2.862      1.870     28.908    -10.213            0.417     29.203          0.724          2.835    0.881       0.688       0.844       0.906       0.969       1.000   0.000    32.000       31.000  2.014  c.2.1_0001
SCORE:   -47.373   -140.838     23.281     56.475           0.356                  4.181         -3.976    -31.048        0.288         -7.037         -9.976         -0.615       0.000       -3.211      1.149     27.867     -9.566            0.008     29.203         16.085          3.041    0.931       0.875       0.906       0.938       0.969       0.969   0.000    31.000       31.000  2.357  c.3.1_0001
SCORE:   -46.426   -135.293     16.378     63.390           0.313                  3.558         -4.576    -31.460        0.395         -5.964         -8.114          0.000       0.000       -3.523      0.906     21.516     -7.709            0.000     29.203         14.555          3.305    0.931       0.844       0.906       0.938       0.969       1.000   0.000    32.000       31.000  2.269  c.4.1_0001
SCORE:   -44.770   -141.338     20.848     61.980           0.338                  4.644         -4.546    -27.908        0.139         -4.559         -6.845          0.000      -1.570       -1.854      1.766     23.604     -9.756            0.014     29.203         11.070          3.687    0.900       0.750       0.875       0.938       0.938       1.000   0.000    32.000       31.000  2.591  c.5.1_0001
