# Supplementary material for: δ‐Conotoxin Structure Prediction and Analysis through Large‐Scale Comparative and Deep Learning Modeling Approaches
Source: Adv Sci (Weinh). 2024 Jul 21;11(35):2404786. doi: 10.1002/advs.202404786 (PMC11425241; doi:10.1002/advs.202404786)
Supplement: Supplementary file 2 — Supporting Information [file ADVS-11-2404786-s001.gz › Data/RosettaCM_results/target_data/MVIC/rosetta_cm/MVIC_aln.fasta]

>MVIC
DECYPPGTFCG---IKPGLCCSAICLSFVCISFDF
>1yz2_template
--CKQAGESCD---IFSQNCCVGTCAF-ICIE---
>1g1p_template
DDCIKPYGFCSLPILKNGLCCSGACVG-VCADL--
>1fu3_template
-WCKQSGEMCN---LLDQNCCDGYCIVLVCT----
