# Supplementary material for: δ‐Conotoxin Structure Prediction and Analysis through Large‐Scale Comparative and Deep Learning Modeling Approaches
Source: Adv Sci (Weinh). 2024 Jul 21;11(35):2404786. doi: 10.1002/advs.202404786 (PMC11425241; doi:10.1002/advs.202404786)
Supplement: Supplementary file 2 — Supporting Information [file ADVS-11-2404786-s001.gz › Data/RosettaCM_results/target_data/MVIC/rosetta_cm/converted_alignment.aln]

## MVIC 1yz2__thread
#  
scores_from_program: 0
0 DECYPPGTFCG---IKPGLCCSAICLSFVCISFDF
0 --CKQAGESCD---IFSQNCCVGTCAF-ICIE---
--
## MVIC 1g1p__thread
#  
scores_from_program: 0
0 DECYPPGTFCG---IKPGLCCSAICLSFVCISFDF
0 DDCIKPYGFCSLPILKNGLCCSGACVG-VCADL--
--
## MVIC 1fu3__thread
#  
scores_from_program: 0
0 DECYPPGTFCG---IKPGLCCSAICLSFVCISFDF
0 -WCKQSGEMCN---LLDQNCCDGYCIVLVCT----
--
