# Supplementary material for: δ‐Conotoxin Structure Prediction and Analysis through Large‐Scale Comparative and Deep Learning Modeling Approaches
Source: Adv Sci (Weinh). 2024 Jul 21;11(35):2404786. doi: 10.1002/advs.202404786 (PMC11425241; doi:10.1002/advs.202404786)
Supplement: Supplementary file 2 — Supporting Information [file ADVS-11-2404786-s001.gz › Data/RosettaCM_results/target_data/MVID/rosetta_cm/rescored.sc]

SCORE:     score     fa_atr     fa_rep     fa_sol    fa_intra_rep    fa_intra_sol_xover4    lk_ball_wtd    fa_elec    pro_close    hbond_sr_bb    hbond_lr_bb    hbond_bb_sc    hbond_sc    dslf_fa13      omega     fa_dun    p_aa_pp    yhh_planarity        ref    rama_prepro    allatom_rms    gdtmm    gdtmm1_1    gdtmm2_2    gdtmm3_3    gdtmm4_3    gdtmm7_4    irms    maxsub    maxsub2.0    rms      description
SCORE:    -8.588   -129.926     18.891     63.988           0.340                  4.017         -4.212    -22.970        0.242         -4.605         -7.926         -1.242      -0.861       -2.215      2.028     26.162     -5.817            0.123     35.944         19.452          4.385    0.788       0.500       0.750       0.844       0.906       0.938   0.000    30.000       29.000  3.261 S_0001_0001_0001
SCORE:    -9.318   -130.520     19.152     63.767           0.342                  4.036         -4.436    -22.140        0.234         -4.526         -8.029         -0.663      -0.849       -2.181      2.061     25.337     -5.930            0.117     35.944         18.964          4.404    0.781       0.469       0.750       0.844       0.906       0.938   0.000    30.000       29.000  3.277 S_0001_0002_0001
SCORE:    -9.337   -126.211     18.220     59.904           0.344                  4.116         -3.798    -21.520        0.270         -4.692         -7.965         -0.668      -0.810       -1.915      1.652     25.615     -6.636            0.072     35.944         18.742          4.439    0.781       0.469       0.750       0.844       0.906       0.938   0.000    30.000       29.000  3.351 S_0001_0003_0001
SCORE:   -10.444   -128.577     18.766     60.876           0.346                  4.031         -4.240    -22.693        0.336         -4.588         -7.921         -1.206      -0.887       -2.107      2.056     26.484     -6.526            0.152     35.944         19.311          4.351    0.781       0.469       0.750       0.844       0.906       0.938   0.000    30.000       29.000  3.290 S_0001_0004_0001
SCORE:   -11.725   -129.922     17.009     60.151           0.337                  3.953         -4.938    -21.193        0.485         -4.472         -7.747         -1.200      -0.821       -1.855      2.137     27.877     -5.983            0.088     35.944         18.425          4.472    0.769       0.438       0.750       0.812       0.906       0.938   0.000    30.000       29.000  3.419 S_0001_0005_0001
SCORE:    -7.086   -135.962     21.200     63.460           0.360                  4.274         -2.996    -26.637        0.277         -4.731         -7.577          0.000      -1.319        0.124      4.888     28.660     -4.454            0.002     35.944         17.398          3.062    0.831       0.562       0.812       0.875       0.906       1.000   0.000    32.000       30.000  2.189 S_0002_0001_0001
SCORE:   -10.475   -125.183     18.465     59.265           0.350                  4.123         -4.270    -25.236        0.254         -5.367         -6.628          0.000       0.000       -0.050      2.642     25.117     -5.411            0.009     35.944         15.501          3.468    0.775       0.406       0.719       0.844       0.906       1.000   0.000    32.000       29.000  2.546 S_0002_0002_0001
SCORE:    -7.729   -130.997     19.832     60.240           0.342                  4.213         -4.199    -24.096        0.162         -4.997         -7.169          0.000       0.000       -0.026      3.990     25.128     -3.705            0.007     35.944         17.602          3.324    0.819       0.531       0.812       0.844       0.906       1.000   0.000    32.000       29.000  2.370 S_0002_0003_0001
SCORE:    -6.851   -131.460     20.301     61.995           0.333                  4.164         -4.386    -24.830        0.176         -5.077         -7.163          0.000       0.000       -0.028      3.753     25.263     -3.763            0.000     35.944         17.925          3.337    0.825       0.562       0.812       0.844       0.906       1.000   0.000    32.000       29.000  2.368 S_0002_0004_0001
SCORE:    -6.951   -131.508     20.350     61.908           0.337                  4.175         -4.376    -24.917        0.172         -5.086         -7.164          0.000       0.000       -0.019      3.669     25.247     -3.781            0.000     35.944         18.099          3.347    0.819       0.531       0.812       0.844       0.906       1.000   0.000    32.000       29.000  2.378 S_0002_0005_0001
SCORE:     6.221   -113.509     17.364     54.182           0.353                  4.604         -4.611    -15.431        0.136         -3.977         -5.458         -1.807       0.000       -1.155      4.294     26.385     -6.096            0.001     35.944         15.004          5.803    0.675       0.344       0.562       0.750       0.781       0.938   0.000    30.000       24.000  4.549 S_0003_0001_0001
SCORE:     6.170   -113.739     17.470     54.229           0.348                  4.599         -4.651    -15.377        0.132         -3.969         -5.405         -1.791       0.000       -1.155      4.260     26.325     -6.095            0.001     35.944         15.042          5.815    0.669       0.344       0.562       0.719       0.781       0.938   0.000    30.000       24.000  4.565 S_0003_0002_0001
SCORE:     7.397   -112.577     17.446     51.875           0.360                  4.618         -4.485    -14.560        0.146         -4.117         -5.242         -1.848       0.000       -1.142      4.129     26.810     -5.915            0.000     35.944         15.956          5.874    0.669       0.375       0.562       0.688       0.781       0.938   0.000    30.000       24.000  4.611 S_0003_0003_0001
SCORE:     6.590   -123.126     19.055     54.203           0.349                  4.469         -4.465    -14.376        0.219         -4.354         -4.949         -1.839       0.000        0.279      2.654     29.809     -6.044            0.000     35.944         18.761          5.757    0.669       0.406       0.469       0.750       0.781       0.938   0.000    30.000       24.000  4.416 S_0003_0004_0001
SCORE:     6.189   -113.480     17.350     54.215           0.353                  4.603         -4.581    -15.550        0.135         -3.971         -5.500         -1.807       0.000       -1.151      4.358     26.351     -6.110            0.007     35.944         15.024          5.793    0.669       0.312       0.562       0.750       0.781       0.938   0.000    30.000       24.000  4.537 S_0003_0005_0001
SCORE:   -11.575   -127.351     18.455     64.332           0.370                  4.083         -4.476    -24.732        0.221         -5.142         -7.334          0.000       0.000        0.004      1.444     22.289     -6.436            0.106     35.944         16.649          4.369    0.800       0.531       0.781       0.844       0.906       0.938   0.000    30.000       29.000  3.447 S_0004_0001_0001
SCORE:   -11.580   -127.337     18.494     64.223           0.367                  4.094         -4.534    -24.716        0.214         -5.145         -7.325          0.000       0.000        0.055      1.538     22.195     -6.546            0.105     35.944         16.795          4.343    0.794       0.500       0.781       0.844       0.906       0.938   0.000    30.000       29.000  3.425 S_0004_0002_0001
SCORE:   -11.439   -127.326     18.475     64.359           0.368                  4.081         -4.303    -24.730        0.219         -5.146         -7.346          0.000       0.000       -0.003      1.437     22.304     -6.450            0.001     35.944         16.678          4.379    0.800       0.531       0.781       0.844       0.906       0.938   0.000    30.000       29.000  3.445 S_0004_0003_0001
SCORE:   -11.472   -127.308     18.454     64.354           0.368                  4.085         -4.311    -24.757        0.218         -5.136         -7.345          0.000       0.000        0.001      1.439     22.291     -6.444            0.001     35.944         16.675          4.378    0.800       0.531       0.781       0.844       0.906       0.938   0.000    30.000       29.000  3.444 S_0004_0004_0001
SCORE:   -11.544   -127.357     18.515     64.213           0.367                  4.096         -4.416    -24.717        0.217         -5.148         -7.341          0.000       0.000        0.056      1.538     22.212     -6.541            0.001     35.944         16.817          4.353    0.794       0.500       0.781       0.844       0.906       0.938   0.000    30.000       29.000  3.424 S_0004_0005_0001
SCORE:    26.074   -118.853     18.728     62.823           0.341                  3.595         -3.590    -23.389        0.149         -5.204         -4.958         -2.060       0.000       -0.902      4.494     25.427     -1.197            0.000     35.944         34.726          4.290    0.781       0.438       0.750       0.781       0.938       1.000   0.000    32.000       28.000  2.979 S_0005_0001_0001
SCORE:    24.837   -119.005     16.864     61.825           0.349                  3.648         -4.758    -20.859        0.147         -4.760         -4.394         -2.991       0.000       -1.200      5.391     27.166     -1.689            0.000     35.944         33.160          4.358    0.769       0.406       0.719       0.812       0.906       1.000   0.000    32.000       28.000  3.034 S_0005_0002_0001
SCORE:    23.344   -119.935     18.083     63.075           0.347                  3.643         -4.385    -24.403        0.106         -5.299         -6.067         -0.811       0.000       -0.647      5.829     24.441     -0.665            0.000     35.944         34.087          4.188    0.781       0.406       0.781       0.781       0.938       1.000   0.000    32.000       28.000  2.858 S_0005_0003_0001
SCORE:    26.569   -119.586     17.998     61.392           0.348                  3.659         -4.295    -20.282        0.151         -4.785         -4.326         -1.231       0.000       -1.187      5.630     25.522     -1.344            0.000     35.944         32.960          4.379    0.762       0.406       0.719       0.781       0.906       1.000   0.000    32.000       28.000  3.075 S_0005_0004_0001
SCORE:    26.827   -118.492     18.084     59.062           0.352                  3.619         -4.676    -20.377        0.150         -4.775         -4.247         -2.069       0.000       -1.128      5.684     27.010     -1.414            0.000     35.944         34.101          4.337    0.775       0.469       0.719       0.781       0.906       1.000   0.000    32.000       28.000  3.010 S_0005_0005_0001
SCORE:     8.503   -132.969     21.063     59.365           0.708                  4.048         -4.938    -13.726        0.115         -5.777         -2.897          0.000       0.000       -0.042      6.620     29.318     -5.205            0.000     35.944         16.875          5.507    0.631       0.250       0.438       0.688       0.844       0.938   0.000    30.000       18.000  4.104 S_0006_0001_0001
SCORE:     5.828   -127.521     17.135     63.462           0.435                  4.213         -4.443    -17.363        0.151         -5.604         -4.661          0.000       0.000        0.221      4.686     28.072     -5.538            0.000     35.944         16.639          5.722    0.656       0.375       0.469       0.719       0.781       0.938   0.000    30.000       21.000  4.299 S_0006_0002_0001
SCORE:     6.048   -128.405     17.356     63.756           0.399                  4.192         -4.406    -17.760        0.154         -5.591         -4.706          0.000       0.000        0.769      5.137     28.094     -5.714            0.000     35.944         16.830          5.671    0.656       0.375       0.438       0.719       0.812       0.938   0.000    30.000       21.000  4.248 S_0006_0003_0001
SCORE:     1.321   -133.875     18.998     63.126           0.424                  4.189         -4.128    -17.254        0.053         -5.521         -4.573          0.000       0.000        0.462      4.229     28.873     -6.447            0.000     35.944         16.821          5.738    0.663       0.375       0.469       0.719       0.812       0.938   0.000    30.000       20.000  4.414 S_0006_0004_0001
SCORE:     5.812   -127.531     17.103     63.463           0.434                  4.213         -4.432    -17.363        0.152         -5.604         -4.671          0.000       0.000        0.219      4.703     28.084     -5.539            0.000     35.944         16.638          5.721    0.656       0.375       0.469       0.719       0.781       0.938   0.000    30.000       21.000  4.298 S_0006_0005_0001
SCORE:   -10.718   -133.486     19.205     69.403           0.324                  3.660         -4.675    -28.206        0.591         -4.460         -9.024         -1.297      -1.352       -1.684      2.765     25.640     -5.958            0.106     35.944         21.786          4.909    0.806       0.500       0.812       0.875       0.906       0.938   0.000    30.000       29.000  3.653 S_0007_0001_0001
SCORE:   -10.895   -133.653     19.377     69.298           0.329                  3.695         -4.566    -28.356        0.596         -4.471         -9.057         -1.303      -1.466       -1.661      2.766     25.712     -5.919            0.097     35.944         21.743          4.888    0.806       0.500       0.812       0.875       0.906       0.938   0.000    30.000       29.000  3.629 S_0007_0002_0001
SCORE:   -17.303   -139.264     20.834     67.735           0.329                  3.812         -5.186    -28.508        0.637         -5.198         -8.445         -1.284      -1.383       -1.429      3.454     24.859     -5.400            0.115     35.944         21.078          4.631    0.794       0.438       0.812       0.844       0.906       0.969   0.000    31.000       29.000  3.367 S_0007_0003_0001
SCORE:   -10.892   -133.661     19.390     69.304           0.329                  3.696         -4.564    -28.400        0.604         -4.467         -9.048         -1.303      -1.461       -1.663      2.802     25.697     -5.921            0.100     35.944         21.732          4.887    0.806       0.500       0.812       0.875       0.906       0.938   0.000    30.000       29.000  3.628 S_0007_0004_0001
SCORE:   -11.141   -136.373     21.328     68.397           0.325                  3.621         -4.967    -28.497        0.611         -4.114         -8.593         -1.864      -1.379       -1.365      3.795     25.165     -5.793            0.118     35.944         22.500          4.907    0.794       0.469       0.812       0.844       0.906       0.938   0.000    30.000       29.000  3.627 S_0007_0005_0001
SCORE:   -18.216   -134.777     20.310     69.173           0.325                  4.644         -4.479    -30.720        0.344         -5.624         -8.229         -2.419      -1.455       -1.278      1.475     24.946     -4.020            0.002     35.944         17.624          5.244    0.794       0.469       0.812       0.875       0.875       0.938   0.000    30.000       29.000  3.857 S_0008_0001_0001
SCORE:   -19.937   -134.792     19.004     69.414           0.330                  4.785         -4.538    -30.702        0.174         -5.708         -8.232         -2.641      -1.270       -1.261      1.510     24.116     -3.773            0.002     35.944         17.700          5.270    0.794       0.469       0.812       0.875       0.875       0.938   0.000    30.000       29.000  3.870 S_0008_0002_0001
SCORE:   -17.490   -134.038     20.233     69.230           0.329                  4.827         -4.617    -29.864        0.377         -5.687         -8.296         -2.642      -1.300       -1.336      1.692     25.077     -4.288            0.009     35.944         16.859          5.307    0.781       0.469       0.750       0.875       0.875       0.938   0.000    30.000       28.000  3.977 S_0008_0003_0001
SCORE:   -17.419   -134.901     20.472     69.405           0.329                  4.786         -4.453    -30.536        0.338         -5.603         -8.233         -2.639      -1.271       -1.274      1.583     24.849     -4.039            0.002     35.944         17.820          5.270    0.794       0.469       0.812       0.875       0.875       0.938   0.000    30.000       29.000  3.878 S_0008_0004_0001
SCORE:   -17.435   -134.904     20.482     69.413           0.329                  4.785         -4.448    -30.531        0.332         -5.604         -8.231         -2.637      -1.271       -1.276      1.563     24.849     -4.047            0.003     35.944         17.815          5.269    0.794       0.469       0.812       0.875       0.875       0.938   0.000    30.000       29.000  3.877 S_0008_0005_0001
SCORE:   -15.228   -124.516     16.566     63.387           0.336                  3.990         -4.369    -25.941        0.239         -4.649         -7.206         -1.599       0.000       -0.615      2.564     23.501     -9.663            0.012     35.944         16.791          4.868    0.794       0.594       0.750       0.812       0.906       0.906   0.000    29.000       28.000  4.036 S_0009_0001_0001
SCORE:   -14.987   -124.132     16.574     63.095           0.334                  3.971         -4.443    -25.766        0.240         -4.651         -7.164         -1.579       0.000       -0.535      2.455     23.523     -9.694            0.018     35.944         16.822          4.792    0.794       0.594       0.750       0.812       0.906       0.906   0.000    29.000       28.000  3.970 S_0009_0002_0001
SCORE:   -14.929   -124.142     16.633     63.098           0.337                  3.972         -4.445    -25.736        0.241         -4.650         -7.159         -1.577       0.000       -0.532      2.452     23.477     -9.702            0.014     35.944         16.847          4.790    0.794       0.594       0.750       0.812       0.906       0.906   0.000    29.000       28.000  3.967 S_0009_0003_0001
SCORE:   -15.097   -124.254     16.652     63.128           0.339                  3.987         -4.430    -25.784        0.237         -4.645         -7.174         -1.583       0.000       -0.528      2.427     23.499     -9.712            0.016     35.944         16.786          4.809    0.794       0.594       0.750       0.812       0.906       0.906   0.000    29.000       28.000  3.982 S_0009_0004_0001
SCORE:   -15.097   -124.254     16.652     63.128           0.339                  3.987         -4.430    -25.784        0.237         -4.645         -7.174         -1.583       0.000       -0.528      2.427     23.499     -9.712            0.016     35.944         16.786          4.809    0.794       0.594       0.750       0.812       0.906       0.906   0.000    29.000       28.000  3.982 S_0009_0005_0001
SCORE:   -16.422   -128.976     18.390     64.519           0.365                  3.941         -5.825    -25.647        0.172         -4.258         -8.183         -1.981      -2.770       -1.519      2.642     27.802     -6.656            0.000     35.944         15.619          4.993    0.831       0.625       0.812       0.875       0.906       0.938   0.000    30.000       29.000  3.710 S_0010_0001_0001
SCORE:   -13.949   -133.547     18.306     65.653           0.401                  3.873         -4.498    -25.020        0.181         -5.413         -9.461         -1.773      -2.151       -2.971      3.225     32.414     -5.079            0.011     35.944         15.956          4.653    0.819       0.562       0.812       0.875       0.906       0.938   0.000    30.000       29.000  3.483 S_0010_0002_0001
SCORE:   -14.337   -135.248     19.527     65.330           0.403                  3.873         -4.670    -26.124        0.170         -5.425         -9.530         -2.607      -2.091       -2.871      4.268     33.703     -5.412            0.001     35.944         16.422          4.645    0.825       0.594       0.812       0.875       0.906       0.938   0.000    30.000       29.000  3.488 S_0010_0003_0001
SCORE:   -11.514   -133.299     19.671     66.892           0.398                  3.818         -4.000    -26.267        0.166         -5.448         -9.602         -2.624      -2.108       -2.847      3.917     33.159     -5.790            0.024     35.944         16.483          4.666    0.825       0.594       0.812       0.875       0.906       0.938   0.000    30.000       29.000  3.501 S_0010_0004_0001
SCORE:   -14.941   -132.540     19.283     62.413           0.377                  4.025         -5.625    -23.713        0.175         -4.265         -8.968         -1.865      -2.107       -1.393      3.249     27.751     -6.406            0.000     35.944         18.722          4.730    0.831       0.625       0.812       0.875       0.906       0.938   0.000    30.000       29.000  3.538 S_0010_0005_0001
SCORE:   -22.182   -126.596     17.280     59.365           0.319                  3.796         -4.213    -25.018        0.228         -4.286        -10.630          0.000       0.000       -0.197      1.116     22.400     -7.322            0.003     35.944         15.631          3.663    0.850       0.562       0.875       0.906       0.938       0.969   0.000    31.000       30.000  2.876 S_0011_0001_0001
SCORE:   -22.206   -126.761     17.278     59.298           0.318                  3.770         -4.338    -24.898        0.214         -4.275        -10.625          0.000       0.000       -0.188      1.142     22.681     -7.318            0.000     35.944         15.552          3.666    0.850       0.562       0.875       0.906       0.938       0.969   0.000    31.000       30.000  2.878 S_0011_0002_0001
SCORE:   -22.463   -126.183     16.875     59.265           0.319                  3.789         -4.221    -24.924        0.225         -4.249        -10.678          0.000       0.000       -0.257      1.041     22.336     -7.350            0.003     35.944         15.601          3.674    0.850       0.562       0.875       0.906       0.938       0.969   0.000    31.000       30.000  2.888 S_0011_0003_0001
SCORE:   -21.100   -126.763     17.691     59.452           0.330                  3.803         -4.257    -24.912        0.342         -4.068        -10.612          0.000       0.000       -0.188      1.194     22.567     -7.270            0.012     35.944         15.637          3.663    0.850       0.562       0.875       0.906       0.938       0.969   0.000    31.000       30.000  2.877 S_0011_0004_0001
SCORE:   -20.622   -132.470     18.367     59.803           0.333                  3.661         -4.304    -22.500        0.174         -4.339        -11.266          0.000       0.000       -0.572      1.796     25.827     -7.675            0.011     35.944         16.588          3.661    0.850       0.562       0.875       0.906       0.938       0.969   0.000    31.000       30.000  2.862 S_0011_0005_0001
SCORE:    -2.065   -142.724     26.819     64.078           0.338                  4.077         -4.228    -16.994        0.246         -4.062         -6.619         -2.550       0.000        0.166      1.601     21.752     -3.449            0.020     35.944         23.523          3.754    0.794       0.500       0.781       0.844       0.875       0.969   0.000    31.000       28.000  2.951 S_0012_0001_0001
SCORE:     4.311   -140.424     27.912     67.123           0.330                  3.478         -3.772    -22.477        0.254         -4.398         -7.242         -3.198       0.000       -0.072      2.470     25.111     -2.431            0.008     35.944         25.695          4.775    0.769       0.469       0.688       0.844       0.875       0.969   0.000    31.000       27.000  3.758 S_0012_0002_0001
SCORE:    -2.376   -140.053     25.223     62.905           0.337                  4.042         -4.265    -17.073        0.243         -3.915         -6.894         -2.387       0.000       -0.325      2.412     20.941     -3.029            0.013     35.944         23.505          3.806    0.769       0.438       0.719       0.844       0.875       0.969   0.000    31.000       27.000  3.017 S_0012_0003_0001
SCORE:    -0.685   -141.456     28.135     64.623           0.320                  3.630         -4.392    -18.980        0.252         -4.093         -6.822         -2.602       0.000       -0.186      2.107     23.209     -3.102            0.006     35.944         22.722          3.902    0.794       0.531       0.750       0.844       0.875       0.969   0.000    31.000       28.000  2.940 S_0012_0004_0001
SCORE:    -2.368   -143.332     26.667     65.617           0.342                  4.102         -3.693    -17.847        0.255         -3.973         -6.630         -3.251      -0.908        0.163      1.389     22.593     -3.440            0.018     35.944         23.618          3.826    0.788       0.500       0.750       0.844       0.875       0.969   0.000    31.000       28.000  2.994 S_0012_0005_0001
SCORE:   -10.294   -134.785     20.952     64.514           0.339                  4.289         -4.225    -24.444        0.449         -4.064         -7.542         -1.985      -0.850        2.503      4.784     25.813     -5.505            0.049     35.944         13.469          3.153    0.825       0.469       0.781       0.906       0.969       1.000   0.000    32.000       31.000  2.052 S_0013_0001_0001
SCORE:   -10.284   -134.787     20.971     64.526           0.339                  4.288         -4.219    -24.473        0.446         -4.066         -7.539         -1.980      -0.851        2.487      4.768     25.836     -5.511            0.050     35.944         13.486          3.153    0.825       0.469       0.781       0.906       0.969       1.000   0.000    32.000       31.000  2.052 S_0013_0002_0001
SCORE:    -8.303   -132.851     19.956     64.125           0.341                  4.788         -4.026    -23.785        0.440         -3.335         -7.543         -1.992      -0.862        2.500      4.742     25.573     -5.718            0.040     35.944         13.360          3.025    0.812       0.406       0.781       0.906       0.969       1.000   0.000    32.000       31.000  2.045 S_0013_0003_0001
SCORE:   -12.250   -125.211     17.608     62.005           0.328                  4.193         -4.039    -21.413        0.391         -2.939         -7.449         -4.006      -0.859        2.772      3.961     21.994     -5.606            0.107     35.944          9.969          4.076    0.781       0.469       0.719       0.844       0.906       0.969   0.000    31.000       29.000  2.843 S_0013_0004_0001
SCORE:    -7.955   -132.790     20.014     64.142           0.339                  4.782         -4.013    -23.626        0.437         -3.316         -7.528         -1.998      -0.853        2.507      4.663     25.579     -5.694            0.047     35.944         13.410          3.024    0.812       0.406       0.781       0.906       0.969       1.000   0.000    32.000       31.000  2.043 S_0013_0005_0001
SCORE:   -18.264   -142.669     19.318     72.250           0.317                  3.283         -5.895    -32.165        0.554         -6.988         -7.673         -1.560       0.000        0.672      4.720     25.906     -4.789            0.046     35.944         20.466          2.963    0.900       0.688       0.906       0.938       0.969       1.000   0.000    32.000       32.000  1.918 S_0014_0001_0001
SCORE:   -17.782   -140.779     19.425     70.321           0.326                  3.111         -5.635    -28.670        0.600         -6.561         -7.048         -0.657       0.000       -0.364      3.230     24.428     -5.466            0.001     35.944         20.012          3.032    0.894       0.656       0.938       0.938       0.938       1.000   0.000    32.000       32.000  1.981 S_0014_0002_0001
SCORE:   -18.411   -142.835     19.356     72.373           0.318                  3.282         -5.885    -32.191        0.535         -7.002         -7.676         -1.554       0.000        0.663      4.654     25.789     -4.684            0.044     35.944         20.460          2.965    0.900       0.688       0.906       0.938       0.969       1.000   0.000    32.000       32.000  1.919 S_0014_0003_0001
SCORE:   -23.416   -147.188     21.222     69.864           0.333                  3.072         -6.075    -30.934        0.629         -6.901         -7.208         -0.749       0.000        0.277      4.305     26.180     -5.642            0.002     35.944         19.453          3.145    0.900       0.688       0.906       0.938       0.969       1.000   0.000    32.000       31.000  2.082 S_0014_0004_0001
SCORE:   -18.040   -140.522     19.222     70.539           0.323                  3.073         -5.567    -28.020        0.549         -7.410         -7.142         -0.691       0.000       -0.026      3.709     23.328     -5.756            0.000     35.944         20.407          3.038    0.894       0.656       0.906       0.938       0.969       1.000   0.000    32.000       32.000  1.999 S_0014_0005_0001
SCORE:   -20.932   -135.802     20.698     65.219           0.333                  4.149         -5.265    -29.126        0.580         -4.632         -6.503          0.000      -1.200       -0.387      2.600     21.177     -6.920            0.027     35.944         18.177          4.786    0.837       0.625       0.844       0.875       0.875       0.969   0.000    31.000       29.000  3.407 S_0015_0001_0001
SCORE:   -12.969   -134.704     19.204     58.404           0.356                  4.198         -4.018    -26.100        0.539         -4.512         -6.270          0.000       0.000       -0.124      3.053     25.752     -5.870            0.001     35.944         21.179          4.693    0.831       0.625       0.812       0.875       0.906       0.938   0.000    30.000       29.000  3.339 S_0015_0002_0001
SCORE:   -13.013   -135.847     19.632     59.718           0.358                  4.259         -4.048    -25.789        0.513         -4.310         -6.566          0.000       0.000       -0.216      2.844     25.528     -5.889            0.020     35.944         20.837          4.648    0.825       0.625       0.781       0.875       0.906       0.938   0.000    30.000       29.000  3.296 S_0015_0003_0001
SCORE:   -14.669   -135.023     20.108     59.594           0.352                  4.010         -4.182    -27.390        0.622         -4.722         -6.323          0.000       0.000       -0.132      2.949     23.391     -5.278            0.001     35.944         21.409          4.612    0.831       0.625       0.812       0.844       0.906       0.969   0.000    31.000       29.000  3.285 S_0015_0004_0001
SCORE:   -22.244   -139.608     21.615     66.063           0.346                  3.923         -4.469    -31.349        0.530         -6.867         -6.919          0.000      -0.670       -0.471      4.016     22.543     -6.417            0.005     35.944         19.543          4.345    0.850       0.625       0.875       0.875       0.875       1.000   0.000    32.000       30.000  2.964 S_0015_0005_0001
SCORE:    -9.691   -141.686     21.755     68.959           0.331                  3.127         -5.625    -24.949        0.201         -4.875         -8.328          0.000      -1.494       -1.443      1.766     28.200     -3.594            0.000     35.944         22.022          3.003    0.887       0.656       0.875       0.938       0.969       1.000   0.000    32.000       32.000  1.992 S_0016_0001_0001
SCORE:   -10.002   -141.051     20.807     69.687           0.329                  3.034         -5.583    -25.610        0.217         -5.110         -8.126          0.000      -1.462       -1.304      1.885     27.706     -3.045            0.000     35.944         21.680          3.038    0.863       0.594       0.812       0.938       0.969       1.000   0.000    32.000       31.000  2.020 S_0016_0002_0001
SCORE:    -9.584   -141.228     20.795     70.042           0.333                  3.159         -5.580    -25.537        0.230         -5.088         -8.152          0.000      -1.470       -1.228      1.861     27.633     -3.037            0.000     35.944         21.740          3.035    0.863       0.594       0.812       0.938       0.969       1.000   0.000    32.000       31.000  2.022 S_0016_0003_0001
SCORE:    -9.934   -141.055     21.017     69.562           0.329                  3.040         -5.592    -25.604        0.219         -5.118         -8.121          0.000      -1.462       -1.225      1.716     27.714     -3.122            0.000     35.944         21.826          3.027    0.863       0.594       0.812       0.938       0.969       1.000   0.000    32.000       31.000  2.002 S_0016_0004_0001
SCORE:    -9.691   -141.686     21.755     68.959           0.331                  3.127         -5.625    -24.949        0.201         -4.875         -8.328          0.000      -1.494       -1.443      1.766     28.200     -3.594            0.000     35.944         22.022          3.003    0.887       0.656       0.875       0.938       0.969       1.000   0.000    32.000       32.000  1.992 S_0016_0005_0001
SCORE:    -4.221   -135.657     21.842     66.708           0.322                  2.840         -5.744    -21.090        0.340         -3.419        -10.015          0.000       0.000       -1.390      1.376     24.292     -4.711            0.001     35.944         24.141          3.174    0.875       0.656       0.844       0.906       0.969       1.000   0.000    32.000       31.000  2.121 S_0017_0001_0001
SCORE:    -1.175   -132.706     19.660     66.893           0.319                  2.854         -6.362    -20.661        0.336         -4.591         -9.408          0.000       0.000       -1.545      2.454     23.317     -4.634            0.022     35.944         26.932          3.196    0.894       0.656       0.875       0.938       1.000       1.000   0.000    32.000       31.000  2.101 S_0017_0002_0001
SCORE:    -3.145   -131.130     20.323     68.348           0.316                  2.887         -5.867    -22.971        0.334         -3.786         -9.750          0.000       0.000       -0.572      1.622     22.033     -5.343            0.007     35.944         24.461          3.118    0.887       0.719       0.812       0.906       1.000       1.000   0.000    32.000       31.000  2.024 S_0017_0003_0001
SCORE:    -0.495   -131.716     19.834     66.016           0.325                  2.940         -5.881    -20.668        0.317         -4.557         -9.487          0.000       0.000       -1.543      2.305     23.321     -4.584            0.007     35.944         26.932          3.127    0.894       0.625       0.875       0.969       1.000       1.000   0.000    32.000       31.000  2.049 S_0017_0004_0001
SCORE:    -1.552   -132.331     19.150     66.662           0.321                  2.942         -5.980    -20.785        0.334         -4.655         -9.454          0.000       0.000       -1.590      2.230     23.380     -4.492            0.007     35.944         26.764          3.153    0.887       0.625       0.844       0.969       1.000       1.000   0.000    32.000       31.000  2.078 S_0017_0005_0001
SCORE:   -10.529   -131.270     19.463     63.119           0.364                  4.943         -4.411    -23.288        0.139         -3.330         -7.235         -5.238       0.000        2.054      4.185     26.672     -9.134            0.000     35.944         16.496          6.032    0.731       0.469       0.688       0.781       0.812       0.906   0.000    29.000       26.000  4.949 S_0018_0001_0001
SCORE:    -5.743   -124.007     17.600     63.450           0.342                  3.838         -5.188    -22.104        0.134         -3.712         -6.939         -4.887       0.000        2.196      4.042     25.192     -8.257            0.000     35.944         16.614          5.795    0.738       0.469       0.719       0.781       0.812       0.906   0.000    29.000       27.000  4.656 S_0018_0002_0001
SCORE:   -11.276   -130.706     19.456     61.463           0.368                  4.978         -4.437    -24.544        0.159         -3.579         -7.370         -5.247       0.000        2.007      3.712     28.566     -8.212            0.000     35.944         16.165          6.079    0.731       0.469       0.688       0.781       0.812       0.906   0.000    29.000       26.000  4.995 S_0018_0003_0001
SCORE:    -9.969   -131.404     19.883     63.189           0.359                  4.918         -4.375    -24.842        0.136         -3.632         -7.224         -5.226       0.000        2.222      4.177     28.365     -8.988            0.000     35.944         16.530          6.058    0.731       0.469       0.688       0.781       0.812       0.906   0.000    29.000       26.000  4.980 S_0018_0004_0001
SCORE:    -6.055   -124.123     17.530     63.513           0.330                  3.641         -5.197    -22.091        0.145         -3.721         -6.937         -4.889       0.000        2.216      4.077     25.201     -8.263            0.000     35.944         16.566          5.795    0.738       0.469       0.719       0.781       0.812       0.906   0.000    29.000       27.000  4.659 S_0018_0005_0001
SCORE:   -15.074   -135.362     17.096     68.517           0.346                  4.706         -4.837    -25.174        0.321         -6.148         -9.578         -1.557      -0.783       -0.753      4.972     27.817     -7.796            0.050     35.944         17.145          5.530    0.781       0.500       0.719       0.844       0.906       0.938   0.000    30.000       28.000  4.176 S_0019_0001_0001
SCORE:   -15.001   -134.856     17.414     68.300           0.331                  4.494         -4.838    -25.254        0.334         -6.072         -9.680         -1.536      -0.782       -0.735      4.991     27.766     -7.760            0.055     35.944         16.884          5.530    0.775       0.469       0.750       0.844       0.875       0.938   0.000    30.000       28.000  4.178 S_0019_0002_0001
SCORE:   -15.008   -133.129     18.003     67.865           0.324                  4.538         -5.277    -28.606        0.343         -5.904         -8.850         -1.313      -0.905       -0.979      5.481     28.466     -7.999            0.168     35.944         16.824          5.474    0.794       0.500       0.781       0.844       0.906       0.938   0.000    30.000       29.000  4.010 S_0019_0003_0001
SCORE:   -15.751   -135.124     17.274     68.416           0.338                  4.721         -4.788    -25.529        0.355         -6.193         -9.783         -1.548      -0.780       -0.856      4.841     27.512     -7.727            0.055     35.944         17.120          5.532    0.781       0.469       0.750       0.844       0.906       0.938   0.000    30.000       28.000  4.179 S_0019_0004_0001
SCORE:   -14.918   -133.541     17.374     67.874           0.340                  4.747         -4.723    -26.898        0.352         -5.959         -7.410         -1.386      -0.765        0.334      2.518     28.188     -8.583            0.081     35.944         16.595          5.590    0.781       0.500       0.750       0.844       0.875       0.938   0.000    30.000       29.000  4.258 S_0019_0005_0001
SCORE:    -6.033   -132.882     19.370     66.400           0.351                  3.972         -5.272    -17.899        0.267         -5.765         -6.321          0.000      -1.890       -1.319      1.436     27.314     -4.435            0.000     35.944         14.698          4.101    0.794       0.438       0.781       0.844       0.906       1.000   0.000    32.000       29.000  3.201 S_0020_0001_0001
SCORE:    -7.245   -135.424     19.765     66.556           0.351                  4.038         -4.799    -18.834        0.260         -5.864         -7.111          0.000      -1.816       -1.575      1.891     28.838     -4.955            0.000     35.944         15.490          4.067    0.794       0.438       0.781       0.844       0.906       1.000   0.000    32.000       29.000  3.162 S_0020_0002_0001
SCORE:    -6.099   -132.827     19.434     66.348           0.357                  4.117         -5.333    -17.928        0.260         -5.742         -6.262          0.000      -1.891       -1.341      1.348     27.216     -4.398            0.000     35.944         14.599          4.099    0.781       0.438       0.781       0.844       0.906       0.938   0.000    30.000       29.000  3.200 S_0020_0003_0001
SCORE:    -7.514   -133.191     19.354     66.458           0.356                  4.079         -5.530    -17.546        0.269         -5.741         -6.063          0.000      -1.851       -1.503      2.860     27.805     -5.202            0.000     35.944         11.986          4.128    0.800       0.469       0.781       0.844       0.906       1.000   0.000    32.000       29.000  3.222 S_0020_0004_0001
SCORE:    -7.451   -132.784     19.437     66.162           0.356                  4.078         -5.561    -17.490        0.268         -5.736         -5.791          0.000      -1.973       -1.542      2.288     27.407     -5.078            0.000     35.944         12.564          4.135    0.794       0.469       0.781       0.875       0.906       0.938   0.000    30.000       29.000  3.221 S_0020_0005_0001
SCORE:   -19.689   -130.600     17.001     58.347           0.339                  4.433         -4.550    -25.332        0.164         -5.503         -7.854         -0.625      -1.572       -0.678      2.208     29.439     -5.790            0.001     35.944         14.937          4.679    0.806       0.562       0.781       0.844       0.906       0.938   0.000    30.000       30.000  3.389 S_0021_0001_0001
SCORE:   -18.261   -128.392     17.014     58.478           0.342                  4.430         -4.719    -24.850        0.161         -5.407         -7.988         -0.641      -1.564       -0.741      2.098     28.213     -5.652            0.003     35.944         15.010          4.684    0.812       0.594       0.781       0.844       0.906       0.938   0.000    30.000       30.000  3.405 S_0021_0002_0001
SCORE:   -20.230   -130.601     17.059     58.433           0.338                  4.442         -4.500    -25.413        0.158         -5.509         -7.909         -0.629      -1.571       -0.676      2.036     29.051     -5.825            0.002     35.944         14.939          4.695    0.806       0.562       0.781       0.844       0.906       0.938   0.000    30.000       30.000  3.413 S_0021_0003_0001
SCORE:   -19.021   -130.459     17.285     58.293           0.341                  4.435         -4.543    -25.190        0.159         -5.466         -7.897         -0.632      -1.569       -0.693      2.243     29.639     -5.862            0.001     35.944         14.952          4.679    0.806       0.562       0.781       0.844       0.906       0.938   0.000    30.000       30.000  3.389 S_0021_0004_0001
SCORE:   -19.651   -130.454     17.278     58.472           0.337                  4.343         -4.401    -25.431        0.165         -5.452         -7.935         -0.634      -1.568       -0.685      2.279     28.884     -6.008            0.004     35.944         15.211          4.667    0.812       0.562       0.781       0.844       0.938       0.938   0.000    30.000       30.000  3.366 S_0021_0005_0001
SCORE:     1.012   -134.985     18.957     65.953           0.408                  4.367         -4.590    -22.450        0.305         -4.505         -6.742         -1.813      -1.434        1.359      4.144     28.053     -3.129            0.000     35.944         21.169          4.666    0.706       0.406       0.562       0.781       0.844       0.938   0.000    30.000       26.000  3.782 S_0022_0001_0001
SCORE:     2.040   -133.312     18.806     65.362           0.405                  4.312         -4.909    -22.365        0.319         -4.524         -6.156         -1.831      -1.449        1.333      3.966     28.172     -2.705            0.000     35.944         20.672          4.730    0.712       0.406       0.625       0.781       0.812       0.938   0.000    30.000       26.000  3.840 S_0022_0002_0001
SCORE:     3.181   -128.136     16.424     62.221           0.351                  4.272         -4.288    -21.319        0.247         -3.935         -5.204         -2.346       0.000        1.557      4.586     26.573     -5.190            0.031     35.944         21.393          4.994    0.681       0.406       0.562       0.719       0.812       0.906   0.000    29.000       26.000  4.205 S_0022_0003_0001
SCORE:     0.103   -130.402     16.816     65.885           0.361                  4.291         -4.155    -21.515        0.315         -4.409         -6.213         -1.948      -1.474        1.501      4.331     24.247     -5.893            0.000     35.944         22.419          4.922    0.719       0.375       0.656       0.812       0.844       0.906   0.000    29.000       27.000  4.106 S_0022_0004_0001
SCORE:     1.804   -133.359     19.436     65.347           0.393                  4.170         -4.112    -22.761        0.327         -4.710         -6.798         -1.687      -1.454        1.304      3.794     27.982     -3.072            0.000     35.944         21.062          4.667    0.725       0.406       0.625       0.781       0.875       0.938   0.000    30.000       27.000  3.791 S_0022_0005_0001
SCORE:   -24.901   -133.648     19.517     71.715           0.343                  4.466         -3.913    -35.725        0.263         -5.331        -12.298         -0.586      -1.515       -0.979      2.152     25.384     -6.950            0.004     35.944         16.258          5.199    0.831       0.625       0.812       0.875       0.906       0.938   0.000    30.000       29.000  3.826 S_0023_0001_0001
SCORE:   -24.606   -134.388     18.752     71.997           0.356                  4.424         -3.558    -36.481        0.270         -5.234        -12.187         -0.555      -1.493       -0.917      2.364     26.835     -6.844            0.002     35.944         16.107          5.215    0.837       0.656       0.812       0.875       0.906       0.938   0.000    30.000       30.000  3.825 S_0023_0002_0001
SCORE:   -24.886   -133.821     19.450     71.908           0.348                  4.467         -3.905    -35.737        0.256         -5.325        -12.296         -0.581      -1.545       -0.966      2.181     25.402     -6.941            0.000     35.944         16.275          5.198    0.831       0.625       0.812       0.875       0.906       0.938   0.000    30.000       29.000  3.829 S_0023_0003_0001
SCORE:   -24.901   -133.648     19.517     71.715           0.343                  4.466         -3.913    -35.725        0.263         -5.331        -12.298         -0.586      -1.515       -0.979      2.152     25.384     -6.950            0.004     35.944         16.258          5.199    0.831       0.625       0.812       0.875       0.906       0.938   0.000    30.000       29.000  3.826 S_0023_0004_0001
SCORE:   -25.620   -135.997     19.480     71.319           0.354                  4.408         -3.996    -35.089        0.256         -5.337        -12.336         -0.585      -1.286       -0.867      2.270     27.003     -7.819            0.001     35.944         16.657          5.252    0.831       0.656       0.781       0.875       0.906       0.938   0.000    30.000       29.000  3.915 S_0023_0005_0001
SCORE:   -20.624   -140.363     19.222     65.110           0.337                  4.543         -5.110    -28.769        0.331         -8.702         -7.113         -0.543      -1.466       -1.424      4.512     27.275     -5.604            0.000     35.944         21.196          4.491    0.837       0.625       0.781       0.906       0.938       0.938   0.000    30.000       30.000  3.172 S_0024_0001_0001
SCORE:   -18.142   -140.086     19.683     65.444           0.353                  4.681         -4.881    -28.897        0.352         -8.709         -7.776         -0.558      -1.476       -1.560      4.545     30.294     -5.697            0.000     35.944         20.201          4.630    0.831       0.625       0.781       0.875       0.938       0.938   0.000    30.000       30.000  3.187 S_0024_0002_0001
SCORE:   -18.437   -140.074     18.824     68.650           0.329                  4.549         -4.878    -29.628        0.364         -8.727         -7.936          0.000      -1.445       -1.543      4.787     28.019     -5.530            0.001     35.944         19.859          4.651    0.831       0.625       0.781       0.875       0.938       0.938   0.000    30.000       30.000  3.194 S_0024_0003_0001
SCORE:   -20.409   -140.104     19.187     65.126           0.329                  4.359         -5.061    -28.713        0.337         -8.719         -7.104         -0.544      -1.453       -1.415      4.535     27.266     -5.587            0.000     35.944         21.208          4.504    0.837       0.625       0.781       0.906       0.938       0.938   0.000    30.000       30.000  3.167 S_0024_0004_0001
SCORE:   -20.625   -140.316     19.199     65.035           0.337                  4.549         -5.109    -28.758        0.330         -8.704         -7.087         -0.536      -1.469       -1.448      4.498     27.283     -5.604            0.003     35.944         21.229          4.492    0.837       0.625       0.781       0.906       0.938       0.938   0.000    30.000       30.000  3.174 S_0024_0005_0001
SCORE:    -9.488   -128.945     17.089     70.913           0.314                  4.205         -4.852    -27.010        0.349         -4.535         -4.542         -3.582       0.000       -1.002      1.973     24.977     -7.230            0.074     35.944         16.372          5.396    0.756       0.438       0.750       0.812       0.844       0.938   0.000    30.000       27.000  4.072 S_0025_0001_0001
SCORE:   -10.306   -127.958     17.109     70.517           0.306                  4.106         -4.751    -27.754        0.347         -4.537         -4.463         -3.897       0.000       -0.995      1.705     24.811     -6.997            0.079     35.944         16.122          5.371    0.750       0.438       0.719       0.812       0.844       0.938   0.000    30.000       27.000  4.031 S_0025_0002_0001
SCORE:   -10.417   -126.491     17.075     70.201           0.311                  4.034         -4.984    -28.208        0.338         -4.877         -4.264         -3.905       0.000       -0.965      1.811     24.921     -6.998            0.081     35.944         15.561          5.370    0.744       0.406       0.719       0.812       0.844       0.938   0.000    30.000       27.000  4.012 S_0025_0003_0001
SCORE:   -10.697   -128.364     17.311     70.936           0.310                  4.063         -4.796    -28.457        0.351         -4.597         -4.514         -3.895       0.000       -1.096      1.722     25.707     -7.178            0.079     35.944         15.776          5.373    0.738       0.375       0.719       0.812       0.844       0.938   0.000    30.000       27.000  4.025 S_0025_0004_0001
SCORE:   -10.417   -126.491     17.075     70.201           0.311                  4.034         -4.984    -28.208        0.338         -4.877         -4.264         -3.905       0.000       -0.965      1.811     24.921     -6.998            0.081     35.944         15.561          5.370    0.744       0.406       0.719       0.812       0.844       0.938   0.000    30.000       27.000  4.012 S_0025_0005_0001
SCORE:   -19.077   -145.231     21.469     69.718           0.324                  3.578         -4.273    -30.846        0.601         -4.956         -8.230         -2.131      -1.519        1.026      2.224     24.528     -3.852            0.015     35.944         22.534          2.991    0.875       0.594       0.844       0.938       1.000       1.000   0.000    32.000       32.000  1.969 S_0026_0001_0001
SCORE:   -24.382   -148.345     22.812     75.758           0.345                  3.713         -5.045    -35.382        0.674         -7.609         -8.701         -1.256      -2.656        0.171      2.592     23.289     -4.414            0.144     35.944         23.583          2.977    0.869       0.562       0.875       0.938       0.969       1.000   0.000    32.000       31.000  2.065 S_0026_0002_0001
SCORE:   -17.658   -142.761     20.031     68.583           0.333                  3.615         -4.528    -27.008        0.489         -5.131         -8.030          0.000      -2.857        0.036      1.471     25.072     -4.684            0.043     35.944         21.724          2.885    0.875       0.594       0.844       0.938       1.000       1.000   0.000    32.000       32.000  1.911 S_0026_0003_0001
SCORE:   -20.970   -146.345     22.456     74.601           0.330                  3.613         -4.464    -32.951        0.406         -7.070         -8.709         -1.188      -2.692        0.310      1.978     23.675     -4.721            0.149     35.944         23.711          2.948    0.863       0.562       0.844       0.938       0.969       1.000   0.000    32.000       32.000  1.986 S_0026_0004_0001
SCORE:   -20.632   -144.414     20.476     66.769           0.329                  3.624         -4.272    -28.459        0.504         -5.187         -7.783          0.000      -2.809        1.179      1.561     24.995     -4.196            0.049     35.944         21.057          2.920    0.856       0.562       0.844       0.906       0.969       1.000   0.000    32.000       32.000  1.966 S_0026_0005_0001
SCORE:   -11.313   -136.635     18.873     71.755           0.307                  4.020         -5.554    -26.809        0.413         -5.834         -4.283         -2.788       0.000       -0.868      2.379     27.639     -8.180            0.039     35.944         18.270          5.092    0.756       0.469       0.719       0.812       0.844       0.938   0.000    30.000       27.000  3.925 S_0027_0001_0001
SCORE:   -12.470   -135.273     17.971     71.570           0.310                  4.143         -5.808    -26.042        0.449         -5.741         -4.270         -2.726       0.000       -1.152      1.662     28.293     -7.953            0.079     35.944         16.074          5.025    0.762       0.500       0.719       0.812       0.844       0.938   0.000    30.000       27.000  3.845 S_0027_0002_0001
SCORE:   -13.438   -136.265     18.202     71.522           0.309                  4.067         -5.274    -27.811        0.406         -5.862         -4.540         -3.553       0.000       -0.878      2.426     27.596     -8.298            0.044     35.944         18.527          5.114    0.769       0.531       0.719       0.812       0.844       0.938   0.000    30.000       27.000  3.965 S_0027_0003_0001
SCORE:   -13.548   -136.249     17.975     71.800           0.302                  4.117         -5.713    -26.945        0.432         -5.802         -4.743         -2.631       0.000       -0.964      1.959     27.856     -7.865            0.072     35.944         16.909          5.025    0.762       0.500       0.719       0.812       0.844       0.938   0.000    30.000       27.000  3.850 S_0027_0004_0001
SCORE:   -11.437   -136.865     18.960     72.173           0.327                  4.172         -5.375    -27.548        0.201         -5.814         -4.317         -3.583       0.000       -0.845      2.615     28.100     -8.149            0.040     35.944         18.527          5.113    0.756       0.469       0.719       0.812       0.844       0.938   0.000    30.000       27.000  3.963 S_0027_0005_0001
SCORE:   -15.021   -136.789     18.924     66.181           0.340                  4.345         -4.698    -26.328        0.540         -5.357         -7.329          0.000      -0.704       -0.905      2.564     26.844     -3.782            0.001     35.944         15.188          4.017    0.869       0.625       0.844       0.938       0.938       1.000   0.000    32.000       31.000  2.524 S_0028_0001_0001
SCORE:   -16.407   -137.401     18.757     66.608           0.331                  4.322         -4.552    -26.657        0.539         -5.274         -7.486          0.000      -0.715       -1.154      2.320     26.656     -3.809            0.003     35.944         15.162          4.018    0.869       0.625       0.844       0.938       0.938       1.000   0.000    32.000       31.000  2.526 S_0028_0002_0001
SCORE:   -15.729   -136.809     18.740     66.051           0.331                  4.333         -4.670    -26.632        0.544         -5.345         -7.312          0.000      -0.705       -0.941      2.481     26.734     -3.792            0.002     35.944         15.318          4.021    0.863       0.594       0.844       0.938       0.938       1.000   0.000    32.000       31.000  2.534 S_0028_0003_0001
SCORE:   -15.231   -136.739     18.809     66.106           0.337                  4.337         -4.690    -26.435        0.540         -5.338         -7.356          0.000      -0.705       -0.885      2.584     26.865     -3.759            0.001     35.944         15.155          4.019    0.875       0.625       0.875       0.938       0.938       1.000   0.000    32.000       31.000  2.523 S_0028_0004_0001
SCORE:   -15.390   -137.311     19.094     66.322           0.339                  4.332         -4.712    -26.373        0.196         -5.213         -7.420          0.000      -0.701       -0.860      2.705     26.811     -3.828            0.000     35.944         15.286          4.018    0.875       0.594       0.906       0.938       0.938       1.000   0.000    32.000       31.000  2.520 S_0028_0005_0001
SCORE:   -18.393   -134.547     19.055     69.845           0.323                  3.945         -5.476    -27.590        0.163         -8.528         -6.923          0.000      -1.362       -2.343      2.969     23.992     -7.084            0.000     35.944         19.224          3.623    0.825       0.562       0.781       0.875       0.906       1.000   0.000    32.000       30.000  2.556 S_0029_0001_0001
SCORE:   -19.697   -133.042     18.819     67.449           0.317                  3.893         -5.463    -27.633        0.354         -8.491         -6.734          0.000      -1.535       -2.367      3.302     22.649     -6.417            0.006     35.944         19.254          3.695    0.825       0.562       0.781       0.875       0.906       1.000   0.000    32.000       30.000  2.577 S_0029_0002_0001
SCORE:   -17.747   -133.815     19.107     69.572           0.318                  3.810         -5.673    -27.468        0.359         -8.320         -7.158          0.000      -1.300       -2.211      2.530     22.452     -6.317            0.000     35.944         20.423          3.654    0.825       0.562       0.781       0.875       0.906       1.000   0.000    32.000       30.000  2.534 S_0029_0003_0001
SCORE:   -19.297   -131.800     18.211     67.845           0.309                  3.803         -5.975    -27.489        0.373         -8.460         -6.869          0.000      -1.312       -2.171      2.506     21.107     -6.241            0.000     35.944         20.922          3.692    0.825       0.562       0.781       0.875       0.906       1.000   0.000    32.000       30.000  2.570 S_0029_0004_0001
SCORE:   -18.045   -132.685     18.204     67.125           0.325                  3.806         -5.937    -26.815        0.362         -8.509         -7.364          0.000       0.000       -2.121      3.039     22.669     -6.773            0.001     35.944         20.684          3.683    0.819       0.531       0.781       0.875       0.906       1.000   0.000    32.000       29.000  2.594 S_0029_0005_0001
SCORE:    -2.491   -143.255     19.264     68.776           0.312                  3.827         -4.285    -25.851        0.243         -4.212         -7.647          0.000       0.000        1.454      3.045     21.409     -2.041            0.000     35.944         30.525          3.142    0.887       0.625       0.875       0.969       0.969       1.000   0.000    32.000       32.000  1.810 S_0030_0001_0001
SCORE:    -2.465   -143.259     19.266     68.780           0.312                  3.828         -4.280    -25.854        0.244         -4.211         -7.643          0.000       0.000        1.456      3.055     21.435     -2.053            0.000     35.944         30.514          3.142    0.887       0.625       0.875       0.969       0.969       1.000   0.000    32.000       32.000  1.810 S_0030_0002_0001
SCORE:    -2.353   -143.559     19.415     68.962           0.313                  3.830         -4.319    -25.832        0.244         -4.212         -7.660          0.000       0.000        1.553      3.050     21.445     -2.086            0.000     35.944         30.558          3.144    0.887       0.625       0.875       0.969       0.969       1.000   0.000    32.000       32.000  1.815 S_0030_0003_0001
SCORE:    -2.860   -143.287     19.193     68.629           0.308                  3.829         -4.280    -25.841        0.236         -4.218         -7.583          0.000       0.000        1.452      2.917     21.392     -2.030            0.000     35.944         30.478          3.131    0.881       0.594       0.875       0.969       0.969       1.000   0.000    32.000       32.000  1.806 S_0030_0004_0001
SCORE:    -2.492   -143.271     19.254     68.783           0.313                  3.827         -4.277    -25.827        0.242         -4.210         -7.642          0.000       0.000        1.464      3.050     21.400     -2.039            0.000     35.944         30.499          3.142    0.887       0.625       0.875       0.969       0.969       1.000   0.000    32.000       32.000  1.810 S_0030_0005_0001
SCORE:   -18.025   -130.659     18.520     59.879           0.381                  4.497         -4.469    -28.315        0.231         -5.040         -9.758         -0.595      -0.862        1.240      3.656     30.224     -8.001            0.000     35.944         15.101          4.261    0.806       0.562       0.750       0.844       0.906       0.969   0.000    31.000       30.000  3.006 S_0031_0001_0001
SCORE:   -17.240   -130.870     18.679     59.978           0.391                  4.500         -4.547    -28.132        0.275         -4.790         -9.768         -0.589      -0.859        1.218      3.603     30.310     -7.892            0.027     35.944         15.283          4.253    0.812       0.562       0.750       0.844       0.938       0.969   0.000    31.000       30.000  2.995 S_0031_0002_0001
SCORE:   -16.546   -133.811     20.465     61.581           0.388                  4.426         -4.530    -27.788        0.231         -4.776        -10.373         -0.610      -0.844        1.218      2.816     32.949     -7.949            0.002     35.944         14.115          4.161    0.806       0.562       0.750       0.844       0.906       0.969   0.000    31.000       29.000  3.000 S_0031_0003_0001
SCORE:   -16.865   -133.213     20.255     58.222           0.394                  3.953         -5.171    -25.465        0.240         -4.761        -10.491         -0.634       0.000        1.239      2.854     33.831     -7.712            0.000     35.944         13.650          4.150    0.806       0.594       0.719       0.844       0.906       0.969   0.000    31.000       29.000  3.032 S_0031_0004_0001
SCORE:   -18.817   -130.324     18.073     58.319           0.390                  4.546         -4.425    -28.207        0.244         -4.923         -9.677         -0.627      -0.847        1.206      3.481     30.638     -7.603            0.000     35.944         14.975          4.282    0.806       0.594       0.719       0.844       0.906       0.969   0.000    31.000       29.000  3.037 S_0031_0005_0001
SCORE:   -10.602   -143.663     18.516     76.923           0.349                  3.429         -4.760    -24.896        0.216         -3.388         -6.849         -7.080      -1.406        1.840      6.868     27.318     -6.947            0.000     35.944         16.986          5.357    0.750       0.469       0.719       0.781       0.875       0.906   0.000    29.000       28.000  4.262 S_0032_0001_0001
SCORE:   -10.816   -144.151     18.615     77.113           0.352                  3.427         -4.736    -25.058        0.211         -3.349         -6.846         -7.022      -1.738        1.816      6.680     27.786     -6.996            0.000     35.944         17.135          5.362    0.750       0.469       0.719       0.781       0.875       0.906   0.000    29.000       28.000  4.263 S_0032_0002_0001
SCORE:   -10.816   -144.151     18.615     77.113           0.352                  3.427         -4.736    -25.058        0.211         -3.349         -6.846         -7.022      -1.738        1.816      6.680     27.786     -6.996            0.000     35.944         17.135          5.362    0.750       0.469       0.719       0.781       0.875       0.906   0.000    29.000       28.000  4.263 S_0032_0003_0001
SCORE:   -10.816   -144.151     18.615     77.113           0.352                  3.427         -4.736    -25.058        0.211         -3.349         -6.846         -7.022      -1.738        1.816      6.680     27.786     -6.996            0.000     35.944         17.135          5.362    0.750       0.469       0.719       0.781       0.875       0.906   0.000    29.000       28.000  4.263 S_0032_0004_0001
SCORE:   -10.659   -143.869     18.510     77.011           0.351                  3.437         -4.761    -24.957        0.233         -3.380         -6.857         -7.077      -1.404        1.838      6.918     27.283     -6.904            0.000     35.944         17.028          5.357    0.750       0.469       0.719       0.781       0.875       0.906   0.000    29.000       28.000  4.262 S_0032_0005_0001
SCORE:    -0.858   -137.625     22.759     71.029           0.320                  3.722         -3.918    -20.941        0.408         -3.738         -4.048         -8.389      -1.469        2.435      3.909     27.222     -8.310            0.000     35.944         19.833          5.303    0.700       0.406       0.656       0.719       0.812       0.906   0.000    29.000       25.000  4.278 S_0033_0001_0001
SCORE:    -0.893   -133.867     21.976     65.470           0.330                  4.031         -4.367    -19.276        0.428         -4.194         -4.708         -8.332       0.000        0.984      6.498     24.823     -8.610            0.000     35.944         21.976          5.318    0.675       0.406       0.594       0.688       0.781       0.906   0.000    29.000       24.000  4.385 S_0033_0002_0001
SCORE:     1.713   -136.112     23.326     70.533           0.320                  3.687         -4.269    -20.799        0.412         -3.863         -4.033         -8.494      -1.594        4.787      3.635     26.020     -8.673            0.000     35.944         20.885          5.349    0.681       0.375       0.625       0.719       0.781       0.906   0.000    29.000       25.000  4.321 S_0033_0003_0001
SCORE:    -0.686   -133.645     22.063     67.296           0.336                  3.725         -4.865    -21.279        0.437         -3.907         -4.376         -8.490      -1.583        1.337      5.737     27.270     -8.407            0.000     35.944         21.723          5.363    0.694       0.375       0.625       0.750       0.812       0.906   0.000    29.000       25.000  4.322 S_0033_0004_0001
SCORE:    -0.944   -132.157     21.879     65.990           0.339                  4.251         -4.544    -18.458        0.607         -4.285         -4.863         -8.154       0.000        0.872      4.479     24.117     -8.983            0.000     35.944         22.022          5.309    0.688       0.438       0.625       0.688       0.781       0.906   0.000    29.000       24.000  4.388 S_0033_0005_0001
SCORE:   -15.213   -134.842     16.875     74.049           0.324                  4.517         -5.420    -31.120        0.287         -4.838         -8.301         -2.225       0.000       -0.792      3.687     27.476     -6.261            0.008     35.944         15.419          5.351    0.806       0.531       0.781       0.875       0.906       0.938   0.000    30.000       29.000  3.907 S_0034_0001_0001
SCORE:   -15.845   -135.419     16.744     73.762           0.323                  4.493         -5.315    -30.492        0.308         -4.682         -8.469         -2.209       0.000       -0.902      3.317     27.973     -6.509            0.000     35.944         15.289          5.398    0.794       0.531       0.750       0.844       0.906       0.938   0.000    30.000       29.000  3.956 S_0034_0002_0001
SCORE:   -15.032   -134.291     16.633     73.861           0.324                  4.511         -5.396    -31.042        0.281         -4.851         -8.272         -2.191       0.000       -0.768      3.565     27.640     -6.346            0.009     35.944         15.358          5.362    0.788       0.469       0.750       0.875       0.906       0.938   0.000    30.000       29.000  3.921 S_0034_0003_0001
SCORE:   -13.631   -138.770     18.078     74.651           0.329                  4.495         -5.458    -30.660        0.303         -4.710         -7.704         -2.598       0.000       -0.005      3.107     29.763     -6.743            0.000     35.944         16.348          5.335    0.800       0.469       0.812       0.875       0.906       0.938   0.000    30.000       29.000  3.887 S_0034_0004_0001
SCORE:   -15.519   -135.361     16.870     73.801           0.326                  4.485         -5.349    -30.389        0.306         -4.676         -8.416         -2.249       0.000       -0.908      3.362     27.941     -6.491            0.002     35.944         15.281          5.396    0.800       0.562       0.750       0.844       0.906       0.938   0.000    30.000       29.000  3.951 S_0034_0005_0001
SCORE:   -20.559   -128.452     16.822     63.717           0.311                  3.469         -3.461    -29.538        0.272         -4.340         -8.271          0.000      -1.517       -0.518      1.850     23.664     -4.736            0.095     35.944         14.128          3.631    0.863       0.625       0.844       0.906       0.938       1.000   0.000    32.000       30.000  2.579 S_0035_0001_0001
SCORE:   -28.414   -138.596     16.959     65.405           0.324                  3.391         -5.492    -26.308        0.312         -3.903         -7.522          0.000      -1.426       -1.860      3.411     24.732     -5.290            0.131     35.944         11.374          3.331    0.837       0.531       0.812       0.906       0.938       1.000   0.000    32.000       30.000  2.305 S_0035_0002_0001
SCORE:   -24.332   -131.453     14.951     65.179           0.319                  3.511         -4.325    -27.330        0.313         -4.138         -8.038          0.000      -1.533       -1.682      1.684     22.925     -4.406            0.098     35.944         13.647          3.680    0.856       0.594       0.844       0.906       0.938       1.000   0.000    32.000       30.000  2.633 S_0035_0003_0001
SCORE:   -20.469   -128.483     16.899     63.746           0.314                  3.470         -3.447    -29.504        0.283         -4.336         -8.270          0.000      -1.517       -0.511      1.837     23.612     -4.731            0.097     35.944         14.130          3.632    0.863       0.625       0.844       0.906       0.938       1.000   0.000    32.000       30.000  2.579 S_0035_0004_0001
SCORE:   -20.632   -128.399     16.781     63.752           0.303                  3.344         -3.431    -29.470        0.267         -4.338         -8.254          0.000      -1.505       -0.514      1.814     23.629     -4.697            0.068     35.944         14.074          3.633    0.863       0.625       0.844       0.906       0.938       1.000   0.000    32.000       30.000  2.585 S_0035_0005_0001
SCORE:    -8.782   -127.249     21.123     64.142           0.341                  4.291         -4.647    -25.609        0.283         -4.031         -8.582         -2.477       0.000       -0.714      4.561     28.953     -7.581            0.000     35.944         12.471          4.689    0.675       0.375       0.562       0.656       0.844       0.938   0.000    30.000       24.000  3.605 S_0036_0001_0001
SCORE:   -13.878   -126.655     18.144     66.741           0.330                  4.346         -3.760    -24.957        0.227         -4.130         -9.411         -3.804       0.000       -0.683      3.464     26.216     -7.945            0.000     35.944         12.056          4.815    0.669       0.406       0.531       0.625       0.844       0.938   0.000    30.000       22.000  3.749 S_0036_0002_0001
SCORE:    -8.873   -127.261     21.095     64.113           0.336                  4.289         -4.662    -25.637        0.287         -4.029         -8.576         -2.480       0.000       -0.715      4.581     28.948     -7.582            0.000     35.944         12.475          4.692    0.675       0.375       0.562       0.656       0.844       0.938   0.000    30.000       24.000  3.607 S_0036_0003_0001
SCORE:   -12.731   -126.595     18.584     66.661           0.337                  4.351         -3.707    -24.765        0.295         -4.019         -9.418         -3.799       0.000       -0.682      3.517     26.397     -7.918            0.000     35.944         12.087          4.809    0.669       0.406       0.531       0.625       0.844       0.938   0.000    30.000       22.000  3.743 S_0036_0004_0001
SCORE:    -8.801   -128.576     21.195     65.061           0.305                  4.263         -4.073    -25.479        0.295         -4.078         -8.560         -3.422       0.000       -0.685      4.734     29.437     -7.456            0.000     35.944         12.294          4.721    0.688       0.344       0.625       0.688       0.844       0.938   0.000    30.000       24.000  3.625 S_0036_0005_0001
SCORE:   -24.204   -139.821     17.868     75.668           0.323                  4.009         -5.810    -30.274        0.422         -4.644         -8.718          0.000      -2.205       -2.672      2.930     25.696     -6.382            0.144     35.944         13.316          5.273    0.806       0.531       0.781       0.875       0.906       0.938   0.000    30.000       29.000  3.887 S_0037_0001_0001
SCORE:   -23.933   -139.315     17.636     75.490           0.324                  4.010         -5.690    -29.858        0.421         -4.643         -8.692          0.000      -2.301       -2.568      2.744     25.474     -6.338            0.159     35.944         13.270          5.279    0.806       0.531       0.781       0.875       0.906       0.938   0.000    30.000       29.000  3.893 S_0037_0002_0001
SCORE:   -23.916   -139.600     17.826     75.711           0.325                  4.011         -5.751    -30.291        0.429         -4.630         -8.742          0.000      -2.269       -2.681      2.902     25.838     -6.431            0.140     35.944         13.355          5.282    0.806       0.531       0.781       0.875       0.906       0.938   0.000    30.000       29.000  3.892 S_0037_0003_0001
SCORE:   -24.608   -140.064     18.072     75.819           0.318                  4.031         -5.695    -30.715        0.421         -4.619         -8.713          0.000      -2.271       -2.637      2.817     25.599     -6.405            0.143     35.944         13.348          5.286    0.806       0.531       0.781       0.875       0.906       0.938   0.000    30.000       29.000  3.895 S_0037_0004_0001
SCORE:   -24.270   -139.472     17.789     75.496           0.316                  4.006         -5.672    -30.065        0.425         -4.637         -8.678          0.000      -2.305       -2.543      2.586     25.364     -6.313            0.160     35.944         13.328          5.284    0.806       0.531       0.781       0.875       0.906       0.938   0.000    30.000       29.000  3.896 S_0037_0005_0001
SCORE:    -6.588   -134.846     18.807     66.958           0.346                  4.762         -4.449    -22.674        0.417         -4.134         -6.357         -2.304      -0.642        0.039      3.748     22.980     -5.009            0.013     35.944         19.813          4.880    0.769       0.469       0.688       0.844       0.906       0.938   0.000    30.000       29.000  3.638 S_0038_0001_0001
SCORE:    -8.419   -136.194     20.915     67.360           0.347                  4.040         -4.393    -26.003        0.410         -4.126         -6.577         -2.239      -2.544        0.265      3.936     26.466     -5.093            0.028     35.944         19.040          4.764    0.769       0.406       0.750       0.844       0.906       0.938   0.000    30.000       29.000  3.623 S_0038_0002_0001
SCORE:    -7.113   -138.298     20.010     65.948           0.394                  4.410         -4.805    -21.607        0.417         -4.214         -6.996         -1.512       0.000       -0.020      3.680     24.164     -4.825            0.001     35.944         20.197          4.771    0.756       0.406       0.719       0.812       0.906       0.938   0.000    30.000       29.000  3.619 S_0038_0003_0001
SCORE:    -7.779   -137.415     20.873     67.863           0.345                  3.723         -3.905    -24.658        0.418         -4.259         -6.824         -3.551      -0.853       -0.059      2.991     27.068     -4.796            0.028     35.944         19.288          4.709    0.769       0.406       0.750       0.844       0.906       0.938   0.000    30.000       29.000  3.582 S_0038_0004_0001
SCORE:    -7.396   -136.459     19.501     66.199           0.361                  4.251         -4.710    -21.405        0.425         -4.200         -7.053         -1.522       0.000       -0.044      3.827     22.415     -4.840            0.001     35.944         19.913          4.777    0.756       0.406       0.719       0.812       0.906       0.938   0.000    30.000       29.000  3.619 S_0038_0005_0001
SCORE:   -11.944   -127.203     19.483     66.411           0.348                  3.877         -3.689    -26.428        0.193         -4.146         -8.283         -4.082       0.000        2.839      2.663     25.189     -6.958            0.000     35.944         11.899          4.699    0.694       0.406       0.531       0.688       0.844       1.000   0.000    32.000       24.000  3.522 S_0039_0001_0001
SCORE:   -11.674   -125.559     18.968     65.984           0.320                  3.582         -3.557    -25.869        0.191         -4.233         -8.285         -2.220       0.000        2.691      2.696     22.160     -6.717            0.000     35.944         12.230          4.674    0.700       0.406       0.531       0.688       0.875       1.000   0.000    32.000       24.000  3.504 S_0039_0002_0001
SCORE:   -11.944   -127.203     19.483     66.411           0.348                  3.877         -3.689    -26.428        0.193         -4.146         -8.283         -4.082       0.000        2.839      2.663     25.189     -6.958            0.000     35.944         11.899          4.699    0.694       0.406       0.531       0.688       0.844       1.000   0.000    32.000       24.000  3.522 S_0039_0003_0001
SCORE:   -13.163   -127.513     19.247     67.001           0.330                  3.777         -3.349    -26.966        0.186         -4.140         -8.152         -4.071       0.000        2.625      2.793     23.860     -6.746            0.000     35.944         12.013          4.686    0.694       0.406       0.531       0.688       0.844       1.000   0.000    32.000       24.000  3.508 S_0039_0004_0001
SCORE:   -11.988   -126.021     19.033     65.959           0.327                  3.733         -3.478    -25.891        0.201         -4.259         -8.287         -2.224       0.000        2.677      2.726     22.151     -6.685            0.000     35.944         12.106          4.662    0.700       0.406       0.531       0.719       0.844       1.000   0.000    32.000       24.000  3.512 S_0039_0005_0001
SCORE:    -4.859   -129.938     18.241     63.190           0.380                  4.286         -4.436    -22.960        0.241         -3.820         -8.594         -5.942      -0.524        0.780      5.176     28.500     -6.373            0.014     35.944         20.975          4.912    0.750       0.438       0.656       0.844       0.875       0.938   0.000    30.000       28.000  3.827 S_0040_0001_0001
SCORE:    -5.819   -125.786     18.762     55.782           0.365                  4.201         -4.258    -23.084        0.241         -3.846         -8.387         -1.990       0.000        0.488      3.476     30.082     -7.647            0.014     35.944         19.825          4.824    0.769       0.469       0.688       0.844       0.906       0.938   0.000    30.000       29.000  3.631 S_0040_0002_0001
SCORE:   -10.382   -130.296     18.426     56.811           0.333                  4.063         -4.194    -22.337        0.162         -3.926         -8.710         -2.005       0.000       -0.022      2.746     28.668     -6.166            0.019     35.944         20.099          4.679    0.800       0.469       0.781       0.875       0.938       0.938   0.000    30.000       29.000  3.485 S_0040_0003_0001
SCORE:    -2.886   -118.607     16.589     55.213           0.373                  4.232         -4.030    -23.385        0.243         -3.900         -8.398         -1.997       0.000        0.295      3.025     30.023     -7.584            0.005     35.944         19.073          4.740    0.794       0.500       0.750       0.875       0.906       0.938   0.000    30.000       29.000  3.532 S_0040_0004_0001
SCORE:    -1.568   -126.813     18.155     64.067           0.379                  4.251         -3.869    -23.287        0.242         -3.836         -8.062         -5.917      -0.565        0.761      5.317     28.697     -7.000            0.004     35.944         19.963          4.973    0.756       0.469       0.656       0.812       0.906       0.938   0.000    30.000       28.000  3.894 S_0040_0005_0001
SCORE:   -18.810   -136.801     18.324     68.367           0.340                  4.514         -4.978    -28.518        0.151         -5.667         -7.173         -2.540      -0.781       -0.361      3.381     26.346     -7.868            0.057     35.944         18.454          5.411    0.788       0.531       0.750       0.844       0.875       0.938   0.000    30.000       29.000  4.007 S_0041_0001_0001
SCORE:   -18.342   -135.518     18.096     68.436           0.332                  4.492         -4.971    -28.912        0.332         -5.679         -7.230         -2.537      -0.784       -0.711      3.470     26.115     -7.843            0.056     35.944         18.570          5.419    0.781       0.531       0.719       0.844       0.875       0.938   0.000    30.000       28.000  4.024 S_0041_0002_0001
SCORE:   -11.844   -135.918     17.995     67.902           0.344                  4.305         -4.335    -27.637        0.406         -4.389         -6.450         -3.783       0.000       -0.488      3.567     30.464     -8.473            0.053     35.944         18.649          5.451    0.775       0.562       0.719       0.812       0.844       0.938   0.000    30.000       27.000  4.198 S_0041_0003_0001
SCORE:   -12.681   -136.505     17.899     67.670           0.337                  4.308         -4.485    -27.398        0.412         -4.367         -6.473         -3.790       0.000       -0.493      3.644     30.409     -8.430            0.052     35.944         18.585          5.452    0.775       0.562       0.719       0.812       0.844       0.938   0.000    30.000       27.000  4.196 S_0041_0004_0001
SCORE:   -18.222   -135.572     18.119     68.463           0.332                  4.496         -4.977    -28.826        0.327         -5.674         -7.216         -2.536      -0.783       -0.713      3.457     26.158     -7.864            0.054     35.944         18.588          5.417    0.781       0.531       0.719       0.844       0.875       0.938   0.000    30.000       28.000  4.024 S_0041_0005_0001
SCORE:    -9.294   -128.041     17.124     66.151           0.373                  3.916         -4.921    -26.495        0.214         -7.855         -8.858          0.000       0.000       -2.857      2.663     26.153     -4.945            0.011     35.944         22.128          5.490    0.775       0.438       0.750       0.844       0.906       0.938   0.000    30.000       27.000  4.004 S_0042_0001_0001
SCORE:   -11.189   -129.123     16.977     69.629           0.347                  3.834         -4.617    -26.510        0.302         -7.825         -8.538         -0.577       0.000       -3.216      3.188     25.680     -6.575            0.001     35.944         19.891          5.401    0.762       0.438       0.656       0.875       0.906       0.938   0.000    30.000       29.000  3.930 S_0042_0002_0001
SCORE:    -8.733   -127.098     17.765     66.429           0.371                  3.922         -4.822    -26.950        0.347         -7.866         -8.856         -0.552       0.000       -2.630      2.873     25.822     -5.136            0.002     35.944         21.701          5.505    0.756       0.438       0.719       0.844       0.844       0.938   0.000    30.000       27.000  4.033 S_0042_0003_0001
SCORE:    -8.430   -126.510     17.280     67.146           0.358                  3.864         -4.686    -26.839        0.306         -7.978         -8.962         -0.572       0.000       -3.017      2.765     25.445     -4.965            0.003     35.944         21.989          5.471    0.769       0.438       0.750       0.812       0.906       0.938   0.000    30.000       28.000  3.988 S_0042_0004_0001
SCORE:    -8.726   -127.521     17.474     67.818           0.369                  3.892         -4.616    -27.046        0.188         -8.127         -9.048         -0.546       0.000       -3.141      2.674     25.322     -4.489            0.004     35.944         22.121          5.478    0.775       0.469       0.750       0.812       0.906       0.938   0.000    30.000       28.000  3.990 S_0042_0005_0001
SCORE:   -27.943   -132.618     17.125     70.227           0.320                  3.937         -6.124    -33.035        0.734         -7.570         -8.594          0.000      -1.359       -0.664      3.039     23.986     -6.707            0.010     35.944         13.408          4.271    0.825       0.562       0.812       0.875       0.906       0.969   0.000    31.000       30.000  3.048 S_0043_0001_0001
SCORE:   -29.540   -132.437     17.083     70.446           0.320                  3.862         -6.061    -33.859        0.722         -7.618         -8.623         -2.906       0.000       -0.745      3.011     24.496     -6.512            0.010     35.944         13.327          4.203    0.825       0.562       0.812       0.875       0.906       0.969   0.000    31.000       30.000  2.994 S_0043_0002_0001
SCORE:   -27.943   -132.618     17.125     70.227           0.320                  3.937         -6.124    -33.035        0.734         -7.570         -8.594          0.000      -1.359       -0.664      3.039     23.986     -6.707            0.010     35.944         13.408          4.271    0.825       0.562       0.812       0.875       0.906       0.969   0.000    31.000       30.000  3.048 S_0043_0003_0001
SCORE:   -29.986   -132.822     17.195     70.640           0.322                  3.893         -6.061    -33.896        0.733         -7.624         -8.613         -2.987       0.000       -0.760      2.992     24.392     -6.591            0.009     35.944         13.248          4.267    0.825       0.562       0.812       0.875       0.906       0.969   0.000    31.000       29.000  3.053 S_0043_0004_0001
SCORE:   -29.266   -130.913     16.047     70.365           0.319                  3.844         -6.271    -33.065        0.750         -7.555         -8.395         -2.970       0.000       -0.636      2.496     24.269     -6.402            0.001     35.944         12.907          4.248    0.825       0.531       0.844       0.875       0.906       0.969   0.000    31.000       30.000  3.043 S_0043_0005_0001
SCORE:   -13.103   -138.289     17.171     72.723           0.354                  4.095         -2.593    -25.699        0.076         -6.006         -7.620         -1.046       0.000       -1.255      4.047     25.660     -6.855            0.002     35.944         16.188          3.981    0.856       0.656       0.812       0.906       0.938       0.969   0.000    31.000       30.000  2.768 S_0044_0001_0001
SCORE:    -9.356   -136.647     19.225     71.002           0.352                  4.089         -3.085    -25.071        0.200         -6.137         -7.717          0.000       0.000       -1.380      3.718     26.455     -7.403            0.003     35.944         17.097          3.909    0.869       0.656       0.844       0.906       0.938       1.000   0.000    32.000       30.000  2.680 S_0044_0002_0001
SCORE:   -11.936   -136.438     18.624     69.963           0.348                  4.001         -3.018    -24.918        0.196         -6.115         -7.673          0.000       0.000       -1.321      3.231     25.837     -7.412            0.003     35.944         16.811          3.895    0.863       0.656       0.812       0.906       0.938       1.000   0.000    32.000       30.000  2.681 S_0044_0003_0001
SCORE:   -13.059   -134.785     17.503     72.163           0.329                  4.174         -4.050    -25.600        0.188         -5.812         -7.688         -0.427       0.000       -1.338      4.240     24.610     -8.099            0.005     35.944         15.584          4.063    0.863       0.688       0.844       0.875       0.938       0.969   0.000    31.000       30.000  2.859 S_0044_0004_0001
SCORE:    -9.683   -134.374     19.038     70.784           0.329                  4.091         -3.169    -25.036        0.198         -6.159         -7.563          0.000       0.000       -1.469      3.319     25.568     -7.488            0.003     35.944         16.302          3.952    0.856       0.625       0.844       0.906       0.938       0.969   0.000    31.000       30.000  2.732 S_0044_0005_0001
SCORE:   -15.887   -130.785     17.258     62.659           0.372                  4.182         -5.117    -23.368        0.243         -5.922         -7.368          0.000       0.000       -1.613      1.250     27.778     -5.810            0.002     35.944         14.408          3.419    0.819       0.500       0.812       0.875       0.906       1.000   0.000    32.000       30.000  2.524 S_0045_0001_0001
SCORE:   -16.152   -130.918     17.206     62.819           0.373                  4.214         -4.810    -23.756        0.263         -5.970         -7.438          0.000       0.000       -1.671      1.288     27.669     -5.781            0.001     35.944         14.414          3.425    0.819       0.500       0.812       0.875       0.906       1.000   0.000    32.000       30.000  2.526 S_0045_0002_0001
SCORE:   -18.885   -130.853     17.489     61.117           0.341                  4.168         -4.747    -22.356        0.236         -6.239         -6.627          0.000       0.000       -1.800      2.143     25.111     -6.189            0.000     35.944         13.376          3.448    0.806       0.469       0.781       0.844       0.938       1.000   0.000    32.000       30.000  2.592 S_0045_0003_0001
SCORE:   -18.798   -130.861     17.469     61.224           0.343                  4.188         -4.717    -22.363        0.229         -6.243         -6.608          0.000       0.000       -1.797      2.085     25.101     -6.203            0.000     35.944         13.411          3.449    0.806       0.469       0.781       0.844       0.938       1.000   0.000    32.000       30.000  2.595 S_0045_0004_0001
SCORE:   -18.735   -130.870     17.471     61.219           0.343                  4.189         -4.719    -22.346        0.244         -6.242         -6.610          0.000       0.000       -1.791      2.103     25.106     -6.203            0.000     35.944         13.428          3.449    0.806       0.469       0.781       0.844       0.938       1.000   0.000    32.000       30.000  2.595 S_0045_0005_0001
SCORE:   -10.493   -127.018     18.051     61.969           0.383                  4.521         -4.127    -30.267        0.215         -4.189         -9.471         -0.715      -1.143        0.877      5.493     25.687     -7.089            0.001     35.944         20.387          5.367    0.800       0.562       0.750       0.844       0.906       0.938   0.000    30.000       29.000  4.034 S_0046_0001_0001
SCORE:   -10.520   -127.562     18.436     63.010           0.372                  4.497         -4.200    -30.184        0.225         -4.251         -9.527         -0.720      -1.172        0.821      5.476     25.095     -7.581            0.006     35.944         20.795          5.365    0.812       0.562       0.781       0.875       0.906       0.938   0.000    30.000       29.000  4.018 S_0046_0002_0001
SCORE:   -10.484   -127.519     18.088     63.138           0.368                  4.492         -4.152    -30.440        0.226         -4.261         -9.691         -0.710      -1.140        0.889      5.797     24.790     -7.586            0.010     35.944         21.270          5.354    0.825       0.594       0.781       0.875       0.938       0.938   0.000    30.000       29.000  4.012 S_0046_0003_0001
SCORE:    -9.517   -126.574     18.106     63.068           0.371                  4.485         -4.043    -30.388        0.236         -4.241         -9.662         -0.706      -1.141        0.865      5.890     24.832     -7.640            0.002     35.944         21.079          5.345    0.819       0.594       0.750       0.875       0.938       0.938   0.000    30.000       29.000  4.003 S_0046_0004_0001
SCORE:    -9.559   -126.654     18.425     62.953           0.374                  4.491         -4.083    -30.180        0.231         -4.227         -9.531         -0.718      -1.176        0.788      5.522     25.139     -7.642            0.003     35.944         20.781          5.358    0.812       0.594       0.750       0.875       0.906       0.938   0.000    30.000       29.000  4.012 S_0046_0005_0001
SCORE:   -20.703   -124.585     17.129     59.977           0.340                  3.619         -4.054    -30.699        0.280         -4.952         -8.805         -1.135      -1.342       -0.696      1.222     30.599     -6.870            0.153     35.944         13.172          4.275    0.781       0.406       0.719       0.875       0.906       1.000   0.000    32.000       29.000  3.049 S_0047_0001_0001
SCORE:   -19.691   -123.397     16.930     61.103           0.347                  3.597         -4.044    -30.935        0.280         -4.984         -8.847         -1.136      -1.344       -0.721      1.168     30.188     -7.062            0.155     35.944         13.067          4.247    0.794       0.469       0.719       0.875       0.906       1.000   0.000    32.000       29.000  3.039 S_0047_0002_0001
SCORE:   -19.979   -123.369     16.936     61.204           0.341                  3.599         -4.157    -30.797        0.288         -4.974         -8.801         -1.140      -1.345       -0.718      1.227     29.642     -7.044            0.158     35.944         13.026          4.223    0.788       0.469       0.719       0.875       0.906       0.969   0.000    31.000       29.000  3.021 S_0047_0003_0001
SCORE:   -20.513   -121.930     16.255     60.330           0.324                  3.566         -3.930    -30.726        0.298         -4.807         -8.773         -1.185      -1.320       -0.875      0.763     29.939     -7.452            0.168     35.944         12.899          4.175    0.806       0.500       0.750       0.875       0.906       1.000   0.000    32.000       30.000  2.983 S_0047_0004_0001
SCORE:   -19.636   -125.293     16.919     62.067           0.333                  3.554         -3.773    -30.717        0.302         -4.776         -9.155         -1.129      -1.271       -0.696      0.807     30.485     -6.633            0.176     35.944         13.220          4.072    0.806       0.500       0.750       0.875       0.906       1.000   0.000    32.000       30.000  2.995 S_0047_0005_0001
SCORE:    -8.482   -122.535     15.362     55.185           0.413                  4.183         -5.154    -20.124        0.188         -4.277         -7.977         -0.621       0.000       -1.161      2.028     28.967     -5.544            0.025     35.944         16.616          3.367    0.831       0.531       0.812       0.875       0.938       1.000   0.000    32.000       30.000  2.398 S_0048_0001_0001
SCORE:    -8.323   -122.929     15.616     55.002           0.419                  4.276         -4.955    -20.207        0.178         -4.282         -8.040         -0.624       0.000       -1.172      1.953     29.225     -5.683            0.003     35.944         16.952          3.143    0.831       0.500       0.812       0.875       0.969       1.000   0.000    32.000       31.000  2.214 S_0048_0002_0001
SCORE:    -8.651   -122.776     15.594     55.030           0.361                  4.065         -5.018    -20.270        0.202         -4.286         -8.086         -0.608       0.000       -1.146      1.925     29.136     -5.727            0.000     35.944         17.010          3.152    0.831       0.500       0.812       0.875       0.969       1.000   0.000    32.000       31.000  2.225 S_0048_0003_0001
SCORE:   -12.702   -124.544     15.127     58.031           0.349                  4.018         -4.476    -21.117        0.182         -3.990         -8.532         -0.570       0.000       -1.472      2.496     25.921     -6.761            0.003     35.944         16.690          3.433    0.850       0.562       0.844       0.906       0.938       1.000   0.000    32.000       31.000  2.430 S_0048_0004_0001
SCORE:   -11.827   -124.120     15.255     55.899           0.331                  3.903         -4.490    -19.977        0.179         -4.084         -8.499         -0.598       0.000       -1.330      2.197     25.970     -6.164            0.000     35.944         17.759          3.135    0.856       0.562       0.844       0.906       0.969       1.000   0.000    32.000       31.000  2.159 S_0048_0005_0001
SCORE:   -20.952   -126.244     16.163     60.966           0.323                  3.481         -4.624    -23.960        0.399         -5.026         -7.093          0.000       0.000       -2.119      1.351     20.682     -6.537            0.003     35.944         15.337          3.261    0.881       0.750       0.844       0.906       0.938       0.969   0.000    31.000       30.000  2.511 S_0049_0001_0001
SCORE:   -21.752   -126.277     16.076     60.673           0.318                  3.472         -4.628    -24.051        0.411         -5.034         -7.094          0.000       0.000       -2.153      1.344     20.644     -6.528            0.003     35.944         15.128          3.273    0.881       0.750       0.844       0.906       0.938       0.969   0.000    31.000       30.000  2.521 S_0049_0002_0001
SCORE:   -21.787   -126.279     16.080     60.680           0.318                  3.472         -4.613    -24.075        0.409         -5.037         -7.106          0.000       0.000       -2.168      1.321     20.625     -6.535            0.003     35.944         15.174          3.269    0.881       0.750       0.844       0.906       0.938       0.969   0.000    31.000       30.000  2.518 S_0049_0003_0001
SCORE:   -21.749   -126.295     16.102     60.670           0.319                  3.471         -4.609    -24.064        0.397         -5.032         -7.091          0.000       0.000       -2.153      1.332     20.643     -6.545            0.003     35.944         15.162          3.271    0.881       0.750       0.844       0.906       0.938       0.969   0.000    31.000       30.000  2.518 S_0049_0004_0001
SCORE:   -21.206   -126.243     16.126     60.758           0.320                  3.480         -4.852    -23.980        0.399         -5.023         -7.104          0.000       0.000       -2.110      1.279     20.753     -6.461            0.003     35.944         15.504          3.273    0.881       0.750       0.844       0.906       0.938       0.969   0.000    31.000       30.000  2.521 S_0049_0005_0001
SCORE:   -32.365   -136.092     17.602     66.888           0.335                  4.472         -4.988    -32.469        0.159         -5.021         -8.760         -2.427      -0.535       -2.085      2.228     22.933     -7.710            0.004     35.944         17.157          4.239    0.831       0.531       0.844       0.875       0.938       0.969   0.000    31.000       30.000  2.940 S_0050_0001_0001
SCORE:   -32.256   -135.746     17.299     66.708           0.325                  4.418         -4.990    -32.462        0.166         -4.992         -8.796         -2.365      -0.603       -2.091      2.138     23.046     -7.601            0.003     35.944         17.344          4.223    0.850       0.625       0.844       0.875       0.938       0.969   0.000    31.000       30.000  2.925 S_0050_0002_0001
SCORE:   -33.522   -136.690     17.817     67.154           0.342                  4.272         -4.617    -34.063        0.162         -4.771         -9.071         -3.964      -0.562       -2.051      1.898     25.725     -7.904            0.023     35.944         16.834          4.167    0.844       0.625       0.812       0.875       0.938       0.969   0.000    31.000       30.000  2.887 S_0050_0003_0001
SCORE:   -31.837   -135.667     17.750     66.930           0.325                  4.424         -4.930    -32.526        0.160         -5.035         -8.749         -2.402      -0.541       -2.081      2.211     22.898     -7.728            0.003     35.944         17.175          4.236    0.837       0.594       0.812       0.875       0.938       0.969   0.000    31.000       30.000  2.943 S_0050_0004_0001
SCORE:   -31.763   -135.519     17.668     66.897           0.335                  4.451         -4.942    -32.508        0.159         -5.019         -8.749         -2.423      -0.539       -2.086      2.234     22.854     -7.687            0.003     35.944         17.164          4.243    0.831       0.562       0.812       0.875       0.938       0.969   0.000    31.000       30.000  2.947 S_0050_0005_0001
SCORE:   -17.516   -126.823     16.933     63.777           0.328                  3.750         -4.380    -28.145        0.266         -6.247         -6.581         -0.310      -1.054       -0.183      3.691     24.958     -6.906            0.304     35.944         13.163          3.474    0.825       0.531       0.781       0.875       0.938       1.000   0.000    32.000       30.000  2.222 S_0051_0001_0001
SCORE:   -14.992   -126.094     14.168     65.463           0.334                  4.074         -4.151    -25.692        0.085         -6.393         -6.572          0.000      -1.048       -0.191      3.308     23.352     -6.265            0.305     35.944         14.380          4.487    0.775       0.438       0.750       0.844       0.906       0.938   0.000    30.000       29.000  3.338 S_0051_0002_0001
SCORE:   -13.626   -126.547     15.961     64.687           0.336                  4.022         -4.073    -25.752        0.272         -6.247         -6.458          0.000      -1.012       -0.436      3.253     25.723     -7.176            0.284     35.944         13.593          4.572    0.781       0.469       0.750       0.844       0.906       0.938   0.000    30.000       29.000  3.348 S_0051_0003_0001
SCORE:   -18.042   -127.555     16.687     62.085           0.329                  3.754         -4.187    -27.997        0.282         -6.257         -6.380         -0.299      -1.040       -0.409      3.243     26.640     -6.913            0.300     35.944         13.731          3.514    0.819       0.531       0.781       0.844       0.938       1.000   0.000    32.000       30.000  2.260 S_0051_0004_0001
SCORE:   -15.297   -126.388     16.873     65.100           0.322                  3.772         -4.337    -27.611        0.284         -6.317         -6.353          0.000      -1.037       -0.286      3.966     24.454     -7.648            0.296     35.944         13.669          4.565    0.800       0.531       0.781       0.844       0.906       0.938   0.000    30.000       29.000  3.326 S_0051_0005_0001
SCORE:   -19.155   -134.185     19.793     65.408           0.329                  3.262         -4.597    -27.813        0.506         -4.491         -7.939         -1.173       0.000       -2.209      1.986     25.919     -6.350            0.026     35.944         16.430          4.424    0.719       0.344       0.594       0.781       0.875       1.000   0.000    32.000       27.000  2.891 S_0052_0001_0001
SCORE:   -18.782   -132.995     19.086     64.351           0.331                  3.337         -4.395    -27.008        0.524         -4.538         -8.098          0.000       0.000       -2.177      2.084     25.786     -6.516            0.015     35.944         15.488          4.348    0.712       0.344       0.562       0.781       0.875       1.000   0.000    32.000       27.000  2.806 S_0052_0002_0001
SCORE:   -18.936   -134.276     19.836     65.502           0.333                  3.364         -4.566    -27.776        0.506         -4.487         -7.940         -1.188       0.000       -2.192      1.993     25.910     -6.338            0.029     35.944         16.410          4.412    0.725       0.344       0.594       0.812       0.875       1.000   0.000    32.000       27.000  2.883 S_0052_0003_0001
SCORE:   -18.882   -134.283     19.837     65.502           0.333                  3.363         -4.569    -27.766        0.505         -4.485         -7.947         -1.186       0.000       -2.187      2.020     25.923     -6.339            0.029     35.944         16.425          4.412    0.725       0.344       0.594       0.812       0.875       1.000   0.000    32.000       27.000  2.883 S_0052_0004_0001
SCORE:   -19.024   -134.310     19.994     65.370           0.340                  3.364         -4.566    -27.658        0.187         -4.423         -7.962         -1.184       0.000       -2.131      2.050     25.913     -6.323            0.027     35.944         16.347          4.409    0.719       0.344       0.594       0.781       0.875       1.000   0.000    32.000       27.000  2.878 S_0052_0005_0001
SCORE:    -6.795   -130.000     19.250     67.298           0.325                  4.329         -5.112    -23.140        0.303         -5.143         -5.806         -6.028      -1.711        0.068      3.591     26.310     -5.387            0.000     35.944         18.113          5.266    0.731       0.438       0.688       0.781       0.844       0.906   0.000    29.000       27.000  4.181 S_0053_0001_0001
SCORE:    -5.513   -134.152     18.384     71.607           0.338                  3.824         -4.955    -26.100        0.252         -4.432         -6.657         -5.201      -3.418        0.715      2.768     30.906     -4.494            0.001     35.944         19.157          5.338    0.756       0.438       0.781       0.812       0.844       0.906   0.000    29.000       27.000  4.208 S_0053_0002_0001
SCORE:    -6.514   -127.974     18.497     68.443           0.321                  4.354         -4.934    -22.617        0.320         -5.127         -5.290         -6.046      -1.707        0.282      3.200     24.302     -5.435            0.000     35.944         16.954          5.232    0.725       0.406       0.688       0.781       0.844       0.906   0.000    29.000       27.000  4.145 S_0053_0003_0001
SCORE:    -4.246   -134.718     18.031     74.763           0.346                  3.869         -4.833    -26.988        0.221         -4.478         -6.848         -5.136      -2.746        0.860      2.693     29.428     -4.251            0.001     35.944         19.595          5.249    0.756       0.438       0.781       0.812       0.844       0.906   0.000    29.000       27.000  4.130 S_0053_0004_0001
SCORE:    -8.358   -131.048     17.713     72.253           0.317                  3.926         -5.369    -24.920        0.276         -4.962         -5.783         -5.930      -1.627        0.202      2.968     25.913     -6.196            0.000     35.944         17.965          5.223    0.738       0.438       0.688       0.812       0.844       0.906   0.000    29.000       27.000  4.109 S_0053_0005_0001
SCORE:   -22.200   -113.575     11.650     60.137           0.288                  3.606         -4.096    -22.960        0.040         -4.951         -6.236          0.000       0.000       -4.115      0.785     20.908     -8.556            0.001     35.944          8.932          4.488    0.806       0.562       0.750       0.844       0.906       0.969   0.000    31.000       29.000  3.581 S_0054_0001_0001
SCORE:   -19.274   -121.231     15.694     62.245           0.312                  3.808         -4.559    -21.962        0.307         -5.062         -6.342          0.000       0.000       -2.366      1.420     21.410     -7.560            0.007     35.944          8.661          4.281    0.819       0.594       0.781       0.844       0.906       0.969   0.000    31.000       29.000  3.376 S_0054_0002_0001
SCORE:   -19.028   -121.370     15.726     62.258           0.325                  3.929         -4.559    -21.993        0.304         -5.056         -6.332          0.000       0.000       -2.365      1.473     21.543     -7.524            0.008     35.944          8.662          4.287    0.819       0.594       0.781       0.844       0.906       0.969   0.000    31.000       29.000  3.378 S_0054_0003_0001
SCORE:   -19.087   -121.296     15.694     62.256           0.325                  3.931         -4.577    -21.962        0.311         -5.058         -6.339          0.000       0.000       -2.364      1.457     21.455     -7.533            0.009     35.944          8.661          4.283    0.819       0.594       0.781       0.844       0.906       0.969   0.000    31.000       29.000  3.376 S_0054_0004_0001
SCORE:   -21.917   -115.138     13.690     60.152           0.304                  3.746         -4.729    -22.532        0.303         -4.899         -6.214          0.000       0.000       -4.123      1.090     20.512     -8.847            0.000     35.944          8.823          4.458    0.812       0.562       0.781       0.844       0.906       0.969   0.000    31.000       29.000  3.509 S_0054_0005_0001
SCORE:   -22.044   -140.509     19.919     66.393           0.334                  4.023         -4.123    -25.726        0.234         -5.493         -9.277         -0.570      -1.518       -2.111      1.688     25.698     -9.586            0.005     35.944         22.631          4.052    0.881       0.750       0.844       0.906       0.938       0.969   0.000    31.000       30.000  2.760 S_0055_0001_0001
SCORE:   -23.579   -141.303     21.613     67.234           0.342                  4.655         -4.592    -27.073        0.231         -5.509         -7.817         -2.195      -0.884       -1.940      0.862     25.278    -10.221            0.004     35.944         21.792          4.160    0.887       0.750       0.875       0.906       0.938       0.969   0.000    31.000       30.000  2.867 S_0055_0002_0001
SCORE:   -24.206   -143.411     22.697     69.282           0.343                  4.672         -5.024    -27.630        0.228         -5.604         -9.098         -2.232      -0.880       -1.726      0.682     24.911     -9.982            0.001     35.944         22.621          4.210    0.863       0.719       0.812       0.906       0.938       0.938   0.000    30.000       30.000  2.945 S_0055_0003_0001
SCORE:   -24.007   -141.381     21.455     67.200           0.341                  4.653         -4.792    -26.843        0.227         -5.466         -7.736         -2.247      -0.883       -2.177      0.865     25.296    -10.189            0.007     35.944         21.718          4.159    0.875       0.719       0.844       0.906       0.938       0.969   0.000    31.000       30.000  2.863 S_0055_0004_0001
SCORE:   -21.470   -140.087     19.787     66.127           0.341                  4.290         -4.197    -25.211        0.230         -5.471         -9.299         -0.572      -1.514       -2.222      1.631     25.744     -9.564            0.001     35.944         22.571          4.053    0.875       0.719       0.844       0.906       0.938       0.969   0.000    31.000       30.000  2.757 S_0055_0005_0001
SCORE:   -13.426   -132.168     20.357     70.409           0.356                  4.594         -4.610    -32.347        0.218         -5.380        -10.720         -1.247       0.000       -0.450      3.218     28.580     -6.298            0.000     35.944         16.119          5.222    0.831       0.562       0.844       0.906       0.906       0.938   0.000    30.000       30.000  3.771 S_0056_0001_0001
SCORE:   -17.831   -132.732     19.610     70.639           0.335                  4.243         -4.786    -33.303        0.237         -5.370        -10.644         -1.236       0.000       -0.503      3.140     26.094     -5.768            0.000     35.944         16.270          5.189    0.831       0.562       0.812       0.906       0.938       0.938   0.000    30.000       30.000  3.784 S_0056_0002_0001
SCORE:   -13.798   -132.093     20.350     70.309           0.335                  4.376         -4.667    -32.400        0.218         -5.386        -10.693         -1.269       0.000       -0.454      3.184     28.514     -6.294            0.001     35.944         16.227          5.210    0.837       0.594       0.844       0.906       0.906       0.938   0.000    30.000       30.000  3.768 S_0056_0003_0001
SCORE:   -16.006   -128.966     19.894     69.602           0.314                  4.326         -4.162    -32.990        0.140         -5.572        -10.723         -1.244       0.000       -0.362      3.211     25.946     -6.247            0.002     35.944         14.884          5.306    0.812       0.500       0.781       0.906       0.938       0.938   0.000    30.000       30.000  3.815 S_0056_0004_0001
SCORE:   -17.709   -131.541     18.613     70.964           0.329                  4.502         -4.887    -33.165        0.218         -5.403        -10.633         -1.180       0.000       -0.291      3.974     24.814     -6.148            0.004     35.944         16.178          5.267    0.831       0.562       0.812       0.906       0.938       0.938   0.000    30.000       30.000  3.786 S_0056_0005_0001
SCORE:   -11.960   -140.756     19.874     74.871           0.338                  4.138         -5.299    -30.116        0.502         -6.358         -8.308          0.000       0.000        1.720      3.309     23.297     -6.648            0.002     35.944         21.533          3.539    0.856       0.656       0.812       0.875       0.938       1.000   0.000    32.000       31.000  2.150 S_0057_0001_0001
SCORE:    -8.603   -143.005     20.985     76.568           0.375                  4.137         -5.264    -29.575        0.363         -5.327         -8.190          0.000       0.000        2.508      4.655     22.879     -5.197            0.018     35.944         19.525          3.556    0.863       0.656       0.812       0.906       0.938       1.000   0.000    32.000       31.000  2.155 S_0057_0002_0001
SCORE:   -11.468   -140.496     19.796     75.110           0.347                  4.149         -5.346    -30.133        0.510         -6.340         -8.264          0.000       0.000        1.712      3.334     23.315     -6.633            0.001     35.944         21.525          3.530    0.869       0.656       0.812       0.938       0.938       1.000   0.000    32.000       31.000  2.147 S_0057_0003_0001
SCORE:   -12.133   -140.805     19.836     74.929           0.326                  3.991         -5.335    -30.103        0.513         -6.357         -8.318          0.000       0.000        1.701      3.293     23.288     -6.639            0.002     35.944         21.603          3.555    0.856       0.656       0.812       0.875       0.938       1.000   0.000    32.000       31.000  2.151 S_0057_0004_0001
SCORE:   -11.663   -140.463     19.763     75.097           0.335                  3.994         -5.355    -30.102        0.519         -6.345         -8.270          0.000       0.000        1.703      3.324     23.311     -6.640            0.002     35.944         21.521          3.548    0.869       0.656       0.812       0.938       0.938       1.000   0.000    32.000       31.000  2.147 S_0057_0005_0001
SCORE:    -1.761   -128.561     18.837     63.136           0.347                  3.839         -4.335    -19.071        0.011         -5.652         -5.761          0.000       0.000        0.099      6.937     27.748     -6.507            0.000     35.944         11.230          4.786    0.825       0.688       0.781       0.844       0.875       0.938   0.000    30.000       29.000  3.789 S_0058_0001_0001
SCORE:    -2.010   -122.102     17.559     58.962           0.351                  4.161         -4.568    -19.324        0.029         -5.874         -5.527          0.000       0.000       -0.421      7.230     26.226     -6.475            0.003     35.944         11.818          4.866    0.781       0.500       0.781       0.812       0.875       0.938   0.000    30.000       28.000  3.750 S_0058_0002_0001
SCORE:    -2.769   -126.478     18.729     61.072           0.349                  3.903         -4.402    -18.857        0.011         -5.697         -5.573          0.000       0.000       -0.214      7.406     27.337     -7.140            0.000     35.944         10.841          4.755    0.806       0.562       0.781       0.844       0.875       0.969   0.000    31.000       29.000  3.753 S_0058_0003_0001
SCORE:    -1.753   -128.496     18.843     63.059           0.348                  3.841         -4.347    -19.076        0.010         -5.690         -5.757          0.000       0.000        0.093      6.946     27.805     -6.505            0.000     35.944         11.228          4.787    0.825       0.688       0.781       0.844       0.875       0.938   0.000    30.000       29.000  3.790 S_0058_0004_0001
SCORE:    -1.632   -122.619     17.687     59.162           0.355                  4.141         -4.700    -19.288        0.018         -5.933         -5.591          0.000       0.000       -0.258      7.093     27.039     -6.431            0.000     35.944         11.748          4.897    0.806       0.594       0.781       0.844       0.875       0.938   0.000    30.000       28.000  3.782 S_0058_0005_0001
SCORE:   -11.398   -127.395     18.709     62.326           0.317                  3.877         -4.237    -29.124        0.304         -6.450         -7.333         -0.210       0.000       -0.369      2.288     27.415     -4.950            0.000     35.944         17.491          3.364    0.850       0.531       0.844       0.906       0.969       1.000   0.000    32.000       31.000  2.120 S_0059_0001_0001
SCORE:   -12.046   -129.550     19.196     63.785           0.323                  3.968         -3.930    -30.084        0.294         -6.395         -7.146         -1.428       0.000       -0.481      2.242     28.734     -4.894            0.000     35.944         17.377          3.473    0.825       0.500       0.750       0.906       0.969       1.000   0.000    32.000       31.000  2.175 S_0059_0002_0001
SCORE:   -11.476   -129.272     18.891     63.614           0.351                  4.109         -3.709    -30.441        0.291         -6.356         -7.240         -1.654       0.000       -0.474      2.743     28.980     -4.662            0.000     35.944         17.410          3.400    0.831       0.500       0.750       0.906       1.000       1.000   0.000    32.000       31.000  2.072 S_0059_0003_0001
SCORE:   -12.066   -129.521     19.117     63.754           0.322                  3.960         -3.936    -30.064        0.282         -6.398         -7.170         -1.426       0.000       -0.482      2.270     28.721     -4.875            0.000     35.944         17.436          3.475    0.825       0.500       0.750       0.906       0.969       1.000   0.000    32.000       31.000  2.176 S_0059_0004_0001
SCORE:   -11.523   -129.263     18.891     63.618           0.351                  4.110         -3.704    -30.452        0.284         -6.358         -7.250         -1.655       0.000       -0.473      2.728     28.966     -4.668            0.000     35.944         17.407          3.400    0.831       0.500       0.750       0.906       1.000       1.000   0.000    32.000       31.000  2.072 S_0059_0005_0001
SCORE:   -23.686   -124.498     15.437     59.443           0.314                  3.651         -4.394    -28.423        0.532         -4.467         -8.318          0.000       0.000       -1.953      1.692     21.051     -5.793            0.003     35.944         16.095          3.351    0.844       0.531       0.844       0.906       0.938       1.000   0.000    32.000       30.000  2.425 S_0060_0001_0001
SCORE:   -25.503   -125.185     16.013     63.077           0.316                  3.520         -4.886    -31.894        0.501         -5.580         -8.529          0.000       0.000       -2.125      1.865     22.683     -7.812            0.002     35.944         16.588          4.589    0.844       0.562       0.906       0.906       0.906       0.938   0.000    30.000       30.000  3.316 S_0060_0002_0001
SCORE:   -34.276   -127.359     14.319     61.095           0.333                  3.816         -4.782    -32.202        0.356         -6.263         -8.776          0.000       0.000       -2.245      1.247     22.340     -7.672            0.002     35.944         15.572          3.059    0.875       0.594       0.875       0.938       0.969       1.000   0.000    32.000       31.000  2.274 S_0060_0003_0001
SCORE:   -31.160   -129.229     16.795     61.112           0.334                  3.857         -5.159    -32.302        0.588         -6.288         -8.632          0.000       0.000       -2.140      1.740     24.509     -8.056            0.011     35.944         15.755          2.921    0.881       0.625       0.906       0.938       0.938       1.000   0.000    32.000       31.000  2.170 S_0060_0004_0001
SCORE:   -20.643   -124.210     14.853     63.245           0.311                  3.643         -4.699    -28.890        0.530         -4.392         -8.506          0.000       0.000       -1.958      1.645     21.888     -6.179            0.003     35.944         16.131          4.519    0.831       0.562       0.844       0.906       0.906       0.938   0.000    30.000       30.000  3.208 S_0060_0005_0001
SCORE:   -20.328   -139.009     18.285     77.357           0.328                  3.986         -4.775    -36.840        0.443         -4.915         -8.382         -1.562      -2.147        1.550      2.822     27.837     -7.085            0.059     35.944         15.776          5.485    0.788       0.531       0.781       0.812       0.875       0.938   0.000    30.000       28.000  4.099 S_0061_0001_0001
SCORE:   -21.114   -138.998     18.157     76.780           0.319                  4.112         -5.087    -36.237        0.444         -4.987         -7.945         -1.560      -2.211        1.338      3.268     26.856     -6.845            0.060     35.944         15.478          5.445    0.788       0.531       0.781       0.812       0.875       0.938   0.000    30.000       28.000  4.073 S_0061_0002_0001
SCORE:   -19.952   -138.859     18.245     77.307           0.339                  4.129         -4.763    -36.812        0.444         -4.916         -8.359         -1.563      -2.147        1.547      2.861     27.906     -7.109            0.058     35.944         15.795          5.478    0.788       0.531       0.781       0.812       0.875       0.938   0.000    30.000       28.000  4.100 S_0061_0003_0001
SCORE:   -23.759   -139.024     17.680     76.843           0.307                  4.107         -5.200    -36.713        0.446         -4.950         -7.968         -1.614      -2.288        1.305      2.174     26.667     -6.933            0.060     35.944         15.400          5.437    0.781       0.531       0.750       0.812       0.875       0.938   0.000    30.000       28.000  4.083 S_0061_0004_0001
SCORE:   -22.210   -138.066     18.398     75.689           0.311                  4.041         -5.201    -35.487        0.413         -4.995         -8.138         -1.512      -2.928        1.051      3.163     26.261     -6.765            0.121     35.944         15.492          5.438    0.781       0.531       0.750       0.812       0.875       0.938   0.000    30.000       28.000  4.070 S_0061_0005_0001
SCORE:    -9.819   -128.166     18.160     65.747           0.336                  4.476         -5.220    -31.605        0.248         -5.391         -7.377         -4.436       0.000       -0.638      4.005     31.224     -5.299            0.023     35.944         18.151          5.158    0.775       0.469       0.750       0.812       0.906       0.938   0.000    30.000       28.000  3.952 S_0062_0001_0001
SCORE:    -4.081   -133.071     18.786     68.272           0.371                  4.831         -5.426    -28.525        0.232         -5.102         -6.654         -4.013       0.000       -0.605      4.216     33.089     -4.352            0.075     35.944         17.850          5.101    0.769       0.438       0.781       0.812       0.875       0.938   0.000    30.000       28.000  3.874 S_0062_0002_0001
SCORE:    -9.580   -128.792     18.054     65.405           0.348                  4.508         -5.265    -31.304        0.242         -5.396         -7.302         -4.411       0.000       -0.600      4.519     31.431     -5.308            0.021     35.944         18.327          5.153    0.775       0.469       0.750       0.812       0.906       0.938   0.000    30.000       28.000  3.942 S_0062_0003_0001
SCORE:    -7.628   -128.662     18.391     65.452           0.348                  4.643         -5.125    -30.447        0.246         -5.354         -7.386         -4.317       0.000       -0.571      4.595     31.488     -5.428            0.024     35.944         18.532          5.161    0.781       0.469       0.750       0.844       0.906       0.938   0.000    30.000       28.000  3.961 S_0062_0004_0001
SCORE:    -7.628   -128.662     18.391     65.452           0.348                  4.643         -5.125    -30.447        0.246         -5.354         -7.386         -4.317       0.000       -0.571      4.595     31.488     -5.428            0.024     35.944         18.532          5.161    0.781       0.469       0.750       0.844       0.906       0.938   0.000    30.000       28.000  3.961 S_0062_0005_0001
SCORE:   -20.085   -134.138     17.798     60.543           0.335                  4.060         -4.874    -26.855        0.194         -4.244        -10.090          0.000       0.000       -0.658      2.141     23.572     -6.251            0.010     35.944         22.429          3.110    0.869       0.594       0.844       0.906       1.000       1.000   0.000    32.000       32.000  1.930 S_0063_0001_0001
SCORE:   -19.663   -132.121     17.906     58.922           0.325                  3.828         -5.071    -26.070        0.193         -4.274         -9.990          0.000       0.000       -0.593      2.296     23.161     -6.048            0.010     35.944         21.920          3.035    0.869       0.562       0.844       0.938       1.000       1.000   0.000    32.000       32.000  1.922 S_0063_0002_0001
SCORE:   -19.347   -135.049     18.513     62.252           0.333                  4.052         -5.050    -27.069        0.207         -4.206        -10.015          0.000       0.000       -0.724      2.294     23.369     -6.026            0.006     35.944         21.821          3.247    0.831       0.562       0.750       0.875       0.969       1.000   0.000    32.000       31.000  2.034 S_0063_0003_0001
SCORE:   -18.828   -136.523     18.554     63.743           0.341                  3.967         -4.546    -26.905        0.206         -4.154        -10.295          0.000       0.000       -0.366      1.711     22.978     -5.862            0.005     35.944         22.375          3.178    0.825       0.531       0.750       0.875       0.969       1.000   0.000    32.000       31.000  2.028 S_0063_0004_0001
SCORE:   -19.521   -134.926     18.315     62.183           0.333                  4.049         -5.031    -26.958        0.200         -4.199         -9.986          0.000       0.000       -0.524      2.166     23.107     -6.030            0.002     35.944         21.833          3.245    0.837       0.562       0.781       0.875       0.969       1.000   0.000    32.000       31.000  2.029 S_0063_0005_0001
SCORE:   -16.922   -141.040     22.140     71.157           0.363                  4.163         -4.363    -28.718        0.237         -8.103         -7.163          0.000       0.000       -1.928      3.104     22.986     -7.173            0.001     35.944         21.470          3.196    0.850       0.594       0.781       0.938       0.938       1.000   0.000    32.000       30.000  2.260 S_0064_0001_0001
SCORE:   -12.401   -144.317     23.635     70.218           0.352                  4.040         -4.806    -27.770        0.191         -7.046         -8.607          0.000       0.000       -2.056      2.300     25.494     -5.785            0.001     35.944         25.813          3.330    0.837       0.500       0.812       0.938       0.938       1.000   0.000    32.000       30.000  2.212 S_0064_0002_0001
SCORE:   -17.583   -151.454     25.455     72.161           0.366                  4.051         -5.225    -27.628        0.226         -7.117         -8.596          0.000       0.000       -1.777      1.759     24.655     -6.746            0.016     35.944         26.328          3.225    0.856       0.625       0.812       0.906       0.938       1.000   0.000    32.000       31.000  2.186 S_0064_0003_0001
SCORE:   -14.792   -142.668     23.441     71.969           0.380                  4.218         -5.076    -29.162        0.222         -8.158         -7.262          0.000       0.000       -1.896      2.906     24.740     -6.903            0.008     35.944         22.505          3.232    0.837       0.531       0.781       0.938       0.938       1.000   0.000    32.000       30.000  2.279 S_0064_0004_0001
SCORE:   -17.820   -150.378     24.175     73.541           0.375                  4.076         -3.729    -30.206        0.243         -7.349         -8.151          0.000       0.000       -1.783      1.911     23.109     -6.074            0.001     35.944         26.474          3.229    0.856       0.594       0.812       0.938       0.938       1.000   0.000    32.000       31.000  2.214 S_0064_0005_0001
SCORE:   -24.817   -128.221     15.623     70.653           0.308                  4.216         -3.615    -29.257        0.386         -8.433         -7.583          0.000       0.000       -2.294      2.545     20.244     -5.615            0.000     35.944         10.282          3.066    0.844       0.562       0.781       0.906       0.969       1.000   0.000    32.000       31.000  2.118 S_0065_0001_0001
SCORE:   -25.701   -128.009     15.366     70.323           0.310                  4.028         -3.877    -31.321        0.481         -8.421         -7.497          0.000       0.000       -2.128      3.760     21.182     -5.624            0.000     35.944          9.783          3.138    0.831       0.531       0.781       0.875       0.969       1.000   0.000    32.000       31.000  2.149 S_0065_0002_0001
SCORE:   -25.087   -128.356     15.538     70.396           0.297                  4.204         -3.500    -29.132        0.396         -8.406         -7.585          0.000       0.000       -2.311      2.489     20.298     -5.598            0.000     35.944         10.239          3.069    0.844       0.562       0.781       0.906       0.969       1.000   0.000    32.000       31.000  2.113 S_0065_0003_0001
SCORE:   -25.469   -128.095     15.345     70.377           0.322                  4.250         -3.882    -31.301        0.469         -8.382         -7.543          0.000       0.000       -2.125      3.847     21.131     -5.612            0.000     35.944          9.786          3.133    0.831       0.531       0.781       0.875       0.969       1.000   0.000    32.000       31.000  2.152 S_0065_0004_0001
SCORE:   -25.162   -128.903     15.661     70.609           0.307                  4.221         -3.588    -29.176        0.384         -8.483         -7.559          0.000       0.000       -2.208      2.618     20.232     -5.708            0.000     35.944         10.489          3.073    0.844       0.562       0.781       0.906       0.969       1.000   0.000    32.000       31.000  2.121 S_0065_0005_0001
SCORE:   -12.503   -124.221     18.083     60.614           0.348                  4.429         -3.611    -23.802        0.111         -4.447         -8.265          0.000      -1.617       -1.214      0.998     27.135     -3.656            0.022     35.944         10.649          3.297    0.837       0.531       0.812       0.906       0.938       1.000   0.000    32.000       30.000  2.478 S_0066_0001_0001
SCORE:   -11.441   -126.067     19.227     61.200           0.335                  4.206         -3.647    -23.944        0.257         -4.386         -8.292          0.000      -1.603       -0.997      1.356     27.506     -3.436            0.000     35.944         10.899          3.242    0.831       0.531       0.781       0.906       0.938       1.000   0.000    32.000       30.000  2.408 S_0066_0002_0001
SCORE:   -10.903   -127.156     19.748     61.675           0.332                  3.924         -3.991    -23.886        0.271         -4.398         -8.273          0.000      -1.619       -0.809      1.533     28.084     -3.351            0.011     35.944         11.059          3.214    0.837       0.562       0.781       0.906       0.938       1.000   0.000    32.000       30.000  2.375 S_0066_0003_0001
SCORE:   -11.013   -126.584     19.471     61.678           0.326                  3.793         -3.967    -23.842        0.251         -4.369         -8.234          0.000      -1.611       -0.912      1.246     28.284     -3.395            0.011     35.944         10.897          3.260    0.831       0.531       0.781       0.906       0.938       1.000   0.000    32.000       30.000  2.419 S_0066_0004_0001
SCORE:   -11.433   -126.121     19.340     61.306           0.341                  3.960         -3.865    -24.030        0.256         -4.357         -8.254          0.000      -1.610       -0.858      1.224     27.717     -3.364            0.011     35.944         10.926          3.225    0.831       0.531       0.781       0.906       0.938       1.000   0.000    32.000       30.000  2.414 S_0066_0005_0001
SCORE:   -16.072   -142.692     20.604     72.649           0.357                  3.788         -4.346    -26.031        0.196         -4.079         -9.638         -1.087       0.000       -0.712      3.297     28.084     -8.893            0.019     35.944         16.468          3.259    0.894       0.719       0.875       0.906       0.969       1.000   0.000    32.000       31.000  2.047 S_0067_0001_0001
SCORE:   -13.997   -141.820     20.462     70.143           0.341                  3.581         -5.032    -22.874        0.225         -4.332         -9.734          0.000       0.000       -0.955      3.088     27.644     -7.689            0.027     35.944         16.985          2.906    0.919       0.781       0.875       0.969       0.969       1.000   0.000    32.000       32.000  1.894 S_0067_0002_0001
SCORE:   -13.848   -142.601     22.054     68.537           0.374                  3.531         -4.120    -24.231        0.222         -4.806         -9.934          0.000       0.000       -1.021      2.457     29.768     -7.743            0.013     35.944         17.708          2.969    0.919       0.781       0.875       0.969       0.969       1.000   0.000    32.000       32.000  1.947 S_0067_0003_0001
SCORE:   -14.638   -140.741     20.459     71.079           0.353                  3.838         -4.772    -25.153        0.225         -4.192         -9.539         -1.105       0.000       -0.684      2.135     28.495     -8.318            0.027     35.944         17.313          3.250    0.919       0.781       0.906       0.938       0.969       1.000   0.000    32.000       31.000  2.005 S_0067_0004_0001
SCORE:   -16.031   -142.889     20.655     72.861           0.357                  3.793         -4.284    -25.962        0.214         -4.067         -9.608         -1.091       0.000       -0.718      3.200     28.032     -8.886            0.011     35.944         16.408          3.260    0.900       0.719       0.875       0.938       0.969       1.000   0.000    32.000       31.000  2.049 S_0067_0005_0001
SCORE:    -8.686   -132.618     19.325     65.568           0.323                  3.819         -4.786    -23.739        0.272         -5.846         -6.846          0.000       0.000       -1.320      2.209     24.163     -5.911            0.001     35.944         20.754          3.172    0.837       0.500       0.812       0.906       0.969       1.000   0.000    32.000       31.000  2.224 S_0068_0001_0001
SCORE:    -8.607   -132.628     19.469     65.730           0.318                  3.814         -4.956    -23.961        0.271         -5.863         -6.837          0.000       0.000       -1.387      2.124     24.293     -5.987            0.008     35.944         21.040          3.204    0.831       0.531       0.781       0.906       0.938       1.000   0.000    32.000       31.000  2.245 S_0068_0002_0001
SCORE:    -8.209   -132.071     19.095     64.558           0.306                  3.568         -5.154    -23.280        0.274         -5.833         -6.702          0.000       0.000       -1.422      1.901     25.544     -5.883            0.004     35.944         20.943          3.180    0.831       0.531       0.781       0.906       0.938       1.000   0.000    32.000       31.000  2.240 S_0068_0003_0001
SCORE:    -8.323   -132.539     19.525     65.783           0.321                  3.810         -4.916    -23.890        0.274         -5.843         -6.844          0.000       0.000       -1.379      2.153     24.290     -6.013            0.001     35.944         21.000          3.201    0.837       0.531       0.781       0.906       0.969       1.000   0.000    32.000       31.000  2.244 S_0068_0004_0001
SCORE:    -8.476   -132.431     19.097     65.677           0.318                  3.820         -4.788    -23.748        0.268         -5.866         -6.814          0.000       0.000       -1.367      2.137     24.434     -5.923            0.001     35.944         20.764          3.181    0.831       0.500       0.781       0.906       0.969       1.000   0.000    32.000       31.000  2.230 S_0068_0005_0001
SCORE:    -5.919   -130.656     18.920     61.758           0.335                  4.254         -4.574    -24.704        0.194         -5.623        -10.231         -2.578       0.000        1.113      3.607     29.319     -3.728            0.000     35.944         20.730          4.135    0.800       0.469       0.781       0.844       0.938       0.969   0.000    31.000       29.000  2.727 S_0069_0001_0001
SCORE:    -6.439   -131.267     18.048     61.186           0.359                  4.172         -4.644    -23.887        0.205         -4.872        -10.099         -2.401       0.000        1.659      3.090     29.278     -3.952            0.000     35.944         20.744          4.052    0.769       0.438       0.656       0.844       0.938       0.969   0.000    31.000       29.000  2.691 S_0069_0002_0001
SCORE:    -5.653   -129.936     18.304     61.800           0.335                  4.295         -4.745    -23.611        0.195         -5.565        -10.192         -2.162       0.000        1.165      3.339     28.161     -3.853            0.000     35.944         20.874          4.060    0.788       0.469       0.719       0.844       0.938       0.969   0.000    31.000       29.000  2.695 S_0069_0003_0001
SCORE:    -5.269   -130.349     19.003     61.749           0.337                  4.250         -4.551    -24.501        0.185         -5.596        -10.267         -2.562       0.000        1.158      3.470     29.295     -3.659            0.000     35.944         20.825          4.137    0.794       0.438       0.781       0.844       0.938       0.969   0.000    31.000       30.000  2.728 S_0069_0004_0001
SCORE:    -6.446   -132.496     19.022     58.324           0.334                  4.165         -4.388    -24.140        0.197         -5.162        -10.224         -2.618       0.000        1.269      3.239     33.358     -4.057            0.000     35.944         20.786          4.106    0.788       0.469       0.688       0.875       0.938       0.969   0.000    31.000       29.000  2.766 S_0069_0005_0001
SCORE:    -6.724   -144.112     22.397     66.344           0.375                  3.926         -4.944    -20.308        0.149         -5.176         -7.619         -2.312       0.000       -0.718      2.263     35.774     -4.926            0.027     35.944         16.195          5.028    0.794       0.500       0.781       0.844       0.906       0.938   0.000    30.000       28.000  4.060 S_0070_0001_0001
SCORE:    -6.814   -144.448     22.301     66.337           0.376                  3.795         -4.919    -20.547        0.136         -5.287         -7.539         -2.301       0.000       -0.788      2.207     36.481     -4.841            0.025     35.944         16.255          5.038    0.788       0.500       0.750       0.844       0.906       0.938   0.000    30.000       28.000  4.061 S_0070_0002_0001
SCORE:    -5.972   -139.321     21.008     64.931           0.374                  4.153         -4.743    -19.559        0.183         -5.329         -7.049         -0.695       0.000       -1.498      1.770     34.718     -5.976            0.000     35.944         15.118          5.086    0.800       0.500       0.812       0.844       0.906       0.938   0.000    30.000       28.000  4.099 S_0070_0003_0001
SCORE:    -6.608   -141.720     21.648     66.380           0.383                  3.482         -4.867    -20.208        0.134         -5.473         -7.120         -2.233       0.000       -1.451      1.794     35.637     -4.824            0.002     35.944         15.883          5.078    0.794       0.500       0.781       0.844       0.906       0.938   0.000    30.000       28.000  4.084 S_0070_0004_0001
SCORE:    -6.146   -144.108     22.384     66.524           0.381                  3.928         -4.910    -20.574        0.141         -5.207         -7.559         -2.303       0.000       -0.787      2.164     36.354     -4.816            0.030     35.944         16.267          5.025    0.794       0.500       0.781       0.844       0.906       0.938   0.000    30.000       28.000  4.058 S_0070_0005_0001
SCORE:   -12.425   -131.675     18.038     64.735           0.354                  4.213         -4.994    -18.518        0.050         -5.998         -4.018         -2.239       0.000       -1.891      3.606     23.084     -5.549            0.000     35.944         12.431          4.397    0.688       0.219       0.594       0.781       0.875       0.969   0.000    31.000       26.000  3.214 S_0071_0001_0001
SCORE:   -15.008   -131.012     16.936     63.570           0.357                  4.209         -4.830    -17.990        0.044         -6.129         -3.884         -2.881       0.000       -2.056      2.613     23.721     -5.650            0.000     35.944         12.031          4.399    0.688       0.219       0.562       0.812       0.875       0.969   0.000    31.000       26.000  3.220 S_0071_0002_0001
SCORE:    -9.901   -128.422     17.151     61.656           0.356                  4.274         -5.297    -15.672        0.044         -6.151         -3.954          0.000       0.000       -1.902      2.570     22.273     -5.080            0.000     35.944         12.308          4.342    0.694       0.219       0.594       0.812       0.875       0.969   0.000    31.000       26.000  3.195 S_0071_0003_0001
SCORE:   -10.569   -128.883     17.001     62.092           0.358                  4.272         -5.277    -15.772        0.044         -6.183         -3.887          0.000       0.000       -2.081      2.446     22.126     -5.002            0.000     35.944         12.233          4.342    0.688       0.219       0.562       0.812       0.875       0.969   0.000    31.000       26.000  3.184 S_0071_0004_0001
SCORE:   -14.140   -133.011     18.292     62.778           0.368                  4.320         -5.016    -15.432        0.250         -5.346         -3.860         -2.551       0.000       -2.062      1.494     24.040     -5.496            0.000     35.944         11.148          4.520    0.700       0.281       0.594       0.812       0.875       0.938   0.000    30.000       26.000  3.253 S_0071_0005_0001
SCORE:    -9.049   -126.934     17.795     60.319           0.330                  4.059         -5.370    -22.495        0.450         -4.028         -7.834         -1.333       0.000       -2.450      1.403     24.134     -3.967            0.000     35.944         20.928          3.704    0.831       0.438       0.812       0.906       1.000       1.000   0.000    32.000       30.000  2.168 S_0072_0001_0001
SCORE:    -9.270   -126.617     17.812     60.272           0.338                  4.167         -5.267    -21.639        0.461         -4.041         -7.649         -1.841       0.000       -2.415      1.236     23.596     -4.044            0.001     35.944         20.417          3.615    0.837       0.469       0.812       0.906       1.000       1.000   0.000    32.000       31.000  2.116 S_0072_0002_0001
SCORE:    -9.359   -125.234     18.920     60.101           0.342                  4.171         -5.409    -22.027        0.450         -4.072         -7.314         -1.972       0.000       -2.165      2.191     23.735     -4.138            0.001     35.944         17.119          3.626    0.863       0.562       0.812       0.938       1.000       1.000   0.000    32.000       30.000  2.162 S_0072_0003_0001
SCORE:    -8.912   -126.425     17.877     60.065           0.329                  4.066         -5.378    -22.331        0.451         -4.018         -7.751         -1.335       0.000       -2.441      1.401     24.078     -4.003            0.000     35.944         20.559          3.695    0.837       0.469       0.812       0.906       1.000       1.000   0.000    32.000       31.000  2.135 S_0072_0004_0001
SCORE:    -9.081   -126.543     17.984     60.294           0.330                  4.156         -5.345    -21.531        0.453         -4.039         -7.625         -1.416       0.000       -2.426      1.256     23.059     -4.022            0.001     35.944         20.389          3.620    0.837       0.469       0.812       0.906       1.000       1.000   0.000    32.000       31.000  2.121 S_0072_0005_0001
SCORE:   -26.232   -129.050     15.782     64.916           0.322                  3.966         -3.214    -29.083        0.250         -5.220         -8.165          0.000      -1.058        0.556      0.788     24.408     -7.153            0.005     35.944          9.772          4.079    0.788       0.438       0.750       0.844       0.906       1.000   0.000    32.000       28.000  3.019 S_0073_0001_0001
SCORE:   -26.095   -131.063     14.922     66.306           0.313                  3.464         -3.670    -28.821        0.236         -5.237         -7.588          0.000      -0.865        0.621      0.410     23.854     -5.774            0.024     35.944         10.827          3.700    0.788       0.438       0.750       0.844       0.906       1.000   0.000    32.000       28.000  2.848 S_0073_0002_0001
SCORE:   -21.339   -126.415     15.844     60.369           0.326                  3.966         -4.568    -25.761        0.240         -5.183         -6.386          0.000      -0.845       -0.512      1.624     24.176     -6.048            0.256     35.944         11.633          3.418    0.812       0.469       0.750       0.875       0.969       1.000   0.000    32.000       30.000  2.453 S_0073_0003_0001
SCORE:   -25.804   -131.150     14.866     66.402           0.320                  3.465         -3.621    -28.696        0.243         -5.153         -7.582          0.000      -0.872        0.663      0.436     23.830     -5.688            0.026     35.944         10.760          3.702    0.794       0.438       0.781       0.844       0.906       1.000   0.000    32.000       28.000  2.848 S_0073_0004_0001
SCORE:   -25.867   -131.153     14.851     66.385           0.319                  3.459         -3.622    -28.745        0.232         -5.155         -7.581          0.000      -0.871        0.660      0.444     23.894     -5.697            0.027     35.944         10.742          3.700    0.794       0.438       0.781       0.844       0.906       1.000   0.000    32.000       28.000  2.847 S_0073_0005_0001
SCORE:   -24.372   -141.285     18.972     68.953           0.323                  4.335         -4.941    -24.071        0.426         -7.561         -6.151          0.000       0.000       -1.544      2.861     22.814     -5.835            0.005     35.944         12.381          3.647    0.837       0.656       0.750       0.875       0.906       1.000   0.000    32.000       29.000  2.556 S_0074_0001_0001
SCORE:   -23.672   -140.033     19.193     69.148           0.328                  4.328         -5.334    -23.470        0.458         -7.476         -6.002          0.000       0.000       -1.460      2.003     22.690     -6.091            0.004     35.944         12.099          3.616    0.844       0.656       0.781       0.875       0.906       1.000   0.000    32.000       29.000  2.542 S_0074_0002_0001
SCORE:   -23.691   -140.026     19.192     69.135           0.328                  4.327         -5.327    -23.467        0.451         -7.474         -6.006          0.000       0.000       -1.461      2.021     22.675     -6.097            0.002     35.944         12.092          3.616    0.844       0.656       0.781       0.875       0.906       1.000   0.000    32.000       29.000  2.542 S_0074_0003_0001
SCORE:   -23.421   -140.494     19.401     69.369           0.330                  4.339         -5.312    -23.592        0.448         -7.446         -5.967          0.000       0.000       -1.351      1.994     22.834     -6.075            0.004     35.944         12.155          3.619    0.844       0.656       0.781       0.875       0.906       1.000   0.000    32.000       29.000  2.551 S_0074_0004_0001
SCORE:   -25.606   -138.691     17.149     69.311           0.325                  4.166         -5.120    -24.427        0.048         -7.751         -5.866         -1.349       0.000       -1.469      2.010     23.919     -5.815            0.003     35.944         12.008          3.648    0.844       0.656       0.781       0.875       0.906       1.000   0.000    32.000       29.000  2.557 S_0074_0005_0001
SCORE:   -12.849   -133.257     20.561     62.451           0.380                  4.360         -4.004    -31.097        0.150         -4.740        -10.902         -3.565       0.000        1.493      3.543     32.573     -7.360            0.000     35.944         20.623          4.880    0.825       0.562       0.844       0.875       0.906       0.938   0.000    30.000       29.000  3.663 S_0075_0001_0001
SCORE:   -13.754   -134.542     20.298     63.030           0.402                  4.220         -4.144    -31.248        0.233         -4.456        -10.673         -3.556       0.000        1.761      3.270     34.394     -7.410            0.012     35.944         18.711          4.904    0.825       0.562       0.844       0.875       0.906       0.938   0.000    30.000       29.000  3.695 S_0075_0002_0001
SCORE:   -13.878   -134.226     20.387     62.598           0.392                  4.303         -4.073    -31.088        0.150         -4.658        -10.611         -3.603       0.000        1.645      3.295     34.379     -7.383            0.000     35.944         18.671          4.853    0.819       0.562       0.812       0.875       0.906       0.938   0.000    30.000       29.000  3.668 S_0075_0003_0001
SCORE:   -15.286   -133.438     18.074     64.980           0.353                  3.902         -4.274    -30.277        0.146         -4.313        -10.386         -1.304      -0.903        1.487      3.590     30.006     -6.776            0.001     35.944         17.900          4.904    0.850       0.625       0.875       0.906       0.906       0.938   0.000    30.000       30.000  3.648 S_0075_0004_0001
SCORE:   -13.023   -131.588     20.598     63.450           0.358                  4.226         -3.539    -32.777        0.143         -4.391        -10.187         -3.938       0.000        1.538      2.423     32.231     -6.982            0.001     35.944         19.469          4.895    0.831       0.562       0.844       0.906       0.906       0.938   0.000    30.000       30.000  3.673 S_0075_0005_0001
SCORE:    -1.578   -138.981     18.577     71.374           0.335                  3.903         -5.389    -20.016        0.281         -3.098         -9.581         -1.916      -1.815        1.622      4.042     27.595     -6.116            0.003     35.944         21.658          4.709    0.769       0.406       0.750       0.844       0.906       0.938   0.000    30.000       29.000  3.583 S_0076_0001_0001
SCORE:    -1.698   -138.179     19.898     68.831           0.368                  3.926         -5.552    -19.310        0.290         -3.331         -9.543         -2.693      -1.922        2.245      3.357     28.683     -6.247            0.001     35.944         21.536          4.738    0.775       0.438       0.750       0.844       0.906       0.938   0.000    30.000       29.000  3.637 S_0076_0002_0001
SCORE:    -2.860   -137.803     19.436     65.010           0.378                  3.911         -6.040    -18.534        0.299         -2.954         -9.584         -2.632      -1.893        1.721      3.692     29.311     -6.279            0.002     35.944         23.154          4.750    0.756       0.438       0.688       0.844       0.875       0.938   0.000    30.000       29.000  3.620 S_0076_0003_0001
SCORE:    -0.340   -139.982     19.874     69.539           0.403                  4.129         -5.493    -19.307        0.277         -3.079         -9.805         -2.585      -1.865        2.052      2.682     30.417     -6.165            0.001     35.944         22.622          4.695    0.769       0.438       0.750       0.844       0.875       0.938   0.000    30.000       29.000  3.604 S_0076_0004_0001
SCORE:    -1.504   -138.136     19.789     66.679           0.365                  3.928         -5.737    -18.374        0.289         -2.965         -9.720         -2.529      -1.811        1.688      3.359     29.265     -6.313            0.001     35.944         22.774          4.710    0.769       0.438       0.719       0.844       0.906       0.938   0.000    30.000       29.000  3.566 S_0076_0005_0001
SCORE:   -24.816   -136.601     17.507     63.380           0.319                  3.794         -5.506    -24.262        0.420         -3.996         -7.629          0.000       0.000       -1.313      1.184     21.294     -4.624            0.000     35.944         15.272          4.076    0.875       0.656       0.875       0.906       0.938       1.000   0.000    32.000       30.000  2.784 S_0077_0001_0001
SCORE:   -34.561   -139.537     19.536     62.745           0.328                  4.178         -5.470    -30.495        0.345         -5.953         -7.863          0.000       0.000       -1.374      1.884     21.841     -5.336            0.000     35.944         14.666          3.862    0.869       0.625       0.875       0.906       0.938       1.000   0.000    32.000       30.000  2.696 S_0077_0002_0001
SCORE:   -33.918   -139.735     19.591     62.964           0.332                  4.133         -5.642    -31.025        0.352         -5.958         -7.955          0.000       0.000       -1.490      1.788     23.510     -5.338            0.000     35.944         14.611          3.894    0.863       0.625       0.844       0.906       0.938       1.000   0.000    32.000       30.000  2.703 S_0077_0003_0001
SCORE:   -31.759   -135.326     17.624     63.397           0.328                  3.811         -5.532    -29.587        0.357         -5.924         -7.561          0.000       0.000       -1.454      1.584     21.905     -5.274            0.001     35.944         13.947          4.102    0.869       0.656       0.844       0.906       0.938       1.000   0.000    32.000       30.000  2.839 S_0077_0004_0001
SCORE:   -33.820   -139.642     19.532     63.098           0.334                  4.139         -5.588    -31.097        0.356         -5.959         -8.012          0.000       0.000       -1.498      1.787     23.497     -5.330            0.001     35.944         14.618          3.898    0.863       0.625       0.844       0.906       0.938       1.000   0.000    32.000       30.000  2.707 S_0077_0005_0001
SCORE:   -19.832   -139.054     19.475     67.296           0.319                  3.776         -4.413    -23.581        0.366         -4.905         -7.387          0.000       0.000       -1.701      0.790     21.883     -3.022            0.006     35.944         14.376          3.206    0.881       0.688       0.875       0.906       0.938       1.000   0.000    32.000       31.000  2.204 S_0078_0001_0001
SCORE:   -19.946   -138.117     19.354     68.306           0.318                  3.660         -4.087    -23.989        0.372         -4.975         -7.542          0.000       0.000       -1.547      1.175     20.527     -3.284            0.009     35.944         13.929          3.216    0.869       0.688       0.812       0.906       0.938       1.000   0.000    32.000       31.000  2.213 S_0078_0002_0001
SCORE:   -19.819   -140.293     19.736     67.812           0.315                  3.774         -4.268    -23.504        0.375         -4.847         -7.449          0.000       0.000       -1.567      0.816     21.517     -3.070            0.010     35.944         14.880          3.164    0.887       0.688       0.875       0.906       0.969       1.000   0.000    32.000       31.000  2.154 S_0078_0003_0001
SCORE:   -18.917   -139.102     19.458     67.518           0.326                  3.765         -4.494    -23.251        0.190         -4.855         -7.351          0.000       0.000       -1.373      1.001     22.105     -3.080            0.006     35.944         14.275          3.199    0.863       0.594       0.875       0.906       0.938       1.000   0.000    32.000       31.000  2.197 S_0078_0004_0001
SCORE:   -19.924   -138.111     19.297     68.283           0.318                  3.660         -4.086    -23.994        0.379         -4.946         -7.565          0.000       0.000       -1.546      1.205     20.562     -3.367            0.013     35.944         14.031          3.210    0.869       0.688       0.812       0.906       0.938       1.000   0.000    32.000       31.000  2.207 S_0078_0005_0001
SCORE:   -18.325   -136.136     17.687     59.259           0.318                  3.258         -4.905    -24.268        0.591         -4.455         -8.215          0.000       0.000        0.917      3.274     21.616     -3.025            0.000     35.944         19.816          2.973    0.881       0.625       0.875       0.938       0.969       1.000   0.000    32.000       31.000  2.205 S_0079_0001_0001
SCORE:   -17.736   -135.316     18.813     58.950           0.313                  3.436         -4.692    -25.359        0.598         -4.490         -7.640          0.000       0.000        0.674      2.457     22.043     -3.200            0.000     35.944         19.735          3.044    0.875       0.625       0.906       0.906       0.938       1.000   0.000    32.000       31.000  2.203 S_0079_0002_0001
SCORE:   -18.648   -135.357     17.714     57.856           0.324                  3.429         -5.211    -25.225        0.607         -4.452         -8.136          0.000       0.000        1.046      3.701     22.632     -3.036            0.003     35.944         19.514          3.073    0.887       0.656       0.906       0.906       0.969       1.000   0.000    32.000       31.000  2.192 S_0079_0003_0001
SCORE:   -14.551   -130.773     18.058     57.177           0.324                  3.475         -5.528    -21.926        0.521         -4.105         -7.656          0.000       0.000        0.734      2.137     22.726     -3.336            0.000     35.944         17.678          3.110    0.875       0.656       0.875       0.906       0.938       1.000   0.000    32.000       31.000  2.310 S_0079_0004_0001
SCORE:   -18.299   -136.128     17.680     59.274           0.318                  3.258         -4.900    -24.273        0.620         -4.454         -8.209          0.000       0.000        0.930      3.278     21.617     -3.044            0.000     35.944         19.791          2.974    0.881       0.625       0.875       0.938       0.969       1.000   0.000    32.000       31.000  2.207 S_0079_0005_0001
SCORE:   -17.189   -136.465     19.445     64.587           0.322                  3.968         -5.343    -26.849        0.385         -4.590         -7.142          0.000       0.000        0.829      2.217     21.801     -6.193            0.000     35.944         19.895          3.136    0.887       0.656       0.906       0.906       0.969       1.000   0.000    32.000       32.000  1.897 S_0080_0001_0001
SCORE:   -17.053   -136.641     19.669     65.027           0.325                  3.946         -5.365    -26.793        0.369         -4.614         -7.211          0.000       0.000        0.940      2.089     21.423     -6.171            0.012     35.944         19.998          3.133    0.887       0.656       0.906       0.906       0.969       1.000   0.000    32.000       32.000  1.873 S_0080_0002_0001
SCORE:   -17.024   -136.242     19.574     64.897           0.324                  3.940         -5.281    -26.742        0.367         -4.619         -7.221          0.000       0.000        0.951      1.993     21.348     -6.254            0.001     35.944         19.997          3.147    0.887       0.656       0.906       0.906       0.969       1.000   0.000    32.000       32.000  1.879 S_0080_0003_0001
SCORE:   -20.390   -139.831     20.384     63.446           0.328                  4.383         -5.213    -27.913        0.376         -4.627         -7.266          0.000       0.000        0.746      2.275     22.979     -6.361            0.011     35.944         19.947          3.034    0.875       0.625       0.875       0.906       0.969       1.000   0.000    32.000       32.000  1.947 S_0080_0004_0001
SCORE:   -17.010   -136.400     19.588     65.032           0.324                  3.942         -5.362    -26.757        0.380         -4.619         -7.221          0.000       0.000        0.955      2.024     21.345     -6.211            0.003     35.944         20.024          3.152    0.881       0.625       0.906       0.906       0.969       1.000   0.000    32.000       32.000  1.884 S_0080_0005_0001
SCORE:   -11.371   -117.518     18.423     58.464           0.320                  4.115         -3.945    -19.276        0.034         -5.254         -4.188         -1.904       0.000       -2.117      8.185     21.105     -8.124            0.000     35.944          4.366          3.936    0.769       0.344       0.656       0.906       0.969       0.969   0.000    31.000       30.000  2.718 S_0081_0001_0001
SCORE:   -14.078   -119.863     18.099     60.064           0.314                  4.092         -4.196    -18.883        0.036         -5.394         -4.506         -1.908       0.000       -2.227      7.141     20.428     -7.686            0.000     35.944          4.465          3.848    0.781       0.438       0.625       0.906       0.969       0.969   0.000    31.000       30.000  2.609 S_0081_0002_0001
SCORE:   -11.104   -117.730     18.425     58.980           0.324                  4.169         -3.663    -19.330        0.037         -5.303         -4.186         -1.905       0.000       -2.128      8.048     21.015     -8.210            0.001     35.944          4.410          3.959    0.769       0.344       0.656       0.906       0.969       0.969   0.000    31.000       30.000  2.729 S_0081_0003_0001
SCORE:   -11.413   -118.030     18.785     58.536           0.323                  4.059         -4.083    -19.286        0.037         -5.312         -4.131         -1.922       0.000       -2.150      8.297     21.314     -8.046            0.000     35.944          4.253          3.924    0.769       0.344       0.656       0.906       0.969       0.969   0.000    31.000       30.000  2.682 S_0081_0004_0001
SCORE:   -11.094   -117.839     18.565     58.665           0.314                  4.006         -3.871    -19.291        0.036         -5.334         -4.168         -2.046       0.000       -2.099      8.605     21.123     -8.117            0.002     35.944          4.412          3.938    0.769       0.344       0.656       0.906       0.969       0.969   0.000    31.000       30.000  2.719 S_0081_0005_0001
SCORE:   -12.987   -123.274     16.820     57.952           0.360                  3.578         -4.517    -24.256        0.406         -4.471         -8.927          0.000       0.000       -2.330      3.411     29.553     -5.337            0.006     35.944         12.094          3.349    0.800       0.406       0.781       0.875       0.938       1.000   0.000    32.000       30.000  2.481 S_0082_0001_0001
SCORE:   -14.684   -124.153     16.985     57.029           0.328                  3.590         -4.800    -24.467        0.420         -4.196         -8.635         -0.673       0.000       -2.419      3.649     28.980     -4.640            0.006     35.944         12.368          3.287    0.800       0.406       0.781       0.875       0.938       1.000   0.000    32.000       30.000  2.452 S_0082_0002_0001
SCORE:   -13.955   -123.343     17.086     56.999           0.353                  3.606         -5.121    -24.465        0.429         -4.160         -8.736         -0.643       0.000       -2.416      3.572     29.258     -4.634            0.016     35.944         12.299          3.279    0.794       0.406       0.750       0.875       0.938       1.000   0.000    32.000       30.000  2.435 S_0082_0003_0001
SCORE:   -14.014   -123.296     16.940     56.839           0.346                  3.654         -5.220    -24.193        0.423         -4.188         -8.690         -0.654       0.000       -2.419      3.499     29.371     -4.610            0.019     35.944         12.221          3.274    0.806       0.406       0.812       0.875       0.938       1.000   0.000    32.000       30.000  2.433 S_0082_0004_0001
SCORE:   -11.342   -125.876     17.363     59.925           0.354                  3.546         -4.384    -21.118        0.378         -4.695         -7.141          0.000       0.000       -1.269      2.553     26.141     -4.846            0.022     35.944         11.760          3.370    0.800       0.469       0.719       0.875       0.938       1.000   0.000    32.000       30.000  2.513 S_0082_0005_0001
SCORE:   -16.750   -136.455     18.127     64.700           0.342                  3.866         -4.760    -29.738        0.341         -4.418         -7.869          0.000       0.000        0.189      0.840     21.536     -3.195            0.002     35.944         23.799          3.509    0.875       0.688       0.875       0.875       0.938       1.000   0.000    32.000       31.000  2.089 S_0083_0001_0001
SCORE:   -15.213   -136.353     18.705     64.752           0.352                  3.831         -4.848    -29.792        0.324         -4.446         -8.034          0.000       0.000        0.342      1.129     21.749     -2.925            0.013     35.944         24.042          3.481    0.881       0.688       0.875       0.906       0.938       1.000   0.000    32.000       31.000  2.070 S_0083_0002_0001
SCORE:   -15.515   -136.319     18.517     64.746           0.351                  3.835         -4.703    -29.729        0.305         -4.443         -7.965          0.000       0.000        0.155      1.028     21.724     -2.976            0.014     35.944         24.002          3.483    0.881       0.688       0.875       0.906       0.938       1.000   0.000    32.000       31.000  2.069 S_0083_0003_0001
SCORE:   -15.393   -135.847     18.834     64.712           0.353                  3.770         -5.033    -29.380        0.330         -4.306         -7.889          0.000       0.000        0.046      0.955     21.969     -3.486            0.015     35.944         23.618          3.437    0.881       0.719       0.875       0.875       0.938       1.000   0.000    32.000       31.000  2.062 S_0083_0004_0001
SCORE:   -16.496   -136.675     18.515     64.719           0.353                  3.872         -4.957    -29.780        0.329         -4.423         -8.062          0.000       0.000        0.137      0.959     21.676     -2.989            0.001     35.944         23.884          3.479    0.875       0.688       0.875       0.875       0.938       1.000   0.000    32.000       31.000  2.062 S_0083_0005_0001
SCORE:    11.118   -132.527     25.260     65.358           0.342                  4.080         -4.289    -22.984        0.080         -5.589         -6.171         -2.931       0.000        1.981      8.113     31.545     -5.716            0.003     35.944         18.620          4.748    0.681       0.281       0.531       0.750       0.875       0.969   0.000    31.000       22.000  3.334 S_0084_0001_0001
SCORE:    11.649   -117.506     16.936     52.930           0.348                  4.792         -4.428     -6.675        0.181         -3.051         -3.276          0.000       0.000       -1.807      2.780     23.367     -5.297            0.002     35.944         16.411          5.095    0.650       0.406       0.438       0.625       0.812       0.969   0.000    31.000       20.000  3.794 S_0084_0002_0001
SCORE:    12.238   -134.283     25.911     64.411           0.367                  4.525         -3.004    -22.994        0.040         -5.611         -5.718         -3.265       0.000        1.078      6.595     36.322     -4.465            0.001     35.944         16.384          4.706    0.700       0.250       0.562       0.812       0.906       0.969   0.000    31.000       21.000  3.140 S_0084_0003_0001
SCORE:    20.270   -125.611     22.546     56.394           0.355                  4.313         -4.660    -11.754        0.458         -4.425         -5.101         -1.114       0.000       -0.140      5.045     32.644     -5.576            0.000     35.944         20.951          4.597    0.669       0.219       0.531       0.719       0.875       1.000   0.000    32.000       21.000  3.186 S_0084_0004_0001
SCORE:    23.028   -128.423     24.770     55.966           0.349                  4.324         -4.377     -9.597        0.507         -4.360         -5.276          0.000       0.000        0.511      4.865     33.142     -5.230            0.000     35.944         19.912          4.608    0.681       0.250       0.562       0.719       0.875       1.000   0.000    32.000       22.000  3.225 S_0084_0005_0001
SCORE:   -11.810   -124.190     17.471     57.778           0.330                  3.756         -4.916    -26.090        0.347         -6.547         -7.089         -0.423       0.000       -0.174      3.292     27.702     -6.651            0.019     35.944         17.633          3.416    0.856       0.625       0.844       0.875       0.938       1.000   0.000    32.000       30.000  2.207 S_0085_0001_0001
SCORE:   -11.851   -124.032     17.447     57.818           0.329                  3.758         -4.929    -26.189        0.333         -6.556         -7.083         -0.423       0.000       -0.199      3.301     27.553     -6.661            0.023     35.944         17.718          3.407    0.856       0.625       0.844       0.875       0.938       1.000   0.000    32.000       30.000  2.197 S_0085_0002_0001
SCORE:   -13.259   -123.932     17.406     57.644           0.329                  3.761         -5.217    -26.104        0.334         -6.643         -7.082         -0.428       0.000       -0.191      3.215     27.287     -6.647            0.019     35.944         17.049          3.442    0.863       0.625       0.844       0.875       0.969       1.000   0.000    32.000       30.000  2.217 S_0085_0003_0001
SCORE:   -13.116   -124.161     17.314     57.858           0.329                  3.788         -5.144    -25.998        0.342         -6.589         -7.088         -0.427       0.000       -0.142      3.078     27.399     -6.670            0.007     35.944         17.044          3.445    0.869       0.625       0.875       0.875       0.969       1.000   0.000    32.000       30.000  2.225 S_0085_0004_0001
SCORE:   -11.828   -124.269     17.496     57.838           0.330                  3.756         -4.927    -26.127        0.338         -6.573         -7.085         -0.422       0.000       -0.183      3.230     27.792     -6.623            0.020     35.944         17.638          3.415    0.856       0.625       0.844       0.875       0.938       1.000   0.000    32.000       30.000  2.206 S_0085_0005_0001
SCORE:   -17.793   -129.830     18.110     61.791           0.320                  3.943         -4.642    -26.036        0.188         -4.242         -8.816          0.000       0.000       -0.348      2.195     22.953     -6.490            0.001     35.944         17.166          3.112    0.863       0.688       0.812       0.875       0.938       1.000   0.000    32.000       31.000  2.030 S_0086_0001_0001
SCORE:   -17.907   -130.008     17.629     62.723           0.314                  3.922         -4.476    -25.578        0.187         -4.257         -9.396          0.000       0.000       -0.062      1.868     22.239     -6.168            0.001     35.944         17.211          2.998    0.856       0.656       0.812       0.875       0.938       1.000   0.000    32.000       31.000  2.027 S_0086_0002_0001
SCORE:   -16.542   -130.573     18.699     62.369           0.338                  3.930         -4.541    -25.175        0.239         -4.101         -9.262          0.000       0.000       -0.084      1.855     22.611     -6.229            0.012     35.944         17.427          2.995    0.856       0.656       0.812       0.875       0.938       1.000   0.000    32.000       31.000  2.016 S_0086_0003_0001
SCORE:   -17.230   -130.492     18.247     62.813           0.327                  3.925         -4.552    -25.445        0.194         -4.281         -9.323          0.000       0.000       -0.177      2.042     22.700     -6.269            0.000     35.944         17.115          2.994    0.856       0.656       0.812       0.875       0.938       1.000   0.000    32.000       31.000  2.025 S_0086_0004_0001
SCORE:   -18.298   -129.868     17.875     62.288           0.320                  3.929         -4.495    -25.467        0.189         -4.261         -9.353          0.000       0.000       -0.209      1.658     22.531     -6.372            0.001     35.944         16.990          3.011    0.856       0.656       0.812       0.875       0.938       1.000   0.000    32.000       31.000  2.038 S_0086_0005_0001
SCORE:   -25.879   -136.323     17.528     68.723           0.347                  4.325         -5.403    -32.415        0.246         -7.850         -9.035          0.000       0.000       -3.355      2.976     27.882     -6.269            0.000     35.944         16.801          3.407    0.812       0.531       0.812       0.844       0.875       1.000   0.000    32.000       29.000  2.319 S_0087_0001_0001
SCORE:   -27.022   -139.171     17.656     70.453           0.350                  4.278         -5.555    -33.100        0.228         -7.767         -8.743          0.000       0.000       -3.194      2.200     27.228     -5.267            0.010     35.944         17.430          3.410    0.837       0.562       0.812       0.844       0.969       1.000   0.000    32.000       28.000  2.300 S_0087_0002_0001
SCORE:   -26.762   -139.390     17.980     71.047           0.346                  4.268         -5.438    -33.673        0.223         -7.703         -8.701         -0.736       0.000       -3.224      2.459     27.824     -5.364            0.010     35.944         17.367          3.420    0.831       0.562       0.812       0.844       0.938       1.000   0.000    32.000       29.000  2.326 S_0087_0003_0001
SCORE:   -26.512   -138.658     17.988     70.617           0.340                  4.283         -5.338    -32.831        0.219         -7.778         -8.724          0.000       0.000       -3.076      2.070     26.582     -5.333            0.005     35.944         17.180          3.419    0.825       0.531       0.812       0.844       0.938       1.000   0.000    32.000       29.000  2.313 S_0087_0004_0001
SCORE:   -26.087   -135.670     17.578     70.669           0.341                  4.345         -5.226    -33.151        0.265         -7.862         -8.921         -0.734       0.000       -3.295      3.355     26.621     -7.073            0.000     35.944         16.726          3.410    0.831       0.531       0.812       0.844       0.969       1.000   0.000    32.000       29.000  2.341 S_0087_0005_0001
SCORE:   -12.651   -138.392     20.081     67.339           0.354                  5.476         -5.024    -23.065        0.465         -5.811         -6.213          0.000      -1.012       -1.208      5.169     25.517     -6.392            0.004     35.944         14.115          3.293    0.875       0.688       0.812       0.906       0.969       1.000   0.000    32.000       31.000  2.260 S_0088_0001_0001
SCORE:   -11.054   -134.472     20.377     65.035           0.344                  5.290         -4.409    -23.082        0.377         -5.405         -7.232          0.000      -1.073       -1.001      4.112     24.015     -6.538            0.005     35.944         16.659          3.126    0.900       0.750       0.844       0.938       0.969       1.000   0.000    32.000       31.000  2.119 S_0088_0002_0001
SCORE:   -11.695   -137.326     20.758     65.381           0.347                  4.874         -5.033    -22.898        0.446         -5.847         -6.121          0.000       0.000       -1.119      5.186     25.834     -6.256            0.001     35.944         14.134          3.265    0.875       0.688       0.812       0.906       0.969       1.000   0.000    32.000       31.000  2.255 S_0088_0003_0001
SCORE:   -16.127   -131.467     18.414     64.683           0.321                  3.711         -4.926    -23.307        0.348         -5.956         -6.590         -1.832       0.000       -1.303      1.608     24.292     -6.016            0.001     35.944         15.949          2.983    0.913       0.719       0.906       0.969       0.969       1.000   0.000    32.000       31.000  2.054 S_0088_0004_0001
SCORE:   -14.091   -136.035     19.959     64.642           0.349                  5.237         -5.203    -22.117        0.474         -5.867         -6.928          0.000      -1.030       -1.263      5.414     22.404     -6.120            0.001     35.944         16.049          3.060    0.900       0.719       0.875       0.938       0.969       1.000   0.000    32.000       31.000  2.135 S_0088_0005_0001
SCORE:    -4.451   -129.204     22.081     61.216           0.337                  3.440         -4.627    -28.029        0.175         -5.912         -9.352         -1.685       0.000       -0.599      4.503     32.396     -6.960            0.001     35.944         21.824          4.406    0.825       0.562       0.781       0.875       0.938       0.969   0.000    31.000       30.000  3.177 S_0089_0001_0001
SCORE:    -9.617   -128.905     21.469     57.718           0.361                  3.517         -4.783    -26.587        0.171         -6.538         -9.031         -1.680       0.000       -0.673      5.331     31.486     -7.779            0.000     35.944         20.360          4.350    0.844       0.625       0.812       0.875       0.938       0.969   0.000    31.000       30.000  3.127 S_0089_0002_0001
SCORE:   -12.003   -131.832     21.018     58.129           0.369                  3.640         -5.589    -27.154        0.260         -5.922         -8.959         -1.704       0.000       -0.584      5.475     32.855     -6.745            0.000     35.944         18.795          4.144    0.850       0.625       0.812       0.906       0.938       0.969   0.000    31.000       30.000  3.006 S_0089_0003_0001
SCORE:    -0.576   -127.454     20.307     59.300           0.352                  3.528         -4.332    -30.195        0.178         -6.359         -8.917         -1.630       0.000        0.160      5.196     30.537     -4.569            0.019     35.944         27.358          4.455    0.831       0.531       0.812       0.906       0.938       0.969   0.000    31.000       30.000  3.191 S_0089_0004_0001
SCORE:     2.520   -128.627     25.469     61.020           0.342                  3.539         -3.988    -31.649        0.204         -6.326         -9.628         -1.696       0.000        1.835      5.113     32.431     -6.516            0.013     35.944         25.040          4.345    0.831       0.531       0.812       0.906       0.938       0.969   0.000    31.000       30.000  3.159 S_0089_0005_0001
SCORE:   -16.188   -142.854     20.279     76.345           0.332                  3.986         -4.993    -24.406        0.259         -6.431         -7.812         -0.512      -1.367       -1.955      2.730     21.441     -4.779            0.001     35.944         17.606          4.643    0.781       0.438       0.781       0.844       0.906       0.938   0.000    30.000       29.000  3.502 S_0090_0001_0001
SCORE:   -16.489   -143.308     20.284     76.449           0.328                  4.023         -4.982    -24.424        0.251         -6.430         -7.818         -0.515      -1.369       -1.956      2.750     21.425     -4.775            0.001     35.944         17.634          4.633    0.781       0.438       0.781       0.844       0.906       0.938   0.000    30.000       29.000  3.500 S_0090_0002_0001
SCORE:   -17.229   -142.662     19.813     76.116           0.324                  3.986         -5.047    -24.355        0.263         -6.378         -7.775         -0.520      -1.400       -2.002      2.543     21.312     -4.863            0.001     35.944         17.472          4.650    0.788       0.469       0.781       0.844       0.906       0.938   0.000    30.000       29.000  3.504 S_0090_0003_0001
SCORE:   -18.112   -142.244     19.552     74.647           0.325                  4.304         -5.217    -24.305        0.261         -6.457         -7.918         -0.508      -1.359       -1.968      2.605     21.455     -4.751            0.002     35.944         17.519          4.611    0.781       0.438       0.781       0.844       0.906       0.938   0.000    30.000       29.000  3.494 S_0090_0004_0001
SCORE:   -14.548   -135.373     18.261     73.210           0.326                  3.904         -5.146    -23.656        0.267         -6.300         -7.798         -0.526      -1.348       -2.695      2.600     22.979     -4.675            0.001     35.944         15.477          4.603    0.800       0.438       0.781       0.875       0.906       1.000   0.000    32.000       29.000  3.369 S_0090_0005_0001
SCORE:     2.574   -133.939     20.165     68.677           0.369                  3.533         -6.208    -22.034        0.113         -4.273         -5.954         -0.768       0.000        1.399      2.511     26.102     -7.349            0.000     35.944         24.288          5.042    0.744       0.406       0.719       0.781       0.875       0.938   0.000    30.000       28.000  3.900 S_0091_0001_0001
SCORE:    -2.841   -132.993     20.625     69.186           0.339                  3.329         -6.053    -21.446        0.110         -3.263         -5.396         -3.677       0.000        1.799      4.413     25.435     -7.104            0.000     35.944         15.911          5.043    0.731       0.438       0.688       0.781       0.812       0.938   0.000    30.000       27.000  3.993 S_0091_0002_0001
SCORE:     2.883   -133.791     20.176     68.854           0.374                  3.532         -6.245    -22.002        0.115         -4.273         -5.962         -0.766       0.000        1.391      2.526     26.102     -7.339            0.000     35.944         24.244          5.038    0.756       0.469       0.719       0.781       0.875       0.938   0.000    30.000       28.000  3.899 S_0091_0003_0001
SCORE:     2.662   -134.159     20.276     68.670           0.363                  3.534         -5.955    -22.242        0.109         -4.288         -5.939         -0.803       0.000        1.348      2.503     26.108     -7.206            0.000     35.944         24.399          5.047    0.750       0.438       0.719       0.781       0.875       0.938   0.000    30.000       28.000  3.907 S_0091_0004_0001
SCORE:     1.549   -132.541     19.087     66.806           0.390                  3.571         -6.130    -22.054        0.144         -4.294         -5.745         -0.914       0.000        1.012      2.481     26.525     -6.917            0.000     35.944         24.185          5.073    0.756       0.438       0.750       0.781       0.875       0.938   0.000    30.000       28.000  3.949 S_0091_0005_0001
SCORE:     7.354   -139.141     20.811     72.132           0.325                  3.323         -5.636    -24.869        0.210         -5.779         -7.538         -0.550       0.000        0.359      5.248     29.607     -3.671            0.000     35.944         26.579          5.532    0.762       0.500       0.750       0.812       0.844       0.906   0.000    29.000       26.000  4.336 S_0092_0001_0001
SCORE:     5.952   -139.054     20.211     72.540           0.319                  3.307         -6.045    -24.667        0.195         -5.831         -7.449         -0.515       0.000        0.284      5.415     28.650     -3.786            0.002     35.944         26.433          5.509    0.762       0.531       0.750       0.812       0.812       0.906   0.000    29.000       26.000  4.303 S_0092_0002_0001
SCORE:     6.342   -138.637     20.403     72.303           0.336                  3.313         -5.778    -24.414        0.105         -5.778         -7.458         -0.527       0.000        0.289      5.351     28.256     -3.698            0.003     35.944         26.327          5.511    0.756       0.500       0.750       0.812       0.812       0.906   0.000    29.000       26.000  4.311 S_0092_0003_0001
SCORE:     6.319   -138.728     20.194     72.437           0.322                  3.312         -6.037    -24.541        0.199         -5.844         -7.426         -0.516       0.000        0.266      5.373     28.720     -3.773            0.001     35.944         26.417          5.509    0.762       0.531       0.750       0.812       0.812       0.906   0.000    29.000       26.000  4.303 S_0092_0004_0001
SCORE:     7.636   -140.494     20.501     73.473           0.344                  3.325         -5.711    -24.926        0.110         -5.680         -7.616         -0.545       0.000        0.499      5.613     30.280     -3.872            0.001     35.944         26.390          5.528    0.750       0.469       0.750       0.812       0.812       0.906   0.000    29.000       26.000  4.326 S_0092_0005_0001
SCORE:     0.161   -130.588     19.845     64.755           0.315                  3.348         -4.397    -23.517        0.234         -9.882         -2.357         -2.853       0.000        0.840      5.711     30.581     -3.795            0.000     35.944         15.978          7.210    0.538       0.281       0.406       0.469       0.625       0.906   0.000    29.000       15.000  5.822 S_0093_0001_0001
SCORE:     4.708   -130.052     20.399     65.771           0.338                  3.603         -4.454    -22.473        0.414         -9.016         -2.263         -2.784       0.000        0.699      5.524     31.450     -3.312            0.000     35.944         14.921          7.172    0.531       0.281       0.406       0.500       0.562       0.906   0.000    29.000       15.000  5.782 S_0093_0002_0001
SCORE:     2.542   -129.942     19.344     65.705           0.338                  3.629         -4.475    -22.552        0.222         -9.084         -2.275         -2.787       0.000        0.690      5.179     30.792     -3.201            0.000     35.944         15.013          7.158    0.525       0.281       0.406       0.469       0.562       0.906   0.000    29.000       15.000  5.788 S_0093_0003_0001
SCORE:     2.298   -130.463     20.683     64.613           0.329                  3.536         -4.332    -23.139        0.435         -9.775         -2.388         -2.850       0.000        0.899      5.835     31.108     -3.994            0.000     35.944         15.859          7.202    0.531       0.281       0.406       0.469       0.594       0.906   0.000    29.000       15.000  5.811 S_0093_0004_0001
SCORE:    -5.645   -132.910     20.371     66.474           0.375                  3.700         -4.589    -23.817        0.426        -10.206         -3.050         -3.620       0.000       -0.786      6.161     27.549     -3.991            0.000     35.944         16.325          7.219    0.519       0.219       0.406       0.469       0.625       0.875   0.000    28.000       16.000  5.854 S_0093_0005_0001
SCORE:    -8.767   -123.050     16.347     59.890           0.300                  4.060         -4.741    -17.028        0.379         -4.162         -5.705          0.000       0.000        0.270      1.128     22.961     -9.096            0.153     35.944         13.584          4.879    0.788       0.531       0.750       0.844       0.875       0.938   0.000    30.000       28.000  3.750 S_0094_0001_0001
SCORE:    -4.403   -124.361     19.787     56.428           0.328                  4.071         -5.014    -16.296        0.328         -4.318         -5.192         -0.897       0.000        0.417      2.447     26.454     -8.999            0.154     35.944         14.315          4.716    0.769       0.469       0.750       0.844       0.875       0.906   0.000    29.000       28.000  3.637 S_0094_0002_0001
SCORE:   -16.853   -128.531     17.644     59.721           0.352                  4.329         -4.787    -20.540        0.223         -4.321         -7.206         -1.671       0.000       -0.223      2.381     23.522     -9.447            0.266     35.944         15.492          4.663    0.806       0.656       0.750       0.844       0.875       0.906   0.000    29.000       28.000  3.572 S_0094_0003_0001
SCORE:   -14.034   -128.261     19.605     58.577           0.349                  4.198         -4.559    -20.326        0.304         -4.384         -7.221         -1.405       0.000       -0.261      2.390     26.301     -9.977            0.229     35.944         14.463          4.665    0.806       0.594       0.750       0.844       0.875       0.969   0.000    31.000       28.000  3.540 S_0094_0004_0001
SCORE:   -14.615   -130.992     20.082     64.065           0.339                  4.193         -4.587    -22.690        0.331         -4.901         -7.592         -0.501       0.000       -0.263      2.350     24.642     -9.534            0.203     35.944         14.295          4.715    0.806       0.562       0.781       0.844       0.875       0.969   0.000    31.000       28.000  3.597 S_0094_0005_0001
SCORE:    -7.515   -128.616     18.961     71.078           0.304                  4.044         -4.182    -28.720        0.229         -5.646         -5.514         -4.487       0.000       -0.822      1.818     28.754     -6.098            0.071     35.944         15.367          5.272    0.769       0.500       0.750       0.812       0.844       0.938   0.000    30.000       27.000  3.959 S_0095_0001_0001
SCORE:   -11.385   -129.120     19.128     70.140           0.320                  4.479         -4.518    -29.242        0.184         -5.865         -5.738         -3.605      -0.811       -0.718      2.085     25.384     -5.935            0.062     35.944         16.442          5.232    0.756       0.438       0.719       0.812       0.875       0.938   0.000    30.000       28.000  3.833 S_0095_0002_0001
SCORE:    -8.572   -129.803     19.868     70.637           0.322                  4.304         -4.652    -28.679        0.209         -5.642         -5.209         -4.510       0.000       -0.536      2.006     27.734     -5.861            0.091     35.944         15.207          5.287    0.775       0.531       0.719       0.812       0.875       0.938   0.000    30.000       27.000  4.006 S_0095_0003_0001
SCORE:    -7.352   -128.594     18.929     71.118           0.317                  4.278         -4.219    -28.680        0.228         -5.649         -5.534         -4.484       0.000       -0.816      1.821     28.717     -6.130            0.068     35.944         15.335          5.267    0.769       0.500       0.750       0.812       0.844       0.938   0.000    30.000       27.000  3.960 S_0095_0004_0001
SCORE:    -7.352   -128.594     18.929     71.118           0.317                  4.278         -4.219    -28.680        0.228         -5.649         -5.534         -4.484       0.000       -0.816      1.821     28.717     -6.130            0.068     35.944         15.335          5.267    0.769       0.500       0.750       0.812       0.844       0.938   0.000    30.000       27.000  3.960 S_0095_0005_0001
SCORE:   -20.066   -137.102     18.525     66.658           0.374                  4.143         -4.514    -26.085        0.249         -5.876         -8.974          0.000      -1.486       -2.087      1.078     25.767     -5.696            0.000     35.944         19.016          4.077    0.837       0.625       0.812       0.875       0.906       0.969   0.000    31.000       30.000  2.845 S_0096_0001_0001
SCORE:   -20.505   -130.452     18.407     67.192           0.352                  4.518         -4.275    -25.992        0.199         -6.646         -8.308          0.000       0.000       -2.696      0.995     23.209     -6.885            0.014     35.944         13.920          3.881    0.856       0.656       0.812       0.906       0.938       0.969   0.000    31.000       31.000  2.574 S_0096_0002_0001
SCORE:   -20.279   -137.494     18.616     66.353           0.355                  4.157         -4.555    -26.144        0.246         -5.868         -8.976          0.000      -1.476       -2.136      1.174     25.874     -5.619            0.000     35.944         19.268          4.078    0.837       0.625       0.812       0.875       0.906       0.969   0.000    31.000       30.000  2.848 S_0096_0003_0001
SCORE:   -19.269   -135.174     20.384     62.473           0.379                  4.374         -4.761    -24.365        0.221         -6.392         -8.671         -0.583      -1.426       -2.476      0.628     25.122     -5.751            0.002     35.944         20.804          4.117    0.844       0.625       0.812       0.906       0.906       0.969   0.000    31.000       30.000  2.845 S_0096_0004_0001
SCORE:   -17.069   -132.074     17.610     68.768           0.352                  4.393         -5.088    -25.583        0.234         -5.922         -8.641         -1.907       0.000       -2.284      1.825     23.144     -6.216            0.000     35.944         18.377          4.024    0.844       0.625       0.812       0.875       0.906       1.000   0.000    32.000       29.000  2.865 S_0096_0005_0001
SCORE:   -23.633   -141.310     21.101     66.928           0.351                  4.058         -3.807    -27.691        0.199         -4.141         -6.720         -2.988       0.000       -0.799      2.816     26.539     -3.676            0.000     35.944          9.563          2.882    0.856       0.531       0.844       0.906       1.000       1.000   0.000    32.000       32.000  1.985 S_0097_0001_0001
SCORE:   -21.713   -138.562     21.324     62.173           0.348                  4.522         -3.949    -21.599        0.205         -3.914         -5.378          0.000      -0.823       -1.178      1.773     22.691     -3.917            0.000     35.944          8.627          2.584    0.875       0.594       0.844       0.938       1.000       1.000   0.000    32.000       32.000  1.768 S_0097_0002_0001
SCORE:   -22.083   -137.481     21.731     58.868           0.335                  4.073         -4.588    -22.276        0.187         -3.974         -5.159          0.000       0.000       -1.265      2.149     24.021     -3.857            0.000     35.944          9.208          2.622    0.881       0.625       0.844       0.938       1.000       1.000   0.000    32.000       32.000  1.726 S_0097_0003_0001
SCORE:   -20.885   -141.910     24.147     61.251           0.341                  3.900         -4.131    -22.796        0.204         -3.829         -5.850          0.000       0.000       -0.692      2.058     24.034     -3.677            0.000     35.944         10.122          2.501    0.900       0.688       0.875       0.938       1.000       1.000   0.000    32.000       32.000  1.628 S_0097_0004_0001
SCORE:   -20.948   -138.122     21.073     62.848           0.346                  4.495         -3.789    -22.548        0.209         -3.826         -5.650          0.000      -0.850       -1.109      2.137     22.898     -3.557            0.001     35.944          8.553          2.614    0.869       0.562       0.844       0.938       1.000       1.000   0.000    32.000       32.000  1.810 S_0097_0005_0001
SCORE:   -17.017   -131.318     18.927     59.802           0.386                  4.496         -4.549    -28.040        0.237         -4.770         -9.748         -0.590      -0.858        1.282      3.791     30.203     -7.836            0.017     35.944         15.608          4.276    0.806       0.562       0.750       0.844       0.906       0.969   0.000    31.000       30.000  3.005 S_0098_0001_0001
SCORE:   -19.160   -132.434     18.899     60.047           0.351                  4.466         -4.690    -28.112        0.205         -4.971         -9.693         -0.595      -0.882        1.328      3.863     29.581     -7.962            0.000     35.944         15.493          4.292    0.806       0.562       0.750       0.844       0.906       0.969   0.000    31.000       29.000  3.017 S_0098_0002_0001
SCORE:   -17.919   -131.437     18.900     59.959           0.386                  4.504         -4.620    -28.324        0.190         -5.021         -9.754         -0.594      -0.869        1.273      3.779     30.235     -7.931            0.002     35.944         15.459          4.274    0.806       0.562       0.750       0.844       0.906       0.969   0.000    31.000       30.000  3.001 S_0098_0003_0001
SCORE:   -17.899   -130.597     17.181     59.316           0.382                  4.423         -4.347    -27.864        0.177         -5.015         -9.062         -0.595      -0.848        1.121      3.013     30.778     -7.851            0.023     35.944         15.922          4.214    0.812       0.562       0.750       0.844       0.938       0.969   0.000    31.000       30.000  2.921 S_0098_0004_0001
SCORE:   -17.150   -132.343     19.462     60.326           0.380                  4.479         -4.707    -28.709        0.192         -4.983         -9.899         -0.587      -0.918        1.351      3.799     31.570     -7.977            0.013     35.944         15.457          4.250    0.806       0.562       0.750       0.844       0.906       0.969   0.000    31.000       30.000  2.984 S_0098_0005_0001
SCORE:   -18.326   -129.987     18.388     60.985           0.353                  3.944         -4.167    -31.330        0.183         -4.833         -9.668         -1.498       0.000       -2.813      2.561     25.744     -3.438            0.003     35.944         21.301          3.630    0.781       0.438       0.719       0.844       0.906       1.000   0.000    32.000       28.000  2.854 S_0099_0001_0001
SCORE:   -20.461   -128.853     17.354     59.020           0.345                  3.680         -4.257    -31.139        0.081         -4.772         -9.600         -1.461       0.000       -2.588      3.170     24.448     -2.587            0.015     35.944         20.740          3.445    0.775       0.406       0.719       0.844       0.906       1.000   0.000    32.000       28.000  2.779 S_0099_0002_0001
SCORE:   -19.162   -131.516     18.705     61.635           0.357                  3.874         -4.634    -31.576        0.193         -4.689         -9.614         -1.398       0.000       -2.788      3.159     25.920     -3.372            0.005     35.944         20.633          3.711    0.769       0.406       0.719       0.844       0.906       0.969   0.000    31.000       28.000  2.930 S_0099_0003_0001
SCORE:   -19.418   -130.608     18.231     60.909           0.326                  3.906         -4.290    -31.238        0.189         -4.846         -9.667         -1.484       0.000       -2.870      2.608     25.676     -3.467            0.002     35.944         21.262          3.647    0.769       0.438       0.688       0.844       0.875       1.000   0.000    32.000       28.000  2.872 S_0099_0004_0001
SCORE:   -19.289   -131.614     18.700     61.659           0.345                  3.746         -4.427    -31.702        0.188         -4.723         -9.562         -1.443       0.000       -2.778      3.192     25.879     -3.387            0.007     35.944         20.688          3.706    0.769       0.438       0.719       0.844       0.875       0.969   0.000    31.000       28.000  2.932 S_0099_0005_0001
SCORE:   -17.691   -125.804     18.005     65.141           0.629                  3.963         -3.471    -31.362        0.012         -8.732         -7.874         -0.623       0.000        0.794      9.645     26.837     -9.759            0.000     35.944          8.968          3.299    0.825       0.469       0.781       0.938       0.938       1.000   0.000    32.000       31.000  2.234 S_0100_0001_0001
SCORE:   -21.933   -129.689     19.481     61.894           0.774                  3.438         -4.424    -29.455        0.006         -8.441         -8.445         -1.132      -0.823        1.007      8.207     30.727    -10.847            0.000     35.944          9.843          3.194    0.825       0.469       0.781       0.938       0.938       1.000   0.000    32.000       31.000  2.268 S_0100_0002_0001
SCORE:   -20.204   -125.788     17.397     62.523           0.605                  3.780         -3.578    -28.958        0.100         -7.032         -7.760         -1.703      -0.861       -0.121      4.923     33.265    -10.595            0.000     35.944          7.655          3.335    0.812       0.469       0.781       0.875       0.938       1.000   0.000    32.000       30.000  2.480 S_0100_0003_0001
SCORE:   -22.872   -125.437     17.074     62.031           0.685                  3.400         -3.606    -31.096        0.053         -7.773         -7.742         -1.144      -1.129        0.634      7.930     30.023    -10.711            0.000     35.944          7.993          3.198    0.837       0.531       0.781       0.938       0.938       1.000   0.000    32.000       31.000  2.277 S_0100_0004_0001
SCORE:   -18.473   -120.973     15.970     63.478           0.597                  3.879         -3.563    -30.614        0.050         -7.395         -7.574         -1.772      -0.881        0.322      6.581     29.527    -10.739            0.000     35.944          8.689          3.416    0.825       0.500       0.781       0.906       0.938       1.000   0.000    32.000       30.000  2.390 S_0100_0005_0001
SCORE:    -9.932   -140.767     20.270     67.970           0.357                  3.730         -4.182    -27.857        0.423         -4.004         -8.126         -1.974       0.000        0.116      4.667     26.231     -5.099            0.002     35.944         22.369          3.867    0.762       0.406       0.719       0.812       0.875       1.000   0.000    32.000       27.000  2.821 S_0101_0001_0001
SCORE:   -10.254   -140.924     20.309     67.887           0.357                  3.743         -4.214    -27.875        0.425         -4.028         -8.127         -1.960       0.000        0.111      4.600     26.190     -5.099            0.002     35.944         22.404          3.867    0.769       0.406       0.719       0.812       0.906       1.000   0.000    32.000       27.000  2.815 S_0101_0002_0001
SCORE:   -10.408   -140.856     20.279     68.076           0.356                  3.736         -4.207    -28.106        0.437         -4.019         -8.148         -2.038       0.000        0.113      4.599     26.151     -5.114            0.002     35.944         22.385          3.868    0.756       0.406       0.688       0.812       0.875       1.000   0.000    32.000       27.000  2.819 S_0101_0003_0001
SCORE:   -10.174   -139.913     20.314     67.517           0.350                  3.538         -4.082    -27.936        0.363         -4.073         -8.216         -1.944       0.000        0.033      4.635     25.939     -5.097            0.001     35.944         22.455          3.820    0.762       0.406       0.688       0.812       0.906       1.000   0.000    32.000       27.000  2.804 S_0101_0004_0001
SCORE:    -9.915   -140.771     20.248     67.969           0.357                  3.730         -4.183    -27.855        0.427         -4.006         -8.122         -1.973       0.000        0.125      4.684     26.249     -5.099            0.002     35.944         22.360          3.867    0.762       0.406       0.719       0.812       0.875       1.000   0.000    32.000       27.000  2.821 S_0101_0005_0001
SCORE:   -14.735   -130.035     18.460     65.439           0.354                  3.849         -4.192    -25.639        0.250         -4.599         -8.618          0.000       0.000       -0.347      1.468     25.336     -3.808            0.022     35.944         11.380          3.277    0.819       0.438       0.812       0.875       0.969       1.000   0.000    32.000       30.000  2.257 S_0102_0001_0001
SCORE:   -14.311   -130.014     19.137     64.358           0.360                  3.715         -4.185    -26.512        0.241         -4.547         -8.981          0.000       0.000       -0.487      1.595     29.077     -4.553            0.041     35.944         10.500          3.223    0.825       0.469       0.812       0.875       0.969       1.000   0.000    32.000       30.000  2.206 S_0102_0002_0001
SCORE:   -20.274   -131.852     17.990     65.899           0.355                  3.108         -4.085    -26.965        0.246         -4.633         -8.619          0.000       0.000       -0.435      1.465     24.827     -3.897            0.014     35.944         10.364          3.242    0.812       0.438       0.781       0.875       0.969       1.000   0.000    32.000       31.000  2.118 S_0102_0003_0001
SCORE:   -14.724   -128.870     18.012     65.392           0.362                  3.711         -3.961    -25.765        0.249         -4.491         -8.858          0.000       0.000       -0.387      0.976     26.353     -4.427            0.000     35.944         11.034          3.114    0.819       0.438       0.844       0.875       0.938       1.000   0.000    32.000       31.000  2.100 S_0102_0004_0001
SCORE:   -14.283   -129.945     19.171     64.335           0.361                  3.717         -4.085    -26.666        0.236         -4.557         -9.003          0.000       0.000       -0.456      1.561     29.182     -4.677            0.007     35.944         10.593          3.213    0.825       0.469       0.812       0.875       0.969       1.000   0.000    32.000       30.000  2.208 S_0102_0005_0001
SCORE:    -0.386   -138.273     21.146     65.965           0.350                  4.343         -5.516    -22.025        0.281         -4.378         -6.305         -0.856       0.000       -0.145      3.554     31.391     -5.353            0.071     35.944         19.421          4.784    0.762       0.406       0.719       0.812       0.906       0.969   0.000    31.000       28.000  3.565 S_0103_0001_0001
SCORE:    -4.693   -134.485     20.222     65.760           0.356                  4.289         -4.888    -22.182        0.309         -4.434         -5.617         -1.495       0.000        0.369      2.000     31.333     -6.726            0.001     35.944         14.551          4.834    0.775       0.438       0.719       0.844       0.906       0.969   0.000    31.000       28.000  3.581 S_0103_0002_0001
SCORE:    -1.865   -136.341     20.234     66.384           0.352                  4.373         -5.142    -22.426        0.304         -4.556         -6.722         -1.326       0.000        0.463      3.385     29.793     -5.381            0.000     35.944         18.797          4.792    0.769       0.438       0.750       0.812       0.875       0.969   0.000    31.000       28.000  3.597 S_0103_0003_0001
SCORE:    -8.762   -129.879     18.976     61.775           0.331                  4.319         -4.455    -20.429        0.274         -4.418         -5.502          0.000       0.000       -0.303      2.550     24.902     -7.247            0.000     35.944         14.401          4.769    0.769       0.438       0.719       0.844       0.906       0.938   0.000    30.000       28.000  3.565 S_0103_0004_0001
SCORE:    -2.385   -138.237     19.832     66.343           0.390                  4.657         -5.563    -22.297        0.396         -4.414         -6.917         -1.301       0.000        0.918      3.001     31.392     -5.440            0.013     35.944         18.899          4.802    0.775       0.438       0.750       0.812       0.906       0.969   0.000    31.000       28.000  3.618 S_0103_0005_0001
SCORE:   -17.687   -131.351     14.780     72.002           0.324                  3.802         -4.419    -30.463        0.259         -5.524         -8.070         -1.575       0.000       -1.765      1.426     24.842     -5.893            0.003     35.944         17.992          4.637    0.819       0.594       0.812       0.844       0.906       0.938   0.000    30.000       29.000  3.216 S_0104_0001_0001
SCORE:   -17.861   -129.409     14.375     71.608           0.300                  3.784         -4.268    -30.722        0.259         -5.611         -8.044         -1.549       0.000       -1.825      1.502     24.049     -5.978            0.008     35.944         17.716          4.676    0.812       0.562       0.812       0.844       0.906       0.938   0.000    30.000       29.000  3.248 S_0104_0002_0001
SCORE:   -17.744   -130.903     14.761     71.843           0.325                  3.799         -4.365    -30.674        0.269         -5.559         -8.098         -1.526       0.000       -1.755      1.406     24.821     -5.794            0.005     35.944         17.757          4.674    0.819       0.594       0.812       0.844       0.906       0.938   0.000    30.000       29.000  3.249 S_0104_0003_0001
SCORE:   -17.375   -129.203     14.630     71.151           0.322                  3.771         -4.537    -29.997        0.255         -5.598         -7.825         -1.729       0.000       -1.743      1.487     23.535     -5.569            0.000     35.944         17.731          4.671    0.831       0.594       0.812       0.844       0.906       1.000   0.000    32.000       29.000  3.236 S_0104_0004_0001
SCORE:   -17.782   -129.128     14.645     71.573           0.313                  3.770         -4.346    -30.024        0.255         -5.689         -8.192         -0.553       0.000       -1.757      1.885     23.466     -6.075            0.005     35.944         16.126          4.674    0.819       0.594       0.812       0.844       0.906       0.938   0.000    30.000       29.000  3.271 S_0104_0005_0001
SCORE:   -11.532   -126.640     15.997     69.973           0.320                  4.579         -4.656    -29.394        0.365         -6.036         -4.136         -3.900       0.000       -1.110      2.496     25.735     -7.946            0.110     35.944         16.768          5.324    0.719       0.344       0.656       0.812       0.844       0.938   0.000    30.000       26.000  4.062 S_0105_0001_0001
SCORE:   -11.510   -126.747     15.940     70.011           0.319                  4.580         -4.634    -29.415        0.369         -6.029         -4.129         -3.897       0.000       -1.104      2.574     25.742     -7.945            0.111     35.944         16.800          5.325    0.719       0.344       0.656       0.812       0.844       0.938   0.000    30.000       26.000  4.063 S_0105_0002_0001
SCORE:   -11.938   -126.730     15.781     69.861           0.306                  4.582         -4.616    -29.267        0.358         -6.006         -4.167         -3.868       0.000       -1.098      2.326     25.645     -7.984            0.109     35.944         16.886          5.313    0.719       0.344       0.656       0.812       0.844       0.938   0.000    30.000       26.000  4.058 S_0105_0003_0001
SCORE:   -12.109   -127.349     16.027     70.456           0.320                  4.620         -4.424    -29.743        0.408         -6.038         -4.071         -3.891       0.000       -1.247      2.578     25.344     -8.030            0.116     35.944         16.870          5.324    0.719       0.375       0.625       0.812       0.844       0.938   0.000    30.000       26.000  4.064 S_0105_0004_0001
SCORE:   -11.567   -126.580     15.927     69.896           0.314                  4.571         -4.653    -29.411        0.364         -6.030         -4.130         -3.903       0.000       -1.116      2.562     25.758     -7.941            0.111     35.944         16.751          5.324    0.719       0.344       0.656       0.812       0.844       0.938   0.000    30.000       26.000  4.062 S_0105_0005_0001
SCORE:   -15.432   -133.697     16.332     66.860           0.329                  4.543         -3.788    -25.347        0.286         -6.305         -5.694          0.000      -2.859       -1.353      3.631     24.347     -5.884            0.062     35.944         17.163          4.887    0.762       0.469       0.656       0.812       0.906       0.969   0.000    31.000       27.000  3.510 S_0106_0001_0001
SCORE:   -15.331   -136.039     17.004     66.240           0.339                  4.408         -3.398    -24.975        0.290         -6.234         -5.482          0.000      -2.923       -1.324      2.404     26.330     -5.174            0.063     35.944         17.198          4.816    0.750       0.438       0.625       0.812       0.906       0.969   0.000    31.000       27.000  3.548 S_0106_0002_0001
SCORE:   -13.041   -131.474     16.246     61.204           0.322                  4.991         -4.481    -24.090        0.244         -6.084         -6.083          0.000      -1.537       -0.860      3.893     26.543     -5.689            0.015     35.944         17.854          4.806    0.769       0.438       0.688       0.844       0.906       0.969   0.000    31.000       28.000  3.501 S_0106_0003_0001
SCORE:   -16.352   -134.161     16.569     65.172           0.338                  4.562         -3.775    -25.986        0.275         -6.189         -5.326          0.000      -2.913       -1.363      2.796     25.910     -5.355            0.060     35.944         17.089          4.878    0.750       0.438       0.625       0.812       0.906       0.969   0.000    31.000       27.000  3.548 S_0106_0004_0001
SCORE:   -16.596   -134.455     16.622     65.257           0.339                  4.563         -3.773    -25.936        0.281         -6.192         -5.361          0.000      -2.916       -1.354      2.719     25.878     -5.321            0.060     35.944         17.050          4.878    0.750       0.438       0.625       0.812       0.906       0.969   0.000    31.000       27.000  3.548 S_0106_0005_0001
SCORE:   -14.310   -132.553     17.507     66.685           0.362                  4.389         -4.200    -25.537        0.250         -5.902         -6.500          0.000      -1.985       -1.042      2.454     22.656     -5.379            0.004     35.944         18.535          4.230    0.788       0.438       0.781       0.844       0.906       0.969   0.000    31.000       28.000  3.223 S_0107_0001_0001
SCORE:   -14.566   -132.810     17.471     67.203           0.346                  4.414         -4.027    -26.482        0.243         -5.731         -6.559         -1.265      -1.932       -1.012      2.537     23.893     -5.404            0.005     35.944         18.599          4.264    0.775       0.438       0.750       0.844       0.875       0.969   0.000    31.000       28.000  3.218 S_0107_0002_0001
SCORE:   -14.742   -133.225     17.797     67.328           0.363                  4.414         -3.985    -26.730        0.243         -5.785         -6.587         -1.262      -1.909       -1.030      2.729     23.891     -5.361            0.004     35.944         18.420          4.262    0.775       0.438       0.750       0.844       0.875       0.969   0.000    31.000       28.000  3.217 S_0107_0003_0001
SCORE:   -14.410   -132.869     17.473     67.285           0.353                  4.380         -3.991    -26.408        0.243         -5.722         -6.535         -1.270      -1.942       -1.015      2.650     23.807     -5.471            0.003     35.944         18.676          4.254    0.775       0.438       0.750       0.844       0.875       0.969   0.000    31.000       28.000  3.216 S_0107_0004_0001
SCORE:   -13.927   -134.887     18.051     66.062           0.356                  4.381         -4.064    -25.449        0.233         -6.009         -6.420          0.000      -1.950       -0.892      2.584     25.173     -5.405            0.003     35.944         18.362          4.229    0.781       0.438       0.781       0.844       0.875       0.969   0.000    31.000       28.000  3.236 S_0107_0005_0001
SCORE:   -10.848   -134.448     19.709     67.780           0.320                  4.544         -4.631    -23.119        0.165         -5.513         -7.168          0.000       0.000       -1.530      2.392     25.789     -6.148            0.000     35.944         15.068          3.459    0.875       0.688       0.844       0.906       0.938       1.000   0.000    32.000       30.000  2.481 S_0108_0001_0001
SCORE:   -10.783   -129.608     16.313     67.040           0.294                  4.460         -3.942    -22.805        0.221         -5.597         -7.277          0.000       0.000       -0.981      2.789     23.467     -6.790            0.001     35.944         15.687          3.265    0.881       0.719       0.844       0.906       0.938       1.000   0.000    32.000       30.000  2.354 S_0108_0002_0001
SCORE:   -13.604   -131.738     17.622     65.624           0.335                  4.547         -4.294    -22.212        0.256         -5.681         -7.381          0.000       0.000       -1.382      2.569     25.134     -8.060            0.000     35.944         15.114          3.497    0.863       0.688       0.812       0.875       0.938       1.000   0.000    32.000       30.000  2.577 S_0108_0003_0001
SCORE:   -14.221   -129.571     17.416     64.057           0.311                  4.394         -4.669    -21.486        0.252         -5.752         -7.027          0.000       0.000       -1.609      2.302     24.390     -8.005            0.000     35.944         14.831          3.458    0.869       0.688       0.812       0.906       0.938       1.000   0.000    32.000       30.000  2.555 S_0108_0004_0001
SCORE:   -12.789   -129.287     17.482     64.241           0.306                  4.384         -4.440    -21.632        0.358         -5.529         -6.463          0.000       0.000       -1.443      3.364     23.865     -6.809            0.007     35.944         12.863          3.425    0.881       0.719       0.844       0.906       0.938       1.000   0.000    32.000       30.000  2.528 S_0108_0005_0001
SCORE:   -11.804   -132.559     17.955     68.780           0.338                  3.331         -4.849    -28.396        0.277         -5.802         -8.298         -0.709      -0.832       -2.304      3.357     27.321     -2.999            0.069     35.944         17.572          3.106    0.837       0.500       0.812       0.875       1.000       1.000   0.000    32.000       31.000  2.074 S_0109_0001_0001
SCORE:   -12.283   -130.017     18.927     63.658           0.343                  4.044         -5.250    -26.510        0.308         -5.923        -11.139         -0.691       0.000       -2.837      4.481     28.546     -3.605            0.026     35.944         17.414          3.235    0.837       0.469       0.844       0.906       0.969       1.000   0.000    32.000       31.000  2.128 S_0109_0002_0001
SCORE:   -13.755   -131.200     18.284     63.695           0.344                  3.233         -5.869    -25.732        0.267         -5.299         -9.180         -0.710      -0.823       -2.376      3.633     31.350     -4.703            0.054     35.944         15.334          3.087    0.825       0.469       0.812       0.875       0.969       1.000   0.000    32.000       31.000  2.031 S_0109_0003_0001
SCORE:   -20.196   -134.870     19.650     65.453           0.341                  3.662         -4.689    -30.728        0.264         -6.909         -8.744         -0.654      -0.834       -2.086      3.869     28.618     -5.134            0.071     35.944         16.580          3.159    0.844       0.500       0.812       0.906       1.000       1.000   0.000    32.000       30.000  2.026 S_0109_0004_0001
SCORE:    -9.575   -134.394     19.001     70.810           0.325                  3.946         -4.120    -29.056        0.200         -5.499         -9.594         -0.631       0.000       -2.341      5.306     26.565     -2.900            0.000     35.944         16.862          2.883    0.844       0.531       0.844       0.875       0.969       1.000   0.000    32.000       31.000  2.019 S_0109_0005_0001
SCORE:   -12.612   -130.650     16.998     66.363           0.325                  4.291         -5.718    -25.472        0.267         -6.641         -3.641         -3.215       0.000       -0.721      4.520     25.558     -5.333            0.147     35.944         14.366          5.106    0.756       0.438       0.719       0.844       0.844       0.938   0.000    30.000       27.000  3.980 S_0110_0001_0001
SCORE:   -13.961   -131.467     16.745     66.509           0.315                  4.161         -5.674    -26.080        0.254         -6.744         -3.606         -3.135       0.000       -0.712      4.383     26.650     -5.347            0.147     35.944         13.694          5.093    0.750       0.406       0.719       0.844       0.844       0.938   0.000    30.000       27.000  3.960 S_0110_0002_0001
SCORE:   -12.682   -131.814     17.203     66.314           0.327                  4.275         -5.590    -25.709        0.261         -6.714         -3.653         -3.158       0.000       -0.727      4.330     26.952     -5.165            0.156     35.944         14.085          5.080    0.756       0.438       0.719       0.844       0.844       0.938   0.000    30.000       27.000  3.952 S_0110_0003_0001
SCORE:   -16.672   -127.005     16.536     62.176           0.324                  4.539         -5.369    -26.232        0.258         -7.198         -4.054         -1.757       0.000       -0.371      3.205     25.432     -5.522            0.000     35.944         12.423          4.789    0.756       0.406       0.688       0.844       0.906       0.938   0.000    30.000       29.000  3.528 S_0110_0004_0001
SCORE:   -12.927   -131.537     16.947     66.208           0.313                  4.274         -5.587    -25.734        0.265         -6.705         -3.635         -3.138       0.000       -0.746      4.313     26.791     -5.132            0.147     35.944         14.085          5.092    0.750       0.406       0.719       0.844       0.844       0.938   0.000    30.000       27.000  3.964 S_0110_0005_0001
SCORE:   -11.901   -140.468     20.450     74.380           0.330                  3.593         -2.960    -29.980        0.325         -5.233         -9.382         -2.293      -1.020       -1.848      4.717     25.580     -4.996            0.002     35.944         20.958          5.011    0.794       0.469       0.812       0.875       0.875       0.938   0.000    30.000       28.000  3.678 S_0111_0001_0001
SCORE:   -10.224   -138.260     20.242     72.846           0.338                  3.615         -3.172    -29.501        0.319         -4.253         -9.771         -1.743      -0.934       -1.921      4.124     26.167     -4.658            0.001     35.944         20.394          5.011    0.788       0.438       0.812       0.875       0.875       0.938   0.000    30.000       28.000  3.689 S_0111_0002_0001
SCORE:   -11.024   -143.087     22.545     73.652           0.349                  3.643         -3.609    -30.471        0.314         -5.432         -9.384         -1.676      -1.034       -1.845      5.654     27.924     -5.381            0.003     35.944         20.868          5.002    0.800       0.531       0.812       0.844       0.875       0.938   0.000    30.000       28.000  3.699 S_0111_0003_0001
SCORE:   -10.213   -138.262     20.226     72.845           0.338                  3.615         -3.178    -29.494        0.326         -4.252         -9.754         -1.743      -0.933       -1.920      4.128     26.185     -4.666            0.002     35.944         20.379          5.011    0.788       0.438       0.812       0.875       0.875       0.938   0.000    30.000       28.000  3.689 S_0111_0004_0001
SCORE:   -11.572   -140.500     20.516     73.980           0.353                  3.708         -3.307    -30.269        0.178         -5.147         -9.592         -1.698      -1.065       -1.858      5.020     26.335     -4.964            0.002     35.944         20.792          5.021    0.794       0.469       0.812       0.875       0.875       0.938   0.000    30.000       28.000  3.701 S_0111_0005_0001
SCORE:    -4.067   -128.734     19.819     59.452           0.360                  4.220         -3.383    -25.847        0.165         -5.508         -7.397         -1.525      -1.489       -0.204      3.864     31.732     -5.785            0.001     35.944         20.250          4.676    0.756       0.406       0.656       0.844       0.938       0.938   0.000    30.000       29.000  3.496 S_0112_0001_0001
SCORE:    -3.342   -128.744     19.895     59.215           0.378                  4.227         -3.647    -25.630        0.168         -5.352         -7.415         -1.419      -1.469       -0.237      3.752     32.595     -5.760            0.002     35.944         20.156          4.657    0.756       0.438       0.656       0.844       0.906       0.938   0.000    30.000       29.000  3.483 S_0112_0002_0001
SCORE:    -2.685   -128.405     20.026     60.002           0.364                  4.251         -3.436    -24.998        0.159         -5.223         -7.549         -1.514      -1.477       -0.141      3.956     30.819     -5.698            0.001     35.944         20.236          4.663    0.762       0.438       0.656       0.844       0.938       0.938   0.000    30.000       29.000  3.463 S_0112_0003_0001
SCORE:    -5.771   -129.190     19.798     58.526           0.313                  3.935         -3.794    -25.162        0.165         -5.594         -7.317         -1.372      -1.456       -0.165      3.618     31.850     -5.871            0.000     35.944         20.002          4.658    0.762       0.438       0.656       0.844       0.938       0.938   0.000    30.000       29.000  3.480 S_0112_0004_0001
SCORE:    -3.730   -129.732     19.919     58.855           0.384                  4.206         -3.543    -25.572        0.176         -4.879         -7.447         -1.522      -1.495       -0.121      3.648     32.980     -5.626            0.001     35.944         20.094          4.666    0.775       0.438       0.688       0.875       0.938       0.938   0.000    30.000       29.000  3.480 S_0112_0005_0001
SCORE:   -16.993   -133.852     19.369     65.387           0.346                  4.393         -2.787    -31.934        0.105         -5.936         -9.902         -2.334      -1.620       -2.351      3.861     30.542     -7.102            0.006     35.944         20.872          5.248    0.812       0.562       0.781       0.875       0.906       0.938   0.000    30.000       29.000  3.827 S_0113_0001_0001
SCORE:   -14.936   -133.149     18.963     65.747           0.366                  4.537         -2.280    -31.674        0.100         -5.784         -9.928         -2.558      -1.326       -2.519      3.913     30.784     -7.123            0.001     35.944         21.050          5.248    0.819       0.594       0.781       0.875       0.906       0.938   0.000    30.000       29.000  3.815 S_0113_0002_0001
SCORE:   -14.419   -132.802     18.984     65.629           0.375                  4.555         -2.623    -31.393        0.078         -5.645        -10.113         -2.597      -1.335       -2.522      3.790     30.788     -6.978            0.004     35.944         21.444          5.229    0.812       0.531       0.781       0.906       0.906       0.938   0.000    30.000       29.000  3.792 S_0113_0003_0001
SCORE:   -13.728   -131.833     19.055     64.717           0.360                  4.560         -3.088    -31.297        0.076         -5.796         -9.895         -2.563      -1.311       -2.581      3.459     31.439     -6.897            0.001     35.944         21.923          5.381    0.788       0.531       0.781       0.812       0.875       0.938   0.000    30.000       29.000  3.965 S_0113_0004_0001
SCORE:   -13.651   -131.824     18.698     64.780           0.421                  4.708         -2.993    -31.519        0.090         -5.855         -9.970         -2.577      -1.315       -2.595      3.579     31.348     -6.843            0.001     35.944         22.270          5.364    0.794       0.531       0.781       0.812       0.906       0.938   0.000    30.000       29.000  3.941 S_0113_0005_0001
SCORE:   -12.198   -129.123     20.148     64.447           0.342                  4.395         -5.507    -27.369        0.096         -7.079         -7.390         -2.288       0.000       -0.770      2.407     22.591     -6.734            0.026     35.944         23.667          3.096    0.837       0.562       0.781       0.875       0.969       1.000   0.000    32.000       31.000  2.096 S_0114_0001_0001
SCORE:   -12.405   -128.843     19.643     64.923           0.342                  4.394         -5.619    -27.027        0.108         -6.749         -7.524         -2.294       0.000       -0.732      1.961     22.964     -6.419            0.039     35.944         22.487          3.096    0.837       0.562       0.781       0.875       0.969       1.000   0.000    32.000       31.000  2.121 S_0114_0002_0001
SCORE:   -12.900   -128.356     19.400     64.609           0.344                  4.418         -5.562    -27.122        0.106         -6.573         -7.555         -2.297       0.000       -0.748      2.211     22.307     -6.431            0.021     35.944         22.385          3.091    0.837       0.562       0.781       0.875       0.969       1.000   0.000    32.000       31.000  2.110 S_0114_0003_0001
SCORE:   -12.194   -129.248     20.123     64.521           0.343                  4.402         -5.401    -27.167        0.097         -7.082         -7.388         -2.289       0.000       -0.759      2.047     22.843     -6.737            0.018     35.944         23.540          3.109    0.844       0.562       0.812       0.875       0.969       1.000   0.000    32.000       31.000  2.119 S_0114_0004_0001
SCORE:   -20.115   -139.966     22.143     71.064           0.335                  4.181         -5.590    -31.622        0.093         -6.637         -8.095         -5.172      -1.696       -1.104      4.068     23.825     -6.157            0.000     35.944         24.271          3.064    0.806       0.375       0.750       0.906       1.000       1.000   0.000    32.000       32.000  1.971 S_0114_0005_0001
SCORE:   -12.110   -130.474     20.483     67.567           0.353                  4.537         -5.717    -25.423        0.367         -4.854         -5.592         -3.716       0.000       -2.266      1.389     24.209     -6.365            0.001     35.944         17.445          4.916    0.781       0.375       0.750       0.906       0.938       0.938   0.000    30.000       29.000  3.520 S_0115_0001_0001
SCORE:   -12.849   -127.979     19.342     63.545           0.365                  4.465         -5.474    -24.058        0.347         -4.871         -4.906         -3.499       0.000       -2.216      1.156     24.154     -6.203            0.000     35.944         17.039          4.986    0.781       0.375       0.750       0.906       0.938       0.938   0.000    30.000       29.000  3.605 S_0115_0002_0001
SCORE:   -11.467   -123.178     18.923     60.316           0.325                  4.152         -4.793    -22.906        0.354         -5.303         -5.575         -3.404       0.000       -2.248      1.366     24.637     -7.254            0.016     35.944         17.161          5.084    0.775       0.438       0.719       0.875       0.906       0.938   0.000    30.000       29.000  3.686 S_0115_0003_0001
SCORE:   -13.410   -122.200     17.561     63.431           0.326                  4.174         -4.758    -24.705        0.344         -5.254         -5.589         -2.589       0.000       -2.270      1.260     22.706     -7.170            0.027     35.944         15.352          5.060    0.769       0.406       0.719       0.875       0.906       0.938   0.000    30.000       29.000  3.682 S_0115_0004_0001
SCORE:   -12.100   -129.441     20.423     66.864           0.339                  4.340         -5.475    -25.377        0.360         -4.853         -5.594         -3.740       0.000       -2.326      1.325     24.054     -6.394            0.000     35.944         17.451          4.902    0.788       0.406       0.750       0.906       0.938       0.938   0.000    30.000       29.000  3.524 S_0115_0005_0001
SCORE:   -25.429   -135.215     19.041     67.368           0.314                  3.652         -4.849    -27.603        0.350         -6.428         -8.869          0.000       0.000       -2.960      0.574     24.915     -8.522            0.000     35.944         16.858          2.953    0.863       0.594       0.781       0.969       0.969       1.000   0.000    32.000       31.000  2.058 S_0116_0001_0001
SCORE:   -25.630   -135.284     18.897     67.334           0.314                  3.657         -4.862    -27.680        0.340         -6.290         -8.880          0.000       0.000       -2.917      0.680     24.674     -8.447            0.001     35.944         16.888          2.945    0.863       0.594       0.781       0.969       0.969       1.000   0.000    32.000       31.000  2.049 S_0116_0002_0001
SCORE:   -25.604   -134.317     18.872     66.635           0.317                  3.853         -4.807    -26.994        0.350         -6.406         -8.787          0.000       0.000       -3.027      0.597     23.789     -8.417            0.002     35.944         16.792          2.960    0.856       0.594       0.781       0.938       0.969       1.000   0.000    32.000       31.000  2.065 S_0116_0003_0001
SCORE:   -25.999   -131.379     18.079     65.166           0.327                  3.972         -4.767    -27.601        0.349         -6.116         -8.910          0.000       0.000       -2.988      0.388     23.838     -8.002            0.000     35.944         15.700          2.877    0.856       0.562       0.812       0.938       0.969       1.000   0.000    32.000       31.000  2.028 S_0116_0004_0001
SCORE:   -24.990   -134.917     19.048     67.200           0.325                  3.876         -4.896    -27.439        0.341         -6.242         -8.900          0.000       0.000       -2.957      0.569     24.732     -8.409            0.005     35.944         16.731          2.950    0.863       0.594       0.781       0.969       0.969       1.000   0.000    32.000       31.000  2.054 S_0116_0005_0001
SCORE:   -18.956   -129.779     19.394     64.761           0.350                  3.305         -4.733    -30.227        0.317         -5.966         -8.716          0.000      -0.942        0.009      2.492     28.247     -6.136            0.033     35.944         12.692          3.299    0.806       0.438       0.812       0.844       0.938       1.000   0.000    32.000       30.000  2.560 S_0117_0001_0001
SCORE:   -18.071   -132.075     20.307     67.010           0.325                  3.141         -4.481    -30.052        0.262         -5.851         -8.382          0.000      -0.867        0.098      2.218     26.229     -4.980            0.039     35.944         13.043          2.998    0.819       0.469       0.812       0.875       0.938       1.000   0.000    32.000       31.000  2.249 S_0117_0002_0001
SCORE:   -20.394   -131.143     17.830     71.107           0.335                  3.272         -3.772    -32.553        0.334         -5.604         -7.902          0.000      -0.915        0.014      2.922     24.465     -6.426            0.031     35.944         11.669          3.176    0.819       0.438       0.812       0.875       0.969       1.000   0.000    32.000       30.000  2.377 S_0117_0003_0001
SCORE:   -18.569   -129.500     19.326     65.070           0.343                  3.192         -4.439    -31.030        0.336         -6.004         -8.642          0.000      -0.973        0.350      2.365     28.480     -6.121            0.038     35.944         12.697          3.232    0.812       0.469       0.812       0.844       0.938       1.000   0.000    32.000       30.000  2.515 S_0117_0004_0001
SCORE:   -18.606   -131.743     18.640     69.126           0.324                  3.224         -4.253    -30.158        0.432         -5.907         -7.770          0.000      -1.033       -0.198      2.437     24.911     -5.282            0.009     35.944         12.690          3.126    0.819       0.469       0.781       0.875       0.969       1.000   0.000    32.000       30.000  2.369 S_0117_0005_0001
SCORE:    -5.052   -144.347     21.689     71.309           0.362                  3.848         -4.679    -22.880        0.233         -4.252         -6.250         -3.167      -1.327        1.543      3.301     32.683     -4.345            0.001     35.944         15.283          4.125    0.781       0.406       0.750       0.844       0.906       1.000   0.000    32.000       29.000  3.051 S_0118_0001_0001
SCORE:    -7.605   -144.598     20.212     71.979           0.361                  3.837         -4.702    -23.662        0.093         -4.447         -6.189         -3.042      -1.262        1.568      3.234     32.017     -4.166            0.004     35.944         15.214          4.120    0.788       0.406       0.750       0.875       0.906       1.000   0.000    32.000       29.000  3.037 S_0118_0002_0001
SCORE:    -5.070   -144.217     21.659     71.769           0.362                  3.838         -4.661    -23.567        0.225         -4.295         -6.238         -3.025      -1.269        1.529      3.206     32.754     -4.309            0.001     35.944         15.225          4.112    0.788       0.406       0.750       0.875       0.906       1.000   0.000    32.000       29.000  3.034 S_0118_0003_0001
SCORE:    -5.715   -143.727     21.500     71.647           0.350                  3.647         -4.629    -23.771        0.225         -4.298         -6.254         -3.052      -1.272        1.532      3.156     32.562     -4.327            0.002     35.944         15.052          4.133    0.781       0.406       0.750       0.844       0.906       1.000   0.000    32.000       29.000  3.058 S_0118_0004_0001
SCORE:    -5.065   -144.337     21.676     71.306           0.362                  3.849         -4.682    -22.887        0.226         -4.257         -6.246         -3.167      -1.328        1.546      3.309     32.681     -4.345            0.001     35.944         15.284          4.125    0.781       0.406       0.750       0.844       0.906       1.000   0.000    32.000       29.000  3.051 S_0118_0005_0001
SCORE:    -4.829   -134.437     21.998     62.217           0.371                  4.684         -5.449    -24.110        0.212         -5.509         -6.644         -1.763      -0.534        0.057      5.144     30.153     -3.611            0.004     35.944         16.444          4.052    0.762       0.438       0.781       0.781       0.844       0.969   0.000    31.000       27.000  3.201 S_0119_0001_0001
SCORE:    -5.814   -129.401     20.150     64.325           0.382                  4.822         -4.634    -22.716        0.261         -5.685         -5.723         -2.522      -0.643       -0.321      3.885     29.556     -6.100            0.002     35.944         12.603          4.081    0.769       0.406       0.781       0.812       0.875       0.969   0.000    31.000       27.000  3.244 S_0119_0002_0001
SCORE:    -3.264   -131.382     21.495     66.367           0.372                  4.706         -4.957    -22.772        0.207         -5.518         -5.818         -2.263      -0.588       -0.225      4.559     27.895     -4.020            0.005     35.944         12.729          4.069    0.762       0.438       0.781       0.781       0.844       0.969   0.000    31.000       27.000  3.178 S_0119_0003_0001
SCORE:    -4.787   -134.348     21.977     62.279           0.372                  4.662         -5.473    -24.136        0.211         -5.500         -6.638         -1.755      -0.541        0.028      5.129     30.178     -3.608            0.003     35.944         16.430          4.048    0.769       0.438       0.781       0.812       0.844       0.969   0.000    31.000       27.000  3.204 S_0119_0004_0001
SCORE:    -4.748   -134.610     22.058     62.392           0.378                  4.721         -5.496    -24.092        0.206         -5.472         -6.638         -1.738      -0.534        0.037      5.127     30.136     -3.616            0.002     35.944         16.447          4.044    0.769       0.438       0.781       0.812       0.844       0.969   0.000    31.000       27.000  3.209 S_0119_0005_0001
SCORE:   -21.207   -131.073     17.258     69.628           0.319                  4.063         -4.918    -31.550        0.350         -5.989         -8.473         -0.609      -1.948        0.313      1.684     25.279     -7.751            0.085     35.944         16.181          5.412    0.788       0.469       0.781       0.844       0.906       0.938   0.000    30.000       29.000  3.951 S_0120_0001_0001
SCORE:   -21.702   -131.703     17.400     69.627           0.321                  4.227         -4.906    -31.487        0.342         -6.004         -8.471         -0.607      -1.953        0.339      1.456     25.260     -7.689            0.088     35.944         16.115          5.407    0.788       0.469       0.781       0.844       0.906       0.938   0.000    30.000       29.000  3.949 S_0120_0002_0001
SCORE:   -22.085   -131.903     17.435     69.368           0.327                  4.235         -4.963    -31.422        0.344         -6.028         -8.493         -0.654      -1.947        0.311      1.554     25.262     -7.669            0.094     35.944         16.121          5.403    0.788       0.469       0.781       0.844       0.906       0.938   0.000    30.000       29.000  3.939 S_0120_0003_0001
SCORE:   -22.426   -132.400     16.550     72.599           0.321                  4.226         -4.925    -31.994        0.357         -5.987         -8.538          0.000      -1.910        0.177      1.773     23.787     -7.511            0.087     35.944         15.018          5.408    0.788       0.469       0.781       0.844       0.906       0.938   0.000    30.000       29.000  3.944 S_0120_0004_0001
SCORE:   -21.286   -131.292     17.253     69.509           0.330                  4.230         -4.861    -31.439        0.344         -6.007         -8.474         -0.600      -1.941        0.284      1.510     25.410     -7.713            0.091     35.944         16.135          5.408    0.788       0.469       0.781       0.844       0.906       0.938   0.000    30.000       29.000  3.943 S_0120_0005_0001
SCORE:   -16.371   -127.479     17.198     68.994           0.341                  4.483         -5.716    -29.720        0.147         -6.150         -5.544         -3.618      -0.749       -0.152      1.942     23.965     -6.706            0.047     35.944         16.405          5.160    0.769       0.438       0.719       0.844       0.906       0.938   0.000    30.000       29.000  3.788 S_0121_0001_0001
SCORE:   -16.037   -128.480     17.336     69.011           0.331                  4.465         -5.991    -29.159        0.283         -6.052         -5.531         -3.601      -0.761        0.004      2.210     24.275     -7.017            0.038     35.944         16.659          5.179    0.756       0.438       0.719       0.812       0.875       0.938   0.000    30.000       28.000  3.812 S_0121_0002_0001
SCORE:   -16.292   -130.424     17.808     68.492           0.363                  4.617         -5.952    -29.312        0.289         -6.057         -5.513         -3.598      -0.761       -0.089      2.112     26.024     -7.156            0.040     35.944         16.881          5.181    0.756       0.438       0.719       0.812       0.875       0.938   0.000    30.000       28.000  3.811 S_0121_0003_0001
SCORE:   -16.357   -127.624     17.170     68.953           0.341                  4.484         -5.802    -29.603        0.147         -6.061         -5.561         -3.631      -0.754       -0.149      1.977     23.984     -6.736            0.047     35.944         16.519          5.162    0.762       0.438       0.719       0.844       0.875       0.938   0.000    30.000       29.000  3.791 S_0121_0004_0001
SCORE:   -17.618   -127.991     16.468     68.902           0.335                  4.519         -5.798    -29.902        0.133         -6.084         -5.588         -3.621      -0.786       -0.123      2.203     23.806     -6.762            0.039     35.944         16.688          5.127    0.762       0.438       0.719       0.844       0.875       0.938   0.000    30.000       29.000  3.799 S_0121_0005_0001
SCORE:    -2.397   -127.944     19.073     61.463           0.384                  4.692         -3.662    -25.375        0.334         -5.826         -7.185         -1.954       0.000        1.170      4.916     29.718     -6.476            0.009     35.944         18.323          6.244    0.725       0.375       0.719       0.781       0.844       0.906   0.000    29.000       27.000  5.125 S_0122_0001_0001
SCORE:    -2.701   -128.379     19.437     61.893           0.388                  4.911         -3.916    -26.279        0.346         -5.775         -7.154         -1.970       0.000        1.149      4.849     29.719     -6.282            0.005     35.944         18.414          6.251    0.725       0.406       0.688       0.781       0.844       0.906   0.000    29.000       27.000  5.124 S_0122_0002_0001
SCORE:    -3.747   -128.023     19.002     61.523           0.385                  4.860         -3.770    -26.498        0.177         -5.852         -7.157         -1.965       0.000        1.169      4.881     29.866     -6.505            0.006     35.944         18.211          6.242    0.731       0.406       0.719       0.781       0.844       0.906   0.000    29.000       27.000  5.116 S_0122_0003_0001
SCORE:    -2.712   -128.418     19.592     61.998           0.388                  4.847         -3.699    -26.282        0.331         -5.795         -7.165         -1.960       0.000        1.163      4.856     29.648     -6.483            0.008     35.944         18.315          6.249    0.731       0.406       0.719       0.781       0.844       0.906   0.000    29.000       27.000  5.128 S_0122_0004_0001
SCORE:    -2.691   -128.457     19.464     61.907           0.388                  4.913         -3.829    -26.274        0.356         -5.777         -7.165         -1.957       0.000        1.149      4.814     29.743     -6.288            0.006     35.944         18.371          6.256    0.725       0.406       0.688       0.781       0.844       0.906   0.000    29.000       27.000  5.129 S_0122_0005_0001
SCORE:   -11.348   -132.644     19.474     62.839           0.393                  4.411         -5.615    -23.786        0.297         -6.844         -5.244         -0.774       0.000       -0.478      7.042     29.303     -6.178            0.008     35.944         10.505          4.979    0.775       0.438       0.719       0.875       0.875       0.969   0.000    31.000       28.000  3.534 S_0123_0001_0001
SCORE:   -10.952   -132.655     18.295     63.438           0.336                  4.231         -6.240    -24.503        0.297         -7.787         -4.505         -0.736       0.000       -0.166      5.276     29.023     -5.934            0.008     35.944         14.724          4.993    0.775       0.469       0.688       0.875       0.875       0.969   0.000    31.000       28.000  3.542 S_0123_0002_0001
SCORE:    -7.165   -127.779     17.827     68.007           0.354                  4.175         -4.397    -25.497        0.283         -8.308         -4.695          0.000       0.000       -0.341      5.441     27.103     -5.809            0.009     35.944         10.518          4.995    0.781       0.469       0.750       0.875       0.875       0.938   0.000    30.000       28.000  3.553 S_0123_0003_0001
SCORE:   -11.584   -132.652     18.551     63.763           0.355                  4.382         -5.889    -23.946        0.300         -7.337         -5.361         -1.744       0.000       -0.307      6.364     28.247     -6.346            0.010     35.944         14.082          4.967    0.769       0.438       0.688       0.875       0.875       0.969   0.000    31.000       28.000  3.511 S_0123_0004_0001
SCORE:   -11.145   -133.098     18.408     63.285           0.340                  4.239         -6.265    -25.046        0.292         -7.798         -4.165         -1.340       0.000       -0.335      5.124     29.662     -5.444            0.014     35.944         15.037          4.995    0.769       0.438       0.688       0.875       0.875       0.969   0.000    31.000       28.000  3.537 S_0123_0005_0001
SCORE:   -24.521   -128.402     17.698     58.626           0.342                  3.787         -4.620    -27.633        0.282         -4.463         -6.442          0.000       0.000       -3.181      1.393     23.954     -2.612            0.000     35.944         10.805          3.046    0.850       0.531       0.844       0.906       0.969       1.000   0.000    32.000       31.000  2.128 S_0124_0001_0001
SCORE:   -24.212   -130.064     17.904     59.683           0.369                  3.979         -4.771    -27.496        0.301         -4.450         -6.596          0.000       0.000       -3.137      1.363     23.707     -2.323            0.001     35.944         11.374          3.035    0.863       0.562       0.875       0.906       0.969       1.000   0.000    32.000       31.000  2.128 S_0124_0002_0001
SCORE:   -26.407   -130.426     16.740     59.680           0.366                  4.002         -4.805    -27.440        0.141         -4.526         -6.654          0.000       0.000       -3.150      1.189     23.213     -2.164            0.000     35.944         11.483          3.059    0.844       0.469       0.875       0.906       0.969       1.000   0.000    32.000       31.000  2.149 S_0124_0003_0001
SCORE:   -24.997   -131.786     18.153     59.255           0.371                  3.841         -4.819    -27.262        0.305         -4.401         -6.794          0.000       0.000       -3.186      1.091     24.423     -2.103            0.000     35.944         11.971          3.068    0.850       0.500       0.875       0.906       0.969       1.000   0.000    32.000       31.000  2.156 S_0124_0004_0001
SCORE:   -23.877   -130.562     18.007     61.252           0.350                  3.936         -4.491    -27.336        0.299         -4.489         -6.775          0.000       0.000       -3.011      0.701     22.752     -1.989            0.000     35.944         11.534          3.085    0.856       0.531       0.875       0.906       0.969       1.000   0.000    32.000       31.000  2.177 S_0124_0005_0001
SCORE:   -14.317   -127.895     17.620     67.435           0.318                  4.172         -4.064    -32.325        0.233         -4.048         -9.867         -3.343       0.000        0.958      2.134     28.173     -6.449            0.001     35.944         16.688          4.812    0.806       0.531       0.781       0.875       0.906       0.938   0.000    30.000       30.000  3.609 S_0125_0001_0001
SCORE:   -12.246   -127.505     18.432     67.277           0.321                  4.180         -4.156    -32.052        0.220         -4.088         -9.854         -2.757       0.000        0.996      2.436     27.927     -6.454            0.019     35.944         16.868          4.809    0.812       0.531       0.781       0.875       0.938       0.938   0.000    30.000       30.000  3.608 S_0125_0002_0001
SCORE:   -12.277   -127.452     18.384     67.251           0.321                  4.181         -4.157    -32.049        0.220         -4.093         -9.861         -2.753       0.000        0.997      2.431     27.921     -6.458            0.017     35.944         16.879          4.809    0.812       0.531       0.781       0.875       0.938       0.938   0.000    30.000       30.000  3.607 S_0125_0003_0001
SCORE:   -11.995   -128.961     18.408     67.345           0.344                  4.207         -4.077    -32.049        0.227         -4.061         -9.934         -2.873       0.000        1.052      2.223     29.764     -6.437            0.005     35.944         16.877          4.815    0.831       0.562       0.844       0.875       0.938       0.938   0.000    30.000       30.000  3.612 S_0125_0004_0001
SCORE:   -13.156   -127.686     17.321     66.686           0.314                  4.241         -4.462    -30.671        0.223         -4.111         -9.773         -2.299       0.000        0.918      2.308     27.603     -6.300            0.000     35.944         16.586          4.780    0.819       0.531       0.781       0.906       0.938       0.938   0.000    30.000       30.000  3.587 S_0125_0005_0001
SCORE:    -8.272   -129.300     18.786     65.034           0.335                  4.134         -4.899    -24.229        0.226         -8.177         -6.538          0.000       0.000       -0.976      2.696     22.667     -6.528            0.000     35.944         22.554          4.796    0.775       0.500       0.719       0.812       0.906       0.938   0.000    30.000       29.000  3.424 S_0126_0001_0001
SCORE:    -8.078   -129.173     18.696     65.064           0.344                  4.140         -4.806    -24.203        0.227         -8.149         -6.487          0.000       0.000       -0.981      2.739     22.513     -6.456            0.000     35.944         22.510          4.779    0.781       0.500       0.750       0.812       0.906       0.938   0.000    30.000       29.000  3.403 S_0126_0002_0001
SCORE:    -9.560   -129.603     18.642     63.644           0.348                  4.183         -5.133    -24.332        0.246         -8.157         -6.563          0.000       0.000       -1.003      2.856     23.863     -6.334            0.017     35.944         21.824          4.822    0.781       0.531       0.719       0.812       0.906       0.938   0.000    30.000       29.000  3.445 S_0126_0003_0001
SCORE:    -9.020   -129.510     18.610     64.751           0.349                  4.147         -4.870    -24.319        0.236         -8.130         -6.567          0.000       0.000       -0.995      2.708     22.595     -6.442            0.015     35.944         22.459          4.788    0.781       0.500       0.750       0.812       0.906       0.938   0.000    30.000       29.000  3.411 S_0126_0004_0001
SCORE:    -9.665   -129.570     18.495     63.644           0.353                  4.192         -5.098    -24.304        0.245         -8.145         -6.495          0.000       0.000       -1.015      2.870     23.663     -6.264            0.021     35.944         21.799          4.802    0.781       0.500       0.719       0.812       0.906       0.969   0.000    31.000       29.000  3.420 S_0126_0005_0001
SCORE:    -8.320   -124.382     18.270     58.202           0.318                  3.703         -4.953    -19.747        0.355         -4.824         -3.084         -1.020      -1.112        0.528      3.012     23.124     -7.377            0.017     35.944         14.706          5.467    0.738       0.438       0.719       0.781       0.844       0.906   0.000    29.000       26.000  4.821 S_0127_0001_0001
SCORE:    -7.516   -129.118     17.655     61.891           0.316                  3.663         -4.560    -19.024        0.338         -5.350         -3.120         -0.869       0.000        1.203      4.309     22.294     -7.428            0.011     35.944         14.329          5.229    0.750       0.438       0.750       0.781       0.844       0.938   0.000    30.000       27.000  4.528 S_0127_0002_0001
SCORE:    -8.067   -128.305     17.229     59.719           0.319                  3.599         -4.356    -18.747        0.321         -5.375         -3.140         -0.781       0.000        1.519      4.563     22.689     -7.862            0.029     35.944         14.568          5.286    0.750       0.469       0.719       0.781       0.844       0.938   0.000    30.000       26.000  4.617 S_0127_0003_0001
SCORE:    -8.456   -128.500     18.347     61.032           0.309                  3.638         -4.577    -21.132        0.360         -4.667         -3.087         -0.787      -1.068        0.896      3.157     23.729     -7.751            0.035     35.944         15.664          5.317    0.731       0.438       0.719       0.750       0.844       0.906   0.000    29.000       27.000  4.636 S_0127_0004_0001
SCORE:    -6.764   -129.035     17.459     59.186           0.323                  3.706         -4.185    -19.101        0.333         -4.937         -3.110         -0.785       0.000        1.422      4.330     24.162     -7.808            0.034     35.944         15.297          5.327    0.738       0.438       0.719       0.781       0.844       0.906   0.000    29.000       26.000  4.665 S_0127_0005_0001
SCORE:   -20.793   -128.848     17.087     64.485           0.354                  4.076         -3.932    -30.480        0.544         -4.208         -7.485         -1.015      -0.862        0.032      1.364     25.443     -5.834            0.016     35.944         12.525          3.180    0.788       0.469       0.750       0.812       0.906       1.000   0.000    32.000       29.000  2.423 S_0128_0001_0001
SCORE:   -23.367   -129.706     16.647     63.005           0.365                  4.061         -4.237    -31.027        0.490         -4.221         -7.081         -1.013      -1.254       -0.399      1.532     27.380     -6.752            0.178     35.944         12.723          3.012    0.812       0.469       0.719       0.906       0.969       1.000   0.000    32.000       30.000  2.145 S_0128_0002_0001
SCORE:   -18.644   -128.959     16.761     62.919           0.337                  4.061         -4.240    -28.976        0.533         -4.285         -8.136          0.000      -0.895        0.046      2.274     27.054     -5.729            0.008     35.944         12.640          3.447    0.781       0.469       0.688       0.844       0.906       1.000   0.000    32.000       28.000  2.640 S_0128_0003_0001
SCORE:   -19.144   -128.165     16.837     63.658           0.362                  4.111         -4.108    -29.777        0.524         -4.149         -7.532          0.000      -0.829       -0.021      1.144     26.651     -6.157            0.033     35.944         12.330          3.155    0.781       0.469       0.719       0.812       0.906       1.000   0.000    32.000       29.000  2.384 S_0128_0004_0001
SCORE:   -19.069   -128.248     17.067     63.661           0.365                  4.165         -4.248    -29.707        0.562         -4.155         -7.609          0.000      -0.853        0.028      1.139     26.516     -6.144            0.019     35.944         12.430          3.047    0.788       0.469       0.719       0.844       0.906       1.000   0.000    32.000       29.000  2.395 S_0128_0005_0001
SCORE:     1.452   -140.519     23.139     70.091           0.352                  3.538         -4.806    -24.923        0.242         -4.196         -7.042         -1.963       0.000        1.627      3.775     33.378     -2.834            0.000     35.944         15.653          3.942    0.744       0.438       0.656       0.781       0.844       1.000   0.000    32.000       27.000  3.029 S_0129_0001_0001
SCORE:     0.051   -141.549     22.241     70.227           0.332                  3.500         -4.851    -24.382        0.235         -4.681         -7.347         -1.986       0.000        1.574      4.320     32.408     -2.027            0.000     35.944         16.094          3.920    0.750       0.438       0.688       0.812       0.844       0.969   0.000    31.000       27.000  3.001 S_0129_0002_0001
SCORE:     1.145   -141.039     23.312     70.211           0.356                  3.549         -4.854    -25.065        0.245         -4.658         -7.053         -1.953       0.000        1.658      3.852     33.200     -2.775            0.000     35.944         16.217          3.937    0.750       0.438       0.656       0.812       0.844       1.000   0.000    32.000       27.000  3.024 S_0129_0003_0001
SCORE:     1.755   -140.344     23.015     70.009           0.354                  3.542         -4.709    -24.854        0.242         -4.199         -6.963         -1.968       0.000        1.653      4.065     33.216     -2.841            0.004     35.944         15.589          3.930    0.744       0.438       0.656       0.812       0.844       0.969   0.000    31.000       27.000  3.019 S_0129_0004_0001
SCORE:     1.285   -140.591     23.077     70.130           0.349                  3.535         -4.808    -24.917        0.235         -4.188         -7.014         -1.969       0.000        1.660      3.827     33.271     -2.856            0.000     35.944         15.599          3.941    0.738       0.438       0.656       0.781       0.844       0.969   0.000    31.000       27.000  3.031 S_0129_0005_0001
SCORE:   -24.184   -130.557     17.536     59.847           0.315                  3.374         -4.983    -26.796        0.200         -4.089         -9.346          0.000       0.000        1.606      1.611     23.126     -5.676            0.005     35.944         13.700          2.896    0.856       0.594       0.875       0.875       0.938       1.000   0.000    32.000       31.000  2.158 S_0130_0001_0001
SCORE:   -25.307   -130.547     18.319     57.166           0.306                  3.476         -5.408    -27.523        0.221         -4.364         -9.186          0.000       0.000        1.805      2.476     25.088     -6.223            0.002     35.944         13.142          2.943    0.825       0.562       0.781       0.875       0.906       1.000   0.000    32.000       30.000  2.346 S_0130_0002_0001
SCORE:   -24.518   -130.180     18.820     57.118           0.318                  3.491         -5.352    -27.621        0.227         -4.368         -9.187          0.000       0.000        1.887      2.439     24.943     -6.089            0.001     35.944         13.093          2.949    0.819       0.500       0.812       0.875       0.906       1.000   0.000    32.000       30.000  2.352 S_0130_0003_0001
SCORE:   -23.356   -129.202     17.635     59.650           0.329                  3.458         -4.936    -27.063        0.228         -4.130         -9.291          0.000       0.000        1.610      1.654     23.223     -5.710            0.014     35.944         13.231          2.784    0.844       0.562       0.844       0.875       0.938       1.000   0.000    32.000       31.000  2.161 S_0130_0004_0001
SCORE:   -25.003   -129.348     18.003     56.715           0.301                  3.403         -5.640    -27.066        0.193         -4.382         -8.929          0.000       0.000        1.674      2.679     23.881     -5.955            0.000     35.944         13.524          3.162    0.844       0.594       0.812       0.875       0.938       1.000   0.000    32.000       30.000  2.443 S_0130_0005_0001
SCORE:    15.736   -136.839     26.299     78.953           0.357                  5.113         -5.451    -25.899        0.106         -4.249         -3.607         -3.698      -1.060        1.435      8.235     30.416     -6.497            0.000     35.944         16.177          9.247    0.556       0.250       0.438       0.594       0.656       0.844   0.000    27.000       19.000  8.299 S_0131_0001_0001
SCORE:    15.428   -114.568     18.765     61.055           0.353                  4.394         -3.745    -15.549        0.232         -2.470         -3.642         -2.373      -1.866       -0.531      3.662     24.347     -5.811            0.006     35.944         17.225          8.642    0.581       0.250       0.469       0.594       0.719       0.875   0.000    28.000       17.000  7.500 S_0131_0002_0001
SCORE:    15.736   -136.839     26.299     78.953           0.357                  5.113         -5.451    -25.899        0.106         -4.249         -3.607         -3.698      -1.060        1.435      8.235     30.416     -6.497            0.000     35.944         16.177          9.247    0.556       0.250       0.438       0.594       0.656       0.844   0.000    27.000       19.000  8.299 S_0131_0003_0001
SCORE:    15.736   -136.839     26.299     78.953           0.357                  5.113         -5.451    -25.899        0.106         -4.249         -3.607         -3.698      -1.060        1.435      8.235     30.416     -6.497            0.000     35.944         16.177          9.247    0.556       0.250       0.438       0.594       0.656       0.844   0.000    27.000       19.000  8.299 S_0131_0004_0001
SCORE:    23.154    -84.037     11.051     43.340           0.348                  3.926         -3.633    -11.562        0.128         -2.038          0.000         -4.699       0.000       -2.103      2.266     22.668     -7.708            0.005     35.944         19.256          9.141    0.419       0.219       0.375       0.438       0.469       0.594   0.000    19.000       14.000  8.187 S_0131_0005_0001
SCORE:   -11.605   -131.381     19.579     65.978           0.382                  4.618         -5.266    -26.491        0.233         -5.890         -6.763         -0.708       0.000       -0.496      8.438     26.164     -6.104            0.001     35.944         10.157          5.453    0.719       0.375       0.625       0.781       0.875       0.938   0.000    30.000       27.000  3.899 S_0132_0001_0001
SCORE:     5.430   -137.433     20.884     69.827           0.421                  4.594         -4.791    -17.743        0.267         -4.744         -6.381          0.000       0.000        0.307     11.908     24.428     -5.824            0.021     35.944         13.746          5.688    0.738       0.375       0.656       0.844       0.875       0.938   0.000    30.000       27.000  4.333 S_0132_0002_0001
SCORE:     5.979   -136.521     20.635     68.281           0.354                  4.614         -3.658    -16.398        0.420         -5.522         -2.700         -0.889       0.000        0.688      9.928     23.466     -6.127            0.000     35.944         13.463          5.881    0.675       0.312       0.531       0.750       0.875       0.906   0.000    29.000       26.000  4.589 S_0132_0003_0001
SCORE:    -5.626   -138.718     19.594     66.315           0.361                  4.539         -5.350    -17.572        0.430         -5.799         -2.507         -2.187       0.000        0.167      6.496     26.057     -6.458            0.006     35.944         13.057          5.456    0.681       0.312       0.531       0.750       0.875       0.938   0.000    30.000       25.000  4.111 S_0132_0004_0001
SCORE:    -0.775   -143.396     20.722     70.699           0.337                  3.995         -3.315    -22.567        0.301         -8.073         -4.189          0.000       0.000       -0.293     10.177     24.626     -5.832            0.006     35.944         20.084          4.361    0.712       0.344       0.531       0.812       0.875       1.000   0.000    32.000       26.000  3.477 S_0132_0005_0001
SCORE:   -14.346   -138.091     20.529     63.986           0.365                  4.639         -5.229    -26.614        0.171         -5.458        -10.044          0.000       0.000       -1.415      1.639     27.438     -5.477            0.000     35.944         23.272          3.422    0.819       0.531       0.781       0.844       0.938       1.000   0.000    32.000       30.000  2.294 S_0133_0001_0001
SCORE:   -14.338   -137.800     20.481     63.815           0.365                  4.637         -5.370    -26.458        0.172         -5.369        -10.023          0.000       0.000       -1.450      1.633     27.342     -5.476            0.000     35.944         23.219          3.425    0.819       0.531       0.781       0.844       0.938       1.000   0.000    32.000       30.000  2.292 S_0133_0002_0001
SCORE:   -12.646   -136.382     20.149     64.752           0.325                  4.446         -5.901    -27.387        0.160         -5.290         -9.826          0.000       0.000       -0.999      1.558     25.847     -4.646            0.003     35.944         24.601          3.393    0.863       0.625       0.781       0.906       1.000       1.000   0.000    32.000       30.000  2.160 S_0133_0003_0001
SCORE:   -15.052   -136.911     20.482     62.968           0.342                  4.679         -5.550    -27.010        0.168         -5.355         -9.979          0.000       0.000       -1.364      2.146     26.860     -5.543            0.000     35.944         23.070          3.512    0.819       0.531       0.781       0.844       0.938       1.000   0.000    32.000       30.000  2.285 S_0133_0004_0001
SCORE:    -8.681   -136.633     19.675     67.567           0.333                  3.949         -5.719    -26.372        0.172         -5.250        -10.283          0.000       0.000       -1.161      1.909     26.395     -4.626            0.000     35.944         25.419          3.319    0.863       0.625       0.781       0.906       1.000       1.000   0.000    32.000       30.000  2.165 S_0133_0005_0001
SCORE:    22.191   -144.193     26.652     74.654           0.356                  4.478         -3.831    -23.367        0.254         -3.892         -8.217         -2.046      -0.429        1.065      5.064     28.624     -2.881            0.000     35.944         33.958          5.762    0.756       0.438       0.719       0.812       0.875       0.938   0.000    30.000       28.000  4.513 S_0134_0001_0001
SCORE:    23.159   -141.671     26.570     72.146           0.346                  4.314         -4.237    -22.592        0.247         -3.808         -7.900         -2.101      -0.559        1.236      5.084     29.352     -2.871            0.008     35.944         33.651          5.684    0.744       0.438       0.656       0.812       0.875       0.938   0.000    30.000       28.000  4.469 S_0134_0002_0001
SCORE:    22.036   -146.974     28.673     71.990           0.386                  4.257         -3.826    -23.439        0.259         -3.885         -8.328         -2.154      -1.116        2.499      5.457     31.224     -2.949            0.001     35.944         34.018          5.634    0.762       0.438       0.688       0.844       0.906       0.938   0.000    30.000       28.000  4.394 S_0134_0003_0001
SCORE:    22.440   -146.830     28.651     71.998           0.388                  4.284         -3.890    -23.238        0.248         -3.882         -8.307         -2.152      -1.120        2.507      5.488     31.298     -2.954            0.001     35.944         34.008          5.620    0.762       0.438       0.688       0.844       0.906       0.938   0.000    30.000       28.000  4.385 S_0134_0004_0001
SCORE:    23.400   -141.762     26.656     72.083           0.358                  4.460         -4.224    -22.583        0.244         -3.810         -7.877         -2.103      -0.554        1.273      5.138     29.406     -2.891            0.006     35.944         33.635          5.683    0.744       0.438       0.656       0.812       0.875       0.938   0.000    30.000       28.000  4.464 S_0134_0005_0001
SCORE:    -9.137   -136.518     20.188     67.459           0.335                  4.019         -5.281    -22.262        0.289         -4.552         -5.426         -3.176       0.000       -0.180      3.078     20.463     -3.365            0.045     35.944         19.803          5.734    0.738       0.406       0.688       0.812       0.875       0.906   0.000    29.000       28.000  4.738 S_0135_0001_0001
SCORE:    -9.192   -138.390     19.174     69.816           0.339                  4.008         -5.731    -24.540        0.354         -4.589         -4.872         -4.023       0.000       -0.308      3.368     23.362     -2.538            0.135     35.944         19.300          5.782    0.750       0.438       0.688       0.812       0.875       0.938   0.000    30.000       28.000  4.763 S_0135_0002_0001
SCORE:    -9.534   -138.369     19.183     69.958           0.337                  4.001         -5.763    -24.694        0.350         -4.619         -4.899         -4.008       0.000       -0.311      3.175     23.348     -2.505            0.134     35.944         19.205          5.775    0.756       0.438       0.688       0.844       0.875       0.938   0.000    30.000       28.000  4.759 S_0135_0003_0001
SCORE:   -10.313   -139.049     19.618     69.064           0.339                  4.053         -5.341    -24.234        0.354         -4.527         -5.140         -4.086       0.000       -0.267      3.365     22.575     -2.569            0.092     35.944         19.494          5.815    0.750       0.438       0.688       0.812       0.875       0.938   0.000    30.000       28.000  4.804 S_0135_0004_0001
SCORE:    -9.239   -138.229     18.991     69.766           0.340                  4.028         -5.682    -24.130        0.339         -4.627         -4.641         -4.064       0.000       -0.137      2.957     23.173     -2.579            0.118     35.944         19.195          5.794    0.750       0.438       0.688       0.812       0.875       0.938   0.000    30.000       28.000  4.772 S_0135_0005_0001
SCORE:   -18.731   -136.018     18.188     66.670           0.328                  4.108         -5.129    -26.642        0.316         -6.081         -6.142         -2.092       0.000       -0.039      1.687     23.261     -3.678            0.012     35.944         16.577          3.242    0.837       0.562       0.781       0.906       0.938       1.000   0.000    32.000       30.000  2.259 S_0136_0001_0001
SCORE:   -14.395   -137.217     19.311     66.207           0.333                  4.063         -4.206    -24.474        0.290         -5.952         -6.292         -1.426       0.000       -0.458      2.301     25.296     -4.562            0.017     35.944         16.430          3.192    0.844       0.562       0.812       0.906       0.938       1.000   0.000    32.000       30.000  2.228 S_0136_0002_0001
SCORE:   -18.563   -135.550     17.718     66.661           0.346                  4.111         -4.665    -27.307        0.284         -6.146         -6.223         -1.432       0.000       -0.008      2.405     22.649     -3.913            0.018     35.944         16.546          3.287    0.819       0.531       0.719       0.906       0.938       1.000   0.000    32.000       30.000  2.310 S_0136_0003_0001
SCORE:   -16.764   -137.288     19.599     64.040           0.356                  4.037         -4.537    -25.225        0.167         -6.054         -7.346         -1.365       0.000       -0.525      3.629     23.034     -4.000            0.007     35.944         18.763          3.068    0.819       0.500       0.750       0.875       0.969       1.000   0.000    32.000       30.000  2.195 S_0136_0004_0001
SCORE:   -13.826   -136.661     19.670     67.176           0.327                  4.091         -3.919    -24.724        0.276         -5.839         -6.516         -1.423       0.000       -0.164      2.048     23.228     -4.751            0.000     35.944         17.413          3.177    0.863       0.625       0.812       0.938       0.938       1.000   0.000    32.000       31.000  2.171 S_0136_0005_0001
SCORE:   -24.786   -132.322     17.731     70.573           0.315                  3.581         -4.993    -26.348        0.171         -8.619         -6.675         -0.625       0.000       -0.696      3.176     20.930     -6.695            0.000     35.944          9.765          4.951    0.800       0.562       0.781       0.812       0.875       0.969   0.000    31.000       28.000  3.524 S_0137_0001_0001
SCORE:   -24.282   -132.421     17.961     70.710           0.319                  3.572         -5.091    -26.275        0.174         -8.606         -6.667         -0.628       0.000       -0.691      3.192     20.948     -6.494            0.000     35.944          9.769          4.952    0.800       0.562       0.781       0.844       0.875       0.938   0.000    30.000       28.000  3.525 S_0137_0002_0001
SCORE:   -24.743   -132.115     17.801     70.486           0.314                  3.435         -4.996    -26.333        0.173         -8.624         -6.670         -0.627       0.000       -0.705      3.176     20.927     -6.704            0.000     35.944          9.773          4.965    0.800       0.562       0.781       0.812       0.875       0.969   0.000    31.000       28.000  3.534 S_0137_0003_0001
SCORE:   -25.384   -133.005     18.301     70.967           0.309                  3.452         -5.442    -26.059        0.161         -8.709         -6.612         -0.664       0.000       -0.632      3.384     20.215     -6.712            0.000     35.944          9.716          4.993    0.794       0.562       0.750       0.844       0.875       0.938   0.000    30.000       28.000  3.565 S_0137_0004_0001
SCORE:   -26.682   -133.495     17.481     70.398           0.334                  3.746         -5.617    -25.630        0.247         -8.775         -6.936         -0.670       0.000       -0.452      3.072     21.134     -7.159            0.002     35.944          9.693          4.995    0.794       0.562       0.750       0.844       0.875       0.938   0.000    30.000       28.000  3.586 S_0137_0005_0001
SCORE:   -10.818   -137.380     20.274     64.671           0.325                  3.671         -5.459    -25.124        0.049         -5.283         -9.053          0.000       0.000       -0.597      2.827     19.606     -3.713            0.000     35.944         28.426          3.772    0.856       0.594       0.875       0.875       0.938       1.000   0.000    32.000       30.000  2.758 S_0138_0001_0001
SCORE:    -9.649   -140.415     22.549     64.587           0.323                  3.648         -4.432    -25.949        0.761         -4.962         -9.153         -1.097       0.000       -0.463      2.701     21.355     -4.059            0.000     35.944         29.012          3.850    0.837       0.594       0.844       0.875       0.906       0.969   0.000    31.000       30.000  2.823 S_0138_0002_0001
SCORE:    -9.701   -138.735     22.299     65.124           0.318                  3.621         -4.592    -25.722        0.759         -5.071         -9.071         -1.105       0.000       -0.612      2.730     20.018     -3.948            0.000     35.944         28.340          3.881    0.837       0.625       0.844       0.875       0.875       0.969   0.000    31.000       29.000  2.849 S_0138_0003_0001
SCORE:   -11.037   -139.639     22.570     64.981           0.313                  3.601         -4.506    -26.161        0.798         -4.999         -9.124         -1.112       0.000       -0.853      2.463     20.371     -3.971            0.000     35.944         28.288          3.875    0.831       0.562       0.844       0.875       0.906       0.969   0.000    31.000       29.000  2.847 S_0138_0004_0001
SCORE:    -9.840   -137.062     21.467     66.028           0.316                  3.582         -5.335    -26.391        0.708         -5.317         -8.765         -1.078       0.000       -0.666      2.743     19.791     -3.954            0.000     35.944         28.149          3.977    0.831       0.531       0.844       0.875       0.906       1.000   0.000    32.000       29.000  2.881 S_0138_0005_0001
SCORE:   -17.680   -130.521     18.540     59.628           0.382                  4.552         -4.566    -28.296        0.223         -4.960         -9.848         -0.595      -0.903        1.245      3.606     30.362     -7.934            0.024     35.944         15.437          4.238    0.806       0.562       0.750       0.844       0.906       0.969   0.000    31.000       30.000  2.981 S_0139_0001_0001
SCORE:   -18.534   -130.446     18.258     58.058           0.392                  4.603         -4.468    -27.982        0.228         -4.814         -9.726         -0.658      -0.881        1.188      3.466     30.822     -7.589            0.002     35.944         15.070          4.270    0.806       0.594       0.719       0.844       0.906       0.969   0.000    31.000       29.000  3.012 S_0139_0002_0001
SCORE:   -18.062   -130.594     18.501     59.463           0.379                  4.552         -4.551    -28.297        0.211         -4.966         -9.799         -0.593      -0.897        1.215      3.477     30.373     -7.928            0.028     35.944         15.420          4.237    0.806       0.562       0.750       0.844       0.906       0.969   0.000    31.000       30.000  2.983 S_0139_0003_0001
SCORE:   -16.688   -132.695     19.623     61.053           0.391                  4.492         -4.315    -27.093        0.236         -4.755        -10.053         -0.615      -0.907        1.132      2.951     31.472     -7.885            0.002     35.944         14.335          4.143    0.794       0.531       0.719       0.844       0.906       0.969   0.000    31.000       29.000  2.970 S_0139_0004_0001
SCORE:   -17.687   -130.491     18.543     59.633           0.383                  4.556         -4.568    -28.356        0.223         -4.967         -9.840         -0.591      -0.896        1.241      3.549     30.390     -7.941            0.022     35.944         15.482          4.240    0.806       0.562       0.750       0.844       0.906       0.969   0.000    31.000       30.000  2.984 S_0139_0005_0001
SCORE:   -20.143   -124.768     16.084     58.047           0.343                  4.036         -3.856    -24.888        0.141         -4.242        -10.287          0.000       0.000       -2.386      2.352     27.956     -7.679            0.003     35.944         13.056          3.570    0.856       0.625       0.812       0.906       0.938       1.000   0.000    32.000       31.000  2.490 S_0140_0001_0001
SCORE:   -19.542   -124.745     16.210     58.076           0.343                  4.038         -3.821    -24.961        0.143         -4.227        -10.226          0.000       0.000       -2.332      2.437     28.136     -7.701            0.007     35.944         13.138          3.563    0.856       0.625       0.812       0.906       0.938       1.000   0.000    32.000       31.000  2.487 S_0140_0002_0001
SCORE:   -20.143   -124.768     16.084     58.047           0.343                  4.036         -3.856    -24.888        0.141         -4.242        -10.287          0.000       0.000       -2.386      2.352     27.956     -7.679            0.003     35.944         13.056          3.570    0.856       0.625       0.812       0.906       0.938       1.000   0.000    32.000       31.000  2.490 S_0140_0003_0001
SCORE:   -20.359   -124.748     16.097     58.048           0.331                  3.890         -3.866    -24.882        0.143         -4.243        -10.284          0.000       0.000       -2.384      2.316     27.912     -7.685            0.004     35.944         13.048          3.576    0.856       0.625       0.812       0.906       0.938       1.000   0.000    32.000       31.000  2.491 S_0140_0004_0001
SCORE:   -19.697   -124.708     16.202     58.115           0.332                  3.887         -3.815    -24.973        0.142         -4.227        -10.220          0.000       0.000       -2.340      2.450     28.094     -7.704            0.006     35.944         13.118          3.570    0.856       0.625       0.812       0.906       0.938       1.000   0.000    32.000       31.000  2.488 S_0140_0005_0001
SCORE:   -21.303   -124.842     15.600     61.107           0.331                  4.089         -4.589    -29.563        0.454         -5.891         -6.770         -0.493       0.000       -1.022      1.536     23.717     -5.268            0.000     35.944         14.358          3.942    0.844       0.625       0.844       0.875       0.875       1.000   0.000    32.000       30.000  2.982 S_0141_0001_0001
SCORE:   -20.383   -123.444     15.591     59.939           0.328                  4.089         -4.928    -29.545        0.455         -5.953         -6.709         -0.483       0.000       -1.086      1.359     25.675     -5.542            0.000     35.944         13.927          4.036    0.850       0.625       0.844       0.875       0.906       1.000   0.000    32.000       30.000  3.086 S_0141_0002_0001
SCORE:   -20.270   -123.487     15.608     60.066           0.342                  4.093         -4.911    -29.628        0.442         -5.959         -6.700         -0.477       0.000       -1.086      1.424     25.665     -5.509            0.000     35.944         13.904          4.022    0.850       0.625       0.844       0.875       0.906       1.000   0.000    32.000       30.000  3.072 S_0141_0003_0001
SCORE:   -23.742   -125.496     15.699     59.416           0.318                  3.939         -4.835    -30.546        0.455         -5.938         -6.593         -0.556       0.000       -1.068      1.797     24.918     -5.142            0.000     35.944         13.946          4.031    0.850       0.625       0.844       0.875       0.906       1.000   0.000    32.000       30.000  3.091 S_0141_0004_0001
SCORE:   -21.317   -124.302     15.494     60.320           0.334                  4.099         -4.479    -29.604        0.471         -5.964         -6.799         -0.514       0.000       -1.012      1.355     24.437     -5.465            0.001     35.944         14.368          3.971    0.844       0.625       0.844       0.875       0.875       1.000   0.000    32.000       30.000  3.012 S_0141_0005_0001
SCORE:   -28.606   -125.534     15.370     67.022           0.310                  3.719         -3.566    -28.163        0.199         -6.203         -8.304          0.000       0.000       -2.655      1.027     21.672     -8.341            0.000     35.944          8.896          3.542    0.825       0.531       0.781       0.906       0.906       1.000   0.000    32.000       29.000  2.391 S_0142_0001_0001
SCORE:   -26.993   -132.960     17.764     69.471           0.320                  3.587         -4.738    -28.266        0.193         -5.988         -7.395          0.000       0.000       -0.567      2.087     20.991     -6.787            0.004     35.944          9.344          3.541    0.819       0.531       0.750       0.844       0.969       1.000   0.000    32.000       29.000  2.430 S_0142_0002_0001
SCORE:   -30.243   -126.267     14.190     67.222           0.310                  3.706         -3.618    -28.151        0.035         -6.439         -8.324          0.000       0.000       -2.640      1.136     21.427     -7.789            0.000     35.944          9.016          3.548    0.831       0.531       0.781       0.906       0.938       1.000   0.000    32.000       30.000  2.398 S_0142_0003_0001
SCORE:   -28.373   -125.107     15.229     67.057           0.310                  3.683         -3.422    -28.153        0.205         -6.183         -8.295          0.000       0.000       -2.686      0.966     21.436     -8.302            0.000     35.944          8.944          3.544    0.825       0.531       0.781       0.906       0.906       1.000   0.000    32.000       30.000  2.387 S_0142_0004_0001
SCORE:   -27.059   -132.048     18.004     70.188           0.317                  3.668         -4.365    -28.896        0.205         -6.162         -7.499          0.000       0.000       -0.851      2.007     20.088     -6.718            0.000     35.944          9.060          3.593    0.812       0.531       0.750       0.844       0.938       1.000   0.000    32.000       29.000  2.488 S_0142_0005_0001
SCORE:   -26.274   -127.443     16.841     58.661           0.394                  4.247         -4.290    -29.805        0.185         -4.986         -9.883         -4.063       0.000       -2.325      2.265     30.505     -7.933            0.029     35.944         15.382          4.821    0.819       0.594       0.812       0.844       0.906       0.938   0.000    30.000       30.000  3.585 S_0143_0001_0001
SCORE:   -23.627   -126.431     17.178     59.746           0.378                  4.178         -4.277    -29.276        0.230         -4.765         -9.986         -4.213       0.000       -2.256      2.215     29.743     -8.016            0.012     35.944         15.969          4.786    0.825       0.562       0.812       0.906       0.906       0.938   0.000    30.000       30.000  3.536 S_0143_0002_0001
SCORE:   -23.979   -125.541     16.952     59.325           0.361                  3.986         -4.170    -29.306        0.162         -4.969        -10.022         -4.213       0.000       -2.245      2.538     29.181     -8.027            0.001     35.944         16.062          4.779    0.831       0.594       0.812       0.906       0.906       0.938   0.000    30.000       30.000  3.535 S_0143_0003_0001
SCORE:   -25.339   -126.774     16.895     58.493           0.389                  4.239         -4.233    -29.629        0.182         -4.973         -9.889         -4.218       0.000       -2.262      2.404     30.388     -7.963            0.026     35.944         15.641          4.819    0.819       0.594       0.812       0.844       0.906       0.938   0.000    30.000       30.000  3.584 S_0143_0004_0001
SCORE:   -25.160   -126.769     16.974     58.523           0.390                  4.241         -4.227    -29.678        0.192         -4.981         -9.854         -4.215       0.000       -2.252      2.419     30.445     -7.946            0.022     35.944         15.613          4.819    0.819       0.594       0.812       0.844       0.906       0.938   0.000    30.000       30.000  3.584 S_0143_0005_0001
SCORE:   -11.537   -133.165     18.818     71.164           0.311                  4.113         -4.157    -28.600        0.210         -6.792         -7.986          0.000       0.000       -1.499      2.927     23.270     -4.254            0.000     35.944         18.159          4.405    0.825       0.562       0.781       0.875       0.938       0.969   0.000    31.000       30.000  3.084 S_0144_0001_0001
SCORE:   -10.398   -134.513     17.466     71.126           0.320                  4.583         -3.591    -28.508        0.430         -6.307         -8.022          0.000      -0.717       -0.643      2.840     24.050     -5.267            0.002     35.944         20.407          4.638    0.831       0.594       0.812       0.875       0.906       0.969   0.000    31.000       29.000  3.246 S_0144_0002_0001
SCORE:   -10.737   -130.198     17.486     70.035           0.319                  4.539         -3.738    -27.895        0.269         -6.767         -7.598          0.000      -0.707       -0.947      2.470     23.192     -5.892            0.000     35.944         18.752          4.535    0.850       0.688       0.812       0.875       0.906       0.969   0.000    31.000       29.000  3.157 S_0144_0003_0001
SCORE:   -10.892   -130.370     17.445     69.898           0.319                  4.541         -3.754    -27.856        0.262         -6.768         -7.592          0.000      -0.707       -0.940      2.458     23.336     -5.919            0.000     35.944         18.810          4.537    0.850       0.688       0.812       0.875       0.906       0.969   0.000    31.000       29.000  3.156 S_0144_0004_0001
SCORE:   -12.273   -133.427     18.713     72.372           0.313                  4.479         -3.603    -29.838        0.217         -6.767         -7.971          0.000      -0.704       -1.481      2.984     22.620     -4.538            0.000     35.944         18.412          4.444    0.831       0.594       0.781       0.875       0.938       0.969   0.000    31.000       30.000  3.084 S_0144_0005_0001
SCORE:   -17.967   -128.346     17.509     60.518           0.344                  3.660         -5.576    -26.769        0.309         -4.989         -8.981          0.000       0.000       -2.102      1.299     31.382     -5.778            0.000     35.944         13.611          3.795    0.844       0.531       0.844       0.906       0.938       1.000   0.000    32.000       30.000  2.736 S_0145_0001_0001
SCORE:   -17.937   -128.314     17.515     60.494           0.344                  3.661         -5.589    -26.740        0.307         -4.987         -8.990          0.000       0.000       -2.089      1.282     31.376     -5.783            0.000     35.944         13.633          3.797    0.844       0.531       0.844       0.906       0.938       1.000   0.000    32.000       30.000  2.738 S_0145_0002_0001
SCORE:   -17.579   -128.195     17.606     60.431           0.347                  3.663         -5.543    -26.721        0.310         -5.019         -8.985          0.000       0.000       -2.115      1.324     31.506     -5.788            0.000     35.944         13.656          3.795    0.844       0.531       0.844       0.906       0.938       1.000   0.000    32.000       30.000  2.737 S_0145_0003_0001
SCORE:   -17.967   -128.346     17.509     60.518           0.344                  3.660         -5.576    -26.769        0.309         -4.989         -8.981          0.000       0.000       -2.102      1.299     31.382     -5.778            0.000     35.944         13.611          3.795    0.844       0.531       0.844       0.906       0.938       1.000   0.000    32.000       30.000  2.736 S_0145_0004_0001
SCORE:   -17.657   -127.298     17.510     59.523           0.342                  3.644         -5.715    -26.209        0.304         -4.966         -8.824          0.000       0.000       -2.224      1.495     30.470     -5.521            0.000     35.944         13.869          3.642    0.837       0.531       0.812       0.906       0.938       1.000   0.000    32.000       30.000  2.584 S_0145_0005_0001
SCORE:   -15.722   -137.584     18.763     63.122           0.394                  3.905         -4.908    -21.634        0.177         -5.088         -8.845          0.000       0.000       -1.686      1.965     29.747     -5.597            0.031     35.944         15.571          3.647    0.788       0.469       0.719       0.844       0.906       1.000   0.000    32.000       29.000  2.385 S_0146_0001_0001
SCORE:   -14.647   -135.707     18.599     63.032           0.400                  3.873         -4.619    -21.639        0.183         -5.085         -8.867          0.000       0.000       -1.867      1.816     29.299     -5.529            0.002     35.944         15.519          3.693    0.794       0.469       0.750       0.844       0.906       1.000   0.000    32.000       28.000  2.472 S_0146_0002_0001
SCORE:   -14.943   -136.224     18.546     63.297           0.402                  3.885         -4.781    -22.062        0.182         -5.061         -8.873          0.000       0.000       -1.901      2.001     29.647     -5.471            0.003     35.944         15.524          3.705    0.800       0.500       0.750       0.844       0.906       1.000   0.000    32.000       28.000  2.490 S_0146_0003_0001
SCORE:   -13.791   -136.380     18.944     63.482           0.410                  3.906         -4.634    -21.928        0.377         -4.748         -8.857          0.000       0.000       -1.941      1.912     29.242     -5.349            0.002     35.944         15.826          3.697    0.800       0.500       0.750       0.844       0.906       1.000   0.000    32.000       28.000  2.478 S_0146_0004_0001
SCORE:   -15.701   -137.686     18.853     63.287           0.394                  3.920         -4.807    -21.530        0.186         -5.079         -8.836          0.000       0.000       -1.714      1.846     29.522     -5.628            0.019     35.944         15.608          3.636    0.800       0.469       0.781       0.844       0.906       1.000   0.000    32.000       29.000  2.369 S_0146_0005_0001
SCORE:   -18.933   -137.227     17.248     67.311           0.336                  3.256         -4.258    -31.219        0.129         -6.005         -9.957         -2.452       0.000       -2.374      2.972     29.252     -6.407            0.008     35.944         24.510          4.550    0.850       0.625       0.875       0.906       0.906       0.938   0.000    30.000       30.000  3.165 S_0147_0001_0001
SCORE:   -19.180   -138.649     18.215     63.605           0.353                  3.250         -4.189    -30.768        0.127         -5.907        -10.004         -3.087       0.000       -2.266      3.183     32.600     -6.756            0.013     35.944         25.157          4.580    0.850       0.625       0.875       0.906       0.906       0.938   0.000    30.000       30.000  3.211 S_0147_0002_0001
SCORE:   -19.496   -139.207     18.537     63.963           0.349                  3.272         -4.245    -30.823        0.134         -5.919        -10.070         -3.064       0.000       -2.359      3.334     31.965     -6.669            0.002     35.944         25.361          4.561    0.856       0.656       0.875       0.906       0.906       0.938   0.000    30.000       30.000  3.187 S_0147_0003_0001
SCORE:   -18.948   -138.780     18.569     63.813           0.343                  3.227         -4.173    -30.873        0.129         -5.931         -9.962         -3.800       0.000       -2.285      3.530     32.729     -6.758            0.001     35.944         25.329          4.554    0.856       0.656       0.875       0.906       0.906       0.938   0.000    30.000       30.000  3.182 S_0147_0004_0001
SCORE:   -20.010   -136.917     17.256     64.768           0.372                  3.319         -4.145    -31.398        0.130         -5.900        -10.036         -2.483       0.000       -2.451      2.781     31.408     -6.428            0.001     35.944         23.771          4.551    0.844       0.594       0.875       0.906       0.906       0.938   0.000    30.000       30.000  3.170 S_0147_0005_0001
SCORE:    -6.380   -141.365     25.052     65.432           0.353                  4.301         -5.507    -19.087        0.282         -4.884         -7.805         -1.959      -0.723       -1.228      1.207     34.194     -4.367            0.001     35.944         13.779          3.313    0.800       0.438       0.719       0.844       1.000       1.000   0.000    32.000       30.000  2.146 S_0148_0001_0001
SCORE:    -7.890   -142.271     22.803     65.587           0.370                  4.540         -5.457    -19.202        0.263         -4.842         -8.098         -1.242      -0.858       -0.943      1.732     31.067     -4.049            0.001     35.944         16.765          3.166    0.794       0.406       0.688       0.875       1.000       1.000   0.000    32.000       29.000  2.207 S_0148_0002_0001
SCORE:    -7.615   -134.652     24.430     68.847           0.347                  4.430         -4.854    -20.731        0.257         -5.764         -7.773         -1.203       0.000       -1.522      1.478     28.348     -5.680            0.000     35.944         10.482          3.172    0.856       0.500       0.844       0.938       1.000       1.000   0.000    32.000       32.000  1.852 S_0148_0003_0001
SCORE:    -5.801   -141.802     25.093     65.811           0.360                  4.379         -5.580    -18.896        0.270         -4.891         -7.853         -1.190      -0.681       -1.198      1.175     33.513     -4.327            0.002     35.944         14.071          3.318    0.800       0.438       0.719       0.844       1.000       1.000   0.000    32.000       30.000  2.163 S_0148_0004_0001
SCORE:    -8.595   -142.832     24.313     66.070           0.365                  4.439         -5.580    -19.188        0.114         -4.982         -7.665         -1.206      -0.786       -0.933      1.167     31.761     -3.753            0.001     35.944         14.158          3.232    0.800       0.406       0.719       0.875       1.000       1.000   0.000    32.000       30.000  2.175 S_0148_0005_0001
SCORE:   -22.150   -138.108     20.665     63.888           0.338                  3.450         -4.582    -27.146        0.389         -4.194         -7.293          0.000       0.000       -0.945      1.066     22.198     -3.804            0.011     35.944         15.974          2.892    0.894       0.688       0.906       0.938       0.938       1.000   0.000    32.000       32.000  1.948 S_0149_0001_0001
SCORE:   -22.820   -135.555     19.625     62.230           0.331                  3.475         -4.876    -26.870        0.385         -4.232         -6.754          0.000       0.000       -1.487      1.331     21.442     -3.648            0.001     35.944         15.840          2.965    0.887       0.688       0.875       0.938       0.938       1.000   0.000    32.000       31.000  2.036 S_0149_0002_0001
SCORE:   -23.674   -135.704     19.511     61.581           0.325                  3.486         -5.009    -26.560        0.382         -4.264         -6.777          0.000       0.000       -1.514      1.292     21.516     -3.723            0.001     35.944         15.840          2.981    0.881       0.656       0.875       0.938       0.938       1.000   0.000    32.000       31.000  2.066 S_0149_0003_0001
SCORE:   -21.603   -137.264     20.456     63.825           0.335                  3.423         -4.515    -27.311        0.394         -4.189         -7.296          0.000       0.000       -0.948      1.062     22.285     -3.793            0.002     35.944         15.986          2.893    0.887       0.656       0.906       0.938       0.938       1.000   0.000    32.000       32.000  1.949 S_0149_0004_0001
SCORE:   -21.584   -137.212     20.447     63.785           0.335                  3.423         -4.531    -27.283        0.382         -4.188         -7.306          0.000       0.000       -0.953      1.060     22.308     -3.794            0.001     35.944         15.999          2.893    0.887       0.656       0.906       0.938       0.938       1.000   0.000    32.000       32.000  1.951 S_0149_0005_0001
SCORE:   -15.375   -132.562     17.996     61.746           0.327                  3.792         -5.582    -23.799        0.192         -4.009         -8.224          0.000       0.000       -0.461      2.385     25.985     -5.844            0.024     35.944         16.717          2.988    0.850       0.531       0.812       0.906       1.000       1.000   0.000    32.000       32.000  1.898 S_0150_0001_0001
SCORE:   -18.163   -136.042     18.853     62.070           0.389                  3.839         -5.101    -24.780        0.177         -5.166         -7.757          0.000       0.000        0.154      3.725     28.049     -6.370            0.004     35.944         13.850          3.018    0.825       0.500       0.781       0.875       0.969       1.000   0.000    32.000       31.000  2.089 S_0150_0002_0001
SCORE:   -15.201   -133.409     18.080     61.992           0.381                  3.754         -4.690    -23.666        0.182         -4.214         -7.780          0.000       0.000        0.163      3.214     26.892     -6.619            0.000     35.944         14.575          2.945    0.825       0.500       0.750       0.875       1.000       1.000   0.000    32.000       32.000  1.983 S_0150_0003_0001
SCORE:   -14.652   -133.150     18.375     62.037           0.337                  4.109         -5.615    -23.767        0.186         -4.037         -8.163          0.000       0.000       -0.265      2.606     24.557     -5.617            0.003     35.944         17.810          3.005    0.869       0.562       0.844       0.938       1.000       1.000   0.000    32.000       32.000  1.892 S_0150_0004_0001
SCORE:   -14.519   -132.242     18.294     61.512           0.330                  3.902         -5.409    -23.629        0.174         -4.043         -8.155          0.000       0.000       -0.264      2.611     24.470     -5.688            0.007     35.944         17.667          2.985    0.863       0.531       0.844       0.938       1.000       1.000   0.000    32.000       32.000  1.885 S_0150_0005_0001
SCORE:   -18.568   -137.631     19.957     72.378           0.354                  3.686         -4.203    -33.442        0.246         -5.539        -10.771         -2.243       0.000       -1.008      3.679     25.778     -5.875            0.000     35.944         20.121          5.158    0.781       0.469       0.750       0.844       0.906       0.938   0.000    30.000       29.000  3.996 S_0151_0001_0001
SCORE:   -18.470   -137.247     18.357     71.817           0.386                  3.581         -4.325    -33.101        0.235         -5.576        -11.350         -2.215       0.000       -0.740      3.830     30.365     -4.956            0.008     35.944         16.518          5.069    0.788       0.500       0.750       0.844       0.906       0.938   0.000    30.000       29.000  3.979 S_0151_0002_0001
SCORE:   -19.167   -138.659     20.371     71.690           0.366                  3.728         -4.134    -33.712        0.246         -5.528        -10.692         -2.242       0.000       -1.025      4.080     26.613     -5.892            0.000     35.944         19.681          5.172    0.781       0.469       0.750       0.844       0.906       0.938   0.000    30.000       29.000  4.002 S_0151_0003_0001
SCORE:   -18.350   -137.560     19.982     72.403           0.357                  3.686         -4.180    -33.416        0.240         -5.535        -10.800         -2.244       0.000       -0.996      3.726     25.787     -5.875            0.000     35.944         20.130          5.157    0.794       0.531       0.750       0.844       0.906       0.938   0.000    30.000       29.000  3.995 S_0151_0004_0001
SCORE:   -19.378   -138.504     20.073     72.432           0.334                  3.668         -4.338    -33.178        0.238         -5.568        -10.780         -2.245       0.000       -0.996      3.738     25.581     -5.853            0.021     35.944         20.055          5.173    0.775       0.469       0.719       0.844       0.906       0.938   0.000    30.000       29.000  4.016 S_0151_0005_0001
SCORE:   -28.115   -131.614     16.538     63.494           0.301                  4.202         -4.412    -25.793        0.242         -4.289         -7.814          0.000       0.000       -3.672      1.460     21.657     -6.204            0.012     35.944         11.833          2.950    0.875       0.656       0.875       0.906       0.938       1.000   0.000    32.000       31.000  2.082 S_0152_0001_0001
SCORE:   -28.345   -131.906     16.633     63.107           0.314                  4.342         -4.615    -25.699        0.241         -4.262         -7.790          0.000       0.000       -3.634      1.270     21.817     -6.156            0.007     35.944         12.043          2.961    0.869       0.656       0.844       0.906       0.938       1.000   0.000    32.000       31.000  2.093 S_0152_0002_0001
SCORE:   -27.723   -131.688     16.651     63.731           0.318                  4.361         -4.487    -25.818        0.240         -4.271         -7.762          0.000       0.000       -3.671      1.483     21.537     -6.192            0.004     35.944         11.896          2.950    0.881       0.656       0.875       0.938       0.938       1.000   0.000    32.000       31.000  2.076 S_0152_0003_0001
SCORE:   -28.288   -131.863     16.577     63.537           0.303                  4.207         -4.547    -25.845        0.240         -4.265         -7.766          0.000       0.000       -3.669      1.430     21.585     -6.217            0.000     35.944         12.061          2.954    0.869       0.656       0.844       0.906       0.938       1.000   0.000    32.000       31.000  2.086 S_0152_0004_0001
SCORE:   -28.859   -131.791     16.170     63.176           0.305                  4.361         -4.576    -25.543        0.264         -4.253         -7.798          0.000       0.000       -3.635      1.185     21.612     -6.301            0.006     35.944         12.017          2.964    0.875       0.656       0.875       0.906       0.938       1.000   0.000    32.000       31.000  2.093 S_0152_0005_0001
SCORE:   -30.549   -136.887     16.440     64.142           0.310                  3.584         -4.539    -25.640        0.280         -4.182         -8.333          0.000       0.000       -0.098      1.415     19.871     -5.314            0.019     35.944         12.440          2.847    0.881       0.594       0.844       0.969       1.000       1.000   0.000    32.000       32.000  1.832 S_0153_0001_0001
SCORE:   -30.177   -136.391     16.486     64.056           0.322                  3.579         -4.513    -25.760        0.286         -4.214         -8.338          0.000       0.000       -0.094      1.408     19.929     -5.332            0.018     35.944         12.438          2.841    0.875       0.562       0.844       0.969       1.000       1.000   0.000    32.000       32.000  1.828 S_0153_0002_0001
SCORE:   -30.269   -136.441     16.382     64.003           0.318                  3.588         -4.474    -25.675        0.290         -4.220         -8.380          0.000       0.000       -0.127      1.405     19.941     -5.404            0.029     35.944         12.553          2.839    0.881       0.594       0.844       0.969       1.000       1.000   0.000    32.000       32.000  1.827 S_0153_0003_0001
SCORE:   -29.515   -138.146     17.369     64.973           0.337                  3.585         -4.163    -26.324        0.161         -4.122         -8.065          0.000       0.000       -0.049      1.720     20.500     -5.258            0.001     35.944         12.023          2.864    0.881       0.594       0.844       0.969       1.000       1.000   0.000    32.000       32.000  1.795 S_0153_0004_0001
SCORE:   -29.999   -137.538     17.170     64.403           0.322                  3.582         -4.499    -25.652        0.159         -4.130         -8.293          0.000       0.000       -0.060      1.600     19.985     -5.249            0.001     35.944         12.258          2.843    0.875       0.562       0.844       0.969       1.000       1.000   0.000    32.000       32.000  1.826 S_0153_0005_0001
SCORE:   -18.507   -142.489     22.870     71.466           0.343                  3.991         -5.307    -32.108        0.147         -8.942         -9.026          0.000       0.000       -1.731      2.793     23.926     -6.806            0.000     35.944         26.421          3.396    0.837       0.625       0.781       0.875       0.906       1.000   0.000    32.000       30.000  2.335 S_0154_0001_0001
SCORE:   -17.150   -144.478     22.901     74.835           0.380                  4.276         -4.734    -31.753        0.153         -8.354         -9.098          0.000       0.000       -1.453      1.639     23.345     -6.637            0.001     35.944         25.883          3.302    0.856       0.594       0.812       0.938       0.938       1.000   0.000    32.000       30.000  2.207 S_0154_0002_0001
SCORE:   -18.427   -142.704     22.820     71.768           0.344                  3.994         -5.375    -31.894        0.145         -9.019         -9.016          0.000       0.000       -1.654      2.687     23.912     -6.809            0.000     35.944         26.430          3.387    0.837       0.594       0.812       0.875       0.906       1.000   0.000    32.000       30.000  2.328 S_0154_0003_0001
SCORE:   -17.794   -141.771     22.828     71.420           0.347                  4.004         -5.313    -31.837        0.144         -9.039         -9.024          0.000       0.000       -1.657      2.778     23.886     -6.829            0.001     35.944         26.324          3.399    0.837       0.594       0.812       0.875       0.906       1.000   0.000    32.000       30.000  2.325 S_0154_0004_0001
SCORE:   -17.874   -141.726     22.784     71.410           0.347                  4.009         -5.347    -31.839        0.144         -9.023         -9.005          0.000       0.000       -1.668      2.676     23.916     -6.823            0.000     35.944         26.327          3.399    0.831       0.594       0.781       0.875       0.906       1.000   0.000    32.000       30.000  2.324 S_0154_0005_0001
SCORE:    -9.151   -142.772     22.651     64.474           0.373                  3.784         -4.393    -26.623        0.188         -7.012         -8.402         -1.684       0.000       -1.751      2.877     28.419     -5.077            0.008     35.944         29.845          3.272    0.863       0.688       0.844       0.875       0.906       1.000   0.000    32.000       30.000  2.534 S_0155_0001_0001
SCORE:    -9.905   -141.282     22.277     63.592           0.363                  3.778         -4.496    -26.082        0.190         -6.893         -8.293         -1.651       0.000       -1.967      3.240     26.937     -5.083            0.001     35.944         29.520          3.234    0.850       0.625       0.844       0.875       0.906       1.000   0.000    32.000       30.000  2.481 S_0155_0002_0001
SCORE:   -16.144   -148.482     23.124     67.100           0.382                  3.845         -4.124    -25.942        0.242         -7.191         -9.315         -0.763      -1.579       -2.617      4.101     28.677     -4.627            0.009     35.944         25.072          3.490    0.819       0.500       0.844       0.844       0.906       1.000   0.000    32.000       29.000  2.763 S_0155_0003_0001
SCORE:   -16.275   -148.404     23.077     67.194           0.381                  3.850         -4.097    -26.146        0.255         -7.193         -9.336         -0.756      -1.577       -2.603      3.947     28.554     -4.532            0.009     35.944         25.159          3.497    0.825       0.531       0.844       0.875       0.875       1.000   0.000    32.000       29.000  2.776 S_0155_0004_0001
SCORE:   -16.275   -148.404     23.077     67.194           0.381                  3.850         -4.097    -26.146        0.255         -7.193         -9.336         -0.756      -1.577       -2.603      3.947     28.554     -4.532            0.009     35.944         25.159          3.497    0.825       0.531       0.844       0.875       0.875       1.000   0.000    32.000       29.000  2.776 S_0155_0005_0001
SCORE:   -14.786   -132.642     21.368     66.900           0.334                  4.577         -6.017    -25.924        0.330         -5.159         -6.864         -3.440       0.000       -1.323      3.371     22.945     -9.717            0.003     35.944         20.527          4.869    0.806       0.531       0.781       0.844       0.906       0.969   0.000    31.000       29.000  3.763 S_0156_0001_0001
SCORE:   -15.412   -132.210     20.982     66.758           0.330                  4.458         -6.069    -25.545        0.340         -4.800         -6.928         -3.453       0.000       -1.277      3.472     22.468     -9.416            0.000     35.944         19.534          4.868    0.806       0.531       0.781       0.844       0.906       0.969   0.000    31.000       29.000  3.755 S_0156_0002_0001
SCORE:   -10.963   -136.443     23.776     68.468           0.333                  4.768         -5.415    -26.845        0.308         -5.374         -6.708         -3.416       0.000       -1.455      3.333     22.612     -6.958            0.001     35.944         22.110          4.873    0.800       0.531       0.750       0.844       0.906       0.969   0.000    31.000       29.000  3.723 S_0156_0003_0001
SCORE:   -14.769   -132.639     21.375     66.899           0.334                  4.578         -6.019    -25.913        0.328         -5.163         -6.865         -3.440       0.000       -1.317      3.378     22.942     -9.718            0.004     35.944         20.522          4.869    0.806       0.531       0.781       0.844       0.906       0.969   0.000    31.000       29.000  3.763 S_0156_0004_0001
SCORE:   -12.569   -134.251     22.459     66.066           0.336                  4.813         -5.634    -26.717        0.315         -5.704         -6.582         -3.417       0.000       -1.587      3.310     23.440     -7.998            0.023     35.944         22.615          4.922    0.794       0.531       0.750       0.844       0.875       0.969   0.000    31.000       29.000  3.792 S_0156_0005_0001
SCORE:   -15.378   -130.681     17.169     57.224           0.405                  3.708         -5.041    -23.362        0.180         -4.308         -9.299          0.000       0.000       -1.414      2.346     27.304     -4.249            0.016     35.944         18.680          2.979    0.831       0.531       0.812       0.875       0.938       1.000   0.000    32.000       31.000  2.302 S_0157_0001_0001
SCORE:   -22.415   -129.270     16.244     57.303           0.393                  3.389         -4.940    -24.742        0.176         -4.212        -10.144          0.000       0.000       -2.573      3.089     29.291     -5.650            0.021     35.944         13.266          3.237    0.831       0.500       0.812       0.906       0.938       1.000   0.000    32.000       30.000  2.525 S_0157_0002_0001
SCORE:   -16.522   -129.893     16.513     57.513           0.381                  3.573         -5.208    -23.054        0.184         -4.262         -9.657          0.000       0.000       -2.030      2.910     25.975     -3.954            0.001     35.944         18.540          3.085    0.844       0.531       0.812       0.938       0.938       1.000   0.000    32.000       30.000  2.412 S_0157_0003_0001
SCORE:   -22.406   -129.228     16.230     57.277           0.393                  3.387         -4.938    -24.720        0.175         -4.212        -10.144          0.000       0.000       -2.557      3.106     29.254     -5.660            0.020     35.944         13.266          3.237    0.831       0.500       0.812       0.906       0.938       1.000   0.000    32.000       30.000  2.525 S_0157_0004_0001
SCORE:   -22.386   -129.260     16.228     57.304           0.393                  3.389         -4.937    -24.780        0.171         -4.212        -10.141          0.000       0.000       -2.563      3.142     29.313     -5.663            0.018     35.944         13.267          3.239    0.831       0.500       0.812       0.906       0.938       1.000   0.000    32.000       30.000  2.528 S_0157_0005_0001
SCORE:   -15.194   -133.562     18.035     65.070           0.349                  4.187         -5.296    -23.551        0.390         -4.816         -7.436         -2.709       0.000       -1.720      2.566     25.778     -5.119            0.013     35.944         16.684          4.859    0.844       0.688       0.844       0.875       0.875       0.938   0.000    30.000       29.000  3.685 S_0158_0001_0001
SCORE:   -16.004   -134.546     18.393     64.417           0.344                  4.159         -5.749    -23.143        0.398         -4.894         -7.355         -1.410       0.000       -1.728      2.315     24.661     -5.024            0.002     35.944         17.211          4.825    0.844       0.688       0.844       0.875       0.875       0.938   0.000    30.000       29.000  3.666 S_0158_0002_0001
SCORE:   -14.896   -133.359     18.059     65.063           0.347                  4.168         -5.233    -23.567        0.394         -4.811         -7.446         -2.714       0.000       -1.703      2.598     25.749     -5.128            0.002     35.944         16.742          4.859    0.844       0.688       0.844       0.875       0.875       0.938   0.000    30.000       29.000  3.687 S_0158_0003_0001
SCORE:   -14.933   -133.397     18.042     65.163           0.346                  4.172         -5.303    -23.648        0.392         -4.811         -7.370         -2.719       0.000       -1.709      2.661     25.924     -5.139            0.002     35.944         16.516          4.853    0.844       0.688       0.844       0.875       0.875       0.938   0.000    30.000       29.000  3.681 S_0158_0004_0001
SCORE:   -13.750   -134.105     18.325     65.437           0.349                  4.176         -5.286    -23.533        0.383         -4.811         -7.316         -2.721       0.000       -1.109      2.818     25.679     -5.149            0.004     35.944         17.164          4.865    0.844       0.688       0.844       0.875       0.875       0.938   0.000    30.000       29.000  3.692 S_0158_0005_0001
SCORE:   -12.513   -136.371     20.557     67.790           0.353                  3.928         -5.375    -25.881        0.155         -6.491         -8.739         -0.642       0.000       -3.058      2.893     27.152     -4.316            0.093     35.944         19.497          4.778    0.794       0.469       0.781       0.875       0.906       0.938   0.000    30.000       29.000  3.367 S_0159_0001_0001
SCORE:   -11.604   -135.826     20.603     67.756           0.359                  3.915         -5.143    -25.764        0.157         -6.451         -8.721         -0.644       0.000       -3.044      2.936     27.183     -4.303            0.002     35.944         19.436          4.776    0.800       0.469       0.781       0.906       0.906       0.938   0.000    30.000       29.000  3.365 S_0159_0002_0001
SCORE:   -11.627   -135.885     20.601     67.750           0.360                  3.928         -5.137    -25.787        0.159         -6.458         -8.726         -0.643       0.000       -3.044      2.958     27.200     -4.310            0.004     35.944         19.458          4.775    0.800       0.469       0.781       0.906       0.906       0.938   0.000    30.000       29.000  3.367 S_0159_0003_0001
SCORE:   -11.547   -135.918     20.669     67.784           0.359                  3.916         -5.367    -25.629        0.159         -6.468         -8.742         -0.642       0.000       -3.018      2.958     27.194     -4.275            0.051     35.944         19.478          4.778    0.800       0.469       0.781       0.906       0.906       0.938   0.000    30.000       29.000  3.367 S_0159_0004_0001
SCORE:   -11.112   -133.117     20.540     69.406           0.333                  3.983         -5.048    -25.747        0.177         -6.291         -8.419         -1.971       0.000       -3.245      1.815     26.192     -5.353            0.005     35.944         19.684          4.740    0.806       0.500       0.781       0.906       0.906       0.938   0.000    30.000       29.000  3.261 S_0159_0005_0001
SCORE:    -8.460   -131.390     18.640     70.378           0.355                  4.631         -5.129    -27.302        0.370         -5.231         -5.374         -4.461       0.000       -2.258      4.605     29.206     -9.074            0.106     35.944         17.522          5.387    0.762       0.531       0.688       0.812       0.844       0.938   0.000    30.000       27.000  3.981 S_0160_0001_0001
SCORE:    -8.410   -131.371     18.636     70.356           0.355                  4.634         -5.143    -27.295        0.379         -5.231         -5.385         -4.459       0.000       -2.245      4.615     29.252     -9.069            0.108     35.944         17.507          5.387    0.762       0.531       0.688       0.812       0.844       0.938   0.000    30.000       27.000  3.981 S_0160_0002_0001
SCORE:    -9.971   -126.406     18.297     70.621           0.338                  4.343         -5.447    -31.169        0.353         -5.067         -5.295         -4.218       0.000       -3.073      3.298     29.563     -9.143            0.100     35.944         16.994          5.373    0.756       0.469       0.719       0.812       0.844       0.938   0.000    30.000       27.000  4.003 S_0160_0003_0001
SCORE:   -10.892   -126.159     17.717     71.202           0.337                  4.353         -5.241    -31.089        0.358         -5.234         -5.362         -4.210       0.000       -3.023      3.598     27.788     -8.890            0.098     35.944         16.918          5.369    0.750       0.469       0.688       0.812       0.844       0.938   0.000    30.000       28.000  3.989 S_0160_0004_0001
SCORE:   -10.091   -131.240     18.675     70.228           0.335                  4.511         -5.101    -27.697        0.374         -5.222         -5.432         -4.615       0.000       -2.266      4.298     28.996     -9.022            0.104     35.944         17.038          5.378    0.762       0.531       0.688       0.812       0.844       0.938   0.000    30.000       27.000  3.974 S_0160_0005_0001
SCORE:    17.735   -129.882     20.742     66.593           0.340                  4.329         -4.804    -13.955        0.401         -6.546         -1.434         -0.870      -1.446       -0.050      8.157     28.094     -1.913            0.001     35.944         14.035          5.828    0.625       0.281       0.531       0.625       0.750       0.938   0.000    30.000       20.000  4.574 S_0161_0001_0001
SCORE:    18.720   -135.219     26.004     74.347           0.339                  3.850         -6.035    -18.769        0.581         -7.356         -1.928         -1.672       0.000        2.872      8.899     24.002     -6.646            0.001     35.944         19.507          9.998    0.431       0.219       0.312       0.375       0.531       0.719   0.000    23.000       13.000  8.623 S_0161_0002_0001
SCORE:     4.371   -141.811     22.419     66.848           0.453                  4.556         -5.792    -20.067        0.566         -5.908         -5.639         -0.857       0.000       -1.262      6.367     34.084     -6.065            0.001     35.944         20.534          5.628    0.619       0.344       0.500       0.562       0.781       0.906   0.000    29.000       18.000  4.513 S_0161_0003_0001
SCORE:    -9.245   -132.773     19.219     69.466           0.322                  3.859         -2.262    -29.083        0.354         -6.557         -7.465          0.000       0.000       -0.361      3.244     25.314     -5.615            0.006     35.944         17.140          5.239    0.656       0.250       0.469       0.719       0.906       0.938   0.000    30.000       20.000  4.049 S_0161_0004_0001
SCORE:     9.898   -133.240     23.537     65.248           0.314                  3.972         -4.575    -19.008        0.637         -6.513         -2.469         -2.073       0.000       -1.262      9.051     26.925     -4.214            0.041     35.944         17.582          4.986    0.600       0.281       0.438       0.594       0.719       0.969   0.000    31.000       17.000  4.032 S_0161_0005_0001
SCORE:   -20.387   -139.116     19.788     62.896           0.337                  4.617         -4.379    -27.718        0.357         -5.901         -8.027          0.000       0.000        0.280      2.295     28.948     -5.971            0.000     35.944         15.263          2.954    0.919       0.688       0.906       1.000       1.000       1.000   0.000    32.000       32.000  1.707 S_0162_0001_0001
SCORE:   -22.136   -137.419     18.780     60.385           0.355                  4.614         -4.117    -26.800        0.286         -4.425         -8.261          0.000       0.000        0.339      2.060     28.453     -6.158            0.012     35.944         13.817          2.952    0.925       0.688       0.938       1.000       1.000       1.000   0.000    32.000       32.000  1.741 S_0162_0002_0001
SCORE:   -23.801   -139.589     19.508     62.653           0.372                  4.602         -3.101    -27.871        0.308         -4.520         -8.871          0.000      -1.168        0.152      2.700     29.051     -7.290            0.026     35.944         13.293          3.103    0.887       0.594       0.875       0.969       1.000       1.000   0.000    32.000       32.000  1.935 S_0162_0003_0001
SCORE:   -26.113   -139.287     19.930     62.005           0.350                  4.454         -4.198    -28.766        0.277         -4.554         -8.364          0.000      -1.457        0.301      2.705     28.807     -7.308            0.128     35.944         12.921          3.003    0.881       0.594       0.875       0.938       1.000       1.000   0.000    32.000       32.000  1.873 S_0162_0004_0001
SCORE:   -24.943   -140.608     20.349     62.290           0.350                  4.530         -4.148    -28.571        0.279         -4.475         -8.392          0.000      -1.482        0.435      4.008     29.153     -8.224            0.135     35.944         13.483          3.080    0.875       0.531       0.875       0.969       1.000       1.000   0.000    32.000       32.000  1.911 S_0162_0005_0001
SCORE:   -23.851   -132.809     19.714     58.108           0.355                  3.676         -4.852    -25.713        0.250         -4.531         -8.703         -0.616       0.000       -1.355      1.578     29.792     -6.429            0.001     35.944         11.739          3.080    0.881       0.531       0.875       1.000       1.000       1.000   0.000    32.000       32.000  1.786 S_0163_0001_0001
SCORE:   -23.869   -133.020     19.751     58.119           0.356                  3.682         -4.854    -25.680        0.236         -4.536         -8.704         -0.616       0.000       -1.359      1.620     29.885     -6.473            0.001     35.944         11.779          3.081    0.881       0.531       0.875       1.000       1.000       1.000   0.000    32.000       32.000  1.785 S_0163_0002_0001
SCORE:   -23.327   -135.838     20.612     61.518           0.364                  3.721         -5.084    -26.563        0.253         -4.354         -9.475         -1.711       0.000       -0.810      1.793     30.945     -6.352            0.001     35.944         11.711          3.201    0.863       0.531       0.812       0.969       1.000       1.000   0.000    32.000       32.000  1.896 S_0163_0003_0001
SCORE:   -22.974   -132.931     19.362     59.409           0.363                  3.725         -5.139    -25.651        0.247         -4.591         -8.766         -0.616       0.000       -1.351      1.549     30.062     -6.331            0.001     35.944         11.740          3.123    0.875       0.562       0.844       0.969       1.000       1.000   0.000    32.000       32.000  1.839 S_0163_0004_0001
SCORE:   -22.884   -133.008     19.435     59.423           0.363                  3.710         -5.134    -25.626        0.244         -4.582         -8.771         -0.614       0.000       -1.349      1.586     30.118     -6.354            0.001     35.944         11.729          3.126    0.875       0.562       0.844       0.969       1.000       1.000   0.000    32.000       32.000  1.840 S_0163_0005_0001
SCORE:   -21.936   -132.812     19.344     57.114           0.337                  3.728         -4.935    -22.231        0.205         -5.358         -6.678         -0.631       0.000        0.115      3.406     26.717     -8.474            0.017     35.944         12.257          3.468    0.812       0.531       0.750       0.844       0.938       1.000   0.000    32.000       30.000  2.537 S_0164_0001_0001
SCORE:   -21.157   -134.680     20.709     57.464           0.352                  3.708         -4.667    -22.415        0.208         -5.434         -6.478         -0.639       0.000        0.042      3.255     26.833     -8.632            0.002     35.944         13.270          3.459    0.812       0.531       0.750       0.844       0.938       1.000   0.000    32.000       30.000  2.514 S_0164_0002_0001
SCORE:   -21.157   -134.680     20.709     57.464           0.352                  3.708         -4.667    -22.415        0.208         -5.434         -6.478         -0.639       0.000        0.042      3.255     26.833     -8.632            0.002     35.944         13.270          3.459    0.812       0.531       0.750       0.844       0.938       1.000   0.000    32.000       30.000  2.514 S_0164_0003_0001
SCORE:   -22.173   -132.687     19.178     57.146           0.345                  3.727         -4.849    -22.256        0.184         -5.269         -6.696         -0.611       0.000        0.005      3.376     26.377     -8.497            0.047     35.944         12.365          3.472    0.819       0.562       0.750       0.844       0.938       1.000   0.000    32.000       29.000  2.543 S_0164_0004_0001
SCORE:   -20.401   -133.014     20.323     55.678           0.377                  3.872         -4.925    -22.531        0.205         -5.456         -6.569         -0.637       0.000       -0.229      3.858     28.182     -8.366            0.000     35.944         12.886          3.486    0.812       0.531       0.750       0.844       0.938       1.000   0.000    32.000       29.000  2.556 S_0164_0005_0001
SCORE:    -1.851   -136.216     18.054     65.263           0.353                  4.005         -5.183    -22.125        0.243         -4.314         -8.263         -1.729       0.000        1.679      5.237     25.881     -5.753            0.004     35.944         25.069          5.077    0.731       0.469       0.688       0.781       0.812       0.906   0.000    29.000       26.000  4.217 S_0165_0001_0001
SCORE:    -2.207   -136.826     18.913     65.701           0.347                  3.993         -5.284    -22.813        0.243         -4.382         -8.566         -1.639       0.000        1.464      5.379     25.867     -5.580            0.050     35.944         24.983          5.072    0.725       0.469       0.656       0.781       0.812       0.906   0.000    29.000       27.000  4.179 S_0165_0002_0001
SCORE:    -2.952   -136.279     17.907     63.604           0.372                  4.192         -5.224    -21.035        0.285         -4.449         -8.153         -1.581       0.000        2.103      5.694     27.130     -7.537            0.045     35.944         24.029          4.961    0.725       0.438       0.656       0.781       0.844       0.906   0.000    29.000       27.000  4.197 S_0165_0003_0001
SCORE:    -5.783   -135.027     18.054     66.477           0.359                  4.019         -4.863    -21.466        0.327         -4.594         -6.947         -1.480      -1.492        2.930      5.310     26.908     -6.260            0.003     35.944         16.014          4.932    0.738       0.438       0.719       0.781       0.844       0.906   0.000    29.000       26.000  4.183 S_0165_0004_0001
SCORE:    -2.341   -135.957     17.895     64.024           0.341                  3.719         -5.248    -21.053        0.247         -4.458         -8.049         -1.780       0.000        1.656      5.595     25.586     -5.906            0.005     35.944         25.098          5.107    0.738       0.469       0.688       0.781       0.844       0.906   0.000    29.000       26.000  4.216 S_0165_0005_0001
SCORE:   -22.152   -128.129     17.537     67.361           0.320                  3.724         -5.563    -28.179        0.266         -6.219         -6.914         -0.158       0.000        0.462      1.760     19.167     -8.968            0.002     35.944         15.435          4.946    0.800       0.500       0.812       0.875       0.875       0.938   0.000    30.000       28.000  3.506 S_0166_0001_0001
SCORE:   -21.157   -129.350     18.006     68.924           0.316                  3.734         -5.388    -29.146        0.262         -6.148         -6.911         -1.164       0.000        0.380      2.141     19.300     -8.942            0.001     35.944         16.885          5.108    0.794       0.500       0.781       0.875       0.875       0.938   0.000    30.000       28.000  3.681 S_0166_0002_0001
SCORE:   -21.612   -129.521     17.889     68.769           0.309                  3.726         -5.355    -29.280        0.272         -6.134         -6.865         -1.167       0.000        0.383      2.088     19.325     -8.900            0.001     35.944         16.904          5.114    0.806       0.531       0.812       0.875       0.875       0.938   0.000    30.000       28.000  3.685 S_0166_0003_0001
SCORE:   -20.597   -129.364     18.217     68.914           0.319                  3.730         -5.349    -29.078        0.266         -6.114         -6.801         -1.160       0.000        0.418      2.186     19.292     -8.987            0.001     35.944         16.969          5.100    0.794       0.500       0.781       0.875       0.875       0.938   0.000    30.000       29.000  3.670 S_0166_0004_0001
SCORE:   -20.741   -129.465     18.263     68.846           0.319                  3.745         -5.340    -29.101        0.273         -6.127         -6.813         -1.155       0.000        0.372      2.201     19.309     -8.980            0.001     35.944         16.967          5.101    0.800       0.500       0.812       0.875       0.875       0.938   0.000    30.000       29.000  3.670 S_0166_0005_0001
SCORE:    -5.097   -134.847     18.923     69.721           0.361                  3.699         -6.034    -21.165        0.754         -3.120         -6.020         -1.222      -3.210        1.728      4.686     24.100     -5.374            0.199     35.944         15.782          5.185    0.812       0.500       0.812       0.906       0.906       0.938   0.000    30.000       29.000  3.546 S_0167_0001_0001
SCORE:    -2.264   -130.905     17.997     68.153           0.356                  3.719         -4.862    -23.447        0.754         -3.152         -6.944         -1.238      -1.365        0.265      5.343     23.662     -4.776            0.220     35.944         18.011          5.221    0.825       0.594       0.812       0.875       0.906       0.938   0.000    30.000       29.000  3.593 S_0167_0002_0001
SCORE:    -4.766   -135.533     19.913     65.117           0.357                  3.713         -5.815    -20.424        0.737         -2.601         -5.703         -1.699      -3.292        1.801      5.015     26.889     -5.727            0.170     35.944         16.372          5.203    0.825       0.562       0.812       0.906       0.906       0.938   0.000    30.000       29.000  3.535 S_0167_0003_0001
SCORE:    -4.771   -134.730     19.865     64.861           0.357                  3.774         -5.872    -20.375        0.738         -2.594         -5.032         -1.676      -3.364        1.763      4.749     26.392     -5.759            0.235     35.944         15.955          5.135    0.812       0.500       0.812       0.906       0.906       0.938   0.000    30.000       29.000  3.528 S_0167_0004_0001
SCORE:    -5.585   -134.438     18.365     69.658           0.358                  3.697         -5.911    -20.713        0.717         -3.159         -5.835         -1.230      -3.117        1.653      4.603     23.922     -5.453            0.201     35.944         15.151          5.150    0.800       0.469       0.812       0.875       0.906       0.938   0.000    30.000       29.000  3.513 S_0167_0005_0001
SCORE:   -23.696   -143.968     19.666     73.638           0.335                  4.521         -5.021    -31.768        0.518         -7.630         -7.182          0.000      -2.599       -0.381      1.677     24.577     -3.920            0.055     35.944         17.841          3.171    0.913       0.750       0.906       0.938       0.969       1.000   0.000    32.000       32.000  1.844 S_0168_0001_0001
SCORE:   -24.056   -141.936     18.818     72.537           0.328                  3.700         -4.271    -32.088        0.467         -7.720         -6.949          0.000      -1.623       -0.147      2.850     22.629     -3.842            0.079     35.944         17.170          3.149    0.913       0.719       0.906       0.969       0.969       1.000   0.000    32.000       32.000  1.817 S_0168_0002_0001
SCORE:   -23.246   -144.909     19.545     73.897           0.330                  4.471         -4.900    -30.994        0.481         -7.618         -7.098          0.000      -2.685       -0.241      1.556     24.879     -3.742            0.079     35.944         17.759          3.128    0.906       0.719       0.906       0.938       0.969       1.000   0.000    32.000       32.000  1.813 S_0168_0003_0001
SCORE:   -24.371   -142.720     18.579     74.262           0.342                  4.257         -4.216    -32.052        0.284         -7.577         -6.940          0.000      -2.616       -0.273      2.879     22.302     -3.868            0.073     35.944         16.968          3.187    0.913       0.719       0.906       0.969       0.969       1.000   0.000    32.000       32.000  1.842 S_0168_0004_0001
SCORE:   -22.731   -143.724     19.438     72.497           0.334                  4.466         -4.799    -30.680        0.399         -6.991         -7.059          0.000      -2.684       -0.296      1.621     24.866     -3.723            0.067     35.944         17.595          3.124    0.913       0.750       0.906       0.938       0.969       1.000   0.000    32.000       32.000  1.810 S_0168_0005_0001
SCORE:   -15.844   -131.766     16.875     69.796           0.324                  3.518         -4.760    -25.921        0.335         -5.479         -6.882         -0.682      -0.792       -1.721      0.810     23.221     -5.890            0.047     35.944         17.179          4.902    0.762       0.469       0.719       0.812       0.875       0.938   0.000    30.000       28.000  3.487 S_0169_0001_0001
SCORE:   -20.913   -137.252     17.348     71.012           0.311                  3.642         -4.894    -27.253        0.304         -5.523         -6.842         -1.788      -0.828       -1.524      1.567     23.851     -5.647            0.044     35.944         16.615          4.822    0.781       0.438       0.750       0.812       0.906       1.000   0.000    32.000       27.000  3.361 S_0169_0002_0001
SCORE:   -18.297   -136.712     19.735     71.129           0.327                  3.655         -4.880    -27.215        0.320         -5.399         -7.023         -1.756      -0.835       -1.854      0.972     24.937     -5.580            0.005     35.944         15.934          4.693    0.750       0.438       0.719       0.812       0.844       0.938   0.000    30.000       27.000  3.284 S_0169_0003_0001
SCORE:   -16.687   -133.688     18.234     70.169           0.316                  3.638         -4.839    -26.069        0.339         -5.775         -7.190         -0.606      -0.868       -1.523      1.334     23.977     -5.405            0.000     35.944         15.324          4.771    0.750       0.438       0.719       0.812       0.844       0.938   0.000    30.000       27.000  3.450 S_0169_0004_0001
SCORE:   -20.967   -137.204     17.356     70.969           0.311                  3.625         -4.896    -27.276        0.288         -5.526         -6.854         -1.782      -0.826       -1.533      1.554     23.868     -5.652            0.040     35.944         16.627          4.825    0.781       0.438       0.750       0.812       0.906       1.000   0.000    32.000       27.000  3.364 S_0169_0005_0001
SCORE:   -15.102   -129.989     17.219     66.099           0.301                  4.171         -3.706    -27.376        0.352         -5.173         -7.541          0.000      -2.522       -0.362      3.378     24.585     -7.666            0.136     35.944         17.047          5.365    0.756       0.438       0.719       0.812       0.875       0.938   0.000    30.000       27.000  3.925 S_0170_0001_0001
SCORE:   -13.260   -128.764     17.320     65.501           0.313                  4.226         -3.870    -26.783        0.353         -5.173         -7.487          0.000      -2.223       -0.424      4.371     23.910     -7.733            0.074     35.944         17.185          5.269    0.762       0.438       0.719       0.844       0.875       0.938   0.000    30.000       28.000  3.834 S_0170_0002_0001
SCORE:   -13.168   -129.324     17.211     63.401           0.312                  3.980         -4.144    -25.488        0.314         -5.297         -8.315          0.000      -0.836       -0.258      5.494     24.297     -8.277            0.076     35.944         17.742          5.250    0.769       0.469       0.719       0.844       0.875       0.938   0.000    30.000       28.000  3.826 S_0170_0003_0001
SCORE:   -13.046   -129.453     17.233     63.413           0.325                  4.179         -4.172    -25.524        0.310         -5.301         -8.343          0.000      -0.834       -0.241      5.523     24.314     -8.278            0.076     35.944         17.783          5.236    0.769       0.469       0.719       0.844       0.875       0.938   0.000    30.000       28.000  3.829 S_0170_0004_0001
SCORE:   -16.209   -129.739     17.156     65.667           0.302                  4.136         -3.788    -27.535        0.147         -5.167         -7.633          0.000      -2.264       -0.339      3.871     23.744     -7.776            0.072     35.944         16.992          5.281    0.769       0.469       0.719       0.844       0.875       0.938   0.000    30.000       28.000  3.846 S_0170_0005_0001
SCORE:   -16.272   -139.413     23.529     69.538           0.376                  4.343         -5.576    -25.442        0.371         -7.980         -6.608          0.000       0.000       -0.169      3.681     23.604     -7.106            0.000     35.944         14.635          3.351    0.844       0.656       0.781       0.875       0.906       1.000   0.000    32.000       30.000  2.378 S_0171_0001_0001
SCORE:   -16.220   -138.671     23.406     69.262           0.369                  4.131         -5.462    -25.368        0.304         -8.052         -6.614          0.000       0.000       -0.149      3.687     23.500     -7.099            0.000     35.944         14.591          3.366    0.844       0.656       0.781       0.875       0.906       1.000   0.000    32.000       30.000  2.380 S_0171_0002_0001
SCORE:   -15.350   -133.326     20.854     66.015           0.359                  4.058         -4.449    -23.830        0.257         -7.026         -5.929          0.000       0.000       -1.802      2.707     23.964     -7.269            0.003     35.944         14.120          3.368    0.819       0.531       0.750       0.906       0.906       1.000   0.000    32.000       30.000  2.434 S_0171_0003_0001
SCORE:   -16.272   -139.413     23.529     69.538           0.376                  4.343         -5.576    -25.442        0.371         -7.980         -6.608          0.000       0.000       -0.169      3.681     23.604     -7.106            0.000     35.944         14.635          3.351    0.844       0.656       0.781       0.875       0.906       1.000   0.000    32.000       30.000  2.378 S_0171_0004_0001
SCORE:   -15.332   -133.299     20.832     66.050           0.359                  4.062         -4.436    -23.856        0.264         -7.034         -5.938          0.000       0.000       -1.802      2.729     23.951     -7.278            0.002     35.944         14.118          3.368    0.825       0.531       0.781       0.906       0.906       1.000   0.000    32.000       30.000  2.435 S_0171_0005_0001
SCORE:    -7.488   -127.716     22.155     67.363           0.327                  4.012         -3.245    -24.720        0.172         -4.113         -7.793         -3.255       0.000       -1.440      3.912     27.071     -7.458            0.000     35.944         11.296          4.365    0.738       0.438       0.625       0.781       0.875       0.969   0.000    31.000       25.000  3.367 S_0172_0001_0001
SCORE:    -7.525   -127.664     21.947     67.222           0.316                  3.876         -3.257    -24.802        0.176         -4.115         -7.858         -3.254       0.000       -1.440      3.830     27.657     -7.404            0.014     35.944         11.287          4.376    0.738       0.438       0.625       0.781       0.875       0.969   0.000    31.000       25.000  3.362 S_0172_0002_0001
SCORE:    -7.091   -128.767     22.784     67.261           0.329                  4.024         -3.242    -24.883        0.173         -4.214         -7.774         -3.263       0.000       -1.375      3.845     28.246     -7.521            0.003     35.944         11.338          4.365    0.738       0.438       0.625       0.781       0.875       0.969   0.000    31.000       25.000  3.369 S_0172_0003_0001
SCORE:    -7.015   -128.645     22.043     67.722           0.333                  4.007         -3.251    -25.008        0.184         -4.247         -7.911         -3.299       0.000       -1.352      3.635     28.828     -7.288            0.002     35.944         11.289          4.373    0.731       0.438       0.625       0.750       0.875       0.969   0.000    31.000       25.000  3.363 S_0172_0004_0001
SCORE:    -9.385   -128.865     21.615     66.981           0.340                  4.142         -4.176    -24.439        0.234         -4.052         -7.653         -3.234       0.000       -0.348      4.443     25.386     -7.404            0.018     35.944         11.683          4.392    0.725       0.438       0.562       0.781       0.875       0.969   0.000    31.000       26.000  3.366 S_0172_0005_0001
SCORE:   -18.457   -131.401     17.440     71.782           0.317                  3.624         -4.427    -32.180        0.496         -5.065         -8.117         -1.354      -2.182       -1.372      2.542     24.565     -5.420            0.018     35.944         16.334          3.663    0.863       0.562       0.844       0.906       1.000       1.000   0.000    32.000       31.000  2.071 S_0173_0001_0001
SCORE:   -17.544   -132.948     17.150     70.608           0.328                  3.700         -5.193    -30.451        0.573         -4.442         -7.960         -1.350      -1.429       -1.350      2.006     27.084     -5.756            0.005     35.944         15.937          3.698    0.875       0.625       0.875       0.906       0.969       1.000   0.000    32.000       31.000  2.133 S_0173_0002_0001
SCORE:   -18.644   -131.692     17.826     71.876           0.308                  3.532         -4.462    -32.224        0.527         -5.055         -8.135         -1.355      -2.189       -1.351      2.610     24.305     -5.431            0.021     35.944         16.304          3.627    0.863       0.562       0.844       0.906       1.000       1.000   0.000    32.000       31.000  2.069 S_0173_0003_0001
SCORE:   -18.582   -131.635     17.444     71.922           0.310                  3.477         -4.418    -31.992        0.486         -5.053         -8.085         -1.356      -2.182       -1.459      2.502     24.528     -5.489            0.002     35.944         16.471          3.668    0.863       0.562       0.844       0.906       1.000       1.000   0.000    32.000       31.000  2.058 S_0173_0004_0001
SCORE:   -18.101   -131.083     16.902     70.931           0.315                  3.598         -4.749    -29.379        0.537         -4.846         -8.088         -1.413      -2.180       -1.302      2.401     23.878     -5.321            0.002     35.944         15.753          3.697    0.850       0.531       0.844       0.906       0.969       1.000   0.000    32.000       31.000  2.097 S_0173_0005_0001
SCORE:   -10.077   -138.273     19.796     69.136           0.370                  3.948         -5.316    -25.292        0.371         -6.802         -6.301         -2.891       0.000        1.151      2.655     30.530     -4.868            0.000     35.944         15.766          3.915    0.788       0.406       0.781       0.844       0.906       1.000   0.000    32.000       28.000  2.896 S_0174_0001_0001
SCORE:    -8.404   -140.442     20.488     71.015           0.380                  4.085         -5.013    -24.781        0.371         -6.854         -6.354         -2.742       0.000        1.043      2.157     31.490     -4.753            0.005     35.944         15.558          3.842    0.788       0.438       0.781       0.844       0.875       1.000   0.000    32.000       28.000  2.913 S_0174_0002_0001
SCORE:    -8.340   -140.345     20.486     71.015           0.380                  4.086         -5.139    -24.690        0.377         -6.855         -6.370         -2.737       0.000        1.054      2.143     31.409     -4.743            0.000     35.944         15.645          3.845    0.781       0.438       0.750       0.844       0.875       1.000   0.000    32.000       28.000  2.916 S_0174_0003_0001
SCORE:    -8.186   -140.224     20.470     70.973           0.385                  4.079         -5.036    -24.738        0.380         -6.847         -6.385         -2.744       0.000        1.061      2.138     31.442     -4.733            0.011     35.944         15.639          3.843    0.788       0.438       0.781       0.844       0.875       1.000   0.000    32.000       28.000  2.913 S_0174_0004_0001
SCORE:    -8.419   -140.394     20.503     70.964           0.379                  4.088         -5.154    -24.668        0.378         -6.850         -6.353         -2.737       0.000        1.056      2.095     31.437     -4.732            0.001     35.944         15.626          3.845    0.788       0.438       0.781       0.844       0.875       1.000   0.000    32.000       28.000  2.916 S_0174_0005_0001
SCORE:   -15.602   -135.332     20.166     63.473           0.453                  4.314         -3.158    -24.246        0.201         -6.738         -7.346          0.000      -0.811       -0.483      2.499     25.388     -5.517            0.010     35.944         15.581          3.382    0.869       0.656       0.875       0.875       0.938       1.000   0.000    32.000       30.000  2.379 S_0175_0001_0001
SCORE:   -15.263   -137.424     21.256     66.147           0.447                  4.076         -3.908    -26.107        0.150         -6.483         -7.859          0.000      -0.815       -1.274      3.067     26.296     -4.595            0.040     35.944         15.779          3.449    0.869       0.656       0.875       0.875       0.938       1.000   0.000    32.000       30.000  2.486 S_0175_0002_0001
SCORE:   -18.904   -130.225     18.268     62.971           0.419                  4.266         -3.378    -25.687        0.156         -6.983         -7.597          0.000      -0.810       -0.526      3.039     23.144     -5.834            0.007     35.944         13.923          3.485    0.856       0.656       0.812       0.875       0.938       1.000   0.000    32.000       29.000  2.456 S_0175_0003_0001
SCORE:   -18.299   -129.867     18.264     63.108           0.435                  4.235         -3.444    -25.469        0.150         -6.920         -7.556          0.000      -0.807       -0.737      2.682     23.547     -5.839            0.003     35.944         13.972          3.513    0.856       0.656       0.812       0.875       0.938       1.000   0.000    32.000       29.000  2.491 S_0175_0004_0001
SCORE:   -17.696   -135.323     20.590     63.328           0.438                  4.273         -3.459    -24.906        0.158         -6.742         -7.636          0.000      -0.803       -0.274      2.102     24.096     -4.899            0.005     35.944         15.410          3.395    0.863       0.656       0.844       0.875       0.938       1.000   0.000    32.000       30.000  2.357 S_0175_0005_0001
SCORE:   -17.442   -129.421     19.102     59.094           0.353                  3.271         -5.081    -24.247        0.383         -4.153         -8.076         -0.594       0.000       -0.645      2.153     24.106     -4.601            0.006     35.944         14.964          2.959    0.856       0.562       0.844       0.938       0.938       1.000   0.000    32.000       31.000  2.203 S_0176_0001_0001
SCORE:   -15.535   -128.436     18.858     59.465           0.353                  3.280         -4.480    -24.789        0.366         -4.195         -8.245         -0.690       0.000       -0.470      1.629     24.649     -4.530            0.007     35.944         15.750          3.093    0.856       0.594       0.812       0.938       0.938       1.000   0.000    32.000       31.000  2.339 S_0176_0002_0001
SCORE:   -19.597   -128.448     16.102     57.232           0.353                  3.239         -4.928    -23.768        0.316         -4.370         -8.286          0.000       0.000       -2.225      1.889     28.496     -4.103            0.002     35.944         12.957          2.798    0.863       0.531       0.875       0.938       0.969       1.000   0.000    32.000       31.000  2.022 S_0176_0003_0001
SCORE:   -19.935   -127.103     15.959     56.269           0.347                  3.236         -5.199    -23.201        0.294         -4.369         -8.209          0.000       0.000       -2.317      1.892     27.843     -4.066            0.000     35.944         12.745          2.839    0.863       0.531       0.875       0.938       0.969       1.000   0.000    32.000       31.000  2.070 S_0176_0004_0001
SCORE:   -18.938   -129.222     16.195     58.149           0.358                  3.250         -4.645    -24.565        0.305         -4.290         -8.271          0.000       0.000       -2.289      1.865     29.866     -4.344            0.001     35.944         12.755          2.874    0.856       0.531       0.875       0.938       0.938       1.000   0.000    32.000       31.000  2.097 S_0176_0005_0001
SCORE:   -17.144   -128.774     17.947     68.944           0.308                  4.293         -5.445    -29.032        0.470         -5.672         -6.424         -3.572      -0.786       -1.773      1.725     25.405     -8.424            0.018     35.944         17.703          5.228    0.744       0.438       0.688       0.812       0.844       0.938   0.000    30.000       27.000  3.866 S_0177_0001_0001
SCORE:   -12.448   -131.285     17.985     71.649           0.327                  4.084         -5.313    -28.892        0.576         -5.658         -6.505         -4.622       0.000       -1.997      2.587     30.197     -9.162            0.096     35.944         17.542          5.236    0.744       0.406       0.719       0.812       0.844       0.938   0.000    30.000       27.000  3.942 S_0177_0002_0001
SCORE:   -14.834   -129.371     18.007     69.738           0.332                  4.454         -5.389    -28.302        0.446         -5.744         -6.225         -3.032      -0.763       -1.744      2.368     25.071     -8.735            0.031     35.944         18.081          5.261    0.738       0.406       0.688       0.812       0.844       0.938   0.000    30.000       27.000  3.890 S_0177_0003_0001
SCORE:   -17.403   -129.384     16.597     69.475           0.334                  4.493         -5.221    -28.400        0.256         -5.894         -6.308         -3.025      -0.763       -1.752      2.100     24.696     -8.637            0.015     35.944         18.071          5.209    0.738       0.406       0.688       0.812       0.844       0.938   0.000    30.000       27.000  3.886 S_0177_0004_0001
SCORE:   -14.829   -129.307     17.983     69.722           0.331                  4.455         -5.370    -28.296        0.448         -5.741         -6.224         -3.035      -0.764       -1.754      2.357     25.068     -8.727            0.024     35.944         18.057          5.262    0.738       0.406       0.688       0.812       0.844       0.938   0.000    30.000       27.000  3.892 S_0177_0005_0001
SCORE:   -14.350   -127.984     16.013     61.664           0.332                  3.798         -4.644    -24.286        0.364         -4.916         -7.769         -0.646       0.000       -0.810      2.639     23.823     -6.770            0.002     35.944         18.896          2.965    0.875       0.719       0.812       0.906       0.938       1.000   0.000    32.000       31.000  2.242 S_0178_0001_0001
SCORE:   -14.350   -127.984     16.013     61.664           0.332                  3.798         -4.644    -24.286        0.364         -4.916         -7.769         -0.646       0.000       -0.810      2.639     23.823     -6.770            0.002     35.944         18.896          2.965    0.875       0.719       0.812       0.906       0.938       1.000   0.000    32.000       31.000  2.242 S_0178_0002_0001
SCORE:   -14.639   -128.039     15.943     61.564           0.328                  3.794         -4.644    -24.348        0.370         -4.926         -7.768         -0.644       0.000       -0.827      2.640     23.824     -6.748            0.002     35.944         18.897          2.965    0.875       0.719       0.812       0.906       0.938       1.000   0.000    32.000       31.000  2.242 S_0178_0003_0001
SCORE:   -15.497   -128.411     15.508     62.361           0.321                  3.590         -4.987    -25.135        0.074         -5.107         -8.293         -0.623       0.000       -0.718      3.036     24.601     -6.765            0.003     35.944         19.104          3.039    0.863       0.719       0.812       0.875       0.906       1.000   0.000    32.000       30.000  2.410 S_0178_0004_0001
SCORE:   -14.935   -129.977     16.599     62.682           0.320                  3.618         -4.500    -24.740        0.315         -4.941         -8.068         -0.630       0.000       -0.578      3.121     23.889     -6.968            0.003     35.944         18.975          3.111    0.869       0.688       0.812       0.906       0.938       1.000   0.000    32.000       30.000  2.390 S_0178_0005_0001
SCORE:   -26.081   -129.993     16.703     68.035           0.331                  4.353         -3.691    -26.197        0.085         -3.521         -9.295          0.000      -1.600       -2.284      3.485     24.698     -7.006            0.003     35.944          3.869          3.825    0.844       0.531       0.844       0.906       0.938       1.000   0.000    32.000       30.000  2.598 S_0179_0001_0001
SCORE:   -26.055   -128.629     18.465     64.769           0.348                  4.365         -2.592    -27.466        0.022         -3.245        -10.105          0.000      -1.546       -1.881      3.704     25.706     -7.398            0.001     35.944          3.485          3.821    0.863       0.625       0.844       0.906       0.938       1.000   0.000    32.000       30.000  2.585 S_0179_0002_0001
SCORE:   -26.314   -130.110     16.885     68.025           0.321                  4.395         -3.694    -26.607        0.061         -3.465         -9.439          0.000      -1.556       -2.167      3.825     24.452     -6.959            0.000     35.944          3.776          3.827    0.850       0.531       0.875       0.906       0.938       1.000   0.000    32.000       29.000  2.612 S_0179_0003_0001
SCORE:   -26.210   -128.083     18.914     64.387           0.334                  4.298         -2.648    -26.749        0.011         -3.217        -10.109          0.000      -1.499       -1.780      3.595     24.472     -7.579            0.002     35.944          3.496          3.816    0.856       0.594       0.844       0.906       0.938       1.000   0.000    32.000       30.000  2.571 S_0179_0004_0001
SCORE:   -26.884   -128.594     18.504     64.709           0.346                  4.315         -2.524    -27.110        0.007         -3.196        -10.004          0.000      -1.466       -1.927      3.466     24.670     -7.570            0.000     35.944          3.547          3.819    0.869       0.625       0.875       0.906       0.938       1.000   0.000    32.000       30.000  2.575 S_0179_0005_0001
SCORE:    -2.637   -130.498     19.391     65.018           0.378                  4.658         -2.367    -29.400        0.284         -6.106         -7.343         -1.314      -0.692        1.932      5.822     29.600     -9.556            0.000     35.944         21.609          4.203    0.719       0.406       0.625       0.750       0.844       0.969   0.000    31.000       26.000  3.293 S_0180_0001_0001
SCORE:    -4.334   -137.781     23.049     61.761           0.393                  4.911         -4.061    -27.653        0.092         -6.061         -9.043         -0.570      -2.229        1.653      6.958     30.436     -7.308            0.007     35.944         25.170          3.997    0.775       0.469       0.719       0.812       0.875       1.000   0.000    32.000       27.000  2.775 S_0180_0002_0001
SCORE:     0.599   -132.684     19.656     66.035           0.456                  4.586         -3.422    -29.479        0.126         -5.945         -6.521          0.000      -0.707        3.096      9.245     27.135     -8.371            0.001     35.944         21.449          4.174    0.719       0.406       0.625       0.750       0.844       0.969   0.000    31.000       26.000  3.171 S_0180_0003_0001
SCORE:    -0.721   -139.205     24.571     63.419           0.385                  4.649         -3.145    -29.112        0.151         -4.830         -9.188         -0.629      -2.121        1.924      6.922     31.548     -7.591            0.008     35.944         25.578          3.670    0.812       0.469       0.750       0.906       0.938       1.000   0.000    32.000       30.000  2.382 S_0180_0004_0001
SCORE:    -9.593   -123.577     18.559     59.008           0.362                  4.586         -4.078    -26.341        0.135         -5.751         -8.520         -0.598      -0.728        0.391      6.815     25.040    -10.065            0.000     35.944         19.224          4.962    0.625       0.312       0.500       0.625       0.750       0.938   0.000    30.000       21.000  4.123 S_0180_0005_0001
SCORE:   -20.812   -141.278     19.592     69.900           0.312                  4.253         -5.145    -25.501        0.459         -5.961         -6.550          0.000      -0.838       -0.889      1.341     23.033     -6.500            0.000     35.944         17.014          4.280    0.844       0.688       0.781       0.875       0.906       0.969   0.000    31.000       29.000  2.962 S_0181_0001_0001
SCORE:   -22.817   -138.845     17.006     71.186           0.309                  4.174         -4.669    -26.749        0.122         -6.443         -6.226         -1.309      -0.907       -1.127      2.744     26.483     -6.953            0.000     35.944         12.441          4.347    0.844       0.656       0.812       0.875       0.906       0.969   0.000    31.000       29.000  3.036 S_0181_0002_0001
SCORE:   -23.898   -136.616     18.098     71.428           0.327                  4.513         -4.437    -27.398        0.470         -6.168         -6.420         -1.310      -0.797       -1.050      2.737     23.930     -7.906            0.003     35.944         10.756          4.372    0.837       0.656       0.781       0.875       0.906       0.969   0.000    31.000       29.000  3.028 S_0181_0003_0001
SCORE:   -23.473   -136.439     18.452     71.320           0.312                  4.522         -4.451    -27.065        0.472         -6.144         -6.291         -1.311      -0.815       -1.118      2.439     23.748     -7.828            0.001     35.944         10.779          4.360    0.844       0.656       0.812       0.875       0.906       0.969   0.000    31.000       29.000  3.001 S_0181_0004_0001
SCORE:   -23.853   -136.638     18.048     71.423           0.327                  4.511         -4.412    -27.173        0.448         -6.160         -6.432         -1.312      -0.796       -1.059      2.702     23.918     -7.879            0.001     35.944         10.686          4.371    0.837       0.656       0.781       0.875       0.906       0.969   0.000    31.000       29.000  3.027 S_0181_0005_0001
SCORE:   -11.190   -138.376     19.956     66.102           0.340                  4.367         -5.714    -25.051        0.242         -4.629         -7.340         -3.301       0.000       -0.513      3.347     25.118     -6.905            0.001     35.944         25.225          4.557    0.819       0.594       0.750       0.875       0.906       0.969   0.000    31.000       30.000  3.225 S_0182_0001_0001
SCORE:    -9.741   -140.580     22.457     68.067           0.332                  4.402         -5.817    -25.509        0.267         -4.509         -7.955          0.000       0.000       -0.782      3.569     22.514     -6.902            0.002     35.944         24.759          4.692    0.819       0.562       0.781       0.875       0.906       0.969   0.000    31.000       30.000  3.307 S_0182_0002_0001
SCORE:    -8.858   -136.301     21.845     61.021           0.354                  4.461         -5.573    -23.442        0.269         -4.671         -7.013         -4.119       0.000       -1.089      3.549     27.677     -7.617            0.010     35.944         25.836          4.650    0.825       0.594       0.781       0.875       0.906       0.969   0.000    31.000       30.000  3.275 S_0182_0003_0001
SCORE:    -7.804   -137.321     20.514     66.338           0.339                  4.499         -5.858    -22.598        0.246         -4.832         -7.359          0.000       0.000       -0.693      2.363     22.940     -7.011            0.002     35.944         24.684          4.736    0.812       0.562       0.750       0.875       0.906       0.969   0.000    31.000       30.000  3.348 S_0182_0004_0001
SCORE:   -11.190   -138.376     19.956     66.102           0.340                  4.367         -5.714    -25.051        0.242         -4.629         -7.340         -3.301       0.000       -0.513      3.347     25.118     -6.905            0.001     35.944         25.225          4.557    0.819       0.594       0.750       0.875       0.906       0.969   0.000    31.000       30.000  3.225 S_0182_0005_0001
SCORE:   -16.342   -135.161     18.941     75.900           0.498                  3.779         -4.247    -31.131        0.272         -6.805         -9.900         -1.104      -0.908       -3.145      1.818     27.799     -4.747            0.001     35.944         15.856          5.141    0.769       0.438       0.750       0.844       0.875       0.938   0.000    30.000       28.000  3.868 S_0183_0001_0001
SCORE:   -16.502   -135.291     18.973     76.033           0.499                  3.819         -4.032    -31.528        0.288         -6.894         -9.879         -1.115      -0.888       -3.156      1.774     27.750     -4.745            0.001     35.944         15.945          5.139    0.769       0.438       0.750       0.844       0.875       0.938   0.000    30.000       28.000  3.863 S_0183_0002_0001
SCORE:   -17.390   -136.070     18.855     76.075           0.429                  3.830         -4.071    -31.583        0.277         -6.934         -9.878         -1.116      -0.858       -3.155      1.801     27.715     -4.662            0.001     35.944         16.010          5.139    0.769       0.438       0.750       0.844       0.875       0.938   0.000    30.000       28.000  3.865 S_0183_0003_0001
SCORE:   -16.415   -135.109     18.979     75.975           0.502                  3.802         -4.263    -31.265        0.266         -6.791         -9.874         -1.109      -0.898       -3.154      1.789     27.698     -4.791            0.001     35.944         15.883          5.134    0.769       0.438       0.750       0.844       0.875       0.938   0.000    30.000       28.000  3.858 S_0183_0004_0001
SCORE:   -16.914   -135.460     18.515     75.291           0.515                  3.715         -4.771    -31.294        0.264         -6.548         -9.807         -1.136      -0.715       -3.132      2.297     28.224     -4.674            0.001     35.944         15.859          5.127    0.775       0.469       0.750       0.844       0.875       0.938   0.000    30.000       29.000  3.821 S_0183_0005_0001
SCORE:   -24.007   -128.140     16.926     57.239           0.343                  3.520         -4.506    -25.734        0.461         -4.186         -9.129         -0.405       0.000       -2.204      1.175     26.566     -5.223            0.009     35.944         13.338          3.446    0.831       0.438       0.812       0.938       0.969       1.000   0.000    32.000       30.000  2.397 S_0184_0001_0001
SCORE:   -20.356   -127.543     18.125     61.758           0.334                  3.516         -3.782    -28.308        0.339         -4.652         -9.575         -0.596       0.000       -1.338      0.652     24.956     -5.039            0.020     35.944         14.834          3.796    0.837       0.469       0.875       0.906       0.938       1.000   0.000    32.000       30.000  2.688 S_0184_0002_0001
SCORE:   -20.359   -125.999     18.324     59.602           0.352                  3.557         -3.681    -27.946        0.148         -4.573         -9.486         -0.623       0.000       -1.073      0.651     25.578     -5.900            0.015     35.944         14.751          3.825    0.831       0.438       0.875       0.906       0.938       1.000   0.000    32.000       30.000  2.731 S_0184_0003_0001
SCORE:   -19.971   -127.310     18.203     61.846           0.331                  3.636         -3.778    -28.441        0.336         -4.663         -9.621         -0.605       0.000       -1.309      0.714     24.965     -5.050            0.013     35.944         14.819          3.822    0.837       0.469       0.875       0.906       0.938       1.000   0.000    32.000       30.000  2.702 S_0184_0004_0001
SCORE:   -23.727   -126.256     16.007     58.842           0.318                  3.544         -4.376    -26.407        0.486         -4.168         -9.290         -0.465       0.000       -2.349      0.609     24.423     -5.257            0.003     35.944         14.664          3.231    0.844       0.500       0.812       0.938       0.969       1.000   0.000    32.000       31.000  2.205 S_0184_0005_0001
SCORE:    -9.065   -127.572     17.686     62.818           0.354                  4.302         -4.651    -20.760        0.263         -4.765         -6.699         -1.884       0.000        0.169      2.511     23.547     -5.801            0.000     35.944         15.474          4.410    0.744       0.406       0.656       0.812       0.875       0.969   0.000    31.000       26.000  3.472 S_0185_0001_0001
SCORE:    -9.016   -127.626     18.239     61.936           0.361                  4.291         -4.469    -21.264        0.249         -4.625         -6.722         -1.904       0.000        0.090      2.870     24.109     -5.742            0.007     35.944         15.240          4.352    0.738       0.406       0.656       0.781       0.875       0.969   0.000    31.000       26.000  3.430 S_0185_0002_0001
SCORE:    -7.304   -128.540     15.028     62.953           0.313                  4.275         -5.471    -20.099        0.115         -4.481         -6.311         -2.339       0.000        0.653      3.105     23.087     -2.730            0.002     35.944         17.192          4.729    0.744       0.406       0.719       0.812       0.844       0.938   0.000    30.000       27.000  3.679 S_0185_0003_0001
SCORE:    -4.380   -128.805     17.297     62.980           0.319                  4.315         -5.406    -20.216        0.214         -4.464         -6.343         -2.331       0.000        0.687      3.015     23.880     -2.791            0.001     35.944         17.323          4.724    0.744       0.406       0.719       0.812       0.844       0.938   0.000    30.000       27.000  3.680 S_0185_0004_0001
SCORE:    -3.197   -129.518     17.875     61.799           0.327                  4.165         -5.340    -20.330        0.227         -4.250         -5.937         -2.448       0.000        0.872      3.458     25.739     -2.951            0.000     35.944         17.172          4.756    0.744       0.406       0.719       0.812       0.875       0.906   0.000    29.000       27.000  3.732 S_0185_0005_0001
SCORE:    -1.947   -139.472     18.809     70.462           0.335                  3.410         -5.632    -23.487        0.231         -4.177         -8.716         -1.352      -0.544        0.523      5.102     30.706     -5.877            0.001     35.944         21.786          4.572    0.812       0.469       0.812       0.875       0.906       1.000   0.000    32.000       29.000  3.427 S_0186_0001_0001
SCORE:    -2.025   -134.376     17.710     68.634           0.347                  3.365         -5.838    -20.624        0.220         -3.760         -7.380         -1.281       0.000        0.662      3.263     29.550     -6.575            0.002     35.944         18.112          4.461    0.794       0.438       0.781       0.844       0.906       1.000   0.000    32.000       29.000  3.320 S_0186_0002_0001
SCORE:     0.770   -135.381     17.502     70.021           0.353                  3.631         -5.678    -23.870        0.239         -4.108         -8.845         -1.799      -0.719        1.198      6.183     30.724     -6.707            0.033     35.944         22.048          4.709    0.794       0.500       0.750       0.812       0.906       1.000   0.000    32.000       29.000  3.620 S_0186_0003_0001
SCORE:    -8.795   -127.338     16.907     61.513           0.329                  3.353         -4.763    -25.973        0.193         -4.104         -8.738          0.000       0.000       -0.196      4.162     28.429     -6.508            0.000     35.944         17.994          3.799    0.850       0.531       0.875       0.906       0.938       1.000   0.000    32.000       30.000  2.683 S_0186_0004_0001
SCORE:    -1.207   -137.390     18.941     68.726           0.367                  3.392         -5.718    -21.319        0.223         -3.856         -7.504         -1.424      -0.598        0.423      3.717     32.273     -6.294            0.000     35.944         18.888          4.584    0.800       0.438       0.812       0.844       0.906       1.000   0.000    32.000       29.000  3.452 S_0186_0005_0001
SCORE:   -17.635   -125.648     18.343     57.091           0.320                  3.922         -5.467    -26.905        0.212         -5.123         -7.605         -1.991       0.000        2.045      1.862     26.377     -7.864            0.006     35.944         16.847          4.662    0.794       0.531       0.750       0.844       0.906       0.938   0.000    30.000       29.000  3.578 S_0187_0001_0001
SCORE:   -17.560   -124.153     17.329     57.743           0.329                  3.914         -5.197    -27.095        0.205         -4.837         -7.494         -2.049       0.000        2.457      2.595     24.824     -8.065            0.030     35.944         15.960          4.704    0.806       0.531       0.781       0.875       0.906       0.938   0.000    30.000       29.000  3.592 S_0187_0002_0001
SCORE:   -18.452   -127.317     18.121     60.479           0.313                  3.888         -5.340    -27.435        0.198         -5.203         -7.269         -1.304       0.000        2.391      2.408     24.595     -8.123            0.010     35.944         15.191          4.646    0.806       0.531       0.812       0.844       0.906       0.938   0.000    30.000       29.000  3.560 S_0187_0003_0001
SCORE:   -19.008   -129.018     17.996     59.741           0.326                  4.091         -5.626    -26.447        0.188         -5.217         -7.563         -2.930       0.000        2.057      1.680     26.626     -7.606            0.007     35.944         16.743          4.683    0.812       0.531       0.781       0.906       0.906       0.938   0.000    30.000       30.000  3.498 S_0187_0004_0001
SCORE:   -18.083   -125.032     17.701     57.527           0.334                  3.926         -5.264    -27.116        0.191         -4.884         -7.559         -2.038       0.000        2.374      2.404     25.213     -8.008            0.004     35.944         16.200          4.690    0.825       0.562       0.812       0.906       0.906       0.938   0.000    30.000       29.000  3.563 S_0187_0005_0001
SCORE:   -16.120   -136.942     19.314     68.459           0.375                  4.066         -4.140    -26.887        0.346         -4.861        -10.698         -3.345       0.000        1.448      4.523     25.530     -3.445            0.000     35.944         14.191          4.536    0.700       0.438       0.531       0.750       0.812       0.969   0.000    31.000       25.000  3.534 S_0188_0001_0001
SCORE:   -16.889   -129.580     18.184     63.324           0.360                  4.182         -3.961    -25.580        0.208         -4.981         -9.886         -3.450       0.000        1.652      3.160     28.270     -6.493            0.000     35.944         11.758          4.485    0.756       0.469       0.688       0.812       0.875       0.938   0.000    30.000       27.000  3.478 S_0188_0002_0001
SCORE:   -17.107   -135.468     19.049     67.607           0.342                  4.111         -4.018    -27.686        0.326         -4.879         -9.805         -3.419       0.000        1.433      4.696     24.645     -3.830            0.000     35.944         13.845          4.524    0.700       0.438       0.531       0.750       0.812       0.969   0.000    31.000       25.000  3.539 S_0188_0003_0001
SCORE:   -17.626   -129.173     17.641     64.626           0.353                  4.161         -4.209    -25.281        0.192         -4.977        -10.024         -3.433       0.000        1.604      3.665     26.492     -6.672            0.000     35.944         11.466          4.487    0.750       0.469       0.656       0.812       0.875       0.938   0.000    30.000       27.000  3.489 S_0188_0004_0001
SCORE:   -17.177   -135.712     19.041     67.488           0.332                  4.094         -3.892    -27.627        0.325         -4.789         -9.779         -3.928       0.000        1.507      4.813     25.080     -3.855            0.000     35.944         13.783          4.527    0.700       0.438       0.531       0.750       0.812       0.969   0.000    31.000       25.000  3.549 S_0188_0005_0001
SCORE:   -11.418   -131.050     19.585     65.805           0.317                  3.575         -4.884    -26.167        0.456         -4.910         -7.143          0.000       0.000       -3.299      0.981     23.735     -4.948            0.001     35.944         20.582          3.677    0.900       0.656       0.906       0.938       1.000       1.000   0.000    32.000       32.000  1.910 S_0189_0001_0001
SCORE:   -11.505   -131.092     19.533     65.823           0.317                  3.581         -4.889    -26.184        0.469         -4.907         -7.145          0.000       0.000       -3.301      0.978     23.732     -4.937            0.002     35.944         20.571          3.675    0.900       0.656       0.906       0.938       1.000       1.000   0.000    32.000       32.000  1.904 S_0189_0002_0001
SCORE:   -14.293   -132.521     19.887     69.102           0.319                  3.631         -4.611    -27.829        0.471         -4.923         -7.051          0.000      -2.633       -3.364      1.335     22.495     -4.754            0.035     35.944         20.174          3.822    0.887       0.656       0.875       0.906       1.000       1.000   0.000    32.000       32.000  1.962 S_0189_0003_0001
SCORE:   -12.255   -132.266     20.203     68.081           0.302                  3.737         -4.256    -27.701        0.448         -4.892         -6.917         -2.252      -1.137       -3.325      1.186     25.147     -5.045            0.002     35.944         20.485          3.764    0.900       0.656       0.906       0.938       1.000       1.000   0.000    32.000       32.000  1.898 S_0189_0004_0001
SCORE:   -11.784   -131.236     19.555     65.939           0.309                  3.493         -4.778    -26.500        0.463         -4.844         -7.145          0.000       0.000       -3.403      1.006     23.756     -4.994            0.002     35.944         20.648          3.686    0.900       0.656       0.906       0.938       1.000       1.000   0.000    32.000       32.000  1.908 S_0189_0005_0001
SCORE:   -22.339   -121.006     16.028     61.502           0.335                  3.911         -3.967    -31.014        0.312         -4.689         -8.507          0.000      -0.841       -1.596      0.888     25.190     -7.329            0.109     35.944         12.390          3.549    0.806       0.500       0.750       0.875       0.906       1.000   0.000    32.000       30.000  2.575 S_0190_0001_0001
SCORE:   -22.144   -121.019     15.890     62.039           0.336                  3.911         -3.661    -31.562        0.319         -4.792         -8.644          0.000      -0.841       -1.560      0.777     25.753     -7.487            0.109     35.944         12.344          3.558    0.812       0.531       0.750       0.875       0.906       1.000   0.000    32.000       30.000  2.608 S_0190_0002_0001
SCORE:   -20.015   -123.331     16.337     64.314           0.337                  3.817         -3.780    -29.720        0.366         -4.580         -9.268         -1.358       0.000       -1.441      1.590     25.247     -7.197            0.080     35.944         12.627          3.580    0.812       0.500       0.781       0.875       0.906       1.000   0.000    32.000       30.000  2.650 S_0190_0003_0001
SCORE:   -22.367   -120.966     16.014     61.480           0.336                  3.914         -4.114    -30.832        0.313         -4.622         -8.501          0.000      -0.841       -1.595      0.889     25.146     -7.315            0.109     35.944         12.275          3.549    0.806       0.500       0.750       0.875       0.906       1.000   0.000    32.000       30.000  2.575 S_0190_0004_0001
SCORE:   -20.694   -124.335     16.386     64.630           0.338                  3.809         -4.051    -29.341        0.123         -4.412         -9.387         -1.354       0.000       -1.400      1.471     25.133     -7.025            0.076     35.944         12.701          3.559    0.806       0.500       0.750       0.875       0.906       1.000   0.000    32.000       30.000  2.625 S_0190_0005_0001
SCORE:   -11.163   -136.258     20.141     64.760           0.346                  4.443         -3.167    -24.799        0.122         -5.845         -8.260         -0.413      -0.722       -1.031      4.225     27.973     -8.845            0.213     35.944         20.011          4.720    0.812       0.625       0.781       0.844       0.875       0.938   0.000    30.000       29.000  3.522 S_0191_0001_0001
SCORE:   -14.589   -136.962     21.005     64.881           0.343                  4.377         -2.863    -24.362        0.108         -6.043         -8.093         -0.454      -1.374       -0.899      3.429     24.785     -9.014            0.000     35.944         20.604          4.604    0.825       0.625       0.812       0.844       0.906       0.938   0.000    30.000       29.000  3.380 S_0191_0002_0001
SCORE:   -14.602   -136.944     21.024     64.876           0.343                  4.377         -2.845    -24.379        0.106         -6.055         -8.096         -0.449      -1.379       -0.901      3.412     24.759     -9.003            0.001     35.944         20.607          4.602    0.825       0.625       0.812       0.844       0.906       0.938   0.000    30.000       29.000  3.378 S_0191_0003_0001
SCORE:   -14.646   -137.054     21.110     64.925           0.342                  4.378         -2.901    -24.361        0.109         -6.018         -8.097         -0.447      -1.375       -0.945      3.364     24.731     -9.010            0.000     35.944         20.657          4.604    0.819       0.625       0.812       0.844       0.875       0.938   0.000    30.000       29.000  3.381 S_0191_0004_0001
SCORE:   -14.441   -136.870     21.077     64.842           0.342                  4.373         -2.871    -24.362        0.114         -6.032         -8.096         -0.446      -1.376       -0.891      3.423     24.739     -8.996            0.000     35.944         20.645          4.602    0.825       0.625       0.812       0.844       0.906       0.938   0.000    30.000       29.000  3.379 S_0191_0005_0001
SCORE:   -20.262   -133.412     18.138     71.020           0.338                  4.450         -3.805    -31.298        0.401         -6.044         -8.385         -0.429      -1.115       -0.554      3.567     25.353     -7.478            0.138     35.944         12.910          5.513    0.769       0.469       0.656       0.875       0.906       0.938   0.000    30.000       29.000  4.086 S_0192_0001_0001
SCORE:   -20.211   -133.903     18.287     71.155           0.343                  4.537         -3.861    -30.921        0.438         -6.015         -8.369         -0.452      -1.092       -0.513      3.674     25.100     -7.586            0.140     35.944         12.883          5.480    0.756       0.438       0.656       0.844       0.906       0.938   0.000    30.000       29.000  4.097 S_0192_0002_0001
SCORE:   -20.856   -133.846     17.910     70.930           0.346                  4.596         -3.919    -31.226        0.407         -6.020         -8.414         -0.433      -1.159       -0.588      3.553     25.456     -7.450            0.139     35.944         12.917          5.503    0.775       0.469       0.688       0.875       0.906       0.938   0.000    30.000       29.000  4.077 S_0192_0003_0001
SCORE:   -21.628   -135.163     18.087     71.361           0.345                  4.494         -4.265    -32.007        0.368         -5.933         -9.232         -0.617      -1.121       -1.158      5.499     27.623     -7.758            0.178     35.944         11.727          5.448    0.762       0.406       0.688       0.875       0.906       0.938   0.000    30.000       29.000  3.950 S_0192_0004_0001
SCORE:   -20.216   -133.835     18.281     70.933           0.352                  4.565         -3.687    -30.997        0.438         -6.001         -8.274         -0.468      -1.646       -0.461      3.741     25.428     -7.634            0.216     35.944         12.891          5.482    0.756       0.438       0.656       0.844       0.906       0.938   0.000    30.000       29.000  4.099 S_0192_0005_0001
SCORE:   -12.768   -129.836     17.781     63.763           0.373                  3.568         -5.199    -24.508        0.283         -6.021         -7.783         -0.507       0.000       -1.243      1.831     29.696     -4.891            0.000     35.944         13.981          3.011    0.831       0.500       0.812       0.906       0.938       1.000   0.000    32.000       32.000  1.967 S_0193_0001_0001
SCORE:   -14.887   -130.392     16.758     63.928           0.377                  3.576         -5.234    -25.475        0.139         -6.144         -7.742         -0.474       0.000       -1.335      2.132     29.684     -4.769            0.001     35.944         14.139          3.001    0.837       0.531       0.812       0.906       0.938       1.000   0.000    32.000       31.000  2.043 S_0193_0002_0001
SCORE:   -11.822   -129.029     17.533     64.633           0.369                  3.486         -4.893    -24.892        0.278         -6.026         -7.884         -0.345       0.000       -1.342      2.118     29.118     -4.876            0.000     35.944         13.985          3.190    0.831       0.500       0.812       0.906       0.938       1.000   0.000    32.000       30.000  2.162 S_0193_0003_0001
SCORE:   -13.507   -130.660     18.085     62.063           0.363                  3.604         -5.129    -24.369        0.282         -6.070         -7.756         -0.483       0.000       -1.346      1.555     30.633     -4.900            0.001     35.944         14.675          3.105    0.831       0.500       0.812       0.906       0.938       1.000   0.000    32.000       31.000  2.082 S_0193_0004_0001
SCORE:   -13.255   -130.491     18.111     62.115           0.370                  3.607         -5.190    -24.314        0.279         -6.058         -7.760         -0.484       0.000       -1.337      1.550     30.630     -4.870            0.000     35.944         14.642          3.103    0.831       0.500       0.812       0.906       0.938       1.000   0.000    32.000       31.000  2.080 S_0193_0005_0001
SCORE:   -17.446   -129.458     15.021     63.339           0.305                  4.369         -4.094    -22.637        0.169         -7.276         -3.515          0.000      -2.143       -0.707      1.331     21.880     -6.486            0.063     35.944         16.450          4.658    0.800       0.500       0.750       0.844       0.938       0.969   0.000    31.000       28.000  3.218 S_0194_0001_0001
SCORE:   -15.848   -134.053     17.257     66.388           0.304                  4.069         -4.157    -21.652        0.420         -6.924         -4.398         -0.993      -1.438       -0.784      2.542     21.914     -7.045            0.103     35.944         16.656          4.772    0.781       0.500       0.750       0.844       0.844       0.969   0.000    31.000       28.000  3.346 S_0194_0002_0001
[truncated: 1,665,630 more chars]
