# Supplementary material for: δ‐Conotoxin Structure Prediction and Analysis through Large‐Scale Comparative and Deep Learning Modeling Approaches
Source: Adv Sci (Weinh). 2024 Jul 21;11(35):2404786. doi: 10.1002/advs.202404786 (PMC11425241; doi:10.1002/advs.202404786)
Supplement: Supplementary file 2 — Supporting Information [file ADVS-11-2404786-s001.gz › Data/RosettaCM_results/target_data/MVID/rosetta_cm/MVID_clusterscores.sc]

SCORE:     score     fa_atr     fa_rep     fa_sol    fa_intra_rep    fa_intra_sol_xover4    lk_ball_wtd    fa_elec    pro_close    hbond_sr_bb    hbond_lr_bb    hbond_bb_sc    hbond_sc    dslf_fa13      omega     fa_dun    p_aa_pp    yhh_planarity        ref    rama_prepro    allatom_rms    gdtmm    gdtmm1_1    gdtmm2_2    gdtmm3_3    gdtmm4_3    gdtmm7_4    irms    maxsub    maxsub2.0    rms description
SCORE:   -42.504   -134.940     18.653     61.861           0.318                  3.947         -4.652    -25.097        0.015         -4.498         -7.713          0.000       0.000       -2.091      2.870     19.182     -7.224            0.000     35.944          0.922          0.000    1.000       1.000       1.000       1.000       1.000       1.000   0.000    32.000       32.000  0.000  c.1.1_0001
SCORE:   -41.796   -129.608     19.213     60.577           0.328                  3.898         -3.267    -31.440        0.023         -6.461        -10.721         -0.666       0.000       -2.722      3.231     25.996     -7.886            0.016     35.944          1.751          3.293    0.863       0.656       0.812       0.906       0.938       1.000   0.000    32.000       31.000  2.475  c.2.1_0001
SCORE:   -40.619   -135.954     18.793     66.916           0.306                  4.000         -2.940    -31.577        0.010         -5.276         -8.444          0.000      -1.204        0.304      1.545     22.368     -6.200            0.018     35.944          0.773          4.322    0.800       0.469       0.750       0.875       0.906       1.000   0.000    32.000       29.000  2.923  c.3.1_0001
SCORE:   -39.397   -123.508     16.515     61.140           0.319                  3.831         -3.070    -30.493        0.046         -7.816         -8.265          0.000       0.000       -3.321      0.849     21.294     -8.001            0.001     35.944          5.138          3.624    0.850       0.656       0.812       0.906       0.906       0.969   0.000    31.000       30.000  3.019  c.4.1_0001
SCORE:   -37.085   -138.404     21.371     59.864           0.334                  4.415         -4.008    -30.182        0.352         -7.131         -8.207         -0.636       0.000        0.038      2.948     21.525     -9.152            0.036     35.944         13.808          2.712    0.900       0.594       0.906       1.000       1.000       1.000   0.000    32.000       32.000  1.611  c.5.1_0001
