# Supplementary material for: δ‐Conotoxin Structure Prediction and Analysis through Large‐Scale Comparative and Deep Learning Modeling Approaches
Source: Adv Sci (Weinh). 2024 Jul 21;11(35):2404786. doi: 10.1002/advs.202404786 (PMC11425241; doi:10.1002/advs.202404786)
Supplement: Supplementary file 2 — Supporting Information [file ADVS-11-2404786-s001.gz › Data/RosettaCM_results/target_data/TxVIB/rescored.sc]

SCORE:     score     fa_atr     fa_rep     fa_sol    fa_intra_rep    fa_intra_sol_xover4    lk_ball_wtd    fa_elec    pro_close    hbond_sr_bb    hbond_lr_bb    hbond_bb_sc    hbond_sc    dslf_fa13      omega     fa_dun    p_aa_pp    yhh_planarity        ref    rama_prepro    allatom_rms    gdtmm    gdtmm1_1    gdtmm2_2    gdtmm3_3    gdtmm4_3    gdtmm7_4    irms    maxsub    maxsub2.0    rms        description
SCORE:   -22.203   -124.728     15.011     79.005           0.275                  5.219         -5.412    -35.459        0.000         -3.958         -7.672         -6.778      -0.799       -2.849      1.428     34.006     -5.860            0.038     26.286         10.046          0.005    1.000       1.000       1.000       1.000       1.000       1.000   0.000    27.000       27.000  0.004 1fu3_mut_0001_0001
SCORE:   -22.167   -124.711     14.979     79.006           0.275                  5.220         -5.410    -35.416        0.000         -3.955         -7.676         -6.784      -0.796       -2.843      1.439     34.012     -5.853            0.037     26.286         10.021          0.001    1.000       1.000       1.000       1.000       1.000       1.000   0.000    27.000       27.000  0.001 1fu3_mut_0002_0001
SCORE:   -22.193   -124.714     14.991     78.989           0.275                  5.218         -5.400    -35.418        0.000         -3.967         -7.669         -6.789      -0.796       -2.854      1.405     34.021     -5.827            0.040     26.286         10.017          0.008    1.000       1.000       1.000       1.000       1.000       1.000   0.000    27.000       27.000  0.006 1fu3_mut_0003_0001
SCORE:   -22.213   -124.710     14.979     79.005           0.275                  5.220         -5.410    -35.426        0.000         -3.959         -7.675         -6.787      -0.798       -2.849      1.424     34.001     -5.849            0.037     26.286         10.022          0.001    1.000       1.000       1.000       1.000       1.000       1.000   0.000    27.000       27.000  0.001 1fu3_mut_0004_0001
SCORE:   -22.204   -124.705     14.981     78.998           0.275                  5.220         -5.419    -35.411        0.000         -3.961         -7.676         -6.781      -0.795       -2.847      1.419     34.007     -5.853            0.038     26.286         10.020          0.001    1.000       1.000       1.000       1.000       1.000       1.000   0.000    27.000       27.000  0.001 1fu3_mut_0005_0001
SCORE:   -22.230   -124.699     14.966     78.995           0.275                  5.221         -5.415    -35.429        0.000         -3.961         -7.677         -6.783      -0.798       -2.839      1.421     34.003     -5.854            0.037     26.286         10.020          0.001    1.000       1.000       1.000       1.000       1.000       1.000   0.000    27.000       27.000  0.001 1fu3_mut_0006_0001
SCORE:   -22.215   -124.732     14.988     79.011           0.275                  5.221         -5.419    -35.409        0.000         -3.954         -7.679         -6.779      -0.796       -2.844      1.418     34.001     -5.859            0.038     26.286         10.018          0.003    1.000       1.000       1.000       1.000       1.000       1.000   0.000    27.000       27.000  0.002 1fu3_mut_0007_0001
SCORE:   -22.190   -124.737     14.978     78.980           0.275                  5.218         -5.403    -35.385        0.000         -3.960         -7.678         -6.787      -0.791       -2.842      1.400     34.035     -5.837            0.039     26.286         10.019          0.007    1.000       1.000       1.000       1.000       1.000       1.000   0.000    27.000       27.000  0.005 1fu3_mut_0008_0001
SCORE:   -22.208   -124.701     14.989     78.972           0.275                  5.220         -5.417    -35.399        0.000         -3.962         -7.678         -6.780      -0.796       -2.849      1.416     34.025     -5.858            0.040     26.286         10.008          0.004    1.000       1.000       1.000       1.000       1.000       1.000   0.000    27.000       27.000  0.003 1fu3_mut_0009_0001
SCORE:   -22.186   -124.722     15.002     78.994           0.275                  5.224         -5.408    -35.401        0.000         -3.952         -7.686         -6.783      -0.795       -2.861      1.417     33.997     -5.843            0.040     26.286         10.030          0.006    1.000       1.000       1.000       1.000       1.000       1.000   0.000    27.000       27.000  0.004 1fu3_mut_0010_0001
SCORE:   -22.194   -124.700     14.972     79.000           0.275                  5.221         -5.412    -35.420        0.000         -3.959         -7.675         -6.782      -0.796       -2.837      1.425     34.007     -5.854            0.037     26.286         10.018          0.001    1.000       1.000       1.000       1.000       1.000       1.000   0.000    27.000       27.000  0.001 1fu3_mut_0011_0001
SCORE:   -22.206   -124.701     14.981     78.992           0.275                  5.222         -5.415    -35.401        0.000         -3.956         -7.676         -6.782      -0.797       -2.846      1.424     33.980     -5.853            0.038     26.286         10.022          0.002    1.000       1.000       1.000       1.000       1.000       1.000   0.000    27.000       27.000  0.002 1fu3_mut_0012_0001
SCORE:   -22.175   -124.698     14.989     78.989           0.275                  5.222         -5.415    -35.437        0.000         -3.961         -7.690         -6.779      -0.799       -2.868      1.428     34.038     -5.847            0.038     26.286         10.054          0.007    1.000       1.000       1.000       1.000       1.000       1.000   0.000    27.000       27.000  0.005 1fu3_mut_0013_0001
SCORE:   -22.189   -124.699     14.985     78.972           0.275                  5.219         -5.417    -35.400        0.000         -3.957         -7.672         -6.776      -0.798       -2.842      1.411     34.028     -5.856            0.040     26.286         10.011          0.003    1.000       1.000       1.000       1.000       1.000       1.000   0.000    27.000       27.000  0.003 1fu3_mut_0014_0001
SCORE:   -22.194   -124.700     14.972     79.000           0.275                  5.221         -5.412    -35.420        0.000         -3.959         -7.675         -6.782      -0.796       -2.837      1.425     34.007     -5.854            0.037     26.286         10.018          0.001    1.000       1.000       1.000       1.000       1.000       1.000   0.000    27.000       27.000  0.001 1fu3_mut_0015_0001
SCORE:   -22.193   -124.714     14.991     78.989           0.275                  5.218         -5.400    -35.418        0.000         -3.967         -7.669         -6.789      -0.796       -2.854      1.405     34.021     -5.827            0.040     26.286         10.017          0.008    1.000       1.000       1.000       1.000       1.000       1.000   0.000    27.000       27.000  0.006 1fu3_mut_0016_0001
SCORE:   -22.251   -124.706     14.965     79.000           0.275                  5.220         -5.415    -35.424        0.000         -3.959         -7.678         -6.781      -0.796       -2.840      1.413     33.994     -5.859            0.037     26.286         10.019          0.001    1.000       1.000       1.000       1.000       1.000       1.000   0.000    27.000       27.000  0.001 1fu3_mut_0017_0001
SCORE:   -22.225   -124.703     14.963     78.997           0.275                  5.220         -5.411    -35.419        0.000         -3.959         -7.677         -6.786      -0.797       -2.842      1.420     34.005     -5.854            0.037     26.286         10.020          0.001    1.000       1.000       1.000       1.000       1.000       1.000   0.000    27.000       27.000  0.001 1fu3_mut_0018_0001
SCORE:   -22.204   -124.702     14.967     78.997           0.275                  5.219         -5.397    -35.444        0.000         -3.966         -7.673         -6.788      -0.795       -2.841      1.419     34.003     -5.838            0.037     26.286         10.037          0.007    1.000       1.000       1.000       1.000       1.000       1.000   0.000    27.000       27.000  0.005 1fu3_mut_0019_0001
SCORE:   -22.190   -124.719     15.007     78.986           0.275                  5.220         -5.407    -35.439        0.000         -3.964         -7.676         -6.780      -0.800       -2.849      1.420     34.031     -5.855            0.038     26.286         10.036          0.004    1.000       1.000       1.000       1.000       1.000       1.000   0.000    27.000       27.000  0.003 1fu3_mut_0020_0001
SCORE:   -22.180   -124.735     14.985     79.026           0.275                  5.222         -5.417    -35.409        0.000         -3.957         -7.687         -6.781      -0.797       -2.850      1.425     34.024     -5.854            0.037     26.286         10.025          0.003    1.000       1.000       1.000       1.000       1.000       1.000   0.000    27.000       27.000  0.002 1fu3_mut_0021_0001
SCORE:   -22.193   -124.714     14.991     78.989           0.275                  5.218         -5.400    -35.418        0.000         -3.967         -7.669         -6.789      -0.796       -2.854      1.405     34.021     -5.827            0.040     26.286         10.017          0.008    1.000       1.000       1.000       1.000       1.000       1.000   0.000    27.000       27.000  0.006 1fu3_mut_0022_0001
SCORE:   -22.193   -124.714     14.991     78.989           0.275                  5.218         -5.400    -35.418        0.000         -3.967         -7.669         -6.789      -0.796       -2.854      1.405     34.021     -5.827            0.040     26.286         10.017          0.008    1.000       1.000       1.000       1.000       1.000       1.000   0.000    27.000       27.000  0.006 1fu3_mut_0023_0001
SCORE:   -22.216   -124.725     14.981     79.011           0.275                  5.222         -5.414    -35.422        0.000         -3.955         -7.682         -6.784      -0.798       -2.852      1.426     34.009     -5.859            0.036     26.286         10.029          0.003    1.000       1.000       1.000       1.000       1.000       1.000   0.000    27.000       27.000  0.002 1fu3_mut_0024_0001
SCORE:   -22.175   -124.698     14.989     78.989           0.275                  5.222         -5.415    -35.437        0.000         -3.961         -7.690         -6.779      -0.799       -2.868      1.428     34.038     -5.847            0.038     26.286         10.054          0.007    1.000       1.000       1.000       1.000       1.000       1.000   0.000    27.000       27.000  0.005 1fu3_mut_0025_0001
SCORE:   -22.175   -124.698     14.989     78.989           0.275                  5.222         -5.415    -35.437        0.000         -3.961         -7.690         -6.779      -0.799       -2.868      1.428     34.038     -5.847            0.038     26.286         10.054          0.007    1.000       1.000       1.000       1.000       1.000       1.000   0.000    27.000       27.000  0.005 1fu3_mut_0026_0001
SCORE:   -22.175   -124.698     14.989     78.989           0.275                  5.222         -5.415    -35.437        0.000         -3.961         -7.690         -6.779      -0.799       -2.868      1.428     34.038     -5.847            0.038     26.286         10.054          0.007    1.000       1.000       1.000       1.000       1.000       1.000   0.000    27.000       27.000  0.005 1fu3_mut_0027_0001
SCORE:   -22.188   -124.731     14.992     79.020           0.275                  5.221         -5.416    -35.413        0.000         -3.955         -7.677         -6.780      -0.797       -2.845      1.421     34.003     -5.855            0.037     26.286         10.025          0.003    1.000       1.000       1.000       1.000       1.000       1.000   0.000    27.000       27.000  0.002 1fu3_mut_0028_0001
SCORE:   -22.194   -124.700     14.972     79.000           0.275                  5.221         -5.412    -35.420        0.000         -3.959         -7.675         -6.782      -0.796       -2.837      1.425     34.007     -5.854            0.037     26.286         10.018          0.001    1.000       1.000       1.000       1.000       1.000       1.000   0.000    27.000       27.000  0.001 1fu3_mut_0029_0001
SCORE:   -22.173   -124.710     15.005     78.979           0.275                  5.219         -5.409    -35.409        0.000         -3.966         -7.678         -6.789      -0.794       -2.852      1.408     34.046     -5.845            0.040     26.286         10.019          0.006    1.000       1.000       1.000       1.000       1.000       1.000   0.000    27.000       27.000  0.004 1fu3_mut_0030_0001
SCORE:   -22.195   -124.710     14.989     78.980           0.275                  5.219         -5.404    -35.430        0.000         -3.968         -7.678         -6.779      -0.796       -2.853      1.406     34.047     -5.837            0.039     26.286         10.019          0.005    1.000       1.000       1.000       1.000       1.000       1.000   0.000    27.000       27.000  0.004 1fu3_mut_0031_0001
SCORE:   -22.173   -124.710     15.005     78.979           0.275                  5.219         -5.409    -35.409        0.000         -3.966         -7.678         -6.789      -0.794       -2.852      1.408     34.046     -5.845            0.040     26.286         10.019          0.006    1.000       1.000       1.000       1.000       1.000       1.000   0.000    27.000       27.000  0.004 1fu3_mut_0032_0001
SCORE:   -22.182   -124.703     14.977     79.002           0.275                  5.220         -5.414    -35.414        0.000         -3.960         -7.674         -6.780      -0.796       -2.840      1.433     33.993     -5.857            0.036     26.286         10.033          0.001    1.000       1.000       1.000       1.000       1.000       1.000   0.000    27.000       27.000  0.001 1fu3_mut_0033_0001
SCORE:   -22.186   -124.702     14.973     79.000           0.275                  5.220         -5.414    -35.420        0.000         -3.960         -7.671         -6.781      -0.798       -2.842      1.428     34.020     -5.856            0.036     26.286         10.020          0.001    1.000       1.000       1.000       1.000       1.000       1.000   0.000    27.000       27.000  0.001 1fu3_mut_0034_0001
SCORE:   -22.218   -124.714     14.972     79.005           0.275                  5.221         -5.416    -35.415        0.000         -3.962         -7.676         -6.780      -0.796       -2.840      1.428     33.987     -5.854            0.037     26.286         10.022          0.001    1.000       1.000       1.000       1.000       1.000       1.000   0.000    27.000       27.000  0.001 1fu3_mut_0035_0001
SCORE:   -22.195   -124.710     14.989     78.980           0.275                  5.219         -5.404    -35.430        0.000         -3.968         -7.678         -6.779      -0.796       -2.853      1.406     34.047     -5.837            0.039     26.286         10.019          0.005    1.000       1.000       1.000       1.000       1.000       1.000   0.000    27.000       27.000  0.004 1fu3_mut_0036_0001
SCORE:   -22.207   -124.725     14.982     79.017           0.275                  5.221         -5.386    -35.430        0.000         -3.955         -7.675         -6.792      -0.795       -2.853      1.422     33.960     -5.826            0.037     26.286         10.033          0.008    1.000       1.000       1.000       1.000       1.000       1.000   0.000    27.000       27.000  0.006 1fu3_mut_0037_0001
SCORE:   -22.216   -124.714     15.007     78.991           0.275                  5.218         -5.412    -35.438        0.000         -3.963         -7.685         -6.781      -0.800       -2.844      1.415     33.996     -5.852            0.038     26.286         10.047          0.006    1.000       1.000       1.000       1.000       1.000       1.000   0.000    27.000       27.000  0.004 1fu3_mut_0038_0001
SCORE:   -22.190   -124.716     14.976     79.031           0.275                  5.222         -5.386    -35.452        0.000         -3.962         -7.675         -6.799      -0.795       -2.843      1.417     33.978     -5.822            0.036     26.286         10.038          0.011    1.000       1.000       1.000       1.000       1.000       1.000   0.000    27.000       27.000  0.008 1fu3_mut_0039_0001
SCORE:   -22.194   -124.700     14.972     79.000           0.275                  5.221         -5.412    -35.420        0.000         -3.959         -7.675         -6.782      -0.796       -2.837      1.425     34.007     -5.854            0.037     26.286         10.018          0.001    1.000       1.000       1.000       1.000       1.000       1.000   0.000    27.000       27.000  0.001 1fu3_mut_0040_0001
SCORE:   -22.212   -124.731     14.993     79.014           0.275                  5.221         -5.415    -35.429        0.000         -3.955         -7.681         -6.782      -0.799       -2.848      1.423     34.011     -5.859            0.038     26.286         10.024          0.003    1.000       1.000       1.000       1.000       1.000       1.000   0.000    27.000       27.000  0.002 1fu3_mut_0041_0001
SCORE:   -22.220   -124.707     14.966     78.997           0.275                  5.221         -5.412    -35.410        0.000         -3.958         -7.674         -6.787      -0.798       -2.835      1.433     33.989     -5.856            0.036     26.286         10.011          0.001    1.000       1.000       1.000       1.000       1.000       1.000   0.000    27.000       27.000  0.001 1fu3_mut_0042_0001
SCORE:   -22.183   -124.709     14.990     78.978           0.275                  5.218         -5.398    -35.430        0.000         -3.969         -7.668         -6.788      -0.796       -2.847      1.397     34.033     -5.825            0.041     26.286         10.028          0.008    1.000       1.000       1.000       1.000       1.000       1.000   0.000    27.000       27.000  0.006 1fu3_mut_0043_0001
SCORE:   -22.225   -124.726     14.971     79.013           0.275                  5.221         -5.417    -35.427        0.000         -3.955         -7.680         -6.782      -0.798       -2.839      1.423     34.009     -5.858            0.037     26.286         10.019          0.003    1.000       1.000       1.000       1.000       1.000       1.000   0.000    27.000       27.000  0.002 1fu3_mut_0044_0001
SCORE:   -22.198   -124.728     14.975     79.017           0.275                  5.221         -5.417    -35.420        0.000         -3.955         -7.680         -6.781      -0.799       -2.840      1.435     34.017     -5.863            0.037     26.286         10.023          0.003    1.000       1.000       1.000       1.000       1.000       1.000   0.000    27.000       27.000  0.002 1fu3_mut_0045_0001
SCORE:   -22.194   -124.700     14.972     79.000           0.275                  5.221         -5.412    -35.420        0.000         -3.959         -7.675         -6.782      -0.796       -2.837      1.425     34.007     -5.854            0.037     26.286         10.018          0.001    1.000       1.000       1.000       1.000       1.000       1.000   0.000    27.000       27.000  0.001 1fu3_mut_0046_0001
SCORE:   -22.221   -124.719     15.003     78.983           0.275                  5.221         -5.406    -35.410        0.000         -3.957         -7.683         -6.779      -0.797       -2.851      1.415     33.989     -5.843            0.040     26.286         10.011          0.005    1.000       1.000       1.000       1.000       1.000       1.000   0.000    27.000       27.000  0.004 1fu3_mut_0047_0001
SCORE:   -22.212   -124.731     14.993     79.014           0.275                  5.221         -5.415    -35.429        0.000         -3.955         -7.681         -6.782      -0.799       -2.848      1.423     34.011     -5.859            0.038     26.286         10.024          0.003    1.000       1.000       1.000       1.000       1.000       1.000   0.000    27.000       27.000  0.002 1fu3_mut_0048_0001
SCORE:   -22.194   -124.700     14.972     79.000           0.275                  5.221         -5.412    -35.420        0.000         -3.959         -7.675         -6.782      -0.796       -2.837      1.425     34.007     -5.854            0.037     26.286         10.018          0.001    1.000       1.000       1.000       1.000       1.000       1.000   0.000    27.000       27.000  0.001 1fu3_mut_0049_0001
SCORE:   -22.181   -124.721     15.012     78.991           0.275                  5.219         -5.415    -35.427        0.000         -3.958         -7.676         -6.777      -0.799       -2.848      1.415     34.014     -5.847            0.038     26.286         10.036          0.005    1.000       1.000       1.000       1.000       1.000       1.000   0.000    27.000       27.000  0.003 1fu3_mut_0050_0001
SCORE:   -22.189   -124.709     14.992     78.975           0.275                  5.221         -5.411    -35.401        0.000         -3.961         -7.681         -6.782      -0.797       -2.848      1.412     34.026     -5.850            0.040     26.286         10.023          0.004    1.000       1.000       1.000       1.000       1.000       1.000   0.000    27.000       27.000  0.003 1fu3_mut_0051_0001
SCORE:   -22.193   -124.714     14.991     78.989           0.275                  5.218         -5.400    -35.418        0.000         -3.967         -7.669         -6.789      -0.796       -2.854      1.405     34.021     -5.827            0.040     26.286         10.017          0.008    1.000       1.000       1.000       1.000       1.000       1.000   0.000    27.000       27.000  0.006 1fu3_mut_0052_0001
SCORE:   -22.217   -124.702     14.968     78.999           0.275                  5.221         -5.411    -35.421        0.000         -3.959         -7.674         -6.786      -0.797       -2.836      1.407     34.011     -5.851            0.037     26.286         10.017          0.001    1.000       1.000       1.000       1.000       1.000       1.000   0.000    27.000       27.000  0.001 1fu3_mut_0053_0001
SCORE:   -22.189   -124.699     14.985     78.972           0.275                  5.219         -5.417    -35.400        0.000         -3.957         -7.672         -6.776      -0.798       -2.842      1.411     34.028     -5.856            0.040     26.286         10.011          0.003    1.000       1.000       1.000       1.000       1.000       1.000   0.000    27.000       27.000  0.003 1fu3_mut_0054_0001
SCORE:   -22.193   -124.714     14.991     78.989           0.275                  5.218         -5.400    -35.418        0.000         -3.967         -7.669         -6.789      -0.796       -2.854      1.405     34.021     -5.827            0.040     26.286         10.017          0.008    1.000       1.000       1.000       1.000       1.000       1.000   0.000    27.000       27.000  0.006 1fu3_mut_0055_0001
SCORE:   -22.212   -124.707     14.977     79.000           0.275                  5.221         -5.414    -35.417        0.000         -3.961         -7.672         -6.783      -0.798       -2.835      1.412     34.000     -5.861            0.037     26.286         10.029          0.001    1.000       1.000       1.000       1.000       1.000       1.000   0.000    27.000       27.000  0.001 1fu3_mut_0056_0001
SCORE:   -22.193   -124.714     14.991     78.989           0.275                  5.218         -5.400    -35.418        0.000         -3.967         -7.669         -6.789      -0.796       -2.854      1.405     34.021     -5.827            0.040     26.286         10.017          0.008    1.000       1.000       1.000       1.000       1.000       1.000   0.000    27.000       27.000  0.006 1fu3_mut_0057_0001
SCORE:   -22.217   -124.702     14.968     78.999           0.275                  5.221         -5.411    -35.421        0.000         -3.959         -7.674         -6.786      -0.797       -2.836      1.407     34.011     -5.851            0.037     26.286         10.017          0.001    1.000       1.000       1.000       1.000       1.000       1.000   0.000    27.000       27.000  0.001 1fu3_mut_0058_0001
SCORE:   -22.201   -124.707     15.007     78.962           0.275                  5.216         -5.409    -35.414        0.000         -3.965         -7.687         -6.782      -0.797       -2.848      1.405     34.028     -5.849            0.038     26.286         10.039          0.009    1.000       1.000       1.000       1.000       1.000       1.000   0.000    27.000       27.000  0.006 1fu3_mut_0059_0001
SCORE:   -22.194   -124.700     14.972     79.000           0.275                  5.221         -5.412    -35.420        0.000         -3.959         -7.675         -6.782      -0.796       -2.837      1.425     34.007     -5.854            0.037     26.286         10.018          0.001    1.000       1.000       1.000       1.000       1.000       1.000   0.000    27.000       27.000  0.001 1fu3_mut_0060_0001
SCORE:   -22.207   -124.726     15.022     78.997           0.275                  5.219         -5.409    -35.439        0.000         -3.967         -7.679         -6.778      -0.800       -2.863      1.415     34.005     -5.851            0.038     26.286         10.047          0.006    1.000       1.000       1.000       1.000       1.000       1.000   0.000    27.000       27.000  0.004 1fu3_mut_0061_0001
SCORE:   -22.216   -124.714     15.007     78.991           0.275                  5.218         -5.412    -35.438        0.000         -3.963         -7.685         -6.781      -0.800       -2.844      1.415     33.996     -5.852            0.038     26.286         10.047          0.006    1.000       1.000       1.000       1.000       1.000       1.000   0.000    27.000       27.000  0.004 1fu3_mut_0062_0001
SCORE:   -22.207   -124.715     14.994     78.981           0.275                  5.218         -5.413    -35.416        0.000         -3.961         -7.675         -6.787      -0.792       -2.847      1.398     34.031     -5.845            0.039     26.286         10.022          0.006    1.000       1.000       1.000       1.000       1.000       1.000   0.000    27.000       27.000  0.004 1fu3_mut_0063_0001
SCORE:   -22.167   -124.711     14.979     79.006           0.275                  5.220         -5.410    -35.416        0.000         -3.955         -7.676         -6.784      -0.796       -2.843      1.439     34.012     -5.853            0.037     26.286         10.021          0.001    1.000       1.000       1.000       1.000       1.000       1.000   0.000    27.000       27.000  0.001 1fu3_mut_0064_0001
SCORE:   -22.223   -124.726     14.984     79.024           0.275                  5.223         -5.390    -35.445        0.000         -3.959         -7.676         -6.790      -0.797       -2.859      1.431     33.960     -5.836            0.038     26.286         10.034          0.007    1.000       1.000       1.000       1.000       1.000       1.000   0.000    27.000       27.000  0.005 1fu3_mut_0065_0001
SCORE:   -22.204   -124.705     14.981     78.998           0.275                  5.220         -5.419    -35.411        0.000         -3.961         -7.676         -6.781      -0.795       -2.847      1.419     34.007     -5.853            0.038     26.286         10.020          0.001    1.000       1.000       1.000       1.000       1.000       1.000   0.000    27.000       27.000  0.001 1fu3_mut_0066_0001
SCORE:   -22.178   -124.701     14.973     78.999           0.275                  5.221         -5.408    -35.419        0.000         -3.958         -7.674         -6.782      -0.797       -2.839      1.420     34.018     -5.855            0.037     26.286         10.026          0.001    1.000       1.000       1.000       1.000       1.000       1.000   0.000    27.000       27.000  0.001 1fu3_mut_0067_0001
SCORE:   -22.202   -124.715     14.972     79.008           0.275                  5.220         -5.416    -35.403        0.000         -3.957         -7.675         -6.781      -0.795       -2.841      1.416     33.998     -5.854            0.039     26.286         10.022          0.001    1.000       1.000       1.000       1.000       1.000       1.000   0.000    27.000       27.000  0.001 1fu3_mut_0068_0001
SCORE:   -22.207   -124.726     15.022     78.997           0.275                  5.219         -5.409    -35.439        0.000         -3.967         -7.679         -6.778      -0.800       -2.863      1.415     34.005     -5.851            0.038     26.286         10.047          0.006    1.000       1.000       1.000       1.000       1.000       1.000   0.000    27.000       27.000  0.004 1fu3_mut_0069_0001
SCORE:   -22.202   -124.705     14.960     78.998           0.275                  5.221         -5.411    -35.414        0.000         -3.958         -7.674         -6.783      -0.798       -2.839      1.424     34.012     -5.855            0.037     26.286         10.023          0.001    1.000       1.000       1.000       1.000       1.000       1.000   0.000    27.000       27.000  0.001 1fu3_mut_0070_0001
SCORE:   -22.172   -124.714     14.996     78.979           0.275                  5.218         -5.402    -35.426        0.000         -3.968         -7.679         -6.779      -0.797       -2.847      1.410     34.036     -5.840            0.039     26.286         10.040          0.005    1.000       1.000       1.000       1.000       1.000       1.000   0.000    27.000       27.000  0.004 1fu3_mut_0071_0001
SCORE:   -22.194   -124.700     14.972     79.000           0.275                  5.221         -5.412    -35.420        0.000         -3.959         -7.675         -6.782      -0.796       -2.837      1.425     34.007     -5.854            0.037     26.286         10.018          0.001    1.000       1.000       1.000       1.000       1.000       1.000   0.000    27.000       27.000  0.001 1fu3_mut_0072_0001
SCORE:   -22.202   -124.715     14.972     79.008           0.275                  5.220         -5.416    -35.403        0.000         -3.957         -7.675         -6.781      -0.795       -2.841      1.416     33.998     -5.854            0.039     26.286         10.022          0.001    1.000       1.000       1.000       1.000       1.000       1.000   0.000    27.000       27.000  0.001 1fu3_mut_0073_0001
SCORE:   -22.195   -124.697     14.970     78.995           0.275                  5.220         -5.416    -35.422        0.000         -3.959         -7.671         -6.780      -0.797       -2.837      1.424     34.019     -5.855            0.037     26.286         10.014          0.001    1.000       1.000       1.000       1.000       1.000       1.000   0.000    27.000       27.000  0.001 1fu3_mut_0074_0001
SCORE:   -22.173   -124.710     15.005     78.979           0.275                  5.219         -5.409    -35.409        0.000         -3.966         -7.678         -6.789      -0.794       -2.852      1.408     34.046     -5.845            0.040     26.286         10.019          0.006    1.000       1.000       1.000       1.000       1.000       1.000   0.000    27.000       27.000  0.004 1fu3_mut_0075_0001
SCORE:   -22.202   -124.715     14.972     79.008           0.275                  5.220         -5.416    -35.403        0.000         -3.957         -7.675         -6.781      -0.795       -2.841      1.416     33.998     -5.854            0.039     26.286         10.022          0.001    1.000       1.000       1.000       1.000       1.000       1.000   0.000    27.000       27.000  0.001 1fu3_mut_0076_0001
SCORE:   -22.174   -124.720     15.008     78.993           0.275                  5.220         -5.413    -35.427        0.000         -3.956         -7.675         -6.782      -0.799       -2.847      1.422     34.017     -5.850            0.038     26.286         10.036          0.006    1.000       1.000       1.000       1.000       1.000       1.000   0.000    27.000       27.000  0.004 1fu3_mut_0077_0001
SCORE:   -22.215   -124.708     14.970     79.001           0.275                  5.220         -5.409    -35.409        0.000         -3.963         -7.676         -6.785      -0.798       -2.850      1.410     34.015     -5.851            0.037     26.286         10.018          0.001    1.000       1.000       1.000       1.000       1.000       1.000   0.000    27.000       27.000  0.001 1fu3_mut_0078_0001
SCORE:   -22.180   -124.735     14.985     79.026           0.275                  5.222         -5.417    -35.409        0.000         -3.957         -7.687         -6.781      -0.797       -2.850      1.425     34.024     -5.854            0.037     26.286         10.025          0.003    1.000       1.000       1.000       1.000       1.000       1.000   0.000    27.000       27.000  0.002 1fu3_mut_0079_0001
SCORE:   -22.212   -124.731     14.993     79.014           0.275                  5.221         -5.415    -35.429        0.000         -3.955         -7.681         -6.782      -0.799       -2.848      1.423     34.011     -5.859            0.038     26.286         10.024          0.003    1.000       1.000       1.000       1.000       1.000       1.000   0.000    27.000       27.000  0.002 1fu3_mut_0080_0001
SCORE:   -22.193   -124.714     14.991     78.989           0.275                  5.218         -5.400    -35.418        0.000         -3.967         -7.669         -6.789      -0.796       -2.854      1.405     34.021     -5.827            0.040     26.286         10.017          0.008    1.000       1.000       1.000       1.000       1.000       1.000   0.000    27.000       27.000  0.006 1fu3_mut_0081_0001
SCORE:   -22.188   -124.700     15.000     78.972           0.275                  5.217         -5.406    -35.408        0.000         -3.964         -7.674         -6.789      -0.797       -2.845      1.379     34.057     -5.842            0.039     26.286         10.014          0.007    1.000       1.000       1.000       1.000       1.000       1.000   0.000    27.000       27.000  0.005 1fu3_mut_0082_0001
SCORE:   -21.429   -124.761     14.940     77.664           0.271                  4.814         -5.701    -34.243        0.000         -3.840         -7.616         -6.767       0.000       -2.828      1.564     34.556     -5.693            0.039     26.286          9.884          0.367    1.000       1.000       1.000       1.000       1.000       1.000   0.000    27.000       27.000  0.095 1fu3_mut_0083_0001
SCORE:   -22.195   -124.697     14.970     78.995           0.275                  5.220         -5.416    -35.422        0.000         -3.959         -7.671         -6.780      -0.797       -2.837      1.424     34.019     -5.855            0.037     26.286         10.014          0.001    1.000       1.000       1.000       1.000       1.000       1.000   0.000    27.000       27.000  0.001 1fu3_mut_0084_0001
SCORE:   -22.167   -124.711     14.979     79.006           0.275                  5.220         -5.410    -35.416        0.000         -3.955         -7.676         -6.784      -0.796       -2.843      1.439     34.012     -5.853            0.037     26.286         10.021          0.001    1.000       1.000       1.000       1.000       1.000       1.000   0.000    27.000       27.000  0.001 1fu3_mut_0085_0001
SCORE:   -22.196   -124.727     14.994     78.991           0.275                  5.221         -5.412    -35.406        0.000         -3.957         -7.680         -6.784      -0.794       -2.854      1.410     34.008     -5.827            0.041     26.286         10.019          0.007    1.000       1.000       1.000       1.000       1.000       1.000   0.000    27.000       27.000  0.005 1fu3_mut_0086_0001
SCORE:   -22.193   -124.714     14.991     78.989           0.275                  5.218         -5.400    -35.418        0.000         -3.967         -7.669         -6.789      -0.796       -2.854      1.405     34.021     -5.827            0.040     26.286         10.017          0.008    1.000       1.000       1.000       1.000       1.000       1.000   0.000    27.000       27.000  0.006 1fu3_mut_0087_0001
SCORE:   -22.205   -124.723     14.995     79.012           0.275                  5.221         -5.400    -35.431        0.000         -3.959         -7.676         -6.787      -0.796       -2.845      1.405     33.987     -5.834            0.040     26.286         10.026          0.008    1.000       1.000       1.000       1.000       1.000       1.000   0.000    27.000       27.000  0.005 1fu3_mut_0088_0001
SCORE:   -22.173   -124.710     15.005     78.979           0.275                  5.219         -5.409    -35.409        0.000         -3.966         -7.678         -6.789      -0.794       -2.852      1.408     34.046     -5.845            0.040     26.286         10.019          0.006    1.000       1.000       1.000       1.000       1.000       1.000   0.000    27.000       27.000  0.004 1fu3_mut_0089_0001
SCORE:   -22.189   -124.699     14.985     78.972           0.275                  5.219         -5.417    -35.400        0.000         -3.957         -7.672         -6.776      -0.798       -2.842      1.411     34.028     -5.856            0.040     26.286         10.011          0.003    1.000       1.000       1.000       1.000       1.000       1.000   0.000    27.000       27.000  0.003 1fu3_mut_0090_0001
SCORE:   -22.194   -124.700     14.972     79.000           0.275                  5.221         -5.412    -35.420        0.000         -3.959         -7.675         -6.782      -0.796       -2.837      1.425     34.007     -5.854            0.037     26.286         10.018          0.001    1.000       1.000       1.000       1.000       1.000       1.000   0.000    27.000       27.000  0.001 1fu3_mut_0091_0001
SCORE:   -22.169   -124.726     15.017     78.996           0.275                  5.218         -5.409    -35.429        0.000         -3.957         -7.674         -6.779      -0.800       -2.860      1.414     34.025     -5.843            0.038     26.286         10.040          0.006    1.000       1.000       1.000       1.000       1.000       1.000   0.000    27.000       27.000  0.004 1fu3_mut_0092_0001
SCORE:   -22.217   -124.708     14.968     78.995           0.275                  5.220         -5.416    -35.418        0.000         -3.957         -7.679         -6.782      -0.797       -2.839      1.427     34.008     -5.860            0.037     26.286         10.021          0.001    1.000       1.000       1.000       1.000       1.000       1.000   0.000    27.000       27.000  0.001 1fu3_mut_0093_0001
SCORE:   -22.216   -124.714     15.007     78.991           0.275                  5.218         -5.412    -35.438        0.000         -3.963         -7.685         -6.781      -0.800       -2.844      1.415     33.996     -5.852            0.038     26.286         10.047          0.006    1.000       1.000       1.000       1.000       1.000       1.000   0.000    27.000       27.000  0.004 1fu3_mut_0094_0001
SCORE:   -22.191   -124.706     14.990     78.979           0.275                  5.221         -5.417    -35.393        0.000         -3.961         -7.674         -6.779      -0.796       -2.848      1.416     34.023     -5.851            0.040     26.286         10.005          0.004    1.000       1.000       1.000       1.000       1.000       1.000   0.000    27.000       27.000  0.003 1fu3_mut_0095_0001
SCORE:   -22.181   -124.722     14.999     78.993           0.275                  5.224         -5.410    -35.396        0.000         -3.956         -7.683         -6.780      -0.797       -2.852      1.429     33.990     -5.845            0.040     26.286         10.023          0.005    1.000       1.000       1.000       1.000       1.000       1.000   0.000    27.000       27.000  0.004 1fu3_mut_0096_0001
SCORE:   -22.207   -124.737     14.995     78.993           0.275                  5.218         -5.401    -35.419        0.000         -3.958         -7.674         -6.789      -0.794       -2.844      1.398     34.013     -5.843            0.040     26.286         10.035          0.008    1.000       1.000       1.000       1.000       1.000       1.000   0.000    27.000       27.000  0.004 1fu3_mut_0097_0001
SCORE:   -22.217   -124.702     14.968     78.999           0.275                  5.221         -5.411    -35.421        0.000         -3.959         -7.674         -6.786      -0.797       -2.836      1.407     34.011     -5.851            0.037     26.286         10.017          0.001    1.000       1.000       1.000       1.000       1.000       1.000   0.000    27.000       27.000  0.001 1fu3_mut_0098_0001
SCORE:   -22.203   -124.727     14.985     79.013           0.275                  5.220         -5.413    -35.421        0.000         -3.956         -7.683         -6.782      -0.797       -2.850      1.434     34.013     -5.860            0.037     26.286         10.024          0.003    1.000       1.000       1.000       1.000       1.000       1.000   0.000    27.000       27.000  0.001 1fu3_mut_0099_0001
SCORE:   -22.193   -124.714     14.991     78.989           0.275                  5.218         -5.400    -35.418        0.000         -3.967         -7.669         -6.789      -0.796       -2.854      1.405     34.021     -5.827            0.040     26.286         10.017          0.008    1.000       1.000       1.000       1.000       1.000       1.000   0.000    27.000       27.000  0.006 1fu3_mut_0100_0001
SCORE:   -22.215   -124.703     14.970     78.999           0.275                  5.221         -5.407    -35.407        0.000         -3.966         -7.674         -6.788      -0.796       -2.842      1.418     33.994     -5.850            0.037     26.286         10.020          0.001    1.000       1.000       1.000       1.000       1.000       1.000   0.000    27.000       27.000  0.001 1fu3_mut_0101_0001
SCORE:   -22.212   -124.731     14.993     79.014           0.275                  5.221         -5.415    -35.429        0.000         -3.955         -7.681         -6.782      -0.799       -2.848      1.423     34.011     -5.859            0.038     26.286         10.024          0.003    1.000       1.000       1.000       1.000       1.000       1.000   0.000    27.000       27.000  0.002 1fu3_mut_0102_0001
SCORE:   -22.203   -124.729     14.983     79.017           0.275                  5.221         -5.414    -35.414        0.000         -3.955         -7.681         -6.780      -0.798       -2.836      1.429     33.998     -5.861            0.037     26.286         10.019          0.003    1.000       1.000       1.000       1.000       1.000       1.000   0.000    27.000       27.000  0.002 1fu3_mut_0103_0001
SCORE:   -22.172   -124.714     15.011     78.967           0.275                  5.218         -5.407    -35.405        0.000         -3.962         -7.682         -6.783      -0.803       -2.848      1.398     34.028     -5.844            0.040     26.286         10.055          0.012    1.000       1.000       1.000       1.000       1.000       1.000   0.000    27.000       27.000  0.007 1fu3_mut_0104_0001
SCORE:   -22.193   -124.714     14.991     78.989           0.275                  5.218         -5.400    -35.418        0.000         -3.967         -7.669         -6.789      -0.796       -2.854      1.405     34.021     -5.827            0.040     26.286         10.017          0.008    1.000       1.000       1.000       1.000       1.000       1.000   0.000    27.000       27.000  0.006 1fu3_mut_0105_0001
SCORE:   -22.216   -124.725     14.981     79.011           0.275                  5.222         -5.414    -35.422        0.000         -3.955         -7.682         -6.784      -0.798       -2.852      1.426     34.009     -5.859            0.036     26.286         10.029          0.003    1.000       1.000       1.000       1.000       1.000       1.000   0.000    27.000       27.000  0.002 1fu3_mut_0106_0001
SCORE:   -22.211   -124.726     14.975     79.013           0.275                  5.221         -5.386    -35.435        0.000         -3.958         -7.676         -6.792      -0.795       -2.847      1.420     33.979     -5.828            0.037     26.286         10.024          0.008    1.000       1.000       1.000       1.000       1.000       1.000   0.000    27.000       27.000  0.006 1fu3_mut_0107_0001
SCORE:   -22.207   -124.709     14.968     79.005           0.275                  5.220         -5.411    -35.421        0.000         -3.960         -7.676         -6.785      -0.796       -2.837      1.422     34.005     -5.857            0.037     26.286         10.028          0.001    1.000       1.000       1.000       1.000       1.000       1.000   0.000    27.000       27.000  0.001 1fu3_mut_0108_0001
SCORE:   -22.199   -124.704     14.968     78.998           0.275                  5.221         -5.413    -35.417        0.000         -3.958         -7.674         -6.781      -0.797       -2.842      1.423     34.019     -5.858            0.036     26.286         10.019          0.001    1.000       1.000       1.000       1.000       1.000       1.000   0.000    27.000       27.000  0.001 1fu3_mut_0109_0001
SCORE:   -22.198   -124.701     14.967     79.001           0.275                  5.220         -5.409    -35.413        0.000         -3.960         -7.671         -6.781      -0.798       -2.838      1.427     33.990     -5.856            0.036     26.286         10.027          0.001    1.000       1.000       1.000       1.000       1.000       1.000   0.000    27.000       27.000  0.001 1fu3_mut_0110_0001
SCORE:   -22.243   -124.727     14.974     79.017           0.275                  5.220         -5.417    -35.431        0.000         -3.957         -7.684         -6.781      -0.797       -2.841      1.410     34.010     -5.858            0.036     26.286         10.022          0.003    1.000       1.000       1.000       1.000       1.000       1.000   0.000    27.000       27.000  0.002 1fu3_mut_0111_0001
SCORE:   -22.182   -124.723     15.002     78.999           0.275                  5.218         -5.408    -35.442        0.000         -3.958         -7.676         -6.779      -0.800       -2.861      1.410     34.031     -5.851            0.039     26.286         10.057          0.006    1.000       1.000       1.000       1.000       1.000       1.000   0.000    27.000       27.000  0.004 1fu3_mut_0112_0001
SCORE:   -22.173   -124.710     15.005     78.979           0.275                  5.219         -5.409    -35.409        0.000         -3.966         -7.678         -6.789      -0.794       -2.852      1.408     34.046     -5.845            0.040     26.286         10.019          0.006    1.000       1.000       1.000       1.000       1.000       1.000   0.000    27.000       27.000  0.004 1fu3_mut_0113_0001
SCORE:   -22.193   -124.714     14.991     78.989           0.275                  5.218         -5.400    -35.418        0.000         -3.967         -7.669         -6.789      -0.796       -2.854      1.405     34.021     -5.827            0.040     26.286         10.017          0.008    1.000       1.000       1.000       1.000       1.000       1.000   0.000    27.000       27.000  0.006 1fu3_mut_0114_0001
SCORE:   -22.194   -124.700     14.972     79.000           0.275                  5.221         -5.412    -35.420        0.000         -3.959         -7.675         -6.782      -0.796       -2.837      1.425     34.007     -5.854            0.037     26.286         10.018          0.001    1.000       1.000       1.000       1.000       1.000       1.000   0.000    27.000       27.000  0.001 1fu3_mut_0115_0001
SCORE:   -21.385   -124.762     14.944     77.664           0.271                  4.814         -5.701    -34.232        0.000         -3.841         -7.610         -6.765       0.000       -2.829      1.568     34.570     -5.686            0.039     26.286          9.883          0.367    1.000       1.000       1.000       1.000       1.000       1.000   0.000    27.000       27.000  0.095 1fu3_mut_0116_0001
SCORE:   -22.215   -124.708     14.970     79.001           0.275                  5.220         -5.409    -35.409        0.000         -3.963         -7.676         -6.785      -0.798       -2.850      1.410     34.015     -5.851            0.037     26.286         10.018          0.001    1.000       1.000       1.000       1.000       1.000       1.000   0.000    27.000       27.000  0.001 1fu3_mut_0117_0001
SCORE:   -22.193   -124.714     14.991     78.989           0.275                  5.218         -5.400    -35.418        0.000         -3.967         -7.669         -6.789      -0.796       -2.854      1.405     34.021     -5.827            0.040     26.286         10.017          0.008    1.000       1.000       1.000       1.000       1.000       1.000   0.000    27.000       27.000  0.006 1fu3_mut_0118_0001
SCORE:   -22.173   -124.710     15.005     78.979           0.275                  5.219         -5.409    -35.409        0.000         -3.966         -7.678         -6.789      -0.794       -2.852      1.408     34.046     -5.845            0.040     26.286         10.019          0.006    1.000       1.000       1.000       1.000       1.000       1.000   0.000    27.000       27.000  0.004 1fu3_mut_0119_0001
SCORE:   -22.173   -124.710     15.005     78.979           0.275                  5.219         -5.409    -35.409        0.000         -3.966         -7.678         -6.789      -0.794       -2.852      1.408     34.046     -5.845            0.040     26.286         10.019          0.006    1.000       1.000       1.000       1.000       1.000       1.000   0.000    27.000       27.000  0.004 1fu3_mut_0120_0001
SCORE:   -22.216   -124.725     14.981     79.011           0.275                  5.222         -5.414    -35.422        0.000         -3.955         -7.682         -6.784      -0.798       -2.852      1.426     34.009     -5.859            0.036     26.286         10.029          0.003    1.000       1.000       1.000       1.000       1.000       1.000   0.000    27.000       27.000  0.002 1fu3_mut_0121_0001
SCORE:   -22.201   -124.707     15.007     78.962           0.275                  5.216         -5.409    -35.414        0.000         -3.965         -7.687         -6.782      -0.797       -2.848      1.405     34.028     -5.849            0.038     26.286         10.039          0.009    1.000       1.000       1.000       1.000       1.000       1.000   0.000    27.000       27.000  0.006 1fu3_mut_0122_0001
SCORE:   -22.212   -124.731     14.993     79.014           0.275                  5.221         -5.415    -35.429        0.000         -3.955         -7.681         -6.782      -0.799       -2.848      1.423     34.011     -5.859            0.038     26.286         10.024          0.003    1.000       1.000       1.000       1.000       1.000       1.000   0.000    27.000       27.000  0.002 1fu3_mut_0123_0001
SCORE:   -22.173   -124.710     15.005     78.979           0.275                  5.219         -5.409    -35.409        0.000         -3.966         -7.678         -6.789      -0.794       -2.852      1.408     34.046     -5.845            0.040     26.286         10.019          0.006    1.000       1.000       1.000       1.000       1.000       1.000   0.000    27.000       27.000  0.004 1fu3_mut_0124_0001
SCORE:   -22.195   -124.710     14.989     78.980           0.275                  5.219         -5.404    -35.430        0.000         -3.968         -7.678         -6.779      -0.796       -2.853      1.406     34.047     -5.837            0.039     26.286         10.019          0.005    1.000       1.000       1.000       1.000       1.000       1.000   0.000    27.000       27.000  0.004 1fu3_mut_0125_0001
SCORE:   -22.204   -124.702     14.967     78.997           0.275                  5.219         -5.397    -35.444        0.000         -3.966         -7.673         -6.788      -0.795       -2.841      1.419     34.003     -5.838            0.037     26.286         10.037          0.007    1.000       1.000       1.000       1.000       1.000       1.000   0.000    27.000       27.000  0.005 1fu3_mut_0126_0001
SCORE:   -22.194   -124.700     14.972     79.000           0.275                  5.221         -5.412    -35.420        0.000         -3.959         -7.675         -6.782      -0.796       -2.837      1.425     34.007     -5.854            0.037     26.286         10.018          0.001    1.000       1.000       1.000       1.000       1.000       1.000   0.000    27.000       27.000  0.001 1fu3_mut_0127_0001
SCORE:   -22.206   -124.703     14.994     78.964           0.275                  5.219         -5.410    -35.423        0.000         -3.958         -7.684         -6.776      -0.799       -2.850      1.418     34.016     -5.848            0.038     26.286         10.035          0.008    1.000       1.000       1.000       1.000       1.000       1.000   0.000    27.000       27.000  0.005 1fu3_mut_0128_0001
SCORE:   -22.207   -124.726     15.022     78.997           0.275                  5.219         -5.409    -35.439        0.000         -3.967         -7.679         -6.778      -0.800       -2.863      1.415     34.005     -5.851            0.038     26.286         10.047          0.006    1.000       1.000       1.000       1.000       1.000       1.000   0.000    27.000       27.000  0.004 1fu3_mut_0129_0001
SCORE:   -22.207   -124.715     14.994     78.981           0.275                  5.218         -5.413    -35.416        0.000         -3.961         -7.675         -6.787      -0.792       -2.847      1.398     34.031     -5.845            0.039     26.286         10.022          0.006    1.000       1.000       1.000       1.000       1.000       1.000   0.000    27.000       27.000  0.004 1fu3_mut_0130_0001
SCORE:   -22.207   -124.726     15.022     78.997           0.275                  5.219         -5.409    -35.439        0.000         -3.967         -7.679         -6.778      -0.800       -2.863      1.415     34.005     -5.851            0.038     26.286         10.047          0.006    1.000       1.000       1.000       1.000       1.000       1.000   0.000    27.000       27.000  0.004 1fu3_mut_0131_0001
SCORE:   -22.212   -124.731     14.993     79.014           0.275                  5.221         -5.415    -35.429        0.000         -3.955         -7.681         -6.782      -0.799       -2.848      1.423     34.011     -5.859            0.038     26.286         10.024          0.003    1.000       1.000       1.000       1.000       1.000       1.000   0.000    27.000       27.000  0.002 1fu3_mut_0132_0001
SCORE:   -22.207   -124.726     15.022     78.997           0.275                  5.219         -5.409    -35.439        0.000         -3.967         -7.679         -6.778      -0.800       -2.863      1.415     34.005     -5.851            0.038     26.286         10.047          0.006    1.000       1.000       1.000       1.000       1.000       1.000   0.000    27.000       27.000  0.004 1fu3_mut_0133_0001
SCORE:   -22.193   -124.714     14.991     78.989           0.275                  5.218         -5.400    -35.418        0.000         -3.967         -7.669         -6.789      -0.796       -2.854      1.405     34.021     -5.827            0.040     26.286         10.017          0.008    1.000       1.000       1.000       1.000       1.000       1.000   0.000    27.000       27.000  0.006 1fu3_mut_0134_0001
SCORE:   -22.207   -124.725     14.982     79.017           0.275                  5.221         -5.386    -35.430        0.000         -3.955         -7.675         -6.792      -0.795       -2.853      1.422     33.960     -5.826            0.037     26.286         10.033          0.008    1.000       1.000       1.000       1.000       1.000       1.000   0.000    27.000       27.000  0.006 1fu3_mut_0135_0001
SCORE:   -22.194   -124.700     14.972     79.000           0.275                  5.221         -5.412    -35.420        0.000         -3.959         -7.675         -6.782      -0.796       -2.837      1.425     34.007     -5.854            0.037     26.286         10.018          0.001    1.000       1.000       1.000       1.000       1.000       1.000   0.000    27.000       27.000  0.001 1fu3_mut_0136_0001
SCORE:   -22.194   -124.709     14.990     78.978           0.275                  5.222         -5.409    -35.398        0.000         -3.958         -7.678         -6.780      -0.797       -2.839      1.419     34.008     -5.856            0.039     26.286         10.013          0.004    1.000       1.000       1.000       1.000       1.000       1.000   0.000    27.000       27.000  0.003 1fu3_mut_0137_0001
SCORE:   -22.193   -124.714     14.991     78.989           0.275                  5.218         -5.400    -35.418        0.000         -3.967         -7.669         -6.789      -0.796       -2.854      1.405     34.021     -5.827            0.040     26.286         10.017          0.008    1.000       1.000       1.000       1.000       1.000       1.000   0.000    27.000       27.000  0.006 1fu3_mut_0138_0001
SCORE:   -22.202   -124.715     14.972     79.008           0.275                  5.220         -5.416    -35.403        0.000         -3.957         -7.675         -6.781      -0.795       -2.841      1.416     33.998     -5.854            0.039     26.286         10.022          0.001    1.000       1.000       1.000       1.000       1.000       1.000   0.000    27.000       27.000  0.001 1fu3_mut_0139_0001
SCORE:   -22.199   -124.704     14.968     78.998           0.275                  5.221         -5.413    -35.417        0.000         -3.958         -7.674         -6.781      -0.797       -2.842      1.423     34.019     -5.858            0.036     26.286         10.019          0.001    1.000       1.000       1.000       1.000       1.000       1.000   0.000    27.000       27.000  0.001 1fu3_mut_0140_0001
SCORE:   -22.242   -124.703     14.976     78.999           0.275                  5.220         -5.410    -35.429        0.000         -3.961         -7.676         -6.780      -0.797       -2.843      1.413     33.989     -5.857            0.037     26.286         10.021          0.000    1.000       1.000       1.000       1.000       1.000       1.000   0.000    27.000       27.000  0.000 1fu3_mut_0141_0001
SCORE:   -22.203   -124.728     15.011     79.005           0.275                  5.219         -5.412    -35.459        0.000         -3.958         -7.672         -6.778      -0.799       -2.849      1.428     34.006     -5.860            0.038     26.286         10.046          0.005    1.000       1.000       1.000       1.000       1.000       1.000   0.000    27.000       27.000  0.004 1fu3_mut_0142_0001
SCORE:   -22.230   -124.699     14.966     78.995           0.275                  5.221         -5.415    -35.429        0.000         -3.961         -7.677         -6.783      -0.798       -2.839      1.421     34.003     -5.854            0.037     26.286         10.020          0.001    1.000       1.000       1.000       1.000       1.000       1.000   0.000    27.000       27.000  0.001 1fu3_mut_0143_0001
SCORE:   -22.173   -124.710     15.005     78.979           0.275                  5.219         -5.409    -35.409        0.000         -3.966         -7.678         -6.789      -0.794       -2.852      1.408     34.046     -5.845            0.040     26.286         10.019          0.006    1.000       1.000       1.000       1.000       1.000       1.000   0.000    27.000       27.000  0.004 1fu3_mut_0144_0001
SCORE:   -22.193   -124.714     14.991     78.989           0.275                  5.218         -5.400    -35.418        0.000         -3.967         -7.669         -6.789      -0.796       -2.854      1.405     34.021     -5.827            0.040     26.286         10.017          0.008    1.000       1.000       1.000       1.000       1.000       1.000   0.000    27.000       27.000  0.006 1fu3_mut_0145_0001
SCORE:   -22.173   -124.710     15.005     78.979           0.275                  5.219         -5.409    -35.409        0.000         -3.966         -7.678         -6.789      -0.794       -2.852      1.408     34.046     -5.845            0.040     26.286         10.019          0.006    1.000       1.000       1.000       1.000       1.000       1.000   0.000    27.000       27.000  0.004 1fu3_mut_0146_0001
SCORE:   -22.204   -124.705     14.981     78.998           0.275                  5.220         -5.419    -35.411        0.000         -3.961         -7.676         -6.781      -0.795       -2.847      1.419     34.007     -5.853            0.038     26.286         10.020          0.001    1.000       1.000       1.000       1.000       1.000       1.000   0.000    27.000       27.000  0.001 1fu3_mut_0147_0001
SCORE:   -22.178   -124.701     14.973     78.999           0.275                  5.221         -5.408    -35.419        0.000         -3.958         -7.674         -6.782      -0.797       -2.839      1.420     34.018     -5.855            0.037     26.286         10.026          0.001    1.000       1.000       1.000       1.000       1.000       1.000   0.000    27.000       27.000  0.001 1fu3_mut_0148_0001
SCORE:   -22.193   -124.714     14.991     78.989           0.275                  5.218         -5.400    -35.418        0.000         -3.967         -7.669         -6.789      -0.796       -2.854      1.405     34.021     -5.827            0.040     26.286         10.017          0.008    1.000       1.000       1.000       1.000       1.000       1.000   0.000    27.000       27.000  0.006 1fu3_mut_0149_0001
SCORE:   -22.205   -124.723     14.995     79.012           0.275                  5.221         -5.400    -35.431        0.000         -3.959         -7.676         -6.787      -0.796       -2.845      1.405     33.987     -5.834            0.040     26.286         10.026          0.008    1.000       1.000       1.000       1.000       1.000       1.000   0.000    27.000       27.000  0.005 1fu3_mut_0150_0001
SCORE:   -22.173   -124.710     15.005     78.979           0.275                  5.219         -5.409    -35.409        0.000         -3.966         -7.678         -6.789      -0.794       -2.852      1.408     34.046     -5.845            0.040     26.286         10.019          0.006    1.000       1.000       1.000       1.000       1.000       1.000   0.000    27.000       27.000  0.004 1fu3_mut_0151_0001
SCORE:   -22.207   -124.725     14.982     79.017           0.275                  5.221         -5.386    -35.430        0.000         -3.955         -7.675         -6.792      -0.795       -2.853      1.422     33.960     -5.826            0.037     26.286         10.033          0.008    1.000       1.000       1.000       1.000       1.000       1.000   0.000    27.000       27.000  0.006 1fu3_mut_0152_0001
SCORE:   -22.212   -124.731     14.993     79.014           0.275                  5.221         -5.415    -35.429        0.000         -3.955         -7.681         -6.782      -0.799       -2.848      1.423     34.011     -5.859            0.038     26.286         10.024          0.003    1.000       1.000       1.000       1.000       1.000       1.000   0.000    27.000       27.000  0.002 1fu3_mut_0153_0001
SCORE:   -22.212   -124.731     14.993     79.014           0.275                  5.221         -5.415    -35.429        0.000         -3.955         -7.681         -6.782      -0.799       -2.848      1.423     34.011     -5.859            0.038     26.286         10.024          0.003    1.000       1.000       1.000       1.000       1.000       1.000   0.000    27.000       27.000  0.002 1fu3_mut_0154_0001
SCORE:   -22.193   -124.714     14.991     78.989           0.275                  5.218         -5.400    -35.418        0.000         -3.967         -7.669         -6.789      -0.796       -2.854      1.405     34.021     -5.827            0.040     26.286         10.017          0.008    1.000       1.000       1.000       1.000       1.000       1.000   0.000    27.000       27.000  0.006 1fu3_mut_0155_0001
SCORE:   -22.180   -124.727     15.003     79.009           0.275                  5.222         -5.395    -35.431        0.000         -3.964         -7.672         -6.792      -0.798       -2.848      1.416     33.986     -5.826            0.039     26.286         10.035          0.009    1.000       1.000       1.000       1.000       1.000       1.000   0.000    27.000       27.000  0.006 1fu3_mut_0156_0001
SCORE:   -22.212   -124.731     14.993     79.014           0.275                  5.221         -5.415    -35.429        0.000         -3.955         -7.681         -6.782      -0.799       -2.848      1.423     34.011     -5.859            0.038     26.286         10.024          0.003    1.000       1.000       1.000       1.000       1.000       1.000   0.000    27.000       27.000  0.002 1fu3_mut_0157_0001
SCORE:   -22.213   -124.710     14.979     79.005           0.275                  5.220         -5.410    -35.426        0.000         -3.959         -7.675         -6.787      -0.798       -2.849      1.424     34.001     -5.849            0.037     26.286         10.022          0.001    1.000       1.000       1.000       1.000       1.000       1.000   0.000    27.000       27.000  0.001 1fu3_mut_0158_0001
SCORE:   -22.194   -124.700     14.972     79.000           0.275                  5.221         -5.412    -35.420        0.000         -3.959         -7.675         -6.782      -0.796       -2.837      1.425     34.007     -5.854            0.037     26.286         10.018          0.001    1.000       1.000       1.000       1.000       1.000       1.000   0.000    27.000       27.000  0.001 1fu3_mut_0159_0001
SCORE:   -22.173   -124.710     15.005     78.979           0.275                  5.219         -5.409    -35.409        0.000         -3.966         -7.678         -6.789      -0.794       -2.852      1.408     34.046     -5.845            0.040     26.286         10.019          0.006    1.000       1.000       1.000       1.000       1.000       1.000   0.000    27.000       27.000  0.004 1fu3_mut_0160_0001
SCORE:   -22.196   -124.702     14.993     78.971           0.275                  5.220         -5.414    -35.396        0.000         -3.958         -7.678         -6.782      -0.798       -2.840      1.419     34.011     -5.856            0.040     26.286         10.013          0.004    1.000       1.000       1.000       1.000       1.000       1.000   0.000    27.000       27.000  0.003 1fu3_mut_0161_0001
SCORE:   -22.212   -124.731     14.993     79.014           0.275                  5.221         -5.415    -35.429        0.000         -3.955         -7.681         -6.782      -0.799       -2.848      1.423     34.011     -5.859            0.038     26.286         10.024          0.003    1.000       1.000       1.000       1.000       1.000       1.000   0.000    27.000       27.000  0.002 1fu3_mut_0162_0001
SCORE:   -22.210   -124.727     15.011     79.003           0.275                  5.219         -5.409    -35.447        0.000         -3.960         -7.680         -6.781      -0.800       -2.846      1.432     33.988     -5.855            0.038     26.286         10.043          0.006    1.000       1.000       1.000       1.000       1.000       1.000   0.000    27.000       27.000  0.004 1fu3_mut_0163_0001
SCORE:   -22.196   -124.703     14.969     79.001           0.275                  5.221         -5.410    -35.415        0.000         -3.959         -7.673         -6.785      -0.797       -2.838      1.415     34.011     -5.852            0.037     26.286         10.022          0.001    1.000       1.000       1.000       1.000       1.000       1.000   0.000    27.000       27.000  0.001 1fu3_mut_0164_0001
SCORE:   -22.209   -124.705     14.990     78.973           0.275                  5.220         -5.412    -35.402        0.000         -3.960         -7.674         -6.784      -0.796       -2.846      1.425     34.000     -5.850            0.040     26.286         10.010          0.004    1.000       1.000       1.000       1.000       1.000       1.000   0.000    27.000       27.000  0.003 1fu3_mut_0165_0001
SCORE:   -22.173   -124.710     15.005     78.979           0.275                  5.219         -5.409    -35.409        0.000         -3.966         -7.678         -6.789      -0.794       -2.852      1.408     34.046     -5.845            0.040     26.286         10.019          0.006    1.000       1.000       1.000       1.000       1.000       1.000   0.000    27.000       27.000  0.004 1fu3_mut_0166_0001
SCORE:   -22.189   -124.699     14.985     78.972           0.275                  5.219         -5.417    -35.400        0.000         -3.957         -7.672         -6.776      -0.798       -2.842      1.411     34.028     -5.856            0.040     26.286         10.011          0.003    1.000       1.000       1.000       1.000       1.000       1.000   0.000    27.000       27.000  0.003 1fu3_mut_0167_0001
SCORE:   -22.194   -124.700     14.972     79.000           0.275                  5.221         -5.412    -35.420        0.000         -3.959         -7.675         -6.782      -0.796       -2.837      1.425     34.007     -5.854            0.037     26.286         10.018          0.001    1.000       1.000       1.000       1.000       1.000       1.000   0.000    27.000       27.000  0.001 1fu3_mut_0168_0001
SCORE:   -22.179   -124.701     14.972     78.995           0.275                  5.221         -5.410    -35.417        0.000         -3.958         -7.672         -6.784      -0.796       -2.840      1.416     34.025     -5.860            0.038     26.286         10.031          0.001    1.000       1.000       1.000       1.000       1.000       1.000   0.000    27.000       27.000  0.001 1fu3_mut_0169_0001
SCORE:   -22.204   -124.705     14.981     78.998           0.275                  5.220         -5.419    -35.411        0.000         -3.961         -7.676         -6.781      -0.795       -2.847      1.419     34.007     -5.853            0.038     26.286         10.020          0.001    1.000       1.000       1.000       1.000       1.000       1.000   0.000    27.000       27.000  0.001 1fu3_mut_0170_0001
SCORE:   -22.193   -124.714     14.991     78.989           0.275                  5.218         -5.400    -35.418        0.000         -3.967         -7.669         -6.789      -0.796       -2.854      1.405     34.021     -5.827            0.040     26.286         10.017          0.008    1.000       1.000       1.000       1.000       1.000       1.000   0.000    27.000       27.000  0.006 1fu3_mut_0171_0001
SCORE:   -22.206   -124.715     14.988     79.012           0.275                  5.218         -5.407    -35.458        0.000         -3.959         -7.674         -6.780      -0.799       -2.839      1.417     34.006     -5.848            0.035     26.286         10.033          0.006    1.000       1.000       1.000       1.000       1.000       1.000   0.000    27.000       27.000  0.004 1fu3_mut_0172_0001
SCORE:   -22.194   -124.700     14.972     79.000           0.275                  5.221         -5.412    -35.420        0.000         -3.959         -7.675         -6.782      -0.796       -2.837      1.425     34.007     -5.854            0.037     26.286         10.018          0.001    1.000       1.000       1.000       1.000       1.000       1.000   0.000    27.000       27.000  0.001 1fu3_mut_0173_0001
SCORE:   -22.215   -124.708     14.970     79.001           0.275                  5.220         -5.409    -35.409        0.000         -3.963         -7.676         -6.785      -0.798       -2.850      1.410     34.015     -5.851            0.037     26.286         10.018          0.001    1.000       1.000       1.000       1.000       1.000       1.000   0.000    27.000       27.000  0.001 1fu3_mut_0174_0001
SCORE:   -22.194   -124.700     14.972     79.000           0.275                  5.221         -5.412    -35.420        0.000         -3.959         -7.675         -6.782      -0.796       -2.837      1.425     34.007     -5.854            0.037     26.286         10.018          0.001    1.000       1.000       1.000       1.000       1.000       1.000   0.000    27.000       27.000  0.001 1fu3_mut_0175_0001
SCORE:   -22.234   -124.709     14.968     79.000           0.275                  5.221         -5.413    -35.424        0.000         -3.959         -7.676         -6.782      -0.797       -2.834      1.420     33.989     -5.857            0.036     26.286         10.018          0.001    1.000       1.000       1.000       1.000       1.000       1.000   0.000    27.000       27.000  0.001 1fu3_mut_0176_0001
SCORE:   -22.201   -124.707     15.007     78.962           0.275                  5.216         -5.409    -35.414        0.000         -3.965         -7.687         -6.782      -0.797       -2.848      1.405     34.028     -5.849            0.038     26.286         10.039          0.009    1.000       1.000       1.000       1.000       1.000       1.000   0.000    27.000       27.000  0.006 1fu3_mut_0177_0001
SCORE:   -22.189   -124.726     14.995     79.020           0.275                  5.219         -5.405    -35.444        0.000         -3.961         -7.672         -6.781      -0.798       -2.845      1.418     34.007     -5.850            0.036     26.286         10.038          0.005    1.000       1.000       1.000       1.000       1.000       1.000   0.000    27.000       27.000  0.003 1fu3_mut_0178_0001
SCORE:   -22.209   -124.705     14.990     78.973           0.275                  5.220         -5.412    -35.402        0.000         -3.960         -7.674         -6.784      -0.796       -2.846      1.425     34.000     -5.850            0.040     26.286         10.010          0.004    1.000       1.000       1.000       1.000       1.000       1.000   0.000    27.000       27.000  0.003 1fu3_mut_0179_0001
SCORE:   -22.173   -124.710     15.005     78.979           0.275                  5.219         -5.409    -35.409        0.000         -3.966         -7.678         -6.789      -0.794       -2.852      1.408     34.046     -5.845            0.040     26.286         10.019          0.006    1.000       1.000       1.000       1.000       1.000       1.000   0.000    27.000       27.000  0.004 1fu3_mut_0180_0001
SCORE:   -22.210   -124.739     14.979     79.025           0.275                  5.223         -5.414    -35.417        0.000         -3.953         -7.682         -6.785      -0.795       -2.833      1.431     33.985     -5.858            0.036     26.286         10.023          0.004    1.000       1.000       1.000       1.000       1.000       1.000   0.000    27.000       27.000  0.002 1fu3_mut_0181_0001
SCORE:   -22.196   -124.702     14.993     78.971           0.275                  5.220         -5.414    -35.396        0.000         -3.958         -7.678         -6.782      -0.798       -2.840      1.419     34.011     -5.856            0.040     26.286         10.013          0.004    1.000       1.000       1.000       1.000       1.000       1.000   0.000    27.000       27.000  0.003 1fu3_mut_0182_0001
SCORE:   -22.194   -124.700     14.972     79.000           0.275                  5.221         -5.412    -35.420        0.000         -3.959         -7.675         -6.782      -0.796       -2.837      1.425     34.007     -5.854            0.037     26.286         10.018          0.001    1.000       1.000       1.000       1.000       1.000       1.000   0.000    27.000       27.000  0.001 1fu3_mut_0183_0001
SCORE:   -22.209   -124.713     14.969     79.007           0.275                  5.220         -5.415    -35.412        0.000         -3.958         -7.677         -6.780      -0.797       -2.837      1.421     34.007     -5.858            0.036     26.286         10.016          0.001    1.000       1.000       1.000       1.000       1.000       1.000   0.000    27.000       27.000  0.001 1fu3_mut_0184_0001
SCORE:   -22.207   -124.726     15.022     78.997           0.275                  5.219         -5.409    -35.439        0.000         -3.967         -7.679         -6.778      -0.800       -2.863      1.415     34.005     -5.851            0.038     26.286         10.047          0.006    1.000       1.000       1.000       1.000       1.000       1.000   0.000    27.000       27.000  0.004 1fu3_mut_0185_0001
SCORE:   -22.216   -124.714     15.007     78.991           0.275                  5.218         -5.412    -35.438        0.000         -3.963         -7.685         -6.781      -0.800       -2.844      1.415     33.996     -5.852            0.038     26.286         10.047          0.006    1.000       1.000       1.000       1.000       1.000       1.000   0.000    27.000       27.000  0.004 1fu3_mut_0186_0001
SCORE:   -22.193   -124.714     14.991     78.989           0.275                  5.218         -5.400    -35.418        0.000         -3.967         -7.669         -6.789      -0.796       -2.854      1.405     34.021     -5.827            0.040     26.286         10.017          0.008    1.000       1.000       1.000       1.000       1.000       1.000   0.000    27.000       27.000  0.006 1fu3_mut_0187_0001
SCORE:   -22.194   -124.700     14.972     79.000           0.275                  5.221         -5.412    -35.420        0.000         -3.959         -7.675         -6.782      -0.796       -2.837      1.425     34.007     -5.854            0.037     26.286         10.018          0.001    1.000       1.000       1.000       1.000       1.000       1.000   0.000    27.000       27.000  0.001 1fu3_mut_0188_0001
SCORE:   -22.193   -124.714     14.991     78.989           0.275                  5.218         -5.400    -35.418        0.000         -3.967         -7.669         -6.789      -0.796       -2.854      1.405     34.021     -5.827            0.040     26.286         10.017          0.008    1.000       1.000       1.000       1.000       1.000       1.000   0.000    27.000       27.000  0.006 1fu3_mut_0189_0001
SCORE:   -22.173   -124.710     15.005     78.979           0.275                  5.219         -5.409    -35.409        0.000         -3.966         -7.678         -6.789      -0.794       -2.852      1.408     34.046     -5.845            0.040     26.286         10.019          0.006    1.000       1.000       1.000       1.000       1.000       1.000   0.000    27.000       27.000  0.004 1fu3_mut_0190_0001
SCORE:   -22.173   -124.710     15.005     78.979           0.275                  5.219         -5.409    -35.409        0.000         -3.966         -7.678         -6.789      -0.794       -2.852      1.408     34.046     -5.845            0.040     26.286         10.019          0.006    1.000       1.000       1.000       1.000       1.000       1.000   0.000    27.000       27.000  0.004 1fu3_mut_0191_0001
SCORE:   -22.221   -124.719     15.003     78.983           0.275                  5.221         -5.406    -35.410        0.000         -3.957         -7.683         -6.779      -0.797       -2.851      1.415     33.989     -5.843            0.040     26.286         10.011          0.005    1.000       1.000       1.000       1.000       1.000       1.000   0.000    27.000       27.000  0.004 1fu3_mut_0192_0001
SCORE:   -22.193   -124.714     14.991     78.989           0.275                  5.218         -5.400    -35.418        0.000         -3.967         -7.669         -6.789      -0.796       -2.854      1.405     34.021     -5.827            0.040     26.286         10.017          0.008    1.000       1.000       1.000       1.000       1.000       1.000   0.000    27.000       27.000  0.006 1fu3_mut_0193_0001
SCORE:   -22.189   -124.699     14.985     78.972           0.275                  5.219         -5.417    -35.400        0.000         -3.957         -7.672         -6.776      -0.798       -2.842      1.411     34.028     -5.856            0.040     26.286         10.011          0.003    1.000       1.000       1.000       1.000       1.000       1.000   0.000    27.000       27.000  0.003 1fu3_mut_0194_0001
SCORE:   -22.181   -124.721     15.012     78.991           0.275                  5.219         -5.415    -35.427        0.000         -3.958         -7.676         -6.777      -0.799       -2.848      1.415     34.014     -5.847            0.038     26.286         10.036          0.005    1.000       1.000       1.000       1.000       1.000       1.000   0.000    27.000       27.000  0.003 1fu3_mut_0195_0001
SCORE:   -22.192   -124.709     14.996     78.981           0.275                  5.220         -5.417    -35.398        0.000         -3.961         -7.674         -6.782      -0.797       -2.843      1.427     34.016     -5.851            0.039     26.286         10.001          0.003    1.000       1.000       1.000       1.000       1.000       1.000   0.000    27.000       27.000  0.003 1fu3_mut_0196_0001
SCORE:   -22.201   -124.701     14.984     78.996           0.275                  5.220         -5.412    -35.415        0.000         -3.961         -7.676         -6.785      -0.797       -2.847      1.423     34.009     -5.857            0.037     26.286         10.021          0.001    1.000       1.000       1.000       1.000       1.000       1.000   0.000    27.000       27.000  0.001 1fu3_mut_0197_0001
SCORE:   -22.206   -124.710     14.980     78.999           0.275                  5.220         -5.409    -35.433        0.000         -3.954         -7.677         -6.784      -0.797       -2.842      1.423     34.016     -5.854            0.036     26.286         10.018          0.001    1.000       1.000       1.000       1.000       1.000       1.000   0.000    27.000       27.000  0.001 1fu3_mut_0198_0001
SCORE:   -19.642   -119.628     13.336     80.600           0.276                  4.923         -5.695    -34.280        0.000         -3.973         -7.829         -6.836       0.000       -3.324      1.188     31.555     -5.739            0.000     26.286          9.499          1.076    1.000       1.000       1.000       1.000       1.000       1.000   0.000    27.000       27.000  0.149 1fu3_mut_0199_0001
SCORE:   -22.201   -124.707     15.007     78.962           0.275                  5.216         -5.409    -35.414        0.000         -3.965         -7.687         -6.782      -0.797       -2.848      1.405     34.028     -5.849            0.038     26.286         10.039          0.009    1.000       1.000       1.000       1.000       1.000       1.000   0.000    27.000       27.000  0.006 1fu3_mut_0200_0001
SCORE:   -22.177   -124.702     14.983     78.998           0.275                  5.221         -5.411    -35.427        0.000         -3.957         -7.671         -6.783      -0.798       -2.852      1.430     34.023     -5.852            0.036     26.286         10.026          0.001    1.000       1.000       1.000       1.000       1.000       1.000   0.000    27.000       27.000  0.001 1fu3_mut_0201_0001
SCORE:   -22.212   -124.731     14.993     79.014           0.275                  5.221         -5.415    -35.429        0.000         -3.955         -7.681         -6.782      -0.799       -2.848      1.423     34.011     -5.859            0.038     26.286         10.024          0.003    1.000       1.000       1.000       1.000       1.000       1.000   0.000    27.000       27.000  0.002 1fu3_mut_0202_0001
SCORE:   -22.202   -124.715     14.972     79.008           0.275                  5.220         -5.416    -35.403        0.000         -3.957         -7.675         -6.781      -0.795       -2.841      1.416     33.998     -5.854            0.039     26.286         10.022          0.001    1.000       1.000       1.000       1.000       1.000       1.000   0.000    27.000       27.000  0.001 1fu3_mut_0203_0001
SCORE:   -22.194   -124.700     14.972     79.000           0.275                  5.221         -5.412    -35.420        0.000         -3.959         -7.675         -6.782      -0.796       -2.837      1.425     34.007     -5.854            0.037     26.286         10.018          0.001    1.000       1.000       1.000       1.000       1.000       1.000   0.000    27.000       27.000  0.001 1fu3_mut_0204_0001
SCORE:   -22.180   -124.735     14.985     79.026           0.275                  5.222         -5.417    -35.409        0.000         -3.957         -7.687         -6.781      -0.797       -2.850      1.425     34.024     -5.854            0.037     26.286         10.025          0.003    1.000       1.000       1.000       1.000       1.000       1.000   0.000    27.000       27.000  0.002 1fu3_mut_0205_0001
SCORE:   -22.193   -124.714     14.991     78.989           0.275                  5.218         -5.400    -35.418        0.000         -3.967         -7.669         -6.789      -0.796       -2.854      1.405     34.021     -5.827            0.040     26.286         10.017          0.008    1.000       1.000       1.000       1.000       1.000       1.000   0.000    27.000       27.000  0.006 1fu3_mut_0206_0001
SCORE:   -22.173   -124.710     15.005     78.979           0.275                  5.219         -5.409    -35.409        0.000         -3.966         -7.678         -6.789      -0.794       -2.852      1.408     34.046     -5.845            0.040     26.286         10.019          0.006    1.000       1.000       1.000       1.000       1.000       1.000   0.000    27.000       27.000  0.004 1fu3_mut_0207_0001
SCORE:   -22.193   -124.714     14.991     78.989           0.275                  5.218         -5.400    -35.418        0.000         -3.967         -7.669         -6.789      -0.796       -2.854      1.405     34.021     -5.827            0.040     26.286         10.017          0.008    1.000       1.000       1.000       1.000       1.000       1.000   0.000    27.000       27.000  0.006 1fu3_mut_0208_0001
SCORE:   -22.180   -124.735     14.985     79.026           0.275                  5.222         -5.417    -35.409        0.000         -3.957         -7.687         -6.781      -0.797       -2.850      1.425     34.024     -5.854            0.037     26.286         10.025          0.003    1.000       1.000       1.000       1.000       1.000       1.000   0.000    27.000       27.000  0.002 1fu3_mut_0209_0001
SCORE:   -22.212   -124.731     14.993     79.014           0.275                  5.221         -5.415    -35.429        0.000         -3.955         -7.681         -6.782      -0.799       -2.848      1.423     34.011     -5.859            0.038     26.286         10.024          0.003    1.000       1.000       1.000       1.000       1.000       1.000   0.000    27.000       27.000  0.002 1fu3_mut_0210_0001
SCORE:   -22.192   -124.707     14.983     78.977           0.275                  5.220         -5.417    -35.387        0.000         -3.956         -7.673         -6.778      -0.796       -2.847      1.414     34.020     -5.852            0.039     26.286         10.007          0.003    1.000       1.000       1.000       1.000       1.000       1.000   0.000    27.000       27.000  0.003 1fu3_mut_0211_0001
SCORE:   -22.193   -124.714     14.991     78.989           0.275                  5.218         -5.400    -35.418        0.000         -3.967         -7.669         -6.789      -0.796       -2.854      1.405     34.021     -5.827            0.040     26.286         10.017          0.008    1.000       1.000       1.000       1.000       1.000       1.000   0.000    27.000       27.000  0.006 1fu3_mut_0212_0001
SCORE:   -22.179   -124.699     14.976     78.998           0.275                  5.220         -5.414    -35.423        0.000         -3.958         -7.672         -6.783      -0.797       -2.844      1.424     34.035     -5.857            0.037     26.286         10.018          0.001    1.000       1.000       1.000       1.000       1.000       1.000   0.000    27.000       27.000  0.001 1fu3_mut_0213_0001
SCORE:   -22.176   -124.713     14.971     79.005           0.275                  5.221         -5.407    -35.412        0.000         -3.957         -7.679         -6.783      -0.796       -2.842      1.425     34.017     -5.850            0.036     26.286         10.027          0.002    1.000       1.000       1.000       1.000       1.000       1.000   0.000    27.000       27.000  0.001 1fu3_mut_0214_0001
SCORE:   -22.181   -124.722     14.999     78.993           0.275                  5.224         -5.410    -35.396        0.000         -3.956         -7.683         -6.780      -0.797       -2.852      1.429     33.990     -5.845            0.040     26.286         10.023          0.005    1.000       1.000       1.000       1.000       1.000       1.000   0.000    27.000       27.000  0.004 1fu3_mut_0215_0001
SCORE:   -22.193   -124.714     14.991     78.989           0.275                  5.218         -5.400    -35.418        0.000         -3.967         -7.669         -6.789      -0.796       -2.854      1.405     34.021     -5.827            0.040     26.286         10.017          0.008    1.000       1.000       1.000       1.000       1.000       1.000   0.000    27.000       27.000  0.006 1fu3_mut_0216_0001
SCORE:   -22.207   -124.715     14.994     78.981           0.275                  5.218         -5.413    -35.416        0.000         -3.961         -7.675         -6.787      -0.792       -2.847      1.398     34.031     -5.845            0.039     26.286         10.022          0.006    1.000       1.000       1.000       1.000       1.000       1.000   0.000    27.000       27.000  0.004 1fu3_mut_0217_0001
SCORE:   -22.192   -124.709     14.996     78.981           0.275                  5.220         -5.417    -35.398        0.000         -3.961         -7.674         -6.782      -0.797       -2.843      1.427     34.016     -5.851            0.039     26.286         10.001          0.003    1.000       1.000       1.000       1.000       1.000       1.000   0.000    27.000       27.000  0.003 1fu3_mut_0218_0001
SCORE:   -22.173   -124.710     15.005     78.979           0.275                  5.219         -5.409    -35.409        0.000         -3.966         -7.678         -6.789      -0.794       -2.852      1.408     34.046     -5.845            0.040     26.286         10.019          0.006    1.000       1.000       1.000       1.000       1.000       1.000   0.000    27.000       27.000  0.004 1fu3_mut_0219_0001
SCORE:   -22.212   -124.731     14.993     79.014           0.275                  5.221         -5.415    -35.429        0.000         -3.955         -7.681         -6.782      -0.799       -2.848      1.423     34.011     -5.859            0.038     26.286         10.024          0.003    1.000       1.000       1.000       1.000       1.000       1.000   0.000    27.000       27.000  0.002 1fu3_mut_0220_0001
SCORE:   -22.216   -124.732     14.980     79.012           0.275                  5.220         -5.415    -35.427        0.000         -3.954         -7.680         -6.782      -0.798       -2.846      1.437     34.006     -5.860            0.037     26.286         10.024          0.003    1.000       1.000       1.000       1.000       1.000       1.000   0.000    27.000       27.000  0.002 1fu3_mut_0221_0001
SCORE:   -22.178   -124.733     14.983     79.022           0.275                  5.223         -5.413    -35.420        0.000         -3.950         -7.689         -6.781      -0.797       -2.834      1.430     34.018     -5.856            0.036     26.286         10.022          0.004    1.000       1.000       1.000       1.000       1.000       1.000   0.000    27.000       27.000  0.002 1fu3_mut_0222_0001
SCORE:   -22.215   -124.703     14.970     78.999           0.275                  5.221         -5.407    -35.407        0.000         -3.966         -7.674         -6.788      -0.796       -2.842      1.418     33.994     -5.850            0.037     26.286         10.020          0.001    1.000       1.000       1.000       1.000       1.000       1.000   0.000    27.000       27.000  0.001 1fu3_mut_0223_0001
SCORE:   -22.193   -124.714     14.991     78.989           0.275                  5.218         -5.400    -35.418        0.000         -3.967         -7.669         -6.789      -0.796       -2.854      1.405     34.021     -5.827            0.040     26.286         10.017          0.008    1.000       1.000       1.000       1.000       1.000       1.000   0.000    27.000       27.000  0.006 1fu3_mut_0224_0001
SCORE:   -22.190   -124.710     14.985     78.973           0.275                  5.219         -5.395    -35.412        0.000         -3.969         -7.671         -6.793      -0.792       -2.856      1.401     34.025     -5.826            0.039     26.286         10.030          0.011    1.000       1.000       1.000       1.000       1.000       1.000   0.000    27.000       27.000  0.008 1fu3_mut_0225_0001
SCORE:   -22.225   -124.722     14.970     79.030           0.275                  5.223         -5.402    -35.469        0.000         -3.967         -7.682         -6.787      -0.799       -2.860      1.419     34.006     -5.846            0.036     26.286         10.066          0.008    1.000       1.000       1.000       1.000       1.000       1.000   0.000    27.000       27.000  0.006 1fu3_mut_0226_0001
SCORE:   -22.207   -124.726     15.022     78.997           0.275                  5.219         -5.409    -35.439        0.000         -3.967         -7.679         -6.778      -0.800       -2.863      1.415     34.005     -5.851            0.038     26.286         10.047          0.006    1.000       1.000       1.000       1.000       1.000       1.000   0.000    27.000       27.000  0.004 1fu3_mut_0227_0001
SCORE:   -22.167   -124.716     15.011     78.981           0.275                  5.221         -5.404    -35.404        0.000         -3.954         -7.684         -6.780      -0.796       -2.851      1.431     33.992     -5.838            0.039     26.286         10.023          0.005    1.000       1.000       1.000       1.000       1.000       1.000   0.000    27.000       27.000  0.004 1fu3_mut_0228_0001
SCORE:   -22.186   -124.702     14.973     79.000           0.275                  5.220         -5.414    -35.420        0.000         -3.960         -7.671         -6.781      -0.798       -2.842      1.428     34.020     -5.856            0.036     26.286         10.020          0.001    1.000       1.000       1.000       1.000       1.000       1.000   0.000    27.000       27.000  0.001 1fu3_mut_0229_0001
SCORE:   -22.195   -124.697     14.970     78.995           0.275                  5.220         -5.416    -35.422        0.000         -3.959         -7.671         -6.780      -0.797       -2.837      1.424     34.019     -5.855            0.037     26.286         10.014          0.001    1.000       1.000       1.000       1.000       1.000       1.000   0.000    27.000       27.000  0.001 1fu3_mut_0230_0001
SCORE:   -22.193   -124.714     14.991     78.989           0.275                  5.218         -5.400    -35.418        0.000         -3.967         -7.669         -6.789      -0.796       -2.854      1.405     34.021     -5.827            0.040     26.286         10.017          0.008    1.000       1.000       1.000       1.000       1.000       1.000   0.000    27.000       27.000  0.006 1fu3_mut_0231_0001
SCORE:   -22.167   -124.711     14.979     79.006           0.275                  5.220         -5.410    -35.416        0.000         -3.955         -7.676         -6.784      -0.796       -2.843      1.439     34.012     -5.853            0.037     26.286         10.021          0.001    1.000       1.000       1.000       1.000       1.000       1.000   0.000    27.000       27.000  0.001 1fu3_mut_0232_0001
SCORE:   -22.182   -124.707     14.975     79.004           0.275                  5.220         -5.413    -35.418        0.000         -3.958         -7.675         -6.781      -0.796       -2.839      1.417     34.022     -5.853            0.037     26.286         10.023          0.001    1.000       1.000       1.000       1.000       1.000       1.000   0.000    27.000       27.000  0.001 1fu3_mut_0233_0001
SCORE:   -22.207   -124.725     14.982     79.017           0.275                  5.221         -5.386    -35.430        0.000         -3.955         -7.675         -6.792      -0.795       -2.853      1.422     33.960     -5.826            0.037     26.286         10.033          0.008    1.000       1.000       1.000       1.000       1.000       1.000   0.000    27.000       27.000  0.006 1fu3_mut_0234_0001
SCORE:   -22.199   -124.713     15.000     78.989           0.275                  5.220         -5.409    -35.457        0.000         -3.960         -7.680         -6.776      -0.802       -2.860      1.422     34.027     -5.857            0.037     26.286         10.059          0.007    1.000       1.000       1.000       1.000       1.000       1.000   0.000    27.000       27.000  0.005 1fu3_mut_0235_0001
SCORE:   -22.201   -124.707     15.007     78.962           0.275                  5.216         -5.409    -35.414        0.000         -3.965         -7.687         -6.782      -0.797       -2.848      1.405     34.028     -5.849            0.038     26.286         10.039          0.009    1.000       1.000       1.000       1.000       1.000       1.000   0.000    27.000       27.000  0.006 1fu3_mut_0236_0001
SCORE:   -22.198   -124.728     14.975     79.017           0.275                  5.221         -5.417    -35.420        0.000         -3.955         -7.680         -6.781      -0.799       -2.840      1.435     34.017     -5.863            0.037     26.286         10.023          0.003    1.000       1.000       1.000       1.000       1.000       1.000   0.000    27.000       27.000  0.002 1fu3_mut_0237_0001
SCORE:   -22.225   -124.703     14.963     78.997           0.275                  5.220         -5.411    -35.419        0.000         -3.959         -7.677         -6.786      -0.797       -2.842      1.420     34.005     -5.854            0.037     26.286         10.020          0.001    1.000       1.000       1.000       1.000       1.000       1.000   0.000    27.000       27.000  0.001 1fu3_mut_0238_0001
SCORE:   -22.211   -124.714     14.974     79.005           0.275                  5.220         -5.415    -35.419        0.000         -3.956         -7.678         -6.782      -0.799       -2.837      1.433     33.990     -5.856            0.036     26.286         10.024          0.001    1.000       1.000       1.000       1.000       1.000       1.000   0.000    27.000       27.000  0.001 1fu3_mut_0239_0001
SCORE:   -22.193   -124.714     14.991     78.989           0.275                  5.218         -5.400    -35.418        0.000         -3.967         -7.669         -6.789      -0.796       -2.854      1.405     34.021     -5.827            0.040     26.286         10.017          0.008    1.000       1.000       1.000       1.000       1.000       1.000   0.000    27.000       27.000  0.006 1fu3_mut_0240_0001
SCORE:   -22.216   -124.725     14.981     79.011           0.275                  5.222         -5.414    -35.422        0.000         -3.955         -7.682         -6.784      -0.798       -2.852      1.426     34.009     -5.859            0.036     26.286         10.029          0.003    1.000       1.000       1.000       1.000       1.000       1.000   0.000    27.000       27.000  0.002 1fu3_mut_0241_0001
SCORE:   -22.193   -124.714     14.991     78.989           0.275                  5.218         -5.400    -35.418        0.000         -3.967         -7.669         -6.789      -0.796       -2.854      1.405     34.021     -5.827            0.040     26.286         10.017          0.008    1.000       1.000       1.000       1.000       1.000       1.000   0.000    27.000       27.000  0.006 1fu3_mut_0242_0001
SCORE:   -22.181   -124.722     14.999     78.993           0.275                  5.224         -5.410    -35.396        0.000         -3.956         -7.683         -6.780      -0.797       -2.852      1.429     33.990     -5.845            0.040     26.286         10.023          0.005    1.000       1.000       1.000       1.000       1.000       1.000   0.000    27.000       27.000  0.004 1fu3_mut_0243_0001
SCORE:   -22.193   -124.714     14.991     78.989           0.275                  5.218         -5.400    -35.418        0.000         -3.967         -7.669         -6.789      -0.796       -2.854      1.405     34.021     -5.827            0.040     26.286         10.017          0.008    1.000       1.000       1.000       1.000       1.000       1.000   0.000    27.000       27.000  0.006 1fu3_mut_0244_0001
SCORE:   -22.206   -124.703     14.994     78.964           0.275                  5.219         -5.410    -35.423        0.000         -3.958         -7.684         -6.776      -0.799       -2.850      1.418     34.016     -5.848            0.038     26.286         10.035          0.008    1.000       1.000       1.000       1.000       1.000       1.000   0.000    27.000       27.000  0.005 1fu3_mut_0245_0001
SCORE:   -22.173   -124.710     15.005     78.979           0.275                  5.219         -5.409    -35.409        0.000         -3.966         -7.678         -6.789      -0.794       -2.852      1.408     34.046     -5.845            0.040     26.286         10.019          0.006    1.000       1.000       1.000       1.000       1.000       1.000   0.000    27.000       27.000  0.004 1fu3_mut_0246_0001
SCORE:   -22.194   -124.700     14.972     79.000           0.275                  5.221         -5.412    -35.420        0.000         -3.959         -7.675         -6.782      -0.796       -2.837      1.425     34.007     -5.854            0.037     26.286         10.018          0.001    1.000       1.000       1.000       1.000       1.000       1.000   0.000    27.000       27.000  0.001 1fu3_mut_0247_0001
SCORE:   -22.189   -124.699     14.985     78.972           0.275                  5.219         -5.417    -35.400        0.000         -3.957         -7.672         -6.776      -0.798       -2.842      1.411     34.028     -5.856            0.040     26.286         10.011          0.003    1.000       1.000       1.000       1.000       1.000       1.000   0.000    27.000       27.000  0.003 1fu3_mut_0248_0001
SCORE:   -22.209   -124.705     14.990     78.973           0.275                  5.220         -5.412    -35.402        0.000         -3.960         -7.674         -6.784      -0.796       -2.846      1.425     34.000     -5.850            0.040     26.286         10.010          0.004    1.000       1.000       1.000       1.000       1.000       1.000   0.000    27.000       27.000  0.003 1fu3_mut_0249_0001
SCORE:   -22.193   -124.714     14.991     78.989           0.275                  5.218         -5.400    -35.418        0.000         -3.967         -7.669         -6.789      -0.796       -2.854      1.405     34.021     -5.827            0.040     26.286         10.017          0.008    1.000       1.000       1.000       1.000       1.000       1.000   0.000    27.000       27.000  0.006 1fu3_mut_0250_0001
SCORE:   -22.189   -124.699     14.985     78.972           0.275                  5.219         -5.417    -35.400        0.000         -3.957         -7.672         -6.776      -0.798       -2.842      1.411     34.028     -5.856            0.040     26.286         10.011          0.003    1.000       1.000       1.000       1.000       1.000       1.000   0.000    27.000       27.000  0.003 1fu3_mut_0251_0001
SCORE:   -22.173   -124.710     15.005     78.979           0.275                  5.219         -5.409    -35.409        0.000         -3.966         -7.678         -6.789      -0.794       -2.852      1.408     34.046     -5.845            0.040     26.286         10.019          0.006    1.000       1.000       1.000       1.000       1.000       1.000   0.000    27.000       27.000  0.004 1fu3_mut_0252_0001
SCORE:   -22.212   -124.731     14.993     79.014           0.275                  5.221         -5.415    -35.429        0.000         -3.955         -7.681         -6.782      -0.799       -2.848      1.423     34.011     -5.859            0.038     26.286         10.024          0.003    1.000       1.000       1.000       1.000       1.000       1.000   0.000    27.000       27.000  0.002 1fu3_mut_0253_0001
SCORE:   -22.195   -124.710     14.989     78.980           0.275                  5.219         -5.404    -35.430        0.000         -3.968         -7.678         -6.779      -0.796       -2.853      1.406     34.047     -5.837            0.039     26.286         10.019          0.005    1.000       1.000       1.000       1.000       1.000       1.000   0.000    27.000       27.000  0.004 1fu3_mut_0254_0001
SCORE:   -22.194   -124.700     14.972     79.000           0.275                  5.221         -5.412    -35.420        0.000         -3.959         -7.675         -6.782      -0.796       -2.837      1.425     34.007     -5.854            0.037     26.286         10.018          0.001    1.000       1.000       1.000       1.000       1.000       1.000   0.000    27.000       27.000  0.001 1fu3_mut_0255_0001
SCORE:   -22.210   -124.705     14.970     78.998           0.275                  5.221         -5.412    -35.403        0.000         -3.960         -7.679         -6.785      -0.796       -2.848      1.416     34.006     -5.855            0.037     26.286         10.024          0.001    1.000       1.000       1.000       1.000       1.000       1.000   0.000    27.000       27.000  0.001 1fu3_mut_0256_0001
SCORE:   -22.189   -124.699     14.985     78.972           0.275                  5.219         -5.417    -35.400        0.000         -3.957         -7.672         -6.776      -0.798       -2.842      1.411     34.028     -5.856            0.040     26.286         10.011          0.003    1.000       1.000       1.000       1.000       1.000       1.000   0.000    27.000       27.000  0.003 1fu3_mut_0257_0001
SCORE:   -22.194   -124.700     14.972     79.000           0.275                  5.221         -5.412    -35.420        0.000         -3.959         -7.675         -6.782      -0.796       -2.837      1.425     34.007     -5.854            0.037     26.286         10.018          0.001    1.000       1.000       1.000       1.000       1.000       1.000   0.000    27.000       27.000  0.001 1fu3_mut_0258_0001
SCORE:   -22.193   -124.714     14.991     78.989           0.275                  5.218         -5.400    -35.418        0.000         -3.967         -7.669         -6.789      -0.796       -2.854      1.405     34.021     -5.827            0.040     26.286         10.017          0.008    1.000       1.000       1.000       1.000       1.000       1.000   0.000    27.000       27.000  0.006 1fu3_mut_0259_0001
SCORE:   -22.196   -124.727     14.994     78.991           0.275                  5.221         -5.412    -35.406        0.000         -3.957         -7.680         -6.784      -0.794       -2.854      1.410     34.008     -5.827            0.041     26.286         10.019          0.007    1.000       1.000       1.000       1.000       1.000       1.000   0.000    27.000       27.000  0.005 1fu3_mut_0260_0001
SCORE:   -22.167   -124.711     14.979     79.006           0.275                  5.220         -5.410    -35.416        0.000         -3.955         -7.676         -6.784      -0.796       -2.843      1.439     34.012     -5.853            0.037     26.286         10.021          0.001    1.000       1.000       1.000       1.000       1.000       1.000   0.000    27.000       27.000  0.001 1fu3_mut_0261_0001
SCORE:   -22.217   -124.702     14.968     78.999           0.275                  5.221         -5.411    -35.421        0.000         -3.959         -7.674         -6.786      -0.797       -2.836      1.407     34.011     -5.851            0.037     26.286         10.017          0.001    1.000       1.000       1.000       1.000       1.000       1.000   0.000    27.000       27.000  0.001 1fu3_mut_0262_0001
SCORE:   -22.242   -124.703     14.976     78.999           0.275                  5.220         -5.410    -35.429        0.000         -3.961         -7.676         -6.780      -0.797       -2.843      1.413     33.989     -5.857            0.037     26.286         10.021          0.000    1.000       1.000       1.000       1.000       1.000       1.000   0.000    27.000       27.000  0.000 1fu3_mut_0263_0001
SCORE:   -22.216   -124.714     15.007     78.991           0.275                  5.218         -5.412    -35.438        0.000         -3.963         -7.685         -6.781      -0.800       -2.844      1.415     33.996     -5.852            0.038     26.286         10.047          0.006    1.000       1.000       1.000       1.000       1.000       1.000   0.000    27.000       27.000  0.004 1fu3_mut_0264_0001
SCORE:   -22.216   -124.725     14.981     79.011           0.275                  5.222         -5.414    -35.422        0.000         -3.955         -7.682         -6.784      -0.798       -2.852      1.426     34.009     -5.859            0.036     26.286         10.029          0.003    1.000       1.000       1.000       1.000       1.000       1.000   0.000    27.000       27.000  0.002 1fu3_mut_0265_0001
SCORE:   -22.193   -124.714     14.991     78.989           0.275                  5.218         -5.400    -35.418        0.000         -3.967         -7.669         -6.789      -0.796       -2.854      1.405     34.021     -5.827            0.040     26.286         10.017          0.008    1.000       1.000       1.000       1.000       1.000       1.000   0.000    27.000       27.000  0.006 1fu3_mut_0266_0001
SCORE:   -22.212   -124.731     14.993     79.014           0.275                  5.221         -5.415    -35.429        0.000         -3.955         -7.681         -6.782      -0.799       -2.848      1.423     34.011     -5.859            0.038     26.286         10.024          0.003    1.000       1.000       1.000       1.000       1.000       1.000   0.000    27.000       27.000  0.002 1fu3_mut_0267_0001
SCORE:   -22.193   -124.714     14.991     78.989           0.275                  5.218         -5.400    -35.418        0.000         -3.967         -7.669         -6.789      -0.796       -2.854      1.405     34.021     -5.827            0.040     26.286         10.017          0.008    1.000       1.000       1.000       1.000       1.000       1.000   0.000    27.000       27.000  0.006 1fu3_mut_0268_0001
SCORE:   -22.194   -124.700     14.972     79.000           0.275                  5.221         -5.412    -35.420        0.000         -3.959         -7.675         -6.782      -0.796       -2.837      1.425     34.007     -5.854            0.037     26.286         10.018          0.001    1.000       1.000       1.000       1.000       1.000       1.000   0.000    27.000       27.000  0.001 1fu3_mut_0269_0001
SCORE:   -22.216   -124.725     14.981     79.011           0.275                  5.222         -5.414    -35.422        0.000         -3.955         -7.682         -6.784      -0.798       -2.852      1.426     34.009     -5.859            0.036     26.286         10.029          0.003    1.000       1.000       1.000       1.000       1.000       1.000   0.000    27.000       27.000  0.002 1fu3_mut_0270_0001
SCORE:   -22.217   -124.702     14.968     78.999           0.275                  5.221         -5.411    -35.421        0.000         -3.959         -7.674         -6.786      -0.797       -2.836      1.407     34.011     -5.851            0.037     26.286         10.017          0.001    1.000       1.000       1.000       1.000       1.000       1.000   0.000    27.000       27.000  0.001 1fu3_mut_0271_0001
SCORE:   -22.179   -124.712     14.990     78.978           0.275                  5.221         -5.413    -35.399        0.000         -3.958         -7.676         -6.781      -0.798       -2.841      1.408     34.036     -5.854            0.040     26.286         10.018          0.004    1.000       1.000       1.000       1.000       1.000       1.000   0.000    27.000       27.000  0.003 1fu3_mut_0272_0001
SCORE:   -19.655   -119.567     13.219     79.522           0.274                  4.496         -5.953    -33.742        0.000         -3.894         -7.744         -6.787       0.000       -3.304      1.282     32.610     -5.797            0.000     26.286          9.442          1.127    1.000       1.000       1.000       1.000       1.000       1.000   0.000    27.000       27.000  0.173 1fu3_mut_0273_0001
SCORE:   -22.206   -124.710     14.976     79.023           0.275                  5.222         -5.390    -35.442        0.000         -3.959         -7.683         -6.796      -0.795       -2.849      1.420     33.973     -5.824            0.037     26.286         10.032          0.009    1.000       1.000       1.000       1.000       1.000       1.000   0.000    27.000       27.000  0.006 1fu3_mut_0274_0001
SCORE:   -22.193   -124.714     14.991     78.989           0.275                  5.218         -5.400    -35.418        0.000         -3.967         -7.669         -6.789      -0.796       -2.854      1.405     34.021     -5.827            0.040     26.286         10.017          0.008    1.000       1.000       1.000       1.000       1.000       1.000   0.000    27.000       27.000  0.006 1fu3_mut_0275_0001
SCORE:   -22.224   -124.718     14.977     79.003           0.275                  5.219         -5.397    -35.437        0.000         -3.960         -7.677         -6.795      -0.793       -2.850      1.395     34.014     -5.836            0.036     26.286         10.032          0.008    1.000       1.000       1.000       1.000       1.000       1.000   0.000    27.000       27.000  0.005 1fu3_mut_0276_0001
SCORE:   -22.193   -124.714     14.991     78.989           0.275                  5.218         -5.400    -35.418        0.000         -3.967         -7.669         -6.789      -0.796       -2.854      1.405     34.021     -5.827            0.040     26.286         10.017          0.008    1.000       1.000       1.000       1.000       1.000       1.000   0.000    27.000       27.000  0.006 1fu3_mut_0277_0001
SCORE:   -22.193   -124.714     14.991     78.989           0.275                  5.218         -5.400    -35.418        0.000         -3.967         -7.669         -6.789      -0.796       -2.854      1.405     34.021     -5.827            0.040     26.286         10.017          0.008    1.000       1.000       1.000       1.000       1.000       1.000   0.000    27.000       27.000  0.006 1fu3_mut_0278_0001
SCORE:   -22.194   -124.700     14.972     79.000           0.275                  5.221         -5.412    -35.420        0.000         -3.959         -7.675         -6.782      -0.796       -2.837      1.425     34.007     -5.854            0.037     26.286         10.018          0.001    1.000       1.000       1.000       1.000       1.000       1.000   0.000    27.000       27.000  0.001 1fu3_mut_0279_0001
SCORE:   -22.167   -124.711     14.979     79.006           0.275                  5.220         -5.410    -35.416        0.000         -3.955         -7.676         -6.784      -0.796       -2.843      1.439     34.012     -5.853            0.037     26.286         10.021          0.001    1.000       1.000       1.000       1.000       1.000       1.000   0.000    27.000       27.000  0.001 1fu3_mut_0280_0001
SCORE:   -21.406   -124.762     14.946     77.667           0.271                  4.814         -5.699    -34.249        0.000         -3.844         -7.610         -6.765       0.000       -2.833      1.569     34.567     -5.687            0.039     26.286          9.884          0.367    1.000       1.000       1.000       1.000       1.000       1.000   0.000    27.000       27.000  0.095 1fu3_mut_0281_0001
SCORE:   -22.206   -124.703     14.994     78.964           0.275                  5.219         -5.410    -35.423        0.000         -3.958         -7.684         -6.776      -0.799       -2.850      1.418     34.016     -5.848            0.038     26.286         10.035          0.008    1.000       1.000       1.000       1.000       1.000       1.000   0.000    27.000       27.000  0.005 1fu3_mut_0282_0001
SCORE:   -22.208   -124.708     14.976     79.002           0.275                  5.221         -5.413    -35.424        0.000         -3.957         -7.677         -6.781      -0.797       -2.839      1.426     33.999     -5.860            0.037     26.286         10.026          0.001    1.000       1.000       1.000       1.000       1.000       1.000   0.000    27.000       27.000  0.001 1fu3_mut_0283_0001
SCORE:   -22.173   -124.710     15.005     78.979           0.275                  5.219         -5.409    -35.409        0.000         -3.966         -7.678         -6.789      -0.794       -2.852      1.408     34.046     -5.845            0.040     26.286         10.019          0.006    1.000       1.000       1.000       1.000       1.000       1.000   0.000    27.000       27.000  0.004 1fu3_mut_0284_0001
SCORE:   -22.194   -124.700     14.972     79.000           0.275                  5.221         -5.412    -35.420        0.000         -3.959         -7.675         -6.782      -0.796       -2.837      1.425     34.007     -5.854            0.037     26.286         10.018          0.001    1.000       1.000       1.000       1.000       1.000       1.000   0.000    27.000       27.000  0.001 1fu3_mut_0285_0001
SCORE:   -22.194   -124.700     14.972     79.000           0.275                  5.221         -5.412    -35.420        0.000         -3.959         -7.675         -6.782      -0.796       -2.837      1.425     34.007     -5.854            0.037     26.286         10.018          0.001    1.000       1.000       1.000       1.000       1.000       1.000   0.000    27.000       27.000  0.001 1fu3_mut_0286_0001
SCORE:   -22.208   -124.708     14.981     79.000           0.275                  5.220         -5.411    -35.430        0.000         -3.959         -7.676         -6.782      -0.798       -2.846      1.430     34.015     -5.858            0.036     26.286         10.017          0.001    1.000       1.000       1.000       1.000       1.000       1.000   0.000    27.000       27.000  0.001 1fu3_mut_0287_0001
SCORE:   -22.216   -124.725     14.981     79.011           0.275                  5.222         -5.414    -35.422        0.000         -3.955         -7.682         -6.784      -0.798       -2.852      1.426     34.009     -5.859            0.036     26.286         10.029          0.003    1.000       1.000       1.000       1.000       1.000       1.000   0.000    27.000       27.000  0.002 1fu3_mut_0288_0001
SCORE:   -22.221   -124.719     15.003     78.983           0.275                  5.221         -5.406    -35.410        0.000         -3.957         -7.683         -6.779      -0.797       -2.851      1.415     33.989     -5.843            0.040     26.286         10.011          0.005    1.000       1.000       1.000       1.000       1.000       1.000   0.000    27.000       27.000  0.004 1fu3_mut_0289_0001
SCORE:   -22.194   -124.700     14.972     79.000           0.275                  5.221         -5.412    -35.420        0.000         -3.959         -7.675         -6.782      -0.796       -2.837      1.425     34.007     -5.854            0.037     26.286         10.018          0.001    1.000       1.000       1.000       1.000       1.000       1.000   0.000    27.000       27.000  0.001 1fu3_mut_0290_0001
SCORE:   -22.201   -124.707     15.007     78.962           0.275                  5.216         -5.409    -35.414        0.000         -3.965         -7.687         -6.782      -0.797       -2.848      1.405     34.028     -5.849            0.038     26.286         10.039          0.009    1.000       1.000       1.000       1.000       1.000       1.000   0.000    27.000       27.000  0.006 1fu3_mut_0291_0001
SCORE:   -22.210   -124.727     15.011     79.003           0.275                  5.219         -5.409    -35.447        0.000         -3.960         -7.680         -6.781      -0.800       -2.846      1.432     33.988     -5.855            0.038     26.286         10.043          0.006    1.000       1.000       1.000       1.000       1.000       1.000   0.000    27.000       27.000  0.004 1fu3_mut_0292_0001
SCORE:   -22.232   -124.704     14.976     78.999           0.275                  5.220         -5.413    -35.415        0.000         -3.960         -7.673         -6.786      -0.797       -2.848      1.419     33.994     -5.854            0.037     26.286         10.011          0.002    1.000       1.000       1.000       1.000       1.000       1.000   0.000    27.000       27.000  0.001 1fu3_mut_0293_0001
SCORE:   -22.207   -124.715     14.994     78.981           0.275                  5.218         -5.413    -35.416        0.000         -3.961         -7.675         -6.787      -0.792       -2.847      1.398     34.031     -5.845            0.039     26.286         10.022          0.006    1.000       1.000       1.000       1.000       1.000       1.000   0.000    27.000       27.000  0.004 1fu3_mut_0294_0001
SCORE:   -22.177   -124.738     14.991     79.027           0.275                  5.222         -5.412    -35.409        0.000         -3.950         -7.685         -6.784      -0.796       -2.840      1.421     34.007     -5.854            0.036     26.286         10.026          0.004    1.000       1.000       1.000       1.000       1.000       1.000   0.000    27.000       27.000  0.002 1fu3_mut_0295_0001
SCORE:   -21.392   -124.743     14.922     77.664           0.272                  4.814         -5.700    -34.240        0.000         -3.841         -7.607         -6.764       0.000       -2.823      1.567     34.552     -5.682            0.039     26.286          9.891          0.368    1.000       1.000       1.000       1.000       1.000       1.000   0.000    27.000       27.000  0.096 1fu3_mut_0296_0001
SCORE:   -22.183   -124.708     14.982     78.977           0.275                  5.218         -5.402    -35.426        0.000         -3.964         -7.673         -6.780      -0.796       -2.845      1.408     34.047     -5.848            0.039     26.286         10.026          0.006    1.000       1.000       1.000       1.000       1.000       1.000   0.000    27.000       27.000  0.004 1fu3_mut_0297_0001
SCORE:   -22.178   -124.701     14.973     78.999           0.275                  5.221         -5.408    -35.419        0.000         -3.958         -7.674         -6.782      -0.797       -2.839      1.420     34.018     -5.855            0.037     26.286         10.026          0.001    1.000       1.000       1.000       1.000       1.000       1.000   0.000    27.000       27.000  0.001 1fu3_mut_0298_0001
SCORE:   -22.178   -124.701     14.973     78.999           0.275                  5.221         -5.408    -35.419        0.000         -3.958         -7.674         -6.782      -0.797       -2.839      1.420     34.018     -5.855            0.037     26.286         10.026          0.001    1.000       1.000       1.000       1.000       1.000       1.000   0.000    27.000       27.000  0.001 1fu3_mut_0299_0001
SCORE:   -22.193   -124.714     14.991     78.989           0.275                  5.218         -5.400    -35.418        0.000         -3.967         -7.669         -6.789      -0.796       -2.854      1.405     34.021     -5.827            0.040     26.286         10.017          0.008    1.000       1.000       1.000       1.000       1.000       1.000   0.000    27.000       27.000  0.006 1fu3_mut_0300_0001
SCORE:   -22.174   -124.720     15.008     78.993           0.275                  5.220         -5.413    -35.427        0.000         -3.956         -7.675         -6.782      -0.799       -2.847      1.422     34.017     -5.850            0.038     26.286         10.036          0.006    1.000       1.000       1.000       1.000       1.000       1.000   0.000    27.000       27.000  0.004 1fu3_mut_0301_0001
SCORE:   -22.199   -124.704     14.968     78.998           0.275                  5.221         -5.413    -35.417        0.000         -3.958         -7.674         -6.781      -0.797       -2.842      1.423     34.019     -5.858            0.036     26.286         10.019          0.001    1.000       1.000       1.000       1.000       1.000       1.000   0.000    27.000       27.000  0.001 1fu3_mut_0302_0001
SCORE:   -22.203   -124.728     15.011     79.005           0.275                  5.219         -5.412    -35.459        0.000         -3.958         -7.672         -6.778      -0.799       -2.849      1.428     34.006     -5.860            0.038     26.286         10.046          0.005    1.000       1.000       1.000       1.000       1.000       1.000   0.000    27.000       27.000  0.004 1fu3_mut_0303_0001
SCORE:   -22.204   -124.705     14.981     78.998           0.275                  5.220         -5.419    -35.411        0.000         -3.961         -7.676         -6.781      -0.795       -2.847      1.419     34.007     -5.853            0.038     26.286         10.020          0.001    1.000       1.000       1.000       1.000       1.000       1.000   0.000    27.000       27.000  0.001 1fu3_mut_0304_0001
SCORE:   -22.206   -124.703     14.994     78.964           0.275                  5.219         -5.410    -35.423        0.000         -3.958         -7.684         -6.776      -0.799       -2.850      1.418     34.016     -5.848            0.038     26.286         10.035          0.008    1.000       1.000       1.000       1.000       1.000       1.000   0.000    27.000       27.000  0.005 1fu3_mut_0305_0001
SCORE:   -22.173   -124.710     15.005     78.979           0.275                  5.219         -5.409    -35.409        0.000         -3.966         -7.678         -6.789      -0.794       -2.852      1.408     34.046     -5.845            0.040     26.286         10.019          0.006    1.000       1.000       1.000       1.000       1.000       1.000   0.000    27.000       27.000  0.004 1fu3_mut_0306_0001
SCORE:   -22.170   -124.730     14.997     79.002           0.275                  5.218         -5.401    -35.441        0.000         -3.966         -7.667         -6.786      -0.794       -2.852      1.418     34.043     -5.841            0.040     26.286         10.028          0.006    1.000       1.000       1.000       1.000       1.000       1.000   0.000    27.000       27.000  0.005 1fu3_mut_0307_0001
SCORE:   -22.202   -124.715     14.972     79.008           0.275                  5.220         -5.416    -35.403        0.000         -3.957         -7.675         -6.781      -0.795       -2.841      1.416     33.998     -5.854            0.039     26.286         10.022          0.001    1.000       1.000       1.000       1.000       1.000       1.000   0.000    27.000       27.000  0.001 1fu3_mut_0308_0001
SCORE:   -22.207   -124.715     14.994     78.981           0.275                  5.218         -5.413    -35.416        0.000         -3.961         -7.675         -6.787      -0.792       -2.847      1.398     34.031     -5.845            0.039     26.286         10.022          0.006    1.000       1.000       1.000       1.000       1.000       1.000   0.000    27.000       27.000  0.004 1fu3_mut_0309_0001
SCORE:   -22.207   -124.725     14.982     79.017           0.275                  5.221         -5.386    -35.430        0.000         -3.955         -7.675         -6.792      -0.795       -2.853      1.422     33.960     -5.826            0.037     26.286         10.033          0.008    1.000       1.000       1.000       1.000       1.000       1.000   0.000    27.000       27.000  0.006 1fu3_mut_0310_0001
SCORE:   -22.189   -124.699     14.985     78.972           0.275                  5.219         -5.417    -35.400        0.000         -3.957         -7.672         -6.776      -0.798       -2.842      1.411     34.028     -5.856            0.040     26.286         10.011          0.003    1.000       1.000       1.000       1.000       1.000       1.000   0.000    27.000       27.000  0.003 1fu3_mut_0311_0001
SCORE:   -22.192   -124.707     14.983     78.977           0.275                  5.220         -5.417    -35.387        0.000         -3.956         -7.673         -6.778      -0.796       -2.847      1.414     34.020     -5.852            0.039     26.286         10.007          0.003    1.000       1.000       1.000       1.000       1.000       1.000   0.000    27.000       27.000  0.003 1fu3_mut_0312_0001
SCORE:   -22.173   -124.710     15.005     78.979           0.275                  5.219         -5.409    -35.409        0.000         -3.966         -7.678         -6.789      -0.794       -2.852      1.408     34.046     -5.845            0.040     26.286         10.019          0.006    1.000       1.000       1.000       1.000       1.000       1.000   0.000    27.000       27.000  0.004 1fu3_mut_0313_0001
SCORE:   -22.188   -124.724     14.985     79.036           0.275                  5.223         -5.381    -35.449        0.000         -3.960         -7.677         -6.799      -0.794       -2.845      1.434     33.947     -5.819            0.036     26.286         10.037          0.012    1.000       1.000       1.000       1.000       1.000       1.000   0.000    27.000       27.000  0.008 1fu3_mut_0314_0001
SCORE:   -22.216   -124.725     14.981     79.011           0.275                  5.222         -5.414    -35.422        0.000         -3.955         -7.682         -6.784      -0.798       -2.852      1.426     34.009     -5.859            0.036     26.286         10.029          0.003    1.000       1.000       1.000       1.000       1.000       1.000   0.000    27.000       27.000  0.002 1fu3_mut_0315_0001
SCORE:   -22.186   -124.705     14.993     78.973           0.275                  5.220         -5.417    -35.383        0.000         -3.958         -7.682         -6.780      -0.796       -2.848      1.419     34.027     -5.855            0.040     26.286         10.005          0.004    1.000       1.000       1.000       1.000       1.000       1.000   0.000    27.000       27.000  0.003 1fu3_mut_0316_0001
SCORE:   -22.190   -124.737     14.978     78.980           0.275                  5.218         -5.403    -35.385        0.000         -3.960         -7.678         -6.787      -0.791       -2.842      1.400     34.035     -5.837            0.039     26.286         10.019          0.007    1.000       1.000       1.000       1.000       1.000       1.000   0.000    27.000       27.000  0.005 1fu3_mut_0317_0001
SCORE:   -22.193   -124.714     14.991     78.989           0.275                  5.218         -5.400    -35.418        0.000         -3.967         -7.669         -6.789      -0.796       -2.854      1.405     34.021     -5.827            0.040     26.286         10.017          0.008    1.000       1.000       1.000       1.000       1.000       1.000   0.000    27.000       27.000  0.006 1fu3_mut_0318_0001
SCORE:   -22.198   -124.701     14.967     79.001           0.275                  5.220         -5.409    -35.413        0.000         -3.960         -7.671         -6.781      -0.798       -2.838      1.427     33.990     -5.856            0.036     26.286         10.027          0.001    1.000       1.000       1.000       1.000       1.000       1.000   0.000    27.000       27.000  0.001 1fu3_mut_0319_0001
SCORE:   -22.204   -124.705     14.981     78.998           0.275                  5.220         -5.419    -35.411        0.000         -3.961         -7.676         -6.781      -0.795       -2.847      1.419     34.007     -5.853            0.038     26.286         10.020          0.001    1.000       1.000       1.000       1.000       1.000       1.000   0.000    27.000       27.000  0.001 1fu3_mut_0320_0001
SCORE:   -22.234   -124.709     14.968     79.000           0.275                  5.221         -5.413    -35.424        0.000         -3.959         -7.676         -6.782      -0.797       -2.834      1.420     33.989     -5.857            0.036     26.286         10.018          0.001    1.000       1.000       1.000       1.000       1.000       1.000   0.000    27.000       27.000  0.001 1fu3_mut_0321_0001
SCORE:   -22.193   -124.714     14.991     78.989           0.275                  5.218         -5.400    -35.418        0.000         -3.967         -7.669         -6.789      -0.796       -2.854      1.405     34.021     -5.827            0.040     26.286         10.017          0.008    1.000       1.000       1.000       1.000       1.000       1.000   0.000    27.000       27.000  0.006 1fu3_mut_0322_0001
SCORE:   -22.175   -124.719     14.978     79.005           0.275                  5.221         -5.416    -35.400        0.000         -3.957         -7.683         -6.782      -0.797       -2.844      1.439     34.017     -5.858            0.037     26.286         10.022          0.003    1.000       1.000       1.000       1.000       1.000       1.000   0.000    27.000       27.000  0.002 1fu3_mut_0323_0001
SCORE:   -22.173   -124.710     15.005     78.979           0.275                  5.219         -5.409    -35.409        0.000         -3.966         -7.678         -6.789      -0.794       -2.852      1.408     34.046     -5.845            0.040     26.286         10.019          0.006    1.000       1.000       1.000       1.000       1.000       1.000   0.000    27.000       27.000  0.004 1fu3_mut_0324_0001
SCORE:   -22.194   -124.700     14.972     79.000           0.275                  5.221         -5.412    -35.420        0.000         -3.959         -7.675         -6.782      -0.796       -2.837      1.425     34.007     -5.854            0.037     26.286         10.018          0.001    1.000       1.000       1.000       1.000       1.000       1.000   0.000    27.000       27.000  0.001 1fu3_mut_0325_0001
SCORE:   -22.194   -124.700     14.972     79.000           0.275                  5.221         -5.412    -35.420        0.000         -3.959         -7.675         -6.782      -0.796       -2.837      1.425     34.007     -5.854            0.037     26.286         10.018          0.001    1.000       1.000       1.000       1.000       1.000       1.000   0.000    27.000       27.000  0.001 1fu3_mut_0326_0001
SCORE:   -22.217   -124.702     14.968     78.999           0.275                  5.221         -5.411    -35.421        0.000         -3.959         -7.674         -6.786      -0.797       -2.836      1.407     34.011     -5.851            0.037     26.286         10.017          0.001    1.000       1.000       1.000       1.000       1.000       1.000   0.000    27.000       27.000  0.001 1fu3_mut_0327_0001
SCORE:   -22.216   -124.714     15.007     78.991           0.275                  5.218         -5.412    -35.438        0.000         -3.963         -7.685         -6.781      -0.800       -2.844      1.415     33.996     -5.852            0.038     26.286         10.047          0.006    1.000       1.000       1.000       1.000       1.000       1.000   0.000    27.000       27.000  0.004 1fu3_mut_0328_0001
SCORE:   -22.173   -124.710     15.005     78.979           0.275                  5.219         -5.409    -35.409        0.000         -3.966         -7.678         -6.789      -0.794       -2.852      1.408     34.046     -5.845            0.040     26.286         10.019          0.006    1.000       1.000       1.000       1.000       1.000       1.000   0.000    27.000       27.000  0.004 1fu3_mut_0329_0001
SCORE:   -22.194   -124.700     14.972     79.000           0.275                  5.221         -5.412    -35.420        0.000         -3.959         -7.675         -6.782      -0.796       -2.837      1.425     34.007     -5.854            0.037     26.286         10.018          0.001    1.000       1.000       1.000       1.000       1.000       1.000   0.000    27.000       27.000  0.001 1fu3_mut_0330_0001
SCORE:   -22.207   -124.726     15.022     78.997           0.275                  5.219         -5.409    -35.439        0.000         -3.967         -7.679         -6.778      -0.800       -2.863      1.415     34.005     -5.851            0.038     26.286         10.047          0.006    1.000       1.000       1.000       1.000       1.000       1.000   0.000    27.000       27.000  0.004 1fu3_mut_0331_0001
SCORE:   -22.225   -124.703     14.963     78.997           0.275                  5.220         -5.411    -35.419        0.000         -3.959         -7.677         -6.786      -0.797       -2.842      1.420     34.005     -5.854            0.037     26.286         10.020          0.001    1.000       1.000       1.000       1.000       1.000       1.000   0.000    27.000       27.000  0.001 1fu3_mut_0332_0001
SCORE:   -22.195   -124.710     14.989     78.980           0.275                  5.219         -5.404    -35.430        0.000         -3.968         -7.678         -6.779      -0.796       -2.853      1.406     34.047     -5.837            0.039     26.286         10.019          0.005    1.000       1.000       1.000       1.000       1.000       1.000   0.000    27.000       27.000  0.004 1fu3_mut_0333_0001
SCORE:   -22.209   -124.713     14.969     79.007           0.275                  5.220         -5.415    -35.412        0.000         -3.958         -7.677         -6.780      -0.797       -2.837      1.421     34.007     -5.858            0.036     26.286         10.016          0.001    1.000       1.000       1.000       1.000       1.000       1.000   0.000    27.000       27.000  0.001 1fu3_mut_0334_0001
SCORE:   -22.189   -124.699     14.985     78.972           0.275                  5.219         -5.417    -35.400        0.000         -3.957         -7.672         -6.776      -0.798       -2.842      1.411     34.028     -5.856            0.040     26.286         10.011          0.003    1.000       1.000       1.000       1.000       1.000       1.000   0.000    27.000       27.000  0.003 1fu3_mut_0335_0001
SCORE:   -22.194   -124.700     14.972     79.000           0.275                  5.221         -5.412    -35.420        0.000         -3.959         -7.675         -6.782      -0.796       -2.837      1.425     34.007     -5.854            0.037     26.286         10.018          0.001    1.000       1.000       1.000       1.000       1.000       1.000   0.000    27.000       27.000  0.001 1fu3_mut_0336_0001
SCORE:   -22.193   -124.714     14.991     78.989           0.275                  5.218         -5.400    -35.418        0.000         -3.967         -7.669         -6.789      -0.796       -2.854      1.405     34.021     -5.827            0.040     26.286         10.017          0.008    1.000       1.000       1.000       1.000       1.000       1.000   0.000    27.000       27.000  0.006 1fu3_mut_0337_0001
SCORE:   -22.193   -124.714     14.991     78.989           0.275                  5.218         -5.400    -35.418        0.000         -3.967         -7.669         -6.789      -0.796       -2.854      1.405     34.021     -5.827            0.040     26.286         10.017          0.008    1.000       1.000       1.000       1.000       1.000       1.000   0.000    27.000       27.000  0.006 1fu3_mut_0338_0001
SCORE:   -22.194   -124.700     14.972     79.000           0.275                  5.221         -5.412    -35.420        0.000         -3.959         -7.675         -6.782      -0.796       -2.837      1.425     34.007     -5.854            0.037     26.286         10.018          0.001    1.000       1.000       1.000       1.000       1.000       1.000   0.000    27.000       27.000  0.001 1fu3_mut_0339_0001
SCORE:   -22.195   -124.710     14.989     78.980           0.275                  5.219         -5.404    -35.430        0.000         -3.968         -7.678         -6.779      -0.796       -2.853      1.406     34.047     -5.837            0.039     26.286         10.019          0.005    1.000       1.000       1.000       1.000       1.000       1.000   0.000    27.000       27.000  0.004 1fu3_mut_0340_0001
SCORE:   -22.202   -124.715     14.972     79.008           0.275                  5.220         -5.416    -35.403        0.000         -3.957         -7.675         -6.781      -0.795       -2.841      1.416     33.998     -5.854            0.039     26.286         10.022          0.001    1.000       1.000       1.000       1.000       1.000       1.000   0.000    27.000       27.000  0.001 1fu3_mut_0341_0001
SCORE:   -22.202   -124.717     15.005     78.972           0.275                  5.221         -5.414    -35.400        0.000         -3.958         -7.680         -6.784      -0.798       -2.861      1.420     34.022     -5.859            0.040     26.286         10.028          0.004    1.000       1.000       1.000       1.000       1.000       1.000   0.000    27.000       27.000  0.003 1fu3_mut_0342_0001
SCORE:   -22.194   -124.700     14.972     79.000           0.275                  5.221         -5.412    -35.420        0.000         -3.959         -7.675         -6.782      -0.796       -2.837      1.425     34.007     -5.854            0.037     26.286         10.018          0.001    1.000       1.000       1.000       1.000       1.000       1.000   0.000    27.000       27.000  0.001 1fu3_mut_0343_0001
SCORE:   -22.242   -124.703     14.976     78.999           0.275                  5.220         -5.410    -35.429        0.000         -3.961         -7.676         -6.780      -0.797       -2.843      1.413     33.989     -5.857            0.037     26.286         10.021          0.000    1.000       1.000       1.000       1.000       1.000       1.000   0.000    27.000       27.000  0.000 1fu3_mut_0344_0001
SCORE:   -22.200   -124.703     14.979     78.971           0.275                  5.217         -5.406    -35.423        0.000         -3.969         -7.679         -6.779      -0.797       -2.851      1.408     34.044     -5.841            0.040     26.286         10.027          0.005    1.000       1.000       1.000       1.000       1.000       1.000   0.000    27.000       27.000  0.004 1fu3_mut_0345_0001
SCORE:   -22.193   -124.714     14.991     78.989           0.275                  5.218         -5.400    -35.418        0.000         -3.967         -7.669         -6.789      -0.796       -2.854      1.405     34.021     -5.827            0.040     26.286         10.017          0.008    1.000       1.000       1.000       1.000       1.000       1.000   0.000    27.000       27.000  0.006 1fu3_mut_0346_0001
SCORE:   -22.195   -124.700     14.977     78.994           0.275                  5.220         -5.412    -35.405        0.000         -3.962         -7.679         -6.784      -0.796       -2.843      1.431     33.997     -5.854            0.037     26.286         10.022          0.001    1.000       1.000       1.000       1.000       1.000       1.000   0.000    27.000       27.000  0.001 1fu3_mut_0347_0001
SCORE:   -22.194   -124.707     14.993     78.978           0.275                  5.219         -5.416    -35.404        0.000         -3.961         -7.675         -6.781      -0.796       -2.851      1.412     34.034     -5.851            0.040     26.286         10.010          0.004    1.000       1.000       1.000       1.000       1.000       1.000   0.000    27.000       27.000  0.003 1fu3_mut_0348_0001
SCORE:   -22.196   -124.702     14.993     78.971           0.275                  5.220         -5.414    -35.396        0.000         -3.958         -7.678         -6.782      -0.798       -2.840      1.419     34.011     -5.856            0.040     26.286         10.013          0.004    1.000       1.000       1.000       1.000       1.000       1.000   0.000    27.000       27.000  0.003 1fu3_mut_0349_0001
SCORE:   -22.207   -124.726     15.022     78.997           0.275                  5.219         -5.409    -35.439        0.000         -3.967         -7.679         -6.778      -0.800       -2.863      1.415     34.005     -5.851            0.038     26.286         10.047          0.006    1.000       1.000       1.000       1.000       1.000       1.000   0.000    27.000       27.000  0.004 1fu3_mut_0350_0001
SCORE:   -22.225   -124.703     14.963     78.997           0.275                  5.220         -5.411    -35.419        0.000         -3.959         -7.677         -6.786      -0.797       -2.842      1.420     34.005     -5.854            0.037     26.286         10.020          0.001    1.000       1.000       1.000       1.000       1.000       1.000   0.000    27.000       27.000  0.001 1fu3_mut_0351_0001
SCORE:   -22.194   -124.700     14.972     79.000           0.275                  5.221         -5.412    -35.420        0.000         -3.959         -7.675         -6.782      -0.796       -2.837      1.425     34.007     -5.854            0.037     26.286         10.018          0.001    1.000       1.000       1.000       1.000       1.000       1.000   0.000    27.000       27.000  0.001 1fu3_mut_0352_0001
SCORE:   -22.195   -124.706     14.976     79.003           0.275                  5.221         -5.414    -35.406        0.000         -3.962         -7.677         -6.783      -0.797       -2.839      1.425     34.001     -5.857            0.035     26.286         10.024          0.001    1.000       1.000       1.000       1.000       1.000       1.000   0.000    27.000       27.000  0.001 1fu3_mut_0353_0001
SCORE:   -22.204   -124.705     14.981     78.998           0.275                  5.220         -5.419    -35.411        0.000         -3.961         -7.676         -6.781      -0.795       -2.847      1.419     34.007     -5.853            0.038     26.286         10.020          0.001    1.000       1.000       1.000       1.000       1.000       1.000   0.000    27.000       27.000  0.001 1fu3_mut_0354_0001
SCORE:   -22.188   -124.731     14.992     79.020           0.275                  5.221         -5.416    -35.413        0.000         -3.955         -7.677         -6.780      -0.797       -2.845      1.421     34.003     -5.855            0.037     26.286         10.025          0.003    1.000       1.000       1.000       1.000       1.000       1.000   0.000    27.000       27.000  0.002 1fu3_mut_0355_0001
SCORE:   -22.189   -124.699     14.985     78.972           0.275                  5.219         -5.417    -35.400        0.000         -3.957         -7.672         -6.776      -0.798       -2.842      1.411     34.028     -5.856            0.040     26.286         10.011          0.003    1.000       1.000       1.000       1.000       1.000       1.000   0.000    27.000       27.000  0.003 1fu3_mut_0356_0001
SCORE:   -22.173   -124.710     15.005     78.979           0.275                  5.219         -5.409    -35.409        0.000         -3.966         -7.678         -6.789      -0.794       -2.852      1.408     34.046     -5.845            0.040     26.286         10.019          0.006    1.000       1.000       1.000       1.000       1.000       1.000   0.000    27.000       27.000  0.004 1fu3_mut_0357_0001
SCORE:   -22.212   -124.731     14.993     79.014           0.275                  5.221         -5.415    -35.429        0.000         -3.955         -7.681         -6.782      -0.799       -2.848      1.423     34.011     -5.859            0.038     26.286         10.024          0.003    1.000       1.000       1.000       1.000       1.000       1.000   0.000    27.000       27.000  0.002 1fu3_mut_0358_0001
SCORE:   -22.203   -124.728     15.011     79.005           0.275                  5.219         -5.412    -35.459        0.000         -3.958         -7.672         -6.778      -0.799       -2.849      1.428     34.006     -5.860            0.038     26.286         10.046          0.005    1.000       1.000       1.000       1.000       1.000       1.000   0.000    27.000       27.000  0.004 1fu3_mut_0359_0001
SCORE:   -22.173   -124.710     15.005     78.979           0.275                  5.219         -5.409    -35.409        0.000         -3.966         -7.678         -6.789      -0.794       -2.852      1.408     34.046     -5.845            0.040     26.286         10.019          0.006    1.000       1.000       1.000       1.000       1.000       1.000   0.000    27.000       27.000  0.004 1fu3_mut_0360_0001
SCORE:   -22.173   -124.710     15.005     78.979           0.275                  5.219         -5.409    -35.409        0.000         -3.966         -7.678         -6.789      -0.794       -2.852      1.408     34.046     -5.845            0.040     26.286         10.019          0.006    1.000       1.000       1.000       1.000       1.000       1.000   0.000    27.000       27.000  0.004 1fu3_mut_0361_0001
SCORE:   -22.194   -124.700     14.972     79.000           0.275                  5.221         -5.412    -35.420        0.000         -3.959         -7.675         -6.782      -0.796       -2.837      1.425     34.007     -5.854            0.037     26.286         10.018          0.001    1.000       1.000       1.000       1.000       1.000       1.000   0.000    27.000       27.000  0.001 1fu3_mut_0362_0001
SCORE:   -22.172   -124.714     15.011     78.967           0.275                  5.218         -5.407    -35.405        0.000         -3.962         -7.682         -6.783      -0.803       -2.848      1.398     34.028     -5.844            0.040     26.286         10.055          0.012    1.000       1.000       1.000       1.000       1.000       1.000   0.000    27.000       27.000  0.007 1fu3_mut_0363_0001
SCORE:   -22.194   -124.700     14.972     79.000           0.275                  5.221         -5.412    -35.420        0.000         -3.959         -7.675         -6.782      -0.796       -2.837      1.425     34.007     -5.854            0.037     26.286         10.018          0.001    1.000       1.000       1.000       1.000       1.000       1.000   0.000    27.000       27.000  0.001 1fu3_mut_0364_0001
SCORE:   -22.194   -124.700     14.972     79.000           0.275                  5.221         -5.412    -35.420        0.000         -3.959         -7.675         -6.782      -0.796       -2.837      1.425     34.007     -5.854            0.037     26.286         10.018          0.001    1.000       1.000       1.000       1.000       1.000       1.000   0.000    27.000       27.000  0.001 1fu3_mut_0365_0001
SCORE:   -22.201   -124.707     15.007     78.962           0.275                  5.216         -5.409    -35.414        0.000         -3.965         -7.687         -6.782      -0.797       -2.848      1.405     34.028     -5.849            0.038     26.286         10.039          0.009    1.000       1.000       1.000       1.000       1.000       1.000   0.000    27.000       27.000  0.006 1fu3_mut_0366_0001
SCORE:   -22.189   -124.699     14.985     78.972           0.275                  5.219         -5.417    -35.400        0.000         -3.957         -7.672         -6.776      -0.798       -2.842      1.411     34.028     -5.856            0.040     26.286         10.011          0.003    1.000       1.000       1.000       1.000       1.000       1.000   0.000    27.000       27.000  0.003 1fu3_mut_0367_0001
SCORE:   -22.194   -124.700     14.972     79.000           0.275                  5.221         -5.412    -35.420        0.000         -3.959         -7.675         -6.782      -0.796       -2.837      1.425     34.007     -5.854            0.037     26.286         10.018          0.001    1.000       1.000       1.000       1.000       1.000       1.000   0.000    27.000       27.000  0.001 1fu3_mut_0368_0001
SCORE:   -22.174   -124.713     15.008     78.965           0.275                  5.217         -5.406    -35.420        0.000         -3.970         -7.680         -6.779      -0.800       -2.847      1.406     34.036     -5.846            0.038     26.286         10.056          0.010    1.000       1.000       1.000       1.000       1.000       1.000   0.000    27.000       27.000  0.006 1fu3_mut_0369_0001
SCORE:   -22.184   -124.713     15.004     78.982           0.275                  5.221         -5.412    -35.390        0.000         -3.963         -7.679         -6.782      -0.796       -2.848      1.407     34.018     -5.846            0.040     26.286         10.012          0.004    1.000       1.000       1.000       1.000       1.000       1.000   0.000    27.000       27.000  0.003 1fu3_mut_0370_0001
SCORE:   -22.221   -124.719     15.003     78.983           0.275                  5.221         -5.406    -35.410        0.000         -3.957         -7.683         -6.779      -0.797       -2.851      1.415     33.989     -5.843            0.040     26.286         10.011          0.005    1.000       1.000       1.000       1.000       1.000       1.000   0.000    27.000       27.000  0.004 1fu3_mut_0371_0001
SCORE:   -22.212   -124.731     14.993     79.014           0.275                  5.221         -5.415    -35.429        0.000         -3.955         -7.681         -6.782      -0.799       -2.848      1.423     34.011     -5.859            0.038     26.286         10.024          0.003    1.000       1.000       1.000       1.000       1.000       1.000   0.000    27.000       27.000  0.002 1fu3_mut_0372_0001
SCORE:   -22.206   -124.703     14.994     78.964           0.275                  5.219         -5.410    -35.423        0.000         -3.958         -7.684         -6.776      -0.799       -2.850      1.418     34.016     -5.848            0.038     26.286         10.035          0.008    1.000       1.000       1.000       1.000       1.000       1.000   0.000    27.000       27.000  0.005 1fu3_mut_0373_0001
SCORE:   -22.208   -124.708     14.981     79.000           0.275                  5.220         -5.411    -35.430        0.000         -3.959         -7.676         -6.782      -0.798       -2.846      1.430     34.015     -5.858            0.036     26.286         10.017          0.001    1.000       1.000       1.000       1.000       1.000       1.000   0.000    27.000       27.000  0.001 1fu3_mut_0374_0001
SCORE:   -22.202   -124.715     14.972     79.008           0.275                  5.220         -5.416    -35.403        0.000         -3.957         -7.675         -6.781      -0.795       -2.841      1.416     33.998     -5.854            0.039     26.286         10.022          0.001    1.000       1.000       1.000       1.000       1.000       1.000   0.000    27.000       27.000  0.001 1fu3_mut_0375_0001
SCORE:   -22.201   -124.711     14.978     79.003           0.275                  5.220         -5.411    -35.424        0.000         -3.961         -7.680         -6.781      -0.798       -2.840      1.415     34.026     -5.855            0.036     26.286         10.020          0.001    1.000       1.000       1.000       1.000       1.000       1.000   0.000    27.000       27.000  0.001 1fu3_mut_0376_0001
SCORE:   -22.193   -124.714     14.991     78.989           0.275                  5.218         -5.400    -35.418        0.000         -3.967         -7.669         -6.789      -0.796       -2.854      1.405     34.021     -5.827            0.040     26.286         10.017          0.008    1.000       1.000       1.000       1.000       1.000       1.000   0.000    27.000       27.000  0.006 1fu3_mut_0377_0001
SCORE:   -22.206   -124.703     14.994     78.964           0.275                  5.219         -5.410    -35.423        0.000         -3.958         -7.684         -6.776      -0.799       -2.850      1.418     34.016     -5.848            0.038     26.286         10.035          0.008    1.000       1.000       1.000       1.000       1.000       1.000   0.000    27.000       27.000  0.005 1fu3_mut_0378_0001
SCORE:   -22.194   -124.700     14.972     79.000           0.275                  5.221         -5.412    -35.420        0.000         -3.959         -7.675         -6.782      -0.796       -2.837      1.425     34.007     -5.854            0.037     26.286         10.018          0.001    1.000       1.000       1.000       1.000       1.000       1.000   0.000    27.000       27.000  0.001 1fu3_mut_0379_0001
SCORE:   -22.242   -124.703     14.976     78.999           0.275                  5.220         -5.410    -35.429        0.000         -3.961         -7.676         -6.780      -0.797       -2.843      1.413     33.989     -5.857            0.037     26.286         10.021          0.000    1.000       1.000       1.000       1.000       1.000       1.000   0.000    27.000       27.000  0.000 1fu3_mut_0380_0001
SCORE:   -22.173   -124.710     15.005     78.979           0.275                  5.219         -5.409    -35.409        0.000         -3.966         -7.678         -6.789      -0.794       -2.852      1.408     34.046     -5.845            0.040     26.286         10.019          0.006    1.000       1.000       1.000       1.000       1.000       1.000   0.000    27.000       27.000  0.004 1fu3_mut_0381_0001
SCORE:   -22.173   -124.728     15.010     78.992           0.275                  5.221         -5.413    -35.413        0.000         -3.951         -7.677         -6.776      -0.798       -2.845      1.422     34.002     -5.851            0.040     26.286         10.030          0.004    1.000       1.000       1.000       1.000       1.000       1.000   0.000    27.000       27.000  0.003 1fu3_mut_0382_0001
SCORE:   -22.225   -124.726     14.971     79.013           0.275                  5.221         -5.417    -35.427        0.000         -3.955         -7.680         -6.782      -0.798       -2.839      1.423     34.009     -5.858            0.037     26.286         10.019          0.003    1.000       1.000       1.000       1.000       1.000       1.000   0.000    27.000       27.000  0.002 1fu3_mut_0383_0001
SCORE:   -22.197   -124.709     14.980     79.006           0.275                  5.221         -5.413    -35.411        0.000         -3.955         -7.680         -6.782      -0.798       -2.840      1.433     33.984     -5.857            0.036     26.286         10.028          0.001    1.000       1.000       1.000       1.000       1.000       1.000   0.000    27.000       27.000  0.001 1fu3_mut_0384_0001
SCORE:   -22.204   -124.705     14.981     78.998           0.275                  5.220         -5.419    -35.411        0.000         -3.961         -7.676         -6.781      -0.795       -2.847      1.419     34.007     -5.853            0.038     26.286         10.020          0.001    1.000       1.000       1.000       1.000       1.000       1.000   0.000    27.000       27.000  0.001 1fu3_mut_0385_0001
SCORE:   -22.221   -124.719     15.003     78.983           0.275                  5.221         -5.406    -35.410        0.000         -3.957         -7.683         -6.779      -0.797       -2.851      1.415     33.989     -5.843            0.040     26.286         10.011          0.005    1.000       1.000       1.000       1.000       1.000       1.000   0.000    27.000       27.000  0.004 1fu3_mut_0386_0001
SCORE:   -22.204   -124.705     14.981     78.998           0.275                  5.220         -5.419    -35.411        0.000         -3.961         -7.676         -6.781      -0.795       -2.847      1.419     34.007     -5.853            0.038     26.286         10.020          0.001    1.000       1.000       1.000       1.000       1.000       1.000   0.000    27.000       27.000  0.001 1fu3_mut_0387_0001
SCORE:   -22.163   -124.725     15.000     78.981           0.275                  5.219         -5.402    -35.403        0.000         -3.961         -7.670         -6.796      -0.790       -2.855      1.395     34.047     -5.831            0.039     26.286         10.029          0.009    1.000       1.000       1.000       1.000       1.000       1.000   0.000    27.000       27.000  0.005 1fu3_mut_0388_0001
SCORE:   -22.209   -124.713     14.969     79.007           0.275                  5.220         -5.415    -35.412        0.000         -3.958         -7.677         -6.780      -0.797       -2.837      1.421     34.007     -5.858            0.036     26.286         10.016          0.001    1.000       1.000       1.000       1.000       1.000       1.000   0.000    27.000       27.000  0.001 1fu3_mut_0389_0001
SCORE:   -22.207   -124.715     14.994     78.981           0.275                  5.218         -5.413    -35.416        0.000         -3.961         -7.675         -6.787      -0.792       -2.847      1.398     34.031     -5.845            0.039     26.286         10.022          0.006    1.000       1.000       1.000       1.000       1.000       1.000   0.000    27.000       27.000  0.004 1fu3_mut_0390_0001
SCORE:   -22.201   -124.713     14.975     78.996           0.275                  5.221         -5.414    -35.419        0.000         -3.954         -7.680         -6.787      -0.792       -2.845      1.418     34.010     -5.837            0.043     26.286         10.013          0.006    1.000       1.000       1.000       1.000       1.000       1.000   0.000    27.000       27.000  0.004 1fu3_mut_0391_0001
SCORE:   -22.206   -124.710     14.980     78.999           0.275                  5.220         -5.409    -35.433        0.000         -3.954         -7.677         -6.784      -0.797       -2.842      1.423     34.016     -5.854            0.036     26.286         10.018          0.001    1.000       1.000       1.000       1.000       1.000       1.000   0.000    27.000       27.000  0.001 1fu3_mut_0392_0001
SCORE:   -22.193   -124.714     14.991     78.989           0.275                  5.218         -5.400    -35.418        0.000         -3.967         -7.669         -6.789      -0.796       -2.854      1.405     34.021     -5.827            0.040     26.286         10.017          0.008    1.000       1.000       1.000       1.000       1.000       1.000   0.000    27.000       27.000  0.006 1fu3_mut_0393_0001
SCORE:   -22.174   -124.706     14.992     78.974           0.275                  5.221         -5.416    -35.393        0.000         -3.959         -7.675         -6.782      -0.796       -2.840      1.416     34.031     -5.856            0.039     26.286         10.018          0.004    1.000       1.000       1.000       1.000       1.000       1.000   0.000    27.000       27.000  0.003 1fu3_mut_0394_0001
SCORE:   -22.204   -124.705     14.974     78.999           0.275                  5.220         -5.411    -35.417        0.000         -3.956         -7.678         -6.782      -0.796       -2.837      1.426     33.997     -5.856            0.037     26.286         10.018          0.001    1.000       1.000       1.000       1.000       1.000       1.000   0.000    27.000       27.000  0.001 1fu3_mut_0395_0001
SCORE:   -22.201   -124.707     15.007     78.962           0.275                  5.216         -5.409    -35.414        0.000         -3.965         -7.687         -6.782      -0.797       -2.848      1.405     34.028     -5.849            0.038     26.286         10.039          0.009    1.000       1.000       1.000       1.000       1.000       1.000   0.000    27.000       27.000  0.006 1fu3_mut_0396_0001
SCORE:   -22.212   -124.731     14.993     79.014           0.275                  5.221         -5.415    -35.429        0.000         -3.955         -7.681         -6.782      -0.799       -2.848      1.423     34.011     -5.859            0.038     26.286         10.024          0.003    1.000       1.000       1.000       1.000       1.000       1.000   0.000    27.000       27.000  0.002 1fu3_mut_0397_0001
SCORE:   -22.193   -124.714     14.991     78.989           0.275                  5.218         -5.400    -35.418        0.000         -3.967         -7.669         -6.789      -0.796       -2.854      1.405     34.021     -5.827            0.040     26.286         10.017          0.008    1.000       1.000       1.000       1.000       1.000       1.000   0.000    27.000       27.000  0.006 1fu3_mut_0398_0001
SCORE:   -22.193   -124.714     14.991     78.989           0.275                  5.218         -5.400    -35.418        0.000         -3.967         -7.669         -6.789      -0.796       -2.854      1.405     34.021     -5.827            0.040     26.286         10.017          0.008    1.000       1.000       1.000       1.000       1.000       1.000   0.000    27.000       27.000  0.006 1fu3_mut_0399_0001
SCORE:   -22.207   -124.715     14.994     78.981           0.275                  5.218         -5.413    -35.416        0.000         -3.961         -7.675         -6.787      -0.792       -2.847      1.398     34.031     -5.845            0.039     26.286         10.022          0.006    1.000       1.000       1.000       1.000       1.000       1.000   0.000    27.000       27.000  0.004 1fu3_mut_0400_0001
SCORE:   -22.140   -124.832     15.040     79.115           0.274                  5.237         -5.323    -35.476        0.000         -3.962         -7.688         -6.809      -0.788       -2.868      1.426     33.833     -5.767            0.038     26.286         10.124          0.028    1.000       1.000       1.000       1.000       1.000       1.000   0.000    27.000       27.000  0.019 1fu3_mut_0401_0001
SCORE:   -22.193   -124.714     14.991     78.989           0.275                  5.218         -5.400    -35.418        0.000         -3.967         -7.669         -6.789      -0.796       -2.854      1.405     34.021     -5.827            0.040     26.286         10.017          0.008    1.000       1.000       1.000       1.000       1.000       1.000   0.000    27.000       27.000  0.006 1fu3_mut_0402_0001
SCORE:   -22.234   -124.709     14.968     79.000           0.275                  5.221         -5.413    -35.424        0.000         -3.959         -7.676         -6.782      -0.797       -2.834      1.420     33.989     -5.857            0.036     26.286         10.018          0.001    1.000       1.000       1.000       1.000       1.000       1.000   0.000    27.000       27.000  0.001 1fu3_mut_0403_0001
SCORE:   -22.194   -124.700     14.972     79.000           0.275                  5.221         -5.412    -35.420        0.000         -3.959         -7.675         -6.782      -0.796       -2.837      1.425     34.007     -5.854            0.037     26.286         10.018          0.001    1.000       1.000       1.000       1.000       1.000       1.000   0.000    27.000       27.000  0.001 1fu3_mut_0404_0001
SCORE:   -22.193   -124.714     14.991     78.989           0.275                  5.218         -5.400    -35.418        0.000         -3.967         -7.669         -6.789      -0.796       -2.854      1.405     34.021     -5.827            0.040     26.286         10.017          0.008    1.000       1.000       1.000       1.000       1.000       1.000   0.000    27.000       27.000  0.006 1fu3_mut_0405_0001
SCORE:   -22.216   -124.725     14.981     79.011           0.275                  5.222         -5.414    -35.422        0.000         -3.955         -7.682         -6.784      -0.798       -2.852      1.426     34.009     -5.859            0.036     26.286         10.029          0.003    1.000       1.000       1.000       1.000       1.000       1.000   0.000    27.000       27.000  0.002 1fu3_mut_0406_0001
SCORE:   -22.143   -124.924     15.055     79.203           0.274                  5.243         -5.298    -35.492        0.000         -3.951         -7.692         -6.819      -0.778       -2.847      1.453     33.695     -5.698            0.036     26.286         10.109          0.040    1.000       1.000       1.000       1.000       1.000       1.000   0.000    27.000       27.000  0.029 1fu3_mut_0407_0001
SCORE:   -22.209   -124.705     14.990     78.973           0.275                  5.220         -5.412    -35.402        0.000         -3.960         -7.674         -6.784      -0.796       -2.846      1.425     34.000     -5.850            0.040     26.286         10.010          0.004    1.000       1.000       1.000       1.000       1.000       1.000   0.000    27.000       27.000  0.003 1fu3_mut_0408_0001
SCORE:   -22.191   -124.732     14.986     79.015           0.275                  5.221         -5.415    -35.408        0.000         -3.960         -7.683         -6.780      -0.797       -2.845      1.432     34.024     -5.863            0.036     26.286         10.016          0.003    1.000       1.000       1.000       1.000       1.000       1.000   0.000    27.000       27.000  0.002 1fu3_mut_0409_0001
SCORE:   -22.212   -124.731     14.993     79.014           0.275                  5.221         -5.415    -35.429        0.000         -3.955         -7.681         -6.782      -0.799       -2.848      1.423     34.011     -5.859            0.038     26.286         10.024          0.003    1.000       1.000       1.000       1.000       1.000       1.000   0.000    27.000       27.000  0.002 1fu3_mut_0410_0001
SCORE:   -22.204   -124.705     14.981     78.998           0.275                  5.220         -5.419    -35.411        0.000         -3.961         -7.676         -6.781      -0.795       -2.847      1.419     34.007     -5.853            0.038     26.286         10.020          0.001    1.000       1.000       1.000       1.000       1.000       1.000   0.000    27.000       27.000  0.001 1fu3_mut_0411_0001
SCORE:   -22.195   -124.723     14.972     79.020           0.275                  5.223         -5.411    -35.420        0.000         -3.953         -7.681         -6.785      -0.796       -2.839      1.433     34.000     -5.850            0.037     26.286         10.018          0.003    1.000       1.000       1.000       1.000       1.000       1.000   0.000    27.000       27.000  0.002 1fu3_mut_0412_0001
SCORE:   -22.203   -124.728     15.011     79.005           0.275                  5.219         -5.412    -35.459        0.000         -3.958         -7.672         -6.778      -0.799       -2.849      1.428     34.006     -5.860            0.038     26.286         10.046          0.005    1.000       1.000       1.000       1.000       1.000       1.000   0.000    27.000       27.000  0.004 1fu3_mut_0413_0001
SCORE:   -22.209   -124.713     14.969     79.007           0.275                  5.220         -5.415    -35.412        0.000         -3.958         -7.677         -6.780      -0.797       -2.837      1.421     34.007     -5.858            0.036     26.286         10.016          0.001    1.000       1.000       1.000       1.000       1.000       1.000   0.000    27.000       27.000  0.001 1fu3_mut_0414_0001
SCORE:   -22.183   -124.708     14.982     78.977           0.275                  5.218         -5.402    -35.426        0.000         -3.964         -7.673         -6.780      -0.796       -2.845      1.408     34.047     -5.848            0.039     26.286         10.026          0.006    1.000       1.000       1.000       1.000       1.000       1.000   0.000    27.000       27.000  0.004 1fu3_mut_0415_0001
SCORE:   -22.193   -124.714     14.991     78.989           0.275                  5.218         -5.400    -35.418        0.000         -3.967         -7.669         -6.789      -0.796       -2.854      1.405     34.021     -5.827            0.040     26.286         10.017          0.008    1.000       1.000       1.000       1.000       1.000       1.000   0.000    27.000       27.000  0.006 1fu3_mut_0416_0001
SCORE:   -22.199   -124.721     14.983     79.021           0.275                  5.220         -5.397    -35.454        0.000         -3.963         -7.671         -6.791      -0.794       -2.847      1.411     33.999     -5.827            0.037     26.286         10.034          0.009    1.000       1.000       1.000       1.000       1.000       1.000   0.000    27.000       27.000  0.006 1fu3_mut_0417_0001
SCORE:   -22.210   -124.727     15.011     79.003           0.275                  5.219         -5.409    -35.447        0.000         -3.960         -7.680         -6.781      -0.800       -2.846      1.432     33.988     -5.855            0.038     26.286         10.043          0.006    1.000       1.000       1.000       1.000       1.000       1.000   0.000    27.000       27.000  0.004 1fu3_mut_0418_0001
SCORE:   -22.194   -124.700     14.972     79.000           0.275                  5.221         -5.412    -35.420        0.000         -3.959         -7.675         -6.782      -0.796       -2.837      1.425     34.007     -5.854            0.037     26.286         10.018          0.001    1.000       1.000       1.000       1.000       1.000       1.000   0.000    27.000       27.000  0.001 1fu3_mut_0419_0001
SCORE:   -22.193   -124.714     14.991     78.989           0.275                  5.218         -5.400    -35.418        0.000         -3.967         -7.669         -6.789      -0.796       -2.854      1.405     34.021     -5.827            0.040     26.286         10.017          0.008    1.000       1.000       1.000       1.000       1.000       1.000   0.000    27.000       27.000  0.006 1fu3_mut_0420_0001
SCORE:   -22.193   -124.712     14.983     79.008           0.275                  5.220         -5.410    -35.423        0.000         -3.960         -7.673         -6.785      -0.796       -2.849      1.428     34.007     -5.851            0.037     26.286         10.021          0.002    1.000       1.000       1.000       1.000       1.000       1.000   0.000    27.000       27.000  0.001 1fu3_mut_0421_0001
SCORE:   -22.216   -124.725     14.981     79.011           0.275                  5.222         -5.414    -35.422        0.000         -3.955         -7.682         -6.784      -0.798       -2.852      1.426     34.009     -5.859            0.036     26.286         10.029          0.003    1.000       1.000       1.000       1.000       1.000       1.000   0.000    27.000       27.000  0.002 1fu3_mut_0422_0001
SCORE:   -22.193   -124.714     14.991     78.989           0.275                  5.218         -5.400    -35.418        0.000         -3.967         -7.669         -6.789      -0.796       -2.854      1.405     34.021     -5.827            0.040     26.286         10.017          0.008    1.000       1.000       1.000       1.000       1.000       1.000   0.000    27.000       27.000  0.006 1fu3_mut_0423_0001
SCORE:   -22.202   -124.715     14.972     79.008           0.275                  5.220         -5.416    -35.403        0.000         -3.957         -7.675         -6.781      -0.795       -2.841      1.416     33.998     -5.854            0.039     26.286         10.022          0.001    1.000       1.000       1.000       1.000       1.000       1.000   0.000    27.000       27.000  0.001 1fu3_mut_0424_0001
SCORE:   -19.661   -119.581     13.216     79.528           0.274                  4.497         -5.957    -33.728        0.000         -3.892         -7.746         -6.787       0.000       -3.301      1.288     32.608     -5.796            0.000     26.286          9.431          1.128    1.000       1.000       1.000       1.000       1.000       1.000   0.000    27.000       27.000  0.173 1fu3_mut_0425_0001
SCORE:   -22.195   -124.710     14.989     78.980           0.275                  5.219         -5.404    -35.430        0.000         -3.968         -7.678         -6.779      -0.796       -2.853      1.406     34.047     -5.837            0.039     26.286         10.019          0.005    1.000       1.000       1.000       1.000       1.000       1.000   0.000    27.000       27.000  0.004 1fu3_mut_0426_0001
SCORE:   -22.194   -124.707     14.968     79.005           0.275                  5.220         -5.415    -35.421        0.000         -3.961         -7.673         -6.779      -0.797       -2.839      1.421     34.020     -5.855            0.037     26.286         10.020          0.001    1.000       1.000       1.000       1.000       1.000       1.000   0.000    27.000       27.000  0.001 1fu3_mut_0427_0001
SCORE:   -22.209   -124.704     14.971     78.998           0.275                  5.220         -5.409    -35.418        0.000         -3.955         -7.676         -6.783      -0.798       -2.837      1.422     33.999     -5.855            0.037     26.286         10.016          0.001    1.000       1.000       1.000       1.000       1.000       1.000   0.000    27.000       27.000  0.001 1fu3_mut_0428_0001
SCORE:   -22.187   -124.709     14.996     78.979           0.275                  5.220         -5.415    -35.392        0.000         -3.960         -7.681         -6.782      -0.796       -2.839      1.407     34.022     -5.852            0.039     26.286         10.014          0.003    1.000       1.000       1.000       1.000       1.000       1.000   0.000    27.000       27.000  0.003 1fu3_mut_0429_0001
SCORE:   -22.179   -124.699     14.976     78.998           0.275                  5.220         -5.414    -35.423        0.000         -3.958         -7.672         -6.783      -0.797       -2.844      1.424     34.035     -5.857            0.037     26.286         10.018          0.001    1.000       1.000       1.000       1.000       1.000       1.000   0.000    27.000       27.000  0.001 1fu3_mut_0430_0001
SCORE:   -22.194   -124.700     14.972     79.000           0.275                  5.221         -5.412    -35.420        0.000         -3.959         -7.675         -6.782      -0.796       -2.837      1.425     34.007     -5.854            0.037     26.286         10.018          0.001    1.000       1.000       1.000       1.000       1.000       1.000   0.000    27.000       27.000  0.001 1fu3_mut_0431_0001
SCORE:   -22.167   -124.711     14.979     79.006           0.275                  5.220         -5.410    -35.416        0.000         -3.955         -7.676         -6.784      -0.796       -2.843      1.439     34.012     -5.853            0.037     26.286         10.021          0.001    1.000       1.000       1.000       1.000       1.000       1.000   0.000    27.000       27.000  0.001 1fu3_mut_0432_0001
SCORE:   -22.193   -124.714     14.991     78.989           0.275                  5.218         -5.400    -35.418        0.000         -3.967         -7.669         -6.789      -0.796       -2.854      1.405     34.021     -5.827            0.040     26.286         10.017          0.008    1.000       1.000       1.000       1.000       1.000       1.000   0.000    27.000       27.000  0.006 1fu3_mut_0433_0001
SCORE:   -22.193   -124.714     14.991     78.989           0.275                  5.218         -5.400    -35.418        0.000         -3.967         -7.669         -6.789      -0.796       -2.854      1.405     34.021     -5.827            0.040     26.286         10.017          0.008    1.000       1.000       1.000       1.000       1.000       1.000   0.000    27.000       27.000  0.006 1fu3_mut_0434_0001
SCORE:   -22.216   -124.714     15.007     78.991           0.275                  5.218         -5.412    -35.438        0.000         -3.963         -7.685         -6.781      -0.800       -2.844      1.415     33.996     -5.852            0.038     26.286         10.047          0.006    1.000       1.000       1.000       1.000       1.000       1.000   0.000    27.000       27.000  0.004 1fu3_mut_0435_0001
SCORE:   -22.215   -124.703     14.970     78.999           0.275                  5.221         -5.407    -35.407        0.000         -3.966         -7.674         -6.788      -0.796       -2.842      1.418     33.994     -5.850            0.037     26.286         10.020          0.001    1.000       1.000       1.000       1.000       1.000       1.000   0.000    27.000       27.000  0.001 1fu3_mut_0436_0001
SCORE:   -22.195   -124.710     14.989     78.980           0.275                  5.219         -5.404    -35.430        0.000         -3.968         -7.678         -6.779      -0.796       -2.853      1.406     34.047     -5.837            0.039     26.286         10.019          0.005    1.000       1.000       1.000       1.000       1.000       1.000   0.000    27.000       27.000  0.004 1fu3_mut_0437_0001
SCORE:   -22.231   -124.695     14.993     78.967           0.275                  5.219         -5.419    -35.411        0.000         -3.960         -7.671         -6.779      -0.798       -2.846      1.407     34.010     -5.855            0.040     26.286         10.006          0.004    1.000       1.000       1.000       1.000       1.000       1.000   0.000    27.000       27.000  0.003 1fu3_mut_0438_0001
SCORE:   -22.207   -124.725     14.982     79.017           0.275                  5.221         -5.386    -35.430        0.000         -3.955         -7.675         -6.792      -0.795       -2.853      1.422     33.960     -5.826            0.037     26.286         10.033          0.008    1.000       1.000       1.000       1.000       1.000       1.000   0.000    27.000       27.000  0.006 1fu3_mut_0439_0001
SCORE:   -22.197   -124.702     14.996     78.978           0.275                  5.221         -5.422    -35.403        0.000         -3.959         -7.675         -6.784      -0.795       -2.854      1.413     34.032     -5.854            0.040     26.286         10.008          0.004    1.000       1.000       1.000       1.000       1.000       1.000   0.000    27.000       27.000  0.003 1fu3_mut_0440_0001
SCORE:   -22.204   -124.709     14.983     78.971           0.275                  5.220         -5.418    -35.397        0.000         -3.960         -7.675         -6.776      -0.796       -2.844      1.421     34.014     -5.862            0.039     26.286         10.023          0.004    1.000       1.000       1.000       1.000       1.000       1.000   0.000    27.000       27.000  0.003 1fu3_mut_0441_0001
SCORE:   -22.198   -124.701     14.967     79.001           0.275                  5.220         -5.409    -35.413        0.000         -3.960         -7.671         -6.781      -0.798       -2.838      1.427     33.990     -5.856            0.036     26.286         10.027          0.001    1.000       1.000       1.000       1.000       1.000       1.000   0.000    27.000       27.000  0.001 1fu3_mut_0442_0001
SCORE:   -22.198   -124.696     14.965     78.990           0.275                  5.219         -5.384    -35.434        0.000         -3.961         -7.672         -6.801      -0.794       -2.847      1.414     33.983     -5.813            0.038     26.286         10.036          0.012    1.000       1.000       1.000       1.000       1.000       1.000   0.000    27.000       27.000  0.008 1fu3_mut_0443_0001
SCORE:   -22.193   -124.714     14.991     78.989           0.275                  5.218         -5.400    -35.418        0.000         -3.967         -7.669         -6.789      -0.796       -2.854      1.405     34.021     -5.827            0.040     26.286         10.017          0.008    1.000       1.000       1.000       1.000       1.000       1.000   0.000    27.000       27.000  0.006 1fu3_mut_0444_0001
SCORE:   -22.217   -124.702     14.968     78.999           0.275                  5.221         -5.411    -35.421        0.000         -3.959         -7.674         -6.786      -0.797       -2.836      1.407     34.011     -5.851            0.037     26.286         10.017          0.001    1.000       1.000       1.000       1.000       1.000       1.000   0.000    27.000       27.000  0.001 1fu3_mut_0445_0001
SCORE:   -22.173   -124.710     15.005     78.979           0.275                  5.219         -5.409    -35.409        0.000         -3.966         -7.678         -6.789      -0.794       -2.852      1.408     34.046     -5.845            0.040     26.286         10.019          0.006    1.000       1.000       1.000       1.000       1.000       1.000   0.000    27.000       27.000  0.004 1fu3_mut_0446_0001
SCORE:   -22.174   -124.720     15.008     78.993           0.275                  5.220         -5.413    -35.427        0.000         -3.956         -7.675         -6.782      -0.799       -2.847      1.422     34.017     -5.850            0.038     26.286         10.036          0.006    1.000       1.000       1.000       1.000       1.000       1.000   0.000    27.000       27.000  0.004 1fu3_mut_0447_0001
SCORE:   -22.181   -124.721     15.012     78.991           0.275                  5.219         -5.415    -35.427        0.000         -3.958         -7.676         -6.777      -0.799       -2.848      1.415     34.014     -5.847            0.038     26.286         10.036          0.005    1.000       1.000       1.000       1.000       1.000       1.000   0.000    27.000       27.000  0.003 1fu3_mut_0448_0001
SCORE:   -22.197   -124.700     14.984     78.969           0.275                  5.220         -5.416    -35.394        0.000         -3.961         -7.677         -6.782      -0.795       -2.850      1.425     34.018     -5.856            0.040     26.286         10.018          0.004    1.000       1.000       1.000       1.000       1.000       1.000   0.000    27.000       27.000  0.003 1fu3_mut_0449_0001
SCORE:   -22.178   -124.701     14.973     78.999           0.275                  5.221         -5.408    -35.419        0.000         -3.958         -7.674         -6.782      -0.797       -2.839      1.420     34.018     -5.855            0.037     26.286         10.026          0.001    1.000       1.000       1.000       1.000       1.000       1.000   0.000    27.000       27.000  0.001 1fu3_mut_0450_0001
SCORE:   -22.204   -124.711     14.996     78.966           0.275                  5.216         -5.408    -35.415        0.000         -3.967         -7.682         -6.776      -0.798       -2.849      1.387     34.029     -5.845            0.038     26.286         10.056          0.010    1.000       1.000       1.000       1.000       1.000       1.000   0.000    27.000       27.000  0.006 1fu3_mut_0451_0001
SCORE:   -22.206   -124.703     14.994     78.964           0.275                  5.219         -5.410    -35.423        0.000         -3.958         -7.684         -6.776      -0.799       -2.850      1.418     34.016     -5.848            0.038     26.286         10.035          0.008    1.000       1.000       1.000       1.000       1.000       1.000   0.000    27.000       27.000  0.005 1fu3_mut_0452_0001
SCORE:   -22.204   -124.705     14.981     78.998           0.275                  5.220         -5.419    -35.411        0.000         -3.961         -7.676         -6.781      -0.795       -2.847      1.419     34.007     -5.853            0.038     26.286         10.020          0.001    1.000       1.000       1.000       1.000       1.000       1.000   0.000    27.000       27.000  0.001 1fu3_mut_0453_0001
SCORE:   -22.207   -124.725     14.982     79.017           0.275                  5.221         -5.386    -35.430        0.000         -3.955         -7.675         -6.792      -0.795       -2.853      1.422     33.960     -5.826            0.037     26.286         10.033          0.008    1.000       1.000       1.000       1.000       1.000       1.000   0.000    27.000       27.000  0.006 1fu3_mut_0454_0001
SCORE:   -22.193   -124.714     14.991     78.989           0.275                  5.218         -5.400    -35.418        0.000         -3.967         -7.669         -6.789      -0.796       -2.854      1.405     34.021     -5.827            0.040     26.286         10.017          0.008    1.000       1.000       1.000       1.000       1.000       1.000   0.000    27.000       27.000  0.006 1fu3_mut_0455_0001
SCORE:   -22.212   -124.731     14.993     79.014           0.275                  5.221         -5.415    -35.429        0.000         -3.955         -7.681         -6.782      -0.799       -2.848      1.423     34.011     -5.859            0.038     26.286         10.024          0.003    1.000       1.000       1.000       1.000       1.000       1.000   0.000    27.000       27.000  0.002 1fu3_mut_0456_0001
SCORE:   -22.212   -124.731     14.993     79.014           0.275                  5.221         -5.415    -35.429        0.000         -3.955         -7.681         -6.782      -0.799       -2.848      1.423     34.011     -5.859            0.038     26.286         10.024          0.003    1.000       1.000       1.000       1.000       1.000       1.000   0.000    27.000       27.000  0.002 1fu3_mut_0457_0001
SCORE:   -22.201   -124.707     15.007     78.962           0.275                  5.216         -5.409    -35.414        0.000         -3.965         -7.687         -6.782      -0.797       -2.848      1.405     34.028     -5.849            0.038     26.286         10.039          0.009    1.000       1.000       1.000       1.000       1.000       1.000   0.000    27.000       27.000  0.006 1fu3_mut_0458_0001
SCORE:   -22.222   -124.708     14.971     78.997           0.275                  5.221         -5.410    -35.420        0.000         -3.957         -7.674         -6.781      -0.799       -2.841      1.411     34.006     -5.853            0.036     26.286         10.019          0.001    1.000       1.000       1.000       1.000       1.000       1.000   0.000    27.000       27.000  0.001 1fu3_mut_0459_0001
SCORE:   -22.194   -124.700     14.972     79.000           0.275                  5.221         -5.412    -35.420        0.000         -3.959         -7.675         -6.782      -0.796       -2.837      1.425     34.007     -5.854            0.037     26.286         10.018          0.001    1.000       1.000       1.000       1.000       1.000       1.000   0.000    27.000       27.000  0.001 1fu3_mut_0460_0001
SCORE:   -22.207   -124.725     14.982     79.017           0.275                  5.221         -5.386    -35.430        0.000         -3.955         -7.675         -6.792      -0.795       -2.853      1.422     33.960     -5.826            0.037     26.286         10.033          0.008    1.000       1.000       1.000       1.000       1.000       1.000   0.000    27.000       27.000  0.006 1fu3_mut_0461_0001
SCORE:   -22.173   -124.710     15.005     78.979           0.275                  5.219         -5.409    -35.409        0.000         -3.966         -7.678         -6.789      -0.794       -2.852      1.408     34.046     -5.845            0.040     26.286         10.019          0.006    1.000       1.000       1.000       1.000       1.000       1.000   0.000    27.000       27.000  0.004 1fu3_mut_0462_0001
SCORE:   -22.173   -124.706     14.997     78.979           0.275                  5.221         -5.414    -35.403        0.000         -3.959         -7.674         -6.779      -0.796       -2.837      1.417     34.025     -5.855            0.040     26.286         10.010          0.004    1.000       1.000       1.000       1.000       1.000       1.000   0.000    27.000       27.000  0.003 1fu3_mut_0463_0001
SCORE:   -22.207   -124.725     14.982     79.017           0.275                  5.221         -5.386    -35.430        0.000         -3.955         -7.675         -6.792      -0.795       -2.853      1.422     33.960     -5.826            0.037     26.286         10.033          0.008    1.000       1.000       1.000       1.000       1.000       1.000   0.000    27.000       27.000  0.006 1fu3_mut_0464_0001
SCORE:   -22.207   -124.726     15.022     78.997           0.275                  5.219         -5.409    -35.439        0.000         -3.967         -7.679         -6.778      -0.800       -2.863      1.415     34.005     -5.851            0.038     26.286         10.047          0.006    1.000       1.000       1.000       1.000       1.000       1.000   0.000    27.000       27.000  0.004 1fu3_mut_0465_0001
SCORE:   -22.199   -124.704     14.968     78.998           0.275                  5.221         -5.413    -35.417        0.000         -3.958         -7.674         -6.781      -0.797       -2.842      1.423     34.019     -5.858            0.036     26.286         10.019          0.001    1.000       1.000       1.000       1.000       1.000       1.000   0.000    27.000       27.000  0.001 1fu3_mut_0466_0001
SCORE:   -22.204   -124.712     14.975     79.002           0.275                  5.221         -5.412    -35.418        0.000         -3.955         -7.678         -6.778      -0.797       -2.844      1.421     34.006     -5.856            0.036     26.286         10.022          0.002    1.000       1.000       1.000       1.000       1.000       1.000   0.000    27.000       27.000  0.001 1fu3_mut_0467_0001
SCORE:   -22.194   -124.700     14.972     79.000           0.275                  5.221         -5.412    -35.420        0.000         -3.959         -7.675         -6.782      -0.796       -2.837      1.425     34.007     -5.854            0.037     26.286         10.018          0.001    1.000       1.000       1.000       1.000       1.000       1.000   0.000    27.000       27.000  0.001 1fu3_mut_0468_0001
SCORE:   -22.167   -124.711     14.979     79.006           0.275                  5.220         -5.410    -35.416        0.000         -3.955         -7.676         -6.784      -0.796       -2.843      1.439     34.012     -5.853            0.037     26.286         10.021          0.001    1.000       1.000       1.000       1.000       1.000       1.000   0.000    27.000       27.000  0.001 1fu3_mut_0469_0001
SCORE:   -22.194   -124.700     14.972     79.000           0.275                  5.221         -5.412    -35.420        0.000         -3.959         -7.675         -6.782      -0.796       -2.837      1.425     34.007     -5.854            0.037     26.286         10.018          0.001    1.000       1.000       1.000       1.000       1.000       1.000   0.000    27.000       27.000  0.001 1fu3_mut_0470_0001
SCORE:   -22.209   -124.713     14.969     79.007           0.275                  5.220         -5.415    -35.412        0.000         -3.958         -7.677         -6.780      -0.797       -2.837      1.421     34.007     -5.858            0.036     26.286         10.016          0.001    1.000       1.000       1.000       1.000       1.000       1.000   0.000    27.000       27.000  0.001 1fu3_mut_0471_0001
SCORE:   -22.173   -124.710     15.005     78.979           0.275                  5.219         -5.409    -35.409        0.000         -3.966         -7.678         -6.789      -0.794       -2.852      1.408     34.046     -5.845            0.040     26.286         10.019          0.006    1.000       1.000       1.000       1.000       1.000       1.000   0.000    27.000       27.000  0.004 1fu3_mut_0472_0001
SCORE:   -22.194   -124.700     14.972     79.000           0.275                  5.221         -5.412    -35.420        0.000         -3.959         -7.675         -6.782      -0.796       -2.837      1.425     34.007     -5.854            0.037     26.286         10.018          0.001    1.000       1.000       1.000       1.000       1.000       1.000   0.000    27.000       27.000  0.001 1fu3_mut_0473_0001
SCORE:   -22.175   -124.719     14.978     79.005           0.275                  5.221         -5.416    -35.400        0.000         -3.957         -7.683         -6.782      -0.797       -2.844      1.439     34.017     -5.858            0.037     26.286         10.022          0.003    1.000       1.000       1.000       1.000       1.000       1.000   0.000    27.000       27.000  0.002 1fu3_mut_0474_0001
SCORE:   -22.206   -124.703     14.994     78.964           0.275                  5.219         -5.410    -35.423        0.000         -3.958         -7.684         -6.776      -0.799       -2.850      1.418     34.016     -5.848            0.038     26.286         10.035          0.008    1.000       1.000       1.000       1.000       1.000       1.000   0.000    27.000       27.000  0.005 1fu3_mut_0475_0001
SCORE:   -22.178   -124.722     14.978     79.012           0.275                  5.221         -5.414    -35.419        0.000         -3.956         -7.678         -6.779      -0.799       -2.843      1.427     34.027     -5.858            0.036     26.286         10.031          0.003    1.000       1.000       1.000       1.000       1.000       1.000   0.000    27.000       27.000  0.002 1fu3_mut_0476_0001
SCORE:   -22.224   -124.701     14.991     78.971           0.275                  5.220         -5.421    -35.401        0.000         -3.960         -7.679         -6.776      -0.797       -2.848      1.397     34.031     -5.858            0.040     26.286         10.007          0.003    1.000       1.000       1.000       1.000       1.000       1.000   0.000    27.000       27.000  0.003 1fu3_mut_0477_0001
SCORE:   -22.189   -124.699     14.985     78.972           0.275                  5.219         -5.417    -35.400        0.000         -3.957         -7.672         -6.776      -0.798       -2.842      1.411     34.028     -5.856            0.040     26.286         10.011          0.003    1.000       1.000       1.000       1.000       1.000       1.000   0.000    27.000       27.000  0.003 1fu3_mut_0478_0001
SCORE:   -22.163   -124.705     14.996     78.982           0.275                  5.221         -5.413    -35.395        0.000         -3.961         -7.677         -6.780      -0.797       -2.840      1.416     34.020     -5.848            0.039     26.286         10.017          0.004    1.000       1.000       1.000       1.000       1.000       1.000   0.000    27.000       27.000  0.003 1fu3_mut_0479_0001
SCORE:   -22.211   -124.726     14.975     79.013           0.275                  5.221         -5.386    -35.435        0.000         -3.958         -7.676         -6.792      -0.795       -2.847      1.420     33.979     -5.828            0.037     26.286         10.024          0.008    1.000       1.000       1.000       1.000       1.000       1.000   0.000    27.000       27.000  0.006 1fu3_mut_0480_0001
SCORE:   -22.251   -124.706     14.965     79.000           0.275                  5.220         -5.415    -35.424        0.000         -3.959         -7.678         -6.781      -0.796       -2.840      1.413     33.994     -5.859            0.037     26.286         10.019          0.001    1.000       1.000       1.000       1.000       1.000       1.000   0.000    27.000       27.000  0.001 1fu3_mut_0481_0001
SCORE:   -22.173   -124.710     15.005     78.979           0.275                  5.219         -5.409    -35.409        0.000         -3.966         -7.678         -6.789      -0.794       -2.852      1.408     34.046     -5.845            0.040     26.286         10.019          0.006    1.000       1.000       1.000       1.000       1.000       1.000   0.000    27.000       27.000  0.004 1fu3_mut_0482_0001
SCORE:   -22.193   -124.714     14.991     78.989           0.275                  5.218         -5.400    -35.418        0.000         -3.967         -7.669         -6.789      -0.796       -2.854      1.405     34.021     -5.827            0.040     26.286         10.017          0.008    1.000       1.000       1.000       1.000       1.000       1.000   0.000    27.000       27.000  0.006 1fu3_mut_0483_0001
SCORE:   -19.650   -119.572     13.216     79.519           0.274                  4.497         -5.954    -33.728        0.000         -3.895         -7.739         -6.786       0.000       -3.298      1.276     32.606     -5.792            0.000     26.286          9.440          1.128    1.000       1.000       1.000       1.000       1.000       1.000   0.000    27.000       27.000  0.173 1fu3_mut_0484_0001
SCORE:   -22.192   -124.692     14.962     78.991           0.275                  5.220         -5.411    -35.420        0.000         -3.957         -7.677         -6.782      -0.796       -2.845      1.423     34.027     -5.854            0.037     26.286         10.022          0.001    1.000       1.000       1.000       1.000       1.000       1.000   0.000    27.000       27.000  0.001 1fu3_mut_0485_0001
SCORE:   -22.209   -124.713     14.969     79.007           0.275                  5.220         -5.415    -35.412        0.000         -3.958         -7.677         -6.780      -0.797       -2.837      1.421     34.007     -5.858            0.036     26.286         10.016          0.001    1.000       1.000       1.000       1.000       1.000       1.000   0.000    27.000       27.000  0.001 1fu3_mut_0486_0001
SCORE:   -22.194   -124.700     14.972     79.000           0.275                  5.221         -5.412    -35.420        0.000         -3.959         -7.675         -6.782      -0.796       -2.837      1.425     34.007     -5.854            0.037     26.286         10.018          0.001    1.000       1.000       1.000       1.000       1.000       1.000   0.000    27.000       27.000  0.001 1fu3_mut_0487_0001
SCORE:   -22.188   -124.731     14.992     79.020           0.275                  5.221         -5.416    -35.413        0.000         -3.955         -7.677         -6.780      -0.797       -2.845      1.421     34.003     -5.855            0.037     26.286         10.025          0.003    1.000       1.000       1.000       1.000       1.000       1.000   0.000    27.000       27.000  0.002 1fu3_mut_0488_0001
SCORE:   -22.175   -124.698     14.989     78.989           0.275                  5.222         -5.415    -35.437        0.000         -3.961         -7.690         -6.779      -0.799       -2.868      1.428     34.038     -5.847            0.038     26.286         10.054          0.007    1.000       1.000       1.000       1.000       1.000       1.000   0.000    27.000       27.000  0.005 1fu3_mut_0489_0001
SCORE:   -22.173   -124.710     15.005     78.979           0.275                  5.219         -5.409    -35.409        0.000         -3.966         -7.678         -6.789      -0.794       -2.852      1.408     34.046     -5.845            0.040     26.286         10.019          0.006    1.000       1.000       1.000       1.000       1.000       1.000   0.000    27.000       27.000  0.004 1fu3_mut_0490_0001
SCORE:   -22.175   -124.698     14.989     78.989           0.275                  5.222         -5.415    -35.437        0.000         -3.961         -7.690         -6.779      -0.799       -2.868      1.428     34.038     -5.847            0.038     26.286         10.054          0.007    1.000       1.000       1.000       1.000       1.000       1.000   0.000    27.000       27.000  0.005 1fu3_mut_0491_0001
SCORE:   -22.212   -124.731     14.993     79.014           0.275                  5.221         -5.415    -35.429        0.000         -3.955         -7.681         -6.782      -0.799       -2.848      1.423     34.011     -5.859            0.038     26.286         10.024          0.003    1.000       1.000       1.000       1.000       1.000       1.000   0.000    27.000       27.000  0.002 1fu3_mut_0492_0001
SCORE:   -22.207   -124.726     15.022     78.997           0.275                  5.219         -5.409    -35.439        0.000         -3.967         -7.679         -6.778      -0.800       -2.863      1.415     34.005     -5.851            0.038     26.286         10.047          0.006    1.000       1.000       1.000       1.000       1.000       1.000   0.000    27.000       27.000  0.004 1fu3_mut_0493_0001
SCORE:   -22.193   -124.714     14.991     78.989           0.275                  5.218         -5.400    -35.418        0.000         -3.967         -7.669         -6.789      -0.796       -2.854      1.405     34.021     -5.827            0.040     26.286         10.017          0.008    1.000       1.000       1.000       1.000       1.000       1.000   0.000    27.000       27.000  0.006 1fu3_mut_0494_0001
SCORE:   -22.199   -124.704     14.968     78.998           0.275                  5.221         -5.413    -35.417        0.000         -3.958         -7.674         -6.781      -0.797       -2.842      1.423     34.019     -5.858            0.036     26.286         10.019          0.001    1.000       1.000       1.000       1.000       1.000       1.000   0.000    27.000       27.000  0.001 1fu3_mut_0495_0001
SCORE:   -22.217   -124.702     14.968     78.999           0.275                  5.221         -5.411    -35.421        0.000         -3.959         -7.674         -6.786      -0.797       -2.836      1.407     34.011     -5.851            0.037     26.286         10.017          0.001    1.000       1.000       1.000       1.000       1.000       1.000   0.000    27.000       27.000  0.001 1fu3_mut_0496_0001
SCORE:   -22.194   -124.700     14.972     79.000           0.275                  5.221         -5.412    -35.420        0.000         -3.959         -7.675         -6.782      -0.796       -2.837      1.425     34.007     -5.854            0.037     26.286         10.018          0.001    1.000       1.000       1.000       1.000       1.000       1.000   0.000    27.000       27.000  0.001 1fu3_mut_0497_0001
SCORE:   -22.053   -124.116     14.946     75.936           0.337                  5.077         -5.804    -35.136        0.000         -3.675         -7.625         -6.699       0.000       -3.057      3.038     33.274     -5.962            0.038     26.286         11.088          1.005    1.000       1.000       1.000       1.000       1.000       1.000   0.000    27.000       27.000  0.193 1fu3_mut_0498_0001
SCORE:   -22.193   -124.714     14.991     78.989           0.275                  5.218         -5.400    -35.418        0.000         -3.967         -7.669         -6.789      -0.796       -2.854      1.405     34.021     -5.827            0.040     26.286         10.017          0.008    1.000       1.000       1.000       1.000       1.000       1.000   0.000    27.000       27.000  0.006 1fu3_mut_0499_0001
SCORE:   -22.189   -124.699     14.985     78.972           0.275                  5.219         -5.417    -35.400        0.000         -3.957         -7.672         -6.776      -0.798       -2.842      1.411     34.028     -5.856            0.040     26.286         10.011          0.003    1.000       1.000       1.000       1.000       1.000       1.000   0.000    27.000       27.000  0.003 1fu3_mut_0500_0001
SCORE:   458.043   -125.614    497.007     76.566           0.259                  5.093         -5.819    -34.370        0.000         -3.714         -7.536         -6.658       0.000       -2.881      1.538     33.967     -5.807            0.040     26.286          9.687          1.028    1.000       1.000       1.000       1.000       1.000       1.000   0.000    27.000       27.000  0.126 1fu3_mut_0001
SCORE:   -23.768   -125.593     14.920     78.914           0.266                  4.697         -5.371    -34.271        0.000         -3.788         -7.531         -6.672       0.000       -2.881      1.532     31.776     -5.679            0.040     25.748         10.127          0.724    1.000       1.000       1.000       1.000       1.000       1.000   0.000    27.000       27.000  0.126 1fu3_template_0001
