# Supplementary material for: δ‐Conotoxin Structure Prediction and Analysis through Large‐Scale Comparative and Deep Learning Modeling Approaches
Source: Adv Sci (Weinh). 2024 Jul 21;11(35):2404786. doi: 10.1002/advs.202404786 (PMC11425241; doi:10.1002/advs.202404786)
Supplement: Supplementary file 2 — Supporting Information [file ADVS-11-2404786-s001.gz › Data/RosettaCM_results/target_data/GmVIA/rosetta_cm/rescored.sc]

SCORE:     score     fa_atr     fa_rep     fa_sol    fa_intra_rep    fa_intra_sol_xover4    lk_ball_wtd    fa_elec    pro_close    hbond_sr_bb    hbond_lr_bb    hbond_bb_sc    hbond_sc    dslf_fa13      omega     fa_dun    p_aa_pp    yhh_planarity        ref    rama_prepro    allatom_rms    gdtmm    gdtmm1_1    gdtmm2_2    gdtmm3_3    gdtmm4_3    gdtmm7_4    irms    maxsub    maxsub2.0    rms      description
SCORE:    16.047   -124.260     17.510     82.292           0.338                  5.633         -2.509    -31.219        0.073         -3.143         -5.821         -9.525      -1.810        1.730     10.031     35.473     -7.545            0.000     24.020         24.781          3.534    0.800       0.483       0.655       0.897       0.966       1.000   0.000    29.000       27.000  2.373 S_0001_0001_0001
SCORE:    14.354   -122.619     16.476     79.356           0.325                  6.880         -2.929    -25.222        0.080         -2.453         -3.817        -10.259      -1.742        2.212      7.141     33.871     -7.987            0.000     24.020         21.023          3.239    0.814       0.448       0.655       0.966       1.000       1.000   0.000    29.000       29.000  1.983 S_0001_0002_0001
SCORE:     3.453   -128.838     16.505     85.825           0.306                  5.807         -4.341    -28.367        0.064         -1.927         -2.375         -9.735      -3.492        0.669      2.529     32.331     -8.333            0.000     24.020         22.807          3.968    0.752       0.483       0.621       0.724       0.931       1.000   0.000    29.000       25.000  2.499 S_0001_0003_0001
SCORE:    13.650   -122.753     16.716     78.859           0.324                  6.930         -3.049    -25.116        0.091         -2.468         -3.809        -10.234      -1.733        2.216      7.056     33.561     -7.974            0.000     24.020         21.014          3.259    0.814       0.448       0.655       0.966       1.000       1.000   0.000    29.000       29.000  1.992 S_0001_0004_0001
SCORE:    14.384   -122.476     16.386     79.355           0.325                  6.799         -3.080    -24.957        0.084         -2.424         -3.809        -10.190      -1.736        2.194      7.044     33.866     -7.995            0.000     24.020         20.978          3.179    0.821       0.483       0.655       0.966       1.000       1.000   0.000    29.000       29.000  1.987 S_0001_0005_0001
SCORE:   -11.098   -139.015     17.937     78.254           0.320                  6.538         -5.203    -24.576        0.132         -5.399         -3.110         -8.164       0.000       -1.286      6.146     31.252     -6.676            0.000     24.020         17.732          4.249    0.738       0.345       0.655       0.828       0.862       1.000   0.000    29.000       25.000  2.859 S_0002_0001_0001
SCORE:   -11.893   -136.044     18.310     78.007           0.301                  5.884         -4.097    -24.955        0.128         -5.291         -3.130         -8.676       0.000       -1.091      5.534     27.031     -6.387            0.000     24.020         18.562          4.132    0.731       0.345       0.621       0.793       0.897       1.000   0.000    29.000       25.000  2.744 S_0002_0002_0001
SCORE:   -11.972   -136.510     18.420     78.403           0.309                  6.337         -4.518    -25.186        0.125         -5.276         -3.055         -8.412       0.000       -1.062      5.607     26.704     -6.306            0.000     24.020         18.428          4.149    0.731       0.345       0.621       0.828       0.862       1.000   0.000    29.000       25.000  2.736 S_0002_0003_0001
SCORE:   -10.930   -138.291     17.524     77.587           0.317                  6.682         -5.413    -21.835        0.095         -5.291         -3.064         -8.081       0.000       -1.410      5.653     29.009     -6.031            0.000     24.020         17.599          4.042    0.745       0.379       0.586       0.828       0.931       1.000   0.000    29.000       26.000  2.636 S_0002_0004_0001
SCORE:   -12.473   -137.399     18.220     78.421           0.312                  6.514         -4.465    -25.845        0.125         -5.322         -3.038         -8.620       0.000       -1.108      5.415     28.420     -6.458            0.000     24.020         18.335          4.129    0.752       0.379       0.655       0.828       0.897       1.000   0.000    29.000       25.000  2.711 S_0002_0005_0001
SCORE:   -51.483   -142.786     15.485     89.211           0.359                  6.480         -7.418    -33.005        0.051         -5.305         -8.401         -7.956      -0.939       -3.217      0.455     30.995     -7.849            0.000     24.020         -1.664          4.114    0.897       0.793       0.897       0.931       0.931       0.931   0.000    27.000       27.000  3.414 S_0003_0001_0001
SCORE:   -51.399   -143.125     15.917     88.955           0.354                  6.498         -7.191    -33.032        0.062         -5.439         -8.191         -7.962      -0.938       -3.120      0.356     30.799     -7.765            0.000     24.020         -1.595          4.117    0.897       0.793       0.897       0.931       0.931       0.931   0.000    27.000       27.000  3.407 S_0003_0002_0001
SCORE:   -50.087   -142.658     15.886     89.199           0.360                  6.522         -7.268    -32.914        0.027         -5.374         -8.210         -7.961      -0.937       -3.176      0.367     31.305     -7.802            0.000     24.020         -1.475          4.116    0.897       0.793       0.897       0.931       0.931       0.931   0.000    27.000       27.000  3.417 S_0003_0003_0001
SCORE:   -51.136   -143.121     15.883     89.025           0.356                  6.534         -7.193    -32.877        0.059         -5.404         -8.191         -7.939      -0.938       -3.182      0.386     30.798     -7.773            0.000     24.020         -1.578          4.129    0.897       0.793       0.897       0.931       0.931       0.931   0.000    27.000       27.000  3.420 S_0003_0004_0001
SCORE:   -50.530   -143.229     16.061     89.069           0.357                  6.530         -7.146    -32.871        0.033         -5.389         -8.132         -7.931      -0.937       -3.180      0.436     30.923     -7.785            0.000     24.020         -1.358          4.126    0.897       0.793       0.897       0.931       0.931       0.931   0.000    27.000       27.000  3.417 S_0003_0005_0001
SCORE:   -47.504   -133.161     14.458     84.819           0.305                  4.655         -5.347    -34.676        0.144         -4.669         -9.454         -6.599      -2.154       -3.054      1.133     32.385     -6.867            0.000     24.020         -3.440          2.576    0.917       0.759       0.897       0.966       0.966       1.000   0.000    29.000       28.000  2.011 S_0004_0001_0001
SCORE:   -50.941   -134.283     12.139     85.546           0.309                  4.715         -5.336    -36.251        0.134         -4.496         -9.002         -6.792      -2.127       -2.567      1.157     32.107     -6.733            0.000     24.020         -3.481          2.318    0.917       0.759       0.897       0.931       1.000       1.000   0.000    29.000       29.000  1.706 S_0004_0002_0001
SCORE:   -50.506   -134.393     12.387     85.507           0.309                  4.714         -5.346    -36.159        0.114         -4.471         -9.018         -6.791      -2.130       -2.560      1.200     32.174     -6.693            0.000     24.020         -3.370          2.313    0.917       0.759       0.897       0.931       1.000       1.000   0.000    29.000       29.000  1.700 S_0004_0003_0001
SCORE:   -47.476   -133.464     14.529     85.081           0.305                  4.644         -5.236    -35.143        0.154         -4.660         -9.437         -6.480      -2.154       -3.046      1.149     32.510     -6.887            0.000     24.020         -3.360          2.587    0.917       0.724       0.897       0.966       1.000       1.000   0.000    29.000       28.000  2.020 S_0004_0004_0001
SCORE:   -47.875   -133.518     14.271     85.239           0.306                  4.667         -5.220    -35.199        0.121         -4.675         -9.437         -6.480      -2.147       -3.035      1.069     32.504     -6.928            0.000     24.020         -3.433          2.593    0.910       0.724       0.897       0.966       0.966       1.000   0.000    29.000       28.000  2.027 S_0004_0005_0001
SCORE:   -24.938   -123.856     13.891     87.465           0.372                  4.656         -5.686    -35.856        0.086         -6.666         -4.239         -9.423       0.000       -1.185      4.203     33.159     -6.230            0.000     24.020          0.352          5.253    0.614       0.345       0.448       0.621       0.724       0.931   0.000    27.000       19.000  4.113 S_0005_0001_0001
SCORE:   -24.982   -124.202     14.098     88.390           0.374                  4.829         -5.682    -36.038        0.080         -6.600         -4.127         -8.858       0.000       -1.032      3.629     33.057     -7.052            0.000     24.020          0.133          5.197    0.621       0.379       0.448       0.655       0.690       0.931   0.000    27.000       19.000  4.061 S_0005_0002_0001
SCORE:   -24.104   -124.462     13.803     85.784           0.365                  4.600         -6.982    -35.003        0.090         -6.281         -4.018         -8.954       0.000       -0.931      4.493     34.710     -6.229            0.000     24.020          0.891          5.292    0.607       0.345       0.448       0.586       0.724       0.931   0.000    27.000       19.000  4.174 S_0005_0003_0001
SCORE:   -19.278   -133.725     17.455     90.174           0.396                  5.336         -5.069    -34.157        0.326         -6.916         -2.303         -9.767       0.000        0.868      3.770     33.923     -7.062            0.000     24.020          3.455          5.620    0.593       0.345       0.483       0.552       0.655       0.931   0.000    27.000       18.000  4.591 S_0005_0004_0001
SCORE:   -24.545   -129.804     16.050     86.662           0.371                  4.964         -6.653    -35.673        0.191         -6.766         -3.166         -8.281       0.000       -0.198      3.142     36.000     -7.061            0.000     24.020          1.656          5.243    0.593       0.345       0.448       0.517       0.724       0.931   0.000    27.000       18.000  4.156 S_0005_0005_0001
SCORE:   -29.623   -140.020     14.909     81.465           0.403                  5.240         -4.651    -33.693        0.224         -5.713         -7.293        -10.607       0.000       -1.618      3.984     33.051     -4.667            0.000     24.020         15.345          3.886    0.883       0.621       0.897       0.931       0.966       1.000   0.000    29.000       28.000  2.167 S_0006_0001_0001
SCORE:   -27.599   -141.038     15.394     81.920           0.405                  5.307         -4.719    -32.858        0.280         -5.702         -7.610        -10.594       0.000       -1.457      3.734     34.486     -4.605            0.000     24.020         15.437          3.897    0.883       0.621       0.897       0.931       0.966       1.000   0.000    29.000       28.000  2.152 S_0006_0002_0001
SCORE:   -29.355   -139.999     14.964     81.452           0.403                  5.240         -4.650    -33.661        0.261         -5.698         -7.291        -10.635       0.000       -1.624      3.928     33.177     -4.660            0.000     24.020         15.418          3.884    0.883       0.621       0.897       0.931       0.966       1.000   0.000    29.000       28.000  2.166 S_0006_0003_0001
SCORE:   -29.355   -139.999     14.964     81.452           0.403                  5.240         -4.650    -33.661        0.261         -5.698         -7.291        -10.635       0.000       -1.624      3.928     33.177     -4.660            0.000     24.020         15.418          3.884    0.883       0.621       0.897       0.931       0.966       1.000   0.000    29.000       28.000  2.166 S_0006_0004_0001
SCORE:   -29.355   -139.999     14.964     81.452           0.403                  5.240         -4.650    -33.661        0.261         -5.698         -7.291        -10.635       0.000       -1.624      3.928     33.177     -4.660            0.000     24.020         15.418          3.884    0.883       0.621       0.897       0.931       0.966       1.000   0.000    29.000       28.000  2.166 S_0006_0005_0001
SCORE:   -13.751   -130.354     18.859     84.776           0.320                  6.067         -4.495    -33.561        0.584         -7.091         -4.350        -10.272       0.000        0.415      3.447     29.616     -5.906            0.000     24.020         14.176          4.240    0.793       0.414       0.759       0.897       0.931       0.966   0.000    28.000       27.000  3.061 S_0007_0001_0001
SCORE:   -14.544   -129.622     18.581     84.262           0.317                  6.096         -4.123    -34.127        0.556         -7.295         -4.388        -10.284       0.000        0.410      3.342     28.927     -5.921            0.000     24.020         14.704          4.283    0.786       0.379       0.759       0.897       0.931       0.966   0.000    28.000       27.000  3.139 S_0007_0002_0001
SCORE:   -15.087   -131.626     17.403     84.524           0.309                  6.087         -3.915    -32.662        0.538         -7.248         -4.151         -9.966       0.000       -0.305      3.054     30.086     -6.137            0.000     24.020         14.901          4.269    0.786       0.414       0.724       0.897       0.931       0.966   0.000    28.000       27.000  3.079 S_0007_0003_0001
SCORE:   -13.751   -130.354     18.859     84.776           0.320                  6.067         -4.495    -33.561        0.584         -7.091         -4.350        -10.272       0.000        0.415      3.447     29.616     -5.906            0.000     24.020         14.176          4.240    0.793       0.414       0.759       0.897       0.931       0.966   0.000    28.000       27.000  3.061 S_0007_0004_0001
SCORE:   -14.103   -131.845     17.712     85.456           0.321                  6.118         -3.991    -32.221        0.537         -7.092         -5.108         -9.859       0.000       -0.254      3.000     30.281     -6.053            0.000     24.020         14.875          4.249    0.793       0.414       0.759       0.897       0.931       0.966   0.000    28.000       27.000  3.059 S_0007_0005_0001
SCORE:   -16.709   -136.183     19.791     89.089           0.408                  6.967         -2.053    -33.612        0.027         -5.700         -6.446         -6.933      -2.788        1.334      1.872     30.372     -8.495            0.000     24.020         11.621          3.699    0.841       0.483       0.793       0.931       1.000       1.000   0.000    29.000       29.000  1.938 S_0008_0001_0001
SCORE:   -21.405   -137.142     19.626     88.379           0.378                  5.389         -3.149    -33.609        0.034         -5.783         -6.760         -6.587      -0.534        1.231      1.712     28.324     -9.148            0.000     24.020         12.216          3.482    0.883       0.621       0.828       0.966       1.000       1.000   0.000    29.000       29.000  1.717 S_0008_0002_0001
SCORE:   -19.846   -136.695     19.484     88.975           0.383                  5.297         -3.032    -33.441        0.077         -5.863         -6.851         -6.687      -0.560        1.300      2.182     28.123     -9.148            0.000     24.020         12.591          3.602    0.883       0.621       0.828       0.966       1.000       1.000   0.000    29.000       29.000  1.799 S_0008_0003_0001
SCORE:   -22.448   -135.886     17.572     88.734           0.357                  5.329         -3.839    -33.541        0.008         -5.811         -7.282         -6.215      -0.420        1.243      0.999     28.722     -9.070            0.000     24.020         12.635          3.446    0.903       0.690       0.828       1.000       1.000       1.000   0.000    29.000       29.000  1.700 S_0008_0004_0001
SCORE:   -19.587   -137.190     19.667     90.017           0.395                  5.420         -2.394    -34.992        0.048         -5.902         -6.907         -7.228      -0.555        1.333      2.390     28.903     -8.961            0.000     24.020         12.350          3.608    0.883       0.621       0.828       0.966       1.000       1.000   0.000    29.000       29.000  1.797 S_0008_0005_0001
SCORE:   -43.960   -128.699     13.808     84.384           0.320                  5.537         -4.788    -37.824        0.213         -4.299         -6.670         -8.848       0.000       -3.179      2.175     28.880     -7.853            0.000     24.020         -1.135          3.721    0.862       0.690       0.828       0.897       0.931       0.966   0.000    28.000       27.000  2.660 S_0009_0001_0001
SCORE:   -43.863   -128.682     13.951     84.344           0.319                  5.535         -4.794    -37.775        0.115         -4.298         -6.675         -8.870       0.000       -3.177      2.267     28.778     -7.796            0.000     24.020         -1.126          3.716    0.862       0.690       0.828       0.897       0.931       0.966   0.000    28.000       27.000  2.650 S_0009_0002_0001
SCORE:   -44.528   -124.943     12.423     78.991           0.330                  5.695         -4.519    -34.888        0.115         -4.399         -6.855         -7.303      -0.883       -3.410      1.023     28.989     -7.621            0.000     24.020         -1.292          4.267    0.841       0.655       0.793       0.897       0.897       0.966   0.000    28.000       27.000  3.245 S_0009_0003_0001
SCORE:   -47.297   -129.625     13.421     87.447           0.320                  5.356         -4.999    -41.149        0.205         -4.393         -6.505        -10.423       0.000       -3.147      2.113     28.012     -7.443            0.000     24.020         -0.509          3.865    0.841       0.621       0.793       0.897       0.931       0.966   0.000    28.000       27.000  2.838 S_0009_0004_0001
SCORE:   -46.997   -127.706     12.849     83.182           0.328                  5.505         -5.587    -37.010        0.060         -4.382         -6.835         -8.864       0.000       -3.269      1.339     27.805     -7.475            0.000     24.020         -0.957          4.319    0.834       0.621       0.793       0.897       0.897       0.966   0.000    28.000       27.000  3.334 S_0009_0005_0001
SCORE:   -27.946   -130.310     16.243     84.368           0.305                  5.035         -3.525    -36.478        0.158         -4.697         -8.043         -7.328      -2.176        0.725      2.584     31.142     -7.084            0.000     24.020          7.116          4.529    0.793       0.517       0.690       0.862       0.931       0.966   0.000    28.000       27.000  3.172 S_0010_0001_0001
SCORE:   -28.358   -130.579     16.395     84.191           0.301                  5.023         -3.538    -36.358        0.108         -4.685         -8.043         -7.329      -2.172        0.737      2.387     31.100     -7.047            0.000     24.020          7.130          4.528    0.800       0.517       0.724       0.862       0.931       0.966   0.000    28.000       27.000  3.162 S_0010_0002_0001
SCORE:   -30.400   -134.236     16.812     87.248           0.297                  5.074         -3.851    -38.406        0.098         -4.675         -8.003         -7.209      -2.175        0.700      2.698     30.888     -6.944            0.000     24.020          7.265          4.266    0.814       0.552       0.724       0.862       0.931       1.000   0.000    29.000       27.000  2.962 S_0010_0003_0001
SCORE:   -29.512   -133.567     16.977     87.067           0.302                  5.044         -4.029    -38.374        0.123         -4.685         -8.077         -7.270      -2.168        0.834      2.559     31.398     -6.976            0.000     24.020          7.310          4.298    0.800       0.517       0.724       0.862       0.931       0.966   0.000    28.000       27.000  3.007 S_0010_0004_0001
SCORE:   -27.605   -130.209     16.354     84.169           0.306                  5.041         -3.554    -36.432        0.145         -4.693         -8.113         -7.342      -2.175        0.898      2.693     31.275     -7.120            0.000     24.020          7.132          4.556    0.807       0.517       0.724       0.862       0.931       1.000   0.000    29.000       27.000  3.215 S_0010_0005_0001
SCORE:   -30.307   -135.660     14.038     81.121           0.342                  5.294         -2.963    -35.753        0.209         -4.276        -11.432        -10.282       0.000       -1.585      0.666     35.285     -5.817            0.000     24.020         16.485          3.205    0.931       0.759       0.931       0.966       1.000       1.000   0.000    29.000       29.000  1.903 S_0011_0001_0001
SCORE:   -31.673   -138.141     14.215     82.276           0.340                  4.996         -3.871    -35.184        0.211         -4.070        -11.745        -10.363       0.000       -1.545      0.615     35.517     -5.868            0.000     24.020         16.925          3.271    0.931       0.759       0.931       0.966       1.000       1.000   0.000    29.000       29.000  1.893 S_0011_0002_0001
SCORE:   -30.618   -136.110     14.211     81.251           0.344                  5.299         -3.372    -35.676        0.200         -4.290        -11.438        -10.342       0.000       -1.551      0.672     35.454     -5.792            0.000     24.020         16.504          3.202    0.931       0.759       0.931       0.966       1.000       1.000   0.000    29.000       29.000  1.897 S_0011_0003_0001
SCORE:   -30.887   -132.938     14.012     82.313           0.344                  5.291         -3.681    -36.189        0.218         -3.323        -11.194        -10.299       0.000       -1.566      0.598     34.502     -6.157            0.000     24.020         13.161          3.230    0.931       0.759       0.931       0.966       1.000       1.000   0.000    29.000       29.000  1.900 S_0011_0004_0001
SCORE:   -30.324   -136.555     13.926     82.190           0.346                  5.371         -3.612    -36.588        0.189         -4.306        -11.543        -10.227       0.000       -1.451      0.526     36.612     -5.837            0.000     24.020         16.614          3.217    0.931       0.759       0.931       0.966       1.000       1.000   0.000    29.000       29.000  1.899 S_0011_0005_0001
SCORE:   -33.503   -126.440     12.562     82.057           0.303                  5.353         -5.148    -39.125        0.044         -6.199         -7.813         -5.741      -1.664       -0.978      6.724     29.772     -7.478            0.000     24.020          6.249          4.585    0.807       0.552       0.759       0.862       0.897       0.966   0.000    28.000       27.000  3.378 S_0012_0001_0001
SCORE:   -31.223   -124.655     12.385     82.019           0.302                  5.674         -4.665    -39.467        0.103         -6.209         -7.767         -5.770      -1.654       -0.910      6.613     30.184     -7.508            0.000     24.020          6.083          4.544    0.807       0.552       0.759       0.862       0.897       0.966   0.000    28.000       27.000  3.389 S_0012_0002_0001
SCORE:   -32.673   -125.832     12.489     82.013           0.297                  5.296         -5.087    -38.938        0.102         -6.208         -7.766         -5.766      -1.656       -0.955      6.788     29.798     -7.503            0.000     24.020          6.235          4.587    0.814       0.552       0.793       0.862       0.897       0.966   0.000    28.000       27.000  3.392 S_0012_0003_0001
SCORE:   -32.579   -125.806     12.646     81.934           0.302                  5.307         -5.044    -39.041        0.048         -6.175         -7.882         -5.762      -1.630       -0.877      6.831     29.715     -7.471            0.000     24.020          6.306          4.586    0.807       0.552       0.759       0.862       0.897       0.966   0.000    28.000       27.000  3.390 S_0012_0004_0001
SCORE:   -35.865   -124.061     12.177     80.360           0.289                  4.810         -5.472    -38.155        0.106         -6.838         -8.115         -6.558       0.000       -0.803      4.834     29.798     -7.587            0.000     24.020          5.327          4.785    0.807       0.552       0.759       0.862       0.897       0.966   0.000    28.000       27.000  3.406 S_0012_0005_0001
SCORE:    -9.239   -122.848     13.319     78.617           0.308                  6.264         -6.265    -22.729        0.209         -1.969         -4.547         -9.102       0.000       -0.623      3.381     31.164     -7.975            0.000     24.020          9.537          3.709    0.793       0.414       0.724       0.897       0.931       1.000   0.000    29.000       27.000  2.819 S_0013_0001_0001
SCORE:    -9.154   -121.569     12.800     79.507           0.311                  7.349         -6.458    -27.270        0.403         -1.977         -4.791         -8.266      -2.622       -0.430      4.711     34.350     -8.115            0.000     24.020          8.893          3.801    0.800       0.483       0.690       0.897       0.931       1.000   0.000    29.000       27.000  2.874 S_0013_0002_0001
SCORE:    -9.424   -129.481     14.979     83.473           0.318                  6.859         -7.804    -25.878        0.424         -1.894         -4.752         -7.193      -1.206        0.616      4.097     31.374     -6.702            0.000     24.020          9.327          4.187    0.772       0.379       0.724       0.897       0.897       0.966   0.000    28.000       26.000  3.137 S_0013_0003_0001
SCORE:    -9.013   -128.893     14.759     83.817           0.321                  6.827         -7.896    -25.957        0.132         -1.848         -4.721         -7.217      -1.206        0.513      4.082     31.569     -6.658            0.000     24.020          9.343          4.172    0.779       0.379       0.724       0.897       0.931       0.966   0.000    28.000       26.000  3.126 S_0013_0004_0001
SCORE:    -9.813   -121.298     12.793     79.405           0.305                  6.874         -6.199    -26.510        0.181         -2.052         -4.556        -11.146       0.000       -0.510      3.774     33.146     -8.071            0.000     24.020         10.029          3.516    0.807       0.483       0.724       0.897       0.931       1.000   0.000    29.000       27.000  2.646 S_0013_0005_0001
SCORE:    24.967   -128.276     22.908     83.938           0.366                  5.961         -5.055    -35.832        0.329         -5.162         -5.060        -10.645       0.000        1.586      8.345     39.220     -4.352            0.000     24.020         32.675          4.115    0.731       0.379       0.621       0.759       0.897       1.000   0.000    29.000       25.000  2.701 S_0014_0001_0001
SCORE:    24.967   -128.276     22.908     83.938           0.366                  5.961         -5.055    -35.832        0.329         -5.162         -5.060        -10.645       0.000        1.586      8.345     39.220     -4.352            0.000     24.020         32.675          4.115    0.731       0.379       0.621       0.759       0.897       1.000   0.000    29.000       25.000  2.701 S_0014_0002_0001
SCORE:    29.247   -127.386     22.710     85.628           0.342                  5.236         -3.628    -32.072        0.308         -4.270         -4.944         -8.074       0.000        4.111      5.896     36.597     -5.168            0.000     24.020         29.940          3.879    0.752       0.414       0.621       0.793       0.931       1.000   0.000    29.000       25.000  2.435 S_0014_0003_0001
SCORE:    27.272   -131.462     24.001     88.323           0.377                  4.912         -4.562    -37.288        0.213         -3.954         -5.687         -7.396      -1.827        1.759      8.345     40.871     -4.872            0.000     24.020         31.500          3.851    0.779       0.483       0.655       0.828       0.931       1.000   0.000    29.000       26.000  2.453 S_0014_0004_0001
SCORE:    24.969   -128.378     23.861     83.805           0.356                  4.844         -4.736    -35.029        0.269         -5.590         -4.981         -8.803      -1.624        1.402      9.726     38.671     -4.232            0.000     24.020         31.388          3.916    0.724       0.379       0.552       0.793       0.897       1.000   0.000    29.000       25.000  2.588 S_0014_0005_0001
SCORE:   -23.074   -125.644     14.885     84.550           0.342                  5.662         -3.765    -38.382        0.675         -5.213         -6.590         -8.158      -1.378        0.445      1.956     30.793     -7.827            0.000     24.020         10.554          3.281    0.862       0.621       0.828       0.931       0.931       1.000   0.000    29.000       28.000  2.174 S_0015_0001_0001
SCORE:   -23.339   -126.777     14.951     85.276           0.336                  5.441         -3.691    -38.356        0.627         -5.309         -6.716         -8.392      -1.420        0.491      1.510     31.603     -7.822            0.000     24.020         10.890          3.250    0.869       0.621       0.862       0.931       0.931       1.000   0.000    29.000       28.000  2.143 S_0015_0002_0001
SCORE:   -21.284   -121.643     13.744     82.886           0.331                  5.539         -3.351    -37.626        0.599         -5.336         -6.735         -8.990       0.000        0.816      1.973     30.093     -8.041            0.000     24.020         10.438          3.177    0.869       0.621       0.862       0.931       0.931       1.000   0.000    29.000       28.000  2.069 S_0015_0003_0001
SCORE:   -24.843   -126.461     14.908     85.749           0.327                  5.389         -3.575    -39.026        0.612         -5.259         -6.878         -8.251      -1.411        0.505      1.577     30.110     -7.918            0.000     24.020         10.740          3.306    0.869       0.655       0.828       0.931       0.931       1.000   0.000    29.000       28.000  2.134 S_0015_0004_0001
SCORE:   -24.835   -126.437     14.900     85.759           0.330                  5.393         -3.578    -39.061        0.598         -5.253         -6.867         -8.258      -1.407        0.495      1.598     30.134     -7.922            0.000     24.020         10.721          3.309    0.869       0.655       0.828       0.931       0.931       1.000   0.000    29.000       28.000  2.137 S_0015_0005_0001
SCORE:   -31.417   -128.745     14.999     82.873           0.330                  5.689         -5.580    -32.619        0.098         -4.465         -7.215         -7.901       0.000       -0.786      1.382     31.240     -7.035            0.000     24.020          2.295          3.775    0.938       0.897       0.931       0.931       0.966       0.966   0.000    28.000       28.000  2.236 S_0016_0001_0001
SCORE:   -32.147   -128.358     14.539     82.483           0.328                  5.661         -5.754    -32.488        0.097         -4.426         -7.241         -7.978       0.000       -0.772      1.364     31.214     -6.871            0.000     24.020          2.036          3.773    0.938       0.897       0.931       0.931       0.966       0.966   0.000    28.000       28.000  2.236 S_0016_0002_0001
SCORE:   -30.165   -127.797     14.168     82.254           0.334                  5.559         -6.227    -30.371        0.107         -4.524         -7.880         -6.476       0.000       -0.959      1.391     30.218     -6.642            0.000     24.020          2.662          3.889    0.917       0.793       0.931       0.931       0.966       0.966   0.000    28.000       28.000  2.345 S_0016_0003_0001
SCORE:   -29.589   -125.523     14.781     81.162           0.323                  5.268         -5.386    -32.133        0.080         -4.581         -7.462         -8.035       0.000       -0.897      1.738     31.272     -6.952            0.000     24.020          2.736          3.877    0.903       0.724       0.931       0.931       0.966       0.966   0.000    28.000       28.000  2.352 S_0016_0004_0001
SCORE:   -27.475   -128.195     16.409     82.057           0.338                  5.601         -5.615    -30.775        0.107         -4.858         -8.036         -7.917       0.000       -0.787      0.101     31.438     -6.272            0.000     24.020          4.910          3.911    0.903       0.759       0.931       0.931       0.931       0.966   0.000    28.000       28.000  2.367 S_0016_0005_0001
SCORE:   -38.965   -143.182     21.557     90.973           0.324                  5.383         -4.323    -38.016        0.091         -7.575        -10.204        -10.426       0.000       -0.676      3.790     30.791     -6.139            0.000     24.020          4.649          3.269    0.917       0.724       0.931       0.931       1.000       1.000   0.000    29.000       29.000  1.763 S_0017_0001_0001
SCORE:   -38.887   -142.202     23.048     91.351           0.323                  5.540         -3.770    -38.417        0.076         -7.311        -10.293        -10.473       0.000       -1.087      3.388     29.465     -6.578            0.000     24.020          4.034          3.205    0.903       0.690       0.931       0.931       0.966       1.000   0.000    29.000       29.000  1.770 S_0017_0002_0001
SCORE:   -39.316   -143.837     21.880     91.229           0.323                  5.364         -4.418    -38.154        0.087         -7.500        -10.247        -10.413       0.000       -0.601      3.841     30.856     -5.925            0.000     24.020          4.178          3.262    0.917       0.724       0.931       0.931       1.000       1.000   0.000    29.000       29.000  1.756 S_0017_0003_0001
SCORE:   -39.911   -143.583     21.808     91.108           0.305                  5.287         -4.226    -38.175        0.090         -7.545        -10.262        -10.596       0.000       -0.586      3.913     30.154     -5.869            0.000     24.020          4.246          3.264    0.910       0.690       0.931       0.931       1.000       1.000   0.000    29.000       29.000  1.761 S_0017_0004_0001
SCORE:   -38.746   -143.954     22.352     91.520           0.309                  5.359         -4.439    -38.425        0.091         -7.607        -10.219        -10.429       0.000       -0.430      3.864     30.602     -6.084            0.000     24.020          4.724          3.282    0.910       0.724       0.931       0.931       0.966       1.000   0.000    29.000       29.000  1.774 S_0017_0005_0001
SCORE:     3.608   -124.881     15.842     78.121           0.328                  5.273         -4.406    -25.646        0.240         -3.266         -4.109        -10.523      -1.966       -0.363      5.921     41.684     -4.354            0.000     24.020         11.693          5.125    0.669       0.276       0.621       0.690       0.828       0.931   0.000    27.000       23.000  3.747 S_0018_0001_0001
SCORE:     1.017   -124.286     16.804     78.716           0.323                  5.279         -4.849    -27.609        0.232         -4.283         -4.239        -10.655      -2.015       -0.716      6.322     41.725     -4.708            0.000     24.020         10.956          5.064    0.683       0.345       0.552       0.759       0.828       0.931   0.000    27.000       23.000  3.718 S_0018_0002_0001
SCORE:     3.608   -124.881     15.842     78.121           0.328                  5.273         -4.406    -25.646        0.240         -3.266         -4.109        -10.523      -1.966       -0.363      5.921     41.684     -4.354            0.000     24.020         11.693          5.125    0.669       0.276       0.621       0.690       0.828       0.931   0.000    27.000       23.000  3.747 S_0018_0003_0001
SCORE:     3.316   -125.356     15.884     78.349           0.333                  5.318         -4.442    -25.708        0.234         -3.267         -4.114        -10.559      -1.955       -0.313      5.947     41.632     -4.369            0.000     24.020         11.682          5.115    0.683       0.276       0.586       0.793       0.828       0.931   0.000    27.000       23.000  3.739 S_0018_0004_0001
SCORE:     3.608   -124.881     15.842     78.121           0.328                  5.273         -4.406    -25.646        0.240         -3.266         -4.109        -10.523      -1.966       -0.363      5.921     41.684     -4.354            0.000     24.020         11.693          5.125    0.669       0.276       0.621       0.690       0.828       0.931   0.000    27.000       23.000  3.747 S_0018_0005_0001
SCORE:   -16.922   -139.539     19.084     85.420           0.304                  4.893         -3.579    -37.676        0.030         -4.793         -7.010        -11.588      -1.595       -0.652      3.001     34.955     -4.450            0.000     24.020         22.253          2.343    0.952       0.793       0.966       1.000       1.000       1.000   0.000    29.000       29.000  1.222 S_0019_0001_0001
SCORE:   -20.014   -143.961     19.183     87.990           0.311                  5.116         -5.027    -36.569        0.024         -4.554         -6.683         -9.896       0.000        0.242      5.261     33.065     -4.974            0.000     24.020         16.439          2.363    0.945       0.759       0.966       1.000       1.000       1.000   0.000    29.000       29.000  1.270 S_0019_0002_0001
SCORE:   -16.922   -139.539     19.084     85.420           0.304                  4.893         -3.579    -37.676        0.030         -4.793         -7.010        -11.588      -1.595       -0.652      3.001     34.955     -4.450            0.000     24.020         22.253          2.343    0.952       0.793       0.966       1.000       1.000       1.000   0.000    29.000       29.000  1.222 S_0019_0003_0001
SCORE:   -16.920   -139.501     19.062     85.406           0.304                  4.891         -3.584    -37.642        0.029         -4.789         -7.022        -11.575      -1.597       -0.667      3.018     34.938     -4.471            0.000     24.020         22.260          2.343    0.952       0.793       0.966       1.000       1.000       1.000   0.000    29.000       29.000  1.222 S_0019_0004_0001
SCORE:   -17.037   -139.428     19.063     85.397           0.303                  4.890         -3.562    -37.702        0.043         -4.788         -7.017        -11.619      -1.596       -0.668      2.997     34.906     -4.481            0.000     24.020         22.205          2.347    0.952       0.793       0.966       1.000       1.000       1.000   0.000    29.000       29.000  1.225 S_0019_0005_0001
SCORE:   -30.793   -144.380     16.362     87.989           0.339                  4.777         -6.645    -30.234        0.271         -5.638         -9.667         -6.244       0.000        0.018      6.989     32.022     -8.480            0.000     24.020          7.708          2.844    0.897       0.655       0.931       0.931       0.966       1.000   0.000    29.000       29.000  1.969 S_0020_0001_0001
SCORE:   -31.047   -144.353     16.338     87.969           0.337                  4.759         -6.644    -30.339        0.279         -5.650         -9.649         -6.242       0.000        0.012      6.993     31.893     -8.468            0.000     24.020          7.699          2.846    0.890       0.621       0.931       0.931       0.966       1.000   0.000    29.000       29.000  1.970 S_0020_0002_0001
SCORE:   -31.695   -143.619     16.276     88.485           0.293                  4.650         -6.167    -31.079        0.286         -5.742         -9.433         -7.034       0.000       -0.033      7.031     31.059     -8.520            0.000     24.020          7.832          2.871    0.869       0.552       0.931       0.931       0.931       1.000   0.000    29.000       28.000  2.026 S_0020_0003_0001
SCORE:   -29.103   -145.759     15.613     88.665           0.347                  4.641         -6.586    -31.083        0.290         -5.758         -8.998         -6.283       0.000        0.180      7.824     33.374     -8.208            0.000     24.020          8.618          2.935    0.883       0.586       0.931       0.931       0.966       1.000   0.000    29.000       29.000  1.961 S_0020_0004_0001
SCORE:   -31.645   -144.652     16.557     87.584           0.337                  4.765         -6.586    -29.975        0.287         -5.682         -9.637         -6.364       0.000        0.046      6.873     31.669     -8.478            0.000     24.020          7.592          2.865    0.890       0.621       0.931       0.931       0.966       1.000   0.000    29.000       29.000  1.986 S_0020_0005_0001
SCORE:   -39.689   -140.140     15.410     87.447           0.302                  4.574         -6.998    -32.995        0.095         -5.467         -8.050         -7.785       0.000       -2.707      1.899     28.751     -5.909            0.000     24.020          7.866          1.830    0.952       0.828       0.931       1.000       1.000       1.000   0.000    29.000       29.000  1.141 S_0021_0001_0001
SCORE:   -39.856   -140.709     15.853     87.176           0.295                  4.590         -6.967    -32.965        0.162         -5.486         -8.068         -7.732       0.000       -2.697      1.962     28.596     -5.857            0.000     24.020          7.972          1.833    0.952       0.828       0.931       1.000       1.000       1.000   0.000    29.000       29.000  1.138 S_0021_0002_0001
SCORE:   -38.856   -139.696     15.424     87.214           0.308                  4.684         -6.996    -33.258        0.163         -5.457         -8.060         -7.812       0.000       -2.721      1.890     29.353     -5.797            0.000     24.020          7.884          1.748    0.945       0.793       0.931       1.000       1.000       1.000   0.000    29.000       29.000  1.138 S_0021_0003_0001
SCORE:   -40.149   -140.458     15.465     88.619           0.317                  5.092         -6.704    -34.436        0.100         -5.395         -7.966         -8.456       0.000       -2.808      1.899     28.715     -5.796            0.000     24.020          7.643          1.741    0.952       0.828       0.931       1.000       1.000       1.000   0.000    29.000       29.000  1.144 S_0021_0004_0001
SCORE:   -40.149   -140.458     15.465     88.619           0.317                  5.092         -6.704    -34.436        0.100         -5.395         -7.966         -8.456       0.000       -2.808      1.899     28.715     -5.796            0.000     24.020          7.643          1.741    0.952       0.828       0.931       1.000       1.000       1.000   0.000    29.000       29.000  1.144 S_0021_0005_0001
SCORE:   -14.055   -133.419     18.798     87.523           0.336                  7.579         -5.664    -36.021        0.338         -2.932         -5.593         -7.762       0.000       -1.255      3.501     34.725     -5.259            0.000     24.020          7.029          3.575    0.855       0.483       0.897       0.931       0.966       1.000   0.000    29.000       28.000  2.240 S_0022_0001_0001
SCORE:   -13.003   -130.993     18.467     85.842           0.337                  7.257         -5.178    -34.856        0.266         -2.912         -5.648         -7.748       0.000       -1.299      3.193     34.641     -5.452            0.000     24.020          7.062          3.569    0.855       0.483       0.897       0.931       0.966       1.000   0.000    29.000       28.000  2.249 S_0022_0002_0001
SCORE:   -14.007   -131.024     17.319     83.526           0.344                  7.879         -5.048    -32.741        0.278         -2.496         -4.743         -7.649       0.000       -1.377      3.081     34.016     -5.036            0.000     24.020          5.645          3.584    0.876       0.586       0.897       0.931       0.966       1.000   0.000    29.000       28.000  2.235 S_0022_0003_0001
SCORE:   -14.553   -133.634     18.883     86.916           0.338                  7.567         -5.506    -35.692        0.340         -2.561         -5.605         -7.985       0.000       -1.238      3.328     34.503     -5.370            0.000     24.020          7.144          3.578    0.862       0.517       0.897       0.931       0.966       1.000   0.000    29.000       28.000  2.249 S_0022_0004_0001
SCORE:   -13.960   -132.112     18.845     87.321           0.337                  7.617         -4.791    -37.535        0.311         -2.931         -5.571         -8.169       0.000       -1.352      3.366     35.061     -5.261            0.000     24.020          6.885          3.524    0.862       0.517       0.897       0.931       0.966       1.000   0.000    29.000       28.000  2.248 S_0022_0005_0001
SCORE:   -30.643   -134.800     14.221     87.539           0.368                  5.388         -5.553    -36.989        0.080         -2.507        -10.886         -7.340       0.000       -1.841      0.517     36.331     -5.375            0.000     24.020          6.184          2.944    0.938       0.759       0.931       1.000       1.000       1.000   0.000    29.000       29.000  1.691 S_0023_0001_0001
SCORE:   -31.131   -133.731     13.209     88.474           0.353                  4.949         -5.329    -35.740        0.077         -2.055        -11.000         -7.303       0.000       -1.554      0.018     34.959     -5.737            0.000     24.020          5.258          3.087    0.917       0.724       0.931       0.931       1.000       1.000   0.000    29.000       29.000  1.629 S_0023_0002_0001
SCORE:   -30.216   -134.274     13.169     87.825           0.358                  4.988         -5.544    -35.572        0.198         -2.355        -10.899         -7.362       0.000       -1.672      0.026     37.057     -5.419            0.000     24.020          5.241          3.082    0.924       0.690       0.931       1.000       1.000       1.000   0.000    29.000       29.000  1.710 S_0023_0003_0001
SCORE:   -30.160   -131.447     12.423     84.506           0.332                  4.514         -5.068    -33.902        0.120         -2.361        -11.053         -7.399       0.000       -1.635     -0.004     35.977     -5.593            0.000     24.020          6.410          3.112    0.924       0.759       0.931       0.931       1.000       1.000   0.000    29.000       29.000  1.718 S_0023_0004_0001
SCORE:   -30.922   -134.160     12.519     88.000           0.353                  5.005         -5.282    -35.925        0.084         -2.305        -10.883         -7.286       0.000       -1.674     -0.037     37.209     -5.442            0.000     24.020          4.883          3.080    0.924       0.724       0.897       1.000       1.000       1.000   0.000    29.000       29.000  1.708 S_0023_0005_0001
SCORE:   -17.810   -132.441     16.172     80.885           0.344                  6.690         -5.924    -29.947        0.184         -3.258         -7.693         -5.776       0.000       -1.797      0.798     32.500     -6.415            0.000     24.020         13.849          3.574    0.883       0.655       0.862       0.931       0.966       1.000   0.000    29.000       28.000  2.138 S_0024_0001_0001
SCORE:   -17.853   -135.001     16.528     83.327           0.341                  6.422         -6.176    -29.174        0.096         -2.947         -7.356         -6.913       0.000       -1.590      1.399     33.309     -7.077            0.000     24.020         12.940          3.655    0.897       0.759       0.862       0.931       0.931       1.000   0.000    29.000       27.000  2.247 S_0024_0002_0001
SCORE:   -16.017   -132.523     17.043     82.495           0.334                  5.578         -5.735    -29.150        0.187         -3.028         -7.292         -5.620      -0.917       -1.706      1.477     31.710     -6.257            0.000     24.020         13.367          3.415    0.897       0.724       0.862       0.931       0.966       1.000   0.000    29.000       28.000  2.147 S_0024_0003_0001
SCORE:   -15.829   -132.579     17.012     82.482           0.333                  5.561         -5.763    -29.021        0.193         -3.023         -7.293         -5.570      -0.925       -1.687      1.454     31.842     -6.264            0.000     24.020         13.400          3.415    0.897       0.724       0.862       0.931       0.966       1.000   0.000    29.000       28.000  2.148 S_0024_0004_0001
SCORE:   -16.814   -134.110     15.900     84.105           0.334                  5.564         -5.507    -27.972        0.111         -3.000         -7.340         -5.790      -0.934       -1.672      1.690     31.508     -6.805            0.000     24.020         13.086          3.575    0.876       0.655       0.862       0.931       0.931       1.000   0.000    29.000       27.000  2.257 S_0024_0005_0001
SCORE:   -23.867   -132.638     14.793     82.085           0.332                  4.817         -4.817    -26.222        0.276         -5.406         -7.060         -2.849      -0.707       -0.925      1.396     29.879     -6.968            0.000     24.020          6.129          3.238    0.855       0.517       0.862       0.931       0.966       1.000   0.000    29.000       28.000  2.038 S_0025_0001_0001
SCORE:   -24.297   -132.665     14.754     81.810           0.328                  4.812         -4.852    -26.292        0.282         -5.457         -7.077         -2.844      -0.706       -0.909      1.331     29.919     -6.921            0.000     24.020          6.169          3.244    0.855       0.517       0.862       0.931       0.966       1.000   0.000    29.000       28.000  2.041 S_0025_0002_0001
SCORE:   -24.297   -132.665     14.754     81.810           0.328                  4.812         -4.852    -26.292        0.282         -5.457         -7.077         -2.844      -0.706       -0.909      1.331     29.919     -6.921            0.000     24.020          6.169          3.244    0.855       0.517       0.862       0.931       0.966       1.000   0.000    29.000       28.000  2.041 S_0025_0003_0001
SCORE:   -23.930   -133.103     14.965     82.319           0.327                  4.784         -4.535    -26.567        0.274         -5.433         -7.224         -3.037      -0.715       -0.890      1.196     30.003     -6.676            0.000     24.020          6.363          3.277    0.855       0.483       0.897       0.931       0.966       1.000   0.000    29.000       28.000  2.074 S_0025_0004_0001
SCORE:   -23.891   -132.693     14.807     82.108           0.332                  4.816         -4.821    -26.249        0.270         -5.416         -7.064         -2.849      -0.708       -0.923      1.401     29.897     -6.958            0.000     24.020          6.139          3.240    0.855       0.517       0.862       0.931       0.966       1.000   0.000    29.000       28.000  2.039 S_0025_0005_0001
SCORE:   -34.848   -142.288     19.339     85.693           0.273                  4.307         -6.140    -37.859        0.134         -5.905         -8.316        -10.997      -1.922       -2.667      4.001     34.133     -6.288            0.000     24.020         15.634          3.444    0.903       0.793       0.862       0.931       0.931       1.000   0.000    29.000       28.000  2.420 S_0026_0001_0001
SCORE:   -34.504   -140.366     18.375     85.123           0.280                  4.419         -6.023    -37.507        0.367         -5.872         -8.408        -10.543      -1.940       -2.797      3.703     33.334     -6.384            0.000     24.020         15.715          3.388    0.903       0.793       0.862       0.931       0.931       1.000   0.000    29.000       28.000  2.401 S_0026_0002_0001
SCORE:   -36.599   -143.493     18.736     87.479           0.276                  4.310         -6.396    -38.619        0.065         -5.935         -8.276        -10.943      -1.911       -2.677      3.645     33.953     -6.251            0.000     24.020         15.418          3.360    0.903       0.793       0.862       0.931       0.931       1.000   0.000    29.000       28.000  2.417 S_0026_0003_0001
SCORE:   -33.575   -137.901     18.063     82.271           0.281                  5.394         -5.048    -38.552        0.338         -5.876         -8.385         -9.791      -3.502       -2.673      3.510     34.586     -6.245            0.000     24.020         15.936          3.494    0.897       0.759       0.862       0.931       0.931       1.000   0.000    29.000       28.000  2.423 S_0026_0004_0001
SCORE:   -36.395   -147.313     19.584     91.877           0.281                  4.559         -5.443    -41.978        0.128         -6.247         -8.480        -10.170      -2.073       -2.945      3.952     34.385     -6.603            0.000     24.020         16.073          3.417    0.897       0.759       0.862       0.931       0.931       1.000   0.000    29.000       28.000  2.336 S_0026_0005_0001
SCORE:   -15.902   -122.946     20.198     73.637           0.291                  5.430         -1.067    -34.286        0.179         -3.118         -1.267        -12.703      -0.467       -0.482      5.767     34.545     -5.827            0.000     24.020          2.195          6.201    0.469       0.000       0.310       0.483       0.655       0.897   0.000    26.000       12.000  4.569 S_0027_0001_0001
SCORE:    77.918   -138.051     41.770     90.245           0.289                  4.512         -2.880     -5.395        0.175         -2.393         -2.579         -7.130      -2.359        4.323     21.604     43.769     -4.819            0.000     24.020         12.816          9.011    0.400       0.241       0.310       0.414       0.448       0.586   0.000    17.000       11.000  7.810 S_0027_0002_0001
SCORE:     2.899   -118.652     21.254     68.862           0.363                  5.349         -5.635    -26.123        0.266         -3.273         -2.910         -9.435      -1.255        1.024      8.387     39.212     -5.757            0.000     24.020          7.204          5.935    0.490       0.000       0.379       0.483       0.724       0.862   0.000    25.000       12.000  4.576 S_0027_0003_0001
SCORE:    13.412   -127.787     19.045     73.705           0.318                  6.225         -5.553     -9.621        0.088         -1.678         -6.632         -4.337      -1.134       -0.542      3.572     35.766     -6.142            0.000     24.020         14.100          8.417    0.317       0.000       0.276       0.345       0.379       0.586   0.000    17.000       10.000  7.587 S_0027_0004_0001
SCORE:   -19.748   -128.840     22.236     75.507           0.288                  4.928         -3.014    -29.528        0.066         -3.435         -2.790        -12.028      -1.239        2.111      4.474     33.124     -6.520            0.000     24.020          0.892          6.472    0.462       0.000       0.310       0.483       0.655       0.862   0.000    25.000       12.000  4.792 S_0027_0005_0001
SCORE:   -27.992   -132.637     15.504     85.736           0.294                  4.583         -6.275    -33.843        0.157         -6.569         -9.012         -7.893       0.000       -2.122      1.868     29.807     -5.197            0.000     24.020         13.589          4.009    0.862       0.690       0.828       0.897       0.931       0.966   0.000    28.000       27.000  2.991 S_0028_0001_0001
SCORE:   -27.434   -132.912     14.774     84.955           0.309                  4.655         -5.623    -34.253        0.153         -6.520         -8.747         -8.150       0.000       -2.129      1.659     31.548     -5.271            0.000     24.020         14.100          3.854    0.869       0.690       0.862       0.897       0.931       0.966   0.000    28.000       27.000  2.930 S_0028_0002_0001
SCORE:   -27.648   -131.621     14.695     83.462           0.304                  4.506         -5.740    -33.953        0.149         -6.526         -8.572         -8.267       0.000       -2.137      1.655     31.433     -5.273            0.000     24.020         14.217          3.876    0.869       0.690       0.862       0.897       0.931       0.966   0.000    28.000       27.000  2.969 S_0028_0003_0001
SCORE:   -26.776   -131.418     15.196     85.662           0.295                  4.579         -5.966    -34.367        0.150         -6.550         -8.719         -8.176       0.000       -2.177      2.224     30.126     -5.277            0.000     24.020         13.622          3.962    0.869       0.690       0.862       0.897       0.931       0.966   0.000    28.000       27.000  2.933 S_0028_0004_0001
SCORE:   -27.442   -132.928     14.779     84.969           0.309                  4.655         -5.621    -34.248        0.155         -6.526         -8.745         -8.156       0.000       -2.136      1.666     31.545     -5.276            0.000     24.020         14.096          3.853    0.869       0.690       0.862       0.897       0.931       0.966   0.000    28.000       27.000  2.929 S_0028_0005_0001
SCORE:   -22.023   -138.097     21.827     76.231           0.300                  6.516         -5.698    -30.271        0.197         -6.127         -5.127         -4.999      -0.425        1.360      4.561     35.612     -4.396            0.000     24.020          2.494          3.995    0.683       0.241       0.483       0.793       0.897       1.000   0.000    29.000       20.000  3.046 S_0029_0001_0001
SCORE:   -24.662   -138.651     21.886     77.317           0.308                  7.170         -5.118    -30.844        0.129         -5.866         -5.216         -6.524      -0.862        0.880      3.457     34.789     -4.655            0.000     24.020          3.121          3.916    0.683       0.241       0.517       0.759       0.897       1.000   0.000    29.000       18.000  3.047 S_0029_0002_0001
SCORE:   -22.515   -138.513     21.716     76.400           0.302                  6.517         -5.711    -30.274        0.116         -6.125         -5.141         -5.037      -0.421        1.386      4.535     35.578     -4.346            0.000     24.020          2.483          3.997    0.683       0.241       0.483       0.793       0.897       1.000   0.000    29.000       20.000  3.051 S_0029_0003_0001
SCORE:   -23.750   -135.637     21.934     76.076           0.302                  6.029         -6.119    -29.449        0.099         -6.370         -5.439         -7.427       0.000        1.075      2.869     35.108     -4.356            0.000     24.020          3.535          3.924    0.676       0.241       0.517       0.724       0.897       1.000   0.000    29.000       18.000  3.099 S_0029_0004_0001
SCORE:   -23.167   -137.309     22.308     76.643           0.305                  7.087         -5.274    -30.254        0.201         -6.216         -5.378         -7.298       0.000        1.191      2.908     35.294     -4.617            0.000     24.020          3.221          3.928    0.669       0.241       0.517       0.690       0.897       1.000   0.000    29.000       18.000  3.068 S_0029_0005_0001
SCORE:   -25.727   -129.166     14.887     89.998           0.310                  6.504         -4.129    -42.050        0.401         -5.906         -3.158        -11.582      -0.871        1.943      5.465     33.433     -6.879            0.000     24.020          1.053          4.054    0.807       0.448       0.690       0.931       0.966       1.000   0.000    29.000       28.000  2.056 S_0030_0001_0001
SCORE:   -24.713   -133.480     14.692     90.175           0.318                  6.803         -4.543    -39.997        0.054         -6.063         -4.538         -9.653      -0.863        2.112      4.806     35.942     -7.274            0.000     24.020          2.777          3.945    0.855       0.517       0.828       0.966       0.966       1.000   0.000    29.000       29.000  1.866 S_0030_0002_0001
SCORE:   -24.694   -125.308     14.023     88.339           0.330                  7.202         -3.276    -40.482        0.279         -6.354         -3.482        -11.047      -0.866        2.052      3.098     32.891     -7.185            0.000     24.020          1.072          3.967    0.807       0.448       0.724       0.897       0.966       1.000   0.000    29.000       28.000  2.067 S_0030_0003_0001
SCORE:   -24.768   -129.474     14.020     89.778           0.311                  6.825         -4.631    -41.007        0.316         -6.139         -4.320         -9.754      -0.861        2.208      5.131     33.723     -7.325            0.000     24.020          2.410          3.887    0.855       0.517       0.828       0.966       0.966       1.000   0.000    29.000       29.000  1.861 S_0030_0004_0001
SCORE:   -24.437   -130.184     14.018     89.716           0.308                  6.769         -4.650    -40.636        0.350         -6.278         -4.321         -9.797      -0.861        2.172      4.503     35.427     -7.292            0.000     24.020          2.297          3.919    0.855       0.517       0.828       0.966       0.966       1.000   0.000    29.000       29.000  1.869 S_0030_0005_0001
SCORE:   -17.814   -134.216     17.543     82.494           0.327                  5.118         -5.120    -29.497        0.569         -3.853         -6.992         -9.245       0.000        1.322      5.990     36.141     -5.580            0.000     24.020          3.165          4.903    0.766       0.414       0.690       0.862       0.897       0.966   0.000    28.000       26.000  3.660 S_0031_0001_0001
SCORE:   -19.583   -134.560     17.317     82.553           0.324                  5.128         -5.146    -29.908        0.548         -3.935         -7.047         -9.657       0.000        1.207      5.624     36.128     -5.452            0.000     24.020          3.274          4.909    0.766       0.379       0.690       0.897       0.897       0.966   0.000    28.000       26.000  3.668 S_0031_0002_0001
SCORE:   -19.726   -134.090     17.208     83.587           0.323                  5.197         -4.631    -29.525        0.528         -3.462         -6.846        -10.372       0.000        0.991      5.734     34.332     -5.366            0.000     24.020          2.647          4.928    0.759       0.379       0.690       0.862       0.897       0.966   0.000    28.000       26.000  3.672 S_0031_0003_0001
SCORE:   -17.814   -134.216     17.543     82.494           0.327                  5.118         -5.120    -29.497        0.569         -3.853         -6.992         -9.245       0.000        1.322      5.990     36.141     -5.580            0.000     24.020          3.165          4.903    0.766       0.414       0.690       0.862       0.897       0.966   0.000    28.000       26.000  3.660 S_0031_0004_0001
SCORE:   -17.814   -134.216     17.543     82.494           0.327                  5.118         -5.120    -29.497        0.569         -3.853         -6.992         -9.245       0.000        1.322      5.990     36.141     -5.580            0.000     24.020          3.165          4.903    0.766       0.414       0.690       0.862       0.897       0.966   0.000    28.000       26.000  3.660 S_0031_0005_0001
SCORE:    -0.054   -127.992     18.002     68.878           0.364                  6.471         -7.244    -16.578        0.365         -1.121         -1.388         -5.742       0.000       -1.065      8.932     38.490     -7.114            0.000     24.020          2.669          7.065    0.469       0.241       0.379       0.414       0.552       0.759   0.000    22.000       13.000  5.992 S_0032_0001_0001
SCORE:     9.035   -134.060     20.171     79.427           0.348                  6.825         -4.554    -27.712        0.141         -2.494         -1.873         -5.356      -1.889        0.395     12.355     42.906     -6.336            0.000     24.020          6.722          8.371    0.428       0.276       0.310       0.414       0.448       0.690   0.000    20.000       11.000  7.716 S_0032_0002_0001
SCORE:    14.970   -136.465     30.303     73.632           0.315                  6.564         -4.395    -22.219        0.131         -1.989         -1.924         -6.642      -1.172       -0.547     12.879     40.292     -6.088            0.000     24.020          8.276          7.844    0.462       0.241       0.345       0.448       0.517       0.759   0.000    22.000       14.000  6.845 S_0032_0003_0001
SCORE:     4.397   -133.702     21.279     75.415           0.310                  6.104         -5.008    -19.119        0.152         -2.389         -2.499         -8.316       0.000        1.138     14.497     31.595     -7.885            0.000     24.020          8.804          7.296    0.434       0.241       0.345       0.379       0.483       0.724   0.000    21.000       13.000  6.547 S_0032_0004_0001
SCORE:     9.492   -136.007     24.670     73.103           0.341                  6.231         -4.575    -18.947        0.117         -3.311         -0.938         -6.776      -0.759        2.857     11.735     36.439     -6.355            0.000     24.020          7.647          7.491    0.455       0.241       0.345       0.414       0.552       0.724   0.000    21.000       13.000  6.714 S_0032_0005_0001
SCORE:   -24.456   -126.016     18.656     78.828           0.312                  5.427         -4.186    -32.588        0.369         -4.905         -8.941         -6.471       0.000       -2.075      3.327     30.642     -8.350            0.000     24.020          7.494          3.703    0.903       0.759       0.897       0.931       0.966       0.966   0.000    28.000       28.000  2.178 S_0033_0001_0001
SCORE:   -24.351   -126.769     19.695     78.889           0.310                  5.325         -4.146    -32.887        0.538         -4.579         -8.968         -6.440       0.000       -2.098      3.741     30.072     -8.300            0.000     24.020          7.247          3.727    0.910       0.759       0.931       0.931       0.966       0.966   0.000    28.000       28.000  2.180 S_0033_0002_0001
SCORE:   -23.917   -126.187     18.730     79.024           0.313                  5.421         -4.175    -32.577        0.522         -4.892         -8.989         -6.506       0.000       -2.221      3.432     30.576     -8.337            0.000     24.020          7.932          3.721    0.903       0.724       0.931       0.931       0.966       0.966   0.000    28.000       28.000  2.191 S_0033_0003_0001
SCORE:   -24.937   -126.916     19.668     78.999           0.310                  5.337         -4.165    -33.043        0.373         -4.553         -8.977         -6.439       0.000       -2.079      3.585     30.195     -8.403            0.000     24.020          7.152          3.730    0.903       0.759       0.897       0.931       0.966       0.966   0.000    28.000       28.000  2.186 S_0033_0004_0001
SCORE:   -24.312   -126.830     19.759     78.914           0.310                  5.324         -4.149    -32.868        0.536         -4.573         -8.977         -6.446       0.000       -2.106      3.703     30.099     -8.311            0.000     24.020          7.283          3.730    0.910       0.759       0.931       0.931       0.966       0.966   0.000    28.000       28.000  2.181 S_0033_0005_0001
SCORE:   -40.553   -127.803     14.731     78.743           0.302                  6.001         -3.227    -34.687        0.096         -6.750         -7.824         -9.505       0.000       -0.345      1.805     28.780     -8.103            0.000     24.020          3.213          4.087    0.869       0.586       0.897       0.931       0.966       0.966   0.000    28.000       27.000  2.822 S_0034_0001_0001
SCORE:   -38.029   -125.929     15.264     77.834           0.305                  6.206         -2.632    -34.616        0.120         -6.622         -7.685        -10.151       0.000       -0.278      2.419     28.587     -8.290            0.000     24.020          3.420          4.008    0.883       0.655       0.897       0.931       0.966       0.966   0.000    28.000       27.000  2.790 S_0034_0002_0001
SCORE:   -41.577   -131.010     14.633     80.807           0.307                  6.399         -3.745    -34.782        0.099         -6.826         -8.209         -8.923       0.000       -0.356      2.397     28.257     -7.973            0.000     24.020          3.327          4.170    0.869       0.586       0.897       0.931       0.966       0.966   0.000    28.000       27.000  2.881 S_0034_0003_0001
SCORE:   -40.553   -127.803     14.731     78.743           0.302                  6.001         -3.227    -34.687        0.096         -6.750         -7.824         -9.505       0.000       -0.345      1.805     28.780     -8.103            0.000     24.020          3.213          4.087    0.869       0.586       0.897       0.931       0.966       0.966   0.000    28.000       27.000  2.822 S_0034_0004_0001
SCORE:   -38.327   -126.394     15.445     77.965           0.312                  6.247         -2.612    -34.639        0.109         -6.636         -7.724        -10.123       0.000       -0.284      2.120     28.740     -8.242            0.000     24.020          3.369          4.004    0.883       0.655       0.897       0.931       0.966       0.966   0.000    28.000       27.000  2.786 S_0034_0005_0001
SCORE:   -22.280   -135.658     15.687     82.052           0.306                  4.785         -5.635    -33.315        0.203         -5.790         -7.562         -9.991       0.000        0.179      0.513     32.276     -7.444            0.000     24.020         23.096          2.573    0.883       0.586       0.862       0.966       1.000       1.000   0.000    29.000       29.000  1.602 S_0035_0001_0001
SCORE:   -22.271   -135.461     15.626     82.069           0.306                  4.783         -5.661    -33.337        0.200         -5.788         -7.554         -9.986       0.000        0.181      0.464     32.250     -7.455            0.000     24.020         23.073          2.571    0.883       0.586       0.862       0.966       1.000       1.000   0.000    29.000       29.000  1.598 S_0035_0002_0001
SCORE:   -19.894   -132.240     15.026     82.795           0.299                  4.585         -5.303    -33.871        0.300         -5.819         -7.580         -9.951       0.000        0.244      1.169     30.652     -7.464            0.000     24.020         23.245          2.511    0.883       0.552       0.897       0.966       1.000       1.000   0.000    29.000       29.000  1.578 S_0035_0003_0001
SCORE:   -19.978   -132.242     15.026     82.783           0.294                  4.576         -5.308    -33.916        0.283         -5.830         -7.587         -9.953       0.000        0.249      1.196     30.648     -7.467            0.000     24.020         23.252          2.511    0.883       0.552       0.897       0.966       1.000       1.000   0.000    29.000       29.000  1.578 S_0035_0004_0001
SCORE:   -23.670   -136.821     15.288     82.228           0.307                  4.799         -5.630    -33.849        0.209         -5.803         -7.492         -9.985       0.000        0.265      0.706     32.432     -7.308            0.000     24.020         22.966          2.550    0.869       0.552       0.862       0.931       1.000       1.000   0.000    29.000       29.000  1.584 S_0035_0005_0001
SCORE:   -36.390   -146.033     15.718     89.803           0.302                  5.381         -6.132    -36.625        0.279         -5.468         -6.984         -8.996       0.000       -0.702      1.662     32.955     -5.515            0.000     24.020          9.945          3.133    0.903       0.655       0.931       0.966       0.966       1.000   0.000    29.000       28.000  2.153 S_0036_0001_0001
SCORE:   -34.868   -146.236     15.464     89.768           0.293                  5.417         -5.290    -35.405        0.316         -4.790         -7.402         -8.347       0.000       -0.748      1.683     32.535     -5.498            0.000     24.020          9.352          3.241    0.883       0.586       0.897       0.966       0.966       1.000   0.000    29.000       28.000  2.191 S_0036_0002_0001
SCORE:   -36.599   -147.141     15.415     90.216           0.290                  5.392         -6.156    -34.648        0.243         -5.650         -6.816         -8.979       0.000       -0.660      1.625     32.090     -6.117            0.000     24.020         10.277          3.178    0.890       0.586       0.931       0.966       0.966       1.000   0.000    29.000       28.000  2.165 S_0036_0003_0001
SCORE:   -34.410   -146.306     15.627     89.965           0.306                  5.513         -5.353    -35.576        0.286         -4.826         -7.443         -8.131       0.000       -0.736      1.819     32.599     -5.440            0.000     24.020          9.266          3.237    0.883       0.586       0.897       0.966       0.966       1.000   0.000    29.000       28.000  2.185 S_0036_0004_0001
SCORE:   -38.092   -148.520     15.858     91.042           0.289                  5.378         -6.711    -35.389        0.346         -5.796         -6.883        -10.067       0.000       -0.718      1.647     33.429     -6.172            0.000     24.020         10.155          3.190    0.903       0.655       0.931       0.966       0.966       1.000   0.000    29.000       28.000  2.162 S_0036_0005_0001
SCORE:   -22.477   -132.197     16.307     83.927           0.317                  6.097         -4.248    -33.697        0.097         -4.651         -7.214         -6.248       0.000       -1.571      4.422     33.801     -6.995            0.000     24.020          5.356          3.282    0.848       0.517       0.828       0.931       0.966       1.000   0.000    29.000       28.000  2.300 S_0037_0001_0001
SCORE:   -22.459   -132.016     16.227     83.736           0.317                  6.098         -4.318    -33.700        0.138         -4.684         -7.209         -6.234       0.000       -1.503      4.469     33.854     -6.960            0.000     24.020          5.307          3.282    0.848       0.517       0.828       0.931       0.966       1.000   0.000    29.000       28.000  2.302 S_0037_0002_0001
SCORE:   -22.477   -132.197     16.307     83.927           0.317                  6.097         -4.248    -33.697        0.097         -4.651         -7.214         -6.248       0.000       -1.571      4.422     33.801     -6.995            0.000     24.020          5.356          3.282    0.848       0.517       0.828       0.931       0.966       1.000   0.000    29.000       28.000  2.300 S_0037_0003_0001
SCORE:   -22.494   -132.200     16.301     83.929           0.317                  6.097         -4.244    -33.694        0.098         -4.650         -7.212         -6.251       0.000       -1.574      4.408     33.793     -7.000            0.000     24.020          5.369          3.282    0.848       0.517       0.828       0.931       0.966       1.000   0.000    29.000       28.000  2.300 S_0037_0004_0001
SCORE:   -22.505   -132.222     16.303     83.950           0.317                  6.099         -4.248    -33.712        0.104         -4.650         -7.210         -6.249       0.000       -1.563      4.407     33.799     -7.002            0.000     24.020          5.352          3.281    0.848       0.517       0.828       0.931       0.966       1.000   0.000    29.000       28.000  2.299 S_0037_0005_0001
SCORE:   -25.586   -142.019     22.195     89.807           0.313                  6.381         -5.374    -39.185        0.459         -6.716         -6.888         -9.413       0.000        0.072      2.065     30.822     -6.961            0.000     24.020         14.835          3.196    0.938       0.828       0.931       0.966       0.966       1.000   0.000    29.000       29.000  1.859 S_0038_0001_0001
SCORE:   -26.227   -142.445     21.650     90.387           0.315                  6.627         -6.196    -39.463        0.436         -6.683         -7.643         -8.829       0.000        0.103      1.743     32.361     -7.145            0.000     24.020         14.532          3.204    0.952       0.897       0.931       0.966       0.966       1.000   0.000    29.000       29.000  1.928 S_0038_0002_0001
SCORE:   -25.401   -141.709     21.467     89.750           0.316                  6.630         -6.146    -39.314        0.457         -6.702         -7.614         -8.799       0.000        0.116      2.010     32.380     -7.086            0.000     24.020         14.823          3.209    0.945       0.862       0.931       0.966       0.966       1.000   0.000    29.000       29.000  1.935 S_0038_0003_0001
SCORE:   -24.756   -140.211     21.318     88.840           0.316                  6.878         -6.250    -39.389        0.396         -6.694         -7.102         -8.685       0.000       -0.028      2.185     31.871     -6.672            0.000     24.020         14.451          3.150    0.938       0.862       0.931       0.931       0.966       1.000   0.000    29.000       29.000  1.938 S_0038_0004_0001
SCORE:   -27.070   -142.534     22.257     90.522           0.311                  6.398         -5.357    -39.621        0.427         -6.853         -7.331         -9.430       0.000        0.063      1.872     30.794     -7.142            0.000     24.020         14.535          3.177    0.938       0.828       0.931       0.966       0.966       1.000   0.000    29.000       29.000  1.854 S_0038_0005_0001
SCORE:   -43.305   -143.569     15.985     94.449           0.347                  5.062         -5.817    -38.610        0.194         -3.946         -8.352        -10.323       0.000        0.494      3.054     29.226     -6.586            0.000     24.020          1.068          3.776    0.834       0.621       0.793       0.862       0.931       0.966   0.000    28.000       27.000  2.410 S_0039_0001_0001
SCORE:   -43.325   -143.383     15.948     94.388           0.347                  5.059         -5.854    -38.630        0.183         -3.951         -8.356        -10.332       0.000        0.492      3.056     29.187     -6.588            0.000     24.020          1.089          3.773    0.834       0.621       0.793       0.862       0.931       0.966   0.000    28.000       27.000  2.404 S_0039_0002_0001
SCORE:   -43.433   -143.135     15.973     94.575           0.299                  5.067         -5.943    -38.896        0.175         -3.934         -8.457        -10.293       0.000        0.526      2.982     29.047     -6.659            0.000     24.020          1.219          3.778    0.828       0.621       0.793       0.828       0.931       0.966   0.000    28.000       27.000  2.409 S_0039_0003_0001
SCORE:   -43.817   -143.504     15.835     94.549           0.348                  5.076         -5.829    -38.775        0.106         -3.971         -8.354        -10.310       0.000        0.462      2.978     29.251     -6.665            0.000     24.020          0.965          3.773    0.834       0.621       0.793       0.862       0.931       0.966   0.000    28.000       27.000  2.404 S_0039_0004_0001
SCORE:   -45.143   -144.248     15.783     94.428           0.352                  5.121         -6.005    -38.779        0.107         -3.982         -8.340        -10.303       0.000        0.440      2.767     29.199     -6.661            0.000     24.020          0.958          3.768    0.841       0.621       0.793       0.862       0.931       1.000   0.000    29.000       27.000  2.402 S_0039_0005_0001
SCORE:     7.034   -124.695     16.926     78.914           0.316                  4.824         -2.741    -29.564        0.130         -6.999         -6.999         -3.078      -0.528        0.158      3.202     29.222     -3.508            0.000     24.020         27.435          2.711    0.834       0.448       0.793       0.931       1.000       1.000   0.000    29.000       29.000  1.909 S_0040_0001_0001
SCORE:     6.748   -123.411     16.719     78.158           0.312                  4.632         -2.681    -28.647        0.125         -7.074         -7.202         -3.063      -0.468       -0.069      3.055     28.348     -3.562            0.000     24.020         27.559          2.728    0.841       0.483       0.793       0.931       1.000       1.000   0.000    29.000       29.000  1.923 S_0040_0002_0001
SCORE:     6.818   -125.016     17.074     78.914           0.313                  4.819         -2.787    -29.610        0.072         -7.096         -6.996         -3.079      -0.539        0.151      3.169     29.422     -3.526            0.000     24.020         27.514          2.711    0.834       0.448       0.793       0.931       1.000       1.000   0.000    29.000       29.000  1.909 S_0040_0003_0001
SCORE:     6.954   -124.025     16.995     77.173           0.320                  4.753         -3.184    -27.923        0.055         -7.192         -7.329         -3.414       0.000        0.207      3.078     30.088     -3.674            0.000     24.020         27.006          2.672    0.834       0.448       0.793       0.931       1.000       1.000   0.000    29.000       29.000  1.913 S_0040_0004_0001
SCORE:     6.749   -124.830     16.822     78.734           0.313                  4.820         -2.746    -29.513        0.114         -7.024         -7.014         -3.079      -0.527        0.154      3.176     29.312     -3.481            0.000     24.020         27.499          2.709    0.834       0.448       0.793       0.931       1.000       1.000   0.000    29.000       29.000  1.904 S_0040_0005_0001
SCORE:    -0.185   -134.137     17.085     85.186           0.343                  5.744         -5.351    -28.076        0.243         -6.081         -6.110        -10.979       0.000        0.082      3.149     32.751     -5.421            0.000     24.020         27.368          3.060    0.876       0.552       0.931       0.931       0.966       1.000   0.000    29.000       28.000  2.063 S_0041_0001_0001
SCORE:     0.673   -134.171     16.438     85.553           0.350                  5.773         -5.329    -27.868        0.244         -6.008         -6.028        -10.886       0.000       -0.006      3.363     33.565     -5.299            0.000     24.020         26.963          3.069    0.876       0.552       0.931       0.931       0.966       1.000   0.000    29.000       28.000  2.068 S_0041_0002_0001
SCORE:    -0.520   -134.678     16.623     85.146           0.360                  5.788         -5.101    -28.882        0.244         -6.019         -6.031        -10.905       0.000       -0.030      3.445     33.937     -5.281            0.000     24.020         26.844          3.073    0.876       0.552       0.931       0.931       0.966       1.000   0.000    29.000       28.000  2.086 S_0041_0003_0001
SCORE:    -0.662   -134.413     16.726     85.053           0.357                  5.761         -4.903    -28.727        0.239         -5.999         -6.015        -10.881       0.000       -0.091      3.602     33.634     -5.225            0.000     24.020         26.200          3.111    0.876       0.552       0.931       0.931       0.966       1.000   0.000    29.000       28.000  2.102 S_0041_0004_0001
SCORE:    -1.945   -137.518     17.026     86.182           0.365                  5.769         -5.875    -28.655        0.251         -6.040         -5.848        -10.907       0.000        0.040      3.051     34.429     -5.563            0.000     24.020         27.328          3.136    0.876       0.552       0.931       0.931       0.966       1.000   0.000    29.000       28.000  2.104 S_0041_0005_0001
SCORE:   -18.081   -133.131     17.563     81.623           0.436                  5.089         -4.943    -28.039        0.115         -8.943         -3.284         -6.118      -1.212       -1.390      3.415     35.789     -6.154            0.000     24.020          7.083          3.420    0.779       0.310       0.690       0.931       0.966       1.000   0.000    29.000       28.000  2.269 S_0042_0001_0001
SCORE:   -18.081   -133.131     17.563     81.623           0.436                  5.089         -4.943    -28.039        0.115         -8.943         -3.284         -6.118      -1.212       -1.390      3.415     35.789     -6.154            0.000     24.020          7.083          3.420    0.779       0.310       0.690       0.931       0.966       1.000   0.000    29.000       28.000  2.269 S_0042_0002_0001
SCORE:   -18.081   -133.131     17.563     81.623           0.436                  5.089         -4.943    -28.039        0.115         -8.943         -3.284         -6.118      -1.212       -1.390      3.415     35.789     -6.154            0.000     24.020          7.083          3.420    0.779       0.310       0.690       0.931       0.966       1.000   0.000    29.000       28.000  2.269 S_0042_0003_0001
SCORE:   -19.171   -132.279     16.898     82.378           0.455                  6.079         -5.102    -29.907        0.098         -9.062         -3.354         -6.380      -2.311       -1.513      3.228     36.275     -6.012            0.000     24.020          7.317          3.327    0.779       0.310       0.690       0.931       0.966       1.000   0.000    29.000       28.000  2.176 S_0042_0004_0001
SCORE:   -17.502   -131.130     17.434     80.785           0.436                  5.054         -5.173    -27.847        0.110         -8.788         -3.285         -5.410      -1.225       -1.585      2.656     35.606     -6.055            0.000     24.020          6.895          3.337    0.786       0.310       0.724       0.931       0.966       1.000   0.000    29.000       28.000  2.200 S_0042_0005_0001
SCORE:   -29.365   -123.549     11.490     80.833           0.317                  5.604         -2.845    -35.448        0.167         -2.454        -10.775        -11.464       0.000       -1.159      2.325     36.836     -5.978            0.000     24.020          2.716          3.275    0.897       0.690       0.931       0.931       0.966       0.966   0.000    28.000       28.000  2.308 S_0043_0001_0001
SCORE:   -32.295   -127.698     12.607     83.608           0.318                  5.546         -2.406    -36.701        0.163         -3.319        -10.310        -12.783       0.000       -0.276      1.984     37.386     -6.439            0.000     24.020          2.008          3.242    0.910       0.759       0.931       0.931       0.966       0.966   0.000    28.000       28.000  2.240 S_0043_0002_0001
SCORE:   -31.151   -124.815     11.207     84.461           0.310                  5.377         -2.622    -37.604        0.237         -3.266        -10.158        -11.785       0.000       -0.684      1.449     36.737     -6.194            0.000     24.020          2.181          3.375    0.897       0.690       0.931       0.931       0.966       0.966   0.000    28.000       28.000  2.228 S_0043_0003_0001
SCORE:   -31.715   -128.592     12.703     84.278           0.308                  5.563         -2.811    -37.416        0.225         -3.255        -10.005        -11.630       0.000       -0.668      2.109     37.502     -6.336            0.000     24.020          2.291          3.231    0.910       0.759       0.931       0.931       0.966       0.966   0.000    28.000       28.000  2.256 S_0043_0004_0001
SCORE:   -30.296   -119.010     10.526     79.879           0.307                  5.396         -2.633    -38.013        0.183         -3.354         -9.940        -10.129       0.000       -1.053      1.446     35.584     -6.367            0.000     24.020          2.863          3.284    0.903       0.724       0.931       0.931       0.966       0.966   0.000    28.000       28.000  2.166 S_0043_0005_0001
SCORE:   -45.238   -122.852     11.429     80.158           0.304                  5.779         -3.277    -38.366        0.072         -4.553        -10.304         -7.429       0.000       -2.478      1.619     27.547     -7.366            0.000     24.020          0.460          3.650    0.917       0.793       0.897       0.966       0.966       0.966   0.000    28.000       28.000  2.641 S_0044_0001_0001
SCORE:   -45.246   -123.332     12.576     81.603           0.310                  6.066         -3.222    -38.539        0.033         -4.310        -10.209         -8.706       0.000       -2.583      2.402     25.624     -7.784            0.000     24.020          0.805          3.637    0.876       0.621       0.897       0.931       0.966       0.966   0.000    28.000       28.000  2.629 S_0044_0002_0001
SCORE:   -45.121   -122.853     11.437     80.131           0.304                  5.786         -3.284    -38.290        0.079         -4.554        -10.291         -7.393       0.000       -2.475      1.641     27.535     -7.374            0.000     24.020          0.462          3.652    0.917       0.793       0.897       0.966       0.966       0.966   0.000    28.000       28.000  2.643 S_0044_0003_0001
SCORE:   -46.745   -123.569     11.694     81.286           0.298                  5.636         -3.364    -38.978        0.051         -4.314        -10.009         -7.683       0.000       -2.276      1.271     26.298     -7.717            0.000     24.020          0.611          3.604    0.903       0.759       0.897       0.931       0.966       0.966   0.000    28.000       28.000  2.612 S_0044_0004_0001
SCORE:   -45.399   -122.807     11.399     80.120           0.299                  5.746         -3.264    -38.379        0.071         -4.554        -10.304         -7.532       0.000       -2.477      1.622     27.544     -7.363            0.000     24.020          0.460          3.648    0.917       0.793       0.897       0.966       0.966       0.966   0.000    28.000       28.000  2.639 S_0044_0005_0001
SCORE:    -5.194   -122.141     19.820     76.512           0.333                  5.678         -3.175    -27.339        0.074         -3.100         -6.713         -6.332      -1.069       -0.736      9.647     30.513     -7.825            0.000     24.020          6.639          4.756    0.697       0.310       0.552       0.793       0.862       0.966   0.000    28.000       22.000  3.718 S_0045_0001_0001
SCORE:    -5.254   -122.048     19.607     76.541           0.334                  5.662         -3.114    -27.673        0.182         -3.121         -6.646         -6.060      -1.059       -0.748      9.996     30.050     -7.856            0.000     24.020          6.679          4.780    0.690       0.310       0.517       0.793       0.862       0.966   0.000    28.000       22.000  3.739 S_0045_0002_0001
SCORE:    -5.254   -122.048     19.607     76.541           0.334                  5.662         -3.114    -27.673        0.182         -3.121         -6.646         -6.060      -1.059       -0.748      9.996     30.050     -7.856            0.000     24.020          6.679          4.780    0.690       0.310       0.517       0.793       0.862       0.966   0.000    28.000       22.000  3.739 S_0045_0003_0001
SCORE:    10.842   -121.082     18.508     79.612           0.329                  5.270         -5.792    -28.915        0.168         -2.226         -5.814         -6.031       0.000       -0.283     20.227     32.701     -7.378            0.000     24.020          7.529          4.487    0.752       0.414       0.621       0.828       0.931       0.966   0.000    28.000       25.000  3.248 S_0045_0004_0001
SCORE:     9.813   -124.817     17.959     81.646           0.319                  5.224         -5.171    -28.608        0.078         -2.357         -5.443         -7.490       0.000       -0.071     22.180     32.043     -7.262            0.000     24.020          7.563          4.385    0.759       0.414       0.655       0.828       0.931       0.966   0.000    28.000       26.000  3.102 S_0045_0005_0001
SCORE:   -38.899   -133.526     14.843     84.508           0.409                  6.475         -4.540    -36.481        0.090         -3.915         -9.298        -10.169      -1.736       -0.466      0.132     32.601     -6.767            0.000     24.020          4.923          2.385    0.952       0.793       0.966       1.000       1.000       1.000   0.000    29.000       29.000  1.201 S_0046_0001_0001
SCORE:   -40.037   -133.358     14.575     84.378           0.408                  6.417         -4.504    -36.590        0.103         -3.907         -9.260        -10.337      -1.738       -0.532      0.115     32.111     -6.818            0.000     24.020          4.880          2.376    0.966       0.862       0.966       1.000       1.000       1.000   0.000    29.000       29.000  1.195 S_0046_0002_0001
SCORE:   -38.904   -133.579     15.163     84.338           0.395                  6.323         -4.444    -36.267        0.161         -3.912         -9.260        -10.523      -1.723       -0.497      0.178     32.590     -6.888            0.000     24.020          5.019          2.379    0.952       0.793       0.966       1.000       1.000       1.000   0.000    29.000       29.000  1.202 S_0046_0003_0001
SCORE:   -39.300   -133.421     14.776     84.393           0.405                  6.412         -4.519    -36.395        0.097         -3.918         -9.277        -10.302      -1.731       -0.436      0.158     32.420     -6.798            0.000     24.020          4.818          2.385    0.966       0.862       0.966       1.000       1.000       1.000   0.000    29.000       29.000  1.202 S_0046_0004_0001
SCORE:   -39.256   -133.812     14.851     84.568           0.411                  6.489         -4.566    -36.531        0.092         -3.918         -9.277        -10.247      -1.720       -0.456      0.152     32.633     -6.808            0.000     24.020          4.865          2.382    0.952       0.793       0.966       1.000       1.000       1.000   0.000    29.000       29.000  1.201 S_0046_0005_0001
SCORE:   -43.371   -123.291     11.631     79.746           0.305                  6.851         -4.069    -37.970        0.091         -4.188         -9.424         -7.906       0.000       -2.531      1.047     29.225     -7.138            0.000     24.020          0.230          3.605    0.917       0.793       0.897       0.966       0.966       0.966   0.000    28.000       28.000  2.601 S_0047_0001_0001
SCORE:   -40.518   -121.979     11.606     79.909           0.304                  6.846         -4.162    -37.677        0.090         -4.254         -8.182         -6.366       0.000       -2.841      1.306     29.141     -6.825            0.000     24.020         -1.453          3.723    0.910       0.793       0.897       0.931       0.966       0.966   0.000    28.000       28.000  2.670 S_0047_0002_0001
SCORE:   -43.417   -123.289     11.648     79.767           0.304                  6.859         -4.071    -38.011        0.095         -4.187         -9.422         -7.890       0.000       -2.524      1.004     29.207     -7.139            0.000     24.020          0.213          3.607    0.910       0.759       0.897       0.966       0.966       0.966   0.000    28.000       28.000  2.602 S_0047_0003_0001
SCORE:   -40.518   -121.979     11.606     79.909           0.304                  6.846         -4.162    -37.677        0.090         -4.254         -8.182         -6.366       0.000       -2.841      1.306     29.141     -6.825            0.000     24.020         -1.453          3.723    0.910       0.793       0.897       0.931       0.966       0.966   0.000    28.000       28.000  2.670 S_0047_0004_0001
SCORE:   -43.148   -122.754     11.951     79.365           0.305                  5.872         -3.937    -38.119        0.089         -4.104         -9.397         -7.127       0.000       -2.530      1.191     28.692     -7.118            0.000     24.020          0.453          3.582    0.917       0.793       0.897       0.966       0.966       0.966   0.000    28.000       28.000  2.597 S_0047_0005_0001
SCORE:   -18.502   -130.297     13.492     80.637           0.306                  5.554         -3.391    -33.303        0.548         -2.817         -9.190         -7.257       0.000       -1.072      3.459     31.946     -7.160            0.000     24.020         16.025          3.380    0.848       0.483       0.862       0.931       0.966       1.000   0.000    29.000       28.000  2.119 S_0048_0001_0001
SCORE:   -18.048   -129.572     13.504     79.745           0.308                  6.030         -3.160    -32.229        0.514         -2.862         -9.395         -8.485       0.000       -0.876      3.200     32.397     -7.303            0.000     24.020         16.117          3.505    0.821       0.483       0.724       0.931       0.966       1.000   0.000    29.000       28.000  2.191 S_0048_0002_0001
SCORE:   -21.674   -132.065     14.416     81.919           0.295                  5.287         -3.667    -32.867        0.552         -4.172         -8.882         -7.125       0.000       -1.176      2.637     30.786     -7.008            0.000     24.020         15.375          3.384    0.862       0.517       0.897       0.931       0.966       1.000   0.000    29.000       28.000  2.031 S_0048_0003_0001
SCORE:   -18.783   -130.433     13.404     80.775           0.290                  5.522         -3.310    -33.401        0.545         -2.757         -9.202         -7.275       0.000       -1.142      3.397     32.070     -7.195            0.000     24.020         15.910          3.380    0.848       0.483       0.862       0.931       0.966       1.000   0.000    29.000       28.000  2.117 S_0048_0004_0001
SCORE:   -22.972   -135.217     14.535     83.330           0.320                  5.908         -3.449    -30.036        0.475         -4.006         -8.868         -8.992      -0.910       -0.890      1.646     31.110     -6.151            0.000     24.020         14.202          3.567    0.828       0.517       0.724       0.931       0.966       1.000   0.000    29.000       27.000  2.218 S_0048_0005_0001
SCORE:   -41.683   -133.261     13.821     86.115           0.307                  6.310         -4.174    -38.379        0.105         -4.252         -9.829        -10.326       0.000       -1.597      1.658     33.672     -6.867            0.000     24.020          0.992          2.963    0.924       0.759       0.931       0.966       0.966       1.000   0.000    29.000       29.000  1.704 S_0049_0001_0001
SCORE:   -41.467   -132.259     13.441     86.327           0.335                  6.389         -4.241    -38.284        0.110         -4.175         -9.797         -9.941       0.000       -1.706      1.549     32.663     -6.722            0.000     24.020          0.823          2.983    0.931       0.759       0.931       0.966       1.000       1.000   0.000    29.000       29.000  1.743 S_0049_0002_0001
SCORE:   -40.058   -132.171     12.960     85.576           0.333                  6.396         -4.081    -37.468        0.153         -4.203         -8.182         -9.857       0.000       -1.404      0.906     33.180     -7.072            0.000     24.020          0.857          3.040    0.917       0.724       0.897       0.966       1.000       1.000   0.000    29.000       29.000  1.783 S_0049_0003_0001
SCORE:   -41.514   -132.905     12.999     85.043           0.304                  6.217         -4.079    -37.661        0.140         -4.226         -8.270        -10.304       0.000       -1.317      0.974     33.808     -7.197            0.000     24.020          0.941          3.005    0.924       0.759       0.931       0.966       0.966       1.000   0.000    29.000       29.000  1.739 S_0049_0004_0001
SCORE:   -39.911   -131.846     13.385     86.062           0.322                  6.399         -4.953    -37.911        0.132         -3.274        -10.329         -7.277       0.000       -1.523      1.275     31.524     -6.561            0.000     24.020          0.644          2.707    0.924       0.759       0.931       0.966       0.966       1.000   0.000    29.000       29.000  1.667 S_0049_0005_0001
SCORE:    -4.581   -135.099     16.049     88.645           0.318                  5.130         -4.809    -32.799        0.126         -3.880         -4.622         -9.961      -1.427        1.289      2.765     32.754     -7.776            0.000     24.020         24.694          3.877    0.862       0.517       0.862       0.931       1.000       1.000   0.000    29.000       29.000  1.741 S_0050_0001_0001
SCORE:    -5.933   -135.784     15.690     90.754           0.319                  5.127         -3.989    -35.641        0.069         -5.779         -5.700         -9.752      -1.411        1.224      4.964     33.039     -7.360            0.000     24.020         24.276          3.755    0.883       0.517       0.931       0.966       1.000       1.000   0.000    29.000       29.000  1.648 S_0050_0002_0001
SCORE:    -5.671   -136.029     15.895     90.832           0.324                  5.155         -3.945    -35.694        0.068         -5.796         -5.668         -9.751      -1.402        1.327      4.974     33.125     -7.367            0.000     24.020         24.262          3.755    0.883       0.517       0.931       0.966       1.000       1.000   0.000    29.000       29.000  1.651 S_0050_0003_0001
SCORE:    -5.753   -135.663     15.619     90.803           0.318                  5.127         -3.991    -35.568        0.073         -5.773         -5.703         -9.745      -1.412        1.219      4.960     33.058     -7.353            0.000     24.020         24.260          3.754    0.883       0.517       0.931       0.966       1.000       1.000   0.000    29.000       29.000  1.647 S_0050_0004_0001
SCORE:    -2.295   -135.226     16.708     89.156           0.319                  5.043         -4.806    -34.714        0.153         -5.610         -5.608         -8.776       0.000        1.572      4.247     34.311     -7.263            0.000     24.020         24.180          3.715    0.917       0.690       0.931       0.966       1.000       1.000   0.000    29.000       29.000  1.530 S_0050_0005_0001
SCORE:    -0.012   -137.157     21.288     73.556           0.526                  6.692         -4.798    -21.077        0.196         -6.741         -3.104         -5.656       0.000        2.109      3.357     38.461     -2.606            0.000     24.020         10.922          3.829    0.731       0.310       0.586       0.828       0.931       1.000   0.000    29.000       24.000  2.843 S_0051_0001_0001
SCORE:    -0.012   -137.157     21.288     73.556           0.526                  6.692         -4.798    -21.077        0.196         -6.741         -3.104         -5.656       0.000        2.109      3.357     38.461     -2.606            0.000     24.020         10.922          3.829    0.731       0.310       0.586       0.828       0.931       1.000   0.000    29.000       24.000  2.843 S_0051_0002_0001
SCORE:     1.333   -133.518     20.223     72.909           0.531                  6.705         -4.777    -20.661        0.296         -6.378         -3.491         -4.887       0.000        3.051      3.194     37.039     -3.295            0.000     24.020         10.373          3.912    0.697       0.241       0.517       0.793       0.931       1.000   0.000    29.000       21.000  2.852 S_0051_0003_0001
SCORE:     1.426   -131.544     19.886     71.325           0.523                  6.543         -4.355    -20.507        0.284         -6.408         -3.575         -4.790       0.000        2.969      3.071     36.316     -3.298            0.000     24.020         10.965          3.990    0.690       0.241       0.517       0.759       0.931       1.000   0.000    29.000       22.000  2.887 S_0051_0004_0001
SCORE:     1.631   -136.811     20.281     75.740           0.536                  6.590         -4.841    -20.404        0.292         -6.388         -3.324         -4.933       0.000        3.143      3.639     36.527     -3.273            0.000     24.020         10.839          3.920    0.690       0.241       0.517       0.759       0.931       1.000   0.000    29.000       20.000  2.835 S_0051_0005_0001
SCORE:   -12.894   -136.009     20.864     88.666           0.316                  6.513         -3.571    -37.128        0.176         -5.751         -5.807         -9.815      -1.722       -1.698      2.097     31.469     -5.608            0.000     24.020         20.094          4.404    0.766       0.483       0.621       0.793       0.931       1.000   0.000    29.000       25.000  2.734 S_0052_0001_0001
SCORE:    -5.641   -128.900     20.047     79.810           0.303                  6.027         -2.556    -37.153        0.160         -5.128         -5.267         -9.729      -3.413       -0.954      2.567     36.070     -5.456            0.000     24.020         23.911          4.085    0.821       0.517       0.759       0.897       0.931       1.000   0.000    29.000       27.000  2.394 S_0052_0002_0001
SCORE:   -15.012   -129.729     18.161     83.417           0.299                  5.127         -4.987    -36.292        0.155         -5.267         -4.837         -9.581      -2.670       -1.849      3.261     33.292     -6.232            0.000     24.020         18.702          4.612    0.759       0.517       0.655       0.759       0.862       1.000   0.000    29.000       25.000  2.912 S_0052_0003_0001
SCORE:    -7.991   -132.988     22.404     82.351           0.310                  5.237         -3.490    -37.811        0.188         -4.777         -5.517         -9.916      -1.673       -0.728      1.087     38.777     -6.301            0.000     24.020         20.837          4.571    0.752       0.483       0.621       0.793       0.862       1.000   0.000    29.000       25.000  2.939 S_0052_0004_0001
SCORE:   -12.660   -131.593     17.650     85.037           0.287                  5.120         -4.939    -35.045        0.167         -6.109         -4.894         -9.503      -1.563       -1.017      3.332     32.702     -5.966            0.000     24.020         19.653          4.568    0.779       0.552       0.655       0.793       0.897       1.000   0.000    29.000       25.000  2.797 S_0052_0005_0001
SCORE:   -44.986   -129.659     14.640     78.223           0.316                  5.374         -6.191    -35.118        0.038         -4.469         -6.650         -7.039       0.000       -2.267      2.547     30.140     -8.528            0.000     24.020         -0.363          2.193    0.938       0.759       0.931       1.000       1.000       1.000   0.000    29.000       29.000  1.580 S_0053_0001_0001
SCORE:   -44.930   -129.809     14.790     78.340           0.316                  5.373         -6.231    -35.141        0.035         -4.468         -6.646         -7.037       0.000       -2.263      2.577     30.130     -8.511            0.000     24.020         -0.406          2.188    0.938       0.759       0.931       1.000       1.000       1.000   0.000    29.000       29.000  1.574 S_0053_0002_0001
SCORE:   -47.587   -132.903     14.860     80.526           0.305                  5.262         -6.141    -35.752        0.063         -4.502         -6.565         -7.795       0.000       -2.309      2.454     30.046     -8.607            0.000     24.020         -0.547          2.094    0.931       0.759       0.897       1.000       1.000       1.000   0.000    29.000       29.000  1.494 S_0053_0003_0001
SCORE:   -46.200   -130.408     14.752     77.911           0.312                  5.380         -6.060    -35.099        0.025         -4.569         -6.639         -7.029       0.000       -2.305      2.441     29.849     -8.481            0.000     24.020         -0.300          2.217    0.938       0.759       0.931       1.000       1.000       1.000   0.000    29.000       29.000  1.596 S_0053_0004_0001
SCORE:   -45.373   -129.586     14.612     78.131           0.313                  5.314         -6.086    -35.139        0.048         -4.481         -6.642         -7.274       0.000       -2.280      2.528     29.989     -8.532            0.000     24.020         -0.309          2.191    0.938       0.759       0.931       1.000       1.000       1.000   0.000    29.000       29.000  1.579 S_0053_0005_0001
SCORE:   -16.152   -130.847     16.839     82.617           0.307                  5.822         -4.369    -35.583        1.153         -5.233         -8.718         -7.756      -2.180        0.351      3.670     31.884     -6.475            0.000     24.020         18.347          3.061    0.897       0.655       0.931       0.931       0.966       1.000   0.000    29.000       28.000  2.044 S_0054_0001_0001
SCORE:   -15.980   -130.929     17.111     82.700           0.303                  5.826         -4.319    -35.377        0.640         -5.307         -8.700         -7.549      -2.166        0.342      4.039     31.525     -6.442            0.000     24.020         18.302          3.072    0.897       0.655       0.931       0.931       0.966       1.000   0.000    29.000       28.000  2.047 S_0054_0002_0001
SCORE:   -15.950   -130.861     17.075     82.705           0.303                  5.820         -4.268    -35.435        0.642         -5.341         -8.694         -7.538      -2.181        0.330      4.023     31.518     -6.429            0.000     24.020         18.362          3.072    0.897       0.655       0.931       0.931       0.966       1.000   0.000    29.000       28.000  2.047 S_0054_0003_0001
SCORE:    -6.828   -125.994     16.018     80.147           0.311                  5.963         -4.859    -32.210        0.347         -4.337         -7.642         -7.714       0.000       -0.236      2.619     29.828     -5.697            0.000     24.020         22.608          2.869    0.917       0.724       0.931       0.931       1.000       1.000   0.000    29.000       29.000  1.863 S_0054_0004_0001
SCORE:   -15.980   -130.241     16.597     82.739           0.304                  5.630         -4.453    -35.542        1.186         -5.340         -8.693         -7.608      -2.178        0.350      3.746     31.343     -6.435            0.000     24.020         18.596          3.136    0.897       0.655       0.931       0.931       0.966       1.000   0.000    29.000       28.000  2.049 S_0054_0005_0001
SCORE:   -45.832   -135.471     11.006     87.484           0.347                  5.262         -3.169    -36.398        0.174         -7.272         -7.468        -10.101      -0.636       -2.234      3.208     30.177     -8.746            0.000     24.020          3.987          4.375    0.876       0.759       0.862       0.897       0.931       0.931   0.000    27.000       27.000  3.148 S_0055_0001_0001
SCORE:   -43.514   -131.125     11.914     84.065           0.311                  5.310         -3.888    -34.582        0.159         -7.199         -7.403         -9.679      -0.691       -2.545      3.284     29.787     -8.809            0.000     24.020          3.558          4.407    0.876       0.759       0.862       0.897       0.931       0.931   0.000    27.000       27.000  3.193 S_0055_0002_0001
SCORE:   -44.910   -133.362     11.652     85.052           0.314                  5.821         -4.298    -34.919        0.146         -7.245         -7.455         -9.574      -0.419       -2.638      2.300     30.317     -8.739            0.000     24.020          4.119          4.247    0.890       0.759       0.862       0.931       0.931       0.966   0.000    28.000       27.000  3.026 S_0055_0003_0001
SCORE:   -43.514   -131.125     11.914     84.065           0.311                  5.310         -3.888    -34.582        0.159         -7.199         -7.403         -9.679      -0.691       -2.545      3.284     29.787     -8.809            0.000     24.020          3.558          4.407    0.876       0.759       0.862       0.897       0.931       0.931   0.000    27.000       27.000  3.193 S_0055_0004_0001
SCORE:   -43.963   -129.499     12.653     83.787           0.325                  5.657         -4.064    -35.194        0.132         -6.796         -7.117         -9.563      -0.728       -2.613      2.837     28.671     -8.842            0.000     24.020          2.373          4.324    0.883       0.759       0.897       0.897       0.931       0.931   0.000    27.000       27.000  3.182 S_0055_0005_0001
SCORE:   -19.844   -136.654     21.187     81.578           0.509                  5.542         -5.483    -31.092        0.268         -5.283         -6.928        -10.425       0.000       -1.544      2.000     35.308     -6.232            0.000     24.020         13.386          3.409    0.855       0.483       0.897       0.931       0.966       1.000   0.000    29.000       28.000  2.310 S_0056_0001_0001
SCORE:   -19.867   -136.873     21.479     83.119           0.520                  5.466         -5.935    -30.806        0.166         -5.180         -7.375        -10.559       0.000       -2.327      2.579     34.587     -6.156            0.000     24.020         13.409          3.566    0.848       0.483       0.862       0.931       0.966       1.000   0.000    29.000       28.000  2.439 S_0056_0002_0001
SCORE:   -19.281   -135.592     20.514     81.899           0.579                  5.493         -5.931    -30.634        0.277         -5.058         -6.775        -10.349       0.000       -1.502      1.917     34.770     -6.197            0.000     24.020         13.289          3.404    0.862       0.517       0.897       0.931       0.966       1.000   0.000    29.000       28.000  2.321 S_0056_0003_0001
SCORE:   -26.239   -136.802     19.086     83.960           0.540                  5.666         -5.965    -30.672        0.219         -5.781         -8.033        -10.808       0.000       -2.368      2.194     33.747     -6.524            0.000     24.020         11.284          3.256    0.890       0.621       0.931       0.931       0.966       1.000   0.000    29.000       28.000  2.203 S_0056_0004_0001
SCORE:   -20.697   -136.036     20.556     81.731           0.509                  5.539         -5.717    -31.307        0.150         -5.255         -7.019        -10.590       0.000       -1.720      1.894     35.474     -6.147            0.000     24.020         13.220          3.455    0.848       0.483       0.862       0.931       0.966       1.000   0.000    29.000       28.000  2.358 S_0056_0005_0001
SCORE:     7.604   -125.095     15.015     78.062           0.363                  5.373         -5.290    -26.620        0.158         -3.745         -4.255         -8.747       0.000       -0.306      5.857     35.178     -7.113            0.000     24.020         24.751          3.962    0.731       0.345       0.655       0.759       0.897       1.000   0.000    29.000       26.000  2.431 S_0057_0001_0001
SCORE:     2.348   -125.046     16.150     78.372           0.344                  5.007         -4.647    -33.686        0.084         -4.294         -3.753         -9.802       0.000       -1.166      7.029     34.533     -7.440            0.000     24.020         26.642          4.120    0.710       0.310       0.586       0.759       0.897       1.000   0.000    29.000       25.000  2.515 S_0057_0002_0001
SCORE:     2.775   -126.362     16.236     79.125           0.347                  5.066         -4.993    -33.153        0.086         -4.248         -3.970         -9.371       0.000       -0.791      6.511     35.274     -7.419            0.000     24.020         26.417          4.074    0.745       0.345       0.621       0.793       0.966       1.000   0.000    29.000       25.000  2.454 S_0057_0003_0001
SCORE:     7.443   -124.767     14.723     77.662           0.359                  5.301         -5.144    -26.620        0.123         -3.797         -4.301         -9.211       0.000       -0.246      5.472     35.778     -6.828            0.000     24.020         24.920          3.960    0.724       0.310       0.655       0.759       0.897       1.000   0.000    29.000       26.000  2.430 S_0057_0004_0001
SCORE:     2.775   -126.362     16.236     79.125           0.347                  5.066         -4.993    -33.153        0.086         -4.248         -3.970         -9.371       0.000       -0.791      6.511     35.274     -7.419            0.000     24.020         26.417          4.074    0.745       0.345       0.621       0.793       0.966       1.000   0.000    29.000       25.000  2.454 S_0057_0005_0001
SCORE:   -25.120   -139.170     16.931     87.486           0.328                  4.964         -4.367    -31.846        0.303         -3.975         -6.868         -9.539       0.000       -0.875      9.995     29.919     -7.160            0.000     24.020          4.735          3.919    0.841       0.552       0.828       0.897       0.931       1.000   0.000    29.000       27.000  2.606 S_0058_0001_0001
SCORE:   -22.126   -138.844     16.891     89.382           0.337                  5.523         -4.779    -33.616        0.492         -3.966         -6.658         -9.930       0.000       -0.748     10.173     31.864     -7.202            0.000     24.020          4.937          3.836    0.848       0.552       0.862       0.897       0.931       1.000   0.000    29.000       27.000  2.492 S_0058_0002_0001
SCORE:   -24.660   -139.286     17.030     87.483           0.331                  5.029         -4.346    -31.850        0.406         -4.014         -6.858         -9.316       0.000       -0.866     10.084     30.012     -7.165            0.000     24.020          4.645          3.922    0.841       0.552       0.828       0.897       0.931       1.000   0.000    29.000       27.000  2.603 S_0058_0003_0001
SCORE:   -22.075   -138.783     16.860     89.356           0.338                  5.538         -4.846    -33.568        0.497         -3.969         -6.689         -9.983       0.000       -0.718     10.240     31.789     -7.248            0.000     24.020          5.093          3.839    0.855       0.552       0.897       0.897       0.931       1.000   0.000    29.000       27.000  2.496 S_0058_0004_0001
SCORE:   -20.196   -138.738     18.238     89.561           0.343                  5.447         -5.148    -35.906        0.465         -4.166         -7.085         -9.516       0.000       -0.656     10.404     35.422     -7.380            0.000     24.020          4.500          3.694    0.869       0.621       0.897       0.897       0.931       1.000   0.000    29.000       28.000  2.319 S_0058_0005_0001
SCORE:   -34.275   -142.711     19.533     95.674           0.350                  5.000         -5.458    -42.610        0.319         -6.250         -7.401        -11.091       0.000       -2.109      4.351     32.569     -5.141            0.000     24.020          6.680          3.681    0.855       0.517       0.793       0.966       1.000       1.000   0.000    29.000       29.000  1.889 S_0059_0001_0001
SCORE:   -35.229   -143.263     19.686     95.474           0.347                  5.018         -5.378    -42.693        0.324         -6.316         -7.389        -11.125       0.000       -2.119      4.279     32.364     -5.083            0.000     24.020          6.625          3.677    0.855       0.517       0.793       0.966       1.000       1.000   0.000    29.000       29.000  1.881 S_0059_0002_0001
SCORE:   -33.915   -142.447     19.484     95.811           0.354                  5.009         -5.393    -42.631        0.309         -6.189         -7.390        -11.076       0.000       -2.108      4.430     32.428     -5.143            0.000     24.020          6.619          3.680    0.855       0.517       0.793       0.966       1.000       1.000   0.000    29.000       29.000  1.889 S_0059_0003_0001
SCORE:   -34.678   -142.711     19.753     95.691           0.350                  4.984         -5.360    -42.512        0.325         -6.657         -7.369        -11.388       0.000       -2.161      3.992     32.384     -5.101            0.000     24.020          7.082          3.674    0.855       0.517       0.793       0.966       1.000       1.000   0.000    29.000       29.000  1.893 S_0059_0004_0001
SCORE:   -34.464   -142.914     19.570     96.047           0.302                  4.980         -5.433    -42.767        0.316         -6.203         -7.418        -11.132       0.000       -2.122      4.417     32.379     -5.168            0.000     24.020          6.662          3.674    0.855       0.517       0.793       0.966       1.000       1.000   0.000    29.000       29.000  1.882 S_0059_0005_0001
SCORE:   -25.856   -144.074     20.456     94.007           0.437                  4.616         -5.158    -39.149        0.108         -6.753        -10.396         -7.280      -0.901       -1.968      3.063     32.799     -4.916            0.000     24.020         15.233          4.219    0.841       0.552       0.793       0.931       0.931       1.000   0.000    29.000       27.000  2.473 S_0060_0001_0001
SCORE:   -26.948   -142.048     19.406     90.761           0.440                  4.513         -5.637    -37.149        0.125         -6.872        -10.335         -6.937      -0.719       -2.123      3.580     31.722     -4.672            0.000     24.020         14.978          4.164    0.841       0.552       0.793       0.931       0.931       1.000   0.000    29.000       27.000  2.443 S_0060_0002_0001
SCORE:   -25.767   -142.681     19.751     92.516           0.443                  4.657         -5.246    -37.935        0.128         -6.730         -9.904         -7.070      -1.012       -1.876      2.760     32.753     -5.049            0.000     24.020         14.709          4.161    0.841       0.552       0.793       0.931       0.931       1.000   0.000    29.000       27.000  2.415 S_0060_0003_0001
SCORE:   -25.150   -142.634     20.015     92.431           0.444                  4.652         -5.208    -37.902        0.111         -6.668        -10.034         -7.068      -1.020       -1.899      2.729     32.765     -5.121            0.000     24.020         15.240          4.176    0.834       0.517       0.793       0.931       0.931       1.000   0.000    29.000       27.000  2.425 S_0060_0004_0001
SCORE:   -27.024   -143.422     19.790     92.227           0.440                  4.674         -5.268    -38.015        0.119         -6.847         -9.896         -7.068      -1.012       -1.903      2.731     32.706     -5.001            0.000     24.020         14.704          4.163    0.834       0.517       0.793       0.931       0.931       1.000   0.000    29.000       27.000  2.416 S_0060_0005_0001
SCORE:    14.296   -118.494     16.590     61.988           0.291                  5.579         -4.708     -6.387        0.084         -6.427         -1.215         -3.107       0.000       -2.318     10.109     34.019     -6.342            0.000     24.020         10.614          8.639    0.414       0.000       0.414       0.414       0.517       0.724   0.000    21.000       14.000  7.088 S_0061_0001_0001
SCORE:    -2.456   -114.553     19.109     61.343           0.334                  5.838         -5.482    -17.635        0.124         -8.151          0.000         -5.165       0.000       -0.612      3.080     31.006     -6.181            0.000     24.020         10.469          6.935    0.386       0.000       0.310       0.448       0.448       0.724   0.000    21.000       12.000  5.452 S_0061_0002_0001
SCORE:    -1.274   -115.831     21.408     61.294           0.322                  5.323         -4.701    -18.021        0.132         -9.030          0.000         -4.718       0.000        0.461      2.452     31.734     -5.258            0.000     24.020          9.138          6.834    0.393       0.000       0.310       0.379       0.483       0.793   0.000    23.000       11.000  5.393 S_0061_0003_0001
SCORE:     1.509   -116.177     21.670     61.246           0.320                  5.460         -5.146    -16.723        0.197         -8.299          0.000         -3.657       0.000        0.958      2.298     30.778     -5.438            0.000     24.020         10.002          6.763    0.393       0.000       0.310       0.379       0.483       0.793   0.000    23.000       11.000  5.285 S_0061_0004_0001
SCORE:    -0.040   -113.738     17.259     61.314           0.347                  5.665         -5.934    -13.953        0.069        -10.143          0.000         -3.539       0.000       -1.495      1.192     31.120     -5.066            0.000     24.020         12.841          7.699    0.366       0.000       0.310       0.379       0.483       0.655   0.000    19.000       11.000  6.170 S_0061_0005_0001
SCORE:   -25.711   -136.573     14.651     89.026           0.315                  5.918         -5.808    -38.712        0.123         -2.644         -8.828         -8.654       0.000       -1.342      1.265     34.670     -6.214            0.000     24.020         13.076          3.230    0.883       0.552       0.931       0.931       1.000       1.000   0.000    29.000       28.000  2.092 S_0062_0001_0001
SCORE:   -25.691   -136.481     14.690     88.896           0.312                  5.905         -5.799    -38.585        0.122         -2.642         -8.817         -8.733       0.000       -1.340      1.199     34.739     -6.247            0.000     24.020         13.071          3.230    0.883       0.552       0.931       0.931       1.000       1.000   0.000    29.000       28.000  2.092 S_0062_0002_0001
SCORE:   -26.824   -136.346     14.158     88.703           0.308                  5.882         -5.784    -38.691        0.049         -2.635         -8.813         -8.786       0.000       -1.342      1.068     34.665     -6.278            0.000     24.020         12.998          3.228    0.883       0.552       0.931       0.931       1.000       1.000   0.000    29.000       28.000  2.096 S_0062_0003_0001
SCORE:   -25.675   -136.462     14.614     88.963           0.314                  5.914         -5.801    -38.688        0.123         -2.643         -8.824         -8.658       0.000       -1.338      1.260     34.679     -6.218            0.000     24.020         13.070          3.230    0.883       0.552       0.931       0.931       1.000       1.000   0.000    29.000       28.000  2.093 S_0062_0004_0001
SCORE:   -26.352   -136.462     14.461     88.753           0.306                  5.850         -5.735    -38.924        0.126         -2.637         -8.794         -8.831       0.000       -1.333      1.178     34.723     -6.192            0.000     24.020         13.140          3.226    0.883       0.552       0.931       0.931       1.000       1.000   0.000    29.000       28.000  2.087 S_0062_0005_0001
SCORE:    48.472   -129.176     24.658     76.120           0.301                  5.093         -4.148    -25.556        0.233         -6.156         -3.353         -7.352      -1.793        5.598     24.830     36.595     -6.249            0.000     24.020         34.806          4.057    0.641       0.310       0.483       0.586       0.828       1.000   0.000    29.000       19.000  3.217 S_0063_0001_0001
SCORE:    57.669   -123.969     23.719     76.027           0.289                  4.998         -5.674    -19.617        0.420         -5.486         -3.430         -7.058       0.000        4.276     25.444     34.436     -5.471            0.000     24.020         34.745          4.061    0.669       0.310       0.483       0.690       0.862       1.000   0.000    29.000       18.000  3.125 S_0063_0002_0001
SCORE:    53.549   -118.199     25.426     70.040           0.291                  4.685         -5.108    -22.471        0.571         -4.241         -3.153         -4.976      -3.310        3.664     22.151     35.763     -5.001            0.000     24.020         33.396          4.104    0.634       0.276       0.483       0.621       0.793       1.000   0.000    29.000       19.000  3.111 S_0063_0003_0001
SCORE:    55.139   -130.216     24.392     79.387           0.305                  5.186         -4.420    -24.041        0.176         -6.390         -4.107         -8.404       0.000        6.174     28.603     36.424     -6.121            0.000     24.020         34.172          3.964    0.662       0.310       0.517       0.621       0.862       1.000   0.000    29.000       19.000  3.056 S_0063_0004_0001
SCORE:    54.160   -130.207     27.814     77.757           0.283                  4.670         -5.789    -24.430        0.539         -5.383         -3.068         -7.538       0.000        5.607     26.118     35.824     -5.662            0.000     24.020         33.605          3.583    0.676       0.276       0.483       0.690       0.931       1.000   0.000    29.000       21.000  2.755 S_0063_0005_0001
SCORE:   -10.108   -130.609     18.671     79.615           0.303                  5.091         -4.932    -25.661        0.214         -4.095         -0.434         -8.802      -1.722        0.406      4.793     33.996     -7.112            0.000     24.020          6.150          4.726    0.572       0.000       0.483       0.586       0.793       1.000   0.000    29.000       17.000  3.608 S_0064_0001_0001
SCORE:    -8.803   -129.003     18.471     78.786           0.326                  5.473         -3.578    -26.123        0.073         -4.301         -0.643         -9.867      -1.276       -1.007      4.448     36.469     -7.794            0.000     24.020          6.726          4.844    0.572       0.000       0.448       0.655       0.793       0.966   0.000    28.000       18.000  3.743 S_0064_0002_0001
SCORE:    -9.481   -132.892     18.924     79.637           0.326                  5.360         -4.489    -24.598        0.061         -3.409         -0.770         -9.504      -1.300       -1.140      5.364     36.319     -7.425            0.000     24.020          6.036          4.876    0.566       0.000       0.414       0.621       0.793       1.000   0.000    29.000       17.000  3.528 S_0064_0003_0001
SCORE:    -8.002   -133.602     20.754     81.048           0.305                  5.175         -4.118    -25.535        0.035         -3.961         -0.694         -9.515      -1.282       -0.419      5.274     35.868     -7.076            0.000     24.020          5.721          4.703    0.559       0.000       0.448       0.552       0.793       1.000   0.000    29.000       16.000  3.537 S_0064_0004_0001
SCORE:    -8.040   -133.215     20.538     80.742           0.298                  5.189         -4.178    -25.410        0.034         -4.000         -0.737         -9.203      -1.282       -0.284      5.184     35.685     -7.105            0.000     24.020          5.686          4.695    0.559       0.000       0.448       0.552       0.793       1.000   0.000    29.000       16.000  3.539 S_0064_0005_0001
SCORE:   -51.473   -140.878     16.636     84.661           0.291                  5.147         -4.734    -40.798        0.275         -7.865         -8.366         -7.308       0.000       -2.775      1.063     34.209     -7.227            0.000     24.020          2.176          3.369    0.917       0.862       0.897       0.931       0.931       0.966   0.000    28.000       28.000  2.828 S_0065_0001_0001
SCORE:   -52.467   -140.767     16.723     87.937           0.295                  5.168         -3.485    -43.927        0.168         -7.954         -8.480         -8.211       0.000       -2.757      0.540     35.017     -7.863            0.000     24.020          1.107          3.597    0.910       0.828       0.897       0.931       0.931       0.966   0.000    28.000       27.000  3.077 S_0065_0002_0001
SCORE:   -51.473   -140.878     16.636     84.661           0.291                  5.147         -4.734    -40.798        0.275         -7.865         -8.366         -7.308       0.000       -2.775      1.063     34.209     -7.227            0.000     24.020          2.176          3.369    0.917       0.862       0.897       0.931       0.931       0.966   0.000    28.000       28.000  2.828 S_0065_0003_0001
SCORE:   -52.996   -139.444     16.690     83.085           0.284                  4.777         -4.945    -39.379        0.274         -7.885         -8.538         -7.411       0.000       -2.930      1.106     32.036     -7.128            0.000     24.020          2.393          3.310    0.924       0.862       0.897       0.931       0.966       0.966   0.000    28.000       28.000  2.822 S_0065_0004_0001
SCORE:   -51.900   -141.031     16.573     84.539           0.287                  5.137         -4.784    -40.811        0.259         -7.891         -8.348         -7.297       0.000       -2.778      1.015     34.202     -7.224            0.000     24.020          2.233          3.370    0.917       0.862       0.897       0.931       0.931       0.966   0.000    28.000       28.000  2.830 S_0065_0005_0001
SCORE:    -6.464   -116.756     14.628     68.102           0.300                  5.203         -4.887    -29.539        0.053         -5.017         -1.654        -10.413       0.000        0.212      1.839     33.702     -7.110            0.000     24.020         20.851          4.725    0.676       0.276       0.448       0.759       0.897       1.000   0.000    29.000       20.000  3.033 S_0066_0001_0001
SCORE:   -10.623   -118.067     16.260     73.788           0.307                  5.472         -4.051    -33.970        0.022         -6.907         -3.920         -8.142      -1.362       -2.390      2.515     32.633     -6.859            0.000     24.020         20.027          5.008    0.586       0.241       0.379       0.586       0.724       1.000   0.000    29.000       16.000  3.678 S_0066_0002_0001
SCORE:    -6.436   -115.435     15.209     68.885           0.307                  4.922         -3.196    -31.809        0.027         -5.585         -2.035        -10.355      -1.437       -0.316      1.485     35.687     -7.182            0.000     24.020         20.372          4.897    0.662       0.276       0.448       0.690       0.897       1.000   0.000    29.000       18.000  3.157 S_0066_0003_0001
SCORE:    -8.647   -117.887     14.701     70.413           0.309                  5.328         -3.809    -32.730        0.037         -4.915         -1.646        -10.741      -1.390       -0.055      1.632     34.535     -7.087            0.000     24.020         20.638          4.748    0.655       0.276       0.448       0.690       0.862       1.000   0.000    29.000       20.000  3.052 S_0066_0004_0001
SCORE:   -16.019   -123.790     15.970     75.691           0.300                  5.282         -3.948    -36.178        0.068         -6.537         -4.092         -9.382      -1.304       -1.886      4.278     33.219     -6.992            0.000     24.020         19.263          5.261    0.593       0.241       0.448       0.517       0.759       1.000   0.000    29.000       16.000  3.484 S_0066_0005_0001
SCORE:   -31.317   -140.949     17.750     90.126           0.325                  5.782         -5.577    -38.229        0.123         -5.348         -7.403         -9.699      -1.474       -0.678      2.187     31.612     -6.829            0.000     24.020         12.944          3.185    0.952       0.897       0.931       0.966       0.966       1.000   0.000    29.000       29.000  1.884 S_0067_0001_0001
SCORE:   -31.559   -141.078     17.701     89.947           0.322                  5.764         -5.611    -38.124        0.106         -5.424         -7.383         -9.709      -1.472       -0.671      2.152     31.718     -6.826            0.000     24.020         13.010          3.184    0.952       0.897       0.931       0.966       0.966       1.000   0.000    29.000       29.000  1.882 S_0067_0002_0001
SCORE:   -31.942   -140.744     17.366     89.991           0.324                  5.749         -5.573    -38.273        0.373         -5.362         -7.425         -9.693      -1.491       -0.708      2.025     31.640     -6.690            0.000     24.020         12.530          3.184    0.952       0.897       0.931       0.966       0.966       1.000   0.000    29.000       29.000  1.879 S_0067_0003_0001
SCORE:   -32.368   -138.644     17.351     89.210           0.318                  5.541         -5.303    -38.340        0.348         -5.534         -7.327         -9.758      -1.409       -0.493      2.221     29.484     -6.935            0.000     24.020         12.884          3.012    0.938       0.828       0.931       0.966       0.966       1.000   0.000    29.000       29.000  1.663 S_0067_0004_0001
SCORE:   -31.448   -139.710     17.230     89.256           0.317                  5.778         -5.714    -37.913        0.375         -5.419         -7.193         -9.915       0.000       -0.592      2.037     29.726     -6.789            0.000     24.020         13.057          3.148    0.945       0.862       0.931       0.966       0.966       1.000   0.000    29.000       29.000  1.857 S_0067_0005_0001
SCORE:    -5.850   -128.496     23.085     70.526           0.583                  5.371         -4.834    -26.560        0.057         -8.058          0.000         -4.977      -1.411       -1.040      7.545     36.162     -6.699            0.000     24.020          8.876          4.610    0.614       0.000       0.483       0.724       0.862       1.000   0.000    29.000       18.000  3.176 S_0068_0001_0001
SCORE:    -7.179   -128.866     23.442     68.804           0.575                  5.206         -5.749    -25.756        0.041         -7.814          0.000         -5.057      -0.660       -0.787      7.805     35.565     -6.556            0.000     24.020          8.607          4.654    0.593       0.000       0.448       0.655       0.862       1.000   0.000    29.000       19.000  3.172 S_0068_0002_0001
SCORE:    -7.618   -133.433     23.214     74.441           0.582                  5.498         -5.716    -26.959        0.044         -7.822          0.000         -4.771      -2.715       -0.806      8.448     36.636     -6.783            0.000     24.020          8.505          4.499    0.600       0.000       0.483       0.655       0.862       1.000   0.000    29.000       19.000  3.166 S_0068_0003_0001
SCORE:    -7.438   -133.260     23.164     74.446           0.581                  5.476         -5.704    -26.938        0.046         -7.827          0.000         -4.774      -2.714       -0.794      8.474     36.672     -6.787            0.000     24.020          8.481          4.498    0.593       0.000       0.483       0.621       0.862       1.000   0.000    29.000       19.000  3.166 S_0068_0004_0001
SCORE:    -6.865   -128.991     23.453     68.923           0.577                  5.242         -5.811    -25.709        0.041         -7.813          0.000         -4.906      -0.660       -0.784      7.820     35.638     -6.554            0.000     24.020          8.651          4.654    0.600       0.000       0.483       0.655       0.862       1.000   0.000    29.000       19.000  3.173 S_0068_0005_0001
SCORE:    -6.071   -123.290     15.050     81.578           0.301                  4.809         -6.242    -33.346        0.045         -6.182         -8.087         -8.117       0.000       -1.518     10.003     31.405     -2.779            0.000     24.020         16.279          3.710    0.772       0.379       0.690       0.862       0.931       1.000   0.000    29.000       27.000  2.743 S_0069_0001_0001
SCORE:    -7.340   -125.121     15.299     80.552           0.303                  4.970         -6.069    -33.554        0.051         -6.131         -7.822         -8.060       0.000       -1.757      9.858     31.733     -3.051            0.000     24.020         17.439          3.617    0.766       0.345       0.655       0.862       0.966       1.000   0.000    29.000       27.000  2.712 S_0069_0002_0001
SCORE:    -6.313   -123.181     14.998     81.653           0.300                  4.805         -6.254    -33.441        0.049         -6.198         -8.094         -8.132       0.000       -1.561      9.932     31.283     -2.737            0.000     24.020         16.247          3.704    0.772       0.379       0.690       0.862       0.931       1.000   0.000    29.000       27.000  2.742 S_0069_0003_0001
SCORE:     1.189   -128.303     16.952     83.228           0.314                  4.973         -6.094    -32.499        0.045         -5.399         -8.255         -8.058       0.000        0.582      9.022     38.021     -3.691            0.000     24.020         16.331          3.405    0.786       0.345       0.759       0.862       0.966       1.000   0.000    29.000       27.000  2.609 S_0069_0004_0001
SCORE:     1.616   -123.932     16.167     80.385           0.291                  4.784         -6.320    -31.975        0.512         -5.117         -5.532         -8.788       0.000        0.487      9.428     33.881     -3.112            0.000     24.020         16.435          3.394    0.738       0.310       0.552       0.862       0.966       1.000   0.000    29.000       26.000  2.672 S_0069_0005_0001
SCORE:   -39.901   -133.045     15.131     84.002           0.319                  5.076         -5.523    -37.148        0.097         -3.979         -7.342         -7.898      -0.894       -1.410      1.198     32.828     -5.410            0.000     24.020          0.077          3.018    0.910       0.759       0.897       0.931       0.966       1.000   0.000    29.000       28.000  2.350 S_0070_0001_0001
SCORE:   -40.215   -138.214     15.148     86.323           0.333                  5.593         -5.451    -37.294        0.089         -4.353         -7.575         -6.698      -1.008       -1.066      1.613     31.562     -4.849            0.000     24.020          1.613          2.981    0.910       0.759       0.897       0.931       0.966       1.000   0.000    29.000       28.000  2.364 S_0070_0002_0001
SCORE:   -39.907   -132.269     14.343     83.659           0.324                  5.186         -5.721    -36.884        0.089         -4.224         -7.485         -7.888      -0.896       -1.455      1.096     33.005     -5.297            0.000     24.020          0.491          2.994    0.910       0.759       0.897       0.931       0.966       1.000   0.000    29.000       28.000  2.358 S_0070_0003_0001
SCORE:   -38.246   -140.130     16.005     83.684           0.321                  5.143         -5.987    -35.764        0.107         -4.631         -7.451         -5.957       0.000       -0.908      1.635     32.818     -4.710            0.000     24.020          3.560          2.995    0.917       0.793       0.897       0.931       0.966       1.000   0.000    29.000       28.000  2.343 S_0070_0004_0001
SCORE:   -38.217   -134.208     14.190     81.782           0.312                  4.614         -6.491    -34.265        0.131         -4.335         -7.443         -5.124       0.000       -0.851      2.198     31.040     -5.028            0.000     24.020          1.241          3.032    0.910       0.759       0.897       0.931       0.966       1.000   0.000    29.000       28.000  2.425 S_0070_0005_0001
SCORE:   -21.250   -137.795     15.473     87.116           0.329                  6.839         -4.888    -35.553        0.111         -4.867         -8.556         -9.762       0.000        0.385      1.923     36.000     -6.778            0.000     24.020         14.755          3.214    0.862       0.414       0.931       0.966       1.000       1.000   0.000    29.000       29.000  1.873 S_0071_0001_0001
SCORE:   -22.280   -138.213     15.438     87.277           0.320                  6.893         -4.668    -35.105        0.811         -5.075         -8.835         -9.563       0.000        0.198      1.318     36.556     -7.442            0.000     24.020         13.789          3.288    0.862       0.414       0.931       0.966       1.000       1.000   0.000    29.000       29.000  1.912 S_0071_0002_0001
SCORE:   -21.580   -137.774     15.331     87.097           0.358                  6.840         -4.919    -35.540        0.114         -4.851         -8.657         -9.828       0.000        0.442      1.914     36.002     -6.866            0.000     24.020         14.737          3.222    0.862       0.414       0.931       0.966       1.000       1.000   0.000    29.000       29.000  1.875 S_0071_0003_0001
SCORE:   -21.706   -137.503     15.208     86.884           0.359                  6.865         -4.769    -35.815        0.151         -4.814         -8.688         -9.799       0.000        0.397      1.930     36.128     -6.719            0.000     24.020         14.459          3.218    0.855       0.414       0.897       0.966       1.000       1.000   0.000    29.000       29.000  1.875 S_0071_0004_0001
SCORE:   -23.945   -138.407     14.111     88.370           0.355                  6.937         -4.749    -36.135        0.281         -5.081         -8.728         -8.659       0.000       -0.054      1.297     36.380     -7.374            0.000     24.020         13.490          3.249    0.869       0.448       0.931       0.966       1.000       1.000   0.000    29.000       29.000  1.894 S_0071_0005_0001
SCORE:   -33.855   -129.795     14.860     83.191           0.434                  5.311         -4.487    -31.673        0.108         -4.307         -6.434        -12.429       0.000       -0.264      1.645     31.256     -7.509            0.000     24.020          2.220          2.618    0.910       0.655       0.931       0.966       1.000       1.000   0.000    29.000       29.000  1.347 S_0072_0001_0001
SCORE:   -34.089   -130.028     14.798     83.390           0.437                  5.167         -4.723    -30.255        0.114         -3.841         -6.654        -12.285       0.000       -0.485      2.188     31.084     -7.307            0.000     24.020          0.291          2.617    0.910       0.655       0.931       0.966       1.000       1.000   0.000    29.000       29.000  1.326 S_0072_0002_0001
SCORE:   -35.506   -131.711     14.960     84.253           0.448                  5.595         -5.416    -30.848        0.116         -3.895         -6.561        -12.285       0.000       -0.536      1.765     31.681     -7.418            0.000     24.020          0.328          2.649    0.917       0.690       0.931       0.966       1.000       1.000   0.000    29.000       29.000  1.331 S_0072_0003_0001
SCORE:   -34.473   -131.727     14.551     84.638           0.445                  5.346         -4.642    -30.683        0.108         -3.729         -6.630        -12.308       0.000       -0.546      2.235     31.444     -7.316            0.000     24.020          0.322          2.628    0.917       0.690       0.931       0.966       1.000       1.000   0.000    29.000       29.000  1.323 S_0072_0004_0001
SCORE:   -33.498   -129.777     14.706     83.419           0.440                  5.347         -4.382    -31.178        0.095         -4.213         -6.598        -12.381       0.000       -0.251      1.928     31.317     -7.463            0.000     24.020          1.474          2.627    0.924       0.724       0.931       0.966       1.000       1.000   0.000    29.000       29.000  1.348 S_0072_0005_0001
SCORE:   -49.078   -129.416     15.650     82.048           0.295                  5.216         -4.936    -40.050        0.206         -5.403         -5.842        -11.491      -0.132       -1.661      1.771     29.529     -8.845            0.000     24.020         -0.038          4.534    0.862       0.655       0.862       0.897       0.931       0.966   0.000    28.000       27.000  2.887 S_0073_0001_0001
SCORE:   -47.770   -129.295     15.885     82.090           0.306                  5.218         -4.839    -39.855        0.132         -5.390         -5.829        -11.304      -0.138       -1.636      2.071     29.600     -9.176            0.000     24.020          0.371          4.510    0.855       0.655       0.828       0.897       0.931       0.966   0.000    28.000       27.000  2.866 S_0073_0002_0001
SCORE:   -47.967   -129.281     16.146     81.920           0.306                  5.242         -5.203    -39.507        0.199         -5.349         -5.760        -11.002      -0.149       -1.683      1.868     29.082     -8.866            0.000     24.020          0.052          4.470    0.862       0.655       0.862       0.897       0.931       0.966   0.000    28.000       27.000  2.804 S_0073_0003_0001
SCORE:   -46.391   -127.306     15.551     80.018           0.305                  5.323         -4.842    -37.917        0.136         -5.424         -5.602        -10.087      -0.973       -1.197      1.613     28.989     -8.720            0.000     24.020         -0.277          4.529    0.848       0.621       0.828       0.897       0.931       0.966   0.000    28.000       27.000  2.923 S_0073_0004_0001
SCORE:   -47.666   -129.187     16.037     81.995           0.305                  5.216         -4.857    -39.836        0.094         -5.392         -5.828        -11.316      -0.141       -1.650      2.079     29.580     -9.127            0.000     24.020          0.343          4.508    0.855       0.655       0.828       0.897       0.931       0.966   0.000    28.000       27.000  2.860 S_0073_0005_0001
SCORE:   -29.012   -131.919     17.294     85.117           0.342                  5.152         -5.087    -35.991        0.164         -3.939         -5.034         -8.587       0.000        1.357      6.050     28.704     -6.650            0.000     24.020         -0.005          5.116    0.848       0.690       0.828       0.897       0.897       0.931   0.000    27.000       27.000  3.339 S_0074_0001_0001
SCORE:   -25.283   -132.952     17.650     86.490           0.340                  4.944         -6.061    -36.382        0.122         -2.362         -5.383         -8.622       0.000        1.098      5.847     32.204     -7.514            0.000     24.020          1.279          4.905    0.869       0.690       0.828       0.897       0.931       1.000   0.000    29.000       27.000  3.180 S_0074_0002_0001
SCORE:   -24.712   -132.356     17.818     83.845           0.341                  4.930         -5.822    -33.963        0.070         -2.421         -5.312         -8.403       0.000        0.996      5.445     32.107     -7.751            0.000     24.020          1.744          5.100    0.855       0.759       0.793       0.897       0.897       0.931   0.000    27.000       27.000  3.294 S_0074_0003_0001
SCORE:   -25.001   -131.361     17.659     84.392           0.342                  4.871         -6.043    -33.728        0.182         -2.451         -5.283         -8.080       0.000        0.981      5.104     31.131     -7.807            0.000     24.020          1.070          5.130    0.855       0.724       0.828       0.897       0.897       0.931   0.000    27.000       27.000  3.312 S_0074_0004_0001
SCORE:   -25.398   -132.779     17.511     86.441           0.340                  4.947         -6.077    -36.388        0.220         -2.379         -5.373         -8.564       0.000        1.092      5.818     32.114     -7.556            0.000     24.020          1.215          4.906    0.869       0.690       0.828       0.897       0.931       1.000   0.000    29.000       27.000  3.182 S_0074_0005_0001
SCORE:   -37.249   -133.480     12.678     87.826           0.333                  4.988         -4.382    -38.799        0.058         -3.314        -10.873         -9.844       0.000       -0.297      0.240     34.180     -5.960            0.000     24.020          5.378          3.175    0.890       0.621       0.897       0.966       0.966       1.000   0.000    29.000       29.000  1.709 S_0075_0001_0001
SCORE:   -37.277   -132.620     12.549     87.471           0.334                  4.997         -4.681    -39.225        0.063         -3.297        -10.841         -9.862       0.000       -0.263      0.320     34.457     -5.638            0.000     24.020          4.941          3.185    0.890       0.621       0.897       0.966       0.966       1.000   0.000    29.000       29.000  1.727 S_0075_0002_0001
SCORE:   -35.630   -131.978     12.119     88.174           0.336                  5.913         -4.040    -40.191        0.065         -3.259        -10.910         -9.755      -0.978       -0.100      0.555     35.053     -5.457            0.000     24.020          4.803          3.081    0.890       0.621       0.897       0.966       0.966       1.000   0.000    29.000       29.000  1.764 S_0075_0003_0001
SCORE:   -36.430   -134.613     12.788     90.097           0.340                  5.386         -4.100    -41.169        0.064         -2.524        -10.934         -9.873       0.000       -0.200      1.342     35.227     -5.674            0.000     24.020          3.394          3.193    0.883       0.586       0.897       0.966       0.966       1.000   0.000    29.000       29.000  1.790 S_0075_0004_0001
SCORE:   -37.044   -132.166     12.489     87.364           0.331                  4.951         -4.621    -39.078        0.055         -3.300        -10.854         -9.845       0.000       -0.255      0.317     34.363     -5.635            0.000     24.020          4.820          3.189    0.890       0.621       0.897       0.966       0.966       1.000   0.000    29.000       29.000  1.731 S_0075_0005_0001
SCORE:   -15.923   -134.343     16.097     86.337           0.326                  6.181         -5.702    -32.786        0.074         -2.122         -7.344         -7.222       0.000        1.679      5.307     30.756     -2.702            0.000     24.020          5.520          4.085    0.772       0.448       0.690       0.793       0.931       1.000   0.000    29.000       26.000  2.994 S_0076_0001_0001
SCORE:   -11.673   -128.208     15.116     86.204           0.341                  6.624         -2.811    -33.758        0.063         -2.139         -4.691        -10.885      -1.436        0.720      1.349     34.573     -3.194            0.000     24.020          6.438          3.596    0.807       0.483       0.724       0.897       0.931       1.000   0.000    29.000       27.000  2.557 S_0076_0002_0001
SCORE:   -15.292   -132.100     16.516     90.114           0.340                  6.589         -5.234    -36.708        0.075         -2.112         -6.998         -8.234      -2.132        1.797      4.305     31.809     -2.374            0.000     24.020          5.037          4.292    0.752       0.379       0.690       0.793       0.897       1.000   0.000    29.000       25.000  3.256 S_0076_0003_0001
SCORE:   -11.717   -128.991     14.281     87.993           0.332                  6.299         -4.563    -31.252        0.093         -2.180         -4.802        -10.168      -1.307        0.955      1.322     32.400     -2.864            0.000     24.020          6.715          3.943    0.779       0.448       0.724       0.828       0.897       1.000   0.000    29.000       27.000  2.799 S_0076_0004_0001
SCORE:   -15.153   -134.156     17.120     90.371           0.334                  6.516         -4.624    -37.909        0.130         -2.132         -7.083         -9.564       0.000        1.915      5.361     31.565     -2.574            0.000     24.020          5.558          4.311    0.766       0.448       0.690       0.793       0.897       1.000   0.000    29.000       26.000  3.327 S_0076_0005_0001
SCORE:   -37.294   -138.824     16.465     83.736           0.327                  5.638         -6.356    -34.343        0.134         -4.829         -8.780         -8.731       0.000       -2.358      0.658     33.064     -7.702            0.000     24.020         10.584          3.704    0.910       0.828       0.897       0.931       0.931       0.966   0.000    28.000       27.000  3.053 S_0077_0001_0001
SCORE:   -37.187   -138.611     16.435     83.713           0.328                  5.644         -6.382    -34.350        0.132         -4.815         -8.795         -8.754       0.000       -2.384      0.668     33.010     -7.687            0.000     24.020         10.640          3.698    0.917       0.862       0.897       0.931       0.931       0.966   0.000    28.000       27.000  3.049 S_0077_0002_0001
SCORE:   -37.114   -138.976     16.453     83.794           0.327                  5.642         -6.224    -34.205        0.144         -4.825         -8.813         -8.777       0.000       -2.359      0.643     33.140     -7.750            0.000     24.020         10.652          3.710    0.910       0.828       0.897       0.931       0.931       0.966   0.000    28.000       27.000  3.058 S_0077_0003_0001
SCORE:   -36.771   -141.052     17.858     81.994           0.318                  5.634         -5.202    -36.033        0.150         -4.783         -8.880         -8.791      -1.513       -2.342      0.989     36.454     -7.632            0.000     24.020         12.040          3.889    0.917       0.862       0.931       0.931       0.931       0.931   0.000    27.000       27.000  3.011 S_0077_0004_0001
SCORE:   -36.119   -138.200     16.207     83.427           0.330                  5.529         -6.416    -33.942        0.120         -4.770         -8.932         -8.163       0.000       -2.299      0.699     33.910     -7.844            0.000     24.020         10.204          3.930    0.910       0.862       0.897       0.931       0.931       0.931   0.000    27.000       27.000  3.109 S_0077_0005_0001
SCORE:   -20.261   -133.291     15.975     75.040           0.307                  5.229         -5.207    -28.867        0.379         -4.443         -6.501        -10.094       0.000        0.572      7.012     33.596     -6.267            0.000     24.020         12.278          3.459    0.917       0.690       0.931       0.966       1.000       1.000   0.000    29.000       29.000  1.882 S_0078_0001_0001
SCORE:   -20.951   -133.305     16.293     75.342           0.300                  5.052         -4.806    -29.080        0.336         -4.167         -6.451        -10.314       0.000        0.493      7.880     32.702     -6.350            0.000     24.020         11.104          3.479    0.897       0.586       0.931       0.966       1.000       1.000   0.000    29.000       29.000  1.890 S_0078_0002_0001
SCORE:   -21.026   -133.200     16.364     75.408           0.301                  5.050         -4.884    -29.117        0.355         -4.135         -6.479        -10.297       0.000        0.576      7.558     32.443     -6.317            0.000     24.020         11.329          3.471    0.903       0.621       0.931       0.966       1.000       1.000   0.000    29.000       29.000  1.885 S_0078_0003_0001
SCORE:   -20.598   -133.586     16.591     75.703           0.303                  5.073         -4.960    -29.100        0.343         -4.158         -6.475        -10.132       0.000        0.615      7.562     32.736     -6.363            0.000     24.020         11.231          3.474    0.917       0.690       0.931       0.966       1.000       1.000   0.000    29.000       29.000  1.888 S_0078_0004_0001
SCORE:   -19.920   -132.981     16.039     75.048           0.305                  5.192         -5.164    -28.852        0.367         -4.436         -6.505        -10.097       0.000        0.567      7.042     33.545     -6.278            0.000     24.020         12.268          3.458    0.917       0.690       0.931       0.966       1.000       1.000   0.000    29.000       29.000  1.883 S_0078_0005_0001
SCORE:    -5.936   -132.600     19.608     85.015           0.309                  6.369         -4.000    -32.663        0.271         -5.404         -6.959         -6.759      -1.577       -0.205      6.024     35.242     -7.031            0.000     24.020         14.405          4.384    0.772       0.414       0.724       0.828       0.897       1.000   0.000    29.000       26.000  2.693 S_0079_0001_0001
SCORE:    -3.993   -131.909     20.232     82.482           0.308                  4.983         -4.845    -27.082        0.356         -5.351         -7.359         -5.889       0.000       -0.334      6.769     32.515     -7.054            0.000     24.020         14.162          4.331    0.772       0.414       0.690       0.828       0.931       1.000   0.000    29.000       26.000  2.704 S_0079_0002_0001
SCORE:    -1.434   -131.068     19.210     84.776           0.303                  4.645         -4.139    -31.344        0.256         -5.484         -7.256         -8.668       0.000       -0.373      8.913     35.746     -7.352            0.000     24.020         16.380          4.350    0.759       0.379       0.690       0.793       0.931       1.000   0.000    29.000       26.000  2.707 S_0079_0003_0001
SCORE:    -5.505   -132.625     19.482     87.430           0.310                  5.132         -4.079    -34.729        0.341         -5.317         -7.301         -9.238       0.000       -0.378      8.240     35.849     -7.127            0.000     24.020         14.486          4.307    0.772       0.414       0.690       0.828       0.931       1.000   0.000    29.000       26.000  2.646 S_0079_0004_0001
SCORE:    -8.497   -137.486     20.944     89.905           0.317                  5.380         -3.069    -35.951        0.335         -6.177         -7.256         -8.718       0.000        0.296      6.445     34.585     -6.858            0.000     24.020         14.793          4.554    0.752       0.379       0.690       0.793       0.897       1.000   0.000    29.000       25.000  2.964 S_0079_0005_0001
SCORE:   -19.739   -124.591     17.192     72.100           0.312                  5.328         -3.530    -29.568        0.063         -4.192         -3.269         -6.009      -2.426        0.889      4.926     31.413     -7.735            0.000     24.020          5.338          3.018    0.807       0.414       0.690       0.966       0.966       1.000   0.000    29.000       28.000  2.380 S_0080_0001_0001
SCORE:   -16.581   -132.623     21.704     76.226           0.309                  5.126         -4.124    -29.930        0.070         -4.863         -5.557         -3.156      -3.757       -0.185      6.015     33.992     -5.137            0.000     24.020          5.288          3.541    0.766       0.414       0.621       0.828       0.966       1.000   0.000    29.000       26.000  2.724 S_0080_0002_0001
SCORE:   -22.347   -129.223     16.232     78.131           0.314                  5.018         -4.476    -30.285        0.028         -4.618         -4.450         -2.696      -3.704       -0.836      5.105     30.223     -6.118            0.000     24.020          4.988          3.428    0.759       0.379       0.586       0.862       0.966       1.000   0.000    29.000       28.000  2.571 S_0080_0003_0001
SCORE:   -21.385   -131.399     17.836     77.331           0.311                  5.104         -4.043    -32.156        0.046         -4.841         -4.710         -3.416      -2.590       -0.742      5.646     33.425     -5.790            0.000     24.020          4.584          3.309    0.772       0.379       0.621       0.897       0.966       1.000   0.000    29.000       28.000  2.546 S_0080_0004_0001
SCORE:   -17.418   -124.415     18.263     71.503           0.316                  5.394         -2.924    -27.834        0.078         -4.456         -3.458         -6.604      -1.322        0.973      6.624     28.702     -7.751            0.000     24.020          5.475          2.941    0.821       0.448       0.724       0.966       0.966       1.000   0.000    29.000       28.000  2.372 S_0080_0005_0001
SCORE:   -28.080   -146.010     20.883     84.830           0.308                  5.794         -4.428    -34.638        0.353         -6.366         -6.662        -10.063      -1.613       -0.356      4.065     30.237     -4.937            0.000     24.020         16.506          2.559    0.952       0.897       0.931       0.966       0.966       1.000   0.000    29.000       29.000  1.714 S_0081_0001_0001
SCORE:   -21.974   -145.997     19.991     85.538           0.345                  5.883         -4.889    -34.267        0.379         -6.255         -7.154         -9.639       0.000       -0.130      4.898     31.469     -3.832            0.000     24.020         17.667          2.525    0.938       0.828       0.931       0.966       0.966       1.000   0.000    29.000       29.000  1.623 S_0081_0002_0001
SCORE:   -24.642   -143.307     19.851     84.017           0.315                  5.952         -4.330    -32.835        0.359         -6.595         -7.190         -9.562      -1.789       -0.841      5.005     30.213     -5.045            0.000     24.020         17.118          2.602    0.931       0.793       0.931       0.966       0.966       1.000   0.000    29.000       29.000  1.785 S_0081_0003_0001
SCORE:   -14.948   -138.358     18.654     81.303           0.372                  5.955         -3.507    -28.133        0.251         -6.824         -4.795        -13.439       0.000       -1.404      3.967     31.675     -5.234            0.000     24.020         20.550          2.824    0.931       0.759       0.931       0.966       1.000       1.000   0.000    29.000       29.000  1.749 S_0081_0004_0001
SCORE:   -17.271   -138.534     18.721     80.980           0.355                  5.819         -6.057    -29.448        0.404         -7.037         -4.298        -10.353       0.000       -1.233      3.010     31.288     -5.240            0.000     24.020         20.332          2.884    0.890       0.621       0.931       0.931       0.966       1.000   0.000    29.000       29.000  1.972 S_0081_0005_0001
SCORE:   -20.922   -136.966     14.936     83.689           0.328                  6.441         -5.846    -30.975        0.194         -4.332         -7.683         -8.308       0.000       -0.440      2.234     31.846     -5.668            0.000     24.020         15.607          2.912    0.959       0.862       0.931       1.000       1.000       1.000   0.000    29.000       29.000  1.280 S_0082_0001_0001
SCORE:   -25.915   -134.284     13.542     82.503           0.323                  6.236         -5.773    -30.065        0.200         -4.354         -7.329         -7.864       0.000       -0.894      2.293     30.097     -6.411            0.000     24.020         11.845          2.865    0.959       0.862       0.931       1.000       1.000       1.000   0.000    29.000       29.000  1.237 S_0082_0002_0001
SCORE:   -28.547   -135.127     13.402     84.485           0.313                  5.296         -4.799    -33.777        0.118         -4.543         -7.398        -12.001       0.000       -0.747      3.301     32.038     -5.183            0.000     24.020         12.056          2.965    0.945       0.793       0.931       1.000       1.000       1.000   0.000    29.000       29.000  1.266 S_0082_0003_0001
SCORE:   -23.304   -131.836     14.319     79.801           0.319                  6.472         -5.980    -30.283        0.146         -4.785         -7.448         -7.336       0.000       -0.742      1.541     30.991     -6.383            0.000     24.020         13.880          2.699    0.959       0.862       0.931       1.000       1.000       1.000   0.000    29.000       29.000  1.215 S_0082_0004_0001
SCORE:   -23.348   -133.564     13.284     82.419           0.312                  5.420         -5.367    -28.980        0.179         -4.487         -7.471         -7.699       0.000       -0.874      2.266     30.161     -5.649            0.000     24.020         12.682          3.228    0.952       0.862       0.931       0.966       1.000       1.000   0.000    29.000       29.000  1.363 S_0082_0005_0001
SCORE:    70.173   -104.084     24.585     60.030           0.435                  5.997         -3.713     -7.608        0.166         -4.180          0.000         -3.978      -1.813        0.580      5.391     39.570     -3.905            0.000     24.020         38.683          7.573    0.434       0.241       0.310       0.448       0.483       0.690   0.000    20.000       11.000  5.637 S_0083_0001_0001
SCORE:    59.776   -107.987     23.027     63.615           0.432                  5.179         -5.699    -10.455        0.340         -3.561          0.000         -2.837      -1.758       -0.406      4.849     40.248     -3.924            0.000     24.020         34.692          7.867    0.345       0.000       0.276       0.379       0.414       0.655   0.000    19.000        9.000  5.938 S_0083_0002_0001
SCORE:    48.176   -129.271     27.605     72.895           0.451                  5.505         -4.885    -13.888        0.265         -4.387         -0.525         -6.534       0.000        0.514     11.106     36.294     -3.080            0.000     24.020         32.092          7.361    0.345       0.000       0.310       0.379       0.414       0.621   0.000    18.000        9.000  5.519 S_0083_0003_0001
SCORE:    44.831   -122.024     24.992     63.147           0.435                  5.396         -4.533    -10.224        0.251         -3.564         -1.003         -4.878      -1.948        0.353     13.533     35.139     -4.204            0.000     24.020         29.944          7.012    0.407       0.241       0.276       0.414       0.414       0.690   0.000    20.000       10.000  5.176 S_0083_0004_0001
SCORE:    48.360   -127.948     25.404     72.751           0.419                  6.413         -5.007    -14.685        0.209         -3.882          0.000         -4.728      -2.015        0.211     13.211     42.697     -5.064            0.000     24.020         26.355          7.363    0.421       0.241       0.276       0.414       0.517       0.655   0.000    19.000       11.000  5.544 S_0083_0005_0001
SCORE:    -2.568   -128.194     14.721     85.064           0.332                  5.309         -6.569    -33.271        0.040         -4.572         -4.638        -11.461       0.000       -2.324      3.291     38.209     -6.590            0.000     24.020         24.065          4.267    0.821       0.448       0.793       0.931       0.966       0.966   0.000    28.000       27.000  2.507 S_0084_0001_0001
SCORE:    -2.088   -127.773     14.665     84.917           0.330                  5.284         -6.532    -33.046        0.042         -4.568         -4.629        -11.480       0.000       -2.324      3.276     38.141     -6.620            0.000     24.020         24.210          4.267    0.807       0.414       0.759       0.931       0.966       0.966   0.000    28.000       27.000  2.512 S_0084_0002_0001
SCORE:    -3.028   -127.281     14.159     84.258           0.329                  5.318         -6.603    -32.739        0.049         -4.722         -4.685        -11.431       0.000       -2.627      3.319     37.759     -6.549            0.000     24.020         24.397          4.397    0.800       0.414       0.759       0.931       0.931       0.966   0.000    28.000       27.000  2.678 S_0084_0003_0001
SCORE:    -2.011   -127.975     14.647     85.162           0.331                  5.293         -6.525    -33.127        0.045         -4.571         -4.639        -11.413       0.000       -2.347      3.273     38.229     -6.620            0.000     24.020         24.209          4.265    0.814       0.414       0.793       0.931       0.966       0.966   0.000    28.000       27.000  2.508 S_0084_0004_0001
SCORE:    -2.203   -127.766     14.585     84.894           0.330                  5.282         -6.525    -33.201        0.047         -4.650         -4.633        -11.453       0.000       -2.335      3.308     38.175     -6.602            0.000     24.020         24.322          4.266    0.807       0.414       0.759       0.931       0.966       0.966   0.000    28.000       27.000  2.516 S_0084_0005_0001
SCORE:   -15.512   -147.383     18.799     84.711           0.346                  5.541         -5.601    -32.879        0.137         -3.550         -8.109         -9.631      -0.570       -1.172      7.055     37.661     -3.644            0.000     24.020         18.759          3.405    0.897       0.655       0.897       0.931       1.000       1.000   0.000    29.000       29.000  1.900 S_0085_0001_0001
SCORE:   -15.489   -147.441     18.820     84.721           0.346                  5.541         -5.598    -32.875        0.139         -3.550         -8.110         -9.628      -0.572       -1.172      7.114     37.635     -3.644            0.000     24.020         18.765          3.406    0.897       0.655       0.897       0.931       1.000       1.000   0.000    29.000       29.000  1.902 S_0085_0002_0001
SCORE:   -15.489   -147.441     18.820     84.721           0.346                  5.541         -5.598    -32.875        0.139         -3.550         -8.110         -9.628      -0.572       -1.172      7.114     37.635     -3.644            0.000     24.020         18.765          3.406    0.897       0.655       0.897       0.931       1.000       1.000   0.000    29.000       29.000  1.902 S_0085_0003_0001
SCORE:   -13.752   -144.609     19.981     82.054           0.349                  6.391         -6.061    -32.182        0.098         -4.130         -8.704         -9.626       0.000       -1.201      3.972     38.455     -3.966            0.000     24.020         21.408          3.355    0.869       0.586       0.862       0.931       0.966       1.000   0.000    29.000       29.000  1.942 S_0085_0004_0001
SCORE:   -14.408   -143.091     17.526     83.169           0.343                  5.539         -5.359    -31.597        0.192         -3.650         -7.993         -8.668      -0.429       -1.600      5.530     35.760     -3.205            0.000     24.020         19.106          3.408    0.890       0.621       0.897       0.931       1.000       1.000   0.000    29.000       29.000  1.884 S_0085_0005_0001
SCORE:   -29.363   -140.764     17.719     82.799           0.348                  4.975         -4.873    -34.778        0.147         -6.637         -8.188         -6.226      -2.180       -1.209      1.832     28.992     -4.483            0.000     24.020         19.146          3.069    0.883       0.586       0.862       0.966       1.000       1.000   0.000    29.000       29.000  1.728 S_0086_0001_0001
SCORE:   -29.459   -140.980     17.749     82.918           0.349                  4.996         -4.863    -34.835        0.157         -6.676         -8.189         -6.188      -2.175       -1.201      1.768     28.963     -4.454            0.000     24.020         19.182          3.070    0.883       0.586       0.862       0.966       1.000       1.000   0.000    29.000       29.000  1.728 S_0086_0002_0001
SCORE:   -28.924   -140.240     17.692     81.958           0.339                  4.871         -5.080    -34.445        0.080         -6.624         -8.126         -5.507      -2.176       -1.213      1.764     29.171     -4.557            0.000     24.020         19.149          2.930    0.890       0.586       0.897       0.966       1.000       1.000   0.000    29.000       29.000  1.683 S_0086_0003_0001
SCORE:   -29.363   -140.764     17.719     82.799           0.348                  4.975         -4.873    -34.778        0.147         -6.637         -8.188         -6.226      -2.180       -1.209      1.832     28.992     -4.483            0.000     24.020         19.146          3.069    0.883       0.586       0.862       0.966       1.000       1.000   0.000    29.000       29.000  1.728 S_0086_0004_0001
SCORE:   -29.022   -140.443     17.992     83.133           0.353                  5.058         -4.651    -35.298        0.144         -6.696         -8.038         -7.239      -2.185       -1.249      1.685     29.790     -4.568            0.000     24.020         19.172          3.080    0.890       0.586       0.897       0.966       1.000       1.000   0.000    29.000       29.000  1.738 S_0086_0005_0001
SCORE:   -36.834   -137.851     16.952     87.489           0.330                  7.515         -5.441    -40.547        0.067         -6.408         -8.287         -9.043      -3.023       -3.450      4.370     34.337     -6.939            0.000     24.020          9.075          3.253    0.869       0.655       0.828       0.897       0.966       1.000   0.000    29.000       28.000  2.461 S_0087_0001_0001
SCORE:   -40.948   -132.510     15.331     84.401           0.293                  4.982         -4.512    -37.459        0.061         -5.034         -8.579         -8.796      -1.399       -3.016      3.080     31.120     -7.789            0.000     24.020          4.859          3.167    0.855       0.586       0.828       0.897       0.966       1.000   0.000    29.000       28.000  2.321 S_0087_0002_0001
SCORE:   -19.219   -134.420     17.871     82.538           0.373                  5.803         -5.128    -31.634        0.065         -4.646         -8.734         -7.638      -1.697       -2.716     14.737     32.846     -7.279            0.000     24.020          6.419          3.062    0.862       0.552       0.862       0.931       0.966       1.000   0.000    29.000       28.000  2.488 S_0087_0003_0001
SCORE:   -36.720   -138.213     17.057     87.314           0.329                  7.518         -5.308    -39.939        0.020         -6.439         -8.346         -8.564      -2.988       -3.347      4.635     34.064     -7.228            0.000     24.020          8.696          3.227    0.869       0.655       0.828       0.897       0.966       1.000   0.000    29.000       28.000  2.430 S_0087_0004_0001
SCORE:   -19.306   -135.609     18.016     84.210           0.344                  5.753         -5.645    -30.869        0.057         -4.594         -8.402         -7.602      -1.331       -2.399     13.042     32.997     -7.242            0.000     24.020          5.948          3.087    0.855       0.552       0.828       0.931       0.966       1.000   0.000    29.000       28.000  2.488 S_0087_0005_0001
SCORE:   -24.359   -138.514     18.435     88.014           0.315                  4.508         -6.009    -34.249        0.022         -4.989         -8.611         -7.716       0.000       -0.920      4.028     30.702     -4.397            0.000     24.020         11.003          3.215    0.876       0.621       0.897       0.931       0.931       1.000   0.000    29.000       29.000  1.956 S_0088_0001_0001
SCORE:   -24.362   -138.513     18.442     88.008           0.315                  4.507         -6.010    -34.270        0.020         -4.991         -8.609         -7.713       0.000       -0.916      4.034     30.708     -4.400            0.000     24.020         11.005          3.215    0.876       0.621       0.897       0.931       0.931       1.000   0.000    29.000       29.000  1.956 S_0088_0002_0001
SCORE:   -24.660   -138.740     18.695     88.566           0.318                  4.532         -6.055    -34.845        0.023         -5.072         -8.415         -8.913       0.000       -1.028      3.899     32.221     -4.579            0.000     24.020         10.712          3.213    0.876       0.655       0.862       0.931       0.931       1.000   0.000    29.000       29.000  1.957 S_0088_0003_0001
SCORE:   -24.302   -138.292     18.356     87.963           0.314                  4.509         -5.991    -34.407        0.024         -5.016         -8.622         -7.679       0.000       -0.923      4.048     30.767     -4.386            0.000     24.020         11.012          3.217    0.876       0.621       0.897       0.931       0.931       1.000   0.000    29.000       29.000  1.958 S_0088_0004_0001
SCORE:   -24.160   -138.220     18.375     87.929           0.310                  4.481         -5.803    -34.389        0.027         -5.007         -8.620         -7.697       0.000       -0.945      4.085     30.693     -4.395            0.000     24.020         10.993          3.217    0.876       0.621       0.897       0.931       0.931       1.000   0.000    29.000       29.000  1.959 S_0088_0005_0001
SCORE:   -32.962   -135.472     15.334     83.412           0.313                  6.625         -4.802    -33.474        0.255         -5.341         -7.742         -9.993       0.000       -2.282      3.020     29.795     -7.390            0.000     24.020         10.761          3.280    0.917       0.759       0.931       0.931       0.966       1.000   0.000    29.000       28.000  2.046 S_0089_0001_0001
SCORE:   -33.278   -135.896     15.354     83.778           0.308                  6.588         -4.768    -33.749        0.234         -5.238         -7.876         -9.988       0.000       -2.297      2.794     30.035     -6.884            0.000     24.020         10.308          3.284    0.917       0.759       0.931       0.931       0.966       1.000   0.000    29.000       28.000  2.045 S_0089_0002_0001
SCORE:   -33.025   -135.373     15.331     83.347           0.312                  6.612         -4.817    -33.449        0.276         -5.338         -7.742         -9.997       0.000       -2.294      3.029     29.696     -7.385            0.000     24.020         10.748          3.280    0.917       0.759       0.931       0.931       0.966       1.000   0.000    29.000       28.000  2.047 S_0089_0003_0001
SCORE:   -32.591   -139.088     15.781     83.875           0.318                  6.702         -4.843    -33.704        0.227         -5.957         -8.224         -9.900       0.000       -2.365      2.948     30.589     -6.676            0.000     24.020         13.707          3.279    0.917       0.759       0.931       0.931       0.966       1.000   0.000    29.000       28.000  2.039 S_0089_0004_0001
SCORE:   -31.807   -138.979     15.721     84.351           0.311                  6.703         -4.718    -33.729        0.286         -5.964         -8.225        -10.058       0.000       -2.335      2.971     30.733     -6.931            0.000     24.020         14.036          3.317    0.910       0.724       0.931       0.931       0.966       1.000   0.000    29.000       28.000  2.105 S_0089_0005_0001
SCORE:   -15.982   -138.591     16.348     83.929           0.379                  5.913         -5.315    -28.366        0.141         -2.273         -7.375         -7.879       0.000       -1.057      0.360     36.022     -5.216            0.000     24.020         12.979          3.609    0.869       0.586       0.862       0.931       0.966       1.000   0.000    29.000       28.000  2.120 S_0090_0001_0001
SCORE:   -16.327   -138.877     16.494     85.069           0.348                  5.856         -5.321    -29.170        0.099         -2.918         -7.435         -7.826       0.000       -1.091      0.581     35.978     -4.968            0.000     24.020         12.835          3.617    0.869       0.586       0.862       0.931       0.966       1.000   0.000    29.000       28.000  2.129 S_0090_0002_0001
SCORE:   -15.909   -138.705     16.618     83.860           0.376                  5.909         -5.305    -28.378        0.095         -2.311         -7.396         -7.882       0.000       -1.066      0.356     36.087     -5.193            0.000     24.020         13.006          3.608    0.869       0.586       0.862       0.931       0.966       1.000   0.000    29.000       28.000  2.113 S_0090_0003_0001
SCORE:   -17.220   -139.250     16.799     84.182           0.367                  5.808         -5.260    -28.911        0.099         -2.312         -7.422         -8.316       0.000       -1.070      0.277     36.017     -5.098            0.000     24.020         12.851          3.622    0.869       0.586       0.862       0.931       0.966       1.000   0.000    29.000       28.000  2.122 S_0090_0004_0001
SCORE:   -15.924   -138.768     16.735     84.911           0.374                  5.873         -5.315    -29.129        0.051         -2.903         -7.409         -7.811       0.000       -1.107      0.568     36.048     -5.024            0.000     24.020         12.962          3.614    0.869       0.586       0.862       0.931       0.966       1.000   0.000    29.000       28.000  2.124 S_0090_0005_0001
SCORE:   -31.193   -144.236     15.393     96.357           0.301                  6.530         -2.414    -40.479        0.078         -2.933         -8.951        -11.552       0.000       -1.202      5.844     31.295     -4.975            0.000     24.020          5.732          3.431    0.828       0.448       0.793       0.931       0.966       1.000   0.000    29.000       28.000  2.061 S_0091_0001_0001
SCORE:   -34.915   -143.100     13.125     94.572           0.316                  6.302         -3.795    -39.303        0.093         -2.850         -9.228         -9.820       0.000       -2.393      3.609     31.557     -5.361            0.000     24.020          7.339          3.370    0.855       0.483       0.862       0.931       1.000       1.000   0.000    29.000       28.000  2.041 S_0091_0002_0001
SCORE:   -36.360   -140.443     12.645     94.799           0.306                  6.154         -3.172    -41.722        0.043         -2.764         -9.115        -10.275       0.000       -2.370      2.647     31.643     -5.271            0.000     24.020          6.517          3.302    0.848       0.448       0.897       0.931       0.966       1.000   0.000    29.000       28.000  2.022 S_0091_0003_0001
SCORE:   -34.587   -143.067     14.787     95.699           0.321                  6.235         -3.616    -40.183        0.050         -2.837         -9.016         -9.643       0.000       -2.369      2.632     30.977     -5.139            0.000     24.020          6.563          3.377    0.855       0.483       0.897       0.931       0.966       1.000   0.000    29.000       29.000  1.999 S_0091_0004_0001
SCORE:   -36.191   -140.963     12.788     95.268           0.316                  6.239         -2.862    -41.705        0.045         -2.817         -9.124        -10.719       0.000       -2.352      2.954     31.567     -5.443            0.000     24.020          6.597          3.347    0.848       0.448       0.897       0.931       0.966       1.000   0.000    29.000       28.000  2.057 S_0091_0005_0001
SCORE:   -27.123   -146.190     20.399     87.420           0.315                  5.235         -5.564    -34.987        0.308         -5.329         -7.775         -8.501       0.000        0.895      2.571     31.375     -6.480            0.000     24.020         15.166          2.726    0.931       0.793       0.931       0.966       0.966       1.000   0.000    29.000       29.000  1.783 S_0092_0001_0001
SCORE:   -26.697   -144.475     19.243     85.473           0.322                  5.364         -5.205    -34.132        0.324         -4.979         -7.976         -8.751       0.000        0.745      2.217     31.871     -6.398            0.000     24.020         15.639          2.681    0.938       0.828       0.931       0.966       0.966       1.000   0.000    29.000       29.000  1.754 S_0092_0002_0001
SCORE:   -26.074   -145.441     19.440     85.167           0.320                  5.443         -5.212    -33.200        0.306         -5.004         -8.034         -8.256       0.000        0.607      2.327     31.786     -6.804            0.000     24.020         16.461          2.653    0.945       0.862       0.931       0.966       0.966       1.000   0.000    29.000       29.000  1.727 S_0092_0003_0001
SCORE:   -26.512   -145.849     19.485     85.254           0.322                  5.478         -5.267    -33.399        0.301         -5.000         -8.009         -8.259       0.000        0.667      2.327     31.835     -6.760            0.000     24.020         16.344          2.662    0.945       0.862       0.931       0.966       0.966       1.000   0.000    29.000       29.000  1.731 S_0092_0004_0001
SCORE:   -26.697   -144.475     19.243     85.473           0.322                  5.364         -5.205    -34.132        0.324         -4.979         -7.976         -8.751       0.000        0.745      2.217     31.871     -6.398            0.000     24.020         15.639          2.681    0.938       0.828       0.931       0.966       0.966       1.000   0.000    29.000       29.000  1.754 S_0092_0005_0001
SCORE:    12.944   -110.969     18.639     66.881           0.355                  5.557         -3.219    -22.542        0.052         -5.181         -4.166         -4.169      -1.764        0.367      5.964     32.690     -5.160            0.000     24.020         15.591          4.527    0.717       0.310       0.586       0.828       0.862       1.000   0.000    29.000       23.000  2.955 S_0093_0001_0001
SCORE:     4.782   -122.118     18.603     69.367           0.367                  5.724         -4.772    -19.252        0.060         -4.424         -2.103         -4.317       0.000        3.270      4.231     32.128     -3.931            0.000     24.020          7.930          5.023    0.614       0.000       0.517       0.724       0.828       1.000   0.000    29.000       22.000  3.648 S_0093_0002_0001
SCORE:     6.942   -113.283     21.202     67.438           0.344                  4.925         -2.465    -22.832        0.190         -5.032         -3.717         -4.119      -1.541        0.468      4.348     32.463     -4.109            0.000     24.020          8.643          4.748    0.614       0.000       0.517       0.724       0.828       1.000   0.000    29.000       21.000  3.433 S_0093_0003_0001
SCORE:    12.914   -110.009     17.479     68.472           0.319                  5.533         -3.368    -20.147        0.100         -4.631         -2.409         -4.517      -1.915        1.808      4.632     32.487     -4.474            0.000     24.020          9.532          4.663    0.634       0.241       0.483       0.655       0.793       1.000   0.000    29.000       19.000  3.441 S_0093_0004_0001
SCORE:    12.965   -110.979     18.635     66.897           0.355                  5.556         -3.223    -22.547        0.060         -5.179         -4.161         -4.170      -1.766        0.368      5.941     32.701     -5.158            0.000     24.020         15.616          4.527    0.717       0.310       0.586       0.828       0.862       1.000   0.000    29.000       23.000  2.955 S_0093_0005_0001
SCORE:    17.688   -132.628     20.617     80.504           0.343                  4.818         -4.134    -16.189        0.101         -3.266          0.000         -9.398       0.000        5.805      7.570     35.978     -3.508            0.000     24.020          7.054          5.783    0.510       0.241       0.345       0.448       0.586       0.931   0.000    27.000       14.000  4.373 S_0094_0001_0001
SCORE:    17.327   -137.626     22.996     85.901           0.383                  4.986         -4.999    -18.789        0.074         -3.159         -0.413        -10.706       0.000        5.455      7.832     37.049     -3.160            0.000     24.020          7.483          5.844    0.517       0.241       0.345       0.483       0.655       0.862   0.000    25.000       14.000  4.447 S_0094_0002_0001
SCORE:    17.198   -136.945     21.686     83.966           0.385                  5.076         -4.758    -18.344        0.158         -3.238         -0.325        -10.773       0.000        5.384      9.194     36.891     -3.310            0.000     24.020          8.131          5.893    0.490       0.241       0.310       0.448       0.586       0.862   0.000    25.000       14.000  4.462 S_0094_0003_0001
SCORE:    16.996   -123.550     19.358     78.592           0.342                  4.826         -5.218    -17.965        0.120         -3.223          0.000         -9.963       0.000        5.000      7.605     34.681     -3.570            0.000     24.020          5.941          5.918    0.476       0.241       0.310       0.414       0.552       0.862   0.000    25.000       12.000  4.576 S_0094_0004_0001
SCORE:    17.688   -132.628     20.617     80.504           0.343                  4.818         -4.134    -16.189        0.101         -3.266          0.000         -9.398       0.000        5.805      7.570     35.978     -3.508            0.000     24.020          7.054          5.783    0.510       0.241       0.345       0.448       0.586       0.931   0.000    27.000       14.000  4.373 S_0094_0005_0001
SCORE:   -44.050   -126.155     14.259     82.118           0.267                  4.425         -2.820    -41.819        0.082         -5.536         -9.907         -9.124      -2.066       -2.377      2.745     33.965     -6.899            0.000     24.020          0.772          3.925    0.841       0.586       0.793       0.897       0.966       0.966   0.000    28.000       27.000  3.005 S_0095_0001_0001
SCORE:   -42.906   -125.131     14.215     82.057           0.276                  4.423         -2.828    -41.967        0.083         -5.547         -9.909         -9.111      -2.065       -2.342      2.779     34.128     -6.900            0.000     24.020          0.914          3.914    0.841       0.586       0.793       0.897       0.966       0.966   0.000    28.000       27.000  3.008 S_0095_0002_0001
SCORE:   -43.274   -126.693     14.249     82.711           0.273                  4.465         -2.972    -41.438        0.122         -5.561         -9.879         -9.081      -1.330       -2.291      2.690     33.539     -6.848            0.000     24.020          0.750          3.979    0.841       0.586       0.793       0.897       0.966       0.966   0.000    28.000       27.000  2.985 S_0095_0003_0001
SCORE:   -43.208   -125.772     14.060     82.299           0.278                  4.429         -2.924    -41.477        0.115         -5.604         -9.915         -9.295      -1.317       -2.317      2.656     33.383     -6.734            0.000     24.020          0.907          3.985    0.828       0.517       0.793       0.897       0.966       0.966   0.000    28.000       27.000  2.995 S_0095_0004_0001
SCORE:   -45.124   -127.202     14.454     80.965           0.271                  4.208         -3.028    -41.306        0.108         -5.630         -9.793         -9.247      -2.020       -2.539      2.404     34.525     -6.570            0.000     24.020          1.257          3.843    0.834       0.552       0.793       0.897       0.966       0.966   0.000    28.000       27.000  3.000 S_0095_0005_0001
SCORE:   -19.699   -134.216     15.400     86.024           0.333                  6.454         -4.990    -29.748        0.159         -6.993         -7.246         -5.914      -0.822        0.034      1.621     31.565     -8.422            0.000     24.020         13.042          4.596    0.814       0.483       0.724       0.931       0.931       1.000   0.000    29.000       27.000  2.874 S_0096_0001_0001
SCORE:   -19.271   -134.011     15.245     86.109           0.336                  6.449         -5.200    -29.333        0.159         -6.913         -7.255         -5.877      -0.824        0.026      1.593     31.744     -8.457            0.000     24.020         12.920          4.602    0.814       0.483       0.724       0.931       0.931       1.000   0.000    29.000       27.000  2.882 S_0096_0002_0001
SCORE:   -20.036   -134.115     15.206     85.821           0.332                  6.453         -5.223    -29.772        0.182         -7.004         -7.281         -5.817      -0.794        0.041      1.581     31.806     -8.338            0.000     24.020         12.866          4.603    0.814       0.483       0.724       0.931       0.931       1.000   0.000    29.000       27.000  2.880 S_0096_0003_0001
SCORE:   -22.420   -135.395     15.694     86.677           0.308                  5.490         -6.131    -32.102        0.234         -7.451         -7.326         -5.959       0.000       -0.213      3.549     31.454     -7.926            0.000     24.020         12.659          4.505    0.800       0.483       0.690       0.897       0.931       1.000   0.000    29.000       27.000  2.930 S_0096_0004_0001
SCORE:   -19.268   -134.030     15.292     86.070           0.336                  6.446         -5.203    -29.317        0.155         -6.901         -7.266         -5.875      -0.816        0.029      1.587     31.721     -8.476            0.000     24.020         12.960          4.602    0.814       0.483       0.724       0.931       0.931       1.000   0.000    29.000       27.000  2.881 S_0096_0005_0001
SCORE:   -34.682   -135.396     13.791     85.357           0.312                  6.223         -5.063    -36.611        0.286         -4.404         -9.541        -10.080       0.000       -0.825      1.004     30.630     -7.086            0.000     24.020         12.704          2.975    0.903       0.621       0.931       0.966       1.000       1.000   0.000    29.000       29.000  1.724 S_0097_0001_0001
SCORE:   -34.696   -135.741     13.810     85.727           0.313                  6.239         -4.609    -37.055        0.159         -4.438         -9.477        -10.071       0.000       -0.826      1.114     30.382     -6.944            0.000     24.020         12.702          2.973    0.903       0.621       0.931       0.966       1.000       1.000   0.000    29.000       29.000  1.726 S_0097_0002_0001
SCORE:   -34.696   -135.741     13.810     85.727           0.313                  6.239         -4.609    -37.055        0.159         -4.438         -9.477        -10.071       0.000       -0.826      1.114     30.382     -6.944            0.000     24.020         12.702          2.973    0.903       0.621       0.931       0.966       1.000       1.000   0.000    29.000       29.000  1.726 S_0097_0003_0001
SCORE:   -34.902   -135.415     13.628     85.491           0.308                  6.154         -4.579    -36.823        0.128         -4.424         -9.535        -10.164       0.000       -0.821      1.069     30.261     -7.018            0.000     24.020         12.818          3.014    0.903       0.621       0.931       0.966       1.000       1.000   0.000    29.000       29.000  1.720 S_0097_0004_0001
SCORE:   -32.554   -131.787     14.063     85.534           0.319                  6.582         -4.837    -38.045        0.164         -4.413        -10.332         -9.848       0.000       -0.636      0.695     30.796     -7.188            0.000     24.020         12.359          2.911    0.897       0.586       0.931       0.966       1.000       1.000   0.000    29.000       29.000  1.724 S_0097_0005_0001
SCORE:     4.305   -120.843     17.874     75.383           0.313                  5.085         -3.147    -24.492        0.452         -5.887         -3.347        -12.103       0.000        0.835      6.053     33.351     -5.993            0.000     24.020         16.752          4.397    0.717       0.345       0.621       0.759       0.862       1.000   0.000    29.000       24.000  2.923 S_0098_0001_0001
SCORE:     5.807   -120.307     17.989     76.719           0.323                  6.420         -3.705    -26.099        0.466         -6.112         -3.340        -11.482       0.000        0.716      5.113     33.052     -5.708            0.000     24.020         17.743          4.397    0.717       0.345       0.621       0.759       0.862       1.000   0.000    29.000       24.000  2.908 S_0098_0002_0001
SCORE:    -6.101   -129.715     20.210     77.769           0.321                  5.375         -3.772    -30.737        0.452         -5.783         -5.993        -12.107       0.000       -0.231     12.138     33.093     -6.787            0.000     24.020         15.645          4.240    0.828       0.586       0.724       0.828       1.000       1.000   0.000    29.000       26.000  2.719 S_0098_0003_0001
SCORE:     4.415   -117.858     17.489     74.274           0.318                  5.455         -3.457    -25.805        0.342         -6.291         -1.748        -13.673       0.000        0.435      5.257     32.058     -5.715            0.000     24.020         19.313          4.252    0.724       0.345       0.586       0.793       0.897       1.000   0.000    29.000       24.000  2.781 S_0098_0004_0001
SCORE:     6.181   -117.617     17.616     74.923           0.319                  5.453         -3.792    -25.743        0.490         -6.193         -3.367        -11.526       0.000        0.333      6.661     32.181     -5.761            0.000     24.020         18.185          4.397    0.724       0.345       0.621       0.793       0.862       1.000   0.000    29.000       25.000  2.934 S_0098_0005_0001
SCORE:   -23.327   -132.438     14.116     89.523           0.292                  6.289         -3.538    -41.841        0.046         -4.314         -8.590        -11.321      -1.764       -0.409      1.154     36.444     -3.749            0.000     24.020         12.754          3.050    0.883       0.655       0.897       0.931       0.966       0.966   0.000    28.000       28.000  2.357 S_0099_0001_0001
SCORE:   -22.586   -132.324     14.204     89.596           0.295                  6.310         -3.524    -41.724        0.043         -4.312         -8.586        -11.196      -1.762       -0.399      1.142     36.537     -3.734            0.000     24.020         12.828          3.052    0.883       0.655       0.897       0.931       0.966       0.966   0.000    28.000       28.000  2.359 S_0099_0002_0001
SCORE:   -22.237   -131.580     13.994     89.626           0.308                  6.343         -3.544    -41.650        0.037         -4.311         -8.601        -11.250      -1.762       -0.388      1.029     36.576     -3.832            0.000     24.020         12.747          3.039    0.883       0.655       0.897       0.931       0.966       0.966   0.000    28.000       28.000  2.324 S_0099_0003_0001
SCORE:   -22.267   -131.541     13.991     89.596           0.308                  6.343         -3.542    -41.662        0.036         -4.314         -8.599        -11.253      -1.764       -0.395      1.039     36.607     -3.847            0.000     24.020         12.711          3.039    0.883       0.655       0.897       0.931       0.966       0.966   0.000    28.000       28.000  2.324 S_0099_0004_0001
SCORE:   -22.799   -132.465     14.220     89.584           0.298                  6.333         -3.525    -41.784        0.037         -4.311         -8.587        -11.226      -1.761       -0.418      1.109     36.601     -3.720            0.000     24.020         12.797          3.050    0.890       0.690       0.897       0.931       0.966       0.966   0.000    28.000       28.000  2.358 S_0099_0005_0001
SCORE:    30.782   -131.176     19.530     84.526           0.448                  6.014         -6.162    -23.981        0.642         -1.154         -5.834         -7.071       0.000        3.262      7.821     36.659     -6.329            0.000     24.020         29.568          3.368    0.862       0.448       0.931       0.931       1.000       1.000   0.000    29.000       29.000  1.750 S_0100_0001_0001
SCORE:    30.824   -131.130     19.439     84.501           0.450                  6.010         -6.176    -23.992        0.592         -1.149         -5.805         -7.070       0.000        3.207      7.847     36.829     -6.258            0.000     24.020         29.509          3.375    0.862       0.448       0.931       0.931       1.000       1.000   0.000    29.000       29.000  1.757 S_0100_0002_0001
SCORE:    29.305   -128.383     19.018     85.125           0.435                  6.092         -5.332    -24.141        0.796         -1.141         -6.430         -6.920       0.000        1.827      5.851     34.188     -6.384            0.000     24.020         30.684          3.142    0.855       0.448       0.897       0.931       1.000       1.000   0.000    29.000       29.000  1.719 S_0100_0003_0001
SCORE:    25.481   -126.452     17.690     83.476           0.403                  6.048         -5.438    -22.013        0.782         -1.146         -6.511         -7.062       0.000        1.579      6.331     33.789     -5.913            0.000     24.020         25.900          3.210    0.848       0.414       0.897       0.931       1.000       1.000   0.000    29.000       29.000  1.754 S_0100_0004_0001
SCORE:    30.782   -131.176     19.530     84.526           0.448                  6.014         -6.162    -23.981        0.642         -1.154         -5.834         -7.071       0.000        3.262      7.821     36.659     -6.329            0.000     24.020         29.568          3.368    0.862       0.448       0.931       0.931       1.000       1.000   0.000    29.000       29.000  1.750 S_0100_0005_0001
SCORE:   -34.956   -130.057     12.341     83.266           0.336                  4.931         -4.348    -39.538        0.498         -6.218        -10.315         -8.383       0.000       -0.288      3.173     30.441     -6.350            0.000     24.020         11.535          3.298    0.897       0.655       0.897       0.931       1.000       1.000   0.000    29.000       28.000  2.088 S_0101_0001_0001
SCORE:   -33.365   -130.542     12.303     83.486           0.349                  5.153         -4.934    -37.699        0.293         -5.806        -10.779         -8.404       0.000       -0.212      3.044     31.541     -6.506            0.000     24.020         11.329          3.332    0.883       0.586       0.897       0.931       1.000       1.000   0.000    29.000       28.000  2.109 S_0101_0002_0001
SCORE:   -33.124   -129.752     11.993     84.721           0.349                  5.217         -4.494    -38.549        0.597         -5.726        -10.671         -8.363       0.000       -0.210      2.725     30.507     -6.500            0.000     24.020         11.012          3.393    0.862       0.586       0.897       0.897       0.931       1.000   0.000    29.000       28.000  2.151 S_0101_0003_0001
SCORE:   -33.769   -130.317     11.776     83.510           0.347                  5.145         -4.973    -37.731        0.542         -5.810        -10.800         -8.405       0.000       -0.203      3.059     31.606     -6.653            0.000     24.020         11.120          3.349    0.883       0.586       0.897       0.931       1.000       1.000   0.000    29.000       28.000  2.120 S_0101_0004_0001
SCORE:   -33.375   -130.683     12.310     83.452           0.345                  5.156         -4.930    -37.743        0.252         -5.764        -10.796         -8.401       0.000       -0.218      3.165     31.533     -6.454            0.000     24.020         11.381          3.334    0.883       0.586       0.897       0.931       1.000       1.000   0.000    29.000       28.000  2.109 S_0101_0005_0001
SCORE:   -28.843   -148.268     16.357     90.740           0.292                  6.365         -4.299    -39.827        0.274         -5.915         -7.141        -11.182       0.000       -1.414      5.251     35.698     -5.157            0.000     24.020         15.364          3.929    0.828       0.483       0.793       0.931       0.931       1.000   0.000    29.000       27.000  2.435 S_0102_0001_0001
SCORE:   -23.303   -142.636     16.370     87.626           0.307                  5.712         -4.428    -33.701        0.271         -5.612         -7.845         -9.299       0.000       -1.448      5.648     33.156     -5.379            0.000     24.020         13.936          3.699    0.828       0.448       0.793       0.931       0.966       1.000   0.000    29.000       27.000  2.337 S_0102_0002_0001
SCORE:   -22.261   -144.847     16.471     89.407           0.302                  5.436         -4.361    -34.567        0.270         -5.362         -7.842         -9.265       0.000       -1.250      5.513     34.746     -5.267            0.000     24.020         14.334          3.792    0.834       0.448       0.828       0.931       0.966       1.000   0.000    29.000       27.000  2.347 S_0102_0003_0001
SCORE:   -23.029   -145.088     16.056     88.587           0.305                  5.502         -4.622    -34.363        0.271         -5.807         -7.757         -9.308       0.000       -1.237      5.265     35.365     -5.276            0.000     24.020         15.058          3.772    0.834       0.448       0.828       0.931       0.966       1.000   0.000    29.000       27.000  2.350 S_0102_0004_0001
SCORE:   -22.380   -143.455     16.089     88.862           0.306                  5.927         -4.150    -33.199        0.257         -5.911         -6.973         -9.454       0.000       -1.790      5.537     32.795     -5.575            0.000     24.020         14.335          3.689    0.834       0.448       0.793       0.931       1.000       1.000   0.000    29.000       28.000  2.295 S_0102_0005_0001
SCORE:   -19.748   -138.756     14.206     83.499           0.303                  5.022         -6.257    -34.516        0.169         -7.076         -9.111         -7.281      -0.818        0.223      7.280     40.112     -3.499            0.000     24.020         12.731          3.544    0.890       0.690       0.897       0.897       0.966       1.000   0.000    29.000       28.000  2.075 S_0103_0001_0001
SCORE:   -27.235   -139.739     15.981     82.628           0.298                  5.000         -5.733    -34.391        0.052         -6.366         -7.537         -8.431      -2.051       -1.263      5.643     35.819     -4.415            0.000     24.020         13.250          3.655    0.869       0.690       0.828       0.931       0.931       0.966   0.000    28.000       28.000  2.531 S_0103_0002_0001
SCORE:   -27.280   -138.441     14.952     82.931           0.298                  5.010         -6.308    -33.402        0.076         -6.228         -7.651         -8.330      -0.762       -1.168      4.752     34.263     -4.186            0.000     24.020         12.895          3.694    0.869       0.690       0.828       0.897       0.931       1.000   0.000    29.000       27.000  2.583 S_0103_0003_0001
SCORE:   -23.919   -137.270     14.537     83.142           0.292                  4.869         -6.755    -32.594        0.088         -6.446         -6.369         -7.152      -2.011       -0.722      4.867     34.376     -3.464            0.000     24.020         12.676          3.731    0.862       0.621       0.862       0.897       0.931       1.000   0.000    29.000       27.000  2.565 S_0103_0004_0001
SCORE:   -33.735   -139.829     14.103     83.582           0.298                  5.084         -6.408    -34.122        0.139         -6.492         -8.294         -7.350      -2.170       -3.118      3.728     33.780     -3.638            0.000     24.020         12.954          3.732    0.834       0.552       0.793       0.931       0.931       0.966   0.000    28.000       27.000  2.621 S_0103_0005_0001
SCORE:   -12.015   -139.488     17.601     87.629           0.312                  5.308         -3.785    -36.177        0.100         -5.018         -6.972         -7.483       0.000       -1.083      4.895     33.012     -3.657            0.000     24.020         18.771          3.476    0.841       0.448       0.862       0.931       0.966       1.000   0.000    29.000       28.000  2.261 S_0104_0001_0001
SCORE:   -12.148   -139.693     17.672     87.647           0.314                  5.311         -3.806    -36.207        0.107         -5.030         -6.980         -7.487       0.000       -1.075      4.874     33.026     -3.636            0.000     24.020         18.794          3.475    0.841       0.448       0.862       0.931       0.966       1.000   0.000    29.000       28.000  2.261 S_0104_0002_0001
SCORE:   -12.300   -138.781     17.318     88.331           0.343                  5.243         -3.701    -36.669        0.138         -5.077         -7.319         -7.807       0.000       -1.163      4.835     32.799     -4.013            0.000     24.020         19.202          3.478    0.841       0.448       0.862       0.931       0.966       1.000   0.000    29.000       27.000  2.173 S_0104_0003_0001
SCORE:   -13.154   -139.155     16.812     86.794           0.339                  5.333         -3.834    -35.727        0.161         -4.937         -6.542         -7.616       0.000       -1.227      5.261     32.756     -4.024            0.000     24.020         18.432          3.510    0.841       0.448       0.862       0.931       0.966       1.000   0.000    29.000       28.000  2.246 S_0104_0004_0001
SCORE:   -11.332   -137.563     16.983     87.144           0.305                  5.214         -4.056    -35.422        0.136         -4.907         -6.424         -7.658       0.000       -1.131      4.874     32.843     -4.219            0.000     24.020         18.528          3.485    0.848       0.483       0.862       0.931       0.966       1.000   0.000    29.000       28.000  2.182 S_0104_0005_0001
SCORE:     7.150   -134.673     18.890     82.314           0.324                  5.646         -4.249    -28.348        0.226         -6.156         -4.003         -8.912      -2.157       -0.881      4.222     36.351     -3.411            0.000     24.020         27.945          3.193    0.828       0.448       0.724       0.966       1.000       1.000   0.000    29.000       29.000  1.767 S_0105_0001_0001
SCORE:     6.769   -136.586     21.575     86.248           0.333                  6.248         -2.963    -33.509        0.290         -7.073         -5.747         -9.138      -1.124       -0.949      2.938     35.829     -4.498            0.000     24.020         30.876          3.294    0.834       0.483       0.759       0.931       1.000       1.000   0.000    29.000       28.000  2.005 S_0105_0002_0001
SCORE:     9.855   -132.651     18.908     78.335           0.315                  5.433         -3.647    -26.678        0.195         -5.994         -4.406         -8.277      -1.566       -0.028      5.448     35.020     -3.547            0.000     24.020         28.975          3.443    0.814       0.379       0.759       0.931       1.000       1.000   0.000    29.000       29.000  1.909 S_0105_0003_0001
SCORE:     9.243   -133.136     19.076     78.585           0.318                  5.511         -3.797    -26.538        0.196         -6.034         -4.402         -7.766      -1.681       -0.123      4.782     34.620     -3.626            0.000     24.020         29.238          3.446    0.800       0.379       0.690       0.931       1.000       1.000   0.000    29.000       29.000  1.909 S_0105_0004_0001
SCORE:    10.115   -132.821     18.949     78.344           0.316                  5.445         -3.648    -26.739        0.209         -5.990         -4.399         -8.152      -1.556       -0.028      5.382     35.169     -3.444            0.000     24.020         29.061          3.446    0.814       0.379       0.759       0.931       1.000       1.000   0.000    29.000       29.000  1.918 S_0105_0005_0001
SCORE:   -35.808   -129.043     14.160     82.033           0.311                  7.298         -4.630    -33.305        0.216         -4.200         -5.659         -9.190       0.000       -0.702      1.759     27.514     -7.678            0.000     24.020          1.288          3.054    0.910       0.724       0.931       0.931       0.966       1.000   0.000    29.000       29.000  1.775 S_0106_0001_0001
SCORE:   -37.917   -127.309     13.078     79.732           0.309                  7.221         -4.582    -31.811        0.093         -4.175         -5.337         -9.823       0.000       -1.001      1.727     27.427     -7.592            0.000     24.020          0.107          3.410    0.910       0.724       0.931       0.966       0.966       0.966   0.000    28.000       28.000  2.093 S_0106_0002_0001
SCORE:   -35.558   -128.486     14.430     79.809           0.307                  7.186         -4.495    -32.396        0.067         -4.783         -5.157        -10.158       0.000       -1.208      1.689     28.261     -7.106            0.000     24.020          2.460          3.394    0.924       0.793       0.931       0.966       0.966       0.966   0.000    28.000       28.000  2.062 S_0106_0003_0001
SCORE:   -25.320   -126.036     14.571     78.818           0.313                  7.057         -4.037    -29.183        0.167         -3.650         -5.760         -8.589       0.000       -1.247      0.720     29.775     -6.943            0.000     24.020          4.683          3.490    0.897       0.655       0.931       0.931       0.966       1.000   0.000    29.000       28.000  2.087 S_0106_0004_0001
SCORE:   -36.617   -130.685     14.646     83.168           0.311                  7.214         -4.834    -33.465        0.200         -4.164         -5.388         -9.839       0.000       -0.756      1.789     27.407     -7.564            0.000     24.020          1.324          3.018    0.917       0.724       0.931       0.966       0.966       1.000   0.000    29.000       29.000  1.739 S_0106_0005_0001
SCORE:   -32.341   -132.339     14.396     82.063           0.299                  5.342         -4.366    -35.119        0.086         -4.056         -9.690         -9.710       0.000       -0.548      1.031     32.275     -7.670            0.000     24.020         11.645          2.929    0.959       0.828       0.966       1.000       1.000       1.000   0.000    29.000       29.000  1.321 S_0107_0001_0001
SCORE:   -32.455   -132.371     14.830     82.323           0.296                  5.234         -4.372    -35.367        0.084         -3.771         -9.556         -9.728       0.000       -0.663      1.085     32.030     -7.740            0.000     24.020         11.211          2.950    0.959       0.828       0.966       1.000       1.000       1.000   0.000    29.000       29.000  1.317 S_0107_0002_0001
SCORE:   -32.239   -132.204     14.377     82.047           0.300                  5.346         -4.365    -35.113        0.081         -4.053         -9.687         -9.708       0.000       -0.543      1.027     32.283     -7.669            0.000     24.020         11.623          2.929    0.952       0.828       0.931       1.000       1.000       1.000   0.000    29.000       29.000  1.322 S_0107_0003_0001
SCORE:   -31.391   -132.900     14.547     81.861           0.298                  5.300         -4.838    -32.710        0.104         -4.162         -9.569         -8.604       0.000       -0.782      0.852     31.127     -7.532            0.000     24.020         11.595          2.941    0.966       0.862       0.966       1.000       1.000       1.000   0.000    29.000       29.000  1.339 S_0107_0004_0001
SCORE:   -32.899   -132.911     14.927     82.280           0.301                  5.296         -4.380    -35.508        0.080         -3.780         -9.559         -9.670       0.000       -0.673      1.102     32.120     -7.681            0.000     24.020         11.138          2.958    0.952       0.828       0.931       1.000       1.000       1.000   0.000    29.000       29.000  1.316 S_0107_0005_0001
SCORE:   -13.717   -137.079     16.312     88.496           0.322                  7.045         -3.856    -36.209        0.375         -5.459         -7.825        -10.602       0.000       -1.754      3.284     34.341     -3.770            0.000     24.020         18.643          3.694    0.814       0.448       0.759       0.897       0.966       1.000   0.000    29.000       27.000  2.388 S_0108_0001_0001
SCORE:   -14.231   -136.913     16.214     88.318           0.321                  7.025         -3.852    -36.178        0.375         -5.449         -7.823        -10.693       0.000       -1.775      3.169     34.148     -3.770            0.000     24.020         18.632          3.692    0.814       0.448       0.759       0.897       0.966       1.000   0.000    29.000       27.000  2.390 S_0108_0002_0001
SCORE:   -11.073   -141.093     17.846     90.845           0.339                  7.074         -4.404    -37.730        0.529         -5.412         -7.680        -10.144       0.000       -1.598      4.984     35.335     -3.603            0.000     24.020         19.620          3.758    0.814       0.448       0.759       0.897       0.966       1.000   0.000    29.000       27.000  2.424 S_0108_0003_0001
SCORE:   -10.708   -140.942     17.855     90.970           0.309                  6.951         -4.423    -37.675        0.517         -5.382         -7.655        -10.190       0.000       -1.590      5.107     35.347     -3.566            0.000     24.020         19.639          3.767    0.814       0.448       0.759       0.897       0.966       1.000   0.000    29.000       27.000  2.436 S_0108_0004_0001
SCORE:   -11.113   -141.107     17.842     90.821           0.332                  7.069         -4.399    -37.734        0.519         -5.402         -7.675        -10.138       0.000       -1.589      5.000     35.340     -3.601            0.000     24.020         19.588          3.759    0.814       0.448       0.759       0.897       0.966       1.000   0.000    29.000       27.000  2.425 S_0108_0005_0001
SCORE:   -16.909   -127.862     18.188     75.948           0.314                  6.513         -6.203    -32.783        0.105         -5.868         -3.415         -8.248      -0.827        2.533      4.924     34.209     -6.534            0.000     24.020          8.077          4.348    0.745       0.379       0.621       0.828       0.931       0.966   0.000    28.000       24.000  3.623 S_0109_0001_0001
SCORE:   -19.554   -119.496     16.639     72.260           0.309                  6.292         -5.453    -30.313        0.035         -5.338         -0.577        -11.980       0.000       -0.450      2.579     33.869     -7.118            0.000     24.020          5.169          4.175    0.779       0.448       0.724       0.828       0.931       0.966   0.000    28.000       26.000  3.253 S_0109_0002_0001
SCORE:   -16.749   -123.074     17.534     73.693           0.308                  6.297         -5.668    -32.089        0.305         -6.016         -2.322         -8.638      -0.850        1.663      4.220     32.532     -5.896            0.000     24.020          7.233          4.551    0.738       0.345       0.621       0.828       0.931       0.966   0.000    28.000       25.000  3.579 S_0109_0003_0001
SCORE:   -20.056   -120.086     16.734     72.198           0.313                  6.320         -5.530    -30.536        0.084         -5.346         -0.575        -12.017       0.000       -0.449      2.479     34.265     -7.110            0.000     24.020          5.182          4.181    0.772       0.414       0.724       0.828       0.931       0.966   0.000    28.000       26.000  3.256 S_0109_0004_0001
SCORE:   -18.947   -126.680     18.158     75.818           0.311                  6.453         -5.812    -32.694        0.113         -5.737         -1.583        -10.229       0.000        0.979      4.355     33.059     -6.609            0.000     24.020          7.130          4.367    0.766       0.448       0.655       0.828       0.931       0.966   0.000    28.000       25.000  3.564 S_0109_0005_0001
SCORE:   -32.554   -127.768     13.952     79.824           0.324                  5.906         -2.142    -36.319        0.095         -2.796         -9.944        -10.920       0.000       -0.177      0.950     34.491     -6.548            0.000     24.020          4.499          3.667    0.821       0.448       0.793       0.931       0.966       0.966   0.000    28.000       28.000  2.424 S_0110_0001_0001
SCORE:   -32.452   -127.321     13.720     79.799           0.320                  4.979         -3.178    -35.467        0.093         -2.859         -9.644         -8.078       0.000       -0.314      0.526     32.359     -6.589            0.000     24.020          5.183          3.629    0.821       0.414       0.828       0.931       0.966       0.966   0.000    28.000       28.000  2.424 S_0110_0002_0001
SCORE:   -32.494   -127.782     13.995     79.838           0.329                  5.908         -2.123    -36.294        0.091         -2.801         -9.922        -10.924       0.000       -0.189      0.951     34.507     -6.585            0.000     24.020          4.488          3.666    0.828       0.483       0.793       0.931       0.966       0.966   0.000    28.000       28.000  2.422 S_0110_0003_0001
SCORE:   -33.013   -128.639     14.308     81.009           0.333                  5.200         -2.038    -37.356        0.137         -2.803         -9.812        -10.476       0.000       -0.474      0.539     34.715     -6.433            0.000     24.020          4.758          3.679    0.834       0.483       0.828       0.931       0.966       0.966   0.000    28.000       28.000  2.407 S_0110_0004_0001
SCORE:   -31.726   -127.099     13.842     79.584           0.331                  5.216         -2.477    -36.314        0.106         -2.803         -9.744         -9.825       0.000       -0.185      0.637     34.384     -6.663            0.000     24.020          5.263          3.639    0.834       0.483       0.828       0.931       0.966       0.966   0.000    28.000       28.000  2.383 S_0110_0005_0001
SCORE:   -14.528   -135.001     18.021     82.556           0.312                  4.891         -6.272    -30.982        0.255         -5.389         -6.008         -7.555       0.000        2.227      3.352     32.717     -4.563            0.000     24.020         12.892          3.495    0.876       0.655       0.828       0.931       0.966       1.000   0.000    29.000       28.000  2.050 S_0111_0001_0001
SCORE:   -12.031   -134.327     20.116     82.215           0.361                  4.918         -5.934    -31.510        0.258         -5.479         -6.002         -7.492       0.000        2.233      3.576     31.854     -4.597            0.000     24.020         13.758          3.565    0.855       0.586       0.828       0.931       0.931       1.000   0.000    29.000       28.000  2.067 S_0111_0002_0001
SCORE:   -11.601   -132.993     19.384     82.036           0.360                  4.957         -6.263    -31.015        0.262         -5.492         -6.075         -7.551       0.000        2.208      3.511     31.923     -4.471            0.000     24.020         13.598          3.519    0.883       0.621       0.931       0.931       0.931       1.000   0.000    29.000       28.000  2.053 S_0111_0003_0001
SCORE:   -11.920   -134.207     20.003     82.270           0.364                  4.881         -6.034    -31.566        0.263         -5.420         -6.025         -7.581       0.000        2.249      3.495     32.267     -4.600            0.000     24.020         13.702          3.561    0.862       0.621       0.828       0.931       0.931       1.000   0.000    29.000       28.000  2.056 S_0111_0004_0001
SCORE:   -11.312   -133.122     19.532     82.082           0.364                  4.941         -6.323    -30.889        0.263         -5.496         -6.065         -7.558       0.000        2.201      3.558     32.061     -4.510            0.000     24.020         13.630          3.520    0.883       0.621       0.931       0.931       0.931       1.000   0.000    29.000       28.000  2.052 S_0111_0005_0001
SCORE:   -15.264   -137.682     20.510     84.339           0.435                  6.415         -4.032    -32.399        0.439         -5.458         -9.012         -3.707      -1.897       -0.671      4.961     31.779     -5.058            0.000     24.020         11.754          5.179    0.766       0.517       0.724       0.828       0.828       0.931   0.000    27.000       23.000  4.362 S_0112_0001_0001
SCORE:   -15.057   -136.242     20.730     83.240           0.414                  5.303         -3.847    -31.411        0.214         -5.551         -9.880         -4.297      -0.534       -0.584      4.351     33.699     -5.294            0.000     24.020         10.616          5.181    0.779       0.483       0.828       0.828       0.828       0.931   0.000    27.000       24.000  4.352 S_0112_0002_0001
SCORE:   -15.939   -136.788     19.883     85.026           0.432                  5.803         -4.275    -31.075        0.423         -5.899         -8.231         -4.539      -0.521       -0.657      4.539     31.330     -5.225            0.000     24.020          9.815          5.186    0.766       0.517       0.724       0.828       0.828       0.931   0.000    27.000       23.000  4.415 S_0112_0003_0001
SCORE:   -15.779   -134.350     19.465     83.055           0.424                  4.945         -3.832    -30.436        0.425         -5.878         -8.212         -4.474      -0.521       -0.607      4.569     31.113     -5.282            0.000     24.020          9.797          5.192    0.766       0.517       0.724       0.828       0.828       0.931   0.000    27.000       23.000  4.419 S_0112_0004_0001
SCORE:   -15.022   -135.290     19.984     82.436           0.427                  5.504         -3.474    -31.517        0.427         -5.714         -8.784         -3.717      -1.918       -0.548      5.156     31.556     -5.205            0.000     24.020         11.637          5.186    0.766       0.517       0.724       0.828       0.828       0.931   0.000    27.000       23.000  4.361 S_0112_0005_0001
SCORE:   -35.327   -122.200     11.151     83.653           0.300                  4.836         -2.685    -39.195        0.138         -3.404        -10.201        -12.921       0.000       -1.285      1.296     34.383     -6.308            0.000     24.020          3.094          3.453    0.890       0.690       0.897       0.931       0.966       0.966   0.000    28.000       28.000  2.369 S_0113_0001_0001
SCORE:   -35.711   -132.343     13.018     86.710           0.306                  5.456         -3.404    -37.019        0.133         -3.163        -10.488        -11.779       0.000       -0.768      1.778     36.114     -6.412            0.000     24.020          2.129          3.270    0.931       0.828       0.931       0.931       0.966       1.000   0.000    29.000       28.000  2.306 S_0113_0002_0001
SCORE:   -35.518   -127.117     12.420     83.941           0.304                  5.069         -3.177    -37.213        0.147         -3.268        -10.425        -12.625       0.000       -1.197      2.093     35.154     -6.323            0.000     24.020          2.680          3.353    0.903       0.759       0.897       0.931       0.966       0.966   0.000    28.000       28.000  2.397 S_0113_0003_0001
SCORE:   -35.498   -127.163     12.533     83.841           0.300                  5.067         -3.138    -37.615        0.141         -3.264        -10.397        -12.681       0.000       -1.197      2.096     35.548     -6.231            0.000     24.020          2.642          3.349    0.903       0.759       0.897       0.931       0.966       0.966   0.000    28.000       28.000  2.395 S_0113_0004_0001
SCORE:   -35.484   -126.565     12.586     81.842           0.305                  5.258         -2.977    -36.315        0.154         -3.304        -10.486        -12.052       0.000       -0.795      1.790     34.879     -6.519            0.000     24.020          2.695          3.293    0.910       0.759       0.931       0.931       0.966       0.966   0.000    28.000       28.000  2.381 S_0113_0005_0001
SCORE:   -37.971   -123.872     16.798     75.776           0.301                  4.965         -6.003    -32.169        0.057         -3.936         -6.569         -8.279       0.000       -3.029      1.734     29.939     -8.216            0.000     24.020          0.513          4.422    0.855       0.690       0.793       0.897       0.931       0.966   0.000    28.000       27.000  2.930 S_0114_0001_0001
SCORE:   -38.336   -124.489     15.738     76.411           0.304                  5.086         -6.430    -31.969        0.128         -4.284         -7.231         -7.247       0.000       -2.970      1.744     30.442     -8.091            0.000     24.020          0.501          4.502    0.855       0.690       0.828       0.897       0.897       0.966   0.000    28.000       27.000  3.020 S_0114_0002_0001
SCORE:   -38.291   -124.163     16.595     75.028           0.307                  4.999         -5.814    -31.897        0.124         -4.056         -6.567         -8.612       0.000       -3.067      1.649     30.457     -8.198            0.000     24.020          0.905          4.412    0.862       0.690       0.828       0.897       0.931       0.966   0.000    28.000       27.000  2.913 S_0114_0003_0001
SCORE:   -39.231   -126.122     17.038     78.109           0.301                  4.857         -5.872    -33.135        0.121         -4.029         -6.777         -8.089       0.000       -3.013      1.623     29.572     -7.942            0.000     24.020          0.107          4.706    0.841       0.655       0.793       0.897       0.897       0.966   0.000    28.000       27.000  3.252 S_0114_0004_0001
SCORE:   -40.378   -126.800     16.196     78.340           0.308                  5.001         -6.275    -32.967        0.105         -4.349         -7.360         -8.211       0.000       -2.828      2.101     30.079     -7.881            0.000     24.020          0.143          4.667    0.848       0.655       0.828       0.897       0.897       0.966   0.000    28.000       27.000  3.214 S_0114_0005_0001
SCORE:   -14.770   -125.518     17.055     79.162           0.343                  6.209         -3.366    -32.964        0.320         -4.835         -3.760         -8.240       0.000       -0.505      2.804     30.040     -6.516            0.000     24.020         10.980          4.526    0.745       0.345       0.655       0.862       0.897       0.966   0.000    28.000       26.000  3.147 S_0115_0001_0001
SCORE:   -14.855   -127.432     17.380     80.158           0.342                  6.378         -3.131    -33.123        0.032         -4.838         -3.944         -8.267       0.000       -0.397      2.924     30.460     -6.510            0.000     24.020         11.093          4.388    0.759       0.379       0.690       0.862       0.897       0.966   0.000    28.000       26.000  3.038 S_0115_0002_0001
SCORE:   -14.952   -125.508     17.003     79.141           0.343                  6.206         -3.360    -33.080        0.313         -4.838         -3.753         -8.227       0.000       -0.524      2.825     30.010     -6.498            0.000     24.020         10.977          4.528    0.745       0.345       0.655       0.862       0.897       0.966   0.000    28.000       26.000  3.151 S_0115_0003_0001
SCORE:   -14.789   -125.531     17.053     79.175           0.343                  6.209         -3.364    -32.970        0.311         -4.839         -3.757         -8.238       0.000       -0.505      2.807     30.028     -6.512            0.000     24.020         10.980          4.525    0.752       0.345       0.655       0.862       0.931       0.966   0.000    28.000       26.000  3.146 S_0115_0004_0001
SCORE:   -13.891   -125.938     17.117     78.845           0.339                  6.230         -3.786    -31.607        0.317         -4.755         -3.587         -7.303       0.000       -0.512      2.540     30.188     -6.635            0.000     24.020         10.635          4.579    0.752       0.345       0.655       0.862       0.897       1.000   0.000    29.000       25.000  3.225 S_0115_0005_0001
SCORE:    36.661   -137.585     28.152     82.285           0.332                  5.536         -2.941    -28.169        0.163         -8.376         -2.385         -3.098      -1.818        4.842     14.529     43.955     -3.325            0.000     24.020         20.544          4.560    0.724       0.414       0.586       0.759       0.862       1.000   0.000    29.000       23.000  3.209 S_0116_0001_0001
SCORE:    48.716   -138.137     29.515     85.492           0.339                  5.600         -1.530    -28.002        0.129         -8.711         -1.350         -5.036      -2.201        9.607     18.433     45.546     -3.833            0.000     24.020         18.834          4.420    0.690       0.276       0.552       0.759       0.862       1.000   0.000    29.000       21.000  3.133 S_0116_0002_0001
SCORE:    47.478   -139.267     29.716     85.907           0.343                  5.619         -1.964    -28.042        0.124         -8.745         -1.202         -5.284      -1.926        9.695     18.732     44.719     -3.834            0.000     24.020         18.866          4.415    0.676       0.276       0.552       0.724       0.828       1.000   0.000    29.000       21.000  3.120 S_0116_0003_0001
SCORE:    30.634   -135.045     25.598     80.825           0.321                  5.327         -2.599    -31.035        0.572         -8.981         -2.903         -4.152      -2.240        3.897     15.187     43.621     -2.335            0.000     24.020         20.553          4.590    0.683       0.310       0.552       0.724       0.828       1.000   0.000    29.000       21.000  3.314 S_0116_0004_0001
SCORE:    33.704   -135.764     26.768     84.055           0.332                  5.457         -2.391    -30.096        0.234         -8.311         -2.332         -4.011      -1.690        4.919     13.230     41.390     -2.551            0.000     24.020         20.447          4.600    0.717       0.379       0.586       0.759       0.862       1.000   0.000    29.000       21.000  3.349 S_0116_0005_0001
SCORE:   -20.179   -133.696     15.984     83.519           0.342                  6.527         -3.154    -29.472        0.329         -7.262         -8.980         -6.132      -2.526       -1.273      1.930     33.268     -5.854            0.000     24.020         12.249          3.259    0.917       0.724       0.897       0.966       1.000       1.000   0.000    29.000       29.000  1.560 S_0117_0001_0001
SCORE:   -20.242   -131.831     15.160     83.178           0.326                  6.530         -3.503    -30.248        0.349         -6.723         -9.158         -5.812      -2.672       -1.292      1.607     32.334     -5.911            0.000     24.020         13.404          2.933    0.931       0.759       0.931       0.966       1.000       1.000   0.000    29.000       29.000  1.457 S_0117_0002_0001
SCORE:   -18.772   -132.884     15.402     82.673           0.356                  5.315         -3.425    -29.905        0.149         -7.021         -9.108         -5.273      -1.812       -1.198      2.938     32.255     -5.488            0.000     24.020         14.233          3.244    0.931       0.759       0.931       0.966       1.000       1.000   0.000    29.000       29.000  1.487 S_0117_0003_0001
SCORE:   -21.171   -133.024     15.000     82.099           0.323                  6.146         -3.204    -29.586        0.287         -6.741         -9.008         -6.023      -1.576       -1.236      1.286     32.835     -5.800            0.000     24.020         13.029          3.030    0.945       0.793       0.966       0.966       1.000       1.000   0.000    29.000       29.000  1.443 S_0117_0004_0001
SCORE:   -22.466   -131.868     15.417     81.852           0.406                  6.503         -4.283    -29.310        0.167         -7.063         -8.538         -5.370      -0.948       -1.696      1.761     31.068     -5.486            0.000     24.020         10.901          3.346    0.931       0.724       0.966       0.966       1.000       1.000   0.000    29.000       29.000  1.500 S_0117_0005_0001
SCORE:   -27.745   -137.879     20.006     85.586           0.378                  5.360         -4.425    -37.721        0.278         -7.210         -9.362         -8.891       0.000        0.968      4.315     32.836     -4.837            0.000     24.020          8.833          3.003    0.931       0.793       0.931       0.966       0.966       1.000   0.000    29.000       29.000  1.639 S_0118_0001_0001
SCORE:   -27.302   -137.009     19.596     85.630           0.385                  5.335         -4.451    -37.725        0.246         -7.222         -9.365         -8.898       0.000        0.945      4.199     33.055     -4.866            0.000     24.020          8.825          3.007    0.924       0.759       0.931       0.966       0.966       1.000   0.000    29.000       29.000  1.649 S_0118_0002_0001
SCORE:   -29.645   -132.247     17.792     82.267           0.361                  5.014         -4.142    -38.374        0.132         -7.019         -9.912         -8.820       0.000        0.166      4.961     32.058     -4.848            0.000     24.020          8.946          3.607    0.917       0.793       0.931       0.931       0.966       0.966   0.000    28.000       28.000  2.309 S_0118_0003_0001
SCORE:   -26.665   -133.773     19.081     83.309           0.377                  5.231         -4.973    -37.674        0.382         -7.220         -9.478         -9.413       0.000        1.182      5.222     32.532     -4.824            0.000     24.020          9.353          3.046    0.938       0.828       0.931       0.966       0.966       1.000   0.000    29.000       29.000  1.741 S_0118_0004_0001
SCORE:   -27.111   -133.283     18.460     83.336           0.384                  5.274         -5.148    -37.300        0.394         -7.238         -9.456         -8.770       0.000        0.604      4.865     32.148     -4.782            0.000     24.020          9.383          3.056    0.938       0.828       0.931       0.966       0.966       1.000   0.000    29.000       29.000  1.754 S_0118_0005_0001
SCORE:   -11.968   -140.584     20.575     74.503           0.338                  5.024         -4.688    -20.712        0.063         -4.959         -4.147         -6.710      -1.830       -1.280      2.940     33.560     -3.285            0.000     24.020         15.207          4.147    0.669       0.241       0.483       0.724       0.897       1.000   0.000    29.000       21.000  2.732 S_0119_0001_0001
SCORE:   -12.695   -139.726     19.346     74.069           0.337                  4.972         -5.088    -20.224        0.055         -4.913         -3.538         -6.733      -1.841       -1.240      2.868     34.523     -3.237            0.000     24.020         13.655          4.156    0.669       0.241       0.483       0.724       0.897       1.000   0.000    29.000       21.000  2.749 S_0119_0002_0001
SCORE:   -10.851   -139.959     19.355     73.940           0.343                  5.057         -4.948    -19.935        0.049         -4.895         -3.863         -6.741      -1.832       -1.241      3.126     35.635     -2.949            0.000     24.020         13.987          4.174    0.690       0.241       0.517       0.793       0.897       1.000   0.000    29.000       21.000  2.743 S_0119_0003_0001
SCORE:   -10.851   -139.959     19.355     73.940           0.343                  5.057         -4.948    -19.935        0.049         -4.895         -3.863         -6.741      -1.832       -1.241      3.126     35.635     -2.949            0.000     24.020         13.987          4.174    0.690       0.241       0.517       0.793       0.897       1.000   0.000    29.000       21.000  2.743 S_0119_0004_0001
SCORE:   -10.853   -140.592     19.575     74.897           0.299                  4.953         -4.876    -20.104        0.047         -4.672         -3.794         -6.745      -1.891       -1.287      3.218     35.444     -2.997            0.000     24.020         13.652          4.186    0.683       0.241       0.517       0.724       0.931       1.000   0.000    29.000       21.000  2.744 S_0119_0005_0001
SCORE:   -14.442   -134.550     14.440     91.655           0.345                  5.885         -4.022    -40.973        0.667         -5.208        -10.039         -8.751       0.000       -1.708      2.529     36.398     -6.047            0.000     24.020         20.919          3.791    0.862       0.552       0.862       0.931       0.966       1.000   0.000    29.000       28.000  2.208 S_0120_0001_0001
SCORE:   -14.975   -134.970     14.554     91.474           0.349                  5.937         -4.107    -40.977        0.685         -5.296        -10.032         -8.806       0.000       -1.749      2.338     36.814     -5.999            0.000     24.020         20.790          3.808    0.862       0.552       0.862       0.931       0.966       1.000   0.000    29.000       28.000  2.216 S_0120_0002_0001
SCORE:   -12.917   -130.798     14.677     89.083           0.339                  5.785         -4.249    -40.747        0.702         -5.521         -9.847         -7.907       0.000       -1.789      2.484     36.039     -6.105            0.000     24.020         20.919          3.770    0.855       0.517       0.862       0.931       0.966       1.000   0.000    29.000       28.000  2.241 S_0120_0003_0001
SCORE:   -14.775   -134.469     14.276     91.662           0.344                  5.885         -4.006    -40.990        0.623         -5.193        -10.040         -8.755       0.000       -1.715      2.514     36.319     -6.084            0.000     24.020         20.834          3.789    0.862       0.552       0.862       0.931       0.966       1.000   0.000    29.000       28.000  2.207 S_0120_0004_0001
SCORE:   -14.413   -134.637     14.472     91.653           0.343                  5.885         -4.033    -40.969        0.675         -5.207        -10.035         -8.766       0.000       -1.708      2.542     36.481     -6.055            0.000     24.020         20.926          3.792    0.862       0.552       0.862       0.931       0.966       1.000   0.000    29.000       28.000  2.208 S_0120_0005_0001
SCORE:    -7.351   -138.955     19.718     90.037           0.336                  4.304         -3.779    -38.439        0.156         -6.517         -5.183         -8.585       0.000        1.900     16.655     32.520     -4.633            0.000     24.020          9.095          3.665    0.862       0.621       0.828       0.931       0.931       1.000   0.000    29.000       28.000  2.421 S_0121_0001_0001
SCORE:    -6.356   -138.802     19.770     87.854           0.339                  4.519         -3.897    -32.232        0.208         -4.156         -4.624         -8.271       0.000        1.820     12.660     33.307     -5.162            0.000     24.020          6.291          3.547    0.841       0.483       0.828       0.931       0.966       1.000   0.000    29.000       28.000  2.370 S_0121_0002_0001
SCORE:    -8.185   -139.014     19.673     90.126           0.335                  4.260         -3.820    -38.523        0.160         -6.529         -5.283         -8.837       0.000        1.908     16.406     32.490     -4.596            0.000     24.020          9.040          3.664    0.862       0.621       0.828       0.931       0.931       1.000   0.000    29.000       28.000  2.420 S_0121_0003_0001
SCORE:    -8.953   -139.749     19.799     90.126           0.338                  4.307         -3.843    -38.668        0.185         -6.544         -5.275         -8.858       0.000        1.893     16.326     32.579     -4.581            0.000     24.020          8.993          3.663    0.862       0.621       0.828       0.931       0.931       1.000   0.000    29.000       28.000  2.423 S_0121_0004_0001
SCORE:    -8.245   -138.952     19.586     90.084           0.333                  4.246         -3.844    -38.442        0.167         -6.554         -5.293         -8.891       0.000        1.871     16.505     32.480     -4.616            0.000     24.020          9.055          3.668    0.862       0.621       0.828       0.931       0.931       1.000   0.000    29.000       28.000  2.422 S_0121_0005_0001
SCORE:     1.193   -130.076     17.112     77.724           0.319                  5.390         -5.502    -23.760        0.035         -5.193         -5.974         -5.624       0.000        0.794      2.916     31.116     -3.454            0.000     24.020         21.349          3.227    0.876       0.483       0.897       1.000       1.000       1.000   0.000    29.000       29.000  1.640 S_0122_0001_0001
SCORE:    -9.300   -140.777     18.844     85.577           0.374                  5.980         -4.143    -30.908        0.120         -7.027         -7.194         -5.378      -2.993        0.460      3.490     34.257     -3.490            0.000     24.020         19.489          3.091    0.876       0.483       0.897       1.000       1.000       1.000   0.000    29.000       29.000  1.665 S_0122_0002_0001
SCORE:    -9.344   -140.662     18.971     85.365           0.376                  5.984         -4.197    -30.895        0.122         -7.049         -7.163         -5.427      -2.995        0.525      3.357     34.245     -3.416            0.000     24.020         19.496          3.091    0.876       0.483       0.897       1.000       1.000       1.000   0.000    29.000       29.000  1.670 S_0122_0003_0001
SCORE:    -8.906   -140.252     19.373     84.361           0.348                  5.636         -4.738    -30.301        0.131         -7.279         -6.910         -6.059      -2.004        0.482      3.210     34.541     -3.726            0.000     24.020         20.261          3.057    0.869       0.517       0.862       0.966       1.000       1.000   0.000    29.000       29.000  1.600 S_0122_0004_0001
SCORE:    -3.517   -136.563     18.915     84.256           0.321                  5.531         -5.269    -31.452        0.065         -7.025         -6.820         -7.155       0.000        0.367      4.701     32.642     -5.165            0.000     24.020         25.113          3.169    0.869       0.483       0.862       1.000       1.000       1.000   0.000    29.000       29.000  1.659 S_0122_0005_0001
SCORE:   -45.484   -123.780     11.603     82.111           0.324                  5.727         -2.623    -37.747        0.086         -3.764        -10.524        -10.515       0.000       -2.872      2.111     25.489     -6.510            0.000     24.020          1.380          3.685    0.890       0.690       0.897       0.931       0.966       0.966   0.000    28.000       28.000  2.733 S_0123_0001_0001
SCORE:   -44.349   -122.197     11.324     80.014           0.296                  5.406         -2.954    -36.443        0.087         -3.812        -10.506         -9.800       0.000       -2.943      1.938     25.578     -6.315            0.000     24.020          1.958          3.703    0.897       0.724       0.897       0.931       0.966       0.966   0.000    28.000       28.000  2.791 S_0123_0002_0001
SCORE:   -45.316   -123.816     11.645     82.184           0.325                  5.737         -2.633    -37.799        0.079         -3.760        -10.505        -10.409       0.000       -2.866      2.117     25.512     -6.472            0.000     24.020          1.325          3.683    0.890       0.690       0.897       0.931       0.966       0.966   0.000    28.000       28.000  2.732 S_0123_0003_0001
SCORE:   -44.984   -122.758     11.241     82.447           0.307                  6.375         -2.956    -39.916        0.090         -3.675        -10.625         -9.610      -1.767       -2.841      2.015     27.302     -6.180            0.000     24.020          1.547          3.722    0.890       0.690       0.897       0.931       0.966       0.966   0.000    28.000       28.000  2.758 S_0123_0004_0001
SCORE:   -45.065   -122.731     11.174     82.386           0.304                  6.380         -2.959    -39.826        0.084         -3.688        -10.626         -9.596      -1.768       -2.842      2.018     27.248     -6.177            0.000     24.020          1.534          3.727    0.890       0.690       0.897       0.931       0.966       0.966   0.000    28.000       28.000  2.762 S_0123_0005_0001
SCORE:   -38.796   -128.346     12.296     85.263           0.315                  6.426         -3.595    -37.352        0.188         -2.943        -10.312        -10.310       0.000       -1.590      1.399     32.126     -7.253            0.000     24.020          0.872          2.919    0.924       0.759       0.931       0.966       0.966       1.000   0.000    29.000       29.000  1.794 S_0124_0001_0001
SCORE:   -38.946   -128.258     12.277     85.151           0.314                  6.396         -3.582    -37.330        0.185         -2.940        -10.307        -10.352       0.000       -1.591      1.407     32.045     -7.281            0.000     24.020          0.901          2.926    0.924       0.759       0.931       0.966       0.966       1.000   0.000    29.000       29.000  1.794 S_0124_0002_0001
SCORE:   -38.764   -128.352     12.299     85.272           0.315                  6.427         -3.590    -37.337        0.186         -2.944        -10.310        -10.304       0.000       -1.587      1.401     32.109     -7.262            0.000     24.020          0.893          2.920    0.924       0.759       0.931       0.966       0.966       1.000   0.000    29.000       29.000  1.794 S_0124_0003_0001
SCORE:   -36.692   -125.208     11.787     81.413           0.310                  6.315         -4.353    -34.841        0.203         -3.063         -9.021         -8.876       0.000       -1.253      0.082     31.608     -6.696            0.000     24.020          0.882          3.020    0.924       0.759       0.931       0.931       1.000       1.000   0.000    29.000       29.000  1.862 S_0124_0004_0001
SCORE:   -36.684   -125.215     11.789     81.414           0.310                  6.315         -4.358    -34.831        0.211         -3.067         -9.024         -8.865       0.000       -1.244      0.077     31.596     -6.695            0.000     24.020          0.883          3.020    0.924       0.759       0.931       0.931       1.000       1.000   0.000    29.000       29.000  1.862 S_0124_0005_0001
SCORE:   -29.506   -132.646     15.170     84.488           0.343                  5.878         -5.166    -34.880        0.219         -7.757         -6.474         -8.588       0.000        1.346      0.679     29.640     -6.816            0.000     24.020         11.038          3.552    0.883       0.655       0.862       0.931       0.966       1.000   0.000    29.000       28.000  2.144 S_0125_0001_0001
SCORE:   -29.617   -132.301     15.098     84.739           0.344                  5.759         -5.002    -34.891        0.127         -7.915         -6.408         -8.657       0.000        1.309      0.767     29.557     -6.995            0.000     24.020         10.833          3.668    0.883       0.655       0.862       0.931       0.966       1.000   0.000    29.000       28.000  2.163 S_0125_0002_0001
SCORE:   -29.925   -132.931     15.582     84.419           0.334                  5.884         -5.107    -35.146        0.239         -7.737         -6.512         -8.758       0.000        1.313      0.791     29.617     -6.887            0.000     24.020         10.953          3.477    0.890       0.690       0.862       0.931       0.966       1.000   0.000    29.000       28.000  2.146 S_0125_0003_0001
SCORE:   -29.925   -132.931     15.582     84.419           0.334                  5.884         -5.107    -35.146        0.239         -7.737         -6.512         -8.758       0.000        1.313      0.791     29.617     -6.887            0.000     24.020         10.953          3.477    0.890       0.690       0.862       0.931       0.966       1.000   0.000    29.000       28.000  2.146 S_0125_0004_0001
SCORE:   -29.506   -132.646     15.170     84.488           0.343                  5.878         -5.166    -34.880        0.219         -7.757         -6.474         -8.588       0.000        1.346      0.679     29.640     -6.816            0.000     24.020         11.038          3.552    0.883       0.655       0.862       0.931       0.966       1.000   0.000    29.000       28.000  2.144 S_0125_0005_0001
SCORE:   -34.436   -124.224     12.680     79.428           0.336                  5.264         -7.107    -32.373        0.091         -3.182         -7.643         -6.733       0.000       -0.063      0.257     31.985     -6.777            0.000     24.020         -0.395          4.489    0.800       0.483       0.759       0.828       0.931       1.000   0.000    29.000       27.000  2.689 S_0126_0001_0001
SCORE:   -36.469   -129.067     14.382     81.107           0.282                  5.691         -6.301    -34.326        0.089         -3.115         -7.812         -7.006       0.000       -0.156      0.584     32.581     -7.036            0.000     24.020         -0.384          4.602    0.779       0.448       0.690       0.828       0.931       1.000   0.000    29.000       26.000  2.776 S_0126_0002_0001
SCORE:   -33.309   -122.772     13.575     77.492           0.349                  5.195         -6.340    -32.106        0.084         -3.234         -7.640         -6.770      -0.895        0.045      0.108     32.216     -6.699            0.000     24.020          0.062          4.452    0.800       0.483       0.724       0.862       0.931       1.000   0.000    29.000       27.000  2.643 S_0126_0003_0001
SCORE:   -33.187   -122.566     13.629     77.492           0.349                  5.168         -6.276    -31.993        0.084         -3.233         -7.645         -6.754      -0.888        0.043      0.091     31.929     -6.666            0.000     24.020          0.032          4.452    0.807       0.483       0.724       0.897       0.931       1.000   0.000    29.000       27.000  2.645 S_0126_0004_0001
SCORE:   -33.345   -122.547     13.569     77.461           0.345                  5.164         -6.299    -31.972        0.085         -3.235         -7.636         -6.761      -0.888        0.037      0.088     31.880     -6.665            0.000     24.020          0.007          4.451    0.807       0.483       0.724       0.897       0.931       1.000   0.000    29.000       27.000  2.642 S_0126_0005_0001
SCORE:   -30.218   -128.126     11.091     91.555           0.364                  6.745         -5.083    -38.484        0.095         -4.294         -9.072         -8.966      -0.910       -1.721      1.923     34.193     -5.296            0.000     24.020          1.748          3.399    0.910       0.759       0.862       0.931       1.000       1.000   0.000    29.000       28.000  2.133 S_0127_0001_0001
SCORE:   -29.908   -127.452     11.342     92.228           0.368                  7.069         -5.230    -39.266        0.080         -4.489         -8.896         -9.171      -0.908       -1.647      1.575     34.543     -5.222            0.000     24.020          1.148          3.369    0.897       0.759       0.862       0.931       0.931       1.000   0.000    29.000       28.000  2.169 S_0127_0002_0001
SCORE:   -29.781   -125.158     11.236     88.940           0.348                  6.691         -4.864    -37.775        0.175         -4.493         -9.140         -9.537       0.000       -1.752      1.278     34.171     -5.498            0.000     24.020          1.580          3.425    0.903       0.759       0.897       0.931       0.931       1.000   0.000    29.000       28.000  2.283 S_0127_0003_0001
SCORE:   -30.021   -126.480     11.413     88.655           0.341                  6.293         -5.655    -36.904        0.256         -4.310         -9.255         -8.799       0.000       -1.803      1.571     34.126     -5.450            0.000     24.020          1.962          3.451    0.910       0.759       0.897       0.931       0.966       1.000   0.000    29.000       28.000  2.227 S_0127_0004_0001
SCORE:   -30.211   -125.477     11.264     88.740           0.351                  6.738         -4.874    -37.731        0.180         -4.492         -9.132         -9.547       0.000       -1.741      1.256     34.188     -5.491            0.000     24.020          1.539          3.426    0.903       0.759       0.897       0.931       0.931       1.000   0.000    29.000       28.000  2.281 S_0127_0005_0001
SCORE:   -22.980   -136.903     16.254     80.555           0.360                  6.927         -4.237    -30.266        0.070         -3.774         -8.726         -8.701       0.000       -0.399      2.617     32.240     -5.229            0.000     24.020         12.213          3.534    0.869       0.552       0.793       1.000       1.000       1.000   0.000    29.000       29.000  1.660 S_0128_0001_0001
SCORE:   -23.081   -136.298     16.191     81.195           0.353                  6.741         -4.192    -32.531        0.089         -3.738         -8.700         -8.794       0.000       -0.312      2.807     32.895     -5.139            0.000     24.020         12.334          3.512    0.890       0.517       0.931       1.000       1.000       1.000   0.000    29.000       29.000  1.652 S_0128_0002_0001
SCORE:   -22.842   -137.742     16.484     81.498           0.349                  6.620         -3.911    -31.210        0.081         -3.758         -8.697         -8.645       0.000       -0.311      2.915     32.389     -5.213            0.000     24.020         12.291          3.504    0.869       0.552       0.828       0.966       1.000       1.000   0.000    29.000       29.000  1.644 S_0128_0003_0001
SCORE:   -23.228   -137.466     16.296     81.887           0.347                  6.642         -4.227    -32.110        0.077         -3.829         -8.708         -8.825       0.000       -0.286      2.834     33.136     -5.211            0.000     24.020         12.194          3.518    0.862       0.552       0.793       0.966       1.000       1.000   0.000    29.000       29.000  1.655 S_0128_0004_0001
SCORE:   -22.963   -136.845     16.265     80.478           0.355                  6.888         -4.218    -30.266        0.068         -3.865         -8.752         -8.715       0.000       -0.437      2.664     32.252     -5.213            0.000     24.020         12.358          3.531    0.890       0.552       0.897       1.000       1.000       1.000   0.000    29.000       29.000  1.661 S_0128_0005_0001
SCORE:   -38.206   -137.249     14.922     87.627           0.327                  5.640         -6.631    -35.908        0.192         -6.251         -7.354         -8.407      -0.994       -2.089      1.008     31.130     -6.285            0.000     24.020          8.097          3.722    0.876       0.690       0.862       0.931       0.931       0.966   0.000    28.000       27.000  3.104 S_0129_0001_0001
SCORE:   -38.128   -138.211     15.343     88.067           0.334                  5.730         -6.589    -35.881        0.252         -6.242         -7.248         -8.197      -0.969       -2.156      0.789     31.140     -6.349            0.000     24.020          8.041          3.739    0.876       0.690       0.862       0.931       0.931       0.966   0.000    28.000       27.000  3.110 S_0129_0002_0001
SCORE:   -38.818   -137.225     14.624     87.602           0.332                  6.053         -6.355    -36.948        0.185         -6.329         -7.245         -7.823      -2.558       -1.988      1.080     32.272     -6.690            0.000     24.020          8.175          3.673    0.876       0.690       0.862       0.931       0.931       0.966   0.000    28.000       27.000  3.081 S_0129_0003_0001
SCORE:   -37.258   -137.377     15.179     87.869           0.331                  5.664         -6.578    -35.803        0.189         -6.244         -7.256         -8.285      -0.968       -2.141      0.988     31.249     -6.262            0.000     24.020          8.167          3.721    0.876       0.690       0.862       0.931       0.931       0.966   0.000    28.000       27.000  3.107 S_0129_0004_0001
SCORE:   -39.509   -137.229     14.502     87.579           0.329                  6.048         -6.399    -36.844        0.233         -6.336         -7.326         -7.827      -2.576       -1.983      0.897     32.179     -6.787            0.000     24.020          8.011          3.679    0.876       0.690       0.862       0.931       0.931       0.966   0.000    28.000       27.000  3.086 S_0129_0005_0001
SCORE:   -42.443   -133.138     12.827     89.567           0.329                  6.121         -3.767    -43.855        0.173         -5.888         -8.900        -12.482       0.000       -1.806      1.461     33.421     -5.866            0.000     24.020          5.341          3.284    0.917       0.862       0.897       0.931       0.931       0.966   0.000    28.000       28.000  2.316 S_0130_0001_0001
SCORE:   -43.241   -132.285     12.803     87.523           0.278                  5.843         -3.807    -43.572        0.161         -5.920         -8.986        -11.941       0.000       -1.761      1.392     33.160     -5.913            0.000     24.020          5.764          3.269    0.910       0.828       0.897       0.931       0.931       0.966   0.000    28.000       28.000  2.340 S_0130_0002_0001
SCORE:   -42.999   -133.064     12.787     89.359           0.325                  6.113         -3.798    -43.819        0.176         -5.895         -8.924        -12.484       0.000       -1.864      1.482     33.054     -5.864            0.000     24.020          5.397          3.287    0.917       0.862       0.897       0.931       0.931       0.966   0.000    28.000       28.000  2.321 S_0130_0003_0001
SCORE:   -43.390   -133.144     12.769     89.368           0.323                  6.099         -3.739    -43.996        0.174         -5.886         -8.908        -12.623       0.000       -1.858      1.462     33.063     -5.880            0.000     24.020          5.364          3.286    0.917       0.862       0.897       0.931       0.931       0.966   0.000    28.000       28.000  2.317 S_0130_0004_0001
SCORE:   -43.269   -135.620     12.427     87.664           0.288                  5.607         -4.419    -42.424        0.260         -6.074         -8.850        -10.852       0.000       -1.362      2.152     33.594     -5.970            0.000     24.020          6.287          3.398    0.903       0.759       0.897       0.931       0.966       0.966   0.000    28.000       28.000  2.380 S_0130_0005_0001
SCORE:    25.906   -123.950     18.559     77.835           0.324                  4.715         -3.956    -22.043        0.110         -3.748         -3.437         -9.625       0.000        3.922     16.339     36.120     -5.277            0.000     24.020         15.995          3.944    0.752       0.345       0.655       0.828       0.931       1.000   0.000    29.000       26.000  2.480 S_0131_0001_0001
SCORE:    24.223   -130.583     19.526     83.171           0.328                  5.781         -4.371    -21.837        0.117         -3.243         -2.986         -9.472       0.000        5.233     13.889     38.426     -4.891            0.000     24.020         11.117          3.580    0.828       0.448       0.759       0.931       1.000       1.000   0.000    29.000       29.000  1.880 S_0131_0002_0001
SCORE:     6.779   -119.916     15.492     76.615           0.315                  4.784         -4.538    -23.393        0.134         -3.076         -2.920        -11.326       0.000        1.363      8.053     33.661     -2.929            0.000     24.020         10.441          3.769    0.745       0.310       0.586       0.862       0.966       1.000   0.000    29.000       25.000  2.290 S_0131_0003_0001
SCORE:    21.120   -127.615     18.755     81.409           0.320                  5.517         -3.400    -23.854        0.122         -2.893         -4.746         -8.515       0.000        2.846     15.279     38.118     -5.175            0.000     24.020         10.932          3.611    0.814       0.414       0.724       0.931       1.000       1.000   0.000    29.000       29.000  1.908 S_0131_0004_0001
SCORE:    24.024   -131.069     19.879     83.219           0.332                  5.831         -4.286    -22.273        0.094         -3.473         -3.006         -9.464       0.000        5.297     14.011     38.559     -4.811            0.000     24.020         11.165          3.574    0.834       0.448       0.759       0.966       1.000       1.000   0.000    29.000       29.000  1.867 S_0131_0005_0001
SCORE:   -20.827   -142.394     16.686     90.977           0.313                  6.012         -4.115    -35.600        0.107         -4.803         -9.668         -8.058      -2.699       -0.343      4.108     34.882     -6.782            0.000     24.020         16.529          4.066    0.862       0.655       0.828       0.897       0.931       1.000   0.000    29.000       27.000  2.827 S_0132_0001_0001
SCORE:   -21.379   -143.494     17.005     90.996           0.312                  6.059         -4.080    -35.534        0.059         -4.793         -9.649         -7.907      -2.706       -0.262      4.168     34.707     -6.859            0.000     24.020         16.579          4.062    0.862       0.690       0.793       0.897       0.931       1.000   0.000    29.000       27.000  2.824 S_0132_0002_0001
SCORE:   -20.954   -144.888     17.914     95.408           0.317                  6.517         -3.450    -39.952        0.142         -4.687        -10.356         -8.970      -2.706       -0.352      4.596     35.781     -7.025            0.000     24.020         16.736          4.085    0.855       0.655       0.793       0.897       0.931       1.000   0.000    29.000       27.000  2.838 S_0132_0003_0001
SCORE:   -20.008   -143.607     17.736     92.447           0.311                  6.031         -3.887    -36.559        0.150         -4.646        -10.304         -7.950      -1.894       -0.359      4.225     34.755     -7.072            0.000     24.020         16.594          4.080    0.869       0.690       0.828       0.897       0.931       1.000   0.000    29.000       27.000  2.843 S_0132_0004_0001
SCORE:   -20.416   -142.749     16.980     90.958           0.318                  6.037         -4.156    -35.356        0.078         -4.783         -9.671         -7.915      -2.719       -0.271      4.225     34.890     -6.951            0.000     24.020         16.649          4.055    0.855       0.655       0.793       0.897       0.931       1.000   0.000    29.000       27.000  2.820 S_0132_0005_0001
SCORE:   -22.676   -142.342     19.369     90.645           0.367                  5.679         -4.294    -36.831        0.495         -5.928         -4.348        -11.495       0.000       -0.859      1.556     31.319     -7.045            0.000     24.020         17.018          3.900    0.883       0.690       0.862       0.897       0.966       1.000   0.000    29.000       28.000  2.183 S_0133_0001_0001
SCORE:   -26.311   -143.138     18.853     88.371           0.360                  5.729         -5.809    -35.216        0.503         -6.071         -4.316        -11.613       0.000       -0.800      1.364     31.036     -7.037            0.000     24.020         17.457          3.853    0.883       0.690       0.862       0.897       0.966       1.000   0.000    29.000       28.000  2.098 S_0133_0002_0001
SCORE:   -23.781   -140.719     20.683     86.625           0.337                  5.826         -4.369    -39.873        0.296         -6.629         -3.891        -12.384       0.000       -1.421      1.979     34.639     -6.928            0.000     24.020         18.027          3.927    0.869       0.655       0.862       0.897       0.931       1.000   0.000    29.000       28.000  2.185 S_0133_0003_0001
SCORE:   -20.393   -144.524     20.506     88.175           0.356                  5.653         -6.772    -32.650        0.495         -6.137         -4.444         -9.360       0.000       -0.791      1.000     31.460     -6.509            0.000     24.020         19.128          3.883    0.876       0.690       0.862       0.897       0.931       1.000   0.000    29.000       28.000  2.128 S_0133_0004_0001
SCORE:   -25.253   -142.782     19.099     89.662           0.351                  5.697         -4.906    -35.826        0.500         -5.780         -4.437        -11.653       0.000       -0.804      1.123     30.407     -7.278            0.000     24.020         17.355          3.882    0.862       0.621       0.862       0.897       0.931       1.000   0.000    29.000       28.000  2.147 S_0133_0005_0001
SCORE:   -12.062   -135.508     14.969     84.522           0.344                  4.760         -4.282    -31.556        0.355         -4.964         -7.260        -10.583       0.000       -0.547      1.814     32.384     -5.543            0.000     24.020         25.012          2.795    0.917       0.655       0.931       1.000       1.000       1.000   0.000    29.000       29.000  1.370 S_0134_0001_0001
SCORE:    -9.994   -134.901     15.472     84.542           0.344                  4.825         -3.975    -29.689        0.244         -5.014         -7.509         -8.975       0.000       -0.626      1.500     31.594     -6.084            0.000     24.020         24.238          2.951    0.924       0.690       0.931       1.000       1.000       1.000   0.000    29.000       29.000  1.427 S_0134_0002_0001
SCORE:   -12.585   -135.809     15.152     84.938           0.343                  4.730         -4.132    -31.133        0.096         -4.959         -7.381        -10.699       0.000       -0.675      1.865     32.571     -6.251            0.000     24.020         24.738          2.869    0.910       0.655       0.931       0.966       1.000       1.000   0.000    29.000       29.000  1.401 S_0134_0003_0001
SCORE:    -9.204   -138.417     16.932     84.867           0.352                  4.720         -3.807    -28.744        0.258         -4.992         -7.339         -8.820       0.000       -0.664      1.218     32.979     -6.293            0.000     24.020         24.526          3.096    0.917       0.655       0.931       1.000       1.000       1.000   0.000    29.000       29.000  1.409 S_0134_0004_0001
SCORE:   -11.192   -135.286     14.782     84.425           0.342                  4.704         -4.003    -29.790        0.111         -5.008         -7.428         -8.835       0.000       -0.537      1.737     31.531     -6.187            0.000     24.020         24.232          2.886    0.924       0.690       0.931       1.000       1.000       1.000   0.000    29.000       29.000  1.411 S_0134_0005_0001
SCORE:   -22.096   -141.438     18.399     82.664           0.303                  5.413         -5.195    -26.395        0.086         -3.814         -9.041         -7.638       0.000       -0.674      2.059     30.466     -7.067            0.000     24.020         15.758          2.570    0.938       0.793       0.931       0.966       1.000       1.000   0.000    29.000       29.000  1.475 S_0135_0001_0001
SCORE:   -22.176   -142.964     19.008     85.498           0.309                  5.554         -5.175    -28.403        0.078         -3.942         -9.118         -6.797      -1.404       -0.577      2.822     30.891     -7.158            0.000     24.020         15.183          2.841    0.938       0.828       0.931       0.966       0.966       1.000   0.000    29.000       29.000  1.607 S_0135_0002_0001
SCORE:   -21.603   -141.731     18.557     82.545           0.303                  5.507         -5.341    -26.501        0.088         -3.831         -9.062         -7.647       0.000       -0.624      2.168     31.044     -7.032            0.000     24.020         15.934          2.559    0.945       0.828       0.931       0.966       1.000       1.000   0.000    29.000       29.000  1.468 S_0135_0003_0001
SCORE:   -20.800   -140.882     18.523     83.080           0.313                  5.939         -4.529    -27.736        0.073         -3.937         -9.053         -8.213       0.000       -1.035      3.413     30.207     -6.661            0.000     24.020         15.677          2.630    0.945       0.828       0.931       0.966       1.000       1.000   0.000    29.000       29.000  1.514 S_0135_0004_0001
SCORE:   -21.780   -140.756     18.658     83.397           0.306                  5.372         -5.223    -27.413        0.077         -3.868         -9.167         -6.717       0.000       -0.500      2.041     30.114     -7.170            0.000     24.020         15.050          2.687    0.938       0.828       0.931       0.966       0.966       1.000   0.000    29.000       29.000  1.634 S_0135_0005_0001
SCORE:    -0.476   -129.631     16.345     82.887           0.343                  5.594         -2.807    -33.267        0.075         -4.443         -6.194         -8.111      -1.540       -0.025      5.323     33.459     -6.869            0.000     24.020         24.366          2.912    0.869       0.483       0.897       0.966       1.000       1.000   0.000    29.000       29.000  1.752 S_0136_0001_0001
SCORE:     0.016   -130.109     16.415     83.251           0.347                  5.620         -2.988    -33.196        0.077         -4.427         -6.236         -7.567      -1.524       -0.027      5.496     33.490     -6.901            0.000     24.020         24.276          2.909    0.869       0.483       0.897       0.966       1.000       1.000   0.000    29.000       29.000  1.750 S_0136_0002_0001
SCORE:    -1.225   -132.159     15.786     84.539           0.341                  5.714         -3.357    -32.655        0.073         -4.320         -6.155         -7.246      -1.572        0.119      5.451     33.281     -7.362            0.000     24.020         24.277          2.921    0.862       0.483       0.862       0.966       1.000       1.000   0.000    29.000       29.000  1.746 S_0136_0003_0001
SCORE:    -0.394   -131.484     15.551     84.447           0.351                  5.729         -3.524    -32.650        0.073         -4.341         -6.175         -7.150      -1.567        0.119      5.448     33.631     -7.401            0.000     24.020         24.528          2.920    0.862       0.483       0.862       0.966       1.000       1.000   0.000    29.000       29.000  1.744 S_0136_0004_0001
SCORE:    -0.394   -131.484     15.551     84.447           0.351                  5.729         -3.524    -32.650        0.073         -4.341         -6.175         -7.150      -1.567        0.119      5.448     33.631     -7.401            0.000     24.020         24.528          2.920    0.862       0.483       0.862       0.966       1.000       1.000   0.000    29.000       29.000  1.744 S_0136_0005_0001
SCORE:   -28.396   -143.722     17.477     91.344           0.362                  5.149         -4.855    -39.920        0.110         -4.394         -8.388         -8.296       0.000        0.212      4.536     35.727     -6.156            0.000     24.020          8.400          3.456    0.910       0.793       0.897       0.931       0.966       0.966   0.000    28.000       28.000  2.456 S_0137_0001_0001
SCORE:   -27.505   -140.619     17.310     88.817           0.356                  4.969         -4.531    -39.277        0.111         -4.492         -8.381         -8.334       0.000        0.341      4.629     35.298     -6.169            0.000     24.020          8.448          3.440    0.910       0.793       0.897       0.931       0.966       0.966   0.000    28.000       28.000  2.461 S_0137_0002_0001
SCORE:   -29.213   -144.330     17.506     91.282           0.364                  5.195         -4.882    -40.060        0.133         -4.446         -8.396         -8.277       0.000        0.240      4.505     35.851     -6.115            0.000     24.020          8.197          3.455    0.910       0.793       0.897       0.931       0.966       0.966   0.000    28.000       28.000  2.449 S_0137_0003_0001
SCORE:   -28.495   -144.747     17.521     93.541           0.361                  5.105         -4.696    -41.575        0.122         -4.404         -8.424         -8.953       0.000        0.199      5.157     35.773     -6.173            0.000     24.020          8.678          3.471    0.897       0.793       0.862       0.931       0.931       0.966   0.000    28.000       28.000  2.480 S_0137_0004_0001
SCORE:   -28.775   -144.561     17.372     93.733           0.360                  5.109         -3.644    -42.751        0.145         -4.608         -8.527         -8.901      -2.089        0.463      5.063     37.681     -6.253            0.000     24.020          8.610          3.491    0.897       0.793       0.862       0.931       0.931       0.966   0.000    28.000       28.000  2.496 S_0137_0005_0001
SCORE:   -49.708   -130.528     12.905     85.019           0.366                  5.735         -3.734    -42.540        0.058         -4.834         -7.082        -10.977      -3.523       -3.610      2.526     31.304     -5.672            0.000     24.020          0.860          1.700    0.972       0.862       1.000       1.000       1.000       1.000   0.000    29.000       29.000  0.915 S_0138_0001_0001
SCORE:   -50.164   -136.119     14.006     88.611           0.370                  5.771         -4.605    -43.143        0.069         -4.881         -6.834        -10.039      -3.300       -3.480      2.509     30.411     -5.496            0.000     24.020          1.966          1.665    0.966       0.828       1.000       1.000       1.000       1.000   0.000    29.000       29.000  0.836 S_0138_0002_0001
SCORE:   -50.174   -136.674     14.055     88.966           0.370                  5.786         -4.585    -43.307        0.045         -4.882         -6.966        -10.128      -3.265       -3.391      2.404     30.330     -5.273            0.000     24.020          2.320          1.664    0.972       0.862       1.000       1.000       1.000       1.000   0.000    29.000       29.000  0.832 S_0138_0003_0001
SCORE:   -49.548   -130.326     12.880     85.039           0.363                  5.710         -3.722    -42.423        0.054         -4.827         -7.075        -10.980      -3.527       -3.614      2.526     31.249     -5.678            0.000     24.020          0.783          1.705    0.966       0.828       1.000       1.000       1.000       1.000   0.000    29.000       29.000  0.919 S_0138_0004_0001
SCORE:   -50.408   -132.622     13.053     87.056           0.377                  5.735         -4.450    -42.656        0.052         -4.775         -6.934         -9.970      -3.406       -3.618      2.313     30.052     -5.689            0.000     24.020          1.054          1.726    0.952       0.793       0.966       1.000       1.000       1.000   0.000    29.000       29.000  0.888 S_0138_0005_0001
SCORE:   -57.404   -145.455     16.354     89.981           0.333                  5.180         -4.598    -42.152        0.052         -7.077         -8.433        -11.075      -1.558       -3.269      2.504     34.123     -8.296            0.000     24.020          1.962          0.000    1.000       1.000       1.000       1.000       1.000       1.000   0.000    29.000       29.000  0.000 S_0139_0001_0001
SCORE:   -51.247   -141.314     16.301     88.418           0.319                  4.754         -5.707    -40.591        0.067         -6.687         -8.179         -8.877      -1.385       -2.306      1.628     33.826     -7.876            0.000     24.020          2.342          0.615    1.000       1.000       1.000       1.000       1.000       1.000   0.000    29.000       29.000  0.279 S_0139_0002_0001
SCORE:   -51.249   -142.747     16.482     89.546           0.312                  4.815         -5.692    -41.466        0.088         -6.604         -8.163         -8.505      -1.531       -2.376      1.730     34.630     -7.914            0.000     24.020          2.125          0.580    1.000       1.000       1.000       1.000       1.000       1.000   0.000    29.000       29.000  0.240 S_0139_0003_0001
SCORE:   -51.525   -141.945     16.330     88.805           0.313                  4.736         -5.953    -40.550        0.074         -6.695         -8.186         -8.619      -1.426       -2.405      1.660     33.913     -7.834            0.000     24.020          2.238          0.604    1.000       1.000       1.000       1.000       1.000       1.000   0.000    29.000       29.000  0.265 S_0139_0004_0001
SCORE:   -51.249   -142.747     16.482     89.546           0.312                  4.815         -5.692    -41.466        0.088         -6.604         -8.163         -8.505      -1.531       -2.376      1.730     34.630     -7.914            0.000     24.020          2.125          0.580    1.000       1.000       1.000       1.000       1.000       1.000   0.000    29.000       29.000  0.240 S_0139_0005_0001
SCORE:   -17.273   -134.565     17.114     88.221           0.350                  5.422         -5.635    -32.285        0.412         -9.127         -8.664         -3.293      -2.467       -0.499      2.366     34.435     -5.050            0.000     24.020         11.970          3.383    0.869       0.621       0.828       0.931       0.966       1.000   0.000    29.000       29.000  1.852 S_0140_0001_0001
SCORE:   -17.542   -134.902     17.184     88.293           0.353                  5.461         -5.671    -32.369        0.403         -9.122         -8.661         -3.294      -2.458       -0.494      2.316     34.480     -5.041            0.000     24.020         11.962          3.384    0.869       0.621       0.828       0.931       0.966       1.000   0.000    29.000       29.000  1.851 S_0140_0002_0001
SCORE:   -17.280   -134.599     17.127     88.244           0.350                  5.423         -5.652    -32.267        0.407         -9.120         -8.650         -3.299      -2.465       -0.488      2.379     34.428     -5.041            0.000     24.020         11.922          3.382    0.869       0.621       0.828       0.931       0.966       1.000   0.000    29.000       29.000  1.853 S_0140_0003_0001
SCORE:   -20.875   -136.418     17.146     89.076           0.336                  5.550         -4.803    -34.157        0.401         -8.898         -8.774         -5.365      -1.602       -1.144      2.675     34.224     -5.598            0.000     24.020         12.456          3.390    0.876       0.621       0.862       0.931       0.966       1.000   0.000    29.000       29.000  1.787 S_0140_0004_0001
SCORE:   -18.229   -134.642     17.317     87.616           0.341                  5.643         -5.091    -33.926        0.431         -8.965         -8.382         -5.127      -1.544       -0.603      2.478     35.447     -5.104            0.000     24.020         11.862          3.375    0.890       0.655       0.897       0.931       0.966       1.000   0.000    29.000       29.000  1.775 S_0140_0005_0001
SCORE:   -15.594   -124.578     15.612     74.582           0.311                  4.584         -5.772    -26.633        0.058         -3.312         -5.103         -5.679       0.000       -0.600      2.833     34.533     -4.970            0.000     24.020          4.520          4.120    0.759       0.414       0.621       0.828       0.931       1.000   0.000    29.000       25.000  2.566 S_0141_0001_0001
SCORE:   -19.470   -126.196     16.562     77.454           0.300                  4.531         -5.106    -30.753        0.024         -3.234         -4.857         -7.692      -1.286       -0.252      2.551     35.880     -5.280            0.000     24.020          3.864          4.003    0.752       0.379       0.621       0.828       0.931       1.000   0.000    29.000       25.000  2.504 S_0141_0002_0001
SCORE:   -18.377   -125.578     15.237     77.837           0.297                  4.531         -5.004    -31.077        0.043         -3.431         -5.405         -6.754       0.000       -0.386      2.233     35.111     -4.934            0.000     24.020          4.883          4.066    0.752       0.448       0.552       0.828       0.931       1.000   0.000    29.000       25.000  2.526 S_0141_0003_0001
SCORE:   -20.067   -123.955     16.264     77.038           0.295                  4.412         -5.361    -31.588        0.034         -3.427         -5.205         -7.900       0.000       -0.533      2.028     34.953     -5.226            0.000     24.020          4.084          4.094    0.759       0.414       0.621       0.828       0.931       1.000   0.000    29.000       25.000  2.523 S_0141_0004_0001
SCORE:   -20.712   -127.602     15.784     77.893           0.308                  5.708         -4.307    -32.796        0.039         -3.876         -5.216         -8.589       0.000       -0.501      2.312     35.684     -5.004            0.000     24.020          5.432          4.110    0.745       0.414       0.586       0.828       0.897       1.000   0.000    29.000       25.000  2.534 S_0141_0005_0001
SCORE:    14.959   -128.125     21.088     74.961           0.323                  5.724         -3.336    -28.737        0.157         -3.930         -4.450         -9.624      -2.044       -0.555     13.769     37.764     -7.345            0.000     24.020         25.299          4.021    0.717       0.414       0.586       0.724       0.862       1.000   0.000    29.000       23.000  2.747 S_0142_0001_0001
SCORE:    20.370   -133.706     23.566     77.671           0.308                  5.654         -3.791    -29.539        0.154         -4.815         -4.446         -9.539      -2.083        1.260     14.724     42.401     -7.015            0.000     24.020         25.547          3.670    0.793       0.414       0.724       0.862       0.966       1.000   0.000    29.000       27.000  2.352 S_0142_0002_0001
SCORE:     9.883   -133.925     21.981     80.574           0.306                  5.780         -3.219    -28.487        0.158         -4.733         -5.439         -9.515      -2.050       -0.485     13.694     34.901     -7.442            0.000     24.020         23.764          3.549    0.800       0.414       0.759       0.862       0.966       1.000   0.000    29.000       28.000  2.186 S_0142_0003_0001
SCORE:    20.939   -134.575     23.702     78.841           0.318                  5.671         -3.348    -29.279        0.151         -4.807         -4.765         -9.401      -2.059        1.050     14.618     41.610     -7.020            0.000     24.020         26.214          3.633    0.807       0.448       0.724       0.897       0.966       1.000   0.000    29.000       27.000  2.307 S_0142_0004_0001
SCORE:    19.423   -134.296     24.147     78.082           0.324                  5.671         -3.531    -29.241        0.150         -4.751         -4.627         -9.335      -2.073        1.333     14.653     41.302     -7.286            0.000     24.020         24.883          3.649    0.800       0.448       0.724       0.862       0.966       1.000   0.000    29.000       27.000  2.337 S_0142_0005_0001
SCORE:   -23.842   -128.657     13.962     77.722           0.308                  6.551         -6.960    -28.035        0.006         -3.040         -5.181         -4.468       0.000       -2.523      1.071     26.467     -5.228            0.000     24.020         10.143          3.274    0.848       0.483       0.793       0.966       1.000       1.000   0.000    29.000       29.000  1.842 S_0143_0001_0001
SCORE:   -27.337   -128.404     15.249     75.573           0.315                  5.987         -6.011    -29.410        0.121         -2.636         -5.616         -7.267       0.000       -2.607      2.371     26.218     -5.014            0.000     24.020          9.773          3.061    0.841       0.517       0.759       0.931       1.000       1.000   0.000    29.000       29.000  1.845 S_0143_0002_0001
SCORE:   -24.145   -126.650     13.713     75.048           0.316                  6.897         -6.697    -28.233        0.035         -2.955         -5.462         -4.413       0.000       -2.692      1.362     26.584     -5.221            0.000     24.020         10.205          3.214    0.841       0.483       0.759       0.966       1.000       1.000   0.000    29.000       29.000  1.837 S_0143_0003_0001
SCORE:   -23.842   -128.657     13.962     77.722           0.308                  6.551         -6.960    -28.035        0.006         -3.040         -5.181         -4.468       0.000       -2.523      1.071     26.467     -5.228            0.000     24.020         10.143          3.274    0.848       0.483       0.793       0.966       1.000       1.000   0.000    29.000       29.000  1.842 S_0143_0004_0001
SCORE:   -26.171   -127.729     14.018     75.426           0.305                  6.558         -7.191    -27.979        0.111         -2.612         -5.414         -6.271       0.000       -2.819      1.466     26.342     -4.965            0.000     24.020         10.563          3.140    0.841       0.483       0.759       0.966       1.000       1.000   0.000    29.000       29.000  1.814 S_0143_0005_0001
SCORE:   -21.931   -135.125     13.894     87.655           0.346                  7.865         -5.616    -33.766        0.064         -5.400         -7.236         -7.413      -1.032       -1.587      1.949     31.128     -7.683            0.000     24.020         16.006          4.763    0.869       0.690       0.897       0.897       0.931       0.931   0.000    27.000       27.000  3.500 S_0144_0001_0001
SCORE:   -22.132   -134.488     13.805     84.053           0.344                  7.426         -5.987    -29.650        0.126         -5.530         -7.204         -6.713      -1.052       -1.664      2.101     30.083     -7.704            0.000     24.020         15.902          4.818    0.876       0.724       0.897       0.897       0.931       0.931   0.000    27.000       27.000  3.364 S_0144_0002_0001
SCORE:   -21.643   -134.538     14.489     87.106           0.335                  7.641         -5.694    -33.795        0.110         -5.516         -7.282         -7.527      -1.023       -1.587      1.975     30.963     -7.666            0.000     24.020         16.345          4.890    0.869       0.690       0.897       0.897       0.931       0.931   0.000    27.000       27.000  3.500 S_0144_0003_0001
SCORE:   -21.365   -135.586     14.756     87.837           0.335                  7.480         -5.873    -34.415        0.122         -5.488         -7.043         -7.916      -1.001       -1.605      2.090     32.375     -7.754            0.000     24.020         16.302          4.847    0.876       0.724       0.897       0.897       0.931       0.931   0.000    27.000       27.000  3.453 S_0144_0004_0001
SCORE:   -23.504   -137.058     14.477     90.015           0.348                  7.791         -5.524    -36.860        0.197         -5.442         -7.245         -9.782      -0.998       -1.614      2.153     33.628     -7.707            0.000     24.020         16.097          4.715    0.869       0.690       0.897       0.897       0.931       0.931   0.000    27.000       27.000  3.428 S_0144_0005_0001
SCORE:    14.860   -121.313     20.942     67.441           0.321                  6.204         -4.179    -17.047        0.132         -7.895         -0.806         -2.207      -2.045        0.035      5.894     28.033     -3.297            0.000     24.020         20.628          7.648    0.648       0.379       0.586       0.690       0.724       0.862   0.000    25.000       20.000  7.230 S_0145_0001_0001
SCORE:    18.954   -122.475     22.453     68.454           0.331                  7.231         -3.920    -20.132        0.076         -6.176          0.000         -3.513      -1.249       -0.877      4.601     29.810     -3.299            0.000     24.020         23.619          7.625    0.634       0.310       0.586       0.690       0.724       0.862   0.000    25.000       20.000  7.271 S_0145_0002_0001
SCORE:    16.911   -120.411     22.977     67.198           0.296                  6.195         -4.244    -17.624        0.132         -7.793         -0.759         -2.011      -2.017       -0.372      4.640     28.308     -2.678            0.000     24.020         21.057          7.671    0.641       0.379       0.586       0.655       0.724       0.862   0.000    25.000       20.000  7.302 S_0145_0003_0001
SCORE:    18.190   -121.081     22.764     67.100           0.313                  6.191         -4.399    -19.392        0.216         -7.651         -0.668         -2.808      -1.258       -0.610      5.605     31.308     -2.539            0.000     24.020         21.081          7.730    0.634       0.345       0.552       0.690       0.724       0.862   0.000    25.000       20.000  7.324 S_0145_0004_0001
SCORE:    16.414   -123.148     22.081     69.384           0.308                  6.582         -4.572    -16.897        0.254         -7.864         -0.854         -2.017      -2.037        0.271      4.771     28.849     -3.190            0.000     24.020         20.475          7.643    0.648       0.379       0.586       0.690       0.724       0.862   0.000    25.000       20.000  7.226 S_0145_0005_0001
SCORE:   -26.042   -137.885     15.286     88.521           0.335                  6.223         -5.029    -35.533        0.153         -3.884         -6.810         -9.510       0.000       -1.010      0.920     36.166     -4.282            0.000     24.020          6.280          3.702    0.862       0.517       0.897       0.931       0.966       1.000   0.000    29.000       29.000  1.848 S_0146_0001_0001
SCORE:   -27.880   -139.178     14.996     91.074           0.335                  6.397         -4.242    -37.941        0.097         -3.919         -6.675         -9.091       0.000       -0.994      1.234     34.534     -4.868            0.000     24.020          6.341          3.312    0.841       0.483       0.828       0.931       0.966       1.000   0.000    29.000       29.000  1.836 S_0146_0002_0001
SCORE:   -25.349   -137.446     14.580     86.402           0.325                  6.149         -4.555    -30.872        0.107         -3.898         -6.475         -6.853       0.000       -1.072      1.240     31.599     -4.941            0.000     24.020          6.342          3.216    0.862       0.517       0.897       0.931       0.966       1.000   0.000    29.000       29.000  1.702 S_0146_0003_0001
SCORE:   -25.127   -135.050     14.519     83.718           0.321                  6.215         -4.826    -30.968        0.182         -4.165         -6.693         -7.415       0.000       -0.711      0.953     32.642     -5.077            0.000     24.020          7.208          3.226    0.869       0.517       0.897       0.931       1.000       1.000   0.000    29.000       29.000  1.693 S_0146_0004_0001
SCORE:   -25.571   -136.037     14.753     84.668           0.327                  6.198         -4.718    -32.319        0.165         -3.914         -6.856         -8.571       0.000       -0.641      0.698     34.857     -4.822            0.000     24.020          6.621          3.685    0.855       0.483       0.897       0.931       0.966       1.000   0.000    29.000       29.000  1.817 S_0146_0005_0001
SCORE:     7.321   -127.987     17.382     82.409           0.372                  5.491         -3.493    -30.278        0.186         -2.002         -7.066        -11.331       0.000        2.097      5.927     36.575     -5.885            0.000     24.020         20.903          3.574    0.814       0.448       0.759       0.931       0.966       0.966   0.000    28.000       28.000  2.445 S_0147_0001_0001
SCORE:     6.756   -127.753     16.889     82.032           0.322                  5.099         -3.806    -28.242        0.194         -1.591         -8.302        -10.818       0.000        1.337      9.281     32.684     -5.840            0.000     24.020         21.249          3.429    0.807       0.448       0.724       0.931       0.966       0.966   0.000    28.000       28.000  2.356 S_0147_0002_0001
SCORE:    13.243   -135.793     18.539     84.994           0.366                  5.779         -4.338    -27.209        0.139         -2.587         -7.232        -10.709       0.000        3.094     10.960     37.063     -5.163            0.000     24.020         21.320          3.369    0.828       0.483       0.793       0.931       0.966       0.966   0.000    28.000       28.000  2.398 S_0147_0003_0001
SCORE:     5.735   -132.388     19.532     82.178           0.366                  5.307         -4.448    -30.962        0.152         -2.094         -7.005        -11.640       0.000        0.831      9.718     36.062     -4.984            0.000     24.020         21.090          3.510    0.807       0.448       0.724       0.931       0.966       0.966   0.000    28.000       28.000  2.439 S_0147_0004_0001
SCORE:     3.468   -131.709     17.613     85.906           0.350                  5.235         -3.325    -30.474        0.242         -1.753         -7.922        -12.016       0.000        1.747      9.990     32.617     -5.679            0.000     24.020         18.627          3.452    0.793       0.414       0.724       0.897       0.966       0.966   0.000    28.000       27.000  2.412 S_0147_0005_0001
SCORE:   -16.692   -138.160     19.598     86.837           0.342                  6.336         -4.731    -32.140        0.057         -2.254         -9.781         -8.730       0.000        0.590      2.822     30.648     -5.058            0.000     24.020         12.914          3.912    0.807       0.483       0.759       0.862       0.931       1.000   0.000    29.000       27.000  2.456 S_0148_0001_0001
SCORE:   -17.037   -138.158     19.502     86.759           0.338                  6.321         -4.807    -32.082        0.077         -2.256         -9.773         -8.739       0.000        0.569      2.850     30.536     -4.900            0.000     24.020         12.707          3.911    0.814       0.483       0.793       0.862       0.931       1.000   0.000    29.000       27.000  2.452 S_0148_0002_0001
SCORE:   -16.389   -137.803     19.526     86.726           0.336                  6.297         -4.737    -32.013        0.055         -2.256         -9.769         -8.742       0.000        0.590      2.853     30.663     -5.047            0.000     24.020         12.912          3.912    0.807       0.483       0.759       0.862       0.931       1.000   0.000    29.000       27.000  2.455 S_0148_0003_0001
SCORE:   -16.843   -137.322     19.342     86.442           0.339                  6.350         -4.716    -32.034        0.072         -2.256         -9.727         -8.800       0.000        0.599      2.489     30.374     -4.976            0.000     24.020         12.963          3.911    0.800       0.483       0.724       0.862       0.931       1.000   0.000    29.000       27.000  2.457 S_0148_0004_0001
SCORE:   -16.389   -137.803     19.526     86.726           0.336                  6.297         -4.737    -32.013        0.055         -2.256         -9.769         -8.742       0.000        0.590      2.853     30.663     -5.047            0.000     24.020         12.912          3.912    0.807       0.483       0.759       0.862       0.931       1.000   0.000    29.000       27.000  2.455 S_0148_0005_0001
SCORE:     0.353   -119.910     15.704     76.189           0.389                  5.478         -3.113    -32.992        0.061         -6.215         -5.702         -6.334       0.000        0.961      5.002     32.497     -3.821            0.000     24.020         18.141          4.501    0.786       0.379       0.724       0.862       0.966       1.000   0.000    29.000       26.000  2.445 S_0149_0001_0001
SCORE:    -3.321   -122.769     16.085     73.263           0.378                  4.938         -4.388    -29.688        0.042         -5.944         -5.828         -5.361       0.000        1.150      5.524     31.154     -3.499            0.000     24.020         17.602          4.346    0.772       0.379       0.724       0.862       0.897       1.000   0.000    29.000       26.000  2.397 S_0149_0002_0001
SCORE:    -7.624   -132.228     14.830     88.470           0.391                  4.762         -3.258    -42.528        0.030         -6.229         -5.655         -8.376      -1.712        0.249      6.693     39.395     -3.747            0.000     24.020         17.272          4.025    0.759       0.276       0.655       0.897       0.966       1.000   0.000    29.000       26.000  2.276 S_0149_0003_0001
SCORE:    -3.418   -123.261     15.765     74.034           0.386                  4.808         -4.384    -29.401        0.020         -5.973         -5.700         -5.318       0.000        0.936      5.351     31.167     -3.515            0.000     24.020         17.650          4.443    0.779       0.345       0.724       0.862       0.966       1.000   0.000    29.000       26.000  2.415 S_0149_0004_0001
SCORE:    -3.417   -122.684     16.088     73.278           0.382                  4.985         -4.312    -29.702        0.011         -5.979         -5.814         -5.423       0.000        1.087      5.484     31.086     -3.516            0.000     24.020         17.591          4.355    0.779       0.379       0.724       0.862       0.931       1.000   0.000    29.000       26.000  2.405 S_0149_0005_0001
SCORE:   -31.481   -138.886     15.101     91.886           0.328                  4.721         -3.734    -38.578        0.110         -7.314         -8.921         -6.159       0.000       -1.144      2.439     30.097     -8.942            0.000     24.020         13.496          3.173    0.869       0.655       0.828       0.931       0.931       1.000   0.000    29.000       29.000  1.981 S_0150_0001_0001
SCORE:   -27.242   -138.290     16.100     91.220           0.325                  4.846         -4.640    -37.988        0.100         -7.468         -7.343         -6.900       0.000       -0.619      3.777     31.059     -9.087            0.000     24.020         13.645          3.153    0.883       0.690       0.828       0.931       0.966       1.000   0.000    29.000       29.000  1.945 S_0150_0002_0001
SCORE:   -27.424   -137.110     16.235     90.013           0.329                  4.889         -4.693    -37.124        0.107         -7.438         -7.903         -6.837       0.000       -0.429      3.337     30.634     -9.218            0.000     24.020         13.763          3.121    0.897       0.759       0.828       0.931       0.966       1.000   0.000    29.000       29.000  1.927 S_0150_0003_0001
SCORE:   -25.531   -138.120     16.397     91.222           0.326                  4.858         -4.676    -37.956        0.088         -7.452         -7.212         -6.897       0.000       -0.265      3.761     31.709     -8.999            0.000     24.020         13.666          3.148    0.890       0.690       0.862       0.931       0.966       1.000   0.000    29.000       29.000  1.930 S_0150_0004_0001
SCORE:   -26.073   -134.205     16.434     86.372           0.324                  4.734         -4.640    -34.608        0.056         -7.371         -8.049         -5.940      -0.501       -0.276      3.916     29.494     -9.761            0.000     24.020         13.927          3.275    0.883       0.690       0.862       0.931       0.966       0.966   0.000    28.000       28.000  2.096 S_0150_0005_0001
SCORE:   -46.057   -142.048     15.026     91.107           0.302                  5.040         -5.117    -41.705        0.070         -6.322         -8.188        -11.212       0.000       -1.903      2.447     34.917     -6.737            0.000     24.020          4.246          3.382    0.876       0.655       0.862       0.897       0.966       1.000   0.000    29.000       28.000  2.347 S_0151_0001_0001
SCORE:   -46.299   -140.624     14.348     88.421           0.306                  4.801         -5.032    -38.232        0.103         -6.405         -8.127         -9.902       0.000       -2.041      2.474     32.345     -6.829            0.000     24.020          4.073          3.311    0.876       0.690       0.828       0.897       0.966       1.000   0.000    29.000       28.000  2.296 S_0151_0002_0001
SCORE:   -47.125   -139.126     14.638     87.755           0.292                  4.651         -4.897    -38.539        0.098         -6.505         -8.079        -10.351       0.000       -1.957      2.240     31.101     -6.769            0.000     24.020          4.301          3.355    0.876       0.655       0.862       0.897       0.966       1.000   0.000    29.000       28.000  2.364 S_0151_0003_0001
SCORE:   -45.814   -139.032     14.433     87.841           0.293                  4.608         -5.117    -36.822        0.078         -6.568         -8.184         -9.532       0.000       -2.053      2.573     30.500     -6.818            0.000     24.020          3.967          3.314    0.876       0.655       0.828       0.931       0.966       1.000   0.000    29.000       28.000  2.311 S_0151_0004_0001
SCORE:   -48.481   -137.848     13.668     87.844           0.294                  4.646         -5.103    -38.764        0.102         -5.584         -8.109        -10.279       0.000       -1.972      2.485     31.704     -6.953            0.000     24.020          1.369          3.344    0.869       0.655       0.828       0.897       0.966       1.000   0.000    29.000       28.000  2.355 S_0151_0005_0001
SCORE:    -5.197   -127.713     19.670     74.556           0.320                  6.272         -5.456    -26.410        0.857         -3.620         -7.779         -3.526       0.000       -2.195      2.178     29.353     -6.593            0.000     24.020         20.870          7.458    0.572       0.276       0.483       0.552       0.655       0.897   0.000    26.000       18.000  6.406 S_0152_0001_0001
SCORE:    -4.796   -128.597     20.079     75.652           0.323                  5.916         -5.305    -26.107        0.818         -3.744         -7.738         -4.628       0.000       -2.207      2.055     30.636     -6.572            0.000     24.020         20.603          7.451    0.559       0.276       0.414       0.586       0.655       0.862   0.000    25.000       18.000  6.405 S_0152_0002_0001
SCORE:    -5.325   -132.374     20.093     79.682           0.322                  5.746         -5.543    -26.527        0.835         -3.758         -7.522         -5.491       0.000       -2.346      1.755     31.900     -6.512            0.000     24.020         20.397          7.411    0.566       0.276       0.448       0.586       0.655       0.862   0.000    25.000       18.000  6.400 S_0152_0003_0001
SCORE:    -5.197   -127.713     19.670     74.556           0.320                  6.272         -5.456    -26.410        0.857         -3.620         -7.779         -3.526       0.000       -2.195      2.178     29.353     -6.593            0.000     24.020         20.870          7.458    0.572       0.276       0.483       0.552       0.655       0.897   0.000    26.000       18.000  6.406 S_0152_0004_0001
SCORE:    -4.819   -128.762     20.090     75.778           0.324                  5.916         -5.304    -26.162        0.831         -3.753         -7.722         -4.621       0.000       -2.198      2.100     30.679     -6.565            0.000     24.020         20.531          7.450    0.559       0.276       0.414       0.586       0.655       0.862   0.000    25.000       18.000  6.404 S_0152_0005_0001
SCORE:   -12.690   -126.987     14.960     74.423           0.386                  5.310         -5.755    -24.853        0.208         -3.671         -3.797         -7.001       0.000        1.800      2.956     31.096     -7.759            0.000     24.020         11.973          3.162    0.828       0.483       0.724       0.931       1.000       1.000   0.000    29.000       29.000  1.949 S_0153_0001_0001
SCORE:   -16.319   -127.457     16.649     77.255           0.371                  4.931         -5.279    -27.268        0.253         -3.870         -4.567         -8.806       0.000       -0.365      2.240     30.574     -6.949            0.000     24.020         11.950          3.127    0.883       0.621       0.828       0.966       1.000       1.000   0.000    29.000       29.000  1.821 S_0153_0002_0001
SCORE:   -18.341   -127.025     15.944     75.623           0.359                  4.854         -4.977    -27.310        0.224         -4.134         -4.433         -8.931       0.000       -0.223      2.376     30.539     -7.219            0.000     24.020         11.973          2.989    0.869       0.552       0.828       0.966       1.000       1.000   0.000    29.000       29.000  1.808 S_0153_0003_0001
SCORE:   -13.938   -127.570     17.779     75.953           0.371                  5.208         -4.998    -27.310        0.186         -4.322         -5.010         -7.924       0.000       -0.337      2.486     32.735     -7.360            0.000     24.020         12.155          2.904    0.890       0.621       0.862       0.966       1.000       1.000   0.000    29.000       29.000  1.709 S_0153_0004_0001
SCORE:   -15.101   -125.784     17.154     74.705           0.374                  5.318         -5.717    -25.536        0.212         -4.063         -4.997         -8.098       0.000       -0.096      1.325     31.906     -6.986            0.000     24.020         11.161          3.104    0.876       0.621       0.793       0.966       1.000       1.000   0.000    29.000       29.000  1.816 S_0153_0005_0001
SCORE:   -26.373   -132.395     14.781     85.562           0.311                  5.286         -4.680    -35.333        0.082         -5.035         -8.108        -12.310       0.000       -0.591      3.121     33.226     -3.912            0.000     24.020          9.602          2.083    0.945       0.759       0.966       1.000       1.000       1.000   0.000    29.000       29.000  1.219 S_0154_0001_0001
SCORE:   -26.277   -136.555     15.427     86.733           0.317                  5.294         -4.284    -35.354        0.066         -5.022         -8.013        -11.715       0.000       -0.015      3.763     34.262     -4.033            0.000     24.020          8.833          1.915    0.959       0.793       1.000       1.000       1.000       1.000   0.000    29.000       29.000  1.019 S_0154_0002_0001
SCORE:   -26.267   -136.544     15.416     86.697           0.317                  5.293         -4.286    -35.365        0.072         -5.027         -8.014        -11.726       0.000       -0.009      3.773     34.284     -4.025            0.000     24.020          8.858          1.915    0.959       0.793       1.000       1.000       1.000       1.000   0.000    29.000       29.000  1.018 S_0154_0003_0001
SCORE:   -26.792   -135.847     15.982     86.025           0.310                  5.265         -3.759    -35.815        0.098         -5.010         -8.039        -11.988       0.000       -0.165      3.643     33.707     -4.040            0.000     24.020          8.821          1.925    0.966       0.828       1.000       1.000       1.000       1.000   0.000    29.000       29.000  1.014 S_0154_0004_0001
SCORE:   -24.216   -132.736     16.535     85.812           0.309                  5.484         -3.473    -35.911        0.094         -4.554         -7.696        -11.900       0.000       -0.019      2.788     32.652     -3.860            0.000     24.020          8.241          1.769    0.966       0.828       1.000       1.000       1.000       1.000   0.000    29.000       29.000  0.998 S_0154_0005_0001
SCORE:   -14.583   -126.984     15.535     77.201           0.350                  5.165         -3.254    -28.389        0.111         -4.104         -5.261         -7.564       0.000       -2.152      4.091     30.712     -3.940            0.000     24.020          9.879          4.065    0.834       0.517       0.759       0.931       0.966       1.000   0.000    29.000       29.000  1.990 S_0155_0001_0001
SCORE:    -8.991   -119.685     14.276     76.914           0.343                  5.659         -2.477    -26.687        0.095         -3.955         -5.392         -8.252       0.000       -2.602      2.200     30.986     -2.762            0.000     24.020          8.329          4.341    0.807       0.517       0.759       0.828       0.931       1.000   0.000    29.000       26.000  2.478 S_0155_0002_0001
SCORE:    -8.177   -120.150     14.660     77.271           0.341                  5.687         -2.514    -26.534        0.224         -3.941         -5.389         -8.266       0.000       -2.635      2.166     31.065     -2.852            0.000     24.020          8.670          4.343    0.814       0.517       0.759       0.862       0.931       1.000   0.000    29.000       26.000  2.487 S_0155_0003_0001
SCORE:    -8.888   -121.870     14.491     78.462           0.358                  5.533         -2.834    -27.393        0.072         -3.940         -5.298         -7.896       0.000       -2.415      2.385     31.192     -3.095            0.000     24.020          9.340          4.039    0.834       0.517       0.759       0.931       0.966       1.000   0.000    29.000       28.000  2.064 S_0155_0004_0001
SCORE:    -8.220   -118.425     14.314     76.009           0.352                  5.383         -2.571    -27.018        0.203         -3.984         -5.387         -7.409       0.000       -2.557      2.093     30.102     -3.087            0.000     24.020          9.743          4.374    0.821       0.517       0.759       0.862       0.966       1.000   0.000    29.000       26.000  2.439 S_0155_0005_0001
SCORE:    -9.131   -131.037     15.345     84.080           0.344                  6.590         -5.247    -25.970        0.249         -1.254         -5.768         -8.168       0.000       -0.317      1.311     32.123     -6.154            0.000     24.020         10.722          3.173    0.952       0.828       0.966       0.966       1.000       1.000   0.000    29.000       29.000  1.455 S_0156_0001_0001
SCORE:   -11.457   -126.209     13.309     80.507           0.335                  6.063         -4.401    -25.811        0.159         -1.301         -6.226         -7.618       0.000       -0.652      0.552     30.143     -5.736            0.000     24.020         11.409          3.182    0.903       0.586       0.931       1.000       1.000       1.000   0.000    29.000       29.000  1.483 S_0156_0002_0001
SCORE:    -8.805   -130.972     15.494     84.202           0.342                  6.598         -5.183    -26.119        0.084         -1.269         -5.811         -8.178       0.000       -0.254      1.001     32.510     -5.856            0.000     24.020         10.587          3.161    0.890       0.552       0.931       0.966       1.000       1.000   0.000    29.000       29.000  1.448 S_0156_0003_0001
SCORE:    -8.768   -130.760     15.253     84.054           0.345                  6.605         -5.177    -26.094        0.244         -1.269         -5.802         -8.109       0.000       -0.284      1.141     32.448     -5.869            0.000     24.020         10.485          3.160    0.890       0.517       0.966       0.966       1.000       1.000   0.000    29.000       29.000  1.454 S_0156_0004_0001
SCORE:    -8.768   -130.760     15.253     84.054           0.345                  6.605         -5.177    -26.094        0.244         -1.269         -5.802         -8.109       0.000       -0.284      1.141     32.448     -5.869            0.000     24.020         10.485          3.160    0.890       0.517       0.966       0.966       1.000       1.000   0.000    29.000       29.000  1.454 S_0156_0005_0001
SCORE:   -20.279   -130.989     21.740     72.480           0.305                  7.005         -3.227    -26.802        0.276         -5.632         -6.241         -6.170      -1.194       -0.354      3.394     31.996     -5.209            0.000     24.020          4.322          4.126    0.662       0.241       0.448       0.724       0.897       1.000   0.000    29.000       19.000  3.217 S_0157_0001_0001
SCORE:   -18.311   -132.467     21.889     72.990           0.307                  7.153         -3.316    -26.442        0.141         -5.494         -6.603         -6.092      -1.100       -0.010      3.730     33.360     -4.684            0.000     24.020          4.307          4.140    0.641       0.241       0.448       0.690       0.828       1.000   0.000    29.000       20.000  3.259 S_0157_0002_0001
SCORE:   -10.516   -140.721     25.052     77.577           0.312                  6.968         -3.615    -22.997        0.716         -5.878         -5.903         -6.618      -1.044        0.240      6.778     35.150     -3.924            0.000     24.020          3.370          3.856    0.683       0.276       0.621       0.690       0.828       1.000   0.000    29.000       21.000  3.070 S_0157_0003_0001
SCORE:   -20.275   -130.983     21.743     72.466           0.306                  7.006         -3.227    -26.790        0.254         -5.632         -6.244         -6.171      -1.196       -0.353      3.413     31.997     -5.208            0.000     24.020          4.326          4.126    0.662       0.241       0.448       0.724       0.897       1.000   0.000    29.000       19.000  3.217 S_0157_0004_0001
SCORE:   -18.952   -128.507     22.125     72.720           0.310                  7.221         -2.987    -27.780        0.051         -5.471         -5.660         -7.592      -1.093       -0.151      2.953     32.711     -4.884            0.000     24.020          3.064          4.085    0.634       0.241       0.414       0.690       0.828       1.000   0.000    29.000       19.000  3.210 S_0157_0005_0001
SCORE:   -32.107   -138.820     14.092     82.079           0.324                  5.156         -3.827    -31.764        0.178         -3.952        -10.633        -10.578       0.000       -2.196     -0.146     34.929     -6.303            0.000     24.020         15.334          3.217    0.924       0.724       0.931       0.966       1.000       1.000   0.000    29.000       29.000  1.841 S_0158_0001_0001
SCORE:   -32.896   -139.701     14.202     82.729           0.322                  5.146         -3.749    -31.926        0.183         -3.952        -10.526        -10.674       0.000       -2.235     -0.043     34.379     -6.269            0.000     24.020         15.200          3.201    0.924       0.724       0.931       0.966       1.000       1.000   0.000    29.000       29.000  1.845 S_0158_0002_0001
SCORE:   -32.111   -138.831     14.083     82.090           0.324                  5.156         -3.829    -31.747        0.177         -3.950        -10.638        -10.579       0.000       -2.198     -0.146     34.935     -6.310            0.000     24.020         15.333          3.218    0.924       0.724       0.931       0.966       1.000       1.000   0.000    29.000       29.000  1.842 S_0158_0003_0001
SCORE:   -32.390   -138.634     13.994     81.915           0.320                  5.111         -3.758    -31.712        0.190         -3.949        -10.631        -10.675       0.000       -2.179     -0.142     34.731     -6.324            0.000     24.020         15.333          3.222    0.924       0.724       0.931       0.966       1.000       1.000   0.000    29.000       29.000  1.841 S_0158_0004_0001
SCORE:   -32.412   -138.930     13.993     82.074           0.319                  5.113         -3.462    -32.083        0.058         -3.946        -10.526        -10.624       0.000       -2.231     -0.199     34.874     -6.257            0.000     24.020         15.394          3.201    0.924       0.724       0.931       0.966       1.000       1.000   0.000    29.000       29.000  1.831 S_0158_0005_0001
SCORE:    -1.936   -128.696     21.463     67.597           0.311                  6.209         -5.602    -24.928        0.071         -3.221         -2.053        -10.090       0.000       -2.097      6.185     31.742     -6.740            0.000     24.020         23.893          6.648    0.607       0.310       0.552       0.621       0.690       0.862   0.000    25.000       19.000  6.384 S_0159_0001_0001
SCORE:    -0.993   -133.632     22.344     77.484           0.304                  6.317         -4.733    -32.128        0.038         -2.809         -2.195        -11.326      -1.202       -1.751      5.655     33.421     -5.821            0.000     24.020         25.020          6.459    0.566       0.276       0.483       0.586       0.655       0.828   0.000    24.000       18.000  6.200 S_0159_0002_0001
SCORE:     0.419   -133.106     22.632     73.934           0.296                  6.072         -5.246    -30.020        0.041         -3.457         -1.740         -9.301      -1.196       -1.768      7.170     32.534     -6.095            0.000     24.020         25.647          6.533    0.579       0.310       0.483       0.621       0.655       0.828   0.000    24.000       18.000  6.243 S_0159_0003_0001
SCORE:    -4.088   -134.289     21.874     76.498           0.299                  5.894         -4.742    -33.023        0.246         -2.723         -3.481        -10.893      -1.164       -1.917      6.849     33.670     -5.909            0.000     24.020         24.703          6.350    0.572       0.276       0.483       0.621       0.655       0.828   0.000    24.000       18.000  6.072 S_0159_0004_0001
SCORE:    -2.269   -129.645     21.350     68.198           0.297                  6.256         -5.382    -25.353        0.066         -3.096         -2.122        -10.145       0.000       -2.032      6.180     31.820     -6.541            0.000     24.020         23.859          6.639    0.600       0.310       0.517       0.621       0.690       0.862   0.000    25.000       19.000  6.377 S_0159_0005_0001
SCORE:   -35.915   -134.637     13.399     87.914           0.316                  6.000         -3.761    -35.076        0.189         -6.811         -7.427        -11.294       0.000       -2.077      3.404     31.346     -6.007            0.000     24.020          4.588          3.675    0.848       0.552       0.828       0.931       0.931       1.000   0.000    29.000       28.000  2.169 S_0160_0001_0001
SCORE:   -35.786   -132.910     13.304     86.764           0.316                  5.938         -4.086    -35.416        0.144         -6.776         -7.525        -11.104       0.000       -2.030      3.536     31.685     -6.045            0.000     24.020          4.400          3.753    0.841       0.552       0.828       0.897       0.931       1.000   0.000    29.000       28.000  2.284 S_0160_0002_0001
SCORE:   -35.001   -134.289     13.373     87.904           0.316                  5.971         -3.783    -35.209        0.217         -6.781         -7.460        -11.160       0.000       -2.035      3.524     31.757     -5.930            0.000     24.020          4.564          3.677    0.848       0.552       0.828       0.931       0.931       1.000   0.000    29.000       28.000  2.156 S_0160_0003_0001
SCORE:   -35.266   -134.430     13.426     87.679           0.313                  5.963         -3.856    -35.058        0.208         -6.777         -7.411        -11.172       0.000       -2.050      3.499     31.781     -5.940            0.000     24.020          4.540          3.677    0.848       0.552       0.828       0.931       0.931       1.000   0.000    29.000       28.000  2.155 S_0160_0004_0001
SCORE:   -36.534   -138.386     14.930     89.753           0.321                  6.014         -4.112    -35.725        0.127         -6.752         -7.592        -11.048       0.000       -2.074      3.892     31.276     -6.469            0.000     24.020          5.291          3.865    0.841       0.552       0.828       0.897       0.931       1.000   0.000    29.000       28.000  2.449 S_0160_0005_0001
SCORE:   -35.388   -136.844     20.015     88.021           0.340                  5.019         -5.063    -39.798        0.081         -4.883         -9.666         -8.175       0.000       -0.762      5.352     29.447     -8.467            0.000     24.020          5.977          3.471    0.841       0.552       0.828       0.931       0.931       0.966   0.000    28.000       27.000  2.591 S_0161_0001_0001
SCORE:   -36.128   -137.620     20.203     87.865           0.334                  5.052         -5.104    -39.771        0.084         -4.889         -9.665         -8.097       0.000       -0.756      5.437     29.298     -8.406            0.000     24.020          5.886          3.468    0.841       0.552       0.828       0.931       0.931       0.966   0.000    28.000       27.000  2.586 S_0161_0002_0001
SCORE:   -35.176   -137.011     20.135     87.955           0.289                  5.022         -5.190    -39.652        0.090         -4.872         -9.672         -8.068       0.000       -0.701      5.487     29.512     -8.463            0.000     24.020          5.944          3.478    0.841       0.552       0.828       0.931       0.931       0.966   0.000    28.000       27.000  2.595 S_0161_0003_0001
SCORE:   -35.487   -137.912     20.062     89.278           0.345                  5.160         -5.074    -40.164        0.085         -4.843         -9.944         -8.079       0.000       -0.858      5.176     30.026     -8.487            0.000     24.020          5.721          3.479    0.848       0.586       0.828       0.931       0.931       0.966   0.000    28.000       27.000  2.582 S_0161_0004_0001
SCORE:   -35.564   -138.046     20.138     89.293           0.293                  5.148         -5.184    -40.165        0.080         -4.821         -9.970         -8.053       0.000       -0.769      5.127     30.098     -8.528            0.000     24.020          5.776          3.492    0.848       0.586       0.828       0.931       0.931       0.966   0.000    28.000       27.000  2.591 S_0161_0005_0001
SCORE:   -10.201   -142.953     20.394     85.860           0.536                  6.028         -4.185    -35.723        0.225         -8.056         -5.713        -12.994       0.000        1.675      1.778     29.154     -5.889            0.000     24.020         35.643          2.689    0.897       0.621       0.931       0.966       0.966       1.000   0.000    29.000       29.000  1.753 S_0162_0001_0001
SCORE:   -10.328   -145.659     20.675     87.794           0.547                  6.038         -4.251    -36.348        0.211         -7.772         -5.506        -12.822       0.000        1.644      1.315     30.000     -5.797            0.000     24.020         35.585          2.697    0.897       0.621       0.931       0.966       0.966       1.000   0.000    29.000       29.000  1.782 S_0162_0002_0001
SCORE:   -10.612   -142.760     20.197     85.837           0.550                  6.015         -4.177    -35.771        0.221         -7.986         -5.678        -13.124       0.000        1.614      1.769     29.040     -5.894            0.000     24.020         35.518          2.697    0.897       0.621       0.931       0.966       0.966       1.000   0.000    29.000       29.000  1.757 S_0162_0003_0001
SCORE:    -9.866   -143.324     20.411     86.129           0.540                  6.032         -4.239    -35.720        0.255         -7.924         -5.707        -12.912       0.000        1.617      1.592     29.714     -5.862            0.000     24.020         35.510          2.689    0.897       0.621       0.931       0.966       0.966       1.000   0.000    29.000       29.000  1.755 S_0162_0004_0001
SCORE:    -9.884   -143.314     20.414     86.162           0.552                  6.035         -4.214    -35.694        0.219         -7.912         -5.707        -12.934       0.000        1.606      1.640     29.568     -5.876            0.000     24.020         35.551          2.689    0.897       0.621       0.931       0.966       0.966       1.000   0.000    29.000       29.000  1.755 S_0162_0005_0001
SCORE:   -29.855   -141.524     17.197     85.503           0.318                  4.824         -7.113    -32.115        0.032         -4.607         -7.390         -6.518       0.000        2.334      2.646     33.929     -6.756            0.000     24.020          5.365          3.409    0.910       0.759       0.931       0.931       0.966       0.966   0.000    28.000       28.000  2.539 S_0163_0001_0001
SCORE:   -29.780   -141.473     17.332     85.439           0.318                  4.823         -7.097    -32.011        0.055         -4.574         -7.400         -6.527       0.000        2.355      2.673     33.763     -6.801            0.000     24.020          5.327          3.443    0.910       0.759       0.931       0.931       0.966       0.966   0.000    28.000       28.000  2.585 S_0163_0002_0001
SCORE:   -29.987   -141.193     16.867     85.007           0.314                  4.793         -6.893    -31.970        0.057         -4.775         -7.384         -6.893       0.000        2.204      2.789     34.060     -6.392            0.000     24.020          5.403          3.480    0.917       0.793       0.931       0.931       0.966       0.966   0.000    28.000       28.000  2.618 S_0163_0003_0001
SCORE:   -31.785   -140.910     16.307     84.565           0.313                  4.751         -7.002    -32.256        0.028         -4.850         -7.395         -6.850       0.000        1.873      2.897     34.440     -6.734            0.000     24.020          5.018          3.431    0.910       0.759       0.931       0.931       0.966       0.966   0.000    28.000       28.000  2.543 S_0163_0004_0001
SCORE:   -30.415   -141.851     17.424     85.517           0.315                  4.840         -6.946    -32.111        0.046         -4.719         -7.433         -6.520       0.000        2.321      2.713     33.549     -6.759            0.000     24.020          5.178          3.479    0.910       0.759       0.931       0.931       0.966       0.966   0.000    28.000       28.000  2.621 S_0163_0005_0001
SCORE:   -40.358   -152.844     14.748    104.076           0.292                  5.812         -6.045    -43.634        0.119         -7.865         -9.879         -9.561       0.000       -1.145      6.682     33.732     -5.976            0.000     24.020          7.110          3.294    0.910       0.690       0.931       0.966       0.966       1.000   0.000    29.000       29.000  1.765 S_0164_0001_0001
SCORE:   -37.941   -148.321     15.570    102.377           0.311                  6.423         -5.834    -42.324        0.105         -7.788        -10.416        -11.014       0.000       -1.332      6.484     33.565     -6.142            0.000     24.020          6.375          3.068    0.917       0.759       0.897       0.966       0.966       1.000   0.000    29.000       29.000  1.742 S_0164_0002_0001
SCORE:   -39.610   -152.550     14.960    103.927           0.304                  5.811         -5.729    -43.954        0.142         -7.808         -9.655         -9.485       0.000       -1.108      6.651     33.879     -6.046            0.000     24.020          7.031          3.298    0.903       0.690       0.897       0.966       0.966       1.000   0.000    29.000       29.000  1.767 S_0164_0003_0001
SCORE:   -39.857   -153.046     15.037    103.933           0.302                  5.784         -5.884    -43.496        0.159         -7.857         -9.970         -9.558       0.000       -1.122      6.756     33.745     -5.920            0.000     24.020          7.262          3.291    0.910       0.690       0.931       0.966       0.966       1.000   0.000    29.000       29.000  1.765 S_0164_0004_0001
SCORE:   -38.936   -150.156     15.810    103.181           0.308                  6.100         -5.591    -43.233        0.123         -7.933        -10.197        -11.063       0.000       -1.304      6.799     33.940     -6.230            0.000     24.020          6.490          3.130    0.917       0.759       0.897       0.966       0.966       1.000   0.000    29.000       29.000  1.744 S_0164_0005_0001
SCORE:   -19.444   -122.183     14.264     80.190           0.276                  3.812         -2.992    -28.819        0.060         -5.066         -4.183         -9.263      -0.806       -2.015      1.724     32.331     -7.194            0.000     24.020          6.400          4.853    0.807       0.448       0.828       0.897       0.931       0.931   0.000    27.000       27.000  3.604 S_0165_0001_0001
SCORE:   -20.878   -127.460     14.191     84.072           0.261                  4.884         -2.143    -30.162        0.062         -5.158         -5.739         -8.474      -1.541       -1.887      2.241     32.950     -7.016            0.000     24.020          6.022          4.852    0.793       0.448       0.759       0.897       0.931       0.931   0.000    27.000       27.000  3.559 S_0165_0002_0001
SCORE:   -21.950   -126.906     14.910     82.920           0.267                  3.773         -2.765    -28.643        0.067         -5.176         -5.900         -8.571      -0.828       -1.721      1.342     31.960     -6.910            0.000     24.020          6.215          4.831    0.793       0.448       0.759       0.897       0.931       0.931   0.000    27.000       27.000  3.564 S_0165_0003_0001
SCORE:   -19.271   -122.085     14.130     80.082           0.276                  3.820         -2.960    -28.927        0.017         -5.055         -4.188         -9.260      -0.808       -2.036      1.715     32.455     -7.020            0.000     24.020          6.552          4.864    0.807       0.448       0.828       0.897       0.931       0.931   0.000    27.000       27.000  3.617 S_0165_0004_0001
SCORE:   -21.950   -126.906     14.910     82.920           0.267                  3.773         -2.765    -28.643        0.067         -5.176         -5.900         -8.571      -0.828       -1.721      1.342     31.960     -6.910            0.000     24.020          6.215          4.831    0.793       0.448       0.759       0.897       0.931       0.931   0.000    27.000       27.000  3.564 S_0165_0005_0001
SCORE:    15.459   -127.482     17.793     74.261           0.327                  5.244         -7.217     -9.712        0.269         -2.295         -1.705         -3.776       0.000       -2.970      2.038     30.988     -3.363            0.000     24.020         19.039          8.496    0.441       0.241       0.310       0.379       0.517       0.759   0.000    22.000       12.000  7.081 S_0166_0001_0001
SCORE:     8.359   -129.055     18.029     76.130           0.324                  5.391         -7.667    -13.942        0.546         -3.302         -5.941         -2.651       0.000       -2.743      2.899     29.877     -2.872            0.000     24.020         19.317          8.356    0.455       0.241       0.276       0.448       0.552       0.759   0.000    22.000       11.000  6.866 S_0166_0002_0001
SCORE:     6.814   -129.410     18.312     75.084           0.322                  5.582         -7.323    -14.545        0.458         -3.257         -6.025         -3.090       0.000       -2.680      2.005     29.803     -2.657            0.000     24.020         20.214          8.387    0.455       0.241       0.276       0.448       0.552       0.759   0.000    22.000       11.000  6.924 S_0166_0003_0001
SCORE:     6.081   -128.880     18.217     76.705           0.324                  5.756         -6.742    -17.107        0.424         -3.290         -5.928         -3.123      -1.393       -2.695      1.222     30.977     -2.572            0.000     24.020         20.166          8.428    0.455       0.241       0.276       0.448       0.552       0.759   0.000    22.000       11.000  6.959 S_0166_0004_0001
SCORE:    12.373   -130.920     19.324     78.316           0.319                  5.175         -6.555    -14.269        0.294         -2.373         -4.316         -4.916      -0.549       -2.668      2.093     32.472     -2.849            0.000     24.020         19.775          8.492    0.434       0.241       0.276       0.379       0.517       0.759   0.000    22.000       11.000  7.035 S_0166_0005_0001
SCORE:   -25.085   -134.685     14.776     81.835           0.311                  5.430         -5.758    -27.806        0.302         -8.588         -7.719         -4.588       0.000       -1.540      1.574     33.343     -5.180            0.000     24.020          9.189          3.460    0.807       0.414       0.793       0.931       0.931       0.966   0.000    28.000       28.000  2.639 S_0167_0001_0001
SCORE:   -25.703   -134.944     14.804     81.733           0.310                  5.418         -5.767    -27.890        0.296         -8.633         -7.737         -4.760       0.000       -1.511      1.543     33.331     -5.183            0.000     24.020          9.266          3.445    0.807       0.414       0.793       0.931       0.931       0.966   0.000    28.000       28.000  2.621 S_0167_0002_0001
SCORE:   -23.928   -134.804     14.862     83.643           0.333                  5.045         -5.560    -28.676        0.393         -8.289         -7.813         -3.297      -0.430       -2.035      1.055     33.674     -4.953            0.000     24.020          8.904          3.396    0.834       0.448       0.862       0.931       0.966       0.966   0.000    28.000       28.000  2.552 S_0167_0003_0001
SCORE:   -25.604   -136.716     15.046     83.644           0.310                  5.224         -5.402    -30.454        0.130         -8.745         -7.730         -4.505      -0.434       -1.852      1.347     36.454     -4.992            0.000     24.020          9.050          3.453    0.828       0.448       0.862       0.931       0.931       0.966   0.000    28.000       28.000  2.602 S_0167_0004_0001
SCORE:   -25.137   -136.581     15.436     84.481           0.310                  5.282         -5.402    -30.224        0.294         -8.600         -7.814         -4.645      -0.401       -1.670      1.734     34.276     -5.176            0.000     24.020          9.542          3.456    0.828       0.448       0.862       0.931       0.931       0.966   0.000    28.000       28.000  2.616 S_0167_0005_0001
SCORE:    -3.121   -127.498     13.432     77.187           0.321                  5.889         -4.235    -25.223        0.218         -3.561         -4.245         -9.126      -1.364        1.518      3.126     31.135     -3.487            0.000     24.020         18.772          3.437    0.869       0.621       0.828       0.897       1.000       1.000   0.000    29.000       28.000  2.093 S_0168_0001_0001
SCORE:    -2.998   -129.057     13.584     78.416           0.324                  5.998         -4.007    -25.746        0.239         -3.594         -4.418         -9.188      -1.429        1.334      3.942     31.334     -3.955            0.000     24.020         19.205          3.452    0.869       0.621       0.828       0.897       1.000       1.000   0.000    29.000       28.000  2.113 S_0168_0002_0001
SCORE:    -3.043   -129.141     13.591     78.466           0.324                  5.983         -3.994    -25.617        0.223         -3.593         -4.403         -9.230      -1.423        1.315      3.863     31.305     -3.920            0.000     24.020         19.187          3.450    0.869       0.621       0.828       0.897       1.000       1.000   0.000    29.000       28.000  2.112 S_0168_0003_0001
SCORE:    -3.178   -129.298     13.604     78.468           0.325                  6.006         -3.993    -25.565        0.233         -3.572         -4.416         -9.271      -1.427        1.312      3.876     31.279     -3.916            0.000     24.020         19.158          3.454    0.869       0.621       0.828       0.897       1.000       1.000   0.000    29.000       28.000  2.115 S_0168_0004_0001
SCORE:    -3.043   -129.141     13.591     78.466           0.324                  5.983         -3.994    -25.617        0.223         -3.593         -4.403         -9.230      -1.423        1.315      3.863     31.305     -3.920            0.000     24.020         19.187          3.450    0.869       0.621       0.828       0.897       1.000       1.000   0.000    29.000       28.000  2.112 S_0168_0005_0001
SCORE:   -24.660   -128.951     15.116     85.794           0.331                  5.251         -4.890    -35.173        0.052         -3.429         -6.508        -10.312       0.000       -0.739      3.266     28.163     -2.864            0.000     24.020          6.213          4.428    0.834       0.517       0.828       0.931       0.931       0.966   0.000    28.000       27.000  3.411 S_0169_0001_0001
SCORE:   -27.726   -132.559     16.101     86.827           0.299                  5.406         -4.396    -35.445        0.070         -3.377         -7.552         -9.374       0.000       -0.555      2.956     26.978     -2.811            0.000     24.020          5.687          4.402    0.841       0.517       0.862       0.931       0.931       0.966   0.000    28.000       27.000  3.375 S_0169_0002_0001
SCORE:   -21.564   -123.791     12.652     81.117           0.335                  4.848         -4.796    -32.400        0.044         -3.744         -4.767         -9.643      -0.581       -0.043      3.958     29.166     -2.101            0.000     24.020          4.161          4.442    0.862       0.621       0.862       0.931       0.931       0.966   0.000    28.000       27.000  3.212 S_0169_0003_0001
SCORE:   -24.325   -127.981     15.276     83.962           0.334                  5.067         -4.805    -34.274        0.073         -3.416         -6.637         -9.605       0.000       -0.663      2.873     28.334     -2.677            0.000     24.020          5.794          4.522    0.841       0.517       0.862       0.931       0.931       0.966   0.000    28.000       27.000  3.440 S_0169_0004_0001
SCORE:   -24.304   -128.035     15.309     83.964           0.337                  5.068         -4.796    -34.264        0.072         -3.407         -6.628         -9.603       0.000       -0.668      2.879     28.337     -2.669            0.000     24.020          5.781          4.524    0.841       0.517       0.862       0.931       0.931       0.966   0.000    28.000       27.000  3.442 S_0169_0005_0001
SCORE:     8.466   -124.563     19.560     78.031           0.361                  5.192         -3.939    -23.947        0.057         -3.573         -5.359         -6.979       0.000       -0.760      4.507     34.401     -4.574            0.000     24.020         16.031          5.653    0.772       0.517       0.724       0.828       0.862       0.931   0.000    27.000       26.000  4.330 S_0170_0001_0001
SCORE:    10.562   -128.289     20.409     79.273           0.369                  5.534         -4.895    -24.903        0.147         -3.720         -6.408         -6.872       0.000        2.293      5.871     36.918     -5.257            0.000     24.020         16.072          4.323    0.848       0.621       0.862       0.862       0.897       1.000   0.000    29.000       27.000  2.721 S_0170_0002_0001
SCORE:    13.197   -124.975     20.685     79.686           0.364                  5.388         -4.246    -25.478        0.115         -3.589         -6.268         -6.794       0.000        2.406      6.218     35.527     -5.588            0.000     24.020         15.726          4.329    0.834       0.552       0.862       0.862       0.897       1.000   0.000    29.000       27.000  2.750 S_0170_0003_0001
SCORE:    10.991   -128.314     20.531     79.473           0.359                  5.320         -4.830    -24.622        0.128         -3.734         -6.419         -6.948       0.000        2.280      5.781     37.025     -5.213            0.000     24.020         16.154          4.358    0.841       0.586       0.862       0.862       0.897       1.000   0.000    29.000       27.000  2.693 S_0170_0004_0001
SCORE:    12.496   -128.516     20.803     81.130           0.436                  5.199         -4.596    -25.462        0.116         -3.409         -6.403         -6.923       0.000        2.499      5.921     37.234     -5.141            0.000     24.020         15.590          4.396    0.834       0.552       0.862       0.862       0.897       1.000   0.000    29.000       27.000  2.739 S_0170_0005_0001
SCORE:   -23.721   -138.183     17.387     85.656           0.308                  5.352         -3.773    -33.361        0.102         -3.932         -7.401        -10.852       0.000        0.140      0.814     30.997     -3.918            0.000     24.020         12.923          2.433    0.945       0.759       0.966       1.000       1.000       1.000   0.000    29.000       29.000  1.279 S_0171_0001_0001
SCORE:   -23.636   -138.214     17.426     85.547           0.308                  5.448         -3.671    -33.510        0.101         -3.934         -7.371        -10.876       0.000        0.099      0.855     31.209     -3.922            0.000     24.020         12.849          2.455    0.952       0.793       0.966       1.000       1.000       1.000   0.000    29.000       29.000  1.272 S_0171_0002_0001
SCORE:   -24.411   -137.512     15.827     85.802           0.308                  5.574         -3.699    -32.625        0.096         -3.970         -6.851        -11.592       0.000       -0.611      0.871     31.071     -4.463            0.000     24.020         13.345          2.392    0.952       0.793       0.966       1.000       1.000       1.000   0.000    29.000       29.000  1.211 S_0171_0003_0001
SCORE:   -21.989   -140.757     18.389     87.513           0.302                  5.278         -3.570    -33.899        0.170         -4.266         -7.230        -11.511       0.000        3.107      1.669     30.439     -3.767            0.000     24.020         12.123          2.440    0.952       0.793       0.966       1.000       1.000       1.000   0.000    29.000       29.000  1.276 S_0171_0004_0001
SCORE:   -22.128   -140.879     18.424     87.269           0.302                  5.384         -3.513    -34.080        0.173         -4.299         -7.168        -11.486       0.000        3.091      1.668     30.595     -3.770            0.000     24.020         12.142          2.461    0.945       0.759       0.966       1.000       1.000       1.000   0.000    29.000       29.000  1.269 S_0171_0005_0001
SCORE:    -9.271   -123.792     12.690     77.320           0.318                  5.668         -4.067    -23.965        0.188         -3.841         -3.247        -12.654       0.000       -2.223      1.793     38.976     -5.444            0.000     24.020          8.990          4.110    0.841       0.517       0.828       0.931       0.966       0.966   0.000    28.000       27.000  2.872 S_0172_0001_0001
SCORE:    -7.432   -120.935     12.964     75.530           0.301                  5.677         -4.893    -22.359        0.218         -3.711         -3.518        -11.285       0.000       -1.556      1.136     37.594     -5.820            0.000     24.020          9.207          3.974    0.828       0.448       0.828       0.931       0.966       0.966   0.000    28.000       27.000  2.768 S_0172_0002_0001
SCORE:    -7.761   -121.032     12.523     75.596           0.304                  5.651         -5.097    -22.259        0.208         -3.744         -3.464        -11.160       0.000       -1.780      1.636     37.321     -5.563            0.000     24.020          9.080          4.012    0.834       0.483       0.828       0.931       0.966       0.966   0.000    28.000       27.000  2.808 S_0172_0003_0001
SCORE:    -9.640   -123.622     13.509     76.731           0.309                  5.564         -3.267    -24.613        0.206         -3.720         -3.586        -13.581       0.000       -1.288      1.287     39.520     -5.846            0.000     24.020          8.738          4.070    0.807       0.379       0.793       0.931       0.966       0.966   0.000    28.000       27.000  2.818 S_0172_0004_0001
SCORE:    -7.432   -120.935     12.964     75.530           0.301                  5.677         -4.893    -22.359        0.218         -3.711         -3.518        -11.285       0.000       -1.556      1.136     37.594     -5.820            0.000     24.020          9.207          3.974    0.828       0.448       0.828       0.931       0.966       0.966   0.000    28.000       27.000  2.768 S_0172_0005_0001
SCORE:    11.409   -147.028     29.227     82.438           0.334                  6.224         -5.843    -24.826        0.555         -6.241         -4.066         -4.567       0.000        4.927      9.599     32.725     -3.996            0.000     24.020         17.928          3.959    0.703       0.345       0.586       0.690       0.897       1.000   0.000    29.000       21.000  2.970 S_0173_0001_0001
SCORE:    11.515   -149.457     28.871     83.205           0.338                  6.527         -5.923    -25.129        0.602         -6.225         -3.758         -4.582       0.000        4.988      9.672     33.918     -3.806            0.000     24.020         18.255          3.958    0.703       0.345       0.586       0.690       0.897       1.000   0.000    29.000       21.000  2.955 S_0173_0002_0001
SCORE:    10.932   -150.395     29.647     83.426           0.323                  6.477         -6.231    -25.156        0.626         -6.327         -3.948         -4.573       0.000        4.687      9.835     33.851     -3.876            0.000     24.020         18.547          3.984    0.690       0.345       0.517       0.690       0.897       1.000   0.000    29.000       20.000  2.960 S_0173_0003_0001
SCORE:    11.354   -148.247     29.201     82.360           0.334                  6.520         -5.845    -25.232        0.539         -6.287         -4.035         -4.567       0.000        4.970      9.962     33.582     -4.068            0.000     24.020         18.147          3.972    0.703       0.345       0.586       0.690       0.897       1.000   0.000    29.000       20.000  2.971 S_0173_0004_0001
SCORE:    10.720   -148.283     29.020     82.389           0.328                  6.530         -5.922    -25.316        0.557         -6.330         -4.030         -4.573       0.000        4.859      9.951     33.636     -4.076            0.000     24.020         17.960          3.969    0.703       0.345       0.586       0.690       0.897       1.000   0.000    29.000       20.000  2.971 S_0173_0005_0001
SCORE:   -29.755   -137.840     17.647     88.058           0.324                  6.062         -5.181    -36.679        0.401         -5.515         -7.238         -9.677       0.000       -0.679      2.023     27.497     -6.994            0.000     24.020         14.017          2.834    0.945       0.862       0.931       0.966       0.966       1.000   0.000    29.000       29.000  1.672 S_0174_0001_0001
SCORE:   -29.517   -137.631     17.637     87.974           0.318                  6.018         -5.139    -36.719        0.379         -5.577         -7.228         -9.638       0.000       -0.681      2.058     27.564     -6.985            0.000     24.020         14.115          2.825    0.945       0.862       0.931       0.966       0.966       1.000   0.000    29.000       29.000  1.673 S_0174_0002_0001
SCORE:   -30.656   -139.678     17.628     88.482           0.315                  5.750         -4.858    -36.385        0.395         -5.593         -7.298         -9.672       0.000       -0.623      2.330     27.621     -7.070            0.000     24.020         13.981          2.997    0.945       0.862       0.931       0.966       0.966       1.000   0.000    29.000       29.000  1.671 S_0174_0003_0001
SCORE:   -29.734   -137.842     17.655     88.058           0.324                  6.062         -5.183    -36.682        0.396         -5.511         -7.239         -9.676       0.000       -0.684      2.023     27.514     -6.992            0.000     24.020         14.025          2.833    0.945       0.862       0.931       0.966       0.966       1.000   0.000    29.000       29.000  1.672 S_0174_0004_0001
SCORE:   -25.966   -131.680     17.522     84.233           0.324                  5.807         -5.293    -33.283        0.436         -5.565         -7.552         -9.257       0.000       -0.401      1.762     27.025     -7.296            0.000     24.020         13.232          3.013    0.945       0.862       0.931       0.966       0.966       1.000   0.000    29.000       29.000  1.680 S_0174_0005_0001
SCORE:   -33.507   -137.295     17.342     85.602           0.322                  5.175         -5.766    -38.507        0.159         -7.573         -7.955         -9.373      -0.312       -3.681      3.253     32.802     -5.705            0.000     24.020         13.987          4.449    0.890       0.759       0.862       0.931       0.931       0.966   0.000    28.000       27.000  2.847 S_0175_0001_0001
SCORE:   -30.463   -132.356     17.390     85.093           0.331                  5.273         -5.383    -37.763        0.194         -7.608         -8.490         -8.917      -0.074       -3.733      2.039     32.054     -5.681            0.000     24.020         13.149          4.342    0.897       0.759       0.862       0.931       0.966       0.966   0.000    28.000       27.000  2.715 S_0175_0002_0001
SCORE:   -28.994   -134.706     17.237     85.622           0.326                  5.023         -5.518    -37.677        0.194         -7.514         -8.329         -8.907      -0.041       -3.798      2.922     34.265     -5.585            0.000     24.020         13.475          4.413    0.897       0.759       0.862       0.931       0.966       0.966   0.000    28.000       27.000  2.733 S_0175_0003_0001
SCORE:   -29.223   -134.490     17.148     85.559           0.327                  5.037         -5.560    -37.717        0.185         -7.524         -8.368         -9.000      -0.040       -3.822      2.973     34.284     -5.607            0.000     24.020         13.374          4.422    0.903       0.759       0.897       0.931       0.966       0.966   0.000    28.000       27.000  2.743 S_0175_0004_0001
SCORE:   -29.441   -135.332     17.148     85.575           0.319                  4.848         -5.594    -36.987        0.170         -7.507         -7.970         -8.926       0.000       -3.903      2.999     33.714     -5.558            0.000     24.020         13.543          4.385    0.897       0.759       0.862       0.931       0.966       0.966   0.000    28.000       27.000  2.719 S_0175_0005_0001
SCORE:   -40.968   -131.558     15.594     72.468           0.284                  4.481         -3.631    -34.712        0.026         -6.014         -6.600         -7.269      -0.917       -3.428      2.212     29.681     -4.443            0.000     24.020          8.838          4.408    0.855       0.586       0.897       0.931       0.931       0.931   0.000    27.000       27.000  3.602 S_0176_0001_0001
SCORE:   -40.589   -130.197     14.596     70.649           0.289                  4.605         -4.266    -32.978        0.017         -5.849         -6.490         -6.429       0.000       -3.328      1.124     29.251     -4.266            0.000     24.020          8.663          4.410    0.855       0.586       0.897       0.931       0.931       0.931   0.000    27.000       27.000  3.608 S_0176_0002_0001
SCORE:   -41.350   -131.552     15.927     72.694           0.278                  4.369         -3.591    -34.753        0.030         -5.849         -6.560         -7.283      -0.916       -3.457      2.266     29.133     -4.461            0.000     24.020          8.355          4.437    0.855       0.586       0.897       0.931       0.931       0.931   0.000    27.000       27.000  3.604 S_0176_0003_0001
SCORE:   -39.375   -132.896     16.135     74.139           0.296                  4.735         -4.251    -33.354        0.025         -5.756         -6.599         -6.012      -1.732       -3.238      1.398     30.017     -4.463            0.000     24.020          8.160          4.403    0.862       0.621       0.897       0.931       0.931       0.931   0.000    27.000       27.000  3.548 S_0176_0004_0001
SCORE:   -39.664   -132.941     16.049     74.108           0.295                  4.735         -4.243    -33.444        0.023         -5.750         -6.585         -6.011      -1.742       -3.226      1.350     29.954     -4.442            0.000     24.020          8.187          4.401    0.862       0.621       0.897       0.931       0.931       0.931   0.000    27.000       27.000  3.545 S_0176_0005_0001
SCORE:   -32.413   -129.274     16.615     83.923           0.284                  5.136         -3.772    -42.780        0.175         -7.188         -9.347         -8.024      -1.605       -0.019      4.519     28.660     -6.326            0.000     24.020         12.590          5.176    0.772       0.483       0.690       0.862       0.897       0.931   0.000    27.000       26.000  3.843 S_0177_0001_0001
SCORE:   -24.146   -123.018     16.035     77.971           0.286                  5.421         -3.982    -38.227        0.156         -5.057        -10.363         -6.492      -1.537       -0.092      3.954     28.829     -6.468            0.000     24.020         14.421          5.295    0.759       0.483       0.621       0.862       0.897       0.931   0.000    27.000       26.000  3.962 S_0177_0002_0001
SCORE:   -24.153   -123.039     16.042     77.979           0.286                  5.421         -3.970    -38.250        0.155         -5.067        -10.366         -6.492      -1.543       -0.096      3.957     28.847     -6.464            0.000     24.020         14.429          5.296    0.759       0.483       0.621       0.862       0.897       0.931   0.000    27.000       26.000  3.964 S_0177_0003_0001
SCORE:   -24.208   -123.100     16.068     77.990           0.282                  5.421         -3.968    -38.263        0.164         -5.075        -10.368         -6.497      -1.541       -0.088      3.961     28.819     -6.462            0.000     24.020         14.430          5.295    0.759       0.483       0.621       0.862       0.897       0.931   0.000    27.000       26.000  3.962 S_0177_0004_0001
SCORE:   -24.179   -123.046     16.048     77.992           0.286                  5.420         -3.967    -38.257        0.155         -5.069        -10.363         -6.491      -1.540       -0.089      3.950     28.811     -6.472            0.000     24.020         14.433          5.295    0.759       0.483       0.621       0.862       0.897       0.931   0.000    27.000       26.000  3.962 S_0177_0005_0001
SCORE:   -15.200   -129.449     14.337     77.672           0.318                  5.239         -5.373    -26.695        0.068         -2.513         -5.881         -9.079       0.000       -1.061      3.043     30.960     -3.993            0.000     24.020         13.188          3.690    0.834       0.448       0.828       0.931       0.966       1.000   0.000    29.000       28.000  2.071 S_0178_0001_0001
SCORE:   -15.246   -129.449     14.324     77.674           0.319                  5.238         -5.374    -26.690        0.069         -2.514         -5.882         -9.080       0.000       -1.059      3.040     30.941     -3.998            0.000     24.020         13.176          3.690    0.834       0.448       0.828       0.931       0.966       1.000   0.000    29.000       28.000  2.071 S_0178_0002_0001
SCORE:    -9.978   -127.495     13.891     77.115           0.324                  5.128         -5.737    -27.260        0.239         -3.791         -5.799         -9.439       0.000       -0.873      3.711     33.175     -3.233            0.000     24.020         16.048          3.768    0.807       0.379       0.759       0.931       0.966       1.000   0.000    29.000       28.000  2.161 S_0178_0003_0001
SCORE:   -14.359   -129.576     14.553     77.540           0.316                  5.171         -5.189    -26.902        0.263         -2.520         -5.862         -9.391       0.000       -1.078      3.366     31.561     -3.806            0.000     24.020         13.176          3.687    0.821       0.448       0.759       0.931       0.966       1.000   0.000    29.000       28.000  2.070 S_0178_0004_0001
SCORE:   -13.277   -131.087     16.702     76.482           0.308                  5.223         -4.747    -29.935        0.250         -4.009         -5.523         -9.313       0.000       -0.356      3.857     31.697     -3.199            0.000     24.020         16.356          3.584    0.848       0.517       0.793       0.931       1.000       1.000   0.000    29.000       29.000  1.959 S_0178_0005_0001
SCORE:   -14.589   -137.241     17.411     82.109           0.350                  5.297         -5.265    -36.454        0.235         -6.822         -9.128         -9.822       0.000       -0.194      2.691     38.656     -6.196            0.000     24.020         25.764          3.232    0.862       0.586       0.862       0.931       0.931       1.000   0.000    29.000       27.000  2.523 S_0179_0001_0001
SCORE:   -14.928   -145.477     18.150     86.638           0.354                  5.368         -6.185    -35.301        0.229         -6.738         -9.301         -9.164       0.000       -1.289      3.955     39.281     -6.050            0.000     24.020         26.584          3.090    0.876       0.621       0.862       0.931       0.966       1.000   0.000    29.000       28.000  2.378 S_0179_0002_0001
SCORE:   -15.246   -138.777     17.095     83.437           0.355                  5.432         -5.498    -36.076        0.184         -6.798         -9.165         -9.693       0.000       -0.303      2.625     38.533     -6.046            0.000     24.020         25.429          3.104    0.876       0.621       0.862       0.931       0.966       1.000   0.000    29.000       28.000  2.470 S_0179_0003_0001
SCORE:   -15.237   -138.640     16.926     83.560           0.352                  5.408         -5.463    -36.027        0.293         -6.838         -9.200         -9.738       0.000       -0.347      2.661     38.613     -6.110            0.000     24.020         25.294          3.117    0.869       0.586       0.862       0.931       0.966       1.000   0.000    29.000       28.000  2.479 S_0179_0004_0001
SCORE:   -16.650   -142.042     16.803     87.592           0.353                  5.392         -5.921    -35.837        0.188         -5.928         -9.084         -9.409       0.000       -0.958      3.137     37.683     -6.045            0.000     24.020         23.409          3.067    0.883       0.621       0.897       0.931       0.966       1.000   0.000    29.000       28.000  2.373 S_0179_0005_0001
SCORE:   -18.074   -126.389     17.669     78.424           0.428                  5.489         -4.879    -34.653        0.021         -4.557         -5.996         -9.689       0.000       -1.016      4.674     30.211     -6.751            0.000     24.020         14.921          3.397    0.821       0.483       0.793       0.897       0.931       1.000   0.000    29.000       27.000  2.273 S_0180_0001_0001
SCORE:   -17.769   -126.233     17.659     78.339           0.428                  5.503         -4.897    -34.643        0.023         -4.596         -5.973         -9.630       0.000       -0.966      4.821     30.204     -6.772            0.000     24.020         14.945          3.394    0.821       0.448       0.793       0.897       0.966       1.000   0.000    29.000       27.000  2.268 S_0180_0002_0001
SCORE:   -17.760   -126.300     17.677     78.371           0.428                  5.507         -4.889    -34.660        0.021         -4.574         -5.971         -9.627       0.000       -0.967      4.815     30.240     -6.776            0.000     24.020         14.927          3.394    0.828       0.483       0.793       0.897       0.966       1.000   0.000    29.000       27.000  2.268 S_0180_0003_0001
SCORE:   -17.848   -127.131     17.184     79.660           0.426                  6.549         -5.270    -35.909        0.023         -4.615         -6.607         -9.567       0.000       -1.029      4.732     31.499     -6.667            0.000     24.020         14.852          3.481    0.814       0.448       0.793       0.862       0.966       1.000   0.000    29.000       27.000  2.298 S_0180_0004_0001
SCORE:   -17.747   -126.042     17.664     78.422           0.435                  5.518         -5.116    -34.595        0.022         -4.654         -5.955         -9.618       0.000       -0.963      4.714     30.127     -6.737            0.000     24.020         15.011          3.396    0.814       0.448       0.828       0.862       0.931       1.000   0.000    29.000       27.000  2.273 S_0180_0005_0001
SCORE:    12.384   -128.967     23.090     60.494           0.311                  5.923         -5.719    -14.680        0.871         -0.962         -0.622         -1.462      -1.007       -0.265      4.982     35.098     -5.489            0.000     24.020         16.769          6.306    0.476       0.000       0.379       0.517       0.621       0.862   0.000    25.000       15.000  4.997 S_0181_0001_0001
SCORE:    19.182   -120.465     21.793     53.222           0.301                  4.996         -4.692    -10.023        0.219         -1.074         -0.365         -1.385      -0.837       -1.501      2.409     32.524     -4.697            0.000     24.020         24.739          6.298    0.448       0.000       0.345       0.414       0.621       0.862   0.000    25.000       13.000  4.884 S_0181_0002_0001
SCORE:     6.540   -118.271     21.960     51.787           0.301                  4.129         -6.234     -8.256        0.343          0.000         -1.099          0.000      -2.128       -1.238      1.363     30.773     -4.165            0.000     24.020         13.257          6.220    0.538       0.241       0.414       0.552       0.621       0.862   0.000    25.000       14.000  4.864 S_0181_0003_0001
SCORE:    51.241   -130.177     32.417     60.445           0.320                  5.211         -4.098    -13.044        1.341         -1.003         -0.996         -2.010      -2.032        4.537      7.599     39.981     -2.963            0.000     24.020         31.693          6.868    0.448       0.000       0.345       0.414       0.655       0.828   0.000    24.000       11.000  5.357 S_0181_0004_0001
SCORE:   155.489   -138.005     54.548     69.534           0.330                  6.113         -5.574    -24.121        0.412         -2.812          0.000         -1.552      -1.827       58.061     42.554     46.541     -0.583            0.000     24.020         27.850          6.003    0.428       0.000       0.276       0.345       0.621       0.897   0.000    26.000       10.000  4.521 S_0181_0005_0001
SCORE:   -24.356   -130.328     17.031     79.725           0.304                  5.490         -4.277    -37.364        0.105         -6.242         -7.231         -6.667       0.000        3.732      4.036     35.599     -4.207            0.000     24.020          1.917          3.029    0.890       0.690       0.897       0.931       0.966       0.966   0.000    28.000       28.000  2.448 S_0182_0001_0001
SCORE:   -27.263   -130.349     16.503     79.690           0.340                  5.450         -4.864    -35.497        0.044         -5.935         -6.794         -8.297       0.000        1.163      6.075     34.673     -4.225            0.000     24.020          0.742          3.043    0.903       0.759       0.897       0.931       0.966       0.966   0.000    28.000       28.000  2.406 S_0182_0002_0001
SCORE:   -25.716   -130.591     17.359     79.700           0.321                  5.274         -4.897    -36.117        0.047         -6.158         -6.736         -7.975       0.000        2.785      5.447     35.130     -4.153            0.000     24.020          0.828          3.049    0.897       0.724       0.897       0.931       0.966       0.966   0.000    28.000       28.000  2.366 S_0182_0003_0001
SCORE:   -24.847   -133.088     17.450     81.523           0.334                  5.653         -4.670    -35.625        0.087         -5.913         -7.057         -7.893       0.000        1.850      6.755     35.655     -4.656            0.000     24.020          0.729          2.881    0.910       0.759       0.931       0.931       0.966       0.966   0.000    28.000       28.000  2.151 S_0182_0004_0001
SCORE:   -24.502   -131.279     17.987     80.552           0.302                  5.294         -4.255    -36.461        0.094         -5.958         -7.301         -6.649       0.000        3.447      4.075     34.507     -4.303            0.000     24.020          1.426          3.031    0.890       0.690       0.897       0.931       0.966       0.966   0.000    28.000       28.000  2.426 S_0182_0005_0001
SCORE:    42.893   -140.713     26.654     83.832           0.323                  6.935         -2.646    -26.479        0.077         -5.254         -3.909         -4.461      -0.427        1.102     14.912     33.987     -3.569            0.000     24.020         38.508          4.729    0.538       0.000       0.379       0.586       0.724       1.000   0.000    29.000       13.000  3.588 S_0183_0001_0001
SCORE:    25.176   -137.411     23.969     81.585           0.326                  6.410         -3.290    -31.881        0.010         -6.043         -1.787         -6.596      -0.471       -0.806     10.273     37.576     -3.974            0.000     24.020         33.266          4.927    0.517       0.000       0.379       0.517       0.690       1.000   0.000    29.000       15.000  3.759 S_0183_0002_0001
SCORE:    29.422   -137.123     24.253     83.425           0.313                  6.853         -3.068    -31.742        0.028         -6.186         -3.107         -5.509      -0.455       -0.290     10.835     37.751     -4.155            0.000     24.020         33.578          5.012    0.517       0.000       0.414       0.517       0.655       1.000   0.000    29.000       14.000  3.729 S_0183_0003_0001
SCORE:    33.872   -136.763     30.239     83.018           0.327                  6.912         -3.704    -30.932        1.319         -5.010         -2.991         -8.729      -0.471       -0.518      9.638     37.339     -4.359            0.000     24.020         34.535          5.020    0.490       0.000       0.345       0.448       0.655       1.000   0.000    29.000       13.000  3.909 S_0183_0004_0001
SCORE:    42.653   -139.766     26.467     81.519           0.330                  7.144         -2.456    -26.346        0.019         -5.729         -4.235         -3.275      -0.427        0.218     15.036     35.398     -4.591            0.000     24.020         39.329          4.708    0.538       0.000       0.414       0.586       0.690       1.000   0.000    29.000       13.000  3.590 S_0183_0005_0001
SCORE:    33.819   -132.621     19.289     86.048           0.333                  7.067         -4.663    -37.624        4.021         -2.871         -2.950        -10.520      -0.841        0.226     29.073     41.106     -5.965            0.000     24.020         20.694          3.100    0.848       0.552       0.759       0.931       1.000       1.000   0.000    29.000       29.000  1.770 S_0184_0001_0001
SCORE:    35.354   -133.379     18.737     85.835           0.335                  7.450         -4.538    -36.352        4.662         -2.770         -2.927        -10.997      -0.731        0.001     26.987     44.838     -6.381            0.000     24.020         20.565          3.127    0.848       0.552       0.759       0.931       1.000       1.000   0.000    29.000       29.000  1.766 S_0184_0002_0001
SCORE:    -2.998   -127.138     17.271     80.521           0.324                  7.517         -4.927    -32.228        0.840         -2.097         -3.040        -10.382      -1.479        0.376      3.849     33.252     -5.475            0.000     24.020         15.799          2.986    0.848       0.483       0.793       0.966       1.000       1.000   0.000    29.000       29.000  1.722 S_0184_0003_0001
SCORE:    -2.972   -127.202     17.298     80.545           0.326                  7.517         -4.898    -32.202        0.846         -2.096         -3.045        -10.423      -1.479        0.379      3.871     33.240     -5.482            0.000     24.020         15.814          2.984    0.848       0.483       0.793       0.966       1.000       1.000   0.000    29.000       29.000  1.721 S_0184_0004_0001
SCORE:    34.846   -133.132     18.546     85.622           0.328                  7.375         -4.455    -36.368        4.717         -2.764         -2.945        -11.140      -0.732       -0.025     26.961     44.689     -6.386            0.000     24.020         20.534          3.137    0.855       0.552       0.793       0.931       1.000       1.000   0.000    29.000       29.000  1.771 S_0184_0005_0001
SCORE:   -36.260   -120.506     14.114     77.931           0.422                  4.997         -4.640    -38.758        0.148         -7.870         -8.801         -8.253       0.000       -2.442      1.724     29.241     -6.599            0.000     24.020          9.012          3.548    0.890       0.724       0.897       0.897       0.966       0.966   0.000    28.000       28.000  2.721 S_0185_0001_0001
SCORE:   -37.205   -123.102     14.345     82.056           0.417                  5.088         -5.000    -42.790        0.141         -7.691         -8.935         -8.933       0.000       -2.426      1.603     32.185     -6.440            0.000     24.020          8.259          3.959    0.834       0.552       0.828       0.897       0.931       0.966   0.000    28.000       27.000  3.120 S_0185_0002_0001
SCORE:   -36.248   -120.515     14.132     77.912           0.420                  4.998         -4.634    -38.755        0.150         -7.871         -8.796         -8.255       0.000       -2.445      1.739     29.264     -6.607            0.000     24.020          8.996          3.545    0.890       0.724       0.897       0.897       0.966       0.966   0.000    28.000       28.000  2.716 S_0185_0003_0001
SCORE:   -36.058   -119.557     14.176     76.640           0.416                  4.846         -4.657    -38.478        0.134         -7.838         -8.510         -8.381       0.000       -2.396      1.881     29.188     -6.618            0.000     24.020          9.077          3.547    0.890       0.759       0.862       0.897       0.966       0.966   0.000    28.000       28.000  2.731 S_0185_0004_0001
SCORE:   -36.383   -119.351     14.008     76.592           0.415                  4.846         -4.663    -38.507        0.152         -7.854         -8.516         -8.378       0.000       -2.431      1.819     29.100     -6.638            0.000     24.020          9.004          3.550    0.883       0.724       0.862       0.897       0.966       0.966   0.000    28.000       28.000  2.734 S_0185_0005_0001
SCORE:   -27.568   -144.013     18.470     87.661           0.292                  5.189         -3.891    -35.126        0.206         -3.714        -10.102        -10.002       0.000       -0.016      2.343     35.471     -7.016            0.000     24.020         12.659          2.905    0.910       0.655       0.931       0.966       1.000       1.000   0.000    29.000       29.000  1.912 S_0186_0001_0001
SCORE:   -27.889   -144.116     18.455     87.695           0.290                  5.166         -3.857    -34.969        0.304         -3.727        -10.118        -10.043       0.000       -0.130      1.995     35.702     -6.940            0.000     24.020         12.385          2.874    0.903       0.655       0.931       0.966       0.966       1.000   0.000    29.000       29.000  1.902 S_0186_0002_0001
SCORE:   -26.924   -143.541     18.338     87.698           0.291                  5.169         -3.845    -34.869        0.181         -3.723        -10.144        -10.058       0.000       -0.136      2.408     35.503     -7.102            0.000     24.020         12.886          2.898    0.897       0.621       0.931       0.966       0.966       1.000   0.000    29.000       29.000  1.911 S_0186_0003_0001
SCORE:   -27.189   -143.641     18.265     87.723           0.290                  5.167         -3.864    -34.951        0.177         -3.729        -10.124        -10.060       0.000       -0.109      2.403     35.443     -7.111            0.000     24.020         12.913          2.897    0.903       0.655       0.931       0.966       0.966       1.000   0.000    29.000       29.000  1.910 S_0186_0004_0001
SCORE:   -27.806   -144.587     18.446     87.826           0.294                  5.211         -3.891    -35.028        0.270         -3.715        -10.092        -10.060       0.000       -0.070      2.200     35.708     -7.049            0.000     24.020         12.712          2.886    0.903       0.655       0.931       0.966       0.966       1.000   0.000    29.000       29.000  1.909 S_0186_0005_0001
SCORE:   -22.975   -142.036     18.218     79.963           0.299                  5.127         -4.436    -34.654        0.212         -5.512         -6.410         -8.845       0.000       -0.466      1.848     32.783     -2.626            0.000     24.020         19.541          3.280    0.890       0.655       0.828       0.966       1.000       1.000   0.000    29.000       28.000  2.013 S_0187_0001_0001
SCORE:   -23.982   -140.553     17.626     78.660           0.300                  5.132         -4.146    -34.945        0.208         -5.643         -6.211         -9.175       0.000       -0.417      1.507     32.554     -2.807            0.000     24.020         19.909          3.261    0.890       0.621       0.828       1.000       1.000       1.000   0.000    29.000       28.000  2.022 S_0187_0002_0001
SCORE:   -22.413   -140.378     17.779     77.432           0.306                  4.515         -4.528    -31.391        0.264         -5.476         -6.400         -7.364       0.000       -0.375      2.011     31.418     -2.996            0.000     24.020         18.751          3.147    0.910       0.690       0.862       1.000       1.000       1.000   0.000    29.000       29.000  1.946 S_0187_0003_0001
SCORE:   -22.872   -141.653     18.062     79.654           0.296                  5.062         -4.457    -34.497        0.167         -5.523         -6.432         -8.937       0.000       -0.429      1.795     33.198     -2.688            0.000     24.020         19.490          3.154    0.903       0.655       0.862       1.000       1.000       1.000   0.000    29.000       29.000  1.998 S_0187_0004_0001
SCORE:   -20.399   -137.763     17.115     74.522           0.303                  4.526         -4.935    -29.506        0.347         -5.677         -6.241         -7.230       0.000       -0.299      1.168     32.392     -2.837            0.000     24.020         19.696          3.240    0.910       0.690       0.862       1.000       1.000       1.000   0.000    29.000       29.000  1.941 S_0187_0005_0001
SCORE:    -6.332   -133.737     14.573     86.828           0.474                  5.155         -5.378    -35.179        0.039         -6.809         -5.311         -8.682       0.000        1.498      4.928     33.614     -6.905            0.000     24.020         24.540          3.673    0.841       0.586       0.724       0.897       1.000       1.000   0.000    29.000       29.000  1.958 S_0188_0001_0001
SCORE:    -6.545   -133.329     15.304     86.811           0.448                  5.438         -4.020    -33.332        0.106         -4.717         -5.443         -9.156       0.000       -0.042      4.165     35.169     -6.120            0.000     24.020         18.151          3.699    0.814       0.517       0.690       0.862       1.000       1.000   0.000    29.000       26.000  2.168 S_0188_0002_0001
SCORE:    -4.986   -130.385     12.981     86.406           0.445                  5.928         -4.561    -34.415        0.223         -5.735         -5.430         -8.070      -1.700       -0.278      4.599     34.436     -6.900            0.000     24.020         23.449          3.760    0.841       0.517       0.793       0.897       1.000       1.000   0.000    29.000       29.000  1.941 S_0188_0003_0001
SCORE:    -7.339   -136.442     15.587     90.703           0.466                  4.801         -5.445    -38.494        0.131         -6.457         -5.319         -9.732       0.000        0.490      5.164     35.151     -6.786            0.000     24.020         24.824          3.866    0.869       0.621       0.793       0.931       1.000       1.000   0.000    29.000       29.000  1.935 S_0188_0004_0001
SCORE:    -9.484   -130.701     14.960     83.764           0.478                  5.232         -4.028    -30.846        0.231         -4.684         -5.337         -9.853       0.000       -0.979      4.882     32.918     -6.280            0.000     24.020         16.741          3.686    0.814       0.517       0.690       0.862       1.000       1.000   0.000    29.000       27.000  2.168 S_0188_0005_0001
SCORE:    -9.747   -120.997     15.739     75.074           0.338                  7.532         -3.854    -27.193        0.203         -4.649         -3.941         -6.498      -2.822        2.120      2.172     30.146     -5.436            0.000     24.020          8.301          4.138    0.752       0.414       0.655       0.828       0.862       1.000   0.000    29.000       25.000  3.071 S_0189_0001_0001
SCORE:   -12.960   -118.536     14.607     72.688           0.341                  7.535         -3.824    -27.319        0.189         -4.958         -3.914         -8.005      -1.773        1.527      2.169     29.146     -5.323            0.000     24.020          8.470          4.209    0.766       0.448       0.655       0.828       0.897       1.000   0.000    29.000       25.000  3.178 S_0189_0002_0001
SCORE:   -12.994   -120.274     15.030     74.905           0.341                  7.624         -3.607    -28.656        0.374         -4.736         -4.114         -7.972      -1.807        1.891      1.998     28.762     -5.374            0.000     24.020          8.603          4.066    0.759       0.310       0.793       0.828       0.862       1.000   0.000    29.000       25.000  3.101 S_0189_0003_0001
SCORE:    -9.534   -120.948     15.786     75.078           0.339                  7.534         -3.854    -27.140        0.199         -4.646         -3.955         -6.492      -2.826        2.129      2.212     30.187     -5.443            0.000     24.020          8.285          4.139    0.752       0.414       0.655       0.828       0.862       1.000   0.000    29.000       25.000  3.072 S_0189_0004_0001
SCORE:    -9.307   -121.013     15.847     75.052           0.339                  7.533         -3.856    -27.157        0.360         -4.648         -3.936         -6.478      -2.824        2.132      2.225     30.130     -5.398            0.000     24.020          8.365          4.135    0.752       0.414       0.655       0.828       0.862       1.000   0.000    29.000       25.000  3.068 S_0189_0005_0001
SCORE:   -19.139   -134.002     15.510     81.738           0.314                  6.016         -4.490    -30.142        0.434         -3.870         -6.359         -7.464       0.000       -0.499      2.437     28.499     -4.808            0.000     24.020         13.530          3.663    0.855       0.448       0.897       0.931       1.000       1.000   0.000    29.000       28.000  2.138 S_0190_0001_0001
SCORE:   -20.898   -136.374     15.791     83.346           0.301                  5.210         -3.750    -32.831        0.421         -3.722         -6.493         -9.732       0.000       -0.422      3.632     29.959     -5.580            0.000     24.020         15.328          3.596    0.855       0.448       0.897       0.931       1.000       1.000   0.000    29.000       28.000  2.135 S_0190_0002_0001
SCORE:   -21.355   -136.889     15.776     84.261           0.305                  5.191         -4.005    -31.675        0.123         -3.787         -6.409         -9.579       0.000       -0.456      3.231     29.710     -4.792            0.000     24.020         13.621          3.601    0.855       0.483       0.862       0.931       1.000       1.000   0.000    29.000       28.000  2.141 S_0190_0003_0001
SCORE:   -23.923   -136.256     15.389     83.366           0.299                  4.994         -3.691    -33.057        0.388         -3.746         -6.499         -9.729       0.000       -0.425      3.575     27.629     -5.517            0.000     24.020         15.338          3.546    0.855       0.448       0.897       0.931       1.000       1.000   0.000    29.000       28.000  2.135 S_0190_0004_0001
SCORE:   -22.823   -135.899     15.682     84.285           0.300                  5.063         -3.708    -31.334        0.379         -3.915         -6.380         -9.591       0.000       -0.579      2.776     27.117     -4.720            0.000     24.020         13.681          3.493    0.862       0.483       0.897       0.931       1.000       1.000   0.000    29.000       29.000  1.979 S_0190_0005_0001
SCORE:   -44.224   -131.524     13.796     85.434           0.314                  5.236         -4.586    -38.758        0.078         -8.585         -8.929         -6.948      -0.067       -3.895      0.290     33.173     -7.279            0.000     24.020          4.005          3.761    0.890       0.759       0.828       0.897       0.966       1.000   0.000    29.000       28.000  2.114 S_0191_0001_0001
SCORE:   -44.224   -131.524     13.796     85.434           0.314                  5.236         -4.586    -38.758        0.078         -8.585         -8.929         -6.948      -0.067       -3.895      0.290     33.173     -7.279            0.000     24.020          4.005          3.761    0.890       0.759       0.828       0.897       0.966       1.000   0.000    29.000       28.000  2.114 S_0191_0002_0001
SCORE:   -45.547   -131.899     13.553     85.293           0.304                  5.214         -5.431    -38.076        0.069         -8.578         -8.835         -7.224       0.000       -3.869      0.132     33.316     -7.349            0.000     24.020          3.814          3.771    0.890       0.759       0.828       0.897       0.966       1.000   0.000    29.000       28.000  2.118 S_0191_0003_0001
SCORE:   -45.240   -132.879     14.088     85.762           0.314                  5.295         -4.797    -38.575        0.063         -8.582         -8.816         -6.503      -0.075       -3.881      0.183     32.638     -7.295            0.000     24.020          3.800          3.788    0.890       0.759       0.828       0.897       0.966       1.000   0.000    29.000       28.000  2.133 S_0191_0004_0001
SCORE:   -44.171   -131.946     13.909     85.611           0.304                  5.224         -4.752    -38.398        0.073         -8.562         -8.855         -6.452      -0.079       -3.897      0.265     32.787     -7.288            0.000     24.020          3.865          3.771    0.890       0.759       0.828       0.897       0.966       1.000   0.000    29.000       28.000  2.125 S_0191_0005_0001
SCORE:   -31.793   -134.851     14.931     87.724           0.361                  5.305         -4.447    -33.333        0.204         -6.247         -5.781         -6.735       0.000       -0.378      2.305     28.602     -5.969            0.000     24.020          2.497          3.327    0.883       0.586       0.931       0.931       0.966       1.000   0.000    29.000       29.000  1.883 S_0192_0001_0001
SCORE:   -31.779   -134.825     14.930     87.701           0.360                  5.306         -4.427    -33.342        0.216         -6.249         -5.779         -6.748       0.000       -0.370      2.330     28.569     -5.974            0.000     24.020          2.503          3.327    0.890       0.621       0.931       0.931       0.966       1.000   0.000    29.000       29.000  1.883 S_0192_0002_0001
SCORE:   -32.345   -135.180     14.921     87.652           0.362                  5.345         -4.482    -33.462        0.203         -6.230         -5.773         -6.737       0.000       -0.365      2.265     28.591     -5.989            0.000     24.020          2.515          3.326    0.890       0.621       0.931       0.931       0.966       1.000   0.000    29.000       29.000  1.879 S_0192_0003_0001
SCORE:   -31.390   -135.054     14.748     87.435           0.361                  5.327         -4.441    -33.072        0.204         -5.757         -5.781         -6.732       0.000       -0.366      2.308     28.946     -6.098            0.000     24.020          2.563          3.318    0.883       0.586       0.931       0.931       0.966       1.000   0.000    29.000       29.000  1.874 S_0192_0004_0001
SCORE:   -29.240   -135.738     15.376     87.849           0.360                  5.379         -4.601    -32.870        0.224         -5.746         -5.768         -5.986       0.000        0.079      2.597     29.442     -6.376            0.000     24.020          2.519          3.313    0.890       0.621       0.931       0.931       0.966       1.000   0.000    29.000       29.000  1.857 S_0192_0005_0001
SCORE:   -16.166   -131.226     19.861     78.848           0.382                  6.898         -3.640    -31.515        0.412         -8.685         -6.773         -3.602      -2.167       -1.450      2.678     31.420     -4.715            0.000     24.020         13.087          5.203    0.662       0.310       0.517       0.655       0.828       1.000   0.000    29.000       21.000  3.665 S_0193_0001_0001
SCORE:   -17.154   -127.943     19.683     73.377           0.365                  6.439         -3.957    -30.073        0.389         -8.289         -5.700         -5.583       0.000       -1.913      2.974     30.250     -4.906            0.000     24.020         13.714          5.063    0.648       0.276       0.517       0.690       0.793       0.966   0.000    28.000       21.000  3.617 S_0193_0002_0001
SCORE:   -16.731   -129.737     19.961     75.847           0.378                  6.023         -3.773    -27.675        0.408         -8.793         -6.672         -4.338      -1.227       -1.918      2.338     29.456     -4.954            0.000     24.020         13.926          5.131    0.655       0.276       0.517       0.690       0.828       0.966   0.000    28.000       21.000  3.665 S_0193_0003_0001
SCORE:   -17.809   -128.820     19.989     74.432           0.359                  5.978         -3.488    -29.647        0.384         -8.402         -5.929         -7.589       0.000       -2.041      3.016     30.983     -5.038            0.000     24.020         13.985          5.072    0.662       0.310       0.517       0.724       0.793       0.966   0.000    28.000       21.000  3.579 S_0193_0004_0001
SCORE:   -16.640   -127.194     20.017     74.108           0.377                  5.343         -3.422    -26.095        0.447         -7.921         -6.248         -4.959      -1.138       -2.412      1.774     29.844     -5.652            0.000     24.020         12.471          5.212    0.655       0.345       0.517       0.621       0.793       1.000   0.000    29.000       20.000  3.678 S_0193_0005_0001
SCORE:   -21.045   -142.218     22.019     86.321           0.321                  5.307         -6.062    -33.168        0.032         -5.260         -8.222        -10.239       0.000        1.795      3.257     31.678     -5.701            0.000     24.020         15.076          3.343    0.883       0.586       0.862       0.966       1.000       1.000   0.000    29.000       29.000  1.609 S_0194_0001_0001
SCORE:   -22.447   -144.144     22.676     86.684           0.304                  5.194         -5.724    -33.226        0.032         -5.295         -8.276        -10.450       0.000        2.228      3.248     30.784     -5.630            0.000     24.020         15.128          3.444    0.897       0.621       0.897       0.966       1.000       1.000   0.000    29.000       29.000  1.600 S_0194_0002_0001
[truncated: 1,665,630 more chars]
